# Supplementary material for: Visualising reaction complexes in amine-based unloaded and CO2-loaded carbon capture solutions
Source: Nat Commun. 2026 Mar 12;17:3828. doi: 10.1038/s41467-026-70391-6 (PMC13121631; doi:10.1038/s41467-026-70391-6)
Supplement: Supplementary file 3 — Source Data [file 41467_2026_70391_MOESM3_ESM.zip]

Archive with 44 entries (43 files):
- Source data/
- Source data/Na GlyCarbC carbonyl load hydration shell interaction E.csv
- Source data/K gly amine hydration shell interaction E.csv
- Source data/K gly Bulk water H bonding.csv
- Source data/K gly C2-K1 hydration shell interaction E.csv
- Source data/K gly N1-K1 interaction E.csv
- Source data/K GlyCarb Bulk water H bonding.csv
- Source data/K GlyCarb C2c-K1 interaction E.csv
- Source data/K GlyCarb C3c-K1 interaction E.csv
- Source data/K GlyCarb C3c-N1z interaction E.csv
- Source data/K GlyCarbC carbonyl load hydration shell interaction E.csv
- Source data/Na gly amine hydration shell interaction E.csv
- Source data/Na gly Bulk water H bonding.csv
- Source data/Na gly C2-Na1 hydration shell interaction E.csv
- Source data/Na gly N1-Na1 interaction E.csv
- Source data/Na GlyCarb Bulk water H bonding.csv
- Source data/Na GlyCarb C2c-Na1 interaction E.csv
- Source data/Na GlyCarb C3c-N1z interaction E.csv
- Source data/Na GlyCarb C3c-Na1 interaction E.csv
- Source data/Source data file legend.txt
- Source data/KCarb130624box.EPSR.z03
- Source data/KCarb130624box.EPSR.z02
- Source data/KCarb130624box.EPSR.z01
- Source data/KCarb130624box.EPSR.g03
- Source data/KCarb130624box.EPSR.g02
- Source data/KCarb130624box.EPSR.g01
- Source data/NaCarb130624box.EPSR.z03
- Source data/NaCarb130624box.EPSR.z02
- Source data/NaCarb130624box.EPSR.z01
- Source data/NaCarb130624box.EPSR.g03
- Source data/NaCarb130624box.EPSR.g02
- Source data/NaCarb130624box.EPSR.g01
- Source data/NaGly010623box.EPSR.z01
- Source data/KGly010623box.EPSR.z01
- Source data/KGly010623box.EPSR.g01
- Source data/NaGly010623box.EPSR.g01
- Source data/NaGly010623box.EPSR.u01
- Source data/KCarb130624box.EPSR.t01
- Source data/KGly010623box.EPSR.t01
- Source data/NaCarb130624box.EPSR.t01
- Source data/NaGly010623box.EPSR.t01
- Source data/KCarb130624box.EPSR.u01
- Source data/KGly010623box.EPSR.u01
- Source data/NaCarb130624box.EPSR.u01
