# Supplementary material for: Visualising reaction complexes in amine-based unloaded and CO2-loaded carbon capture solutions
Source: Nat Commun. 2026 Mar 12;17:3828. doi: 10.1038/s41467-026-70391-6 (PMC13121631; doi:10.1038/s41467-026-70391-6)
Supplement: Supplementary file 3 — Source Data [file 41467_2026_70391_MOESM3_ESM.zip › Source data/Na GlyCarbC carbonyl load hydration shell interaction E.csv]

-80	0
-78	0
-76	0
-74	0
-72	0
-70	1
-68	0
-66	0
-64	0
-62	0
-60	4
-58	1
-56	4
-54	9
-52	11
-50	14
-48	18
-46	34
-44	50
-42	58
-40	85
-38	110
-36	94
-34	123
-32	126
-30	124
-28	138
-26	120
-24	111
-22	101
-20	97
-18	83
-16	78
-14	63
-12	36
-10	43
-8	35
-6	37
-4	15
-2	14
0	11
2	13
4	12
6	2
8	5
10	2
12	3
14	2
16	1
18	1
20	1
22	1
24	0
26	0
28	0
