# Supplementary material for: Visualising reaction complexes in amine-based unloaded and CO2-loaded carbon capture solutions
Source: Nat Commun. 2026 Mar 12;17:3828. doi: 10.1038/s41467-026-70391-6 (PMC13121631; doi:10.1038/s41467-026-70391-6)
Supplement: Supplementary file 3 — Source Data [file 41467_2026_70391_MOESM3_ESM.zip › Source data/K gly amine hydration shell interaction E.csv]

-80	0
-78	0
-76	0
-74	0
-72	0
-70	0
-68	0
-66	0
-64	0
-62	1
-60	0
-58	0
-56	0
-54	1
-52	1
-50	0
-48	0
-46	1
-44	8
-42	6
-40	5
-38	6
-36	9
-34	8
-32	18
-30	32
-28	49
-26	78
-24	107
-22	158
-20	209
-18	265
-16	298
-14	320
-12	312
-10	245
-8	206
-6	165
-4	101
-2	82
0	47
2	28
4	10
6	12
8	7
10	6
12	4
14	4
16	0
18	1
20	0
22	0
24	1
26	0
28	1
