# Supplementary material for: Visualising reaction complexes in amine-based unloaded and CO2-loaded carbon capture solutions
Source: Nat Commun. 2026 Mar 12;17:3828. doi: 10.1038/s41467-026-70391-6 (PMC13121631; doi:10.1038/s41467-026-70391-6)
Supplement: Supplementary file 3 — Source Data [file 41467_2026_70391_MOESM3_ESM.zip › Source data/K gly Bulk water H bonding.csv]

-80.0	0
-78.0	0
-76.0	0
-74.0	0
-72.0	0
-70.0	0
-68.0	1
-66.0	0
-64.0	0
-62.0	0
-60.0	0
-58.0	3
-56.0	1
-54.0	3
-52.0	6
-50.0	12
-48.0	15
-46.0	26
-44.0	37
-42.0	73
-40.0	139
-38.0	152
-36.0	209
-34.0	294
-32.0	404
-30.0	598
-28.0	687
-26.0	919
-24.0	1131
-22.0	1305
-20.0	1400
-18.0	1555
-16.0	1576
-14.0	1571
-12.0	1425
-10.0	1153
-8.0	904
-6.0	687
-4.0	493
-2.0	397
0.0	266
2.0	199
4.0	130
6.0	99
8.0	65
10.0	49
12.0	30
14.0	25
16.0	24
18.0	12
20.0	8
22.0	7
24.0	7
26.0	5
28.0	1
