# Supplementary material for: Visualising reaction complexes in amine-based unloaded and CO2-loaded carbon capture solutions
Source: Nat Commun. 2026 Mar 12;17:3828. doi: 10.1038/s41467-026-70391-6 (PMC13121631; doi:10.1038/s41467-026-70391-6)
Supplement: Supplementary file 3 — Source Data [file 41467_2026_70391_MOESM3_ESM.zip › Source data/K gly N1-K1 interaction E.csv]

-600	0
-595	0
-590	0
-585	0
-580	0
-575	0
-570	0
-565	0
-560	0
-555	0
-550	0
-545	0
-540	0
-535	0
-530	0
-525	0
-520	0
-515	0
-510	0
-505	0
-500	0
-495	0
-490	0
-485	0
-480	0
-475	0
-470	0
-465	0
-460	0
-455	0
-450	1
-445	0
-440	0
-435	0
-430	0
-425	0
-420	0
-415	2
-410	1
-405	0
-400	7
-395	6
-390	5
-385	4
-380	1
-375	1
-370	2
-365	1
-360	0
-355	0
-350	3
-345	10
-340	10
-335	14
-330	17
-325	23
-320	16
-315	25
-310	15
-305	15
-300	10
-295	12
-290	9
-285	7
-280	8
-275	5
-270	4
-265	0
-260	1
-255	0
-250	0
-245	0
-240	0
-235	0
-230	0
-225	0
-220	0
-215	0
-210	0
-205	0
-200	0
-195	0
-190	0
-185	0
-180	0
-175	0
-170	0
-165	0
-160	0
-155	0
-150	0
-145	0
-140	0
-135	0
-130	0
-125	0
-120	0
-115	0
-110	0
-105	0
-100	0
-95	0
-90	0
-85	0
-80	0
-75	0
-70	0
-65	0
-60	0
-55	0
-50	0
-45	0
-40	0
-35	0
-30	0
-25	0
-20	0
-15	0
-10	0
-5	0
