# Supplementary material for: Visualising reaction complexes in amine-based unloaded and CO2-loaded carbon capture solutions
Source: Nat Commun. 2026 Mar 12;17:3828. doi: 10.1038/s41467-026-70391-6 (PMC13121631; doi:10.1038/s41467-026-70391-6)
Supplement: Supplementary file 3 — Source Data [file 41467_2026_70391_MOESM3_ESM.zip › Source data/K GlyCarb Bulk water H bonding.csv]

-80.0	0
-78.0	0
-76.0	1
-74.0	0
-72.0	0
-70.0	0
-68.0	0
-66.0	1
-64.0	0
-62.0	3
-60.0	4
-58.0	1
-56.0	9
-54.0	12
-52.0	17
-50.0	30
-48.0	19
-46.0	68
-44.0	76
-42.0	156
-40.0	160
-38.0	277
-36.0	397
-34.0	576
-32.0	794
-30.0	1019
-28.0	1376
-26.0	1821
-24.0	2073
-22.0	2494
-20.0	3022
-18.0	3163
-16.0	3366
-14.0	3238
-12.0	2963
-10.0	2597
-8.0	2120
-6.0	1725
-4.0	1307
-2.0	1005
0.0	701
2.0	550
4.0	425
6.0	306
8.0	220
10.0	147
12.0	105
14.0	80
16.0	51
18.0	36
20.0	26
22.0	26
24.0	16
26.0	4
28.0	4
