# Supplementary material for: Visualising reaction complexes in amine-based unloaded and CO2-loaded carbon capture solutions
Source: Nat Commun. 2026 Mar 12;17:3828. doi: 10.1038/s41467-026-70391-6 (PMC13121631; doi:10.1038/s41467-026-70391-6)
Supplement: Supplementary file 3 — Source Data [file 41467_2026_70391_MOESM3_ESM.zip › Source data/K GlyCarbC carbonyl load hydration shell interaction E.csv]

-80	0
-78	0
-76	1
-74	1
-72	0
-70	0
-68	1
-66	3
-64	2
-62	3
-60	1
-58	4
-56	3
-54	7
-52	12
-50	22
-48	25
-46	34
-44	46
-42	79
-40	83
-38	90
-36	123
-34	130
-32	125
-30	152
-28	151
-26	134
-24	123
-22	106
-20	86
-18	81
-16	57
-14	41
-12	32
-10	31
-8	28
-6	23
-4	10
-2	6
0	9
2	2
4	5
6	3
8	2
10	1
12	2
14	2
16	0
18	1
20	0
22	2
24	2
26	0
28	0
