# Supplementary material for: Visualising reaction complexes in amine-based unloaded and CO2-loaded carbon capture solutions
Source: Nat Commun. 2026 Mar 12;17:3828. doi: 10.1038/s41467-026-70391-6 (PMC13121631; doi:10.1038/s41467-026-70391-6)
Supplement: Supplementary file 3 — Source Data [file 41467_2026_70391_MOESM3_ESM.zip › Source data/Na gly amine hydration shell interaction E.csv]

-80	0
-78	0
-76	0
-74	0
-72	0
-70	1
-68	1
-66	0
-64	0
-62	0
-60	1
-58	2
-56	1
-54	1
-52	3
-50	3
-48	1
-46	1
-44	1
-42	1
-40	5
-38	11
-36	18
-34	17
-32	19
-30	44
-28	65
-26	65
-24	97
-22	139
-20	192
-18	222
-16	279
-14	255
-12	271
-10	269
-8	187
-6	163
-4	136
-2	124
0	74
2	47
4	36
6	17
8	15
10	8
12	5
14	6
16	2
18	3
20	1
22	0
24	2
26	1
28	2
