# Supplementary material for: Visualising reaction complexes in amine-based unloaded and CO2-loaded carbon capture solutions
Source: Nat Commun. 2026 Mar 12;17:3828. doi: 10.1038/s41467-026-70391-6 (PMC13121631; doi:10.1038/s41467-026-70391-6)
Supplement: Supplementary file 3 — Source Data [file 41467_2026_70391_MOESM3_ESM.zip › Source data/Na gly Bulk water H bonding.csv]

-80.0	0
-78.0	0
-76.0	0
-74.0	0
-72.0	1
-70.0	0
-68.0	0
-66.0	0
-64.0	0
-62.0	0
-60.0	0
-58.0	4
-56.0	2
-54.0	4
-52.0	6
-50.0	14
-48.0	22
-46.0	28
-44.0	29
-42.0	62
-40.0	110
-38.0	134
-36.0	214
-34.0	303
-32.0	406
-30.0	522
-28.0	775
-26.0	975
-24.0	1117
-22.0	1312
-20.0	1467
-18.0	1628
-16.0	1628
-14.0	1590
-12.0	1487
-10.0	1212
-8.0	956
-6.0	752
-4.0	558
-2.0	396
0.0	294
2.0	224
4.0	133
6.0	131
8.0	70
10.0	66
12.0	31
14.0	32
16.0	23
18.0	15
20.0	13
22.0	9
24.0	4
26.0	7
28.0	6
