# Supplementary material for: Visualising reaction complexes in amine-based unloaded and CO2-loaded carbon capture solutions
Source: Nat Commun. 2026 Mar 12;17:3828. doi: 10.1038/s41467-026-70391-6 (PMC13121631; doi:10.1038/s41467-026-70391-6)
Supplement: Supplementary file 3 — Source Data [file 41467_2026_70391_MOESM3_ESM.zip › Source data/Na gly C2-Na1 hydration shell interaction E.csv]

-800	0
-790	0
-780	0
-770	0
-760	0
-750	0
-740	0
-730	0
-720	0
-710	0
-700	0
-690	0
-680	0
-670	0
-660	0
-650	0
-640	0
-630	0
-620	0
-610	0
-600	0
-590	0
-580	3
-570	16
-560	54
-550	64
-540	71
-530	36
-520	40
-510	37
-500	34
-490	42
-480	69
-470	54
-460	87
-450	132
-440	93
-430	54
-420	19
-410	13
-400	6
-390	5
-380	5
-370	3
-360	2
-350	2
-340	4
-330	0
-320	1
-310	0
-300	0
-290	0
-280	0
-270	0
-260	0
-250	0
-240	0
-230	0
-220	0
-210	0
-200	0
-190	0
-180	0
-170	0
-160	0
-150	0
-140	0
-130	0
-120	0
-110	0
-100	0
-90	0
-80	0
-70	0
-60	0
-50	0
-40	0
-30	0
-20	0
-10	0
