# Supplementary material for: Visualising reaction complexes in amine-based unloaded and CO2-loaded carbon capture solutions
Source: Nat Commun. 2026 Mar 12;17:3828. doi: 10.1038/s41467-026-70391-6 (PMC13121631; doi:10.1038/s41467-026-70391-6)
Supplement: Supplementary file 3 — Source Data [file 41467_2026_70391_MOESM3_ESM.zip › Source data/Na gly N1-Na1 interaction E.csv]

-600	0
-595	0
-590	0
-585	0
-580	0
-575	0
-570	0
-565	0
-560	0
-555	0
-550	0
-545	0
-540	0
-535	0
-530	0
-525	0
-520	0
-515	0
-510	0
-505	0
-500	0
-495	0
-490	1
-485	0
-480	0
-475	0
-470	0
-465	0
-460	0
-455	0
-450	0
-445	1
-440	0
-435	0
-430	0
-425	1
-420	0
-415	0
-410	0
-405	0
-400	0
-395	0
-390	3
-385	12
-380	16
-375	21
-370	26
-365	15
-360	19
-355	13
-350	8
-345	4
-340	8
-335	8
-330	2
-325	4
-320	2
-315	0
-310	3
-305	1
-300	0
-295	0
-290	0
-285	0
-280	0
-275	0
-270	0
-265	0
-260	0
-255	0
-250	0
-245	0
-240	0
-235	0
-230	0
-225	0
-220	0
-215	0
-210	0
-205	0
-200	0
-195	0
-190	0
-185	0
-180	0
-175	0
-170	0
-165	0
-160	0
-155	0
-150	0
-145	0
-140	0
-135	0
-130	0
-125	0
-120	0
-115	0
-110	0
-105	0
-100	0
-95	0
-90	0
-85	0
-80	0
-75	0
-70	0
-65	0
-60	0
-55	0
-50	0
-45	0
-40	0
-35	0
-30	0
-25	0
-20	0
-15	0
-10	0
-5	0
