# Supplementary material for: Visualising reaction complexes in amine-based unloaded and CO2-loaded carbon capture solutions
Source: Nat Commun. 2026 Mar 12;17:3828. doi: 10.1038/s41467-026-70391-6 (PMC13121631; doi:10.1038/s41467-026-70391-6)
Supplement: Supplementary file 3 — Source Data [file 41467_2026_70391_MOESM3_ESM.zip › Source data/Na GlyCarb Bulk water H bonding.csv]

-80.0	0
-78.0	0
-76.0	0
-74.0	0
-72.0	0
-70.0	0
-68.0	0
-66.0	0
-64.0	1
-62.0	3
-60.0	1
-58.0	4
-56.0	3
-54.0	6
-52.0	8
-50.0	27
-48.0	31
-46.0	65
-44.0	92
-42.0	123
-40.0	182
-38.0	289
-36.0	398
-34.0	601
-32.0	791
-30.0	1104
-28.0	1325
-26.0	1730
-24.0	2275
-22.0	2579
-20.0	3016
-18.0	3249
-16.0	3273
-14.0	3350
-12.0	2956
-10.0	2651
-8.0	2135
-6.0	1712
-4.0	1273
-2.0	912
0.0	726
2.0	505
4.0	332
6.0	282
8.0	196
10.0	140
12.0	115
14.0	67
16.0	47
18.0	46
20.0	18
22.0	7
24.0	7
26.0	6
28.0	5
