# Supplementary material for: Visualising reaction complexes in amine-based unloaded and CO2-loaded carbon capture solutions
Source: Nat Commun. 2026 Mar 12;17:3828. doi: 10.1038/s41467-026-70391-6 (PMC13121631; doi:10.1038/s41467-026-70391-6)
Supplement: Supplementary file 3 — Source Data [file 41467_2026_70391_MOESM3_ESM.zip › Source data/Na GlyCarb C2c-Na1 interaction E.csv]

-1000	0
-995	0
-990	0
-985	0
-980	0
-975	0
-970	0
-965	0
-960	0
-955	0
-950	0
-945	0
-940	0
-935	0
-930	0
-925	0
-920	0
-915	0
-910	0
-905	0
-900	0
-895	0
-890	0
-885	0
-880	0
-875	0
-870	0
-865	0
-860	0
-855	0
-850	0
-845	0
-840	0
-835	0
-830	0
-825	0
-820	0
-815	0
-810	0
-805	0
-800	0
-795	0
-790	0
-785	0
-780	0
-775	0
-770	0
-765	0
-760	0
-755	0
-750	0
-745	0
-740	0
-735	0
-730	0
-725	0
-720	0
-715	0
-710	0
-705	0
-700	0
-695	0
-690	0
-685	0
-680	0
-675	0
-670	0
-665	0
-660	0
-655	0
-650	0
-645	0
-640	0
-635	0
-630	0
-625	0
-620	0
-615	0
-610	0
-605	0
-600	0
-595	0
-590	0
-585	0
-580	0
-575	0
-570	2
-565	1
-560	1
-555	0
-550	2
-545	4
-540	9
-535	12
-530	17
-525	16
-520	14
-515	24
-510	17
-505	14
-500	8
-495	6
-490	6
-485	18
-480	20
-475	32
-470	28
-465	42
-460	45
-455	33
-450	29
-445	17
-440	27
-435	17
-430	12
-425	18
-420	14
-415	6
-410	19
-405	9
-400	9
-395	7
-390	2
-385	7
-380	12
-375	9
-370	9
-365	15
-360	10
-355	12
-350	13
-345	9
-340	9
-335	4
-330	3
-325	5
-320	2
-315	3
-310	6
-305	4
-300	3
-295	3
-290	2
-285	1
-280	0
-275	0
-270	0
-265	1
-260	0
-255	0
-250	0
-245	0
-240	0
-235	0
-230	0
-225	0
-220	0
-215	1
-210	0
-205	0
-200	1
-195	0
-190	0
-185	0
-180	0
-175	0
-170	0
-165	0
-160	0
-155	0
-150	0
-145	0
-140	0
-135	0
-130	0
-125	0
-120	0
-115	0
-110	0
-105	0
-100	0
-95	0
-90	0
-85	0
-80	0
-75	0
-70	0
-65	0
-60	0
-55	0
-50	0
-45	0
-40	0
-35	0
-30	0
-25	0
-20	0
-15	0
-10	0
-5	0
0	0
5	0
10	0
15	0
20	0
25	0
30	0
35	0
40	0
45	0
50	0
55	0
60	0
65	0
70	0
75	0
80	0
85	0
90	0
95	0
100	0
105	0
110	0
115	0
120	0
125	0
130	0
135	0
140	0
145	0
150	0
155	0
160	0
165	0
170	0
175	0
180	0
185	0
190	0
195	0
200	0
205	0
210	0
215	0
220	0
225	0
230	0
235	0
240	0
245	0
250	0
255	0
260	0
265	0
270	0
275	0
280	0
285	0
290	0
295	0
300	0
305	0
310	0
315	0
320	0
325	0
330	0
335	0
340	0
345	0
350	0
355	0
360	0
365	0
370	0
375	0
380	0
385	0
390	0
395	0
400	0
405	0
410	0
415	0
420	0
425	0
430	0
435	0
440	0
445	0
450	0
455	0
460	0
465	0
470	0
475	0
480	0
485	0
490	0
495	0
