# Supplementary material for: Visualising reaction complexes in amine-based unloaded and CO2-loaded carbon capture solutions
Source: Nat Commun. 2026 Mar 12;17:3828. doi: 10.1038/s41467-026-70391-6 (PMC13121631; doi:10.1038/s41467-026-70391-6)
Supplement: Supplementary file 3 — Source Data [file 41467_2026_70391_MOESM3_ESM.zip › Source data/Na GlyCarb C3c-N1z interaction E.csv]

-1000	0
-995	0
-990	0
-985	0
-980	0
-975	0
-970	0
-965	0
-960	0
-955	0
-950	0
-945	0
-940	0
-935	0
-930	0
-925	0
-920	0
-915	0
-910	0
-905	0
-900	0
-895	0
-890	0
-885	0
-880	0
-875	0
-870	0
-865	0
-860	0
-855	0
-850	0
-845	0
-840	0
-835	0
-830	0
-825	0
-820	0
-815	0
-810	0
-805	0
-800	0
-795	0
-790	0
-785	0
-780	0
-775	0
-770	0
-765	0
-760	0
-755	0
-750	0
-745	0
-740	0
-735	0
-730	0
-725	0
-720	0
-715	0
-710	0
-705	0
-700	0
-695	0
-690	0
-685	0
-680	0
-675	0
-670	0
-665	0
-660	0
-655	0
-650	0
-645	0
-640	0
-635	0
-630	0
-625	0
-620	0
-615	0
-610	0
-605	0
-600	0
-595	0
-590	0
-585	0
-580	0
-575	0
-570	0
-565	0
-560	0
-555	0
-550	0
-545	0
-540	0
-535	0
-530	0
-525	0
-520	0
-515	0
-510	0
-505	0
-500	0
-495	0
-490	0
-485	0
-480	0
-475	0
-470	0
-465	0
-460	0
-455	0
-450	0
-445	0
-440	0
-435	0
-430	0
-425	0
-420	0
-415	0
-410	0
-405	0
-400	0
-395	0
-390	0
-385	0
-380	0
-375	0
-370	0
-365	0
-360	0
-355	0
-350	0
-345	0
-340	0
-335	0
-330	0
-325	0
-320	0
-315	0
-310	0
-305	0
-300	0
-295	0
-290	0
-285	0
-280	0
-275	0
-270	0
-265	0
-260	0
-255	0
-250	0
-245	0
-240	0
-235	0
-230	0
-225	0
-220	0
-215	0
-210	0
-205	0
-200	0
-195	0
-190	3
-185	2
-180	3
-175	2
-170	2
-165	0
-160	9
-155	1
-150	4
-145	5
-140	4
-135	9
-130	2
-125	5
-120	3
-115	2
-110	1
-105	3
-100	1
-95	4
-90	2
-85	1
-80	3
-75	6
-70	9
-65	7
-60	3
-55	7
-50	2
-45	3
-40	4
-35	0
-30	0
-25	0
-20	1
-15	1
-10	1
-5	1
0	0
5	0
10	0
15	0
20	0
25	0
30	0
35	0
40	0
45	0
50	0
55	0
60	0
65	0
70	0
75	0
80	0
85	0
90	0
95	0
100	0
105	0
110	0
115	0
120	0
125	0
130	0
135	0
140	0
145	0
150	0
155	0
160	0
165	0
170	0
175	0
180	0
185	0
190	0
195	0
200	0
205	0
210	0
215	0
220	0
225	0
230	0
235	0
240	0
245	0
250	0
255	0
260	0
265	0
270	0
275	0
280	0
285	0
290	0
295	0
300	0
305	0
310	0
315	0
320	0
325	0
330	0
335	0
340	0
345	0
350	0
355	0
360	0
365	0
370	0
375	0
380	0
385	0
390	0
395	0
400	0
405	0
410	0
415	0
420	0
425	0
430	0
435	0
440	0
445	0
450	0
455	0
460	0
465	0
470	0
475	0
480	0
485	0
490	0
495	0
500	0
505	0
510	0
515	0
520	0
525	0
530	0
535	0
540	0
545	0
550	0
555	0
560	0
565	0
570	0
575	0
580	0
585	0
590	0
595	0
600	0
605	0
610	0
615	0
620	0
625	0
630	0
635	0
640	0
645	0
650	0
655	0
660	0
665	0
670	0
675	0
680	0
685	0
690	0
695	0
700	0
705	0
710	0
715	0
720	0
725	0
730	0
735	0
740	0
745	0
750	0
755	0
760	0
765	0
770	0
775	0
780	0
785	0
790	0
795	0
800	0
805	0
810	0
815	0
820	0
825	0
830	0
835	0
840	0
845	0
850	0
855	0
860	0
865	0
870	0
875	0
880	0
885	0
890	0
895	0
900	0
905	0
910	0
915	0
920	0
925	0
930	0
935	0
940	0
945	0
950	0
955	0
960	0
965	0
970	0
975	0
980	0
985	0
990	0
995	0
