# Supplementary material for: Visualising reaction complexes in amine-based unloaded and CO2-loaded carbon capture solutions
Source: Nat Commun. 2026 Mar 12;17:3828. doi: 10.1038/s41467-026-70391-6 (PMC13121631; doi:10.1038/s41467-026-70391-6)
Supplement: Supplementary file 3 — Source Data [file 41467_2026_70391_MOESM3_ESM.zip › Source data/Na GlyCarb C3c-Na1 interaction E.csv]

-1000	0
-995	0
-990	0
-985	0
-980	0
-975	0
-970	0
-965	0
-960	0
-955	0
-950	0
-945	0
-940	0
-935	0
-930	0
-925	0
-920	0
-915	0
-910	0
-905	0
-900	0
-895	0
-890	0
-885	0
-880	0
-875	0
-870	0
-865	0
-860	0
-855	0
-850	0
-845	0
-840	0
-835	0
-830	0
-825	0
-820	0
-815	0
-810	0
-805	0
-800	0
-795	0
-790	0
-785	0
-780	0
-775	0
-770	0
-765	0
-760	0
-755	0
-750	0
-745	0
-740	0
-735	0
-730	0
-725	0
-720	0
-715	0
-710	0
-705	0
-700	0
-695	0
-690	0
-685	0
-680	0
-675	0
-670	0
-665	0
-660	0
-655	0
-650	0
-645	0
-640	0
-635	0
-630	0
-625	0
-620	0
-615	0
-610	0
-605	0
-600	0
-595	0
-590	0
-585	0
-580	0
-575	0
-570	1
-565	6
-560	2
-555	10
-550	10
-545	12
-540	11
-535	12
-530	10
-525	8
-520	17
-515	15
-510	24
-505	26
-500	25
-495	28
-490	25
-485	39
-480	31
-475	32
-470	30
-465	25
-460	13
-455	13
-450	14
-445	8
-440	7
-435	6
-430	8
-425	10
-420	10
-415	5
-410	11
-405	7
-400	5
-395	6
-390	12
-385	6
-380	5
-375	2
-370	10
-365	5
-360	8
-355	4
-350	4
-345	4
-340	3
-335	2
-330	5
-325	1
-320	3
-315	3
-310	4
-305	1
-300	6
-295	0
-290	3
-285	3
-280	2
-275	0
-270	0
-265	0
-260	0
-255	0
-250	0
-245	0
-240	0
-235	0
-230	0
-225	0
-220	0
-215	0
-210	1
-205	0
-200	0
-195	0
-190	0
-185	0
-180	0
-175	0
-170	0
-165	0
-160	0
-155	0
-150	0
-145	0
-140	0
-135	0
-130	0
-125	0
-120	0
-115	0
-110	0
-105	0
-100	0
-95	0
-90	0
-85	0
-80	0
-75	0
-70	0
-65	0
-60	0
-55	0
-50	0
-45	0
-40	0
-35	0
-30	0
-25	0
-20	0
-15	0
-10	0
-5	0
0	0
5	0
10	0
15	0
20	0
25	0
30	0
35	0
40	0
45	0
50	0
55	0
60	0
65	0
70	0
75	0
80	0
85	0
90	0
95	0
100	0
105	0
110	0
115	0
120	0
125	0
130	0
135	0
140	0
145	0
150	0
155	0
160	0
165	0
170	0
175	0
180	0
185	0
190	0
195	0
200	0
205	0
210	0
215	0
220	0
225	0
230	0
235	0
240	0
245	0
250	0
255	0
260	0
265	0
270	0
275	0
280	0
285	0
290	0
295	0
300	0
305	0
310	0
315	0
320	0
325	0
330	0
335	0
340	0
345	0
350	0
355	0
360	0
365	0
370	0
375	0
380	0
385	0
390	0
395	0
400	0
405	0
410	0
415	0
420	0
425	0
430	0
435	0
440	0
445	0
450	0
455	0
460	0
465	0
470	0
475	0
480	0
485	0
490	0
495	0
