# Supplementary material for: Visualising reaction complexes in amine-based unloaded and CO2-loaded carbon capture solutions
Source: Nat Commun. 2026 Mar 12;17:3828. doi: 10.1038/s41467-026-70391-6 (PMC13121631; doi:10.1038/s41467-026-70391-6)
Supplement: Supplementary file 3 — Source Data [file 41467_2026_70391_MOESM3_ESM.zip › Source data/Source data file legend.txt]

Source data file legend

Radial distribution functions
- NaGly010623box.ESPR.g01 - all radial distribution functions for unloaded Na glycinate
- KGly010623box.EPSR.g01 - all radial distribution functions for unloaded K glycinate
- NaCarb130624box.EPSR.g01 - 1st set of radial distribution functions for CO2 loaded Na glycinate
- NaCarb130624box.EPSR.g02 - 2nd set of radial distribution functions for CO2 loaded Na glycinate
- NaCarb130624box.EPSR.g03 - 3rd set of radial distribution functions for CO2 loaded Na glycinate
- KCarb130624box.EPSR.g01 - 1st set of radial distribution functions for CO2 loaded K glycinate
- KCarb130624box.EPSR.g02 - 2nd set of radial distribution functions for CO2 loaded K glycinate
- KCarb130624box.EPSR.g03 - 3rd set of radial distribution functions for CO2 loaded K glycinate

Coordination numbers
- NaGly010623box.EPSR.z01 - all coordination numbers as a function of distance for unloaded Na glycinate
- KGly010623box.EPSR.z01 - all coordination numbers as a function of distance for unloaded K glycinate
- NaGly130624box.EPSR.z01 - 1st set of coordination numbers as a function of distance for unloaded Na glycinate
- NaGly130624box.EPSR.z02 - 2nd set of coordination numbers as a function of distance for unloaded Na glycinate
- NaGly130624box.EPSR.z03 - 3rd set of coordination numbers as a function of distance for unloaded Na glycinate
- KGly130624box.EPSR.z01 - 1st set of coordination numbers as a function of distance for unloaded K glycinate
- KGly130624box.EPSR.z02 - 2nd set of coordination numbers as a function of distance for unloaded K glycinate
- KGly130624box.EPSR.z03 - 3rd set of coordination numbers as a function of distance for unloaded K glycinate

Gudrun corrected raw neutron scattering data
- NaGly010623box.EPSR.t01 - corrected scattering data for 7 H/D isotopic variants of unloaded Na glycinate
- KGly010623box.EPSR.t01 - corrected scattering data for 7 H/D isotopic variants of unloaded K glycinate
- NaCarb130623box.EPSR.t01 - corrected scattering data for 7 H/D isotopic variants of CO2 loaded Na glycinate
- NKCarb130623box.EPSR.t01 - corrected scattering data for 7 H/D isotopic variants of CO2 loaded Na glycinate

EPSR fits to raw scattering data
- NaGly010623box.EPSR.u01 - EPSR fits to corrected scattering data for 7 H/D isotopic variants of unloaded Na glycinate
- KGly010623box.EPSR.u01 - EPSR fits to corrected scattering data for 7 H/D isotopic variants of unloaded K glycinate
- NaCarb130623box.EPSR.u01 - EPSR fits to corrected scattering data for 7 H/D isotopic variants of CO2 loaded Na glycinate
- NKCarb130623box.EPSR.u01 - EPSR fits to corrected scattering data for 7 H/D isotopic variants of CO2 loaded Na glycinate

Binned EPSR-derived pair interaction energies
- K gly amine hydration shell interaction E.csv - binned data for EPSR-derived pair interaction energy for water glycinate amine interactions in unloaded K glycinate
- K gly Bulk water H bonding.csv - binned data for EPSR-derived pair interaction energy for bulk water water interactions in unloaded K glycinate
- K gly C2-K1 hydration shell interaction E.csv - binned data for EPSR-derived pair interaction energy for K cation glycinate carboxylate interactions in unloaded K glycinate
- K gly N1-K1 interaction E.csv - binned data for EPSR-derived pair interaction energy for K cation glycinate amine interactions in unloaded K glycinate
- Na gly amine hydration shell interaction E.csv - binned data for EPSR-derived pair interaction energy for water glycinate amine interactions in unloaded Na glycinate
- Na gly Bulk water H bonding.csv - binned data for EPSR-derived pair interaction energy for bulk water water interactions in unloaded Na glycinate
- Na gly C2-Na1 hydration shell interaction E.csv - binned data for EPSR-derived pair interaction energy for Na cation glycinate carboxylate interactions in unloaded Na glycinate
- Na gly N1-Na1 interaction E.csv - binned data for EPSR-derived pair interaction energy for Na cation glycinate amine interactions in unloaded Na glycinate
- K GlyCarb Bulk water H bonding.csv - binned data for EPSR-derived pair interaction energy for bulk water water interactions in CO2 loaded K glycinate
- K GlyCarb C2c-K1 interaction E.csv - binned data for EPSR-derived pair interaction energy for glycine carbamate carboxylate K cation interactions in CO2 loaded K glycinate
- K GlyCarb C3c-K1 interaction E.csv - binned data for EPSR-derived pair interaction energy for glycine carbamate carbamate K cation interactions in CO2 loaded K glycinate
- K GlyCarb C3c-N1z interaction E.csv - binned data for EPSR-derived pair interaction energy for glycine carbamate carbamate glycine zwitterion amine interactions in CO2 loaded K glycinate
- K GlyCarbC carbonyl load hydration shell interaction E.csv - binned data for EPSR-derived pair interaction energy for glycine carbamate carbamate water interactions in CO2 loaded K glycinate
- Na GlyCarb Bulk water H bonding.csv - binned data for EPSR-derived pair interaction energy for bulk water water interactions in CO2 loaded Na glycinate
- Na GlyCarb C2c-K1 interaction E.csv - binned data for EPSR-derived pair interaction energy for glycine carbamate carboxylate Na cation interactions in CO2 loaded Na glycinate
- Na GlyCarb C3c-K1 interaction E.csv - binned data for EPSR-derived pair interaction energy for glycine carbamate carbamate Na cation interactions in CO2 loaded Na glycinate
- Na GlyCarb C3c-N1z interaction E.csv - binned data for EPSR-derived pair interaction energy for glycine carbamate carbamate glycine zwitterion amine interactions in CO2 loaded Na glycinate
- Na GlyCarbC carbonyl load hydration shell interaction E.csv - binned data for EPSR-derived pair interaction energy for glycine carbamate carbamate water interactions in CO2 loaded Na glycinate
