# Supplementary material for: Visualising reaction complexes in amine-based unloaded and CO2-loaded carbon capture solutions
Source: Nat Commun. 2026 Mar 12;17:3828. doi: 10.1038/s41467-026-70391-6 (PMC13121631; doi:10.1038/s41467-026-70391-6)
Supplement: Supplementary file 3 — Source Data [file 41467_2026_70391_MOESM3_ESM.zip › Source data/KCarb130624box.EPSR.z03]

#    r              H1z-H2z        H2z-H1z        H1z-O1z        O1z-H1z        H1z-C1c        C1c-H1z        H1z-C2c        C2c-H1z        H1z-H1c        H1c-H1z        H1z-N1c        N1c-H1z        H1z-O1c        O1c-H1z        H1z-H2c        H2c-H1z        H1z-C3c        C3c-H1z        H1z-O2c        O2c-H1z        C2z-C2z        C2z-C2z        C2z-H2z        H2z-C2z        C2z-O1z        O1z-C2z        C2z-C1c        C1c-C2z        C2z-C2c        C2c-C2z        C2z-H1c        H1c-C2z        C2z-N1c        N1c-C2z        C2z-O1c        O1c-C2z        C2z-H2c        H2c-C2z        C2z-C3c        C3c-C2z        C2z-O2c        O2c-C2z        H2z-H2z        H2z-H2z        H2z-O1z        O1z-H2z        H2z-C1c        C1c-H2z        H2z-C2c        C2c-H2z        H2z-H1c        H1c-H2z        H2z-N1c        N1c-H2z        H2z-O1c        O1c-H2z        H2z-H2c        H2c-H2z        H2z-C3c        C3c-H2z        H2z-O2c        O2c-H2z        O1z-O1z        O1z-O1z        O1z-C1c        C1c-O1z        O1z-C2c        C2c-O1z        O1z-H1c        H1c-O1z        O1z-N1c        N1c-O1z        O1z-O1c        O1c-O1z        O1z-H2c        H2c-O1z        O1z-C3c        C3c-O1z        O1z-O2c        O2c-O1z        C1c-C1c        C1c-C1c        C1c-C2c        C2c-C1c        C1c-H1c        H1c-C1c        C1c-N1c        N1c-C1c        C1c-O1c        O1c-C1c        C1c-H2c        H2c-C1c        C1c-C3c        C3c-C1c        C1c-O2c        O2c-C1c        C2c-C2c        C2c-C2c        C2c-H1c        H1c-C2c        C2c-N1c        N1c-C2c        C2c-O1c        O1c-C2c        C2c-H2c        H2c-C2c        C2c-C3c        C3c-C2c        C2c-O2c        O2c-C2c        H1c-H1c        H1c-H1c        H1c-N1c        N1c-H1c        H1c-O1c        O1c-H1c        H1c-H2c        H2c-H1c        H1c-C3c        C3c-H1c        H1c-O2c        O2c-H1c        N1c-N1c        N1c-N1c        N1c-O1c        O1c-N1c        N1c-H2c        H2c-N1c        N1c-C3c        C3c-N1c        N1c-O2c        O2c-N1c        O1c-O1c        O1c-O1c        O1c-H2c        H2c-O1c        O1c-C3c        C3c-O1c        O1c-O2c        O2c-O1c        H2c-H2c        H2c-H2c        H2c-C3c        C3c-H2c        H2c-O2c        O2c-H2c        C3c-C3c        C3c-C3c        C3c-O2c        O2c-C3c        O2c-O2c        O2c-O2c    
  0.0000000E+00  0.0000000E+00  0.0000000E+00  0.0000000E+00  0.0000000E+00  0.0000000E+00  0.0000000E+00  0.0000000E+00  0.0000000E+00  0.0000000E+00  0.0000000E+00  0.0000000E+00  0.0000000E+00  0.0000000E+00  0.0000000E+00  0.0000000E+00  0.0000000E+00  0.0000000E+00  0.0000000E+00  0.0000000E+00  0.0000000E+00  0.0000000E+00  0.0000000E+00  0.0000000E+00  0.0000000E+00  0.0000000E+00  0.0000000E+00  0.0000000E+00  0.0000000E+00  0.0000000E+00  0.0000000E+00  0.0000000E+00  0.0000000E+00  0.0000000E+00  0.0000000E+00  0.0000000E+00  0.0000000E+00  0.0000000E+00  0.0000000E+00  0.0000000E+00  0.0000000E+00  0.0000000E+00  0.0000000E+00  0.0000000E+00  0.0000000E+00  0.0000000E+00  0.0000000E+00  0.0000000E+00  0.0000000E+00  0.0000000E+00  0.0000000E+00  0.0000000E+00  0.0000000E+00  0.0000000E+00  0.0000000E+00  0.0000000E+00  0.0000000E+00  0.0000000E+00  0.0000000E+00  0.0000000E+00  0.0000000E+00  0.0000000E+00  0.0000000E+00  0.0000000E+00  0.0000000E+00  0.0000000E+00  0.0000000E+00  0.0000000E+00  0.0000000E+00  0.0000000E+00  0.0000000E+00  0.0000000E+00  0.0000000E+00  0.0000000E+00  0.0000000E+00  0.0000000E+00  0.0000000E+00  0.0000000E+00  0.0000000E+00  0.0000000E+00  0.0000000E+00  0.0000000E+00  0.0000000E+00  0.0000000E+00  0.0000000E+00  0.0000000E+00  0.0000000E+00  0.0000000E+00  0.0000000E+00  0.0000000E+00  0.0000000E+00  0.0000000E+00  0.0000000E+00  0.0000000E+00  0.0000000E+00  0.0000000E+00  0.0000000E+00  0.0000000E+00  0.0000000E+00  0.0000000E+00  0.0000000E+00  0.0000000E+00  0.0000000E+00  0.0000000E+00  0.0000000E+00  0.0000000E+00  0.0000000E+00  0.0000000E+00  0.0000000E+00  0.0000000E+00  0.0000000E+00  0.0000000E+00  0.0000000E+00  0.0000000E+00  0.0000000E+00  0.0000000E+00  0.0000000E+00  0.0000000E+00  0.0000000E+00  0.0000000E+00  0.0000000E+00  0.0000000E+00  0.0000000E+00  0.0000000E+00  0.0000000E+00  0.0000000E+00  0.0000000E+00  0.0000000E+00  0.0000000E+00  0.0000000E+00  0.0000000E+00  0.0000000E+00  0.0000000E+00  0.0000000E+00  0.0000000E+00  0.0000000E+00  0.0000000E+00  0.0000000E+00  0.0000000E+00  0.0000000E+00  0.0000000E+00  0.0000000E+00  0.0000000E+00  0.0000000E+00  0.0000000E+00  0.0000000E+00  0.0000000E+00  0.0000000E+00  0.0000000E+00  0.0000000E+00  0.0000000E+00  0.0000000E+00  0.0000000E+00
  0.7500000E-02  0.0000000E+00  0.0000000E+00  0.0000000E+00  0.0000000E+00  0.0000000E+00  0.0000000E+00  0.0000000E+00  0.0000000E+00  0.0000000E+00  0.0000000E+00  0.0000000E+00  0.0000000E+00  0.0000000E+00  0.0000000E+00  0.0000000E+00  0.0000000E+00  0.0000000E+00  0.0000000E+00  0.0000000E+00  0.0000000E+00  0.0000000E+00  0.0000000E+00  0.0000000E+00  0.0000000E+00  0.0000000E+00  0.0000000E+00  0.0000000E+00  0.0000000E+00  0.0000000E+00  0.0000000E+00  0.0000000E+00  0.0000000E+00  0.0000000E+00  0.0000000E+00  0.0000000E+00  0.0000000E+00  0.0000000E+00  0.0000000E+00  0.0000000E+00  0.0000000E+00  0.0000000E+00  0.0000000E+00  0.0000000E+00  0.0000000E+00  0.0000000E+00  0.0000000E+00  0.0000000E+00  0.0000000E+00  0.0000000E+00  0.0000000E+00  0.0000000E+00  0.0000000E+00  0.0000000E+00  0.0000000E+00  0.0000000E+00  0.0000000E+00  0.0000000E+00  0.0000000E+00  0.0000000E+00  0.0000000E+00  0.0000000E+00  0.0000000E+00  0.0000000E+00  0.0000000E+00  0.0000000E+00  0.0000000E+00  0.0000000E+00  0.0000000E+00  0.0000000E+00  0.0000000E+00  0.0000000E+00  0.0000000E+00  0.0000000E+00  0.0000000E+00  0.0000000E+00  0.0000000E+00  0.0000000E+00  0.0000000E+00  0.0000000E+00  0.0000000E+00  0.0000000E+00  0.0000000E+00  0.0000000E+00  0.0000000E+00  0.0000000E+00  0.0000000E+00  0.0000000E+00  0.0000000E+00  0.0000000E+00  0.0000000E+00  0.0000000E+00  0.0000000E+00  0.0000000E+00  0.0000000E+00  0.0000000E+00  0.0000000E+00  0.0000000E+00  0.0000000E+00  0.0000000E+00  0.0000000E+00  0.0000000E+00  0.0000000E+00  0.0000000E+00  0.0000000E+00  0.0000000E+00  0.0000000E+00  0.0000000E+00  0.0000000E+00  0.0000000E+00  0.0000000E+00  0.0000000E+00  0.0000000E+00  0.0000000E+00  0.0000000E+00  0.0000000E+00  0.0000000E+00  0.0000000E+00  0.0000000E+00  0.0000000E+00  0.0000000E+00  0.0000000E+00  0.0000000E+00  0.0000000E+00  0.0000000E+00  0.0000000E+00  0.0000000E+00  0.0000000E+00  0.0000000E+00  0.0000000E+00  0.0000000E+00  0.0000000E+00  0.0000000E+00  0.0000000E+00  0.0000000E+00  0.0000000E+00  0.0000000E+00  0.0000000E+00  0.0000000E+00  0.0000000E+00  0.0000000E+00  0.0000000E+00  0.0000000E+00  0.0000000E+00  0.0000000E+00  0.0000000E+00  0.0000000E+00  0.0000000E+00  0.0000000E+00  0.0000000E+00  0.0000000E+00  0.0000000E+00  0.0000000E+00
  0.3000000E-01  0.0000000E+00  0.0000000E+00  0.0000000E+00  0.0000000E+00  0.0000000E+00  0.0000000E+00  0.0000000E+00  0.0000000E+00  0.0000000E+00  0.0000000E+00  0.0000000E+00  0.0000000E+00  0.0000000E+00  0.0000000E+00  0.0000000E+00  0.0000000E+00  0.0000000E+00  0.0000000E+00  0.0000000E+00  0.0000000E+00  0.0000000E+00  0.0000000E+00  0.0000000E+00  0.0000000E+00  0.0000000E+00  0.0000000E+00  0.0000000E+00  0.0000000E+00  0.0000000E+00  0.0000000E+00  0.0000000E+00  0.0000000E+00  0.0000000E+00  0.0000000E+00  0.0000000E+00  0.0000000E+00  0.0000000E+00  0.0000000E+00  0.0000000E+00  0.0000000E+00  0.0000000E+00  0.0000000E+00  0.0000000E+00  0.0000000E+00  0.0000000E+00  0.0000000E+00  0.0000000E+00  0.0000000E+00  0.0000000E+00  0.0000000E+00  0.0000000E+00  0.0000000E+00  0.0000000E+00  0.0000000E+00  0.0000000E+00  0.0000000E+00  0.0000000E+00  0.0000000E+00  0.0000000E+00  0.0000000E+00  0.0000000E+00  0.0000000E+00  0.0000000E+00  0.0000000E+00  0.0000000E+00  0.0000000E+00  0.0000000E+00  0.0000000E+00  0.0000000E+00  0.0000000E+00  0.0000000E+00  0.0000000E+00  0.0000000E+00  0.0000000E+00  0.0000000E+00  0.0000000E+00  0.0000000E+00  0.0000000E+00  0.0000000E+00  0.0000000E+00  0.0000000E+00  0.0000000E+00  0.0000000E+00  0.0000000E+00  0.0000000E+00  0.0000000E+00  0.0000000E+00  0.0000000E+00  0.0000000E+00  0.0000000E+00  0.0000000E+00  0.0000000E+00  0.0000000E+00  0.0000000E+00  0.0000000E+00  0.0000000E+00  0.0000000E+00  0.0000000E+00  0.0000000E+00  0.0000000E+00  0.0000000E+00  0.0000000E+00  0.0000000E+00  0.0000000E+00  0.0000000E+00  0.0000000E+00  0.0000000E+00  0.0000000E+00  0.0000000E+00  0.0000000E+00  0.0000000E+00  0.0000000E+00  0.0000000E+00  0.0000000E+00  0.0000000E+00  0.0000000E+00  0.0000000E+00  0.0000000E+00  0.0000000E+00  0.0000000E+00  0.0000000E+00  0.0000000E+00  0.0000000E+00  0.0000000E+00  0.0000000E+00  0.0000000E+00  0.0000000E+00  0.0000000E+00  0.0000000E+00  0.0000000E+00  0.0000000E+00  0.0000000E+00  0.0000000E+00  0.0000000E+00  0.0000000E+00  0.0000000E+00  0.0000000E+00  0.0000000E+00  0.0000000E+00  0.0000000E+00  0.0000000E+00  0.0000000E+00  0.0000000E+00  0.0000000E+00  0.0000000E+00  0.0000000E+00  0.0000000E+00  0.0000000E+00  0.0000000E+00  0.0000000E+00  0.0000000E+00  0.0000000E+00
  0.5999999E-01  0.0000000E+00  0.0000000E+00  0.0000000E+00  0.0000000E+00  0.0000000E+00  0.0000000E+00  0.0000000E+00  0.0000000E+00  0.0000000E+00  0.0000000E+00  0.0000000E+00  0.0000000E+00  0.0000000E+00  0.0000000E+00  0.0000000E+00  0.0000000E+00  0.0000000E+00  0.0000000E+00  0.0000000E+00  0.0000000E+00  0.0000000E+00  0.0000000E+00  0.0000000E+00  0.0000000E+00  0.0000000E+00  0.0000000E+00  0.0000000E+00  0.0000000E+00  0.0000000E+00  0.0000000E+00  0.0000000E+00  0.0000000E+00  0.0000000E+00  0.0000000E+00  0.0000000E+00  0.0000000E+00  0.0000000E+00  0.0000000E+00  0.0000000E+00  0.0000000E+00  0.0000000E+00  0.0000000E+00  0.0000000E+00  0.0000000E+00  0.0000000E+00  0.0000000E+00  0.0000000E+00  0.0000000E+00  0.0000000E+00  0.0000000E+00  0.0000000E+00  0.0000000E+00  0.0000000E+00  0.0000000E+00  0.0000000E+00  0.0000000E+00  0.0000000E+00  0.0000000E+00  0.0000000E+00  0.0000000E+00  0.0000000E+00  0.0000000E+00  0.0000000E+00  0.0000000E+00  0.0000000E+00  0.0000000E+00  0.0000000E+00  0.0000000E+00  0.0000000E+00  0.0000000E+00  0.0000000E+00  0.0000000E+00  0.0000000E+00  0.0000000E+00  0.0000000E+00  0.0000000E+00  0.0000000E+00  0.0000000E+00  0.0000000E+00  0.0000000E+00  0.0000000E+00  0.0000000E+00  0.0000000E+00  0.0000000E+00  0.0000000E+00  0.0000000E+00  0.0000000E+00  0.0000000E+00  0.0000000E+00  0.0000000E+00  0.0000000E+00  0.0000000E+00  0.0000000E+00  0.0000000E+00  0.0000000E+00  0.0000000E+00  0.0000000E+00  0.0000000E+00  0.0000000E+00  0.0000000E+00  0.0000000E+00  0.0000000E+00  0.0000000E+00  0.0000000E+00  0.0000000E+00  0.0000000E+00  0.0000000E+00  0.0000000E+00  0.0000000E+00  0.0000000E+00  0.0000000E+00  0.0000000E+00  0.0000000E+00  0.0000000E+00  0.0000000E+00  0.0000000E+00  0.0000000E+00  0.0000000E+00  0.0000000E+00  0.0000000E+00  0.0000000E+00  0.0000000E+00  0.0000000E+00  0.0000000E+00  0.0000000E+00  0.0000000E+00  0.0000000E+00  0.0000000E+00  0.0000000E+00  0.0000000E+00  0.0000000E+00  0.0000000E+00  0.0000000E+00  0.0000000E+00  0.0000000E+00  0.0000000E+00  0.0000000E+00  0.0000000E+00  0.0000000E+00  0.0000000E+00  0.0000000E+00  0.0000000E+00  0.0000000E+00  0.0000000E+00  0.0000000E+00  0.0000000E+00  0.0000000E+00  0.0000000E+00  0.0000000E+00  0.0000000E+00  0.0000000E+00  0.0000000E+00
  0.9000000E-01  0.0000000E+00  0.0000000E+00  0.0000000E+00  0.0000000E+00  0.0000000E+00  0.0000000E+00  0.0000000E+00  0.0000000E+00  0.0000000E+00  0.0000000E+00  0.0000000E+00  0.0000000E+00  0.0000000E+00  0.0000000E+00  0.0000000E+00  0.0000000E+00  0.0000000E+00  0.0000000E+00  0.0000000E+00  0.0000000E+00  0.0000000E+00  0.0000000E+00  0.0000000E+00  0.0000000E+00  0.0000000E+00  0.0000000E+00  0.0000000E+00  0.0000000E+00  0.0000000E+00  0.0000000E+00  0.0000000E+00  0.0000000E+00  0.0000000E+00  0.0000000E+00  0.0000000E+00  0.0000000E+00  0.0000000E+00  0.0000000E+00  0.0000000E+00  0.0000000E+00  0.0000000E+00  0.0000000E+00  0.0000000E+00  0.0000000E+00  0.0000000E+00  0.0000000E+00  0.0000000E+00  0.0000000E+00  0.0000000E+00  0.0000000E+00  0.0000000E+00  0.0000000E+00  0.0000000E+00  0.0000000E+00  0.0000000E+00  0.0000000E+00  0.0000000E+00  0.0000000E+00  0.0000000E+00  0.0000000E+00  0.0000000E+00  0.0000000E+00  0.0000000E+00  0.0000000E+00  0.0000000E+00  0.0000000E+00  0.0000000E+00  0.0000000E+00  0.0000000E+00  0.0000000E+00  0.0000000E+00  0.0000000E+00  0.0000000E+00  0.0000000E+00  0.0000000E+00  0.0000000E+00  0.0000000E+00  0.0000000E+00  0.0000000E+00  0.0000000E+00  0.0000000E+00  0.0000000E+00  0.0000000E+00  0.0000000E+00  0.0000000E+00  0.0000000E+00  0.0000000E+00  0.0000000E+00  0.0000000E+00  0.0000000E+00  0.0000000E+00  0.0000000E+00  0.0000000E+00  0.0000000E+00  0.0000000E+00  0.0000000E+00  0.0000000E+00  0.0000000E+00  0.0000000E+00  0.0000000E+00  0.0000000E+00  0.0000000E+00  0.0000000E+00  0.0000000E+00  0.0000000E+00  0.0000000E+00  0.0000000E+00  0.0000000E+00  0.0000000E+00  0.0000000E+00  0.0000000E+00  0.0000000E+00  0.0000000E+00  0.0000000E+00  0.0000000E+00  0.0000000E+00  0.0000000E+00  0.0000000E+00  0.0000000E+00  0.0000000E+00  0.0000000E+00  0.0000000E+00  0.0000000E+00  0.0000000E+00  0.0000000E+00  0.0000000E+00  0.0000000E+00  0.0000000E+00  0.0000000E+00  0.0000000E+00  0.0000000E+00  0.0000000E+00  0.0000000E+00  0.0000000E+00  0.0000000E+00  0.0000000E+00  0.0000000E+00  0.0000000E+00  0.0000000E+00  0.0000000E+00  0.0000000E+00  0.0000000E+00  0.0000000E+00  0.0000000E+00  0.0000000E+00  0.0000000E+00  0.0000000E+00  0.0000000E+00  0.0000000E+00  0.0000000E+00  0.0000000E+00  0.0000000E+00
  0.1200000E+00  0.0000000E+00  0.0000000E+00  0.0000000E+00  0.0000000E+00  0.0000000E+00  0.0000000E+00  0.0000000E+00  0.0000000E+00  0.0000000E+00  0.0000000E+00  0.0000000E+00  0.0000000E+00  0.0000000E+00  0.0000000E+00  0.0000000E+00  0.0000000E+00  0.0000000E+00  0.0000000E+00  0.0000000E+00  0.0000000E+00  0.0000000E+00  0.0000000E+00  0.0000000E+00  0.0000000E+00  0.0000000E+00  0.0000000E+00  0.0000000E+00  0.0000000E+00  0.0000000E+00  0.0000000E+00  0.0000000E+00  0.0000000E+00  0.0000000E+00  0.0000000E+00  0.0000000E+00  0.0000000E+00  0.0000000E+00  0.0000000E+00  0.0000000E+00  0.0000000E+00  0.0000000E+00  0.0000000E+00  0.0000000E+00  0.0000000E+00  0.0000000E+00  0.0000000E+00  0.0000000E+00  0.0000000E+00  0.0000000E+00  0.0000000E+00  0.0000000E+00  0.0000000E+00  0.0000000E+00  0.0000000E+00  0.0000000E+00  0.0000000E+00  0.0000000E+00  0.0000000E+00  0.0000000E+00  0.0000000E+00  0.0000000E+00  0.0000000E+00  0.0000000E+00  0.0000000E+00  0.0000000E+00  0.0000000E+00  0.0000000E+00  0.0000000E+00  0.0000000E+00  0.0000000E+00  0.0000000E+00  0.0000000E+00  0.0000000E+00  0.0000000E+00  0.0000000E+00  0.0000000E+00  0.0000000E+00  0.0000000E+00  0.0000000E+00  0.0000000E+00  0.0000000E+00  0.0000000E+00  0.0000000E+00  0.0000000E+00  0.0000000E+00  0.0000000E+00  0.0000000E+00  0.0000000E+00  0.0000000E+00  0.0000000E+00  0.0000000E+00  0.0000000E+00  0.0000000E+00  0.0000000E+00  0.0000000E+00  0.0000000E+00  0.0000000E+00  0.0000000E+00  0.0000000E+00  0.0000000E+00  0.0000000E+00  0.0000000E+00  0.0000000E+00  0.0000000E+00  0.0000000E+00  0.0000000E+00  0.0000000E+00  0.0000000E+00  0.0000000E+00  0.0000000E+00  0.0000000E+00  0.0000000E+00  0.0000000E+00  0.0000000E+00  0.0000000E+00  0.0000000E+00  0.0000000E+00  0.0000000E+00  0.0000000E+00  0.0000000E+00  0.0000000E+00  0.0000000E+00  0.0000000E+00  0.0000000E+00  0.0000000E+00  0.0000000E+00  0.0000000E+00  0.0000000E+00  0.0000000E+00  0.0000000E+00  0.0000000E+00  0.0000000E+00  0.0000000E+00  0.0000000E+00  0.0000000E+00  0.0000000E+00  0.0000000E+00  0.0000000E+00  0.0000000E+00  0.0000000E+00  0.0000000E+00  0.0000000E+00  0.0000000E+00  0.0000000E+00  0.0000000E+00  0.0000000E+00  0.0000000E+00  0.0000000E+00  0.0000000E+00  0.0000000E+00  0.0000000E+00  0.0000000E+00
  0.1500000E+00  0.0000000E+00  0.0000000E+00  0.0000000E+00  0.0000000E+00  0.0000000E+00  0.0000000E+00  0.0000000E+00  0.0000000E+00  0.0000000E+00  0.0000000E+00  0.0000000E+00  0.0000000E+00  0.0000000E+00  0.0000000E+00  0.0000000E+00  0.0000000E+00  0.0000000E+00  0.0000000E+00  0.0000000E+00  0.0000000E+00  0.0000000E+00  0.0000000E+00  0.0000000E+00  0.0000000E+00  0.0000000E+00  0.0000000E+00  0.0000000E+00  0.0000000E+00  0.0000000E+00  0.0000000E+00  0.0000000E+00  0.0000000E+00  0.0000000E+00  0.0000000E+00  0.0000000E+00  0.0000000E+00  0.0000000E+00  0.0000000E+00  0.0000000E+00  0.0000000E+00  0.0000000E+00  0.0000000E+00  0.0000000E+00  0.0000000E+00  0.0000000E+00  0.0000000E+00  0.0000000E+00  0.0000000E+00  0.0000000E+00  0.0000000E+00  0.0000000E+00  0.0000000E+00  0.0000000E+00  0.0000000E+00  0.0000000E+00  0.0000000E+00  0.0000000E+00  0.0000000E+00  0.0000000E+00  0.0000000E+00  0.0000000E+00  0.0000000E+00  0.0000000E+00  0.0000000E+00  0.0000000E+00  0.0000000E+00  0.0000000E+00  0.0000000E+00  0.0000000E+00  0.0000000E+00  0.0000000E+00  0.0000000E+00  0.0000000E+00  0.0000000E+00  0.0000000E+00  0.0000000E+00  0.0000000E+00  0.0000000E+00  0.0000000E+00  0.0000000E+00  0.0000000E+00  0.0000000E+00  0.0000000E+00  0.0000000E+00  0.0000000E+00  0.0000000E+00  0.0000000E+00  0.0000000E+00  0.0000000E+00  0.0000000E+00  0.0000000E+00  0.0000000E+00  0.0000000E+00  0.0000000E+00  0.0000000E+00  0.0000000E+00  0.0000000E+00  0.0000000E+00  0.0000000E+00  0.0000000E+00  0.0000000E+00  0.0000000E+00  0.0000000E+00  0.0000000E+00  0.0000000E+00  0.0000000E+00  0.0000000E+00  0.0000000E+00  0.0000000E+00  0.0000000E+00  0.0000000E+00  0.0000000E+00  0.0000000E+00  0.0000000E+00  0.0000000E+00  0.0000000E+00  0.0000000E+00  0.0000000E+00  0.0000000E+00  0.0000000E+00  0.0000000E+00  0.0000000E+00  0.0000000E+00  0.0000000E+00  0.0000000E+00  0.0000000E+00  0.0000000E+00  0.0000000E+00  0.0000000E+00  0.0000000E+00  0.0000000E+00  0.0000000E+00  0.0000000E+00  0.0000000E+00  0.0000000E+00  0.0000000E+00  0.0000000E+00  0.0000000E+00  0.0000000E+00  0.0000000E+00  0.0000000E+00  0.0000000E+00  0.0000000E+00  0.0000000E+00  0.0000000E+00  0.0000000E+00  0.0000000E+00  0.0000000E+00  0.0000000E+00  0.0000000E+00  0.0000000E+00  0.0000000E+00
  0.1800000E+00  0.0000000E+00  0.0000000E+00  0.0000000E+00  0.0000000E+00  0.0000000E+00  0.0000000E+00  0.0000000E+00  0.0000000E+00  0.0000000E+00  0.0000000E+00  0.0000000E+00  0.0000000E+00  0.0000000E+00  0.0000000E+00  0.0000000E+00  0.0000000E+00  0.0000000E+00  0.0000000E+00  0.0000000E+00  0.0000000E+00  0.0000000E+00  0.0000000E+00  0.0000000E+00  0.0000000E+00  0.0000000E+00  0.0000000E+00  0.0000000E+00  0.0000000E+00  0.0000000E+00  0.0000000E+00  0.0000000E+00  0.0000000E+00  0.0000000E+00  0.0000000E+00  0.0000000E+00  0.0000000E+00  0.0000000E+00  0.0000000E+00  0.0000000E+00  0.0000000E+00  0.0000000E+00  0.0000000E+00  0.0000000E+00  0.0000000E+00  0.0000000E+00  0.0000000E+00  0.0000000E+00  0.0000000E+00  0.0000000E+00  0.0000000E+00  0.0000000E+00  0.0000000E+00  0.0000000E+00  0.0000000E+00  0.0000000E+00  0.0000000E+00  0.0000000E+00  0.0000000E+00  0.0000000E+00  0.0000000E+00  0.0000000E+00  0.0000000E+00  0.0000000E+00  0.0000000E+00  0.0000000E+00  0.0000000E+00  0.0000000E+00  0.0000000E+00  0.0000000E+00  0.0000000E+00  0.0000000E+00  0.0000000E+00  0.0000000E+00  0.0000000E+00  0.0000000E+00  0.0000000E+00  0.0000000E+00  0.0000000E+00  0.0000000E+00  0.0000000E+00  0.0000000E+00  0.0000000E+00  0.0000000E+00  0.0000000E+00  0.0000000E+00  0.0000000E+00  0.0000000E+00  0.0000000E+00  0.0000000E+00  0.0000000E+00  0.0000000E+00  0.0000000E+00  0.0000000E+00  0.0000000E+00  0.0000000E+00  0.0000000E+00  0.0000000E+00  0.0000000E+00  0.0000000E+00  0.0000000E+00  0.0000000E+00  0.0000000E+00  0.0000000E+00  0.0000000E+00  0.0000000E+00  0.0000000E+00  0.0000000E+00  0.0000000E+00  0.0000000E+00  0.0000000E+00  0.0000000E+00  0.0000000E+00  0.0000000E+00  0.0000000E+00  0.0000000E+00  0.0000000E+00  0.0000000E+00  0.0000000E+00  0.0000000E+00  0.0000000E+00  0.0000000E+00  0.0000000E+00  0.0000000E+00  0.0000000E+00  0.0000000E+00  0.0000000E+00  0.0000000E+00  0.0000000E+00  0.0000000E+00  0.0000000E+00  0.0000000E+00  0.0000000E+00  0.0000000E+00  0.0000000E+00  0.0000000E+00  0.0000000E+00  0.0000000E+00  0.0000000E+00  0.0000000E+00  0.0000000E+00  0.0000000E+00  0.0000000E+00  0.0000000E+00  0.0000000E+00  0.0000000E+00  0.0000000E+00  0.0000000E+00  0.0000000E+00  0.0000000E+00  0.0000000E+00  0.0000000E+00  0.0000000E+00
  0.2100000E+00  0.0000000E+00  0.0000000E+00  0.0000000E+00  0.0000000E+00  0.0000000E+00  0.0000000E+00  0.0000000E+00  0.0000000E+00  0.0000000E+00  0.0000000E+00  0.0000000E+00  0.0000000E+00  0.0000000E+00  0.0000000E+00  0.0000000E+00  0.0000000E+00  0.0000000E+00  0.0000000E+00  0.0000000E+00  0.0000000E+00  0.0000000E+00  0.0000000E+00  0.0000000E+00  0.0000000E+00  0.0000000E+00  0.0000000E+00  0.0000000E+00  0.0000000E+00  0.0000000E+00  0.0000000E+00  0.0000000E+00  0.0000000E+00  0.0000000E+00  0.0000000E+00  0.0000000E+00  0.0000000E+00  0.0000000E+00  0.0000000E+00  0.0000000E+00  0.0000000E+00  0.0000000E+00  0.0000000E+00  0.0000000E+00  0.0000000E+00  0.0000000E+00  0.0000000E+00  0.0000000E+00  0.0000000E+00  0.0000000E+00  0.0000000E+00  0.0000000E+00  0.0000000E+00  0.0000000E+00  0.0000000E+00  0.0000000E+00  0.0000000E+00  0.0000000E+00  0.0000000E+00  0.0000000E+00  0.0000000E+00  0.0000000E+00  0.0000000E+00  0.0000000E+00  0.0000000E+00  0.0000000E+00  0.0000000E+00  0.0000000E+00  0.0000000E+00  0.0000000E+00  0.0000000E+00  0.0000000E+00  0.0000000E+00  0.0000000E+00  0.0000000E+00  0.0000000E+00  0.0000000E+00  0.0000000E+00  0.0000000E+00  0.0000000E+00  0.0000000E+00  0.0000000E+00  0.0000000E+00  0.0000000E+00  0.0000000E+00  0.0000000E+00  0.0000000E+00  0.0000000E+00  0.0000000E+00  0.0000000E+00  0.0000000E+00  0.0000000E+00  0.0000000E+00  0.0000000E+00  0.0000000E+00  0.0000000E+00  0.0000000E+00  0.0000000E+00  0.0000000E+00  0.0000000E+00  0.0000000E+00  0.0000000E+00  0.0000000E+00  0.0000000E+00  0.0000000E+00  0.0000000E+00  0.0000000E+00  0.0000000E+00  0.0000000E+00  0.0000000E+00  0.0000000E+00  0.0000000E+00  0.0000000E+00  0.0000000E+00  0.0000000E+00  0.0000000E+00  0.0000000E+00  0.0000000E+00  0.0000000E+00  0.0000000E+00  0.0000000E+00  0.0000000E+00  0.0000000E+00  0.0000000E+00  0.0000000E+00  0.0000000E+00  0.0000000E+00  0.0000000E+00  0.0000000E+00  0.0000000E+00  0.0000000E+00  0.0000000E+00  0.0000000E+00  0.0000000E+00  0.0000000E+00  0.0000000E+00  0.0000000E+00  0.0000000E+00  0.0000000E+00  0.0000000E+00  0.0000000E+00  0.0000000E+00  0.0000000E+00  0.0000000E+00  0.0000000E+00  0.0000000E+00  0.0000000E+00  0.0000000E+00  0.0000000E+00  0.0000000E+00  0.0000000E+00  0.0000000E+00  0.0000000E+00
  0.2400000E+00  0.0000000E+00  0.0000000E+00  0.0000000E+00  0.0000000E+00  0.0000000E+00  0.0000000E+00  0.0000000E+00  0.0000000E+00  0.0000000E+00  0.0000000E+00  0.0000000E+00  0.0000000E+00  0.0000000E+00  0.0000000E+00  0.0000000E+00  0.0000000E+00  0.0000000E+00  0.0000000E+00  0.0000000E+00  0.0000000E+00  0.0000000E+00  0.0000000E+00  0.0000000E+00  0.0000000E+00  0.0000000E+00  0.0000000E+00  0.0000000E+00  0.0000000E+00  0.0000000E+00  0.0000000E+00  0.0000000E+00  0.0000000E+00  0.0000000E+00  0.0000000E+00  0.0000000E+00  0.0000000E+00  0.0000000E+00  0.0000000E+00  0.0000000E+00  0.0000000E+00  0.0000000E+00  0.0000000E+00  0.0000000E+00  0.0000000E+00  0.0000000E+00  0.0000000E+00  0.0000000E+00  0.0000000E+00  0.0000000E+00  0.0000000E+00  0.0000000E+00  0.0000000E+00  0.0000000E+00  0.0000000E+00  0.0000000E+00  0.0000000E+00  0.0000000E+00  0.0000000E+00  0.0000000E+00  0.0000000E+00  0.0000000E+00  0.0000000E+00  0.0000000E+00  0.0000000E+00  0.0000000E+00  0.0000000E+00  0.0000000E+00  0.0000000E+00  0.0000000E+00  0.0000000E+00  0.0000000E+00  0.0000000E+00  0.0000000E+00  0.0000000E+00  0.0000000E+00  0.0000000E+00  0.0000000E+00  0.0000000E+00  0.0000000E+00  0.0000000E+00  0.0000000E+00  0.0000000E+00  0.0000000E+00  0.0000000E+00  0.0000000E+00  0.0000000E+00  0.0000000E+00  0.0000000E+00  0.0000000E+00  0.0000000E+00  0.0000000E+00  0.0000000E+00  0.0000000E+00  0.0000000E+00  0.0000000E+00  0.0000000E+00  0.0000000E+00  0.0000000E+00  0.0000000E+00  0.0000000E+00  0.0000000E+00  0.0000000E+00  0.0000000E+00  0.0000000E+00  0.0000000E+00  0.0000000E+00  0.0000000E+00  0.0000000E+00  0.0000000E+00  0.0000000E+00  0.0000000E+00  0.0000000E+00  0.0000000E+00  0.0000000E+00  0.0000000E+00  0.0000000E+00  0.0000000E+00  0.0000000E+00  0.0000000E+00  0.0000000E+00  0.0000000E+00  0.0000000E+00  0.0000000E+00  0.0000000E+00  0.0000000E+00  0.0000000E+00  0.0000000E+00  0.0000000E+00  0.0000000E+00  0.0000000E+00  0.0000000E+00  0.0000000E+00  0.0000000E+00  0.0000000E+00  0.0000000E+00  0.0000000E+00  0.0000000E+00  0.0000000E+00  0.0000000E+00  0.0000000E+00  0.0000000E+00  0.0000000E+00  0.0000000E+00  0.0000000E+00  0.0000000E+00  0.0000000E+00  0.0000000E+00  0.0000000E+00  0.0000000E+00  0.0000000E+00  0.0000000E+00  0.0000000E+00
  0.2700000E+00  0.0000000E+00  0.0000000E+00  0.0000000E+00  0.0000000E+00  0.0000000E+00  0.0000000E+00  0.0000000E+00  0.0000000E+00  0.0000000E+00  0.0000000E+00  0.0000000E+00  0.0000000E+00  0.0000000E+00  0.0000000E+00  0.0000000E+00  0.0000000E+00  0.0000000E+00  0.0000000E+00  0.0000000E+00  0.0000000E+00  0.0000000E+00  0.0000000E+00  0.0000000E+00  0.0000000E+00  0.0000000E+00  0.0000000E+00  0.0000000E+00  0.0000000E+00  0.0000000E+00  0.0000000E+00  0.0000000E+00  0.0000000E+00  0.0000000E+00  0.0000000E+00  0.0000000E+00  0.0000000E+00  0.0000000E+00  0.0000000E+00  0.0000000E+00  0.0000000E+00  0.0000000E+00  0.0000000E+00  0.0000000E+00  0.0000000E+00  0.0000000E+00  0.0000000E+00  0.0000000E+00  0.0000000E+00  0.0000000E+00  0.0000000E+00  0.0000000E+00  0.0000000E+00  0.0000000E+00  0.0000000E+00  0.0000000E+00  0.0000000E+00  0.0000000E+00  0.0000000E+00  0.0000000E+00  0.0000000E+00  0.0000000E+00  0.0000000E+00  0.0000000E+00  0.0000000E+00  0.0000000E+00  0.0000000E+00  0.0000000E+00  0.0000000E+00  0.0000000E+00  0.0000000E+00  0.0000000E+00  0.0000000E+00  0.0000000E+00  0.0000000E+00  0.0000000E+00  0.0000000E+00  0.0000000E+00  0.0000000E+00  0.0000000E+00  0.0000000E+00  0.0000000E+00  0.0000000E+00  0.0000000E+00  0.0000000E+00  0.0000000E+00  0.0000000E+00  0.0000000E+00  0.0000000E+00  0.0000000E+00  0.0000000E+00  0.0000000E+00  0.0000000E+00  0.0000000E+00  0.0000000E+00  0.0000000E+00  0.0000000E+00  0.0000000E+00  0.0000000E+00  0.0000000E+00  0.0000000E+00  0.0000000E+00  0.0000000E+00  0.0000000E+00  0.0000000E+00  0.0000000E+00  0.0000000E+00  0.0000000E+00  0.0000000E+00  0.0000000E+00  0.0000000E+00  0.0000000E+00  0.0000000E+00  0.0000000E+00  0.0000000E+00  0.0000000E+00  0.0000000E+00  0.0000000E+00  0.0000000E+00  0.0000000E+00  0.0000000E+00  0.0000000E+00  0.0000000E+00  0.0000000E+00  0.0000000E+00  0.0000000E+00  0.0000000E+00  0.0000000E+00  0.0000000E+00  0.0000000E+00  0.0000000E+00  0.0000000E+00  0.0000000E+00  0.0000000E+00  0.0000000E+00  0.0000000E+00  0.0000000E+00  0.0000000E+00  0.0000000E+00  0.0000000E+00  0.0000000E+00  0.0000000E+00  0.0000000E+00  0.0000000E+00  0.0000000E+00  0.0000000E+00  0.0000000E+00  0.0000000E+00  0.0000000E+00  0.0000000E+00  0.0000000E+00  0.0000000E+00  0.0000000E+00
  0.3000000E+00  0.0000000E+00  0.0000000E+00  0.0000000E+00  0.0000000E+00  0.0000000E+00  0.0000000E+00  0.0000000E+00  0.0000000E+00  0.0000000E+00  0.0000000E+00  0.0000000E+00  0.0000000E+00  0.0000000E+00  0.0000000E+00  0.0000000E+00  0.0000000E+00  0.0000000E+00  0.0000000E+00  0.0000000E+00  0.0000000E+00  0.0000000E+00  0.0000000E+00  0.0000000E+00  0.0000000E+00  0.0000000E+00  0.0000000E+00  0.0000000E+00  0.0000000E+00  0.0000000E+00  0.0000000E+00  0.0000000E+00  0.0000000E+00  0.0000000E+00  0.0000000E+00  0.0000000E+00  0.0000000E+00  0.0000000E+00  0.0000000E+00  0.0000000E+00  0.0000000E+00  0.0000000E+00  0.0000000E+00  0.0000000E+00  0.0000000E+00  0.0000000E+00  0.0000000E+00  0.0000000E+00  0.0000000E+00  0.0000000E+00  0.0000000E+00  0.0000000E+00  0.0000000E+00  0.0000000E+00  0.0000000E+00  0.0000000E+00  0.0000000E+00  0.0000000E+00  0.0000000E+00  0.0000000E+00  0.0000000E+00  0.0000000E+00  0.0000000E+00  0.0000000E+00  0.0000000E+00  0.0000000E+00  0.0000000E+00  0.0000000E+00  0.0000000E+00  0.0000000E+00  0.0000000E+00  0.0000000E+00  0.0000000E+00  0.0000000E+00  0.0000000E+00  0.0000000E+00  0.0000000E+00  0.0000000E+00  0.0000000E+00  0.0000000E+00  0.0000000E+00  0.0000000E+00  0.0000000E+00  0.0000000E+00  0.0000000E+00  0.0000000E+00  0.0000000E+00  0.0000000E+00  0.0000000E+00  0.0000000E+00  0.0000000E+00  0.0000000E+00  0.0000000E+00  0.0000000E+00  0.0000000E+00  0.0000000E+00  0.0000000E+00  0.0000000E+00  0.0000000E+00  0.0000000E+00  0.0000000E+00  0.0000000E+00  0.0000000E+00  0.0000000E+00  0.0000000E+00  0.0000000E+00  0.0000000E+00  0.0000000E+00  0.0000000E+00  0.0000000E+00  0.0000000E+00  0.0000000E+00  0.0000000E+00  0.0000000E+00  0.0000000E+00  0.0000000E+00  0.0000000E+00  0.0000000E+00  0.0000000E+00  0.0000000E+00  0.0000000E+00  0.0000000E+00  0.0000000E+00  0.0000000E+00  0.0000000E+00  0.0000000E+00  0.0000000E+00  0.0000000E+00  0.0000000E+00  0.0000000E+00  0.0000000E+00  0.0000000E+00  0.0000000E+00  0.0000000E+00  0.0000000E+00  0.0000000E+00  0.0000000E+00  0.0000000E+00  0.0000000E+00  0.0000000E+00  0.0000000E+00  0.0000000E+00  0.0000000E+00  0.0000000E+00  0.0000000E+00  0.0000000E+00  0.0000000E+00  0.0000000E+00  0.0000000E+00  0.0000000E+00  0.0000000E+00  0.0000000E+00  0.0000000E+00
  0.3300000E+00  0.0000000E+00  0.0000000E+00  0.0000000E+00  0.0000000E+00  0.0000000E+00  0.0000000E+00  0.0000000E+00  0.0000000E+00  0.0000000E+00  0.0000000E+00  0.0000000E+00  0.0000000E+00  0.0000000E+00  0.0000000E+00  0.0000000E+00  0.0000000E+00  0.0000000E+00  0.0000000E+00  0.0000000E+00  0.0000000E+00  0.0000000E+00  0.0000000E+00  0.0000000E+00  0.0000000E+00  0.0000000E+00  0.0000000E+00  0.0000000E+00  0.0000000E+00  0.0000000E+00  0.0000000E+00  0.0000000E+00  0.0000000E+00  0.0000000E+00  0.0000000E+00  0.0000000E+00  0.0000000E+00  0.0000000E+00  0.0000000E+00  0.0000000E+00  0.0000000E+00  0.0000000E+00  0.0000000E+00  0.0000000E+00  0.0000000E+00  0.0000000E+00  0.0000000E+00  0.0000000E+00  0.0000000E+00  0.0000000E+00  0.0000000E+00  0.0000000E+00  0.0000000E+00  0.0000000E+00  0.0000000E+00  0.0000000E+00  0.0000000E+00  0.0000000E+00  0.0000000E+00  0.0000000E+00  0.0000000E+00  0.0000000E+00  0.0000000E+00  0.0000000E+00  0.0000000E+00  0.0000000E+00  0.0000000E+00  0.0000000E+00  0.0000000E+00  0.0000000E+00  0.0000000E+00  0.0000000E+00  0.0000000E+00  0.0000000E+00  0.0000000E+00  0.0000000E+00  0.0000000E+00  0.0000000E+00  0.0000000E+00  0.0000000E+00  0.0000000E+00  0.0000000E+00  0.0000000E+00  0.0000000E+00  0.0000000E+00  0.0000000E+00  0.0000000E+00  0.0000000E+00  0.0000000E+00  0.0000000E+00  0.0000000E+00  0.0000000E+00  0.0000000E+00  0.0000000E+00  0.0000000E+00  0.0000000E+00  0.0000000E+00  0.0000000E+00  0.0000000E+00  0.0000000E+00  0.0000000E+00  0.0000000E+00  0.0000000E+00  0.0000000E+00  0.0000000E+00  0.0000000E+00  0.0000000E+00  0.0000000E+00  0.0000000E+00  0.0000000E+00  0.0000000E+00  0.0000000E+00  0.0000000E+00  0.0000000E+00  0.0000000E+00  0.0000000E+00  0.0000000E+00  0.0000000E+00  0.0000000E+00  0.0000000E+00  0.0000000E+00  0.0000000E+00  0.0000000E+00  0.0000000E+00  0.0000000E+00  0.0000000E+00  0.0000000E+00  0.0000000E+00  0.0000000E+00  0.0000000E+00  0.0000000E+00  0.0000000E+00  0.0000000E+00  0.0000000E+00  0.0000000E+00  0.0000000E+00  0.0000000E+00  0.0000000E+00  0.0000000E+00  0.0000000E+00  0.0000000E+00  0.0000000E+00  0.0000000E+00  0.0000000E+00  0.0000000E+00  0.0000000E+00  0.0000000E+00  0.0000000E+00  0.0000000E+00  0.0000000E+00  0.0000000E+00  0.0000000E+00  0.0000000E+00
  0.3600000E+00  0.0000000E+00  0.0000000E+00  0.0000000E+00  0.0000000E+00  0.0000000E+00  0.0000000E+00  0.0000000E+00  0.0000000E+00  0.0000000E+00  0.0000000E+00  0.0000000E+00  0.0000000E+00  0.0000000E+00  0.0000000E+00  0.0000000E+00  0.0000000E+00  0.0000000E+00  0.0000000E+00  0.0000000E+00  0.0000000E+00  0.0000000E+00  0.0000000E+00  0.0000000E+00  0.0000000E+00  0.0000000E+00  0.0000000E+00  0.0000000E+00  0.0000000E+00  0.0000000E+00  0.0000000E+00  0.0000000E+00  0.0000000E+00  0.0000000E+00  0.0000000E+00  0.0000000E+00  0.0000000E+00  0.0000000E+00  0.0000000E+00  0.0000000E+00  0.0000000E+00  0.0000000E+00  0.0000000E+00  0.0000000E+00  0.0000000E+00  0.0000000E+00  0.0000000E+00  0.0000000E+00  0.0000000E+00  0.0000000E+00  0.0000000E+00  0.0000000E+00  0.0000000E+00  0.0000000E+00  0.0000000E+00  0.0000000E+00  0.0000000E+00  0.0000000E+00  0.0000000E+00  0.0000000E+00  0.0000000E+00  0.0000000E+00  0.0000000E+00  0.0000000E+00  0.0000000E+00  0.0000000E+00  0.0000000E+00  0.0000000E+00  0.0000000E+00  0.0000000E+00  0.0000000E+00  0.0000000E+00  0.0000000E+00  0.0000000E+00  0.0000000E+00  0.0000000E+00  0.0000000E+00  0.0000000E+00  0.0000000E+00  0.0000000E+00  0.0000000E+00  0.0000000E+00  0.0000000E+00  0.0000000E+00  0.0000000E+00  0.0000000E+00  0.0000000E+00  0.0000000E+00  0.0000000E+00  0.0000000E+00  0.0000000E+00  0.0000000E+00  0.0000000E+00  0.0000000E+00  0.0000000E+00  0.0000000E+00  0.0000000E+00  0.0000000E+00  0.0000000E+00  0.0000000E+00  0.0000000E+00  0.0000000E+00  0.0000000E+00  0.0000000E+00  0.0000000E+00  0.0000000E+00  0.0000000E+00  0.0000000E+00  0.0000000E+00  0.0000000E+00  0.0000000E+00  0.0000000E+00  0.0000000E+00  0.0000000E+00  0.0000000E+00  0.0000000E+00  0.0000000E+00  0.0000000E+00  0.0000000E+00  0.0000000E+00  0.0000000E+00  0.0000000E+00  0.0000000E+00  0.0000000E+00  0.0000000E+00  0.0000000E+00  0.0000000E+00  0.0000000E+00  0.0000000E+00  0.0000000E+00  0.0000000E+00  0.0000000E+00  0.0000000E+00  0.0000000E+00  0.0000000E+00  0.0000000E+00  0.0000000E+00  0.0000000E+00  0.0000000E+00  0.0000000E+00  0.0000000E+00  0.0000000E+00  0.0000000E+00  0.0000000E+00  0.0000000E+00  0.0000000E+00  0.0000000E+00  0.0000000E+00  0.0000000E+00  0.0000000E+00  0.0000000E+00  0.0000000E+00  0.0000000E+00
  0.3900000E+00  0.0000000E+00  0.0000000E+00  0.0000000E+00  0.0000000E+00  0.0000000E+00  0.0000000E+00  0.0000000E+00  0.0000000E+00  0.0000000E+00  0.0000000E+00  0.0000000E+00  0.0000000E+00  0.0000000E+00  0.0000000E+00  0.0000000E+00  0.0000000E+00  0.0000000E+00  0.0000000E+00  0.0000000E+00  0.0000000E+00  0.0000000E+00  0.0000000E+00  0.0000000E+00  0.0000000E+00  0.0000000E+00  0.0000000E+00  0.0000000E+00  0.0000000E+00  0.0000000E+00  0.0000000E+00  0.0000000E+00  0.0000000E+00  0.0000000E+00  0.0000000E+00  0.0000000E+00  0.0000000E+00  0.0000000E+00  0.0000000E+00  0.0000000E+00  0.0000000E+00  0.0000000E+00  0.0000000E+00  0.0000000E+00  0.0000000E+00  0.0000000E+00  0.0000000E+00  0.0000000E+00  0.0000000E+00  0.0000000E+00  0.0000000E+00  0.0000000E+00  0.0000000E+00  0.0000000E+00  0.0000000E+00  0.0000000E+00  0.0000000E+00  0.0000000E+00  0.0000000E+00  0.0000000E+00  0.0000000E+00  0.0000000E+00  0.0000000E+00  0.0000000E+00  0.0000000E+00  0.0000000E+00  0.0000000E+00  0.0000000E+00  0.0000000E+00  0.0000000E+00  0.0000000E+00  0.0000000E+00  0.0000000E+00  0.0000000E+00  0.0000000E+00  0.0000000E+00  0.0000000E+00  0.0000000E+00  0.0000000E+00  0.0000000E+00  0.0000000E+00  0.0000000E+00  0.0000000E+00  0.0000000E+00  0.0000000E+00  0.0000000E+00  0.0000000E+00  0.0000000E+00  0.0000000E+00  0.0000000E+00  0.0000000E+00  0.0000000E+00  0.0000000E+00  0.0000000E+00  0.0000000E+00  0.0000000E+00  0.0000000E+00  0.0000000E+00  0.0000000E+00  0.0000000E+00  0.0000000E+00  0.0000000E+00  0.0000000E+00  0.0000000E+00  0.0000000E+00  0.0000000E+00  0.0000000E+00  0.0000000E+00  0.0000000E+00  0.0000000E+00  0.0000000E+00  0.0000000E+00  0.0000000E+00  0.0000000E+00  0.0000000E+00  0.0000000E+00  0.0000000E+00  0.0000000E+00  0.0000000E+00  0.0000000E+00  0.0000000E+00  0.0000000E+00  0.0000000E+00  0.0000000E+00  0.0000000E+00  0.0000000E+00  0.0000000E+00  0.0000000E+00  0.0000000E+00  0.0000000E+00  0.0000000E+00  0.0000000E+00  0.0000000E+00  0.0000000E+00  0.0000000E+00  0.0000000E+00  0.0000000E+00  0.0000000E+00  0.0000000E+00  0.0000000E+00  0.0000000E+00  0.0000000E+00  0.0000000E+00  0.0000000E+00  0.0000000E+00  0.0000000E+00  0.0000000E+00  0.0000000E+00  0.0000000E+00  0.0000000E+00  0.0000000E+00  0.0000000E+00  0.0000000E+00
  0.4200000E+00  0.0000000E+00  0.0000000E+00  0.0000000E+00  0.0000000E+00  0.0000000E+00  0.0000000E+00  0.0000000E+00  0.0000000E+00  0.0000000E+00  0.0000000E+00  0.0000000E+00  0.0000000E+00  0.0000000E+00  0.0000000E+00  0.0000000E+00  0.0000000E+00  0.0000000E+00  0.0000000E+00  0.0000000E+00  0.0000000E+00  0.0000000E+00  0.0000000E+00  0.0000000E+00  0.0000000E+00  0.0000000E+00  0.0000000E+00  0.0000000E+00  0.0000000E+00  0.0000000E+00  0.0000000E+00  0.0000000E+00  0.0000000E+00  0.0000000E+00  0.0000000E+00  0.0000000E+00  0.0000000E+00  0.0000000E+00  0.0000000E+00  0.0000000E+00  0.0000000E+00  0.0000000E+00  0.0000000E+00  0.0000000E+00  0.0000000E+00  0.0000000E+00  0.0000000E+00  0.0000000E+00  0.0000000E+00  0.0000000E+00  0.0000000E+00  0.0000000E+00  0.0000000E+00  0.0000000E+00  0.0000000E+00  0.0000000E+00  0.0000000E+00  0.0000000E+00  0.0000000E+00  0.0000000E+00  0.0000000E+00  0.0000000E+00  0.0000000E+00  0.0000000E+00  0.0000000E+00  0.0000000E+00  0.0000000E+00  0.0000000E+00  0.0000000E+00  0.0000000E+00  0.0000000E+00  0.0000000E+00  0.0000000E+00  0.0000000E+00  0.0000000E+00  0.0000000E+00  0.0000000E+00  0.0000000E+00  0.0000000E+00  0.0000000E+00  0.0000000E+00  0.0000000E+00  0.0000000E+00  0.0000000E+00  0.0000000E+00  0.0000000E+00  0.0000000E+00  0.0000000E+00  0.0000000E+00  0.0000000E+00  0.0000000E+00  0.0000000E+00  0.0000000E+00  0.0000000E+00  0.0000000E+00  0.0000000E+00  0.0000000E+00  0.0000000E+00  0.0000000E+00  0.0000000E+00  0.0000000E+00  0.0000000E+00  0.0000000E+00  0.0000000E+00  0.0000000E+00  0.0000000E+00  0.0000000E+00  0.0000000E+00  0.0000000E+00  0.0000000E+00  0.0000000E+00  0.0000000E+00  0.0000000E+00  0.0000000E+00  0.0000000E+00  0.0000000E+00  0.0000000E+00  0.0000000E+00  0.0000000E+00  0.0000000E+00  0.0000000E+00  0.0000000E+00  0.0000000E+00  0.0000000E+00  0.0000000E+00  0.0000000E+00  0.0000000E+00  0.0000000E+00  0.0000000E+00  0.0000000E+00  0.0000000E+00  0.0000000E+00  0.0000000E+00  0.0000000E+00  0.0000000E+00  0.0000000E+00  0.0000000E+00  0.0000000E+00  0.0000000E+00  0.0000000E+00  0.0000000E+00  0.0000000E+00  0.0000000E+00  0.0000000E+00  0.0000000E+00  0.0000000E+00  0.0000000E+00  0.0000000E+00  0.0000000E+00  0.0000000E+00  0.0000000E+00  0.0000000E+00  0.0000000E+00
  0.4500000E+00  0.0000000E+00  0.0000000E+00  0.0000000E+00  0.0000000E+00  0.0000000E+00  0.0000000E+00  0.0000000E+00  0.0000000E+00  0.0000000E+00  0.0000000E+00  0.0000000E+00  0.0000000E+00  0.0000000E+00  0.0000000E+00  0.0000000E+00  0.0000000E+00  0.0000000E+00  0.0000000E+00  0.0000000E+00  0.0000000E+00  0.0000000E+00  0.0000000E+00  0.0000000E+00  0.0000000E+00  0.0000000E+00  0.0000000E+00  0.0000000E+00  0.0000000E+00  0.0000000E+00  0.0000000E+00  0.0000000E+00  0.0000000E+00  0.0000000E+00  0.0000000E+00  0.0000000E+00  0.0000000E+00  0.0000000E+00  0.0000000E+00  0.0000000E+00  0.0000000E+00  0.0000000E+00  0.0000000E+00  0.0000000E+00  0.0000000E+00  0.0000000E+00  0.0000000E+00  0.0000000E+00  0.0000000E+00  0.0000000E+00  0.0000000E+00  0.0000000E+00  0.0000000E+00  0.0000000E+00  0.0000000E+00  0.0000000E+00  0.0000000E+00  0.0000000E+00  0.0000000E+00  0.0000000E+00  0.0000000E+00  0.0000000E+00  0.0000000E+00  0.0000000E+00  0.0000000E+00  0.0000000E+00  0.0000000E+00  0.0000000E+00  0.0000000E+00  0.0000000E+00  0.0000000E+00  0.0000000E+00  0.0000000E+00  0.0000000E+00  0.0000000E+00  0.0000000E+00  0.0000000E+00  0.0000000E+00  0.0000000E+00  0.0000000E+00  0.0000000E+00  0.0000000E+00  0.0000000E+00  0.0000000E+00  0.0000000E+00  0.0000000E+00  0.0000000E+00  0.0000000E+00  0.0000000E+00  0.0000000E+00  0.0000000E+00  0.0000000E+00  0.0000000E+00  0.0000000E+00  0.0000000E+00  0.0000000E+00  0.0000000E+00  0.0000000E+00  0.0000000E+00  0.0000000E+00  0.0000000E+00  0.0000000E+00  0.0000000E+00  0.0000000E+00  0.0000000E+00  0.0000000E+00  0.0000000E+00  0.0000000E+00  0.0000000E+00  0.0000000E+00  0.0000000E+00  0.0000000E+00  0.0000000E+00  0.0000000E+00  0.0000000E+00  0.0000000E+00  0.0000000E+00  0.0000000E+00  0.0000000E+00  0.0000000E+00  0.0000000E+00  0.0000000E+00  0.0000000E+00  0.0000000E+00  0.0000000E+00  0.0000000E+00  0.0000000E+00  0.0000000E+00  0.0000000E+00  0.0000000E+00  0.0000000E+00  0.0000000E+00  0.0000000E+00  0.0000000E+00  0.0000000E+00  0.0000000E+00  0.0000000E+00  0.0000000E+00  0.0000000E+00  0.0000000E+00  0.0000000E+00  0.0000000E+00  0.0000000E+00  0.0000000E+00  0.0000000E+00  0.0000000E+00  0.0000000E+00  0.0000000E+00  0.0000000E+00  0.0000000E+00  0.0000000E+00  0.0000000E+00  0.0000000E+00
  0.4800000E+00  0.0000000E+00  0.0000000E+00  0.0000000E+00  0.0000000E+00  0.0000000E+00  0.0000000E+00  0.0000000E+00  0.0000000E+00  0.0000000E+00  0.0000000E+00  0.0000000E+00  0.0000000E+00  0.0000000E+00  0.0000000E+00  0.0000000E+00  0.0000000E+00  0.0000000E+00  0.0000000E+00  0.0000000E+00  0.0000000E+00  0.0000000E+00  0.0000000E+00  0.0000000E+00  0.0000000E+00  0.0000000E+00  0.0000000E+00  0.0000000E+00  0.0000000E+00  0.0000000E+00  0.0000000E+00  0.0000000E+00  0.0000000E+00  0.0000000E+00  0.0000000E+00  0.0000000E+00  0.0000000E+00  0.0000000E+00  0.0000000E+00  0.0000000E+00  0.0000000E+00  0.0000000E+00  0.0000000E+00  0.0000000E+00  0.0000000E+00  0.0000000E+00  0.0000000E+00  0.0000000E+00  0.0000000E+00  0.0000000E+00  0.0000000E+00  0.0000000E+00  0.0000000E+00  0.0000000E+00  0.0000000E+00  0.0000000E+00  0.0000000E+00  0.0000000E+00  0.0000000E+00  0.0000000E+00  0.0000000E+00  0.0000000E+00  0.0000000E+00  0.0000000E+00  0.0000000E+00  0.0000000E+00  0.0000000E+00  0.0000000E+00  0.0000000E+00  0.0000000E+00  0.0000000E+00  0.0000000E+00  0.0000000E+00  0.0000000E+00  0.0000000E+00  0.0000000E+00  0.0000000E+00  0.0000000E+00  0.0000000E+00  0.0000000E+00  0.0000000E+00  0.0000000E+00  0.0000000E+00  0.0000000E+00  0.0000000E+00  0.0000000E+00  0.0000000E+00  0.0000000E+00  0.0000000E+00  0.0000000E+00  0.0000000E+00  0.0000000E+00  0.0000000E+00  0.0000000E+00  0.0000000E+00  0.0000000E+00  0.0000000E+00  0.0000000E+00  0.0000000E+00  0.0000000E+00  0.0000000E+00  0.0000000E+00  0.0000000E+00  0.0000000E+00  0.0000000E+00  0.0000000E+00  0.0000000E+00  0.0000000E+00  0.0000000E+00  0.0000000E+00  0.0000000E+00  0.0000000E+00  0.0000000E+00  0.0000000E+00  0.0000000E+00  0.0000000E+00  0.0000000E+00  0.0000000E+00  0.0000000E+00  0.0000000E+00  0.0000000E+00  0.0000000E+00  0.0000000E+00  0.0000000E+00  0.0000000E+00  0.0000000E+00  0.0000000E+00  0.0000000E+00  0.0000000E+00  0.0000000E+00  0.0000000E+00  0.0000000E+00  0.0000000E+00  0.0000000E+00  0.0000000E+00  0.0000000E+00  0.0000000E+00  0.0000000E+00  0.0000000E+00  0.0000000E+00  0.0000000E+00  0.0000000E+00  0.0000000E+00  0.0000000E+00  0.0000000E+00  0.0000000E+00  0.0000000E+00  0.0000000E+00  0.0000000E+00  0.0000000E+00  0.0000000E+00  0.0000000E+00  0.0000000E+00
  0.5100000E+00  0.0000000E+00  0.0000000E+00  0.0000000E+00  0.0000000E+00  0.0000000E+00  0.0000000E+00  0.0000000E+00  0.0000000E+00  0.0000000E+00  0.0000000E+00  0.0000000E+00  0.0000000E+00  0.0000000E+00  0.0000000E+00  0.0000000E+00  0.0000000E+00  0.0000000E+00  0.0000000E+00  0.0000000E+00  0.0000000E+00  0.0000000E+00  0.0000000E+00  0.0000000E+00  0.0000000E+00  0.0000000E+00  0.0000000E+00  0.0000000E+00  0.0000000E+00  0.0000000E+00  0.0000000E+00  0.0000000E+00  0.0000000E+00  0.0000000E+00  0.0000000E+00  0.0000000E+00  0.0000000E+00  0.0000000E+00  0.0000000E+00  0.0000000E+00  0.0000000E+00  0.0000000E+00  0.0000000E+00  0.0000000E+00  0.0000000E+00  0.0000000E+00  0.0000000E+00  0.0000000E+00  0.0000000E+00  0.0000000E+00  0.0000000E+00  0.0000000E+00  0.0000000E+00  0.0000000E+00  0.0000000E+00  0.0000000E+00  0.0000000E+00  0.0000000E+00  0.0000000E+00  0.0000000E+00  0.0000000E+00  0.0000000E+00  0.0000000E+00  0.0000000E+00  0.0000000E+00  0.0000000E+00  0.0000000E+00  0.0000000E+00  0.0000000E+00  0.0000000E+00  0.0000000E+00  0.0000000E+00  0.0000000E+00  0.0000000E+00  0.0000000E+00  0.0000000E+00  0.0000000E+00  0.0000000E+00  0.0000000E+00  0.0000000E+00  0.0000000E+00  0.0000000E+00  0.0000000E+00  0.0000000E+00  0.0000000E+00  0.0000000E+00  0.0000000E+00  0.0000000E+00  0.0000000E+00  0.0000000E+00  0.0000000E+00  0.0000000E+00  0.0000000E+00  0.0000000E+00  0.0000000E+00  0.0000000E+00  0.0000000E+00  0.0000000E+00  0.0000000E+00  0.0000000E+00  0.0000000E+00  0.0000000E+00  0.0000000E+00  0.0000000E+00  0.0000000E+00  0.0000000E+00  0.0000000E+00  0.0000000E+00  0.0000000E+00  0.0000000E+00  0.0000000E+00  0.0000000E+00  0.0000000E+00  0.0000000E+00  0.0000000E+00  0.0000000E+00  0.0000000E+00  0.0000000E+00  0.0000000E+00  0.0000000E+00  0.0000000E+00  0.0000000E+00  0.0000000E+00  0.0000000E+00  0.0000000E+00  0.0000000E+00  0.0000000E+00  0.0000000E+00  0.0000000E+00  0.0000000E+00  0.0000000E+00  0.0000000E+00  0.0000000E+00  0.0000000E+00  0.0000000E+00  0.0000000E+00  0.0000000E+00  0.0000000E+00  0.0000000E+00  0.0000000E+00  0.0000000E+00  0.0000000E+00  0.0000000E+00  0.0000000E+00  0.0000000E+00  0.0000000E+00  0.0000000E+00  0.0000000E+00  0.0000000E+00  0.0000000E+00  0.0000000E+00  0.0000000E+00  0.0000000E+00
  0.5400000E+00  0.0000000E+00  0.0000000E+00  0.0000000E+00  0.0000000E+00  0.0000000E+00  0.0000000E+00  0.0000000E+00  0.0000000E+00  0.0000000E+00  0.0000000E+00  0.0000000E+00  0.0000000E+00  0.0000000E+00  0.0000000E+00  0.0000000E+00  0.0000000E+00  0.0000000E+00  0.0000000E+00  0.0000000E+00  0.0000000E+00  0.0000000E+00  0.0000000E+00  0.0000000E+00  0.0000000E+00  0.0000000E+00  0.0000000E+00  0.0000000E+00  0.0000000E+00  0.0000000E+00  0.0000000E+00  0.0000000E+00  0.0000000E+00  0.0000000E+00  0.0000000E+00  0.0000000E+00  0.0000000E+00  0.0000000E+00  0.0000000E+00  0.0000000E+00  0.0000000E+00  0.0000000E+00  0.0000000E+00  0.0000000E+00  0.0000000E+00  0.0000000E+00  0.0000000E+00  0.0000000E+00  0.0000000E+00  0.0000000E+00  0.0000000E+00  0.0000000E+00  0.0000000E+00  0.0000000E+00  0.0000000E+00  0.0000000E+00  0.0000000E+00  0.0000000E+00  0.0000000E+00  0.0000000E+00  0.0000000E+00  0.0000000E+00  0.0000000E+00  0.0000000E+00  0.0000000E+00  0.0000000E+00  0.0000000E+00  0.0000000E+00  0.0000000E+00  0.0000000E+00  0.0000000E+00  0.0000000E+00  0.0000000E+00  0.0000000E+00  0.0000000E+00  0.0000000E+00  0.0000000E+00  0.0000000E+00  0.0000000E+00  0.0000000E+00  0.0000000E+00  0.0000000E+00  0.0000000E+00  0.0000000E+00  0.0000000E+00  0.0000000E+00  0.0000000E+00  0.0000000E+00  0.0000000E+00  0.0000000E+00  0.0000000E+00  0.0000000E+00  0.0000000E+00  0.0000000E+00  0.0000000E+00  0.0000000E+00  0.0000000E+00  0.0000000E+00  0.0000000E+00  0.0000000E+00  0.0000000E+00  0.0000000E+00  0.0000000E+00  0.0000000E+00  0.0000000E+00  0.0000000E+00  0.0000000E+00  0.0000000E+00  0.0000000E+00  0.0000000E+00  0.0000000E+00  0.0000000E+00  0.0000000E+00  0.0000000E+00  0.0000000E+00  0.0000000E+00  0.0000000E+00  0.0000000E+00  0.0000000E+00  0.0000000E+00  0.0000000E+00  0.0000000E+00  0.0000000E+00  0.0000000E+00  0.0000000E+00  0.0000000E+00  0.0000000E+00  0.0000000E+00  0.0000000E+00  0.0000000E+00  0.0000000E+00  0.0000000E+00  0.0000000E+00  0.0000000E+00  0.0000000E+00  0.0000000E+00  0.0000000E+00  0.0000000E+00  0.0000000E+00  0.0000000E+00  0.0000000E+00  0.0000000E+00  0.0000000E+00  0.0000000E+00  0.0000000E+00  0.0000000E+00  0.0000000E+00  0.0000000E+00  0.0000000E+00  0.0000000E+00  0.0000000E+00  0.0000000E+00  0.0000000E+00
  0.5699999E+00  0.0000000E+00  0.0000000E+00  0.0000000E+00  0.0000000E+00  0.0000000E+00  0.0000000E+00  0.0000000E+00  0.0000000E+00  0.0000000E+00  0.0000000E+00  0.0000000E+00  0.0000000E+00  0.0000000E+00  0.0000000E+00  0.0000000E+00  0.0000000E+00  0.0000000E+00  0.0000000E+00  0.0000000E+00  0.0000000E+00  0.0000000E+00  0.0000000E+00  0.0000000E+00  0.0000000E+00  0.0000000E+00  0.0000000E+00  0.0000000E+00  0.0000000E+00  0.0000000E+00  0.0000000E+00  0.0000000E+00  0.0000000E+00  0.0000000E+00  0.0000000E+00  0.0000000E+00  0.0000000E+00  0.0000000E+00  0.0000000E+00  0.0000000E+00  0.0000000E+00  0.0000000E+00  0.0000000E+00  0.0000000E+00  0.0000000E+00  0.0000000E+00  0.0000000E+00  0.0000000E+00  0.0000000E+00  0.0000000E+00  0.0000000E+00  0.0000000E+00  0.0000000E+00  0.0000000E+00  0.0000000E+00  0.0000000E+00  0.0000000E+00  0.0000000E+00  0.0000000E+00  0.0000000E+00  0.0000000E+00  0.0000000E+00  0.0000000E+00  0.0000000E+00  0.0000000E+00  0.0000000E+00  0.0000000E+00  0.0000000E+00  0.0000000E+00  0.0000000E+00  0.0000000E+00  0.0000000E+00  0.0000000E+00  0.0000000E+00  0.0000000E+00  0.0000000E+00  0.0000000E+00  0.0000000E+00  0.0000000E+00  0.0000000E+00  0.0000000E+00  0.0000000E+00  0.0000000E+00  0.0000000E+00  0.0000000E+00  0.0000000E+00  0.0000000E+00  0.0000000E+00  0.0000000E+00  0.0000000E+00  0.0000000E+00  0.0000000E+00  0.0000000E+00  0.0000000E+00  0.0000000E+00  0.0000000E+00  0.0000000E+00  0.0000000E+00  0.0000000E+00  0.0000000E+00  0.0000000E+00  0.0000000E+00  0.0000000E+00  0.0000000E+00  0.0000000E+00  0.0000000E+00  0.0000000E+00  0.0000000E+00  0.0000000E+00  0.0000000E+00  0.0000000E+00  0.0000000E+00  0.0000000E+00  0.0000000E+00  0.0000000E+00  0.0000000E+00  0.0000000E+00  0.0000000E+00  0.0000000E+00  0.0000000E+00  0.0000000E+00  0.0000000E+00  0.0000000E+00  0.0000000E+00  0.0000000E+00  0.0000000E+00  0.0000000E+00  0.0000000E+00  0.0000000E+00  0.0000000E+00  0.0000000E+00  0.0000000E+00  0.0000000E+00  0.0000000E+00  0.0000000E+00  0.0000000E+00  0.0000000E+00  0.0000000E+00  0.0000000E+00  0.0000000E+00  0.0000000E+00  0.0000000E+00  0.0000000E+00  0.0000000E+00  0.0000000E+00  0.0000000E+00  0.0000000E+00  0.0000000E+00  0.0000000E+00  0.0000000E+00  0.0000000E+00  0.0000000E+00  0.0000000E+00
  0.5999999E+00  0.0000000E+00  0.0000000E+00  0.0000000E+00  0.0000000E+00  0.0000000E+00  0.0000000E+00  0.0000000E+00  0.0000000E+00  0.0000000E+00  0.0000000E+00  0.0000000E+00  0.0000000E+00  0.0000000E+00  0.0000000E+00  0.0000000E+00  0.0000000E+00  0.0000000E+00  0.0000000E+00  0.0000000E+00  0.0000000E+00  0.0000000E+00  0.0000000E+00  0.0000000E+00  0.0000000E+00  0.0000000E+00  0.0000000E+00  0.0000000E+00  0.0000000E+00  0.0000000E+00  0.0000000E+00  0.0000000E+00  0.0000000E+00  0.0000000E+00  0.0000000E+00  0.0000000E+00  0.0000000E+00  0.0000000E+00  0.0000000E+00  0.0000000E+00  0.0000000E+00  0.0000000E+00  0.0000000E+00  0.0000000E+00  0.0000000E+00  0.0000000E+00  0.0000000E+00  0.0000000E+00  0.0000000E+00  0.0000000E+00  0.0000000E+00  0.0000000E+00  0.0000000E+00  0.0000000E+00  0.0000000E+00  0.0000000E+00  0.0000000E+00  0.0000000E+00  0.0000000E+00  0.0000000E+00  0.0000000E+00  0.0000000E+00  0.0000000E+00  0.0000000E+00  0.0000000E+00  0.0000000E+00  0.0000000E+00  0.0000000E+00  0.0000000E+00  0.0000000E+00  0.0000000E+00  0.0000000E+00  0.0000000E+00  0.0000000E+00  0.0000000E+00  0.0000000E+00  0.0000000E+00  0.0000000E+00  0.0000000E+00  0.0000000E+00  0.0000000E+00  0.0000000E+00  0.0000000E+00  0.0000000E+00  0.0000000E+00  0.0000000E+00  0.0000000E+00  0.0000000E+00  0.0000000E+00  0.0000000E+00  0.0000000E+00  0.0000000E+00  0.0000000E+00  0.0000000E+00  0.0000000E+00  0.0000000E+00  0.0000000E+00  0.0000000E+00  0.0000000E+00  0.0000000E+00  0.0000000E+00  0.0000000E+00  0.0000000E+00  0.0000000E+00  0.0000000E+00  0.0000000E+00  0.0000000E+00  0.0000000E+00  0.0000000E+00  0.0000000E+00  0.0000000E+00  0.0000000E+00  0.0000000E+00  0.0000000E+00  0.0000000E+00  0.0000000E+00  0.0000000E+00  0.0000000E+00  0.0000000E+00  0.0000000E+00  0.0000000E+00  0.0000000E+00  0.0000000E+00  0.0000000E+00  0.0000000E+00  0.0000000E+00  0.0000000E+00  0.0000000E+00  0.0000000E+00  0.0000000E+00  0.0000000E+00  0.0000000E+00  0.0000000E+00  0.0000000E+00  0.0000000E+00  0.0000000E+00  0.0000000E+00  0.0000000E+00  0.0000000E+00  0.0000000E+00  0.0000000E+00  0.0000000E+00  0.0000000E+00  0.0000000E+00  0.0000000E+00  0.0000000E+00  0.0000000E+00  0.0000000E+00  0.0000000E+00  0.0000000E+00  0.0000000E+00  0.0000000E+00  0.0000000E+00
  0.6299999E+00  0.0000000E+00  0.0000000E+00  0.0000000E+00  0.0000000E+00  0.0000000E+00  0.0000000E+00  0.0000000E+00  0.0000000E+00  0.0000000E+00  0.0000000E+00  0.0000000E+00  0.0000000E+00  0.0000000E+00  0.0000000E+00  0.0000000E+00  0.0000000E+00  0.0000000E+00  0.0000000E+00  0.0000000E+00  0.0000000E+00  0.0000000E+00  0.0000000E+00  0.0000000E+00  0.0000000E+00  0.0000000E+00  0.0000000E+00  0.0000000E+00  0.0000000E+00  0.0000000E+00  0.0000000E+00  0.0000000E+00  0.0000000E+00  0.0000000E+00  0.0000000E+00  0.0000000E+00  0.0000000E+00  0.0000000E+00  0.0000000E+00  0.0000000E+00  0.0000000E+00  0.0000000E+00  0.0000000E+00  0.0000000E+00  0.0000000E+00  0.0000000E+00  0.0000000E+00  0.0000000E+00  0.0000000E+00  0.0000000E+00  0.0000000E+00  0.0000000E+00  0.0000000E+00  0.0000000E+00  0.0000000E+00  0.0000000E+00  0.0000000E+00  0.0000000E+00  0.0000000E+00  0.0000000E+00  0.0000000E+00  0.0000000E+00  0.0000000E+00  0.0000000E+00  0.0000000E+00  0.0000000E+00  0.0000000E+00  0.0000000E+00  0.0000000E+00  0.0000000E+00  0.0000000E+00  0.0000000E+00  0.0000000E+00  0.0000000E+00  0.0000000E+00  0.0000000E+00  0.0000000E+00  0.0000000E+00  0.0000000E+00  0.0000000E+00  0.0000000E+00  0.0000000E+00  0.0000000E+00  0.0000000E+00  0.0000000E+00  0.0000000E+00  0.0000000E+00  0.0000000E+00  0.0000000E+00  0.0000000E+00  0.0000000E+00  0.0000000E+00  0.0000000E+00  0.0000000E+00  0.0000000E+00  0.0000000E+00  0.0000000E+00  0.0000000E+00  0.0000000E+00  0.0000000E+00  0.0000000E+00  0.0000000E+00  0.0000000E+00  0.0000000E+00  0.0000000E+00  0.0000000E+00  0.0000000E+00  0.0000000E+00  0.0000000E+00  0.0000000E+00  0.0000000E+00  0.0000000E+00  0.0000000E+00  0.0000000E+00  0.0000000E+00  0.0000000E+00  0.0000000E+00  0.0000000E+00  0.0000000E+00  0.0000000E+00  0.0000000E+00  0.0000000E+00  0.0000000E+00  0.0000000E+00  0.0000000E+00  0.0000000E+00  0.0000000E+00  0.0000000E+00  0.0000000E+00  0.0000000E+00  0.0000000E+00  0.0000000E+00  0.0000000E+00  0.0000000E+00  0.0000000E+00  0.0000000E+00  0.0000000E+00  0.0000000E+00  0.0000000E+00  0.0000000E+00  0.0000000E+00  0.0000000E+00  0.0000000E+00  0.0000000E+00  0.0000000E+00  0.0000000E+00  0.0000000E+00  0.0000000E+00  0.0000000E+00  0.0000000E+00  0.0000000E+00  0.0000000E+00  0.0000000E+00
  0.6599998E+00  0.0000000E+00  0.0000000E+00  0.0000000E+00  0.0000000E+00  0.0000000E+00  0.0000000E+00  0.0000000E+00  0.0000000E+00  0.0000000E+00  0.0000000E+00  0.0000000E+00  0.0000000E+00  0.0000000E+00  0.0000000E+00  0.0000000E+00  0.0000000E+00  0.0000000E+00  0.0000000E+00  0.0000000E+00  0.0000000E+00  0.0000000E+00  0.0000000E+00  0.0000000E+00  0.0000000E+00  0.0000000E+00  0.0000000E+00  0.0000000E+00  0.0000000E+00  0.0000000E+00  0.0000000E+00  0.0000000E+00  0.0000000E+00  0.0000000E+00  0.0000000E+00  0.0000000E+00  0.0000000E+00  0.0000000E+00  0.0000000E+00  0.0000000E+00  0.0000000E+00  0.0000000E+00  0.0000000E+00  0.0000000E+00  0.0000000E+00  0.0000000E+00  0.0000000E+00  0.0000000E+00  0.0000000E+00  0.0000000E+00  0.0000000E+00  0.0000000E+00  0.0000000E+00  0.0000000E+00  0.0000000E+00  0.0000000E+00  0.0000000E+00  0.0000000E+00  0.0000000E+00  0.0000000E+00  0.0000000E+00  0.0000000E+00  0.0000000E+00  0.0000000E+00  0.0000000E+00  0.0000000E+00  0.0000000E+00  0.0000000E+00  0.0000000E+00  0.0000000E+00  0.0000000E+00  0.0000000E+00  0.0000000E+00  0.0000000E+00  0.0000000E+00  0.0000000E+00  0.0000000E+00  0.0000000E+00  0.0000000E+00  0.0000000E+00  0.0000000E+00  0.0000000E+00  0.0000000E+00  0.0000000E+00  0.0000000E+00  0.0000000E+00  0.0000000E+00  0.0000000E+00  0.0000000E+00  0.0000000E+00  0.0000000E+00  0.0000000E+00  0.0000000E+00  0.0000000E+00  0.0000000E+00  0.0000000E+00  0.0000000E+00  0.0000000E+00  0.0000000E+00  0.0000000E+00  0.0000000E+00  0.0000000E+00  0.0000000E+00  0.0000000E+00  0.0000000E+00  0.0000000E+00  0.0000000E+00  0.0000000E+00  0.0000000E+00  0.0000000E+00  0.0000000E+00  0.0000000E+00  0.0000000E+00  0.0000000E+00  0.0000000E+00  0.0000000E+00  0.0000000E+00  0.0000000E+00  0.0000000E+00  0.0000000E+00  0.0000000E+00  0.0000000E+00  0.0000000E+00  0.0000000E+00  0.0000000E+00  0.0000000E+00  0.0000000E+00  0.0000000E+00  0.0000000E+00  0.0000000E+00  0.0000000E+00  0.0000000E+00  0.0000000E+00  0.0000000E+00  0.0000000E+00  0.0000000E+00  0.0000000E+00  0.0000000E+00  0.0000000E+00  0.0000000E+00  0.0000000E+00  0.0000000E+00  0.0000000E+00  0.0000000E+00  0.0000000E+00  0.0000000E+00  0.0000000E+00  0.0000000E+00  0.0000000E+00  0.0000000E+00  0.0000000E+00  0.0000000E+00  0.0000000E+00
  0.6899998E+00  0.0000000E+00  0.0000000E+00  0.0000000E+00  0.0000000E+00  0.0000000E+00  0.0000000E+00  0.0000000E+00  0.0000000E+00  0.0000000E+00  0.0000000E+00  0.0000000E+00  0.0000000E+00  0.0000000E+00  0.0000000E+00  0.0000000E+00  0.0000000E+00  0.0000000E+00  0.0000000E+00  0.0000000E+00  0.0000000E+00  0.0000000E+00  0.0000000E+00  0.0000000E+00  0.0000000E+00  0.0000000E+00  0.0000000E+00  0.0000000E+00  0.0000000E+00  0.0000000E+00  0.0000000E+00  0.0000000E+00  0.0000000E+00  0.0000000E+00  0.0000000E+00  0.0000000E+00  0.0000000E+00  0.0000000E+00  0.0000000E+00  0.0000000E+00  0.0000000E+00  0.0000000E+00  0.0000000E+00  0.0000000E+00  0.0000000E+00  0.0000000E+00  0.0000000E+00  0.0000000E+00  0.0000000E+00  0.0000000E+00  0.0000000E+00  0.0000000E+00  0.0000000E+00  0.0000000E+00  0.0000000E+00  0.0000000E+00  0.0000000E+00  0.0000000E+00  0.0000000E+00  0.0000000E+00  0.0000000E+00  0.0000000E+00  0.0000000E+00  0.0000000E+00  0.0000000E+00  0.0000000E+00  0.0000000E+00  0.0000000E+00  0.0000000E+00  0.0000000E+00  0.0000000E+00  0.0000000E+00  0.0000000E+00  0.0000000E+00  0.0000000E+00  0.0000000E+00  0.0000000E+00  0.0000000E+00  0.0000000E+00  0.0000000E+00  0.0000000E+00  0.0000000E+00  0.0000000E+00  0.0000000E+00  0.0000000E+00  0.0000000E+00  0.0000000E+00  0.0000000E+00  0.0000000E+00  0.0000000E+00  0.0000000E+00  0.0000000E+00  0.0000000E+00  0.0000000E+00  0.0000000E+00  0.0000000E+00  0.0000000E+00  0.0000000E+00  0.0000000E+00  0.0000000E+00  0.0000000E+00  0.0000000E+00  0.0000000E+00  0.0000000E+00  0.0000000E+00  0.0000000E+00  0.0000000E+00  0.0000000E+00  0.0000000E+00  0.0000000E+00  0.0000000E+00  0.0000000E+00  0.0000000E+00  0.0000000E+00  0.0000000E+00  0.0000000E+00  0.0000000E+00  0.0000000E+00  0.0000000E+00  0.0000000E+00  0.0000000E+00  0.0000000E+00  0.0000000E+00  0.0000000E+00  0.0000000E+00  0.0000000E+00  0.0000000E+00  0.0000000E+00  0.0000000E+00  0.0000000E+00  0.0000000E+00  0.0000000E+00  0.0000000E+00  0.0000000E+00  0.0000000E+00  0.0000000E+00  0.0000000E+00  0.0000000E+00  0.0000000E+00  0.0000000E+00  0.0000000E+00  0.0000000E+00  0.0000000E+00  0.0000000E+00  0.0000000E+00  0.0000000E+00  0.0000000E+00  0.0000000E+00  0.0000000E+00  0.0000000E+00  0.0000000E+00  0.0000000E+00  0.0000000E+00
  0.7199998E+00  0.0000000E+00  0.0000000E+00  0.0000000E+00  0.0000000E+00  0.0000000E+00  0.0000000E+00  0.0000000E+00  0.0000000E+00  0.0000000E+00  0.0000000E+00  0.0000000E+00  0.0000000E+00  0.0000000E+00  0.0000000E+00  0.0000000E+00  0.0000000E+00  0.0000000E+00  0.0000000E+00  0.0000000E+00  0.0000000E+00  0.0000000E+00  0.0000000E+00  0.0000000E+00  0.0000000E+00  0.0000000E+00  0.0000000E+00  0.0000000E+00  0.0000000E+00  0.0000000E+00  0.0000000E+00  0.0000000E+00  0.0000000E+00  0.0000000E+00  0.0000000E+00  0.0000000E+00  0.0000000E+00  0.0000000E+00  0.0000000E+00  0.0000000E+00  0.0000000E+00  0.0000000E+00  0.0000000E+00  0.0000000E+00  0.0000000E+00  0.0000000E+00  0.0000000E+00  0.0000000E+00  0.0000000E+00  0.0000000E+00  0.0000000E+00  0.0000000E+00  0.0000000E+00  0.0000000E+00  0.0000000E+00  0.0000000E+00  0.0000000E+00  0.0000000E+00  0.0000000E+00  0.0000000E+00  0.0000000E+00  0.0000000E+00  0.0000000E+00  0.0000000E+00  0.0000000E+00  0.0000000E+00  0.0000000E+00  0.0000000E+00  0.0000000E+00  0.0000000E+00  0.0000000E+00  0.0000000E+00  0.0000000E+00  0.0000000E+00  0.0000000E+00  0.0000000E+00  0.0000000E+00  0.0000000E+00  0.0000000E+00  0.0000000E+00  0.0000000E+00  0.0000000E+00  0.0000000E+00  0.0000000E+00  0.0000000E+00  0.0000000E+00  0.0000000E+00  0.0000000E+00  0.0000000E+00  0.0000000E+00  0.0000000E+00  0.0000000E+00  0.0000000E+00  0.0000000E+00  0.0000000E+00  0.0000000E+00  0.0000000E+00  0.0000000E+00  0.0000000E+00  0.0000000E+00  0.0000000E+00  0.0000000E+00  0.0000000E+00  0.0000000E+00  0.0000000E+00  0.0000000E+00  0.0000000E+00  0.0000000E+00  0.0000000E+00  0.0000000E+00  0.0000000E+00  0.0000000E+00  0.0000000E+00  0.0000000E+00  0.0000000E+00  0.0000000E+00  0.0000000E+00  0.0000000E+00  0.0000000E+00  0.0000000E+00  0.0000000E+00  0.0000000E+00  0.0000000E+00  0.0000000E+00  0.0000000E+00  0.0000000E+00  0.0000000E+00  0.0000000E+00  0.0000000E+00  0.0000000E+00  0.0000000E+00  0.0000000E+00  0.0000000E+00  0.0000000E+00  0.0000000E+00  0.0000000E+00  0.0000000E+00  0.0000000E+00  0.0000000E+00  0.0000000E+00  0.0000000E+00  0.0000000E+00  0.0000000E+00  0.0000000E+00  0.0000000E+00  0.0000000E+00  0.0000000E+00  0.0000000E+00  0.0000000E+00  0.0000000E+00  0.0000000E+00  0.0000000E+00  0.0000000E+00
  0.7499998E+00  0.0000000E+00  0.0000000E+00  0.0000000E+00  0.0000000E+00  0.0000000E+00  0.0000000E+00  0.0000000E+00  0.0000000E+00  0.0000000E+00  0.0000000E+00  0.0000000E+00  0.0000000E+00  0.0000000E+00  0.0000000E+00  0.0000000E+00  0.0000000E+00  0.0000000E+00  0.0000000E+00  0.0000000E+00  0.0000000E+00  0.0000000E+00  0.0000000E+00  0.0000000E+00  0.0000000E+00  0.0000000E+00  0.0000000E+00  0.0000000E+00  0.0000000E+00  0.0000000E+00  0.0000000E+00  0.0000000E+00  0.0000000E+00  0.0000000E+00  0.0000000E+00  0.0000000E+00  0.0000000E+00  0.0000000E+00  0.0000000E+00  0.0000000E+00  0.0000000E+00  0.0000000E+00  0.0000000E+00  0.0000000E+00  0.0000000E+00  0.0000000E+00  0.0000000E+00  0.0000000E+00  0.0000000E+00  0.0000000E+00  0.0000000E+00  0.0000000E+00  0.0000000E+00  0.0000000E+00  0.0000000E+00  0.0000000E+00  0.0000000E+00  0.0000000E+00  0.0000000E+00  0.0000000E+00  0.0000000E+00  0.0000000E+00  0.0000000E+00  0.0000000E+00  0.0000000E+00  0.0000000E+00  0.0000000E+00  0.0000000E+00  0.0000000E+00  0.0000000E+00  0.0000000E+00  0.0000000E+00  0.0000000E+00  0.0000000E+00  0.0000000E+00  0.0000000E+00  0.0000000E+00  0.0000000E+00  0.0000000E+00  0.0000000E+00  0.0000000E+00  0.0000000E+00  0.0000000E+00  0.0000000E+00  0.0000000E+00  0.0000000E+00  0.0000000E+00  0.0000000E+00  0.0000000E+00  0.0000000E+00  0.0000000E+00  0.0000000E+00  0.0000000E+00  0.0000000E+00  0.0000000E+00  0.0000000E+00  0.0000000E+00  0.0000000E+00  0.0000000E+00  0.0000000E+00  0.0000000E+00  0.0000000E+00  0.0000000E+00  0.0000000E+00  0.0000000E+00  0.0000000E+00  0.0000000E+00  0.0000000E+00  0.0000000E+00  0.0000000E+00  0.0000000E+00  0.0000000E+00  0.0000000E+00  0.0000000E+00  0.0000000E+00  0.0000000E+00  0.0000000E+00  0.0000000E+00  0.0000000E+00  0.0000000E+00  0.0000000E+00  0.0000000E+00  0.0000000E+00  0.0000000E+00  0.0000000E+00  0.0000000E+00  0.0000000E+00  0.0000000E+00  0.0000000E+00  0.0000000E+00  0.0000000E+00  0.0000000E+00  0.0000000E+00  0.0000000E+00  0.0000000E+00  0.0000000E+00  0.0000000E+00  0.0000000E+00  0.0000000E+00  0.0000000E+00  0.0000000E+00  0.0000000E+00  0.0000000E+00  0.0000000E+00  0.0000000E+00  0.0000000E+00  0.0000000E+00  0.0000000E+00  0.0000000E+00  0.0000000E+00  0.0000000E+00  0.0000000E+00  0.0000000E+00
  0.7799997E+00  0.0000000E+00  0.0000000E+00  0.0000000E+00  0.0000000E+00  0.0000000E+00  0.0000000E+00  0.0000000E+00  0.0000000E+00  0.0000000E+00  0.0000000E+00  0.0000000E+00  0.0000000E+00  0.0000000E+00  0.0000000E+00  0.0000000E+00  0.0000000E+00  0.0000000E+00  0.0000000E+00  0.0000000E+00  0.0000000E+00  0.0000000E+00  0.0000000E+00  0.0000000E+00  0.0000000E+00  0.0000000E+00  0.0000000E+00  0.0000000E+00  0.0000000E+00  0.0000000E+00  0.0000000E+00  0.0000000E+00  0.0000000E+00  0.0000000E+00  0.0000000E+00  0.0000000E+00  0.0000000E+00  0.0000000E+00  0.0000000E+00  0.0000000E+00  0.0000000E+00  0.0000000E+00  0.0000000E+00  0.0000000E+00  0.0000000E+00  0.0000000E+00  0.0000000E+00  0.0000000E+00  0.0000000E+00  0.0000000E+00  0.0000000E+00  0.0000000E+00  0.0000000E+00  0.0000000E+00  0.0000000E+00  0.0000000E+00  0.0000000E+00  0.0000000E+00  0.0000000E+00  0.0000000E+00  0.0000000E+00  0.0000000E+00  0.0000000E+00  0.0000000E+00  0.0000000E+00  0.0000000E+00  0.0000000E+00  0.0000000E+00  0.0000000E+00  0.0000000E+00  0.0000000E+00  0.0000000E+00  0.0000000E+00  0.0000000E+00  0.0000000E+00  0.0000000E+00  0.0000000E+00  0.0000000E+00  0.0000000E+00  0.0000000E+00  0.0000000E+00  0.0000000E+00  0.0000000E+00  0.0000000E+00  0.0000000E+00  0.0000000E+00  0.0000000E+00  0.0000000E+00  0.0000000E+00  0.0000000E+00  0.0000000E+00  0.0000000E+00  0.0000000E+00  0.0000000E+00  0.0000000E+00  0.0000000E+00  0.0000000E+00  0.0000000E+00  0.0000000E+00  0.0000000E+00  0.0000000E+00  0.0000000E+00  0.0000000E+00  0.0000000E+00  0.0000000E+00  0.0000000E+00  0.0000000E+00  0.0000000E+00  0.0000000E+00  0.0000000E+00  0.0000000E+00  0.0000000E+00  0.0000000E+00  0.0000000E+00  0.0000000E+00  0.0000000E+00  0.0000000E+00  0.0000000E+00  0.0000000E+00  0.0000000E+00  0.0000000E+00  0.0000000E+00  0.0000000E+00  0.0000000E+00  0.0000000E+00  0.0000000E+00  0.0000000E+00  0.0000000E+00  0.0000000E+00  0.0000000E+00  0.0000000E+00  0.0000000E+00  0.0000000E+00  0.0000000E+00  0.0000000E+00  0.0000000E+00  0.0000000E+00  0.0000000E+00  0.0000000E+00  0.0000000E+00  0.0000000E+00  0.0000000E+00  0.0000000E+00  0.0000000E+00  0.0000000E+00  0.0000000E+00  0.0000000E+00  0.0000000E+00  0.0000000E+00  0.0000000E+00  0.0000000E+00  0.0000000E+00  0.0000000E+00
  0.8099997E+00  0.0000000E+00  0.0000000E+00  0.0000000E+00  0.0000000E+00  0.0000000E+00  0.0000000E+00  0.0000000E+00  0.0000000E+00  0.0000000E+00  0.0000000E+00  0.0000000E+00  0.0000000E+00  0.0000000E+00  0.0000000E+00  0.0000000E+00  0.0000000E+00  0.0000000E+00  0.0000000E+00  0.0000000E+00  0.0000000E+00  0.0000000E+00  0.0000000E+00  0.0000000E+00  0.0000000E+00  0.0000000E+00  0.0000000E+00  0.0000000E+00  0.0000000E+00  0.0000000E+00  0.0000000E+00  0.0000000E+00  0.0000000E+00  0.0000000E+00  0.0000000E+00  0.0000000E+00  0.0000000E+00  0.0000000E+00  0.0000000E+00  0.0000000E+00  0.0000000E+00  0.0000000E+00  0.0000000E+00  0.0000000E+00  0.0000000E+00  0.0000000E+00  0.0000000E+00  0.0000000E+00  0.0000000E+00  0.0000000E+00  0.0000000E+00  0.0000000E+00  0.0000000E+00  0.0000000E+00  0.0000000E+00  0.0000000E+00  0.0000000E+00  0.0000000E+00  0.0000000E+00  0.0000000E+00  0.0000000E+00  0.0000000E+00  0.0000000E+00  0.0000000E+00  0.0000000E+00  0.0000000E+00  0.0000000E+00  0.0000000E+00  0.0000000E+00  0.0000000E+00  0.0000000E+00  0.0000000E+00  0.0000000E+00  0.0000000E+00  0.0000000E+00  0.0000000E+00  0.0000000E+00  0.0000000E+00  0.0000000E+00  0.0000000E+00  0.0000000E+00  0.0000000E+00  0.0000000E+00  0.0000000E+00  0.0000000E+00  0.0000000E+00  0.0000000E+00  0.0000000E+00  0.0000000E+00  0.0000000E+00  0.0000000E+00  0.0000000E+00  0.0000000E+00  0.0000000E+00  0.0000000E+00  0.0000000E+00  0.0000000E+00  0.0000000E+00  0.0000000E+00  0.0000000E+00  0.0000000E+00  0.0000000E+00  0.0000000E+00  0.0000000E+00  0.0000000E+00  0.0000000E+00  0.0000000E+00  0.0000000E+00  0.0000000E+00  0.0000000E+00  0.0000000E+00  0.0000000E+00  0.0000000E+00  0.0000000E+00  0.0000000E+00  0.0000000E+00  0.0000000E+00  0.0000000E+00  0.0000000E+00  0.0000000E+00  0.0000000E+00  0.0000000E+00  0.0000000E+00  0.0000000E+00  0.0000000E+00  0.0000000E+00  0.0000000E+00  0.0000000E+00  0.0000000E+00  0.0000000E+00  0.0000000E+00  0.0000000E+00  0.0000000E+00  0.0000000E+00  0.0000000E+00  0.0000000E+00  0.0000000E+00  0.0000000E+00  0.0000000E+00  0.0000000E+00  0.0000000E+00  0.0000000E+00  0.0000000E+00  0.0000000E+00  0.0000000E+00  0.0000000E+00  0.0000000E+00  0.0000000E+00  0.0000000E+00  0.0000000E+00  0.0000000E+00  0.0000000E+00  0.0000000E+00
  0.8399997E+00  0.0000000E+00  0.0000000E+00  0.0000000E+00  0.0000000E+00  0.0000000E+00  0.0000000E+00  0.0000000E+00  0.0000000E+00  0.0000000E+00  0.0000000E+00  0.0000000E+00  0.0000000E+00  0.0000000E+00  0.0000000E+00  0.0000000E+00  0.0000000E+00  0.0000000E+00  0.0000000E+00  0.0000000E+00  0.0000000E+00  0.0000000E+00  0.0000000E+00  0.0000000E+00  0.0000000E+00  0.0000000E+00  0.0000000E+00  0.0000000E+00  0.0000000E+00  0.0000000E+00  0.0000000E+00  0.0000000E+00  0.0000000E+00  0.0000000E+00  0.0000000E+00  0.0000000E+00  0.0000000E+00  0.0000000E+00  0.0000000E+00  0.0000000E+00  0.0000000E+00  0.0000000E+00  0.0000000E+00  0.0000000E+00  0.0000000E+00  0.0000000E+00  0.0000000E+00  0.0000000E+00  0.0000000E+00  0.0000000E+00  0.0000000E+00  0.0000000E+00  0.0000000E+00  0.0000000E+00  0.0000000E+00  0.0000000E+00  0.0000000E+00  0.0000000E+00  0.0000000E+00  0.0000000E+00  0.0000000E+00  0.0000000E+00  0.0000000E+00  0.0000000E+00  0.0000000E+00  0.0000000E+00  0.0000000E+00  0.0000000E+00  0.0000000E+00  0.0000000E+00  0.0000000E+00  0.0000000E+00  0.0000000E+00  0.0000000E+00  0.0000000E+00  0.0000000E+00  0.0000000E+00  0.0000000E+00  0.0000000E+00  0.0000000E+00  0.0000000E+00  0.0000000E+00  0.0000000E+00  0.0000000E+00  0.0000000E+00  0.0000000E+00  0.0000000E+00  0.0000000E+00  0.0000000E+00  0.0000000E+00  0.0000000E+00  0.0000000E+00  0.0000000E+00  0.0000000E+00  0.0000000E+00  0.0000000E+00  0.0000000E+00  0.0000000E+00  0.0000000E+00  0.0000000E+00  0.0000000E+00  0.0000000E+00  0.0000000E+00  0.0000000E+00  0.0000000E+00  0.0000000E+00  0.0000000E+00  0.0000000E+00  0.0000000E+00  0.0000000E+00  0.0000000E+00  0.0000000E+00  0.0000000E+00  0.0000000E+00  0.0000000E+00  0.0000000E+00  0.0000000E+00  0.0000000E+00  0.0000000E+00  0.0000000E+00  0.0000000E+00  0.0000000E+00  0.0000000E+00  0.0000000E+00  0.0000000E+00  0.0000000E+00  0.0000000E+00  0.0000000E+00  0.0000000E+00  0.0000000E+00  0.0000000E+00  0.0000000E+00  0.0000000E+00  0.0000000E+00  0.0000000E+00  0.0000000E+00  0.0000000E+00  0.0000000E+00  0.0000000E+00  0.0000000E+00  0.0000000E+00  0.0000000E+00  0.0000000E+00  0.0000000E+00  0.0000000E+00  0.0000000E+00  0.0000000E+00  0.0000000E+00  0.0000000E+00  0.0000000E+00  0.0000000E+00  0.0000000E+00  0.0000000E+00
  0.8699996E+00  0.0000000E+00  0.0000000E+00  0.0000000E+00  0.0000000E+00  0.0000000E+00  0.0000000E+00  0.0000000E+00  0.0000000E+00  0.0000000E+00  0.0000000E+00  0.0000000E+00  0.0000000E+00  0.0000000E+00  0.0000000E+00  0.0000000E+00  0.0000000E+00  0.0000000E+00  0.0000000E+00  0.0000000E+00  0.0000000E+00  0.0000000E+00  0.0000000E+00  0.0000000E+00  0.0000000E+00  0.0000000E+00  0.0000000E+00  0.0000000E+00  0.0000000E+00  0.0000000E+00  0.0000000E+00  0.0000000E+00  0.0000000E+00  0.0000000E+00  0.0000000E+00  0.0000000E+00  0.0000000E+00  0.0000000E+00  0.0000000E+00  0.0000000E+00  0.0000000E+00  0.0000000E+00  0.0000000E+00  0.0000000E+00  0.0000000E+00  0.0000000E+00  0.0000000E+00  0.0000000E+00  0.0000000E+00  0.0000000E+00  0.0000000E+00  0.0000000E+00  0.0000000E+00  0.0000000E+00  0.0000000E+00  0.0000000E+00  0.0000000E+00  0.0000000E+00  0.0000000E+00  0.0000000E+00  0.0000000E+00  0.0000000E+00  0.0000000E+00  0.0000000E+00  0.0000000E+00  0.0000000E+00  0.0000000E+00  0.0000000E+00  0.0000000E+00  0.0000000E+00  0.0000000E+00  0.0000000E+00  0.0000000E+00  0.0000000E+00  0.0000000E+00  0.0000000E+00  0.0000000E+00  0.0000000E+00  0.0000000E+00  0.0000000E+00  0.0000000E+00  0.0000000E+00  0.0000000E+00  0.0000000E+00  0.0000000E+00  0.0000000E+00  0.0000000E+00  0.0000000E+00  0.0000000E+00  0.0000000E+00  0.0000000E+00  0.0000000E+00  0.0000000E+00  0.0000000E+00  0.0000000E+00  0.0000000E+00  0.0000000E+00  0.0000000E+00  0.0000000E+00  0.0000000E+00  0.0000000E+00  0.0000000E+00  0.0000000E+00  0.0000000E+00  0.0000000E+00  0.0000000E+00  0.0000000E+00  0.0000000E+00  0.0000000E+00  0.0000000E+00  0.0000000E+00  0.0000000E+00  0.0000000E+00  0.0000000E+00  0.0000000E+00  0.0000000E+00  0.0000000E+00  0.0000000E+00  0.0000000E+00  0.0000000E+00  0.0000000E+00  0.0000000E+00  0.0000000E+00  0.0000000E+00  0.0000000E+00  0.0000000E+00  0.0000000E+00  0.0000000E+00  0.0000000E+00  0.0000000E+00  0.0000000E+00  0.0000000E+00  0.0000000E+00  0.0000000E+00  0.0000000E+00  0.0000000E+00  0.0000000E+00  0.0000000E+00  0.0000000E+00  0.0000000E+00  0.0000000E+00  0.0000000E+00  0.0000000E+00  0.0000000E+00  0.0000000E+00  0.0000000E+00  0.0000000E+00  0.0000000E+00  0.0000000E+00  0.0000000E+00  0.0000000E+00  0.0000000E+00  0.0000000E+00
  0.8999996E+00  0.0000000E+00  0.0000000E+00  0.0000000E+00  0.0000000E+00  0.0000000E+00  0.0000000E+00  0.0000000E+00  0.0000000E+00  0.0000000E+00  0.0000000E+00  0.0000000E+00  0.0000000E+00  0.0000000E+00  0.0000000E+00  0.0000000E+00  0.0000000E+00  0.0000000E+00  0.0000000E+00  0.0000000E+00  0.0000000E+00  0.0000000E+00  0.0000000E+00  0.0000000E+00  0.0000000E+00  0.0000000E+00  0.0000000E+00  0.0000000E+00  0.0000000E+00  0.0000000E+00  0.0000000E+00  0.0000000E+00  0.0000000E+00  0.0000000E+00  0.0000000E+00  0.0000000E+00  0.0000000E+00  0.0000000E+00  0.0000000E+00  0.0000000E+00  0.0000000E+00  0.0000000E+00  0.0000000E+00  0.0000000E+00  0.0000000E+00  0.0000000E+00  0.0000000E+00  0.0000000E+00  0.0000000E+00  0.0000000E+00  0.0000000E+00  0.0000000E+00  0.0000000E+00  0.0000000E+00  0.0000000E+00  0.0000000E+00  0.0000000E+00  0.0000000E+00  0.0000000E+00  0.0000000E+00  0.0000000E+00  0.0000000E+00  0.0000000E+00  0.0000000E+00  0.0000000E+00  0.0000000E+00  0.0000000E+00  0.0000000E+00  0.0000000E+00  0.0000000E+00  0.0000000E+00  0.0000000E+00  0.0000000E+00  0.0000000E+00  0.0000000E+00  0.0000000E+00  0.0000000E+00  0.0000000E+00  0.0000000E+00  0.0000000E+00  0.0000000E+00  0.0000000E+00  0.0000000E+00  0.0000000E+00  0.0000000E+00  0.0000000E+00  0.0000000E+00  0.0000000E+00  0.0000000E+00  0.0000000E+00  0.0000000E+00  0.0000000E+00  0.0000000E+00  0.0000000E+00  0.0000000E+00  0.0000000E+00  0.0000000E+00  0.0000000E+00  0.0000000E+00  0.0000000E+00  0.0000000E+00  0.0000000E+00  0.0000000E+00  0.0000000E+00  0.0000000E+00  0.0000000E+00  0.0000000E+00  0.0000000E+00  0.0000000E+00  0.0000000E+00  0.0000000E+00  0.0000000E+00  0.0000000E+00  0.0000000E+00  0.0000000E+00  0.0000000E+00  0.0000000E+00  0.0000000E+00  0.0000000E+00  0.0000000E+00  0.0000000E+00  0.0000000E+00  0.0000000E+00  0.0000000E+00  0.0000000E+00  0.0000000E+00  0.0000000E+00  0.0000000E+00  0.0000000E+00  0.0000000E+00  0.0000000E+00  0.0000000E+00  0.0000000E+00  0.0000000E+00  0.0000000E+00  0.0000000E+00  0.0000000E+00  0.0000000E+00  0.0000000E+00  0.0000000E+00  0.0000000E+00  0.0000000E+00  0.0000000E+00  0.0000000E+00  0.0000000E+00  0.0000000E+00  0.0000000E+00  0.0000000E+00  0.0000000E+00  0.0000000E+00  0.0000000E+00  0.0000000E+00  0.0000000E+00
  0.9299996E+00  0.0000000E+00  0.0000000E+00  0.0000000E+00  0.0000000E+00  0.0000000E+00  0.0000000E+00  0.0000000E+00  0.0000000E+00  0.0000000E+00  0.0000000E+00  0.0000000E+00  0.0000000E+00  0.0000000E+00  0.0000000E+00  0.0000000E+00  0.0000000E+00  0.0000000E+00  0.0000000E+00  0.0000000E+00  0.0000000E+00  0.0000000E+00  0.0000000E+00  0.0000000E+00  0.0000000E+00  0.0000000E+00  0.0000000E+00  0.0000000E+00  0.0000000E+00  0.0000000E+00  0.0000000E+00  0.0000000E+00  0.0000000E+00  0.0000000E+00  0.0000000E+00  0.0000000E+00  0.0000000E+00  0.0000000E+00  0.0000000E+00  0.0000000E+00  0.0000000E+00  0.0000000E+00  0.0000000E+00  0.0000000E+00  0.0000000E+00  0.0000000E+00  0.0000000E+00  0.0000000E+00  0.0000000E+00  0.0000000E+00  0.0000000E+00  0.0000000E+00  0.0000000E+00  0.0000000E+00  0.0000000E+00  0.0000000E+00  0.0000000E+00  0.0000000E+00  0.0000000E+00  0.0000000E+00  0.0000000E+00  0.0000000E+00  0.0000000E+00  0.0000000E+00  0.0000000E+00  0.0000000E+00  0.0000000E+00  0.0000000E+00  0.0000000E+00  0.0000000E+00  0.0000000E+00  0.0000000E+00  0.0000000E+00  0.0000000E+00  0.0000000E+00  0.0000000E+00  0.0000000E+00  0.0000000E+00  0.0000000E+00  0.0000000E+00  0.0000000E+00  0.0000000E+00  0.0000000E+00  0.0000000E+00  0.0000000E+00  0.0000000E+00  0.0000000E+00  0.0000000E+00  0.0000000E+00  0.0000000E+00  0.0000000E+00  0.0000000E+00  0.0000000E+00  0.0000000E+00  0.0000000E+00  0.0000000E+00  0.0000000E+00  0.0000000E+00  0.0000000E+00  0.0000000E+00  0.0000000E+00  0.0000000E+00  0.0000000E+00  0.0000000E+00  0.0000000E+00  0.0000000E+00  0.0000000E+00  0.0000000E+00  0.0000000E+00  0.0000000E+00  0.0000000E+00  0.0000000E+00  0.0000000E+00  0.0000000E+00  0.0000000E+00  0.0000000E+00  0.0000000E+00  0.0000000E+00  0.0000000E+00  0.0000000E+00  0.0000000E+00  0.0000000E+00  0.0000000E+00  0.0000000E+00  0.0000000E+00  0.0000000E+00  0.0000000E+00  0.0000000E+00  0.0000000E+00  0.0000000E+00  0.0000000E+00  0.0000000E+00  0.0000000E+00  0.0000000E+00  0.0000000E+00  0.0000000E+00  0.0000000E+00  0.0000000E+00  0.0000000E+00  0.0000000E+00  0.0000000E+00  0.0000000E+00  0.0000000E+00  0.0000000E+00  0.0000000E+00  0.0000000E+00  0.0000000E+00  0.0000000E+00  0.0000000E+00  0.0000000E+00  0.0000000E+00  0.0000000E+00  0.0000000E+00
  0.9599996E+00  0.0000000E+00  0.0000000E+00  0.0000000E+00  0.0000000E+00  0.0000000E+00  0.0000000E+00  0.0000000E+00  0.0000000E+00  0.0000000E+00  0.0000000E+00  0.0000000E+00  0.0000000E+00  0.0000000E+00  0.0000000E+00  0.0000000E+00  0.0000000E+00  0.0000000E+00  0.0000000E+00  0.0000000E+00  0.0000000E+00  0.0000000E+00  0.0000000E+00  0.0000000E+00  0.0000000E+00  0.0000000E+00  0.0000000E+00  0.0000000E+00  0.0000000E+00  0.0000000E+00  0.0000000E+00  0.0000000E+00  0.0000000E+00  0.0000000E+00  0.0000000E+00  0.0000000E+00  0.0000000E+00  0.0000000E+00  0.0000000E+00  0.0000000E+00  0.0000000E+00  0.0000000E+00  0.0000000E+00  0.0000000E+00  0.0000000E+00  0.0000000E+00  0.0000000E+00  0.0000000E+00  0.0000000E+00  0.0000000E+00  0.0000000E+00  0.0000000E+00  0.0000000E+00  0.0000000E+00  0.0000000E+00  0.0000000E+00  0.0000000E+00  0.0000000E+00  0.0000000E+00  0.0000000E+00  0.0000000E+00  0.0000000E+00  0.0000000E+00  0.0000000E+00  0.0000000E+00  0.0000000E+00  0.0000000E+00  0.0000000E+00  0.0000000E+00  0.0000000E+00  0.0000000E+00  0.0000000E+00  0.0000000E+00  0.0000000E+00  0.0000000E+00  0.0000000E+00  0.0000000E+00  0.0000000E+00  0.0000000E+00  0.0000000E+00  0.0000000E+00  0.0000000E+00  0.0000000E+00  0.0000000E+00  0.0000000E+00  0.0000000E+00  0.0000000E+00  0.0000000E+00  0.0000000E+00  0.0000000E+00  0.0000000E+00  0.0000000E+00  0.0000000E+00  0.0000000E+00  0.0000000E+00  0.0000000E+00  0.0000000E+00  0.0000000E+00  0.0000000E+00  0.0000000E+00  0.0000000E+00  0.0000000E+00  0.0000000E+00  0.0000000E+00  0.0000000E+00  0.0000000E+00  0.0000000E+00  0.0000000E+00  0.0000000E+00  0.0000000E+00  0.0000000E+00  0.0000000E+00  0.0000000E+00  0.0000000E+00  0.0000000E+00  0.0000000E+00  0.0000000E+00  0.0000000E+00  0.0000000E+00  0.0000000E+00  0.0000000E+00  0.0000000E+00  0.0000000E+00  0.0000000E+00  0.0000000E+00  0.0000000E+00  0.0000000E+00  0.0000000E+00  0.0000000E+00  0.0000000E+00  0.0000000E+00  0.0000000E+00  0.0000000E+00  0.0000000E+00  0.0000000E+00  0.0000000E+00  0.0000000E+00  0.0000000E+00  0.0000000E+00  0.0000000E+00  0.0000000E+00  0.0000000E+00  0.0000000E+00  0.0000000E+00  0.0000000E+00  0.0000000E+00  0.0000000E+00  0.0000000E+00  0.0000000E+00  0.0000000E+00  0.0000000E+00  0.0000000E+00  0.0000000E+00
  0.9899995E+00  0.0000000E+00  0.0000000E+00  0.0000000E+00  0.0000000E+00  0.0000000E+00  0.0000000E+00  0.0000000E+00  0.0000000E+00  0.0000000E+00  0.0000000E+00  0.0000000E+00  0.0000000E+00  0.0000000E+00  0.0000000E+00  0.0000000E+00  0.0000000E+00  0.0000000E+00  0.0000000E+00  0.0000000E+00  0.0000000E+00  0.0000000E+00  0.0000000E+00  0.0000000E+00  0.0000000E+00  0.0000000E+00  0.0000000E+00  0.0000000E+00  0.0000000E+00  0.0000000E+00  0.0000000E+00  0.0000000E+00  0.0000000E+00  0.0000000E+00  0.0000000E+00  0.0000000E+00  0.0000000E+00  0.0000000E+00  0.0000000E+00  0.0000000E+00  0.0000000E+00  0.0000000E+00  0.0000000E+00  0.0000000E+00  0.0000000E+00  0.0000000E+00  0.0000000E+00  0.0000000E+00  0.0000000E+00  0.0000000E+00  0.0000000E+00  0.0000000E+00  0.0000000E+00  0.0000000E+00  0.0000000E+00  0.0000000E+00  0.0000000E+00  0.0000000E+00  0.0000000E+00  0.0000000E+00  0.0000000E+00  0.0000000E+00  0.0000000E+00  0.0000000E+00  0.0000000E+00  0.0000000E+00  0.0000000E+00  0.0000000E+00  0.0000000E+00  0.0000000E+00  0.0000000E+00  0.0000000E+00  0.0000000E+00  0.0000000E+00  0.0000000E+00  0.0000000E+00  0.0000000E+00  0.0000000E+00  0.0000000E+00  0.0000000E+00  0.0000000E+00  0.0000000E+00  0.0000000E+00  0.0000000E+00  0.0000000E+00  0.0000000E+00  0.0000000E+00  0.0000000E+00  0.0000000E+00  0.0000000E+00  0.0000000E+00  0.0000000E+00  0.0000000E+00  0.0000000E+00  0.0000000E+00  0.0000000E+00  0.0000000E+00  0.0000000E+00  0.0000000E+00  0.0000000E+00  0.0000000E+00  0.0000000E+00  0.0000000E+00  0.0000000E+00  0.0000000E+00  0.0000000E+00  0.0000000E+00  0.0000000E+00  0.0000000E+00  0.0000000E+00  0.0000000E+00  0.0000000E+00  0.0000000E+00  0.0000000E+00  0.0000000E+00  0.0000000E+00  0.0000000E+00  0.0000000E+00  0.0000000E+00  0.0000000E+00  0.0000000E+00  0.0000000E+00  0.0000000E+00  0.0000000E+00  0.0000000E+00  0.0000000E+00  0.0000000E+00  0.0000000E+00  0.0000000E+00  0.0000000E+00  0.0000000E+00  0.0000000E+00  0.0000000E+00  0.0000000E+00  0.0000000E+00  0.0000000E+00  0.0000000E+00  0.0000000E+00  0.0000000E+00  0.0000000E+00  0.0000000E+00  0.0000000E+00  0.0000000E+00  0.0000000E+00  0.0000000E+00  0.0000000E+00  0.0000000E+00  0.0000000E+00  0.0000000E+00  0.0000000E+00  0.0000000E+00  0.0000000E+00  0.0000000E+00
  0.1020000E+01  0.0000000E+00  0.0000000E+00  0.0000000E+00  0.0000000E+00  0.0000000E+00  0.0000000E+00  0.0000000E+00  0.0000000E+00  0.0000000E+00  0.0000000E+00  0.0000000E+00  0.0000000E+00  0.0000000E+00  0.0000000E+00  0.0000000E+00  0.0000000E+00  0.0000000E+00  0.0000000E+00  0.0000000E+00  0.0000000E+00  0.0000000E+00  0.0000000E+00  0.0000000E+00  0.0000000E+00  0.0000000E+00  0.0000000E+00  0.0000000E+00  0.0000000E+00  0.0000000E+00  0.0000000E+00  0.0000000E+00  0.0000000E+00  0.0000000E+00  0.0000000E+00  0.0000000E+00  0.0000000E+00  0.0000000E+00  0.0000000E+00  0.0000000E+00  0.0000000E+00  0.0000000E+00  0.0000000E+00  0.0000000E+00  0.0000000E+00  0.0000000E+00  0.0000000E+00  0.0000000E+00  0.0000000E+00  0.0000000E+00  0.0000000E+00  0.0000000E+00  0.0000000E+00  0.0000000E+00  0.0000000E+00  0.0000000E+00  0.0000000E+00  0.0000000E+00  0.0000000E+00  0.0000000E+00  0.0000000E+00  0.0000000E+00  0.0000000E+00  0.0000000E+00  0.0000000E+00  0.0000000E+00  0.0000000E+00  0.0000000E+00  0.0000000E+00  0.0000000E+00  0.0000000E+00  0.0000000E+00  0.0000000E+00  0.0000000E+00  0.0000000E+00  0.0000000E+00  0.0000000E+00  0.0000000E+00  0.0000000E+00  0.0000000E+00  0.0000000E+00  0.0000000E+00  0.0000000E+00  0.0000000E+00  0.0000000E+00  0.0000000E+00  0.0000000E+00  0.0000000E+00  0.0000000E+00  0.0000000E+00  0.0000000E+00  0.0000000E+00  0.0000000E+00  0.0000000E+00  0.0000000E+00  0.0000000E+00  0.0000000E+00  0.0000000E+00  0.0000000E+00  0.0000000E+00  0.0000000E+00  0.0000000E+00  0.0000000E+00  0.0000000E+00  0.0000000E+00  0.0000000E+00  0.0000000E+00  0.0000000E+00  0.0000000E+00  0.0000000E+00  0.0000000E+00  0.0000000E+00  0.0000000E+00  0.0000000E+00  0.0000000E+00  0.0000000E+00  0.0000000E+00  0.0000000E+00  0.0000000E+00  0.0000000E+00  0.0000000E+00  0.0000000E+00  0.0000000E+00  0.0000000E+00  0.0000000E+00  0.0000000E+00  0.0000000E+00  0.0000000E+00  0.0000000E+00  0.0000000E+00  0.0000000E+00  0.0000000E+00  0.0000000E+00  0.0000000E+00  0.0000000E+00  0.0000000E+00  0.0000000E+00  0.0000000E+00  0.0000000E+00  0.0000000E+00  0.0000000E+00  0.0000000E+00  0.0000000E+00  0.0000000E+00  0.0000000E+00  0.0000000E+00  0.0000000E+00  0.0000000E+00  0.0000000E+00  0.0000000E+00  0.0000000E+00  0.0000000E+00  0.0000000E+00
  0.1049999E+01  0.0000000E+00  0.0000000E+00  0.0000000E+00  0.0000000E+00  0.0000000E+00  0.0000000E+00  0.0000000E+00  0.0000000E+00  0.0000000E+00  0.0000000E+00  0.0000000E+00  0.0000000E+00  0.0000000E+00  0.0000000E+00  0.0000000E+00  0.0000000E+00  0.0000000E+00  0.0000000E+00  0.0000000E+00  0.0000000E+00  0.0000000E+00  0.0000000E+00  0.0000000E+00  0.0000000E+00  0.0000000E+00  0.0000000E+00  0.0000000E+00  0.0000000E+00  0.0000000E+00  0.0000000E+00  0.0000000E+00  0.0000000E+00  0.0000000E+00  0.0000000E+00  0.0000000E+00  0.0000000E+00  0.0000000E+00  0.0000000E+00  0.0000000E+00  0.0000000E+00  0.0000000E+00  0.0000000E+00  0.0000000E+00  0.0000000E+00  0.0000000E+00  0.0000000E+00  0.0000000E+00  0.0000000E+00  0.0000000E+00  0.0000000E+00  0.0000000E+00  0.0000000E+00  0.0000000E+00  0.0000000E+00  0.0000000E+00  0.0000000E+00  0.0000000E+00  0.0000000E+00  0.0000000E+00  0.0000000E+00  0.0000000E+00  0.0000000E+00  0.0000000E+00  0.0000000E+00  0.0000000E+00  0.0000000E+00  0.0000000E+00  0.0000000E+00  0.0000000E+00  0.0000000E+00  0.0000000E+00  0.0000000E+00  0.0000000E+00  0.0000000E+00  0.0000000E+00  0.0000000E+00  0.0000000E+00  0.0000000E+00  0.0000000E+00  0.0000000E+00  0.0000000E+00  0.0000000E+00  0.0000000E+00  0.0000000E+00  0.0000000E+00  0.0000000E+00  0.0000000E+00  0.0000000E+00  0.0000000E+00  0.0000000E+00  0.0000000E+00  0.0000000E+00  0.0000000E+00  0.0000000E+00  0.0000000E+00  0.0000000E+00  0.0000000E+00  0.0000000E+00  0.0000000E+00  0.0000000E+00  0.0000000E+00  0.0000000E+00  0.0000000E+00  0.0000000E+00  0.0000000E+00  0.0000000E+00  0.0000000E+00  0.0000000E+00  0.0000000E+00  0.0000000E+00  0.0000000E+00  0.0000000E+00  0.0000000E+00  0.0000000E+00  0.0000000E+00  0.0000000E+00  0.0000000E+00  0.0000000E+00  0.0000000E+00  0.0000000E+00  0.0000000E+00  0.0000000E+00  0.0000000E+00  0.0000000E+00  0.0000000E+00  0.0000000E+00  0.0000000E+00  0.0000000E+00  0.0000000E+00  0.0000000E+00  0.0000000E+00  0.0000000E+00  0.0000000E+00  0.0000000E+00  0.0000000E+00  0.0000000E+00  0.0000000E+00  0.0000000E+00  0.0000000E+00  0.0000000E+00  0.0000000E+00  0.0000000E+00  0.0000000E+00  0.0000000E+00  0.0000000E+00  0.0000000E+00  0.0000000E+00  0.0000000E+00  0.0000000E+00  0.0000000E+00  0.0000000E+00  0.0000000E+00
  0.1079999E+01  0.0000000E+00  0.0000000E+00  0.0000000E+00  0.0000000E+00  0.0000000E+00  0.0000000E+00  0.0000000E+00  0.0000000E+00  0.0000000E+00  0.0000000E+00  0.0000000E+00  0.0000000E+00  0.0000000E+00  0.0000000E+00  0.0000000E+00  0.0000000E+00  0.0000000E+00  0.0000000E+00  0.0000000E+00  0.0000000E+00  0.0000000E+00  0.0000000E+00  0.0000000E+00  0.0000000E+00  0.0000000E+00  0.0000000E+00  0.0000000E+00  0.0000000E+00  0.0000000E+00  0.0000000E+00  0.0000000E+00  0.0000000E+00  0.0000000E+00  0.0000000E+00  0.0000000E+00  0.0000000E+00  0.0000000E+00  0.0000000E+00  0.0000000E+00  0.0000000E+00  0.0000000E+00  0.0000000E+00  0.0000000E+00  0.0000000E+00  0.0000000E+00  0.0000000E+00  0.0000000E+00  0.0000000E+00  0.0000000E+00  0.0000000E+00  0.0000000E+00  0.0000000E+00  0.0000000E+00  0.0000000E+00  0.0000000E+00  0.0000000E+00  0.0000000E+00  0.0000000E+00  0.0000000E+00  0.0000000E+00  0.0000000E+00  0.0000000E+00  0.0000000E+00  0.0000000E+00  0.0000000E+00  0.0000000E+00  0.0000000E+00  0.0000000E+00  0.0000000E+00  0.0000000E+00  0.0000000E+00  0.0000000E+00  0.0000000E+00  0.0000000E+00  0.0000000E+00  0.0000000E+00  0.0000000E+00  0.0000000E+00  0.0000000E+00  0.0000000E+00  0.0000000E+00  0.0000000E+00  0.0000000E+00  0.0000000E+00  0.0000000E+00  0.0000000E+00  0.0000000E+00  0.0000000E+00  0.0000000E+00  0.0000000E+00  0.0000000E+00  0.0000000E+00  0.0000000E+00  0.0000000E+00  0.0000000E+00  0.0000000E+00  0.0000000E+00  0.0000000E+00  0.0000000E+00  0.0000000E+00  0.0000000E+00  0.0000000E+00  0.0000000E+00  0.0000000E+00  0.0000000E+00  0.0000000E+00  0.0000000E+00  0.0000000E+00  0.0000000E+00  0.0000000E+00  0.0000000E+00  0.0000000E+00  0.0000000E+00  0.0000000E+00  0.0000000E+00  0.0000000E+00  0.0000000E+00  0.0000000E+00  0.0000000E+00  0.0000000E+00  0.0000000E+00  0.0000000E+00  0.0000000E+00  0.0000000E+00  0.0000000E+00  0.0000000E+00  0.0000000E+00  0.0000000E+00  0.0000000E+00  0.0000000E+00  0.0000000E+00  0.0000000E+00  0.0000000E+00  0.0000000E+00  0.0000000E+00  0.0000000E+00  0.0000000E+00  0.0000000E+00  0.0000000E+00  0.0000000E+00  0.0000000E+00  0.0000000E+00  0.0000000E+00  0.0000000E+00  0.0000000E+00  0.0000000E+00  0.0000000E+00  0.0000000E+00  0.0000000E+00  0.0000000E+00  0.0000000E+00  0.0000000E+00
  0.1109999E+01  0.0000000E+00  0.0000000E+00  0.0000000E+00  0.0000000E+00  0.0000000E+00  0.0000000E+00  0.0000000E+00  0.0000000E+00  0.0000000E+00  0.0000000E+00  0.0000000E+00  0.0000000E+00  0.0000000E+00  0.0000000E+00  0.0000000E+00  0.0000000E+00  0.0000000E+00  0.0000000E+00  0.0000000E+00  0.0000000E+00  0.0000000E+00  0.0000000E+00  0.0000000E+00  0.0000000E+00  0.0000000E+00  0.0000000E+00  0.0000000E+00  0.0000000E+00  0.0000000E+00  0.0000000E+00  0.0000000E+00  0.0000000E+00  0.0000000E+00  0.0000000E+00  0.0000000E+00  0.0000000E+00  0.0000000E+00  0.0000000E+00  0.0000000E+00  0.0000000E+00  0.0000000E+00  0.0000000E+00  0.0000000E+00  0.0000000E+00  0.0000000E+00  0.0000000E+00  0.0000000E+00  0.0000000E+00  0.0000000E+00  0.0000000E+00  0.0000000E+00  0.0000000E+00  0.0000000E+00  0.0000000E+00  0.0000000E+00  0.0000000E+00  0.0000000E+00  0.0000000E+00  0.0000000E+00  0.0000000E+00  0.0000000E+00  0.0000000E+00  0.0000000E+00  0.0000000E+00  0.0000000E+00  0.0000000E+00  0.0000000E+00  0.0000000E+00  0.0000000E+00  0.0000000E+00  0.0000000E+00  0.0000000E+00  0.0000000E+00  0.0000000E+00  0.0000000E+00  0.0000000E+00  0.0000000E+00  0.0000000E+00  0.0000000E+00  0.0000000E+00  0.0000000E+00  0.0000000E+00  0.0000000E+00  0.0000000E+00  0.0000000E+00  0.0000000E+00  0.0000000E+00  0.0000000E+00  0.0000000E+00  0.0000000E+00  0.0000000E+00  0.0000000E+00  0.0000000E+00  0.0000000E+00  0.0000000E+00  0.0000000E+00  0.0000000E+00  0.0000000E+00  0.0000000E+00  0.0000000E+00  0.0000000E+00  0.0000000E+00  0.0000000E+00  0.0000000E+00  0.0000000E+00  0.0000000E+00  0.0000000E+00  0.0000000E+00  0.0000000E+00  0.0000000E+00  0.0000000E+00  0.0000000E+00  0.0000000E+00  0.0000000E+00  0.0000000E+00  0.0000000E+00  0.0000000E+00  0.0000000E+00  0.0000000E+00  0.0000000E+00  0.0000000E+00  0.0000000E+00  0.0000000E+00  0.0000000E+00  0.0000000E+00  0.0000000E+00  0.0000000E+00  0.0000000E+00  0.0000000E+00  0.0000000E+00  0.0000000E+00  0.0000000E+00  0.0000000E+00  0.0000000E+00  0.0000000E+00  0.0000000E+00  0.0000000E+00  0.0000000E+00  0.0000000E+00  0.0000000E+00  0.0000000E+00  0.0000000E+00  0.0000000E+00  0.0000000E+00  0.0000000E+00  0.0000000E+00  0.0000000E+00  0.0000000E+00  0.0000000E+00  0.0000000E+00  0.0000000E+00  0.0000000E+00
  0.1139999E+01  0.0000000E+00  0.0000000E+00  0.0000000E+00  0.0000000E+00  0.0000000E+00  0.0000000E+00  0.0000000E+00  0.0000000E+00  0.0000000E+00  0.0000000E+00  0.0000000E+00  0.0000000E+00  0.0000000E+00  0.0000000E+00  0.0000000E+00  0.0000000E+00  0.0000000E+00  0.0000000E+00  0.0000000E+00  0.0000000E+00  0.0000000E+00  0.0000000E+00  0.0000000E+00  0.0000000E+00  0.0000000E+00  0.0000000E+00  0.0000000E+00  0.0000000E+00  0.0000000E+00  0.0000000E+00  0.0000000E+00  0.0000000E+00  0.0000000E+00  0.0000000E+00  0.0000000E+00  0.0000000E+00  0.0000000E+00  0.0000000E+00  0.0000000E+00  0.0000000E+00  0.0000000E+00  0.0000000E+00  0.0000000E+00  0.0000000E+00  0.0000000E+00  0.0000000E+00  0.0000000E+00  0.0000000E+00  0.0000000E+00  0.0000000E+00  0.0000000E+00  0.0000000E+00  0.0000000E+00  0.0000000E+00  0.0000000E+00  0.0000000E+00  0.0000000E+00  0.0000000E+00  0.0000000E+00  0.0000000E+00  0.0000000E+00  0.0000000E+00  0.0000000E+00  0.0000000E+00  0.0000000E+00  0.0000000E+00  0.0000000E+00  0.0000000E+00  0.0000000E+00  0.0000000E+00  0.0000000E+00  0.0000000E+00  0.0000000E+00  0.0000000E+00  0.0000000E+00  0.0000000E+00  0.0000000E+00  0.0000000E+00  0.0000000E+00  0.0000000E+00  0.0000000E+00  0.0000000E+00  0.0000000E+00  0.0000000E+00  0.0000000E+00  0.0000000E+00  0.0000000E+00  0.0000000E+00  0.0000000E+00  0.0000000E+00  0.0000000E+00  0.0000000E+00  0.0000000E+00  0.0000000E+00  0.0000000E+00  0.0000000E+00  0.0000000E+00  0.0000000E+00  0.0000000E+00  0.0000000E+00  0.0000000E+00  0.0000000E+00  0.0000000E+00  0.0000000E+00  0.0000000E+00  0.0000000E+00  0.0000000E+00  0.0000000E+00  0.0000000E+00  0.0000000E+00  0.0000000E+00  0.0000000E+00  0.0000000E+00  0.0000000E+00  0.0000000E+00  0.0000000E+00  0.0000000E+00  0.0000000E+00  0.0000000E+00  0.0000000E+00  0.0000000E+00  0.0000000E+00  0.0000000E+00  0.0000000E+00  0.0000000E+00  0.0000000E+00  0.0000000E+00  0.0000000E+00  0.0000000E+00  0.0000000E+00  0.0000000E+00  0.0000000E+00  0.0000000E+00  0.0000000E+00  0.0000000E+00  0.0000000E+00  0.0000000E+00  0.0000000E+00  0.0000000E+00  0.0000000E+00  0.0000000E+00  0.0000000E+00  0.0000000E+00  0.0000000E+00  0.0000000E+00  0.0000000E+00  0.0000000E+00  0.0000000E+00  0.0000000E+00  0.0000000E+00  0.0000000E+00  0.0000000E+00
  0.1169999E+01  0.0000000E+00  0.0000000E+00  0.0000000E+00  0.0000000E+00  0.0000000E+00  0.0000000E+00  0.0000000E+00  0.0000000E+00  0.0000000E+00  0.0000000E+00  0.0000000E+00  0.0000000E+00  0.0000000E+00  0.0000000E+00  0.0000000E+00  0.0000000E+00  0.0000000E+00  0.0000000E+00  0.0000000E+00  0.0000000E+00  0.0000000E+00  0.0000000E+00  0.0000000E+00  0.0000000E+00  0.0000000E+00  0.0000000E+00  0.0000000E+00  0.0000000E+00  0.0000000E+00  0.0000000E+00  0.0000000E+00  0.0000000E+00  0.0000000E+00  0.0000000E+00  0.0000000E+00  0.0000000E+00  0.0000000E+00  0.0000000E+00  0.0000000E+00  0.0000000E+00  0.0000000E+00  0.0000000E+00  0.0000000E+00  0.0000000E+00  0.0000000E+00  0.0000000E+00  0.0000000E+00  0.0000000E+00  0.0000000E+00  0.0000000E+00  0.0000000E+00  0.0000000E+00  0.0000000E+00  0.0000000E+00  0.0000000E+00  0.0000000E+00  0.0000000E+00  0.0000000E+00  0.0000000E+00  0.0000000E+00  0.0000000E+00  0.0000000E+00  0.0000000E+00  0.0000000E+00  0.0000000E+00  0.0000000E+00  0.0000000E+00  0.0000000E+00  0.0000000E+00  0.0000000E+00  0.0000000E+00  0.0000000E+00  0.0000000E+00  0.0000000E+00  0.0000000E+00  0.0000000E+00  0.0000000E+00  0.0000000E+00  0.0000000E+00  0.0000000E+00  0.0000000E+00  0.0000000E+00  0.0000000E+00  0.0000000E+00  0.0000000E+00  0.0000000E+00  0.0000000E+00  0.0000000E+00  0.0000000E+00  0.0000000E+00  0.0000000E+00  0.0000000E+00  0.0000000E+00  0.0000000E+00  0.0000000E+00  0.0000000E+00  0.0000000E+00  0.0000000E+00  0.0000000E+00  0.0000000E+00  0.0000000E+00  0.0000000E+00  0.0000000E+00  0.0000000E+00  0.0000000E+00  0.0000000E+00  0.0000000E+00  0.0000000E+00  0.0000000E+00  0.0000000E+00  0.0000000E+00  0.0000000E+00  0.0000000E+00  0.0000000E+00  0.0000000E+00  0.0000000E+00  0.0000000E+00  0.0000000E+00  0.0000000E+00  0.0000000E+00  0.0000000E+00  0.0000000E+00  0.0000000E+00  0.0000000E+00  0.0000000E+00  0.0000000E+00  0.0000000E+00  0.0000000E+00  0.0000000E+00  0.0000000E+00  0.0000000E+00  0.0000000E+00  0.0000000E+00  0.0000000E+00  0.0000000E+00  0.0000000E+00  0.0000000E+00  0.0000000E+00  0.0000000E+00  0.0000000E+00  0.0000000E+00  0.0000000E+00  0.0000000E+00  0.0000000E+00  0.0000000E+00  0.0000000E+00  0.0000000E+00  0.0000000E+00  0.0000000E+00  0.0000000E+00  0.0000000E+00  0.0000000E+00
  0.1199999E+01  0.0000000E+00  0.0000000E+00  0.0000000E+00  0.0000000E+00  0.0000000E+00  0.0000000E+00  0.0000000E+00  0.0000000E+00  0.0000000E+00  0.0000000E+00  0.0000000E+00  0.0000000E+00  0.0000000E+00  0.0000000E+00  0.0000000E+00  0.0000000E+00  0.0000000E+00  0.0000000E+00  0.0000000E+00  0.0000000E+00  0.0000000E+00  0.0000000E+00  0.0000000E+00  0.0000000E+00  0.0000000E+00  0.0000000E+00  0.0000000E+00  0.0000000E+00  0.0000000E+00  0.0000000E+00  0.0000000E+00  0.0000000E+00  0.0000000E+00  0.0000000E+00  0.0000000E+00  0.0000000E+00  0.0000000E+00  0.0000000E+00  0.0000000E+00  0.0000000E+00  0.0000000E+00  0.0000000E+00  0.0000000E+00  0.0000000E+00  0.3131314E-06  0.4696972E-06  0.0000000E+00  0.0000000E+00  0.0000000E+00  0.0000000E+00  0.0000000E+00  0.0000000E+00  0.0000000E+00  0.0000000E+00  0.0000000E+00  0.0000000E+00  0.0000000E+00  0.0000000E+00  0.0000000E+00  0.0000000E+00  0.0000000E+00  0.0000000E+00  0.0000000E+00  0.0000000E+00  0.0000000E+00  0.0000000E+00  0.0000000E+00  0.0000000E+00  0.0000000E+00  0.0000000E+00  0.0000000E+00  0.0000000E+00  0.0000000E+00  0.0000000E+00  0.0000000E+00  0.0000000E+00  0.0000000E+00  0.0000000E+00  0.0000000E+00  0.0000000E+00  0.0000000E+00  0.0000000E+00  0.0000000E+00  0.0000000E+00  0.0000000E+00  0.0000000E+00  0.0000000E+00  0.0000000E+00  0.0000000E+00  0.0000000E+00  0.0000000E+00  0.0000000E+00  0.0000000E+00  0.0000000E+00  0.0000000E+00  0.0000000E+00  0.0000000E+00  0.0000000E+00  0.0000000E+00  0.0000000E+00  0.0000000E+00  0.0000000E+00  0.0000000E+00  0.0000000E+00  0.0000000E+00  0.0000000E+00  0.0000000E+00  0.0000000E+00  0.0000000E+00  0.0000000E+00  0.0000000E+00  0.0000000E+00  0.0000000E+00  0.0000000E+00  0.0000000E+00  0.0000000E+00  0.0000000E+00  0.0000000E+00  0.0000000E+00  0.0000000E+00  0.0000000E+00  0.0000000E+00  0.0000000E+00  0.0000000E+00  0.0000000E+00  0.0000000E+00  0.0000000E+00  0.0000000E+00  0.0000000E+00  0.0000000E+00  0.0000000E+00  0.0000000E+00  0.0000000E+00  0.0000000E+00  0.0000000E+00  0.0000000E+00  0.0000000E+00  0.0000000E+00  0.0000000E+00  0.0000000E+00  0.0000000E+00  0.0000000E+00  0.0000000E+00  0.0000000E+00  0.0000000E+00  0.0000000E+00  0.0000000E+00  0.0000000E+00  0.0000000E+00  0.0000000E+00  0.0000000E+00  0.0000000E+00
  0.1229999E+01  0.0000000E+00  0.0000000E+00  0.0000000E+00  0.0000000E+00  0.0000000E+00  0.0000000E+00  0.0000000E+00  0.0000000E+00  0.0000000E+00  0.0000000E+00  0.0000000E+00  0.0000000E+00  0.0000000E+00  0.0000000E+00  0.0000000E+00  0.0000000E+00  0.0000000E+00  0.0000000E+00  0.0000000E+00  0.0000000E+00  0.0000000E+00  0.0000000E+00  0.0000000E+00  0.0000000E+00  0.0000000E+00  0.0000000E+00  0.0000000E+00  0.0000000E+00  0.0000000E+00  0.0000000E+00  0.0000000E+00  0.0000000E+00  0.0000000E+00  0.0000000E+00  0.0000000E+00  0.0000000E+00  0.0000000E+00  0.0000000E+00  0.0000000E+00  0.0000000E+00  0.0000000E+00  0.0000000E+00  0.0000000E+00  0.0000000E+00  0.5323150E-05  0.7984726E-05  0.0000000E+00  0.0000000E+00  0.0000000E+00  0.0000000E+00  0.0000000E+00  0.0000000E+00  0.0000000E+00  0.0000000E+00  0.0000000E+00  0.0000000E+00  0.0000000E+00  0.0000000E+00  0.0000000E+00  0.0000000E+00  0.4383804E-05  0.6575706E-05  0.0000000E+00  0.0000000E+00  0.0000000E+00  0.0000000E+00  0.0000000E+00  0.0000000E+00  0.0000000E+00  0.0000000E+00  0.0000000E+00  0.0000000E+00  0.0000000E+00  0.0000000E+00  0.0000000E+00  0.0000000E+00  0.0000000E+00  0.0000000E+00  0.0000000E+00  0.0000000E+00  0.0000000E+00  0.0000000E+00  0.0000000E+00  0.0000000E+00  0.0000000E+00  0.0000000E+00  0.0000000E+00  0.0000000E+00  0.0000000E+00  0.0000000E+00  0.0000000E+00  0.0000000E+00  0.0000000E+00  0.0000000E+00  0.0000000E+00  0.0000000E+00  0.0000000E+00  0.0000000E+00  0.0000000E+00  0.0000000E+00  0.0000000E+00  0.0000000E+00  0.0000000E+00  0.0000000E+00  0.0000000E+00  0.0000000E+00  0.0000000E+00  0.0000000E+00  0.0000000E+00  0.0000000E+00  0.0000000E+00  0.0000000E+00  0.0000000E+00  0.0000000E+00  0.0000000E+00  0.0000000E+00  0.0000000E+00  0.0000000E+00  0.0000000E+00  0.0000000E+00  0.0000000E+00  0.0000000E+00  0.0000000E+00  0.0000000E+00  0.0000000E+00  0.0000000E+00  0.0000000E+00  0.0000000E+00  0.0000000E+00  0.0000000E+00  0.0000000E+00  0.0000000E+00  0.0000000E+00  0.0000000E+00  0.0000000E+00  0.0000000E+00  0.0000000E+00  0.0000000E+00  0.0000000E+00  0.0000000E+00  0.0000000E+00  0.0000000E+00  0.0000000E+00  0.0000000E+00  0.0000000E+00  0.0000000E+00  0.0000000E+00  0.0000000E+00  0.0000000E+00  0.0000000E+00  0.0000000E+00  0.0000000E+00
  0.1259999E+01  0.0000000E+00  0.0000000E+00  0.0000000E+00  0.0000000E+00  0.0000000E+00  0.0000000E+00  0.0000000E+00  0.0000000E+00  0.0000000E+00  0.0000000E+00  0.0000000E+00  0.0000000E+00  0.0000000E+00  0.0000000E+00  0.0000000E+00  0.0000000E+00  0.0000000E+00  0.0000000E+00  0.0000000E+00  0.0000000E+00  0.0000000E+00  0.0000000E+00  0.0000000E+00  0.0000000E+00  0.0000000E+00  0.0000000E+00  0.0000000E+00  0.0000000E+00  0.0000000E+00  0.0000000E+00  0.0000000E+00  0.0000000E+00  0.0000000E+00  0.0000000E+00  0.0000000E+00  0.0000000E+00  0.0000000E+00  0.0000000E+00  0.0000000E+00  0.0000000E+00  0.0000000E+00  0.0000000E+00  0.0000000E+00  0.0000000E+00  0.4446316E-04  0.6669474E-04  0.0000000E+00  0.0000000E+00  0.0000000E+00  0.0000000E+00  0.0000000E+00  0.0000000E+00  0.0000000E+00  0.0000000E+00  0.6262497E-06  0.9393746E-06  0.0000000E+00  0.0000000E+00  0.0000000E+00  0.0000000E+00  0.1503011E-04  0.2254516E-04  0.0000000E+00  0.0000000E+00  0.0000000E+00  0.0000000E+00  0.0000000E+00  0.0000000E+00  0.0000000E+00  0.0000000E+00  0.0000000E+00  0.0000000E+00  0.0000000E+00  0.0000000E+00  0.0000000E+00  0.0000000E+00  0.0000000E+00  0.0000000E+00  0.0000000E+00  0.0000000E+00  0.0000000E+00  0.0000000E+00  0.0000000E+00  0.0000000E+00  0.0000000E+00  0.0000000E+00  0.0000000E+00  0.0000000E+00  0.0000000E+00  0.0000000E+00  0.0000000E+00  0.0000000E+00  0.0000000E+00  0.0000000E+00  0.0000000E+00  0.0000000E+00  0.0000000E+00  0.0000000E+00  0.0000000E+00  0.0000000E+00  0.0000000E+00  0.0000000E+00  0.0000000E+00  0.0000000E+00  0.0000000E+00  0.0000000E+00  0.0000000E+00  0.0000000E+00  0.0000000E+00  0.0000000E+00  0.0000000E+00  0.0000000E+00  0.0000000E+00  0.0000000E+00  0.0000000E+00  0.0000000E+00  0.0000000E+00  0.0000000E+00  0.0000000E+00  0.0000000E+00  0.0000000E+00  0.0000000E+00  0.0000000E+00  0.0000000E+00  0.0000000E+00  0.0000000E+00  0.0000000E+00  0.0000000E+00  0.0000000E+00  0.0000000E+00  0.0000000E+00  0.0000000E+00  0.0000000E+00  0.0000000E+00  0.0000000E+00  0.0000000E+00  0.0000000E+00  0.0000000E+00  0.0000000E+00  0.0000000E+00  0.0000000E+00  0.0000000E+00  0.0000000E+00  0.0000000E+00  0.0000000E+00  0.0000000E+00  0.0000000E+00  0.0000000E+00  0.0000000E+00  0.0000000E+00  0.0000000E+00  0.0000000E+00
  0.1289999E+01  0.0000000E+00  0.0000000E+00  0.0000000E+00  0.0000000E+00  0.0000000E+00  0.0000000E+00  0.0000000E+00  0.0000000E+00  0.0000000E+00  0.0000000E+00  0.0000000E+00  0.0000000E+00  0.0000000E+00  0.0000000E+00  0.0000000E+00  0.0000000E+00  0.0000000E+00  0.0000000E+00  0.0000000E+00  0.0000000E+00  0.0000000E+00  0.0000000E+00  0.0000000E+00  0.0000000E+00  0.0000000E+00  0.0000000E+00  0.0000000E+00  0.0000000E+00  0.0000000E+00  0.0000000E+00  0.0000000E+00  0.0000000E+00  0.0000000E+00  0.0000000E+00  0.0000000E+00  0.0000000E+00  0.0000000E+00  0.0000000E+00  0.0000000E+00  0.0000000E+00  0.0000000E+00  0.0000000E+00  0.0000000E+00  0.0000000E+00  0.1571876E-03  0.2357815E-03  0.0000000E+00  0.0000000E+00  0.0000000E+00  0.0000000E+00  0.0000000E+00  0.0000000E+00  0.0000000E+00  0.0000000E+00  0.3757498E-05  0.5636247E-05  0.0000000E+00  0.0000000E+00  0.0000000E+00  0.0000000E+00  0.5229220E-04  0.7843830E-04  0.0000000E+00  0.0000000E+00  0.0000000E+00  0.0000000E+00  0.0000000E+00  0.0000000E+00  0.0000000E+00  0.0000000E+00  0.0000000E+00  0.0000000E+00  0.0000000E+00  0.0000000E+00  0.0000000E+00  0.0000000E+00  0.0000000E+00  0.0000000E+00  0.0000000E+00  0.0000000E+00  0.0000000E+00  0.0000000E+00  0.0000000E+00  0.0000000E+00  0.0000000E+00  0.0000000E+00  0.0000000E+00  0.0000000E+00  0.0000000E+00  0.0000000E+00  0.0000000E+00  0.0000000E+00  0.0000000E+00  0.0000000E+00  0.0000000E+00  0.0000000E+00  0.0000000E+00  0.0000000E+00  0.0000000E+00  0.0000000E+00  0.0000000E+00  0.0000000E+00  0.0000000E+00  0.0000000E+00  0.0000000E+00  0.0000000E+00  0.0000000E+00  0.0000000E+00  0.0000000E+00  0.0000000E+00  0.0000000E+00  0.0000000E+00  0.0000000E+00  0.0000000E+00  0.0000000E+00  0.0000000E+00  0.0000000E+00  0.0000000E+00  0.0000000E+00  0.0000000E+00  0.0000000E+00  0.0000000E+00  0.0000000E+00  0.0000000E+00  0.0000000E+00  0.0000000E+00  0.0000000E+00  0.0000000E+00  0.0000000E+00  0.0000000E+00  0.0000000E+00  0.0000000E+00  0.0000000E+00  0.0000000E+00  0.0000000E+00  0.0000000E+00  0.0000000E+00  0.0000000E+00  0.0000000E+00  0.0000000E+00  0.0000000E+00  0.0000000E+00  0.0000000E+00  0.0000000E+00  0.0000000E+00  0.0000000E+00  0.0000000E+00  0.0000000E+00  0.0000000E+00  0.0000000E+00  0.0000000E+00  0.0000000E+00
  0.1319999E+01  0.0000000E+00  0.0000000E+00  0.0000000E+00  0.0000000E+00  0.0000000E+00  0.0000000E+00  0.0000000E+00  0.0000000E+00  0.0000000E+00  0.0000000E+00  0.0000000E+00  0.0000000E+00  0.0000000E+00  0.0000000E+00  0.0000000E+00  0.0000000E+00  0.0000000E+00  0.0000000E+00  0.0000000E+00  0.0000000E+00  0.0000000E+00  0.0000000E+00  0.0000000E+00  0.0000000E+00  0.0000000E+00  0.0000000E+00  0.0000000E+00  0.0000000E+00  0.0000000E+00  0.0000000E+00  0.0000000E+00  0.0000000E+00  0.0000000E+00  0.0000000E+00  0.0000000E+00  0.0000000E+00  0.0000000E+00  0.0000000E+00  0.0000000E+00  0.0000000E+00  0.0000000E+00  0.0000000E+00  0.0000000E+00  0.0000000E+00  0.4415085E-03  0.6622629E-03  0.0000000E+00  0.0000000E+00  0.0000000E+00  0.0000000E+00  0.0000000E+00  0.0000000E+00  0.0000000E+00  0.0000000E+00  0.2035313E-04  0.3052970E-04  0.0000000E+00  0.0000000E+00  0.0000000E+00  0.0000000E+00  0.1199301E-03  0.1798952E-03  0.0000000E+00  0.0000000E+00  0.0000000E+00  0.0000000E+00  0.0000000E+00  0.0000000E+00  0.0000000E+00  0.0000000E+00  0.0000000E+00  0.0000000E+00  0.0000000E+00  0.0000000E+00  0.0000000E+00  0.0000000E+00  0.0000000E+00  0.0000000E+00  0.0000000E+00  0.0000000E+00  0.0000000E+00  0.0000000E+00  0.0000000E+00  0.0000000E+00  0.0000000E+00  0.0000000E+00  0.0000000E+00  0.0000000E+00  0.0000000E+00  0.0000000E+00  0.0000000E+00  0.0000000E+00  0.0000000E+00  0.0000000E+00  0.0000000E+00  0.0000000E+00  0.0000000E+00  0.0000000E+00  0.0000000E+00  0.0000000E+00  0.0000000E+00  0.0000000E+00  0.0000000E+00  0.0000000E+00  0.0000000E+00  0.0000000E+00  0.0000000E+00  0.0000000E+00  0.0000000E+00  0.0000000E+00  0.0000000E+00  0.0000000E+00  0.0000000E+00  0.0000000E+00  0.0000000E+00  0.0000000E+00  0.0000000E+00  0.0000000E+00  0.0000000E+00  0.0000000E+00  0.0000000E+00  0.0000000E+00  0.0000000E+00  0.0000000E+00  0.0000000E+00  0.0000000E+00  0.0000000E+00  0.0000000E+00  0.0000000E+00  0.0000000E+00  0.0000000E+00  0.0000000E+00  0.0000000E+00  0.0000000E+00  0.0000000E+00  0.0000000E+00  0.0000000E+00  0.0000000E+00  0.0000000E+00  0.0000000E+00  0.0000000E+00  0.0000000E+00  0.0000000E+00  0.0000000E+00  0.0000000E+00  0.0000000E+00  0.0000000E+00  0.0000000E+00  0.0000000E+00  0.0000000E+00  0.0000000E+00  0.0000000E+00
  0.1349999E+01  0.0000000E+00  0.0000000E+00  0.0000000E+00  0.0000000E+00  0.0000000E+00  0.0000000E+00  0.0000000E+00  0.0000000E+00  0.0000000E+00  0.0000000E+00  0.0000000E+00  0.0000000E+00  0.0000000E+00  0.0000000E+00  0.0000000E+00  0.0000000E+00  0.0000000E+00  0.0000000E+00  0.0000000E+00  0.0000000E+00  0.0000000E+00  0.0000000E+00  0.0000000E+00  0.0000000E+00  0.0000000E+00  0.0000000E+00  0.0000000E+00  0.0000000E+00  0.0000000E+00  0.0000000E+00  0.0000000E+00  0.0000000E+00  0.0000000E+00  0.0000000E+00  0.0000000E+00  0.0000000E+00  0.0000000E+00  0.0000000E+00  0.0000000E+00  0.0000000E+00  0.0000000E+00  0.0000000E+00  0.0000000E+00  0.0000000E+00  0.9973000E-03  0.1495950E-02  0.0000000E+00  0.0000000E+00  0.0000000E+00  0.0000000E+00  0.0000000E+00  0.0000000E+00  0.0000000E+00  0.0000000E+00  0.5980729E-04  0.8971094E-04  0.0000000E+00  0.0000000E+00  0.0000000E+00  0.0000000E+00  0.2345344E-03  0.3518016E-03  0.0000000E+00  0.0000000E+00  0.0000000E+00  0.0000000E+00  0.0000000E+00  0.0000000E+00  0.0000000E+00  0.0000000E+00  0.0000000E+00  0.0000000E+00  0.0000000E+00  0.0000000E+00  0.0000000E+00  0.0000000E+00  0.0000000E+00  0.0000000E+00  0.0000000E+00  0.0000000E+00  0.0000000E+00  0.0000000E+00  0.0000000E+00  0.0000000E+00  0.0000000E+00  0.0000000E+00  0.0000000E+00  0.0000000E+00  0.0000000E+00  0.0000000E+00  0.0000000E+00  0.0000000E+00  0.0000000E+00  0.0000000E+00  0.0000000E+00  0.0000000E+00  0.0000000E+00  0.0000000E+00  0.0000000E+00  0.0000000E+00  0.0000000E+00  0.0000000E+00  0.0000000E+00  0.0000000E+00  0.0000000E+00  0.0000000E+00  0.0000000E+00  0.0000000E+00  0.0000000E+00  0.0000000E+00  0.0000000E+00  0.0000000E+00  0.0000000E+00  0.0000000E+00  0.0000000E+00  0.0000000E+00  0.0000000E+00  0.0000000E+00  0.0000000E+00  0.0000000E+00  0.0000000E+00  0.0000000E+00  0.0000000E+00  0.0000000E+00  0.0000000E+00  0.0000000E+00  0.0000000E+00  0.0000000E+00  0.0000000E+00  0.0000000E+00  0.0000000E+00  0.0000000E+00  0.0000000E+00  0.0000000E+00  0.0000000E+00  0.0000000E+00  0.0000000E+00  0.0000000E+00  0.0000000E+00  0.0000000E+00  0.0000000E+00  0.0000000E+00  0.0000000E+00  0.0000000E+00  0.0000000E+00  0.0000000E+00  0.0000000E+00  0.0000000E+00  0.0000000E+00  0.0000000E+00  0.0000000E+00  0.0000000E+00
  0.1379999E+01  0.0000000E+00  0.0000000E+00  0.0000000E+00  0.0000000E+00  0.0000000E+00  0.0000000E+00  0.0000000E+00  0.0000000E+00  0.0000000E+00  0.0000000E+00  0.0000000E+00  0.0000000E+00  0.0000000E+00  0.0000000E+00  0.0000000E+00  0.0000000E+00  0.0000000E+00  0.0000000E+00  0.0000000E+00  0.0000000E+00  0.0000000E+00  0.0000000E+00  0.0000000E+00  0.0000000E+00  0.0000000E+00  0.0000000E+00  0.0000000E+00  0.0000000E+00  0.0000000E+00  0.0000000E+00  0.0000000E+00  0.0000000E+00  0.0000000E+00  0.0000000E+00  0.0000000E+00  0.0000000E+00  0.0000000E+00  0.0000000E+00  0.0000000E+00  0.0000000E+00  0.0000000E+00  0.0000000E+00  0.0000000E+00  0.0000000E+00  0.1870614E-02  0.2805921E-02  0.0000000E+00  0.0000000E+00  0.0000000E+00  0.0000000E+00  0.0000000E+00  0.0000000E+00  0.0000000E+00  0.0000000E+00  0.1549993E-03  0.2324990E-03  0.0000000E+00  0.0000000E+00  0.0000000E+00  0.0000000E+00  0.4073806E-03  0.6110708E-03  0.0000000E+00  0.0000000E+00  0.0000000E+00  0.0000000E+00  0.0000000E+00  0.0000000E+00  0.0000000E+00  0.0000000E+00  0.0000000E+00  0.0000000E+00  0.0000000E+00  0.0000000E+00  0.0000000E+00  0.0000000E+00  0.0000000E+00  0.0000000E+00  0.0000000E+00  0.0000000E+00  0.0000000E+00  0.0000000E+00  0.0000000E+00  0.0000000E+00  0.0000000E+00  0.0000000E+00  0.0000000E+00  0.0000000E+00  0.0000000E+00  0.0000000E+00  0.0000000E+00  0.0000000E+00  0.0000000E+00  0.0000000E+00  0.0000000E+00  0.0000000E+00  0.0000000E+00  0.0000000E+00  0.0000000E+00  0.0000000E+00  0.0000000E+00  0.0000000E+00  0.0000000E+00  0.0000000E+00  0.0000000E+00  0.0000000E+00  0.0000000E+00  0.0000000E+00  0.0000000E+00  0.0000000E+00  0.0000000E+00  0.0000000E+00  0.0000000E+00  0.0000000E+00  0.0000000E+00  0.0000000E+00  0.0000000E+00  0.0000000E+00  0.0000000E+00  0.0000000E+00  0.0000000E+00  0.0000000E+00  0.0000000E+00  0.0000000E+00  0.0000000E+00  0.0000000E+00  0.0000000E+00  0.0000000E+00  0.0000000E+00  0.0000000E+00  0.0000000E+00  0.0000000E+00  0.0000000E+00  0.0000000E+00  0.0000000E+00  0.0000000E+00  0.0000000E+00  0.0000000E+00  0.0000000E+00  0.0000000E+00  0.0000000E+00  0.0000000E+00  0.0000000E+00  0.0000000E+00  0.0000000E+00  0.0000000E+00  0.0000000E+00  0.0000000E+00  0.0000000E+00  0.0000000E+00  0.0000000E+00  0.0000000E+00
  0.1409999E+01  0.0000000E+00  0.0000000E+00  0.0000000E+00  0.0000000E+00  0.0000000E+00  0.0000000E+00  0.0000000E+00  0.0000000E+00  0.9393831E-06  0.9393831E-06  0.0000000E+00  0.0000000E+00  0.0000000E+00  0.0000000E+00  0.0000000E+00  0.0000000E+00  0.0000000E+00  0.0000000E+00  0.0000000E+00  0.0000000E+00  0.0000000E+00  0.0000000E+00  0.0000000E+00  0.0000000E+00  0.0000000E+00  0.0000000E+00  0.0000000E+00  0.0000000E+00  0.0000000E+00  0.0000000E+00  0.0000000E+00  0.0000000E+00  0.0000000E+00  0.0000000E+00  0.0000000E+00  0.0000000E+00  0.0000000E+00  0.0000000E+00  0.0000000E+00  0.0000000E+00  0.0000000E+00  0.0000000E+00  0.0000000E+00  0.0000000E+00  0.3025115E-02  0.4537673E-02  0.0000000E+00  0.0000000E+00  0.0000000E+00  0.0000000E+00  0.0000000E+00  0.0000000E+00  0.0000000E+00  0.0000000E+00  0.3391170E-03  0.5086755E-03  0.9393768E-06  0.2818130E-05  0.0000000E+00  0.0000000E+00  0.6466130E-03  0.9699194E-03  0.0000000E+00  0.0000000E+00  0.0000000E+00  0.0000000E+00  0.0000000E+00  0.0000000E+00  0.0000000E+00  0.0000000E+00  0.0000000E+00  0.0000000E+00  0.0000000E+00  0.0000000E+00  0.0000000E+00  0.0000000E+00  0.0000000E+00  0.0000000E+00  0.0000000E+00  0.0000000E+00  0.0000000E+00  0.0000000E+00  0.0000000E+00  0.0000000E+00  0.0000000E+00  0.0000000E+00  0.0000000E+00  0.0000000E+00  0.0000000E+00  0.0000000E+00  0.0000000E+00  0.0000000E+00  0.0000000E+00  0.0000000E+00  0.0000000E+00  0.0000000E+00  0.0000000E+00  0.0000000E+00  0.0000000E+00  0.0000000E+00  0.0000000E+00  0.0000000E+00  0.0000000E+00  0.0000000E+00  0.0000000E+00  0.0000000E+00  0.0000000E+00  0.0000000E+00  0.0000000E+00  0.0000000E+00  0.0000000E+00  0.0000000E+00  0.0000000E+00  0.0000000E+00  0.0000000E+00  0.0000000E+00  0.0000000E+00  0.0000000E+00  0.0000000E+00  0.0000000E+00  0.0000000E+00  0.0000000E+00  0.0000000E+00  0.0000000E+00  0.0000000E+00  0.0000000E+00  0.0000000E+00  0.0000000E+00  0.0000000E+00  0.0000000E+00  0.0000000E+00  0.0000000E+00  0.0000000E+00  0.0000000E+00  0.0000000E+00  0.0000000E+00  0.0000000E+00  0.0000000E+00  0.0000000E+00  0.0000000E+00  0.0000000E+00  0.0000000E+00  0.0000000E+00  0.0000000E+00  0.0000000E+00  0.0000000E+00  0.0000000E+00  0.0000000E+00  0.0000000E+00  0.0000000E+00  0.0000000E+00  0.0000000E+00
  0.1439999E+01  0.0000000E+00  0.0000000E+00  0.0000000E+00  0.0000000E+00  0.0000000E+00  0.0000000E+00  0.0000000E+00  0.0000000E+00  0.9393831E-06  0.9393831E-06  0.0000000E+00  0.0000000E+00  0.0000000E+00  0.0000000E+00  0.0000000E+00  0.0000000E+00  0.0000000E+00  0.0000000E+00  0.0000000E+00  0.0000000E+00  0.0000000E+00  0.0000000E+00  0.0000000E+00  0.0000000E+00  0.0000000E+00  0.0000000E+00  0.0000000E+00  0.0000000E+00  0.0000000E+00  0.0000000E+00  0.0000000E+00  0.0000000E+00  0.0000000E+00  0.0000000E+00  0.0000000E+00  0.0000000E+00  0.0000000E+00  0.0000000E+00  0.0000000E+00  0.0000000E+00  0.0000000E+00  0.0000000E+00  0.0000000E+00  0.0000000E+00  0.4524666E-02  0.6786999E-02  0.0000000E+00  0.0000000E+00  0.0000000E+00  0.0000000E+00  0.0000000E+00  0.0000000E+00  0.3131323E-06  0.9393968E-06  0.6177988E-03  0.9266982E-03  0.1878757E-05  0.5636272E-05  0.0000000E+00  0.0000000E+00  0.1002330E-02  0.1503494E-02  0.0000000E+00  0.0000000E+00  0.0000000E+00  0.0000000E+00  0.0000000E+00  0.0000000E+00  0.0000000E+00  0.0000000E+00  0.0000000E+00  0.0000000E+00  0.0000000E+00  0.0000000E+00  0.0000000E+00  0.0000000E+00  0.0000000E+00  0.0000000E+00  0.0000000E+00  0.0000000E+00  0.0000000E+00  0.0000000E+00  0.0000000E+00  0.0000000E+00  0.0000000E+00  0.0000000E+00  0.0000000E+00  0.0000000E+00  0.0000000E+00  0.0000000E+00  0.0000000E+00  0.0000000E+00  0.0000000E+00  0.0000000E+00  0.0000000E+00  0.0000000E+00  0.0000000E+00  0.0000000E+00  0.0000000E+00  0.0000000E+00  0.0000000E+00  0.0000000E+00  0.0000000E+00  0.0000000E+00  0.0000000E+00  0.0000000E+00  0.0000000E+00  0.0000000E+00  0.0000000E+00  0.0000000E+00  0.0000000E+00  0.0000000E+00  0.0000000E+00  0.0000000E+00  0.0000000E+00  0.0000000E+00  0.0000000E+00  0.0000000E+00  0.0000000E+00  0.0000000E+00  0.0000000E+00  0.0000000E+00  0.0000000E+00  0.0000000E+00  0.0000000E+00  0.0000000E+00  0.0000000E+00  0.0000000E+00  0.0000000E+00  0.0000000E+00  0.0000000E+00  0.0000000E+00  0.0000000E+00  0.0000000E+00  0.0000000E+00  0.0000000E+00  0.0000000E+00  0.0000000E+00  0.0000000E+00  0.0000000E+00  0.0000000E+00  0.0000000E+00  0.0000000E+00  0.0000000E+00  0.0000000E+00  0.0000000E+00  0.0000000E+00  0.0000000E+00  0.0000000E+00  0.0000000E+00  0.0000000E+00  0.0000000E+00
  0.1469999E+01  0.0000000E+00  0.0000000E+00  0.0000000E+00  0.0000000E+00  0.0000000E+00  0.0000000E+00  0.0000000E+00  0.0000000E+00  0.1878770E-05  0.1878770E-05  0.0000000E+00  0.0000000E+00  0.0000000E+00  0.0000000E+00  0.0000000E+00  0.0000000E+00  0.0000000E+00  0.0000000E+00  0.0000000E+00  0.0000000E+00  0.0000000E+00  0.0000000E+00  0.0000000E+00  0.0000000E+00  0.0000000E+00  0.0000000E+00  0.0000000E+00  0.0000000E+00  0.0000000E+00  0.0000000E+00  0.0000000E+00  0.0000000E+00  0.0000000E+00  0.0000000E+00  0.0000000E+00  0.0000000E+00  0.0000000E+00  0.0000000E+00  0.0000000E+00  0.0000000E+00  0.0000000E+00  0.0000000E+00  0.0000000E+00  0.0000000E+00  0.6288822E-02  0.9433233E-02  0.0000000E+00  0.0000000E+00  0.0000000E+00  0.0000000E+00  0.0000000E+00  0.0000000E+00  0.3131323E-06  0.9393968E-06  0.1000126E-02  0.1500190E-02  0.3444394E-05  0.1033318E-04  0.0000000E+00  0.0000000E+00  0.1501767E-02  0.2252650E-02  0.0000000E+00  0.0000000E+00  0.0000000E+00  0.0000000E+00  0.0000000E+00  0.0000000E+00  0.0000000E+00  0.0000000E+00  0.0000000E+00  0.0000000E+00  0.0000000E+00  0.0000000E+00  0.0000000E+00  0.0000000E+00  0.0000000E+00  0.0000000E+00  0.0000000E+00  0.0000000E+00  0.0000000E+00  0.0000000E+00  0.0000000E+00  0.0000000E+00  0.0000000E+00  0.0000000E+00  0.0000000E+00  0.0000000E+00  0.0000000E+00  0.0000000E+00  0.0000000E+00  0.0000000E+00  0.0000000E+00  0.0000000E+00  0.0000000E+00  0.0000000E+00  0.0000000E+00  0.0000000E+00  0.0000000E+00  0.0000000E+00  0.0000000E+00  0.0000000E+00  0.0000000E+00  0.0000000E+00  0.0000000E+00  0.0000000E+00  0.0000000E+00  0.0000000E+00  0.0000000E+00  0.0000000E+00  0.0000000E+00  0.0000000E+00  0.0000000E+00  0.0000000E+00  0.0000000E+00  0.0000000E+00  0.0000000E+00  0.0000000E+00  0.0000000E+00  0.0000000E+00  0.0000000E+00  0.0000000E+00  0.0000000E+00  0.0000000E+00  0.0000000E+00  0.0000000E+00  0.0000000E+00  0.0000000E+00  0.0000000E+00  0.0000000E+00  0.0000000E+00  0.0000000E+00  0.0000000E+00  0.0000000E+00  0.0000000E+00  0.0000000E+00  0.0000000E+00  0.0000000E+00  0.0000000E+00  0.0000000E+00  0.0000000E+00  0.0000000E+00  0.0000000E+00  0.0000000E+00  0.0000000E+00  0.0000000E+00  0.0000000E+00  0.0000000E+00  0.0000000E+00  0.0000000E+00  0.0000000E+00  0.0000000E+00
  0.1499999E+01  0.0000000E+00  0.0000000E+00  0.0000000E+00  0.0000000E+00  0.0000000E+00  0.0000000E+00  0.0000000E+00  0.0000000E+00  0.4227212E-05  0.4227212E-05  0.0000000E+00  0.0000000E+00  0.0000000E+00  0.0000000E+00  0.0000000E+00  0.0000000E+00  0.0000000E+00  0.0000000E+00  0.0000000E+00  0.0000000E+00  0.0000000E+00  0.0000000E+00  0.0000000E+00  0.0000000E+00  0.0000000E+00  0.0000000E+00  0.0000000E+00  0.0000000E+00  0.0000000E+00  0.0000000E+00  0.0000000E+00  0.0000000E+00  0.0000000E+00  0.0000000E+00  0.0000000E+00  0.0000000E+00  0.0000000E+00  0.0000000E+00  0.0000000E+00  0.0000000E+00  0.0000000E+00  0.0000000E+00  0.0000000E+00  0.0000000E+00  0.8239008E-02  0.1235851E-01  0.0000000E+00  0.0000000E+00  0.0000000E+00  0.0000000E+00  0.0000000E+00  0.0000000E+00  0.1252521E-05  0.3757563E-05  0.1546221E-02  0.2319332E-02  0.5636265E-05  0.1690880E-04  0.0000000E+00  0.0000000E+00  0.2131152E-02  0.3196727E-02  0.0000000E+00  0.0000000E+00  0.0000000E+00  0.0000000E+00  0.0000000E+00  0.0000000E+00  0.0000000E+00  0.0000000E+00  0.0000000E+00  0.0000000E+00  0.0000000E+00  0.0000000E+00  0.0000000E+00  0.0000000E+00  0.0000000E+00  0.0000000E+00  0.0000000E+00  0.0000000E+00  0.0000000E+00  0.0000000E+00  0.0000000E+00  0.0000000E+00  0.0000000E+00  0.0000000E+00  0.0000000E+00  0.0000000E+00  0.0000000E+00  0.0000000E+00  0.0000000E+00  0.0000000E+00  0.0000000E+00  0.0000000E+00  0.0000000E+00  0.0000000E+00  0.0000000E+00  0.0000000E+00  0.0000000E+00  0.0000000E+00  0.0000000E+00  0.0000000E+00  0.0000000E+00  0.0000000E+00  0.0000000E+00  0.0000000E+00  0.0000000E+00  0.0000000E+00  0.0000000E+00  0.0000000E+00  0.0000000E+00  0.0000000E+00  0.0000000E+00  0.0000000E+00  0.0000000E+00  0.0000000E+00  0.0000000E+00  0.0000000E+00  0.0000000E+00  0.0000000E+00  0.0000000E+00  0.0000000E+00  0.0000000E+00  0.0000000E+00  0.0000000E+00  0.0000000E+00  0.0000000E+00  0.0000000E+00  0.0000000E+00  0.0000000E+00  0.0000000E+00  0.0000000E+00  0.0000000E+00  0.0000000E+00  0.0000000E+00  0.0000000E+00  0.0000000E+00  0.0000000E+00  0.0000000E+00  0.0000000E+00  0.0000000E+00  0.0000000E+00  0.0000000E+00  0.0000000E+00  0.0000000E+00  0.0000000E+00  0.0000000E+00  0.0000000E+00  0.0000000E+00  0.0000000E+00  0.0000000E+00  0.0000000E+00
  0.1529999E+01  0.0000000E+00  0.0000000E+00  0.0000000E+00  0.0000000E+00  0.0000000E+00  0.0000000E+00  0.0000000E+00  0.0000000E+00  0.8924169E-05  0.8924169E-05  0.0000000E+00  0.0000000E+00  0.0000000E+00  0.0000000E+00  0.0000000E+00  0.0000000E+00  0.0000000E+00  0.0000000E+00  0.0000000E+00  0.0000000E+00  0.0000000E+00  0.0000000E+00  0.0000000E+00  0.0000000E+00  0.0000000E+00  0.0000000E+00  0.0000000E+00  0.0000000E+00  0.0000000E+00  0.0000000E+00  0.0000000E+00  0.0000000E+00  0.0000000E+00  0.0000000E+00  0.0000000E+00  0.0000000E+00  0.0000000E+00  0.0000000E+00  0.0000000E+00  0.0000000E+00  0.0000000E+00  0.0000000E+00  0.0000000E+00  0.0000000E+00  0.1032882E-01  0.1549323E-01  0.0000000E+00  0.0000000E+00  0.0000000E+00  0.0000000E+00  0.3131274E-06  0.4696911E-06  0.5323247E-05  0.1596974E-04  0.2208172E-02  0.3312258E-02  0.1315140E-04  0.3945421E-04  0.0000000E+00  0.0000000E+00  0.2912374E-02  0.4368560E-02  0.0000000E+00  0.0000000E+00  0.0000000E+00  0.0000000E+00  0.0000000E+00  0.0000000E+00  0.0000000E+00  0.0000000E+00  0.0000000E+00  0.0000000E+00  0.0000000E+00  0.0000000E+00  0.0000000E+00  0.0000000E+00  0.0000000E+00  0.0000000E+00  0.0000000E+00  0.0000000E+00  0.0000000E+00  0.0000000E+00  0.0000000E+00  0.0000000E+00  0.0000000E+00  0.0000000E+00  0.0000000E+00  0.0000000E+00  0.0000000E+00  0.0000000E+00  0.0000000E+00  0.0000000E+00  0.0000000E+00  0.0000000E+00  0.0000000E+00  0.0000000E+00  0.0000000E+00  0.0000000E+00  0.0000000E+00  0.0000000E+00  0.0000000E+00  0.0000000E+00  0.0000000E+00  0.0000000E+00  0.0000000E+00  0.0000000E+00  0.0000000E+00  0.0000000E+00  0.0000000E+00  0.0000000E+00  0.0000000E+00  0.0000000E+00  0.0000000E+00  0.0000000E+00  0.0000000E+00  0.0000000E+00  0.0000000E+00  0.0000000E+00  0.0000000E+00  0.0000000E+00  0.0000000E+00  0.0000000E+00  0.0000000E+00  0.0000000E+00  0.0000000E+00  0.0000000E+00  0.0000000E+00  0.0000000E+00  0.0000000E+00  0.0000000E+00  0.0000000E+00  0.0000000E+00  0.0000000E+00  0.0000000E+00  0.0000000E+00  0.0000000E+00  0.0000000E+00  0.0000000E+00  0.0000000E+00  0.0000000E+00  0.0000000E+00  0.0000000E+00  0.0000000E+00  0.0000000E+00  0.0000000E+00  0.0000000E+00  0.0000000E+00  0.0000000E+00  0.0000000E+00  0.0000000E+00  0.0000000E+00  0.0000000E+00
  0.1559999E+01  0.0000000E+00  0.0000000E+00  0.4696917E-06  0.4696917E-06  0.0000000E+00  0.0000000E+00  0.0000000E+00  0.0000000E+00  0.1690894E-04  0.1690894E-04  0.0000000E+00  0.0000000E+00  0.0000000E+00  0.0000000E+00  0.0000000E+00  0.0000000E+00  0.0000000E+00  0.0000000E+00  0.0000000E+00  0.0000000E+00  0.0000000E+00  0.0000000E+00  0.0000000E+00  0.0000000E+00  0.0000000E+00  0.0000000E+00  0.0000000E+00  0.0000000E+00  0.0000000E+00  0.0000000E+00  0.0000000E+00  0.0000000E+00  0.0000000E+00  0.0000000E+00  0.0000000E+00  0.0000000E+00  0.0000000E+00  0.0000000E+00  0.0000000E+00  0.0000000E+00  0.0000000E+00  0.0000000E+00  0.0000000E+00  0.0000000E+00  0.1254012E-01  0.1881018E-01  0.0000000E+00  0.0000000E+00  0.0000000E+00  0.0000000E+00  0.9393798E-06  0.1409070E-05  0.1659589E-04  0.4978766E-04  0.2944327E-02  0.4416491E-02  0.2066644E-04  0.6199932E-04  0.0000000E+00  0.0000000E+00  0.3812922E-02  0.5719383E-02  0.0000000E+00  0.0000000E+00  0.0000000E+00  0.0000000E+00  0.0000000E+00  0.0000000E+00  0.0000000E+00  0.0000000E+00  0.0000000E+00  0.0000000E+00  0.0000000E+00  0.0000000E+00  0.0000000E+00  0.0000000E+00  0.0000000E+00  0.0000000E+00  0.0000000E+00  0.0000000E+00  0.0000000E+00  0.0000000E+00  0.0000000E+00  0.0000000E+00  0.0000000E+00  0.0000000E+00  0.0000000E+00  0.0000000E+00  0.0000000E+00  0.0000000E+00  0.0000000E+00  0.0000000E+00  0.0000000E+00  0.0000000E+00  0.0000000E+00  0.0000000E+00  0.0000000E+00  0.0000000E+00  0.0000000E+00  0.0000000E+00  0.0000000E+00  0.0000000E+00  0.0000000E+00  0.0000000E+00  0.0000000E+00  0.0000000E+00  0.0000000E+00  0.0000000E+00  0.0000000E+00  0.0000000E+00  0.0000000E+00  0.0000000E+00  0.0000000E+00  0.0000000E+00  0.0000000E+00  0.0000000E+00  0.0000000E+00  0.0000000E+00  0.0000000E+00  0.0000000E+00  0.0000000E+00  0.0000000E+00  0.0000000E+00  0.0000000E+00  0.0000000E+00  0.0000000E+00  0.0000000E+00  0.0000000E+00  0.0000000E+00  0.0000000E+00  0.0000000E+00  0.0000000E+00  0.0000000E+00  0.0000000E+00  0.0000000E+00  0.0000000E+00  0.0000000E+00  0.0000000E+00  0.0000000E+00  0.0000000E+00  0.0000000E+00  0.0000000E+00  0.0000000E+00  0.0000000E+00  0.0000000E+00  0.0000000E+00  0.0000000E+00  0.0000000E+00  0.0000000E+00  0.0000000E+00  0.0000000E+00  0.0000000E+00
  0.1589999E+01  0.0000000E+00  0.0000000E+00  0.9393871E-06  0.9393871E-06  0.0000000E+00  0.0000000E+00  0.0000000E+00  0.0000000E+00  0.2771185E-04  0.2771185E-04  0.0000000E+00  0.0000000E+00  0.0000000E+00  0.0000000E+00  0.0000000E+00  0.0000000E+00  0.0000000E+00  0.0000000E+00  0.0000000E+00  0.0000000E+00  0.0000000E+00  0.0000000E+00  0.0000000E+00  0.0000000E+00  0.0000000E+00  0.0000000E+00  0.0000000E+00  0.0000000E+00  0.0000000E+00  0.0000000E+00  0.0000000E+00  0.0000000E+00  0.0000000E+00  0.0000000E+00  0.0000000E+00  0.0000000E+00  0.0000000E+00  0.0000000E+00  0.0000000E+00  0.0000000E+00  0.0000000E+00  0.0000000E+00  0.0000000E+00  0.0000000E+00  0.1478901E-01  0.2218352E-01  0.0000000E+00  0.0000000E+00  0.0000000E+00  0.0000000E+00  0.2505014E-05  0.3757521E-05  0.3601005E-04  0.1080302E-03  0.3730610E-02  0.5595916E-02  0.3225218E-04  0.9675654E-04  0.0000000E+00  0.0000000E+00  0.4833725E-02  0.7250587E-02  0.0000000E+00  0.0000000E+00  0.0000000E+00  0.0000000E+00  0.0000000E+00  0.0000000E+00  0.0000000E+00  0.0000000E+00  0.0000000E+00  0.0000000E+00  0.0000000E+00  0.0000000E+00  0.0000000E+00  0.0000000E+00  0.0000000E+00  0.0000000E+00  0.0000000E+00  0.0000000E+00  0.0000000E+00  0.0000000E+00  0.0000000E+00  0.0000000E+00  0.0000000E+00  0.0000000E+00  0.0000000E+00  0.0000000E+00  0.0000000E+00  0.0000000E+00  0.0000000E+00  0.0000000E+00  0.0000000E+00  0.0000000E+00  0.0000000E+00  0.0000000E+00  0.0000000E+00  0.0000000E+00  0.0000000E+00  0.0000000E+00  0.0000000E+00  0.0000000E+00  0.0000000E+00  0.0000000E+00  0.0000000E+00  0.0000000E+00  0.0000000E+00  0.0000000E+00  0.0000000E+00  0.0000000E+00  0.0000000E+00  0.0000000E+00  0.0000000E+00  0.0000000E+00  0.0000000E+00  0.0000000E+00  0.0000000E+00  0.0000000E+00  0.0000000E+00  0.0000000E+00  0.0000000E+00  0.0000000E+00  0.0000000E+00  0.0000000E+00  0.0000000E+00  0.0000000E+00  0.0000000E+00  0.0000000E+00  0.0000000E+00  0.0000000E+00  0.0000000E+00  0.0000000E+00  0.0000000E+00  0.0000000E+00  0.0000000E+00  0.0000000E+00  0.0000000E+00  0.0000000E+00  0.0000000E+00  0.0000000E+00  0.0000000E+00  0.0000000E+00  0.0000000E+00  0.0000000E+00  0.0000000E+00  0.0000000E+00  0.0000000E+00  0.0000000E+00  0.0000000E+00  0.0000000E+00  0.0000000E+00  0.0000000E+00
  0.1619999E+01  0.0000000E+00  0.0000000E+00  0.2818154E-05  0.2818154E-05  0.0000000E+00  0.0000000E+00  0.0000000E+00  0.0000000E+00  0.4931794E-04  0.4931794E-04  0.0000000E+00  0.0000000E+00  0.0000000E+00  0.0000000E+00  0.0000000E+00  0.0000000E+00  0.0000000E+00  0.0000000E+00  0.0000000E+00  0.0000000E+00  0.0000000E+00  0.0000000E+00  0.0000000E+00  0.0000000E+00  0.0000000E+00  0.0000000E+00  0.0000000E+00  0.0000000E+00  0.0000000E+00  0.0000000E+00  0.0000000E+00  0.0000000E+00  0.0000000E+00  0.0000000E+00  0.0000000E+00  0.0000000E+00  0.0000000E+00  0.0000000E+00  0.0000000E+00  0.0000000E+00  0.0000000E+00  0.0000000E+00  0.0000000E+00  0.0000000E+00  0.1700062E-01  0.2550093E-01  0.0000000E+00  0.0000000E+00  0.0000000E+00  0.0000000E+00  0.3757527E-05  0.5636291E-05  0.7139346E-04  0.2141804E-03  0.4558494E-02  0.6837742E-02  0.4916110E-04  0.1474833E-03  0.0000000E+00  0.0000000E+00  0.5888337E-02  0.8832505E-02  0.0000000E+00  0.0000000E+00  0.0000000E+00  0.0000000E+00  0.0000000E+00  0.0000000E+00  0.0000000E+00  0.0000000E+00  0.0000000E+00  0.0000000E+00  0.0000000E+00  0.0000000E+00  0.0000000E+00  0.0000000E+00  0.0000000E+00  0.0000000E+00  0.0000000E+00  0.0000000E+00  0.0000000E+00  0.0000000E+00  0.0000000E+00  0.0000000E+00  0.0000000E+00  0.0000000E+00  0.0000000E+00  0.0000000E+00  0.0000000E+00  0.0000000E+00  0.0000000E+00  0.0000000E+00  0.0000000E+00  0.0000000E+00  0.0000000E+00  0.0000000E+00  0.0000000E+00  0.0000000E+00  0.0000000E+00  0.0000000E+00  0.0000000E+00  0.0000000E+00  0.0000000E+00  0.0000000E+00  0.0000000E+00  0.0000000E+00  0.0000000E+00  0.0000000E+00  0.0000000E+00  0.0000000E+00  0.0000000E+00  0.0000000E+00  0.0000000E+00  0.0000000E+00  0.0000000E+00  0.0000000E+00  0.0000000E+00  0.0000000E+00  0.0000000E+00  0.0000000E+00  0.0000000E+00  0.0000000E+00  0.0000000E+00  0.0000000E+00  0.0000000E+00  0.0000000E+00  0.0000000E+00  0.0000000E+00  0.0000000E+00  0.0000000E+00  0.0000000E+00  0.0000000E+00  0.0000000E+00  0.0000000E+00  0.0000000E+00  0.0000000E+00  0.0000000E+00  0.0000000E+00  0.0000000E+00  0.0000000E+00  0.0000000E+00  0.0000000E+00  0.0000000E+00  0.0000000E+00  0.0000000E+00  0.0000000E+00  0.0000000E+00  0.0000000E+00  0.0000000E+00  0.0000000E+00  0.0000000E+00  0.0000000E+00
  0.1649999E+01  0.0000000E+00  0.0000000E+00  0.9863445E-05  0.9863445E-05  0.0000000E+00  0.0000000E+00  0.0000000E+00  0.0000000E+00  0.6998457E-04  0.6998457E-04  0.0000000E+00  0.0000000E+00  0.4696948E-06  0.4696948E-06  0.0000000E+00  0.0000000E+00  0.0000000E+00  0.0000000E+00  0.0000000E+00  0.0000000E+00  0.0000000E+00  0.0000000E+00  0.0000000E+00  0.0000000E+00  0.0000000E+00  0.0000000E+00  0.0000000E+00  0.0000000E+00  0.0000000E+00  0.0000000E+00  0.0000000E+00  0.0000000E+00  0.0000000E+00  0.0000000E+00  0.0000000E+00  0.0000000E+00  0.0000000E+00  0.0000000E+00  0.0000000E+00  0.0000000E+00  0.0000000E+00  0.0000000E+00  0.0000000E+00  0.0000000E+00  0.1916620E-01  0.2874929E-01  0.0000000E+00  0.0000000E+00  0.0000000E+00  0.0000000E+00  0.7201925E-05  0.1080289E-04  0.1315130E-03  0.3945389E-03  0.5373896E-02  0.8060845E-02  0.8016099E-04  0.2404830E-03  0.0000000E+00  0.0000000E+00  0.6952648E-02  0.1042897E-01  0.0000000E+00  0.0000000E+00  0.0000000E+00  0.0000000E+00  0.0000000E+00  0.0000000E+00  0.0000000E+00  0.0000000E+00  0.0000000E+00  0.0000000E+00  0.0000000E+00  0.0000000E+00  0.0000000E+00  0.0000000E+00  0.0000000E+00  0.0000000E+00  0.0000000E+00  0.0000000E+00  0.0000000E+00  0.0000000E+00  0.0000000E+00  0.0000000E+00  0.0000000E+00  0.0000000E+00  0.0000000E+00  0.0000000E+00  0.0000000E+00  0.0000000E+00  0.0000000E+00  0.0000000E+00  0.0000000E+00  0.0000000E+00  0.0000000E+00  0.0000000E+00  0.0000000E+00  0.0000000E+00  0.0000000E+00  0.0000000E+00  0.0000000E+00  0.0000000E+00  0.0000000E+00  0.0000000E+00  0.0000000E+00  0.0000000E+00  0.0000000E+00  0.0000000E+00  0.0000000E+00  0.0000000E+00  0.0000000E+00  0.0000000E+00  0.0000000E+00  0.0000000E+00  0.0000000E+00  0.0000000E+00  0.0000000E+00  0.0000000E+00  0.0000000E+00  0.0000000E+00  0.0000000E+00  0.0000000E+00  0.0000000E+00  0.0000000E+00  0.0000000E+00  0.0000000E+00  0.0000000E+00  0.0000000E+00  0.0000000E+00  0.0000000E+00  0.0000000E+00  0.0000000E+00  0.0000000E+00  0.0000000E+00  0.0000000E+00  0.0000000E+00  0.0000000E+00  0.0000000E+00  0.0000000E+00  0.0000000E+00  0.0000000E+00  0.0000000E+00  0.0000000E+00  0.0000000E+00  0.0000000E+00  0.0000000E+00  0.0000000E+00  0.0000000E+00  0.0000000E+00  0.0000000E+00  0.0000000E+00  0.0000000E+00
  0.1679999E+01  0.0000000E+00  0.0000000E+00  0.2395413E-04  0.2395413E-04  0.0000000E+00  0.0000000E+00  0.0000000E+00  0.0000000E+00  0.9910556E-04  0.9910556E-04  0.0000000E+00  0.0000000E+00  0.9393912E-06  0.9393912E-06  0.0000000E+00  0.0000000E+00  0.0000000E+00  0.0000000E+00  0.0000000E+00  0.0000000E+00  0.0000000E+00  0.0000000E+00  0.0000000E+00  0.0000000E+00  0.0000000E+00  0.0000000E+00  0.0000000E+00  0.0000000E+00  0.0000000E+00  0.0000000E+00  0.0000000E+00  0.0000000E+00  0.0000000E+00  0.0000000E+00  0.0000000E+00  0.0000000E+00  0.0000000E+00  0.0000000E+00  0.0000000E+00  0.0000000E+00  0.0000000E+00  0.0000000E+00  0.0000000E+00  0.0000000E+00  0.2118837E-01  0.3178255E-01  0.0000000E+00  0.0000000E+00  0.0000000E+00  0.0000000E+00  0.1346446E-04  0.2019669E-04  0.2141777E-03  0.6425331E-03  0.6182076E-02  0.9273115E-02  0.1268167E-03  0.3804500E-03  0.0000000E+00  0.0000000E+00  0.7993160E-02  0.1198974E-01  0.0000000E+00  0.0000000E+00  0.0000000E+00  0.0000000E+00  0.0000000E+00  0.0000000E+00  0.0000000E+00  0.0000000E+00  0.0000000E+00  0.0000000E+00  0.0000000E+00  0.0000000E+00  0.0000000E+00  0.0000000E+00  0.0000000E+00  0.0000000E+00  0.0000000E+00  0.0000000E+00  0.0000000E+00  0.0000000E+00  0.0000000E+00  0.0000000E+00  0.0000000E+00  0.0000000E+00  0.0000000E+00  0.0000000E+00  0.0000000E+00  0.0000000E+00  0.0000000E+00  0.0000000E+00  0.0000000E+00  0.0000000E+00  0.0000000E+00  0.0000000E+00  0.0000000E+00  0.0000000E+00  0.0000000E+00  0.0000000E+00  0.0000000E+00  0.0000000E+00  0.0000000E+00  0.0000000E+00  0.0000000E+00  0.0000000E+00  0.0000000E+00  0.0000000E+00  0.0000000E+00  0.0000000E+00  0.0000000E+00  0.0000000E+00  0.0000000E+00  0.0000000E+00  0.0000000E+00  0.0000000E+00  0.0000000E+00  0.0000000E+00  0.0000000E+00  0.0000000E+00  0.0000000E+00  0.0000000E+00  0.0000000E+00  0.0000000E+00  0.0000000E+00  0.0000000E+00  0.0000000E+00  0.0000000E+00  0.0000000E+00  0.0000000E+00  0.0000000E+00  0.0000000E+00  0.0000000E+00  0.0000000E+00  0.0000000E+00  0.0000000E+00  0.0000000E+00  0.0000000E+00  0.0000000E+00  0.0000000E+00  0.0000000E+00  0.0000000E+00  0.0000000E+00  0.0000000E+00  0.0000000E+00  0.0000000E+00  0.0000000E+00  0.0000000E+00  0.0000000E+00  0.0000000E+00  0.0000000E+00  0.0000000E+00
  0.1709999E+01  0.0000000E+00  0.0000000E+00  0.5260529E-04  0.5260529E-04  0.0000000E+00  0.0000000E+00  0.0000000E+00  0.0000000E+00  0.1348022E-03  0.1348022E-03  0.0000000E+00  0.0000000E+00  0.2348513E-05  0.2348513E-05  0.0000000E+00  0.0000000E+00  0.0000000E+00  0.0000000E+00  0.0000000E+00  0.0000000E+00  0.0000000E+00  0.0000000E+00  0.0000000E+00  0.0000000E+00  0.0000000E+00  0.0000000E+00  0.0000000E+00  0.0000000E+00  0.0000000E+00  0.0000000E+00  0.0000000E+00  0.0000000E+00  0.0000000E+00  0.0000000E+00  0.0000000E+00  0.0000000E+00  0.0000000E+00  0.0000000E+00  0.0000000E+00  0.0000000E+00  0.0000000E+00  0.0000000E+00  0.0000000E+00  0.0000000E+00  0.2304957E-01  0.3457436E-01  0.0000000E+00  0.0000000E+00  0.0000000E+00  0.0000000E+00  0.2317147E-04  0.3475720E-04  0.3375483E-03  0.1012645E-02  0.6963953E-02  0.1044593E-01  0.1928870E-03  0.5786610E-03  0.0000000E+00  0.0000000E+00  0.9007074E-02  0.1351061E-01  0.0000000E+00  0.0000000E+00  0.0000000E+00  0.0000000E+00  0.0000000E+00  0.0000000E+00  0.0000000E+00  0.0000000E+00  0.0000000E+00  0.0000000E+00  0.0000000E+00  0.0000000E+00  0.0000000E+00  0.0000000E+00  0.0000000E+00  0.0000000E+00  0.0000000E+00  0.0000000E+00  0.0000000E+00  0.0000000E+00  0.0000000E+00  0.0000000E+00  0.0000000E+00  0.0000000E+00  0.0000000E+00  0.0000000E+00  0.0000000E+00  0.0000000E+00  0.0000000E+00  0.0000000E+00  0.0000000E+00  0.0000000E+00  0.0000000E+00  0.0000000E+00  0.0000000E+00  0.0000000E+00  0.0000000E+00  0.0000000E+00  0.0000000E+00  0.0000000E+00  0.0000000E+00  0.0000000E+00  0.0000000E+00  0.0000000E+00  0.0000000E+00  0.0000000E+00  0.0000000E+00  0.0000000E+00  0.0000000E+00  0.0000000E+00  0.0000000E+00  0.0000000E+00  0.0000000E+00  0.0000000E+00  0.0000000E+00  0.0000000E+00  0.0000000E+00  0.0000000E+00  0.0000000E+00  0.0000000E+00  0.0000000E+00  0.0000000E+00  0.0000000E+00  0.0000000E+00  0.0000000E+00  0.0000000E+00  0.0000000E+00  0.0000000E+00  0.0000000E+00  0.0000000E+00  0.0000000E+00  0.0000000E+00  0.0000000E+00  0.0000000E+00  0.0000000E+00  0.0000000E+00  0.0000000E+00  0.0000000E+00  0.0000000E+00  0.0000000E+00  0.0000000E+00  0.0000000E+00  0.0000000E+00  0.0000000E+00  0.0000000E+00  0.0000000E+00  0.0000000E+00  0.0000000E+00  0.0000000E+00  0.0000000E+00
  0.1739999E+01  0.0000000E+00  0.0000000E+00  0.1033320E-03  0.1033320E-03  0.0000000E+00  0.0000000E+00  0.0000000E+00  0.0000000E+00  0.1798925E-03  0.1798925E-03  0.0000000E+00  0.0000000E+00  0.1080306E-04  0.1080306E-04  0.0000000E+00  0.0000000E+00  0.0000000E+00  0.0000000E+00  0.0000000E+00  0.0000000E+00  0.0000000E+00  0.0000000E+00  0.0000000E+00  0.0000000E+00  0.0000000E+00  0.0000000E+00  0.0000000E+00  0.0000000E+00  0.0000000E+00  0.0000000E+00  0.0000000E+00  0.0000000E+00  0.0000000E+00  0.0000000E+00  0.0000000E+00  0.0000000E+00  0.0000000E+00  0.0000000E+00  0.0000000E+00  0.0000000E+00  0.0000000E+00  0.0000000E+00  0.0000000E+00  0.0000000E+00  0.2478244E-01  0.3717366E-01  0.0000000E+00  0.0000000E+00  0.0000000E+00  0.0000000E+00  0.3444400E-04  0.5166600E-04  0.4634263E-03  0.1390279E-02  0.7675065E-02  0.1151260E-01  0.2758650E-03  0.8275949E-03  0.0000000E+00  0.0000000E+00  0.9923954E-02  0.1488593E-01  0.0000000E+00  0.0000000E+00  0.0000000E+00  0.0000000E+00  0.0000000E+00  0.0000000E+00  0.0000000E+00  0.0000000E+00  0.0000000E+00  0.0000000E+00  0.0000000E+00  0.0000000E+00  0.0000000E+00  0.0000000E+00  0.0000000E+00  0.0000000E+00  0.0000000E+00  0.0000000E+00  0.0000000E+00  0.0000000E+00  0.0000000E+00  0.0000000E+00  0.0000000E+00  0.0000000E+00  0.0000000E+00  0.0000000E+00  0.0000000E+00  0.0000000E+00  0.0000000E+00  0.0000000E+00  0.0000000E+00  0.0000000E+00  0.0000000E+00  0.0000000E+00  0.0000000E+00  0.0000000E+00  0.0000000E+00  0.0000000E+00  0.0000000E+00  0.0000000E+00  0.0000000E+00  0.0000000E+00  0.0000000E+00  0.0000000E+00  0.0000000E+00  0.0000000E+00  0.0000000E+00  0.0000000E+00  0.0000000E+00  0.0000000E+00  0.0000000E+00  0.0000000E+00  0.0000000E+00  0.0000000E+00  0.0000000E+00  0.0000000E+00  0.0000000E+00  0.0000000E+00  0.0000000E+00  0.0000000E+00  0.0000000E+00  0.0000000E+00  0.0000000E+00  0.0000000E+00  0.0000000E+00  0.0000000E+00  0.0000000E+00  0.0000000E+00  0.0000000E+00  0.0000000E+00  0.0000000E+00  0.0000000E+00  0.0000000E+00  0.0000000E+00  0.0000000E+00  0.0000000E+00  0.0000000E+00  0.0000000E+00  0.0000000E+00  0.0000000E+00  0.0000000E+00  0.0000000E+00  0.0000000E+00  0.0000000E+00  0.0000000E+00  0.0000000E+00  0.0000000E+00  0.0000000E+00  0.0000000E+00  0.0000000E+00
  0.1769999E+01  0.0000000E+00  0.0000000E+00  0.1667404E-03  0.1667404E-03  0.0000000E+00  0.0000000E+00  0.0000000E+00  0.0000000E+00  0.2353159E-03  0.2353159E-03  0.0000000E+00  0.0000000E+00  0.2160594E-04  0.2160594E-04  0.0000000E+00  0.0000000E+00  0.0000000E+00  0.0000000E+00  0.9393813E-06  0.9393813E-06  0.0000000E+00  0.0000000E+00  0.0000000E+00  0.0000000E+00  0.0000000E+00  0.0000000E+00  0.0000000E+00  0.0000000E+00  0.0000000E+00  0.0000000E+00  0.0000000E+00  0.0000000E+00  0.0000000E+00  0.0000000E+00  0.0000000E+00  0.0000000E+00  0.0000000E+00  0.0000000E+00  0.0000000E+00  0.0000000E+00  0.0000000E+00  0.0000000E+00  0.0000000E+00  0.0000000E+00  0.2638034E-01  0.3957051E-01  0.0000000E+00  0.0000000E+00  0.6262493E-06  0.1878748E-05  0.4790853E-04  0.7186279E-04  0.6187367E-03  0.1856210E-02  0.8319172E-02  0.1247876E-01  0.3892171E-03  0.1167651E-02  0.0000000E+00  0.0000000E+00  0.1076721E-01  0.1615081E-01  0.0000000E+00  0.0000000E+00  0.0000000E+00  0.0000000E+00  0.0000000E+00  0.0000000E+00  0.0000000E+00  0.0000000E+00  0.0000000E+00  0.0000000E+00  0.0000000E+00  0.0000000E+00  0.0000000E+00  0.0000000E+00  0.0000000E+00  0.0000000E+00  0.0000000E+00  0.0000000E+00  0.0000000E+00  0.0000000E+00  0.0000000E+00  0.0000000E+00  0.0000000E+00  0.0000000E+00  0.0000000E+00  0.0000000E+00  0.0000000E+00  0.0000000E+00  0.0000000E+00  0.0000000E+00  0.0000000E+00  0.0000000E+00  0.0000000E+00  0.0000000E+00  0.0000000E+00  0.0000000E+00  0.0000000E+00  0.0000000E+00  0.0000000E+00  0.0000000E+00  0.0000000E+00  0.0000000E+00  0.0000000E+00  0.0000000E+00  0.0000000E+00  0.0000000E+00  0.0000000E+00  0.0000000E+00  0.0000000E+00  0.0000000E+00  0.0000000E+00  0.0000000E+00  0.0000000E+00  0.0000000E+00  0.0000000E+00  0.0000000E+00  0.0000000E+00  0.0000000E+00  0.0000000E+00  0.0000000E+00  0.0000000E+00  0.0000000E+00  0.0000000E+00  0.0000000E+00  0.0000000E+00  0.0000000E+00  0.0000000E+00  0.0000000E+00  0.0000000E+00  0.0000000E+00  0.0000000E+00  0.0000000E+00  0.0000000E+00  0.0000000E+00  0.0000000E+00  0.0000000E+00  0.0000000E+00  0.0000000E+00  0.0000000E+00  0.0000000E+00  0.0000000E+00  0.0000000E+00  0.0000000E+00  0.0000000E+00  0.0000000E+00  0.0000000E+00  0.0000000E+00  0.0000000E+00  0.0000000E+00  0.0000000E+00
  0.1799999E+01  0.0000000E+00  0.0000000E+00  0.2743005E-03  0.2743005E-03  0.0000000E+00  0.0000000E+00  0.0000000E+00  0.0000000E+00  0.2963757E-03  0.2963757E-03  0.0000000E+00  0.0000000E+00  0.3193928E-04  0.3193928E-04  0.0000000E+00  0.0000000E+00  0.0000000E+00  0.0000000E+00  0.3757531E-05  0.3757531E-05  0.0000000E+00  0.0000000E+00  0.0000000E+00  0.0000000E+00  0.0000000E+00  0.0000000E+00  0.0000000E+00  0.0000000E+00  0.0000000E+00  0.0000000E+00  0.0000000E+00  0.0000000E+00  0.0000000E+00  0.0000000E+00  0.0000000E+00  0.0000000E+00  0.0000000E+00  0.0000000E+00  0.0000000E+00  0.0000000E+00  0.0000000E+00  0.0000000E+00  0.0000000E+00  0.0000000E+00  0.2785486E-01  0.4178229E-01  0.0000000E+00  0.0000000E+00  0.1565620E-05  0.4696859E-05  0.7139280E-04  0.1070892E-03  0.7774924E-03  0.2332477E-02  0.8912547E-02  0.1336882E-01  0.5063259E-03  0.1518978E-02  0.0000000E+00  0.0000000E+00  0.1150994E-01  0.1726492E-01  0.0000000E+00  0.0000000E+00  0.0000000E+00  0.0000000E+00  0.0000000E+00  0.0000000E+00  0.0000000E+00  0.0000000E+00  0.0000000E+00  0.0000000E+00  0.0000000E+00  0.0000000E+00  0.0000000E+00  0.0000000E+00  0.0000000E+00  0.0000000E+00  0.0000000E+00  0.0000000E+00  0.0000000E+00  0.0000000E+00  0.0000000E+00  0.0000000E+00  0.0000000E+00  0.0000000E+00  0.0000000E+00  0.0000000E+00  0.0000000E+00  0.0000000E+00  0.0000000E+00  0.0000000E+00  0.0000000E+00  0.0000000E+00  0.0000000E+00  0.0000000E+00  0.0000000E+00  0.0000000E+00  0.0000000E+00  0.0000000E+00  0.0000000E+00  0.0000000E+00  0.0000000E+00  0.0000000E+00  0.0000000E+00  0.0000000E+00  0.0000000E+00  0.0000000E+00  0.0000000E+00  0.0000000E+00  0.0000000E+00  0.0000000E+00  0.0000000E+00  0.0000000E+00  0.0000000E+00  0.0000000E+00  0.0000000E+00  0.0000000E+00  0.0000000E+00  0.0000000E+00  0.0000000E+00  0.0000000E+00  0.0000000E+00  0.0000000E+00  0.0000000E+00  0.0000000E+00  0.0000000E+00  0.0000000E+00  0.0000000E+00  0.0000000E+00  0.0000000E+00  0.0000000E+00  0.0000000E+00  0.0000000E+00  0.0000000E+00  0.0000000E+00  0.0000000E+00  0.0000000E+00  0.0000000E+00  0.0000000E+00  0.0000000E+00  0.0000000E+00  0.0000000E+00  0.0000000E+00  0.0000000E+00  0.0000000E+00  0.0000000E+00  0.0000000E+00  0.0000000E+00  0.0000000E+00  0.0000000E+00  0.0000000E+00
  0.1829999E+01  0.0000000E+00  0.0000000E+00  0.3973590E-03  0.3973590E-03  0.0000000E+00  0.0000000E+00  0.0000000E+00  0.0000000E+00  0.3804505E-03  0.3804505E-03  0.0000000E+00  0.0000000E+00  0.4649998E-04  0.4649998E-04  0.0000000E+00  0.0000000E+00  0.0000000E+00  0.0000000E+00  0.6105977E-05  0.6105977E-05  0.0000000E+00  0.0000000E+00  0.0000000E+00  0.0000000E+00  0.0000000E+00  0.0000000E+00  0.0000000E+00  0.0000000E+00  0.0000000E+00  0.0000000E+00  0.0000000E+00  0.0000000E+00  0.0000000E+00  0.0000000E+00  0.0000000E+00  0.0000000E+00  0.0000000E+00  0.0000000E+00  0.0000000E+00  0.0000000E+00  0.0000000E+00  0.0000000E+00  0.0000000E+00  0.0000000E+00  0.2915463E-01  0.4373194E-01  0.0000000E+00  0.0000000E+00  0.4383779E-05  0.1315134E-04  0.1074024E-03  0.1611036E-03  0.9337433E-03  0.2801230E-02  0.9434847E-02  0.1415227E-01  0.6375278E-03  0.1912583E-02  0.9393782E-06  0.2818135E-05  0.1217785E-01  0.1826677E-01  0.0000000E+00  0.0000000E+00  0.0000000E+00  0.0000000E+00  0.0000000E+00  0.0000000E+00  0.0000000E+00  0.0000000E+00  0.0000000E+00  0.0000000E+00  0.0000000E+00  0.0000000E+00  0.0000000E+00  0.0000000E+00  0.0000000E+00  0.0000000E+00  0.0000000E+00  0.0000000E+00  0.0000000E+00  0.0000000E+00  0.0000000E+00  0.0000000E+00  0.0000000E+00  0.0000000E+00  0.0000000E+00  0.0000000E+00  0.0000000E+00  0.0000000E+00  0.0000000E+00  0.0000000E+00  0.0000000E+00  0.0000000E+00  0.0000000E+00  0.0000000E+00  0.0000000E+00  0.0000000E+00  0.0000000E+00  0.0000000E+00  0.0000000E+00  0.0000000E+00  0.0000000E+00  0.0000000E+00  0.0000000E+00  0.0000000E+00  0.0000000E+00  0.0000000E+00  0.0000000E+00  0.0000000E+00  0.0000000E+00  0.0000000E+00  0.0000000E+00  0.0000000E+00  0.0000000E+00  0.0000000E+00  0.0000000E+00  0.0000000E+00  0.0000000E+00  0.0000000E+00  0.0000000E+00  0.0000000E+00  0.0000000E+00  0.0000000E+00  0.0000000E+00  0.0000000E+00  0.0000000E+00  0.0000000E+00  0.0000000E+00  0.0000000E+00  0.0000000E+00  0.0000000E+00  0.0000000E+00  0.0000000E+00  0.0000000E+00  0.0000000E+00  0.0000000E+00  0.0000000E+00  0.0000000E+00  0.0000000E+00  0.0000000E+00  0.0000000E+00  0.0000000E+00  0.0000000E+00  0.0000000E+00  0.0000000E+00  0.0000000E+00  0.0000000E+00  0.0000000E+00  0.0000000E+00  0.0000000E+00  0.0000000E+00
  0.1859999E+01  0.0000000E+00  0.0000000E+00  0.5636276E-03  0.5636276E-03  0.0000000E+00  0.0000000E+00  0.0000000E+00  0.0000000E+00  0.4959934E-03  0.4959934E-03  0.0000000E+00  0.0000000E+00  0.6716655E-04  0.6716655E-04  0.0000000E+00  0.0000000E+00  0.0000000E+00  0.0000000E+00  0.1221189E-04  0.1221189E-04  0.0000000E+00  0.0000000E+00  0.0000000E+00  0.0000000E+00  0.0000000E+00  0.0000000E+00  0.0000000E+00  0.0000000E+00  0.0000000E+00  0.0000000E+00  0.0000000E+00  0.0000000E+00  0.0000000E+00  0.0000000E+00  0.0000000E+00  0.0000000E+00  0.0000000E+00  0.0000000E+00  0.0000000E+00  0.0000000E+00  0.0000000E+00  0.0000000E+00  0.0000000E+00  0.0000000E+00  0.3035105E-01  0.4552658E-01  0.6262610E-06  0.1878783E-05  0.1315133E-04  0.3945398E-04  0.1449777E-03  0.2174666E-03  0.1114729E-02  0.3344186E-02  0.9892955E-02  0.1483943E-01  0.8016075E-03  0.2404823E-02  0.7201943E-05  0.2160583E-04  0.1279627E-01  0.1919441E-01  0.0000000E+00  0.0000000E+00  0.0000000E+00  0.0000000E+00  0.0000000E+00  0.0000000E+00  0.0000000E+00  0.0000000E+00  0.0000000E+00  0.0000000E+00  0.0000000E+00  0.0000000E+00  0.0000000E+00  0.0000000E+00  0.0000000E+00  0.0000000E+00  0.0000000E+00  0.0000000E+00  0.0000000E+00  0.0000000E+00  0.0000000E+00  0.0000000E+00  0.0000000E+00  0.0000000E+00  0.0000000E+00  0.0000000E+00  0.0000000E+00  0.0000000E+00  0.0000000E+00  0.0000000E+00  0.0000000E+00  0.0000000E+00  0.0000000E+00  0.0000000E+00  0.0000000E+00  0.0000000E+00  0.0000000E+00  0.0000000E+00  0.0000000E+00  0.0000000E+00  0.0000000E+00  0.0000000E+00  0.0000000E+00  0.0000000E+00  0.0000000E+00  0.0000000E+00  0.0000000E+00  0.0000000E+00  0.0000000E+00  0.0000000E+00  0.0000000E+00  0.0000000E+00  0.0000000E+00  0.0000000E+00  0.0000000E+00  0.0000000E+00  0.0000000E+00  0.0000000E+00  0.0000000E+00  0.0000000E+00  0.0000000E+00  0.0000000E+00  0.0000000E+00  0.0000000E+00  0.0000000E+00  0.0000000E+00  0.0000000E+00  0.0000000E+00  0.0000000E+00  0.0000000E+00  0.0000000E+00  0.0000000E+00  0.0000000E+00  0.0000000E+00  0.0000000E+00  0.0000000E+00  0.0000000E+00  0.0000000E+00  0.0000000E+00  0.0000000E+00  0.0000000E+00  0.0000000E+00  0.0000000E+00  0.0000000E+00  0.0000000E+00  0.0000000E+00  0.0000000E+00  0.0000000E+00  0.0000000E+00  0.0000000E+00
  0.1889999E+01  0.9393731E-06  0.6262487E-06  0.8022290E-03  0.8022290E-03  0.0000000E+00  0.0000000E+00  0.0000000E+00  0.0000000E+00  0.6542793E-03  0.6542793E-03  0.0000000E+00  0.0000000E+00  0.8783321E-04  0.8783321E-04  0.0000000E+00  0.0000000E+00  0.0000000E+00  0.0000000E+00  0.2113609E-04  0.2113609E-04  0.0000000E+00  0.0000000E+00  0.0000000E+00  0.0000000E+00  0.0000000E+00  0.0000000E+00  0.0000000E+00  0.0000000E+00  0.0000000E+00  0.0000000E+00  0.0000000E+00  0.0000000E+00  0.0000000E+00  0.0000000E+00  0.0000000E+00  0.0000000E+00  0.0000000E+00  0.0000000E+00  0.0000000E+00  0.0000000E+00  0.0000000E+00  0.0000000E+00  0.0000000E+00  0.0000000E+00  0.3147919E-01  0.4721878E-01  0.1565639E-05  0.4696916E-05  0.2692894E-04  0.8078681E-04  0.1888154E-03  0.2832231E-03  0.1281311E-02  0.3843934E-02  0.1032256E-01  0.1548385E-01  0.9534748E-03  0.2860425E-02  0.1753508E-04  0.5260523E-04  0.1336147E-01  0.2004221E-01  0.0000000E+00  0.0000000E+00  0.0000000E+00  0.0000000E+00  0.0000000E+00  0.0000000E+00  0.0000000E+00  0.0000000E+00  0.0000000E+00  0.0000000E+00  0.0000000E+00  0.0000000E+00  0.0000000E+00  0.0000000E+00  0.0000000E+00  0.0000000E+00  0.0000000E+00  0.0000000E+00  0.0000000E+00  0.0000000E+00  0.0000000E+00  0.0000000E+00  0.0000000E+00  0.0000000E+00  0.0000000E+00  0.0000000E+00  0.0000000E+00  0.0000000E+00  0.0000000E+00  0.0000000E+00  0.0000000E+00  0.0000000E+00  0.0000000E+00  0.0000000E+00  0.0000000E+00  0.0000000E+00  0.0000000E+00  0.0000000E+00  0.0000000E+00  0.0000000E+00  0.0000000E+00  0.0000000E+00  0.0000000E+00  0.0000000E+00  0.0000000E+00  0.0000000E+00  0.0000000E+00  0.0000000E+00  0.0000000E+00  0.0000000E+00  0.0000000E+00  0.0000000E+00  0.0000000E+00  0.0000000E+00  0.0000000E+00  0.0000000E+00  0.0000000E+00  0.0000000E+00  0.0000000E+00  0.0000000E+00  0.0000000E+00  0.0000000E+00  0.0000000E+00  0.0000000E+00  0.0000000E+00  0.0000000E+00  0.0000000E+00  0.0000000E+00  0.0000000E+00  0.0000000E+00  0.0000000E+00  0.0000000E+00  0.0000000E+00  0.0000000E+00  0.0000000E+00  0.0000000E+00  0.0000000E+00  0.0000000E+00  0.0000000E+00  0.0000000E+00  0.0000000E+00  0.0000000E+00  0.0000000E+00  0.0000000E+00  0.0000000E+00  0.0000000E+00  0.0000000E+00  0.0000000E+00  0.0000000E+00  0.0000000E+00
  0.1919999E+01  0.1409063E-05  0.9393755E-06  0.1053515E-02  0.1053515E-02  0.0000000E+00  0.0000000E+00  0.0000000E+00  0.0000000E+00  0.8083387E-03  0.8083387E-03  0.0000000E+00  0.0000000E+00  0.1061513E-03  0.1061513E-03  0.0000000E+00  0.0000000E+00  0.0000000E+00  0.0000000E+00  0.3710559E-04  0.3710559E-04  0.0000000E+00  0.0000000E+00  0.0000000E+00  0.0000000E+00  0.0000000E+00  0.0000000E+00  0.0000000E+00  0.0000000E+00  0.0000000E+00  0.0000000E+00  0.0000000E+00  0.0000000E+00  0.0000000E+00  0.0000000E+00  0.0000000E+00  0.0000000E+00  0.0000000E+00  0.0000000E+00  0.0000000E+00  0.0000000E+00  0.0000000E+00  0.0000000E+00  0.0000000E+00  0.0000000E+00  0.3251815E-01  0.4877723E-01  0.2191885E-05  0.6575656E-05  0.4853475E-04  0.1456042E-03  0.2476831E-03  0.3715245E-03  0.1429419E-02  0.4288257E-02  0.1071271E-01  0.1606907E-01  0.1113793E-02  0.3341380E-02  0.3287831E-04  0.9863492E-04  0.1387970E-01  0.2081954E-01  0.0000000E+00  0.0000000E+00  0.0000000E+00  0.0000000E+00  0.0000000E+00  0.0000000E+00  0.0000000E+00  0.0000000E+00  0.0000000E+00  0.0000000E+00  0.0000000E+00  0.0000000E+00  0.0000000E+00  0.0000000E+00  0.0000000E+00  0.0000000E+00  0.0000000E+00  0.0000000E+00  0.0000000E+00  0.0000000E+00  0.0000000E+00  0.0000000E+00  0.0000000E+00  0.0000000E+00  0.0000000E+00  0.0000000E+00  0.0000000E+00  0.0000000E+00  0.0000000E+00  0.0000000E+00  0.0000000E+00  0.0000000E+00  0.0000000E+00  0.0000000E+00  0.0000000E+00  0.0000000E+00  0.0000000E+00  0.0000000E+00  0.0000000E+00  0.0000000E+00  0.0000000E+00  0.0000000E+00  0.0000000E+00  0.0000000E+00  0.0000000E+00  0.0000000E+00  0.0000000E+00  0.0000000E+00  0.0000000E+00  0.0000000E+00  0.0000000E+00  0.0000000E+00  0.0000000E+00  0.0000000E+00  0.0000000E+00  0.0000000E+00  0.0000000E+00  0.0000000E+00  0.0000000E+00  0.0000000E+00  0.0000000E+00  0.0000000E+00  0.0000000E+00  0.0000000E+00  0.0000000E+00  0.0000000E+00  0.0000000E+00  0.0000000E+00  0.0000000E+00  0.0000000E+00  0.0000000E+00  0.0000000E+00  0.0000000E+00  0.0000000E+00  0.0000000E+00  0.0000000E+00  0.0000000E+00  0.0000000E+00  0.0000000E+00  0.0000000E+00  0.0000000E+00  0.0000000E+00  0.0000000E+00  0.0000000E+00  0.0000000E+00  0.0000000E+00  0.0000000E+00  0.0000000E+00  0.0000000E+00  0.0000000E+00
  0.1949999E+01  0.2818133E-05  0.1878755E-05  0.1365860E-02  0.1365860E-02  0.0000000E+00  0.0000000E+00  0.0000000E+00  0.0000000E+00  0.1014063E-02  0.1014063E-02  0.0000000E+00  0.0000000E+00  0.1352725E-03  0.1352725E-03  0.0000000E+00  0.0000000E+00  0.0000000E+00  0.0000000E+00  0.6387786E-04  0.6387786E-04  0.0000000E+00  0.0000000E+00  0.4696912E-05  0.1565637E-05  0.0000000E+00  0.0000000E+00  0.0000000E+00  0.0000000E+00  0.0000000E+00  0.0000000E+00  0.0000000E+00  0.0000000E+00  0.0000000E+00  0.0000000E+00  0.0000000E+00  0.0000000E+00  0.0000000E+00  0.0000000E+00  0.0000000E+00  0.0000000E+00  0.0000000E+00  0.0000000E+00  0.0000000E+00  0.0000000E+00  0.3348571E-01  0.5022857E-01  0.5949358E-05  0.1784807E-04  0.7859492E-04  0.2357847E-03  0.3231465E-03  0.4847197E-03  0.1570013E-02  0.4710040E-02  0.1105340E-01  0.1658010E-01  0.1275367E-02  0.3826102E-02  0.6794844E-04  0.2038453E-03  0.1429334E-01  0.2144000E-01  0.0000000E+00  0.0000000E+00  0.0000000E+00  0.0000000E+00  0.0000000E+00  0.0000000E+00  0.0000000E+00  0.0000000E+00  0.0000000E+00  0.0000000E+00  0.0000000E+00  0.0000000E+00  0.0000000E+00  0.0000000E+00  0.0000000E+00  0.0000000E+00  0.0000000E+00  0.0000000E+00  0.0000000E+00  0.0000000E+00  0.0000000E+00  0.0000000E+00  0.0000000E+00  0.0000000E+00  0.0000000E+00  0.0000000E+00  0.0000000E+00  0.0000000E+00  0.0000000E+00  0.0000000E+00  0.0000000E+00  0.0000000E+00  0.0000000E+00  0.0000000E+00  0.0000000E+00  0.0000000E+00  0.0000000E+00  0.0000000E+00  0.0000000E+00  0.0000000E+00  0.0000000E+00  0.0000000E+00  0.0000000E+00  0.0000000E+00  0.0000000E+00  0.0000000E+00  0.0000000E+00  0.0000000E+00  0.0000000E+00  0.0000000E+00  0.0000000E+00  0.0000000E+00  0.0000000E+00  0.0000000E+00  0.0000000E+00  0.0000000E+00  0.0000000E+00  0.0000000E+00  0.0000000E+00  0.0000000E+00  0.0000000E+00  0.0000000E+00  0.0000000E+00  0.0000000E+00  0.0000000E+00  0.0000000E+00  0.0000000E+00  0.0000000E+00  0.0000000E+00  0.0000000E+00  0.0000000E+00  0.0000000E+00  0.0000000E+00  0.0000000E+00  0.0000000E+00  0.0000000E+00  0.0000000E+00  0.0000000E+00  0.0000000E+00  0.0000000E+00  0.0000000E+00  0.0000000E+00  0.0000000E+00  0.0000000E+00  0.0000000E+00  0.0000000E+00  0.0000000E+00  0.0000000E+00  0.0000000E+00  0.0000000E+00
  0.1979999E+01  0.5636256E-05  0.3757504E-05  0.1707793E-02  0.1707793E-02  0.0000000E+00  0.0000000E+00  0.0000000E+00  0.0000000E+00  0.1256422E-02  0.1256422E-02  0.0000000E+00  0.0000000E+00  0.1662722E-03  0.1662722E-03  0.0000000E+00  0.0000000E+00  0.0000000E+00  0.0000000E+00  0.9722606E-04  0.9722606E-04  0.0000000E+00  0.0000000E+00  0.1409070E-04  0.4696898E-05  0.0000000E+00  0.0000000E+00  0.0000000E+00  0.0000000E+00  0.0000000E+00  0.0000000E+00  0.0000000E+00  0.0000000E+00  0.0000000E+00  0.0000000E+00  0.0000000E+00  0.0000000E+00  0.0000000E+00  0.0000000E+00  0.0000000E+00  0.0000000E+00  0.0000000E+00  0.0000000E+00  0.0000000E+00  0.0000000E+00  0.3439065E-01  0.5158598E-01  0.1283813E-04  0.3851440E-04  0.1186752E-03  0.3560256E-03  0.4239735E-03  0.6359602E-03  0.1699022E-02  0.5097067E-02  0.1137185E-01  0.1705777E-01  0.1439447E-02  0.4318341E-02  0.1258780E-03  0.3776340E-03  0.1470478E-01  0.2205717E-01  0.0000000E+00  0.0000000E+00  0.0000000E+00  0.0000000E+00  0.0000000E+00  0.0000000E+00  0.0000000E+00  0.0000000E+00  0.0000000E+00  0.0000000E+00  0.0000000E+00  0.0000000E+00  0.0000000E+00  0.0000000E+00  0.0000000E+00  0.0000000E+00  0.0000000E+00  0.0000000E+00  0.0000000E+00  0.0000000E+00  0.0000000E+00  0.0000000E+00  0.0000000E+00  0.0000000E+00  0.0000000E+00  0.0000000E+00  0.0000000E+00  0.0000000E+00  0.0000000E+00  0.0000000E+00  0.0000000E+00  0.0000000E+00  0.0000000E+00  0.0000000E+00  0.0000000E+00  0.0000000E+00  0.0000000E+00  0.0000000E+00  0.0000000E+00  0.0000000E+00  0.0000000E+00  0.0000000E+00  0.0000000E+00  0.0000000E+00  0.0000000E+00  0.0000000E+00  0.0000000E+00  0.0000000E+00  0.0000000E+00  0.0000000E+00  0.0000000E+00  0.0000000E+00  0.0000000E+00  0.0000000E+00  0.0000000E+00  0.0000000E+00  0.0000000E+00  0.0000000E+00  0.0000000E+00  0.0000000E+00  0.0000000E+00  0.0000000E+00  0.0000000E+00  0.0000000E+00  0.0000000E+00  0.0000000E+00  0.0000000E+00  0.0000000E+00  0.0000000E+00  0.0000000E+00  0.0000000E+00  0.0000000E+00  0.0000000E+00  0.0000000E+00  0.0000000E+00  0.0000000E+00  0.0000000E+00  0.0000000E+00  0.0000000E+00  0.0000000E+00  0.0000000E+00  0.0000000E+00  0.0000000E+00  0.0000000E+00  0.0000000E+00  0.0000000E+00  0.0000000E+00  0.0000000E+00  0.0000000E+00  0.0000000E+00
  0.2009999E+01  0.8454386E-05  0.5636257E-05  0.2095757E-02  0.2095757E-02  0.0000000E+00  0.0000000E+00  0.0000000E+00  0.0000000E+00  0.1523206E-02  0.1523206E-02  0.0000000E+00  0.0000000E+00  0.2076054E-03  0.2076054E-03  0.0000000E+00  0.0000000E+00  0.0000000E+00  0.0000000E+00  0.1409067E-03  0.1409067E-03  0.0000000E+00  0.0000000E+00  0.2442383E-04  0.8141275E-05  0.0000000E+00  0.0000000E+00  0.0000000E+00  0.0000000E+00  0.0000000E+00  0.0000000E+00  0.0000000E+00  0.0000000E+00  0.0000000E+00  0.0000000E+00  0.0000000E+00  0.0000000E+00  0.0000000E+00  0.0000000E+00  0.0000000E+00  0.0000000E+00  0.0000000E+00  0.0000000E+00  0.0000000E+00  0.0000000E+00  0.3520979E-01  0.5281468E-01  0.2254519E-04  0.6763559E-04  0.1719068E-03  0.5157205E-03  0.5473463E-03  0.8210195E-03  0.1806425E-02  0.5419275E-02  0.1162798E-01  0.1744197E-01  0.1581296E-02  0.4743887E-02  0.1991496E-03  0.5974488E-03  0.1507834E-01  0.2261752E-01  0.0000000E+00  0.0000000E+00  0.0000000E+00  0.0000000E+00  0.0000000E+00  0.0000000E+00  0.0000000E+00  0.0000000E+00  0.0000000E+00  0.0000000E+00  0.0000000E+00  0.0000000E+00  0.0000000E+00  0.0000000E+00  0.0000000E+00  0.0000000E+00  0.0000000E+00  0.0000000E+00  0.0000000E+00  0.0000000E+00  0.0000000E+00  0.0000000E+00  0.0000000E+00  0.0000000E+00  0.0000000E+00  0.0000000E+00  0.0000000E+00  0.0000000E+00  0.0000000E+00  0.0000000E+00  0.0000000E+00  0.0000000E+00  0.0000000E+00  0.0000000E+00  0.0000000E+00  0.0000000E+00  0.0000000E+00  0.0000000E+00  0.0000000E+00  0.0000000E+00  0.0000000E+00  0.0000000E+00  0.0000000E+00  0.0000000E+00  0.0000000E+00  0.0000000E+00  0.0000000E+00  0.0000000E+00  0.0000000E+00  0.0000000E+00  0.0000000E+00  0.0000000E+00  0.0000000E+00  0.0000000E+00  0.0000000E+00  0.0000000E+00  0.0000000E+00  0.0000000E+00  0.0000000E+00  0.0000000E+00  0.0000000E+00  0.0000000E+00  0.0000000E+00  0.0000000E+00  0.0000000E+00  0.0000000E+00  0.0000000E+00  0.0000000E+00  0.0000000E+00  0.0000000E+00  0.0000000E+00  0.0000000E+00  0.0000000E+00  0.0000000E+00  0.0000000E+00  0.0000000E+00  0.0000000E+00  0.0000000E+00  0.0000000E+00  0.0000000E+00  0.0000000E+00  0.0000000E+00  0.0000000E+00  0.0000000E+00  0.0000000E+00  0.0000000E+00  0.0000000E+00  0.0000000E+00  0.0000000E+00  0.0000000E+00
  0.2039999E+01  0.1174218E-04  0.7828122E-05  0.2534923E-02  0.2534923E-02  0.0000000E+00  0.0000000E+00  0.0000000E+00  0.0000000E+00  0.1829916E-02  0.1829916E-02  0.0000000E+00  0.0000000E+00  0.2634989E-03  0.2634989E-03  0.0000000E+00  0.0000000E+00  0.0000000E+00  0.0000000E+00  0.1930424E-03  0.1930424E-03  0.0000000E+00  0.0000000E+00  0.5918100E-04  0.1972700E-04  0.0000000E+00  0.0000000E+00  0.0000000E+00  0.0000000E+00  0.0000000E+00  0.0000000E+00  0.0000000E+00  0.0000000E+00  0.0000000E+00  0.0000000E+00  0.0000000E+00  0.0000000E+00  0.0000000E+00  0.0000000E+00  0.0000000E+00  0.0000000E+00  0.0000000E+00  0.0000000E+00  0.0000000E+00  0.0000000E+00  0.3599730E-01  0.5399595E-01  0.3287852E-04  0.9863557E-04  0.2345328E-03  0.7035983E-03  0.6866872E-03  0.1030031E-02  0.1898173E-02  0.5694521E-02  0.1187754E-01  0.1781632E-01  0.1700598E-02  0.5101795E-02  0.3137545E-03  0.9412636E-03  0.1541871E-01  0.2312807E-01  0.0000000E+00  0.0000000E+00  0.0000000E+00  0.0000000E+00  0.0000000E+00  0.0000000E+00  0.0000000E+00  0.0000000E+00  0.0000000E+00  0.0000000E+00  0.0000000E+00  0.0000000E+00  0.0000000E+00  0.0000000E+00  0.0000000E+00  0.0000000E+00  0.0000000E+00  0.0000000E+00  0.0000000E+00  0.0000000E+00  0.0000000E+00  0.0000000E+00  0.0000000E+00  0.0000000E+00  0.0000000E+00  0.0000000E+00  0.0000000E+00  0.0000000E+00  0.0000000E+00  0.0000000E+00  0.0000000E+00  0.0000000E+00  0.0000000E+00  0.0000000E+00  0.0000000E+00  0.0000000E+00  0.0000000E+00  0.0000000E+00  0.0000000E+00  0.0000000E+00  0.0000000E+00  0.0000000E+00  0.0000000E+00  0.0000000E+00  0.0000000E+00  0.0000000E+00  0.0000000E+00  0.0000000E+00  0.0000000E+00  0.0000000E+00  0.0000000E+00  0.0000000E+00  0.0000000E+00  0.0000000E+00  0.0000000E+00  0.0000000E+00  0.0000000E+00  0.0000000E+00  0.0000000E+00  0.0000000E+00  0.0000000E+00  0.0000000E+00  0.0000000E+00  0.0000000E+00  0.0000000E+00  0.0000000E+00  0.0000000E+00  0.0000000E+00  0.0000000E+00  0.0000000E+00  0.0000000E+00  0.0000000E+00  0.0000000E+00  0.0000000E+00  0.0000000E+00  0.0000000E+00  0.0000000E+00  0.0000000E+00  0.0000000E+00  0.0000000E+00  0.0000000E+00  0.0000000E+00  0.0000000E+00  0.0000000E+00  0.0000000E+00  0.0000000E+00  0.0000000E+00  0.0000000E+00  0.0000000E+00  0.0000000E+00
  0.2069999E+01  0.1925722E-04  0.1283815E-04  0.2948724E-02  0.2948724E-02  0.0000000E+00  0.0000000E+00  0.0000000E+00  0.0000000E+00  0.2162463E-02  0.2162463E-02  0.0000000E+00  0.0000000E+00  0.3269078E-03  0.3269078E-03  0.0000000E+00  0.0000000E+00  0.0000000E+00  0.0000000E+00  0.2512839E-03  0.2512839E-03  0.0000000E+00  0.0000000E+00  0.1221197E-03  0.4070656E-04  0.0000000E+00  0.0000000E+00  0.0000000E+00  0.0000000E+00  0.0000000E+00  0.0000000E+00  0.0000000E+00  0.0000000E+00  0.0000000E+00  0.0000000E+00  0.0000000E+00  0.0000000E+00  0.0000000E+00  0.0000000E+00  0.0000000E+00  0.0000000E+00  0.0000000E+00  0.0000000E+00  0.0000000E+00  0.0000000E+00  0.3671061E-01  0.5506591E-01  0.6638278E-04  0.1991484E-03  0.3121899E-03  0.9365696E-03  0.8632962E-03  0.1294944E-02  0.1983344E-02  0.5950032E-02  0.1210143E-01  0.1815215E-01  0.1815203E-02  0.5445608E-02  0.4637446E-03  0.1391234E-02  0.1571400E-01  0.2357099E-01  0.0000000E+00  0.0000000E+00  0.0000000E+00  0.0000000E+00  0.0000000E+00  0.0000000E+00  0.0000000E+00  0.0000000E+00  0.0000000E+00  0.0000000E+00  0.0000000E+00  0.0000000E+00  0.0000000E+00  0.0000000E+00  0.0000000E+00  0.0000000E+00  0.0000000E+00  0.0000000E+00  0.0000000E+00  0.0000000E+00  0.0000000E+00  0.0000000E+00  0.0000000E+00  0.0000000E+00  0.0000000E+00  0.0000000E+00  0.0000000E+00  0.0000000E+00  0.0000000E+00  0.0000000E+00  0.0000000E+00  0.0000000E+00  0.0000000E+00  0.0000000E+00  0.0000000E+00  0.0000000E+00  0.0000000E+00  0.0000000E+00  0.0000000E+00  0.0000000E+00  0.0000000E+00  0.0000000E+00  0.0000000E+00  0.0000000E+00  0.0000000E+00  0.0000000E+00  0.0000000E+00  0.0000000E+00  0.0000000E+00  0.0000000E+00  0.0000000E+00  0.0000000E+00  0.0000000E+00  0.0000000E+00  0.0000000E+00  0.0000000E+00  0.0000000E+00  0.0000000E+00  0.0000000E+00  0.0000000E+00  0.0000000E+00  0.0000000E+00  0.0000000E+00  0.0000000E+00  0.0000000E+00  0.0000000E+00  0.0000000E+00  0.0000000E+00  0.0000000E+00  0.0000000E+00  0.0000000E+00  0.0000000E+00  0.0000000E+00  0.0000000E+00  0.0000000E+00  0.0000000E+00  0.0000000E+00  0.0000000E+00  0.0000000E+00  0.0000000E+00  0.0000000E+00  0.0000000E+00  0.0000000E+00  0.0000000E+00  0.0000000E+00  0.0000000E+00  0.0000000E+00  0.0000000E+00  0.0000000E+00  0.0000000E+00
  0.2099998E+01  0.2489354E-04  0.1659569E-04  0.3391183E-02  0.3391183E-02  0.0000000E+00  0.0000000E+00  0.0000000E+00  0.0000000E+00  0.2538686E-02  0.2538686E-02  0.0000000E+00  0.0000000E+00  0.3921945E-03  0.3921945E-03  0.0000000E+00  0.0000000E+00  0.0000000E+00  0.0000000E+00  0.3330100E-03  0.3330100E-03  0.0000000E+00  0.0000000E+00  0.2649062E-03  0.8830205E-04  0.0000000E+00  0.0000000E+00  0.0000000E+00  0.0000000E+00  0.0000000E+00  0.0000000E+00  0.0000000E+00  0.0000000E+00  0.0000000E+00  0.0000000E+00  0.0000000E+00  0.0000000E+00  0.0000000E+00  0.0000000E+00  0.0000000E+00  0.0000000E+00  0.0000000E+00  0.0000000E+00  0.0000000E+00  0.0000000E+00  0.3737475E-01  0.5606212E-01  0.1061500E-03  0.3184500E-03  0.4058122E-03  0.1217437E-02  0.1072154E-02  0.1608232E-02  0.2061940E-02  0.6185821E-02  0.1233315E-01  0.1849972E-01  0.1923233E-02  0.5769699E-02  0.6772968E-03  0.2031891E-02  0.1600020E-01  0.2400029E-01  0.0000000E+00  0.0000000E+00  0.0000000E+00  0.0000000E+00  0.0000000E+00  0.0000000E+00  0.0000000E+00  0.0000000E+00  0.0000000E+00  0.0000000E+00  0.0000000E+00  0.0000000E+00  0.0000000E+00  0.0000000E+00  0.0000000E+00  0.0000000E+00  0.0000000E+00  0.0000000E+00  0.0000000E+00  0.0000000E+00  0.0000000E+00  0.0000000E+00  0.0000000E+00  0.0000000E+00  0.0000000E+00  0.0000000E+00  0.0000000E+00  0.0000000E+00  0.0000000E+00  0.0000000E+00  0.0000000E+00  0.0000000E+00  0.0000000E+00  0.0000000E+00  0.0000000E+00  0.0000000E+00  0.0000000E+00  0.0000000E+00  0.0000000E+00  0.0000000E+00  0.0000000E+00  0.0000000E+00  0.0000000E+00  0.0000000E+00  0.0000000E+00  0.0000000E+00  0.0000000E+00  0.0000000E+00  0.0000000E+00  0.0000000E+00  0.0000000E+00  0.0000000E+00  0.0000000E+00  0.0000000E+00  0.0000000E+00  0.0000000E+00  0.0000000E+00  0.0000000E+00  0.0000000E+00  0.0000000E+00  0.0000000E+00  0.0000000E+00  0.0000000E+00  0.0000000E+00  0.0000000E+00  0.0000000E+00  0.0000000E+00  0.0000000E+00  0.0000000E+00  0.0000000E+00  0.0000000E+00  0.0000000E+00  0.0000000E+00  0.0000000E+00  0.0000000E+00  0.0000000E+00  0.0000000E+00  0.0000000E+00  0.0000000E+00  0.0000000E+00  0.0000000E+00  0.0000000E+00  0.0000000E+00  0.0000000E+00  0.0000000E+00  0.0000000E+00  0.0000000E+00  0.0000000E+00  0.0000000E+00  0.0000000E+00
  0.2129998E+01  0.3569639E-04  0.2379759E-04  0.3813439E-02  0.3813439E-02  0.4697016E-06  0.9394033E-06  0.0000000E+00  0.0000000E+00  0.2940271E-02  0.2940271E-02  0.0000000E+00  0.0000000E+00  0.4654662E-03  0.4654662E-03  0.0000000E+00  0.0000000E+00  0.0000000E+00  0.0000000E+00  0.4269477E-03  0.4269477E-03  0.0000000E+00  0.0000000E+00  0.4997402E-03  0.1665801E-03  0.0000000E+00  0.0000000E+00  0.0000000E+00  0.0000000E+00  0.0000000E+00  0.0000000E+00  0.0000000E+00  0.0000000E+00  0.0000000E+00  0.0000000E+00  0.0000000E+00  0.0000000E+00  0.0000000E+00  0.0000000E+00  0.0000000E+00  0.0000000E+00  0.0000000E+00  0.0000000E+00  0.6262494E-06  0.6262494E-06  0.3801665E-01  0.5702498E-01  0.1615730E-03  0.4847190E-03  0.5132140E-03  0.1539642E-02  0.1309500E-02  0.1964250E-02  0.2129261E-02  0.6387783E-02  0.1256424E-01  0.1884637E-01  0.2032515E-02  0.6097547E-02  0.9190324E-03  0.2757098E-02  0.1628232E-01  0.2442348E-01  0.0000000E+00  0.0000000E+00  0.0000000E+00  0.0000000E+00  0.0000000E+00  0.0000000E+00  0.4696880E-06  0.4696880E-06  0.0000000E+00  0.0000000E+00  0.0000000E+00  0.0000000E+00  0.0000000E+00  0.0000000E+00  0.0000000E+00  0.0000000E+00  0.0000000E+00  0.0000000E+00  0.0000000E+00  0.0000000E+00  0.0000000E+00  0.0000000E+00  0.0000000E+00  0.0000000E+00  0.0000000E+00  0.0000000E+00  0.0000000E+00  0.0000000E+00  0.0000000E+00  0.0000000E+00  0.0000000E+00  0.0000000E+00  0.0000000E+00  0.0000000E+00  0.0000000E+00  0.0000000E+00  0.0000000E+00  0.0000000E+00  0.0000000E+00  0.0000000E+00  0.0000000E+00  0.0000000E+00  0.0000000E+00  0.0000000E+00  0.0000000E+00  0.0000000E+00  0.0000000E+00  0.0000000E+00  0.0000000E+00  0.0000000E+00  0.0000000E+00  0.0000000E+00  0.0000000E+00  0.0000000E+00  0.0000000E+00  0.0000000E+00  0.0000000E+00  0.0000000E+00  0.4696890E-06  0.4696890E-06  0.0000000E+00  0.0000000E+00  0.0000000E+00  0.0000000E+00  0.0000000E+00  0.0000000E+00  0.0000000E+00  0.0000000E+00  0.0000000E+00  0.0000000E+00  0.0000000E+00  0.0000000E+00  0.0000000E+00  0.0000000E+00  0.0000000E+00  0.0000000E+00  0.0000000E+00  0.0000000E+00  0.0000000E+00  0.0000000E+00  0.0000000E+00  0.0000000E+00  0.0000000E+00  0.0000000E+00  0.0000000E+00  0.0000000E+00  0.0000000E+00  0.0000000E+00  0.0000000E+00  0.0000000E+00
  0.2159998E+01  0.4509023E-04  0.3006015E-04  0.4251194E-02  0.4251194E-02  0.1409079E-05  0.2818157E-05  0.0000000E+00  0.0000000E+00  0.3387418E-02  0.3387418E-02  0.0000000E+00  0.0000000E+00  0.5626914E-03  0.5626914E-03  0.0000000E+00  0.0000000E+00  0.0000000E+00  0.0000000E+00  0.5279316E-03  0.5279316E-03  0.0000000E+00  0.0000000E+00  0.8773715E-03  0.2924572E-03  0.0000000E+00  0.0000000E+00  0.0000000E+00  0.0000000E+00  0.0000000E+00  0.0000000E+00  0.0000000E+00  0.0000000E+00  0.0000000E+00  0.0000000E+00  0.0000000E+00  0.0000000E+00  0.0000000E+00  0.0000000E+00  0.0000000E+00  0.0000000E+00  0.0000000E+00  0.0000000E+00  0.1252504E-05  0.1252504E-05  0.3859813E-01  0.5789719E-01  0.2404819E-03  0.7214457E-03  0.6425387E-03  0.1927616E-02  0.1572534E-02  0.2358801E-02  0.2186876E-02  0.6560630E-02  0.1278595E-01  0.1917892E-01  0.2133030E-02  0.6399090E-02  0.1217442E-02  0.3652326E-02  0.1652468E-01  0.2478701E-01  0.0000000E+00  0.0000000E+00  0.0000000E+00  0.0000000E+00  0.0000000E+00  0.0000000E+00  0.9393777E-06  0.9393777E-06  0.0000000E+00  0.0000000E+00  0.0000000E+00  0.0000000E+00  0.0000000E+00  0.0000000E+00  0.0000000E+00  0.0000000E+00  0.0000000E+00  0.0000000E+00  0.0000000E+00  0.0000000E+00  0.0000000E+00  0.0000000E+00  0.0000000E+00  0.0000000E+00  0.0000000E+00  0.0000000E+00  0.0000000E+00  0.0000000E+00  0.0000000E+00  0.0000000E+00  0.0000000E+00  0.0000000E+00  0.0000000E+00  0.0000000E+00  0.0000000E+00  0.0000000E+00  0.0000000E+00  0.0000000E+00  0.0000000E+00  0.0000000E+00  0.0000000E+00  0.0000000E+00  0.0000000E+00  0.0000000E+00  0.0000000E+00  0.0000000E+00  0.0000000E+00  0.0000000E+00  0.0000000E+00  0.0000000E+00  0.0000000E+00  0.0000000E+00  0.0000000E+00  0.0000000E+00  0.0000000E+00  0.0000000E+00  0.0000000E+00  0.0000000E+00  0.9393800E-06  0.9393800E-06  0.0000000E+00  0.0000000E+00  0.0000000E+00  0.0000000E+00  0.0000000E+00  0.0000000E+00  0.0000000E+00  0.0000000E+00  0.0000000E+00  0.0000000E+00  0.0000000E+00  0.0000000E+00  0.0000000E+00  0.0000000E+00  0.0000000E+00  0.0000000E+00  0.0000000E+00  0.0000000E+00  0.0000000E+00  0.0000000E+00  0.0000000E+00  0.0000000E+00  0.0000000E+00  0.0000000E+00  0.0000000E+00  0.0000000E+00  0.0000000E+00  0.0000000E+00  0.0000000E+00  0.0000000E+00
  0.2189998E+01  0.5965063E-04  0.3976708E-04  0.4711949E-02  0.4711949E-02  0.1409079E-05  0.2818157E-05  0.0000000E+00  0.0000000E+00  0.3871199E-02  0.3871199E-02  0.0000000E+00  0.0000000E+00  0.6580392E-03  0.6580392E-03  0.0000000E+00  0.0000000E+00  0.0000000E+00  0.0000000E+00  0.6448845E-03  0.6448845E-03  0.0000000E+00  0.0000000E+00  0.1443815E-02  0.4812718E-03  0.0000000E+00  0.0000000E+00  0.0000000E+00  0.0000000E+00  0.0000000E+00  0.0000000E+00  0.0000000E+00  0.0000000E+00  0.0000000E+00  0.0000000E+00  0.0000000E+00  0.0000000E+00  0.0000000E+00  0.0000000E+00  0.0000000E+00  0.0000000E+00  0.0000000E+00  0.0000000E+00  0.1252504E-05  0.1252504E-05  0.3917585E-01  0.5876376E-01  0.3331674E-03  0.9995021E-03  0.7706076E-03  0.2311823E-02  0.1877208E-02  0.2815812E-02  0.2234159E-02  0.6702477E-02  0.1303989E-01  0.1955984E-01  0.2213817E-02  0.6641451E-02  0.1534634E-02  0.4603903E-02  0.1677862E-01  0.2516793E-01  0.0000000E+00  0.0000000E+00  0.0000000E+00  0.0000000E+00  0.0000000E+00  0.0000000E+00  0.1409069E-05  0.1409069E-05  0.0000000E+00  0.0000000E+00  0.0000000E+00  0.0000000E+00  0.0000000E+00  0.0000000E+00  0.0000000E+00  0.0000000E+00  0.0000000E+00  0.0000000E+00  0.0000000E+00  0.0000000E+00  0.0000000E+00  0.0000000E+00  0.0000000E+00  0.0000000E+00  0.0000000E+00  0.0000000E+00  0.0000000E+00  0.0000000E+00  0.0000000E+00  0.0000000E+00  0.0000000E+00  0.0000000E+00  0.0000000E+00  0.0000000E+00  0.0000000E+00  0.0000000E+00  0.0000000E+00  0.0000000E+00  0.0000000E+00  0.0000000E+00  0.0000000E+00  0.0000000E+00  0.0000000E+00  0.0000000E+00  0.0000000E+00  0.0000000E+00  0.0000000E+00  0.0000000E+00  0.0000000E+00  0.0000000E+00  0.0000000E+00  0.0000000E+00  0.0000000E+00  0.0000000E+00  0.0000000E+00  0.0000000E+00  0.0000000E+00  0.0000000E+00  0.2818123E-05  0.2818123E-05  0.0000000E+00  0.0000000E+00  0.0000000E+00  0.0000000E+00  0.0000000E+00  0.0000000E+00  0.0000000E+00  0.0000000E+00  0.0000000E+00  0.0000000E+00  0.0000000E+00  0.0000000E+00  0.0000000E+00  0.0000000E+00  0.0000000E+00  0.0000000E+00  0.0000000E+00  0.0000000E+00  0.0000000E+00  0.0000000E+00  0.0000000E+00  0.0000000E+00  0.0000000E+00  0.0000000E+00  0.0000000E+00  0.0000000E+00  0.0000000E+00  0.0000000E+00  0.0000000E+00  0.0000000E+00
  0.2219998E+01  0.7562005E-04  0.5041336E-04  0.5195260E-02  0.5195260E-02  0.3287849E-05  0.6575698E-05  0.0000000E+00  0.0000000E+00  0.4357803E-02  0.4357803E-02  0.0000000E+00  0.0000000E+00  0.7820412E-03  0.7820412E-03  0.0000000E+00  0.0000000E+00  0.4696810E-06  0.9393619E-06  0.7763981E-03  0.7763981E-03  0.0000000E+00  0.0000000E+00  0.2240413E-02  0.7468042E-03  0.0000000E+00  0.0000000E+00  0.0000000E+00  0.0000000E+00  0.0000000E+00  0.0000000E+00  0.0000000E+00  0.0000000E+00  0.0000000E+00  0.0000000E+00  0.0000000E+00  0.0000000E+00  0.0000000E+00  0.0000000E+00  0.0000000E+00  0.0000000E+00  0.0000000E+00  0.0000000E+00  0.4383774E-05  0.4383774E-05  0.3972163E-01  0.5958244E-01  0.4390046E-03  0.1317014E-02  0.9133925E-03  0.2740177E-02  0.2203487E-02  0.3305231E-02  0.2279562E-02  0.6838688E-02  0.1328507E-01  0.1992761E-01  0.2289280E-02  0.6867840E-02  0.1900679E-02  0.5702036E-02  0.1702004E-01  0.2553006E-01  0.0000000E+00  0.0000000E+00  0.0000000E+00  0.0000000E+00  0.0000000E+00  0.0000000E+00  0.5166576E-05  0.5166576E-05  0.0000000E+00  0.0000000E+00  0.0000000E+00  0.0000000E+00  0.0000000E+00  0.0000000E+00  0.0000000E+00  0.0000000E+00  0.0000000E+00  0.0000000E+00  0.0000000E+00  0.0000000E+00  0.0000000E+00  0.0000000E+00  0.0000000E+00  0.0000000E+00  0.0000000E+00  0.0000000E+00  0.0000000E+00  0.0000000E+00  0.0000000E+00  0.0000000E+00  0.0000000E+00  0.0000000E+00  0.0000000E+00  0.0000000E+00  0.0000000E+00  0.0000000E+00  0.0000000E+00  0.0000000E+00  0.0000000E+00  0.0000000E+00  0.0000000E+00  0.0000000E+00  0.0000000E+00  0.0000000E+00  0.0000000E+00  0.0000000E+00  0.0000000E+00  0.0000000E+00  0.0000000E+00  0.0000000E+00  0.0000000E+00  0.0000000E+00  0.0000000E+00  0.0000000E+00  0.0000000E+00  0.0000000E+00  0.0000000E+00  0.0000000E+00  0.7984701E-05  0.7984701E-05  0.0000000E+00  0.0000000E+00  0.0000000E+00  0.0000000E+00  0.0000000E+00  0.0000000E+00  0.0000000E+00  0.0000000E+00  0.0000000E+00  0.0000000E+00  0.0000000E+00  0.0000000E+00  0.0000000E+00  0.0000000E+00  0.0000000E+00  0.0000000E+00  0.0000000E+00  0.0000000E+00  0.0000000E+00  0.0000000E+00  0.0000000E+00  0.0000000E+00  0.0000000E+00  0.0000000E+00  0.0000000E+00  0.0000000E+00  0.0000000E+00  0.0000000E+00  0.0000000E+00  0.0000000E+00
  0.2249998E+01  0.8971074E-04  0.5980716E-04  0.5656491E-02  0.5656491E-02  0.7515051E-05  0.1503010E-04  0.0000000E+00  0.0000000E+00  0.4937869E-02  0.4937869E-02  0.0000000E+00  0.0000000E+00  0.9004056E-03  0.9004056E-03  0.0000000E+00  0.0000000E+00  0.2818133E-05  0.5636267E-05  0.9140192E-03  0.9140192E-03  0.0000000E+00  0.0000000E+00  0.3371430E-02  0.1123810E-02  0.0000000E+00  0.0000000E+00  0.0000000E+00  0.0000000E+00  0.0000000E+00  0.0000000E+00  0.0000000E+00  0.0000000E+00  0.0000000E+00  0.0000000E+00  0.0000000E+00  0.0000000E+00  0.0000000E+00  0.0000000E+00  0.0000000E+00  0.0000000E+00  0.0000000E+00  0.0000000E+00  0.5636285E-05  0.5636285E-05  0.4027744E-01  0.6041615E-01  0.5523568E-03  0.1657070E-02  0.1068079E-02  0.3204238E-02  0.2558267E-02  0.3837402E-02  0.2316825E-02  0.6950474E-02  0.1356031E-01  0.2034046E-01  0.2365057E-02  0.7095172E-02  0.2286760E-02  0.6860281E-02  0.1724988E-01  0.2587482E-01  0.0000000E+00  0.0000000E+00  0.0000000E+00  0.0000000E+00  0.0000000E+00  0.0000000E+00  0.1174221E-04  0.1174221E-04  0.0000000E+00  0.0000000E+00  0.0000000E+00  0.0000000E+00  0.0000000E+00  0.0000000E+00  0.0000000E+00  0.0000000E+00  0.0000000E+00  0.0000000E+00  0.0000000E+00  0.0000000E+00  0.0000000E+00  0.0000000E+00  0.0000000E+00  0.0000000E+00  0.0000000E+00  0.0000000E+00  0.0000000E+00  0.0000000E+00  0.0000000E+00  0.0000000E+00  0.0000000E+00  0.0000000E+00  0.0000000E+00  0.0000000E+00  0.0000000E+00  0.0000000E+00  0.0000000E+00  0.0000000E+00  0.0000000E+00  0.0000000E+00  0.0000000E+00  0.0000000E+00  0.0000000E+00  0.0000000E+00  0.0000000E+00  0.0000000E+00  0.0000000E+00  0.0000000E+00  0.0000000E+00  0.0000000E+00  0.0000000E+00  0.0000000E+00  0.0000000E+00  0.0000000E+00  0.0000000E+00  0.0000000E+00  0.0000000E+00  0.0000000E+00  0.2254506E-04  0.2254506E-04  0.0000000E+00  0.0000000E+00  0.0000000E+00  0.0000000E+00  0.0000000E+00  0.0000000E+00  0.0000000E+00  0.0000000E+00  0.0000000E+00  0.0000000E+00  0.0000000E+00  0.0000000E+00  0.0000000E+00  0.0000000E+00  0.0000000E+00  0.0000000E+00  0.0000000E+00  0.0000000E+00  0.0000000E+00  0.0000000E+00  0.0000000E+00  0.0000000E+00  0.0000000E+00  0.0000000E+00  0.0000000E+00  0.0000000E+00  0.0000000E+00  0.0000000E+00  0.0000000E+00  0.0000000E+00
  0.2279998E+01  0.1169524E-03  0.7796825E-04  0.6142620E-02  0.6142620E-02  0.1174225E-04  0.2348450E-04  0.0000000E+00  0.0000000E+00  0.5498213E-02  0.5498213E-02  0.0000000E+00  0.0000000E+00  0.1020647E-02  0.1020647E-02  0.0000000E+00  0.0000000E+00  0.7045332E-05  0.1409066E-04  0.1063383E-02  0.1063383E-02  0.0000000E+00  0.0000000E+00  0.4935485E-02  0.1645162E-02  0.0000000E+00  0.0000000E+00  0.0000000E+00  0.0000000E+00  0.0000000E+00  0.0000000E+00  0.0000000E+00  0.0000000E+00  0.0000000E+00  0.0000000E+00  0.0000000E+00  0.0000000E+00  0.0000000E+00  0.0000000E+00  0.0000000E+00  0.0000000E+00  0.0000000E+00  0.0000000E+00  0.1002005E-04  0.1002005E-04  0.4079785E-01  0.6119677E-01  0.6738490E-03  0.2021547E-02  0.1255328E-02  0.3765983E-02  0.2953437E-02  0.4430155E-02  0.2353461E-02  0.7060382E-02  0.1384151E-01  0.2076226E-01  0.2436763E-02  0.7310290E-02  0.2686621E-02  0.8059862E-02  0.1749348E-01  0.2624023E-01  0.0000000E+00  0.0000000E+00  0.0000000E+00  0.0000000E+00  0.0000000E+00  0.0000000E+00  0.2207540E-04  0.2207540E-04  0.0000000E+00  0.0000000E+00  0.0000000E+00  0.0000000E+00  0.0000000E+00  0.0000000E+00  0.0000000E+00  0.0000000E+00  0.0000000E+00  0.0000000E+00  0.0000000E+00  0.0000000E+00  0.0000000E+00  0.0000000E+00  0.0000000E+00  0.0000000E+00  0.0000000E+00  0.0000000E+00  0.0000000E+00  0.0000000E+00  0.0000000E+00  0.0000000E+00  0.0000000E+00  0.0000000E+00  0.0000000E+00  0.0000000E+00  0.0000000E+00  0.0000000E+00  0.0000000E+00  0.0000000E+00  0.0000000E+00  0.0000000E+00  0.0000000E+00  0.0000000E+00  0.0000000E+00  0.0000000E+00  0.0000000E+00  0.0000000E+00  0.0000000E+00  0.0000000E+00  0.0000000E+00  0.0000000E+00  0.0000000E+00  0.0000000E+00  0.0000000E+00  0.0000000E+00  0.0000000E+00  0.0000000E+00  0.0000000E+00  0.0000000E+00  0.5307450E-04  0.5307450E-04  0.0000000E+00  0.0000000E+00  0.0000000E+00  0.0000000E+00  0.0000000E+00  0.0000000E+00  0.0000000E+00  0.0000000E+00  0.0000000E+00  0.0000000E+00  0.0000000E+00  0.0000000E+00  0.1878761E-05  0.3757522E-05  0.0000000E+00  0.0000000E+00  0.0000000E+00  0.0000000E+00  0.0000000E+00  0.0000000E+00  0.0000000E+00  0.0000000E+00  0.0000000E+00  0.0000000E+00  0.0000000E+00  0.0000000E+00  0.0000000E+00  0.0000000E+00  0.0000000E+00  0.0000000E+00
  0.2309998E+01  0.1484218E-03  0.9894789E-04  0.6630156E-02  0.6630156E-02  0.2019672E-04  0.4039343E-04  0.0000000E+00  0.0000000E+00  0.6106928E-02  0.6106928E-02  0.0000000E+00  0.0000000E+00  0.1168132E-02  0.1168132E-02  0.0000000E+00  0.0000000E+00  0.1315136E-04  0.2630272E-04  0.1234821E-02  0.1234821E-02  0.0000000E+00  0.0000000E+00  0.6810489E-02  0.2270163E-02  0.0000000E+00  0.0000000E+00  0.0000000E+00  0.0000000E+00  0.0000000E+00  0.0000000E+00  0.0000000E+00  0.0000000E+00  0.0000000E+00  0.0000000E+00  0.0000000E+00  0.0000000E+00  0.0000000E+00  0.0000000E+00  0.0000000E+00  0.0000000E+00  0.0000000E+00  0.0000000E+00  0.1816129E-04  0.1816129E-04  0.4132672E-01  0.6199008E-01  0.8016065E-03  0.2404819E-02  0.1458858E-02  0.4376575E-02  0.3419687E-02  0.5129530E-02  0.2385087E-02  0.7155260E-02  0.1410423E-01  0.2115634E-01  0.2506590E-02  0.7519772E-02  0.3112787E-02  0.9338360E-02  0.1772895E-01  0.2659343E-01  0.0000000E+00  0.0000000E+00  0.0000000E+00  0.0000000E+00  0.0000000E+00  0.0000000E+00  0.4462052E-04  0.4462052E-04  0.0000000E+00  0.0000000E+00  0.0000000E+00  0.0000000E+00  0.4696862E-06  0.9393724E-06  0.0000000E+00  0.0000000E+00  0.0000000E+00  0.0000000E+00  0.0000000E+00  0.0000000E+00  0.0000000E+00  0.0000000E+00  0.0000000E+00  0.0000000E+00  0.0000000E+00  0.0000000E+00  0.0000000E+00  0.0000000E+00  0.0000000E+00  0.0000000E+00  0.0000000E+00  0.0000000E+00  0.0000000E+00  0.0000000E+00  0.0000000E+00  0.0000000E+00  0.0000000E+00  0.0000000E+00  0.0000000E+00  0.0000000E+00  0.0000000E+00  0.0000000E+00  0.0000000E+00  0.0000000E+00  0.0000000E+00  0.0000000E+00  0.0000000E+00  0.0000000E+00  0.2818227E-05  0.2818227E-05  0.0000000E+00  0.0000000E+00  0.0000000E+00  0.0000000E+00  0.0000000E+00  0.0000000E+00  0.0000000E+00  0.0000000E+00  0.9957411E-04  0.9957411E-04  0.0000000E+00  0.0000000E+00  0.0000000E+00  0.0000000E+00  0.0000000E+00  0.0000000E+00  0.0000000E+00  0.0000000E+00  0.0000000E+00  0.0000000E+00  0.0000000E+00  0.0000000E+00  0.2818143E-05  0.5636287E-05  0.0000000E+00  0.0000000E+00  0.0000000E+00  0.0000000E+00  0.0000000E+00  0.0000000E+00  0.0000000E+00  0.0000000E+00  0.0000000E+00  0.0000000E+00  0.0000000E+00  0.0000000E+00  0.0000000E+00  0.0000000E+00  0.0000000E+00  0.0000000E+00
  0.2339998E+01  0.1827095E-03  0.1218063E-03  0.7166074E-02  0.7166074E-02  0.3287842E-04  0.6575684E-04  0.0000000E+00  0.0000000E+00  0.6711894E-02  0.6711894E-02  0.0000000E+00  0.0000000E+00  0.1325945E-02  0.1325945E-02  0.0000000E+00  0.0000000E+00  0.1925735E-04  0.3851470E-04  0.1423634E-02  0.1423634E-02  0.0000000E+00  0.0000000E+00  0.9033998E-02  0.3011332E-02  0.0000000E+00  0.0000000E+00  0.0000000E+00  0.0000000E+00  0.0000000E+00  0.0000000E+00  0.0000000E+00  0.0000000E+00  0.0000000E+00  0.0000000E+00  0.0000000E+00  0.0000000E+00  0.0000000E+00  0.0000000E+00  0.0000000E+00  0.0000000E+00  0.0000000E+00  0.0000000E+00  0.3193886E-04  0.3193886E-04  0.4184871E-01  0.6277306E-01  0.9234136E-03  0.2770241E-02  0.1702159E-02  0.5106476E-02  0.3932594E-02  0.5898891E-02  0.2417652E-02  0.7252955E-02  0.1437823E-01  0.2156735E-01  0.2580489E-02  0.7741467E-02  0.3538329E-02  0.1061499E-01  0.1798259E-01  0.2697388E-01  0.0000000E+00  0.0000000E+00  0.0000000E+00  0.0000000E+00  0.0000000E+00  0.0000000E+00  0.7984682E-04  0.7984682E-04  0.0000000E+00  0.0000000E+00  0.0000000E+00  0.0000000E+00  0.4696862E-06  0.9393724E-06  0.0000000E+00  0.0000000E+00  0.0000000E+00  0.0000000E+00  0.0000000E+00  0.0000000E+00  0.0000000E+00  0.0000000E+00  0.0000000E+00  0.0000000E+00  0.0000000E+00  0.0000000E+00  0.0000000E+00  0.0000000E+00  0.0000000E+00  0.0000000E+00  0.0000000E+00  0.0000000E+00  0.0000000E+00  0.0000000E+00  0.0000000E+00  0.0000000E+00  0.0000000E+00  0.0000000E+00  0.0000000E+00  0.0000000E+00  0.0000000E+00  0.0000000E+00  0.0000000E+00  0.0000000E+00  0.0000000E+00  0.0000000E+00  0.0000000E+00  0.0000000E+00  0.7515127E-05  0.7515127E-05  0.0000000E+00  0.0000000E+00  0.0000000E+00  0.0000000E+00  0.0000000E+00  0.0000000E+00  0.0000000E+00  0.0000000E+00  0.1775427E-03  0.1775427E-03  0.0000000E+00  0.0000000E+00  0.0000000E+00  0.0000000E+00  0.0000000E+00  0.0000000E+00  0.0000000E+00  0.0000000E+00  0.0000000E+00  0.0000000E+00  0.0000000E+00  0.0000000E+00  0.6105974E-05  0.1221195E-04  0.0000000E+00  0.0000000E+00  0.0000000E+00  0.0000000E+00  0.0000000E+00  0.0000000E+00  0.0000000E+00  0.0000000E+00  0.0000000E+00  0.0000000E+00  0.0000000E+00  0.0000000E+00  0.0000000E+00  0.0000000E+00  0.0000000E+00  0.0000000E+00
  0.2369998E+01  0.2245120E-03  0.1496747E-03  0.7722188E-02  0.7722188E-02  0.5401421E-04  0.1080284E-03  0.0000000E+00  0.0000000E+00  0.7348788E-02  0.7348788E-02  0.0000000E+00  0.0000000E+00  0.1484232E-02  0.1484232E-02  0.0000000E+00  0.0000000E+00  0.3006006E-04  0.6012012E-04  0.1652850E-02  0.1652850E-02  0.0000000E+00  0.0000000E+00  0.1171969E-01  0.3906562E-02  0.0000000E+00  0.0000000E+00  0.0000000E+00  0.0000000E+00  0.0000000E+00  0.0000000E+00  0.0000000E+00  0.0000000E+00  0.0000000E+00  0.0000000E+00  0.0000000E+00  0.0000000E+00  0.0000000E+00  0.0000000E+00  0.0000000E+00  0.0000000E+00  0.0000000E+00  0.0000000E+00  0.4947389E-04  0.4947389E-04  0.4239668E-01  0.6359502E-01  0.1054613E-02  0.3163839E-02  0.1988354E-02  0.5965061E-02  0.4501226E-02  0.6751839E-02  0.2440197E-02  0.7320590E-02  0.1466537E-01  0.2199806E-01  0.2661275E-02  0.7983826E-02  0.3989860E-02  0.1196958E-01  0.1823184E-01  0.2734775E-01  0.0000000E+00  0.0000000E+00  0.0000000E+00  0.0000000E+00  0.0000000E+00  0.0000000E+00  0.1188311E-03  0.1188311E-03  0.0000000E+00  0.0000000E+00  0.0000000E+00  0.0000000E+00  0.9393784E-06  0.1878757E-05  0.0000000E+00  0.0000000E+00  0.0000000E+00  0.0000000E+00  0.0000000E+00  0.0000000E+00  0.0000000E+00  0.0000000E+00  0.0000000E+00  0.0000000E+00  0.0000000E+00  0.0000000E+00  0.0000000E+00  0.0000000E+00  0.0000000E+00  0.0000000E+00  0.0000000E+00  0.0000000E+00  0.0000000E+00  0.0000000E+00  0.0000000E+00  0.0000000E+00  0.0000000E+00  0.0000000E+00  0.0000000E+00  0.0000000E+00  0.0000000E+00  0.0000000E+00  0.0000000E+00  0.0000000E+00  0.0000000E+00  0.0000000E+00  0.0000000E+00  0.0000000E+00  0.8454505E-05  0.8454505E-05  0.0000000E+00  0.0000000E+00  0.0000000E+00  0.0000000E+00  0.0000000E+00  0.0000000E+00  0.0000000E+00  0.0000000E+00  0.2804047E-03  0.2804047E-03  0.0000000E+00  0.0000000E+00  0.0000000E+00  0.0000000E+00  0.0000000E+00  0.0000000E+00  0.0000000E+00  0.0000000E+00  0.0000000E+00  0.0000000E+00  0.0000000E+00  0.0000000E+00  0.1221192E-04  0.2442385E-04  0.0000000E+00  0.0000000E+00  0.0000000E+00  0.0000000E+00  0.0000000E+00  0.0000000E+00  0.0000000E+00  0.0000000E+00  0.0000000E+00  0.0000000E+00  0.0000000E+00  0.0000000E+00  0.0000000E+00  0.0000000E+00  0.0000000E+00  0.0000000E+00
  0.2399998E+01  0.2757085E-03  0.1838057E-03  0.8305539E-02  0.8305539E-02  0.7937741E-04  0.1587548E-03  0.0000000E+00  0.0000000E+00  0.8020913E-02  0.8020913E-02  0.0000000E+00  0.0000000E+00  0.1662250E-02  0.1662250E-02  0.0000000E+00  0.0000000E+00  0.4227206E-04  0.8454412E-04  0.1898970E-02  0.1898970E-02  0.0000000E+00  0.0000000E+00  0.1472019E-01  0.4906731E-02  0.0000000E+00  0.0000000E+00  0.0000000E+00  0.0000000E+00  0.0000000E+00  0.0000000E+00  0.0000000E+00  0.0000000E+00  0.0000000E+00  0.0000000E+00  0.0000000E+00  0.0000000E+00  0.0000000E+00  0.0000000E+00  0.0000000E+00  0.0000000E+00  0.0000000E+00  0.0000000E+00  0.6888778E-04  0.6888778E-04  0.4296625E-01  0.6444937E-01  0.1170783E-02  0.3512349E-02  0.2306180E-02  0.6918539E-02  0.5103994E-02  0.7655991E-02  0.2460550E-02  0.7381650E-02  0.1499008E-01  0.2248513E-01  0.2741122E-02  0.8223369E-02  0.4456734E-02  0.1337020E-01  0.1848641E-01  0.2772962E-01  0.0000000E+00  0.0000000E+00  0.0000000E+00  0.0000000E+00  0.0000000E+00  0.0000000E+00  0.1794209E-03  0.1794209E-03  0.0000000E+00  0.0000000E+00  0.0000000E+00  0.0000000E+00  0.1878767E-05  0.3757534E-05  0.0000000E+00  0.0000000E+00  0.0000000E+00  0.0000000E+00  0.0000000E+00  0.0000000E+00  0.0000000E+00  0.0000000E+00  0.0000000E+00  0.0000000E+00  0.0000000E+00  0.0000000E+00  0.0000000E+00  0.0000000E+00  0.0000000E+00  0.0000000E+00  0.0000000E+00  0.0000000E+00  0.0000000E+00  0.0000000E+00  0.0000000E+00  0.0000000E+00  0.0000000E+00  0.0000000E+00  0.0000000E+00  0.0000000E+00  0.0000000E+00  0.0000000E+00  0.0000000E+00  0.0000000E+00  0.0000000E+00  0.0000000E+00  0.0000000E+00  0.0000000E+00  0.1784832E-04  0.1784832E-04  0.0000000E+00  0.0000000E+00  0.0000000E+00  0.0000000E+00  0.0000000E+00  0.0000000E+00  0.0000000E+00  0.0000000E+00  0.4213115E-03  0.4213115E-03  0.0000000E+00  0.0000000E+00  0.0000000E+00  0.0000000E+00  0.0000000E+00  0.0000000E+00  0.0000000E+00  0.0000000E+00  0.0000000E+00  0.0000000E+00  0.0000000E+00  0.0000000E+00  0.1972712E-04  0.3945424E-04  0.0000000E+00  0.0000000E+00  0.0000000E+00  0.0000000E+00  0.0000000E+00  0.0000000E+00  0.0000000E+00  0.0000000E+00  0.1878777E-05  0.9393886E-06  0.0000000E+00  0.0000000E+00  0.0000000E+00  0.0000000E+00  0.0000000E+00  0.0000000E+00
  0.2429998E+01  0.3452226E-03  0.2301484E-03  0.8868229E-02  0.8868229E-02  0.1117861E-03  0.2235722E-03  0.0000000E+00  0.0000000E+00  0.8698206E-02  0.8698206E-02  0.0000000E+00  0.0000000E+00  0.1843080E-02  0.1843080E-02  0.0000000E+00  0.0000000E+00  0.6152924E-04  0.1230585E-03  0.2161056E-02  0.2161056E-02  0.0000000E+00  0.0000000E+00  0.1807751E-01  0.6025837E-02  0.0000000E+00  0.0000000E+00  0.0000000E+00  0.0000000E+00  0.0000000E+00  0.0000000E+00  0.0000000E+00  0.0000000E+00  0.0000000E+00  0.0000000E+00  0.0000000E+00  0.0000000E+00  0.0000000E+00  0.0000000E+00  0.0000000E+00  0.0000000E+00  0.0000000E+00  0.0000000E+00  0.7953412E-04  0.7953412E-04  0.4357904E-01  0.6536856E-01  0.1285074E-02  0.3855221E-02  0.2683495E-02  0.8050486E-02  0.5743082E-02  0.8614622E-02  0.2479964E-02  0.7439891E-02  0.1531416E-01  0.2297124E-01  0.2827858E-02  0.8483577E-02  0.4914843E-02  0.1474453E-01  0.1873692E-01  0.2810538E-01  0.0000000E+00  0.0000000E+00  0.0000000E+00  0.0000000E+00  0.0000000E+00  0.0000000E+00  0.2559805E-03  0.2559805E-03  0.0000000E+00  0.0000000E+00  0.0000000E+00  0.0000000E+00  0.3757496E-05  0.7514991E-05  0.0000000E+00  0.0000000E+00  0.0000000E+00  0.0000000E+00  0.0000000E+00  0.0000000E+00  0.0000000E+00  0.0000000E+00  0.0000000E+00  0.0000000E+00  0.0000000E+00  0.0000000E+00  0.0000000E+00  0.0000000E+00  0.0000000E+00  0.0000000E+00  0.0000000E+00  0.0000000E+00  0.0000000E+00  0.0000000E+00  0.0000000E+00  0.0000000E+00  0.0000000E+00  0.0000000E+00  0.0000000E+00  0.0000000E+00  0.0000000E+00  0.0000000E+00  0.0000000E+00  0.0000000E+00  0.0000000E+00  0.0000000E+00  0.0000000E+00  0.0000000E+00  0.2442403E-04  0.2442403E-04  0.0000000E+00  0.0000000E+00  0.0000000E+00  0.0000000E+00  0.0000000E+00  0.0000000E+00  0.9393724E-06  0.1878745E-05  0.5955667E-03  0.5955667E-03  0.0000000E+00  0.0000000E+00  0.0000000E+00  0.0000000E+00  0.0000000E+00  0.0000000E+00  0.0000000E+00  0.0000000E+00  0.0000000E+00  0.0000000E+00  0.0000000E+00  0.0000000E+00  0.2912091E-04  0.5824183E-04  0.0000000E+00  0.0000000E+00  0.0000000E+00  0.0000000E+00  0.0000000E+00  0.0000000E+00  0.0000000E+00  0.0000000E+00  0.3757551E-05  0.1878775E-05  0.0000000E+00  0.0000000E+00  0.0000000E+00  0.0000000E+00  0.0000000E+00  0.0000000E+00
  0.2459998E+01  0.4325850E-03  0.2883900E-03  0.9455337E-02  0.9455337E-02  0.1507705E-03  0.3015409E-03  0.1409081E-05  0.2818161E-05  0.9391474E-02  0.9391474E-02  0.0000000E+00  0.0000000E+00  0.2038473E-02  0.2038473E-02  0.0000000E+00  0.0000000E+00  0.8971059E-04  0.1794212E-03  0.2430197E-02  0.2430197E-02  0.0000000E+00  0.0000000E+00  0.2177766E-01  0.7259220E-02  0.0000000E+00  0.0000000E+00  0.0000000E+00  0.0000000E+00  0.0000000E+00  0.0000000E+00  0.0000000E+00  0.0000000E+00  0.0000000E+00  0.0000000E+00  0.0000000E+00  0.0000000E+00  0.0000000E+00  0.0000000E+00  0.0000000E+00  0.0000000E+00  0.0000000E+00  0.0000000E+00  0.9519049E-04  0.9519049E-04  0.4421468E-01  0.6632203E-01  0.1412202E-02  0.4236605E-02  0.3117489E-02  0.9352466E-02  0.6428520E-02  0.9642780E-02  0.2501569E-02  0.7504709E-02  0.1566706E-01  0.2350060E-01  0.2928685E-02  0.8786056E-02  0.5378896E-02  0.1613669E-01  0.1903221E-01  0.2854831E-01  0.0000000E+00  0.0000000E+00  0.0000000E+00  0.0000000E+00  0.0000000E+00  0.0000000E+00  0.3330096E-03  0.3330096E-03  0.0000000E+00  0.0000000E+00  0.0000000E+00  0.0000000E+00  0.6105934E-05  0.1221187E-04  0.0000000E+00  0.0000000E+00  0.0000000E+00  0.0000000E+00  0.0000000E+00  0.0000000E+00  0.0000000E+00  0.0000000E+00  0.0000000E+00  0.0000000E+00  0.0000000E+00  0.0000000E+00  0.0000000E+00  0.0000000E+00  0.0000000E+00  0.0000000E+00  0.0000000E+00  0.0000000E+00  0.0000000E+00  0.0000000E+00  0.0000000E+00  0.0000000E+00  0.0000000E+00  0.0000000E+00  0.0000000E+00  0.0000000E+00  0.0000000E+00  0.0000000E+00  0.0000000E+00  0.0000000E+00  0.0000000E+00  0.0000000E+00  0.0000000E+00  0.0000000E+00  0.3851487E-04  0.3851487E-04  0.0000000E+00  0.0000000E+00  0.0000000E+00  0.0000000E+00  0.0000000E+00  0.0000000E+00  0.1878763E-05  0.3757526E-05  0.8191300E-03  0.8191300E-03  0.0000000E+00  0.0000000E+00  0.0000000E+00  0.0000000E+00  0.0000000E+00  0.0000000E+00  0.0000000E+00  0.0000000E+00  0.0000000E+00  0.0000000E+00  0.0000000E+00  0.0000000E+00  0.4039355E-04  0.8078710E-04  0.0000000E+00  0.0000000E+00  0.0000000E+00  0.0000000E+00  0.0000000E+00  0.0000000E+00  0.0000000E+00  0.0000000E+00  0.7515044E-05  0.3757522E-05  0.0000000E+00  0.0000000E+00  0.0000000E+00  0.0000000E+00  0.0000000E+00  0.0000000E+00
  0.2489998E+01  0.5439011E-03  0.3626008E-03  0.1010116E-01  0.1010116E-01  0.2099515E-03  0.4199031E-03  0.2818146E-05  0.5636291E-05  0.1011668E-01  0.1011668E-01  0.4696866E-06  0.9393732E-06  0.2239035E-02  0.2239035E-02  0.0000000E+00  0.0000000E+00  0.1221194E-03  0.2442388E-03  0.2728919E-02  0.2728919E-02  0.0000000E+00  0.0000000E+00  0.2561693E-01  0.8538976E-02  0.0000000E+00  0.0000000E+00  0.0000000E+00  0.0000000E+00  0.0000000E+00  0.0000000E+00  0.0000000E+00  0.0000000E+00  0.0000000E+00  0.0000000E+00  0.0000000E+00  0.0000000E+00  0.0000000E+00  0.0000000E+00  0.0000000E+00  0.0000000E+00  0.0000000E+00  0.0000000E+00  0.1290087E-03  0.1290087E-03  0.4489543E-01  0.6734315E-01  0.1539644E-02  0.4618933E-02  0.3614734E-02  0.1084420E-01  0.7166564E-02  0.1074985E-01  0.2520983E-02  0.7562950E-02  0.1605597E-01  0.2408396E-01  0.3038282E-02  0.9114846E-02  0.5851092E-02  0.1755328E-01  0.1934222E-01  0.2901333E-01  0.0000000E+00  0.0000000E+00  0.0000000E+00  0.0000000E+00  0.0000000E+00  0.0000000E+00  0.4283559E-03  0.4283559E-03  0.0000000E+00  0.0000000E+00  0.0000000E+00  0.0000000E+00  0.7045318E-05  0.1409064E-04  0.0000000E+00  0.0000000E+00  0.0000000E+00  0.0000000E+00  0.0000000E+00  0.0000000E+00  0.0000000E+00  0.0000000E+00  0.0000000E+00  0.0000000E+00  0.0000000E+00  0.0000000E+00  0.0000000E+00  0.0000000E+00  0.0000000E+00  0.0000000E+00  0.0000000E+00  0.0000000E+00  0.0000000E+00  0.0000000E+00  0.0000000E+00  0.0000000E+00  0.0000000E+00  0.0000000E+00  0.0000000E+00  0.0000000E+00  0.0000000E+00  0.0000000E+00  0.0000000E+00  0.0000000E+00  0.0000000E+00  0.0000000E+00  0.0000000E+00  0.0000000E+00  0.6575702E-04  0.6575702E-04  0.0000000E+00  0.0000000E+00  0.0000000E+00  0.0000000E+00  0.0000000E+00  0.0000000E+00  0.1878763E-05  0.3757526E-05  0.1053969E-02  0.1053969E-02  0.0000000E+00  0.0000000E+00  0.0000000E+00  0.0000000E+00  0.0000000E+00  0.0000000E+00  0.0000000E+00  0.0000000E+00  0.0000000E+00  0.0000000E+00  0.0000000E+00  0.0000000E+00  0.6340841E-04  0.1268168E-03  0.0000000E+00  0.0000000E+00  0.0000000E+00  0.0000000E+00  0.0000000E+00  0.0000000E+00  0.0000000E+00  0.0000000E+00  0.9393813E-05  0.4696907E-05  0.0000000E+00  0.0000000E+00  0.0000000E+00  0.0000000E+00  0.0000000E+00  0.0000000E+00
  0.2519998E+01  0.6477031E-03  0.4318021E-03  0.1079113E-01  0.1079113E-01  0.2780564E-03  0.5561128E-03  0.3757513E-05  0.7515026E-05  0.1086114E-01  0.1086114E-01  0.4696866E-06  0.9393732E-06  0.2453210E-02  0.2453210E-02  0.0000000E+00  0.0000000E+00  0.1531186E-03  0.3062373E-03  0.3018248E-02  0.3018248E-02  0.0000000E+00  0.0000000E+00  0.2981681E-01  0.9938937E-02  0.0000000E+00  0.0000000E+00  0.0000000E+00  0.0000000E+00  0.0000000E+00  0.0000000E+00  0.0000000E+00  0.0000000E+00  0.0000000E+00  0.0000000E+00  0.0000000E+00  0.0000000E+00  0.0000000E+00  0.0000000E+00  0.0000000E+00  0.0000000E+00  0.0000000E+00  0.0000000E+00  0.1628269E-03  0.1628269E-03  0.4561781E-01  0.6842672E-01  0.1675229E-02  0.5025687E-02  0.4170219E-02  0.1251066E-01  0.7975370E-02  0.1196305E-01  0.2534135E-02  0.7602404E-02  0.1648058E-01  0.2472087E-01  0.3156017E-02  0.9468053E-02  0.6323915E-02  0.1897174E-01  0.1967758E-01  0.2951636E-01  0.0000000E+00  0.0000000E+00  0.0000000E+00  0.0000000E+00  0.0000000E+00  0.0000000E+00  0.5476570E-03  0.5476570E-03  0.0000000E+00  0.0000000E+00  0.0000000E+00  0.0000000E+00  0.1221189E-04  0.2442378E-04  0.0000000E+00  0.0000000E+00  0.0000000E+00  0.0000000E+00  0.0000000E+00  0.0000000E+00  0.0000000E+00  0.0000000E+00  0.0000000E+00  0.0000000E+00  0.0000000E+00  0.0000000E+00  0.0000000E+00  0.0000000E+00  0.0000000E+00  0.0000000E+00  0.0000000E+00  0.0000000E+00  0.0000000E+00  0.0000000E+00  0.0000000E+00  0.0000000E+00  0.0000000E+00  0.0000000E+00  0.0000000E+00  0.0000000E+00  0.0000000E+00  0.0000000E+00  0.0000000E+00  0.0000000E+00  0.0000000E+00  0.0000000E+00  0.0000000E+00  0.0000000E+00  0.9769563E-04  0.9769563E-04  0.0000000E+00  0.0000000E+00  0.0000000E+00  0.0000000E+00  0.0000000E+00  0.0000000E+00  0.4696928E-05  0.9393856E-05  0.1369133E-02  0.1369133E-02  0.0000000E+00  0.0000000E+00  0.0000000E+00  0.0000000E+00  0.0000000E+00  0.0000000E+00  0.0000000E+00  0.0000000E+00  0.0000000E+00  0.0000000E+00  0.0000000E+00  0.0000000E+00  0.8407466E-04  0.1681493E-03  0.0000000E+00  0.0000000E+00  0.0000000E+00  0.0000000E+00  0.0000000E+00  0.0000000E+00  0.0000000E+00  0.0000000E+00  0.1315133E-04  0.6575663E-05  0.0000000E+00  0.0000000E+00  0.0000000E+00  0.0000000E+00  0.0000000E+00  0.0000000E+00
  0.2549998E+01  0.7717012E-03  0.5144675E-03  0.1151962E-01  0.1151962E-01  0.3527371E-03  0.7054742E-03  0.9863492E-05  0.1972698E-04  0.1163895E-01  0.1163895E-01  0.9393723E-06  0.1878745E-05  0.2687114E-02  0.2687114E-02  0.0000000E+00  0.0000000E+00  0.1789520E-03  0.3579040E-03  0.3346556E-02  0.3346556E-02  0.0000000E+00  0.0000000E+00  0.3415388E-01  0.1138463E-01  0.0000000E+00  0.0000000E+00  0.0000000E+00  0.0000000E+00  0.0000000E+00  0.0000000E+00  0.0000000E+00  0.0000000E+00  0.0000000E+00  0.0000000E+00  0.0000000E+00  0.0000000E+00  0.0000000E+00  0.0000000E+00  0.0000000E+00  0.0000000E+00  0.0000000E+00  0.0000000E+00  0.2097964E-03  0.2097964E-03  0.4641974E-01  0.6962961E-01  0.1817699E-02  0.5453096E-02  0.4796159E-02  0.1438848E-01  0.8855258E-02  0.1328289E-01  0.2549478E-02  0.7648433E-02  0.1693335E-01  0.2540003E-01  0.3300680E-02  0.9902041E-02  0.6773564E-02  0.2032069E-01  0.2002734E-01  0.3004101E-01  0.0000000E+00  0.0000000E+00  0.0000000E+00  0.0000000E+00  0.0000000E+00  0.0000000E+00  0.6477007E-03  0.6477007E-03  0.0000000E+00  0.0000000E+00  0.0000000E+00  0.0000000E+00  0.1596942E-04  0.3193885E-04  0.0000000E+00  0.0000000E+00  0.0000000E+00  0.0000000E+00  0.0000000E+00  0.0000000E+00  0.0000000E+00  0.0000000E+00  0.0000000E+00  0.0000000E+00  0.0000000E+00  0.0000000E+00  0.0000000E+00  0.0000000E+00  0.0000000E+00  0.0000000E+00  0.0000000E+00  0.0000000E+00  0.0000000E+00  0.0000000E+00  0.0000000E+00  0.0000000E+00  0.0000000E+00  0.0000000E+00  0.0000000E+00  0.0000000E+00  0.0000000E+00  0.0000000E+00  0.0000000E+00  0.0000000E+00  0.0000000E+00  0.0000000E+00  0.0000000E+00  0.0000000E+00  0.1484221E-03  0.1484221E-03  0.0000000E+00  0.0000000E+00  0.1409052E-05  0.1409052E-05  0.4696857E-06  0.9393713E-06  0.8454494E-05  0.1690899E-04  0.1737365E-02  0.1737365E-02  0.0000000E+00  0.0000000E+00  0.0000000E+00  0.0000000E+00  0.0000000E+00  0.0000000E+00  0.0000000E+00  0.0000000E+00  0.0000000E+00  0.0000000E+00  0.0000000E+00  0.0000000E+00  0.1033319E-03  0.2066638E-03  0.0000000E+00  0.0000000E+00  0.0000000E+00  0.0000000E+00  0.0000000E+00  0.0000000E+00  0.0000000E+00  0.0000000E+00  0.1409070E-04  0.7045349E-05  0.0000000E+00  0.0000000E+00  0.0000000E+00  0.0000000E+00  0.0000000E+00  0.0000000E+00
  0.2579998E+01  0.9290472E-03  0.6193648E-03  0.1225749E-01  0.1225749E-01  0.4452645E-03  0.8905290E-03  0.2207540E-04  0.4415079E-04  0.1248110E-01  0.1248110E-01  0.1409063E-05  0.2818126E-05  0.2949204E-02  0.2949204E-02  0.4696877E-06  0.9393755E-06  0.2038459E-03  0.4076918E-03  0.3680978E-02  0.3680978E-02  0.0000000E+00  0.0000000E+00  0.3880090E-01  0.1293363E-01  0.0000000E+00  0.0000000E+00  0.0000000E+00  0.0000000E+00  0.0000000E+00  0.0000000E+00  0.0000000E+00  0.0000000E+00  0.0000000E+00  0.0000000E+00  0.0000000E+00  0.0000000E+00  0.0000000E+00  0.0000000E+00  0.0000000E+00  0.0000000E+00  0.0000000E+00  0.0000000E+00  0.2768064E-03  0.2768064E-03  0.4728929E-01  0.7093394E-01  0.1959857E-02  0.5879570E-02  0.5499445E-02  0.1649833E-01  0.9780235E-02  0.1467035E-01  0.2564821E-02  0.7694463E-02  0.1741744E-01  0.2612617E-01  0.3454426E-02  0.1036328E-01  0.7226973E-02  0.2168092E-01  0.2041030E-01  0.3061545E-01  0.0000000E+00  0.0000000E+00  0.0000000E+00  0.0000000E+00  0.0000000E+00  0.0000000E+00  0.7613654E-03  0.7613654E-03  0.0000000E+00  0.0000000E+00  0.0000000E+00  0.0000000E+00  0.2019663E-04  0.4039325E-04  0.0000000E+00  0.0000000E+00  0.0000000E+00  0.0000000E+00  0.0000000E+00  0.0000000E+00  0.0000000E+00  0.0000000E+00  0.0000000E+00  0.0000000E+00  0.0000000E+00  0.0000000E+00  0.0000000E+00  0.0000000E+00  0.0000000E+00  0.0000000E+00  0.0000000E+00  0.0000000E+00  0.0000000E+00  0.0000000E+00  0.0000000E+00  0.0000000E+00  0.0000000E+00  0.0000000E+00  0.0000000E+00  0.0000000E+00  0.0000000E+00  0.0000000E+00  0.0000000E+00  0.0000000E+00  0.0000000E+00  0.0000000E+00  0.0000000E+00  0.0000000E+00  0.2188757E-03  0.2188757E-03  0.0000000E+00  0.0000000E+00  0.2348427E-05  0.2348427E-05  0.9393734E-06  0.1878747E-05  0.1643919E-04  0.3287839E-04  0.2134720E-02  0.2134720E-02  0.0000000E+00  0.0000000E+00  0.0000000E+00  0.0000000E+00  0.0000000E+00  0.0000000E+00  0.0000000E+00  0.0000000E+00  0.0000000E+00  0.0000000E+00  0.0000000E+00  0.0000000E+00  0.1197710E-03  0.2395419E-03  0.0000000E+00  0.0000000E+00  0.0000000E+00  0.0000000E+00  0.0000000E+00  0.0000000E+00  0.0000000E+00  0.0000000E+00  0.1972700E-04  0.9863499E-05  0.0000000E+00  0.0000000E+00  0.0000000E+00  0.0000000E+00  0.0000000E+00  0.0000000E+00
  0.2609998E+01  0.1109408E-02  0.7396055E-03  0.1304939E-01  0.1304939E-01  0.5448378E-03  0.1089676E-02  0.3710551E-04  0.7421101E-04  0.1333077E-01  0.1333077E-01  0.2818121E-05  0.5636243E-05  0.3223502E-02  0.3223502E-02  0.9393823E-06  0.1878765E-05  0.2268606E-03  0.4537211E-03  0.4055329E-02  0.4055329E-02  0.0000000E+00  0.0000000E+00  0.4371857E-01  0.1457286E-01  0.0000000E+00  0.0000000E+00  0.0000000E+00  0.0000000E+00  0.0000000E+00  0.0000000E+00  0.0000000E+00  0.0000000E+00  0.0000000E+00  0.0000000E+00  0.0000000E+00  0.0000000E+00  0.0000000E+00  0.0000000E+00  0.0000000E+00  0.0000000E+00  0.0000000E+00  0.0000000E+00  0.3444420E-03  0.3444420E-03  0.4821238E-01  0.7231857E-01  0.2118924E-02  0.6356771E-02  0.6255642E-02  0.1876692E-01  0.1071679E-01  0.1607519E-01  0.2579851E-02  0.7739553E-02  0.1796040E-01  0.2694061E-01  0.3609111E-02  0.1082734E-01  0.7652516E-02  0.2295755E-01  0.2084932E-01  0.3127398E-01  0.0000000E+00  0.0000000E+00  0.0000000E+00  0.0000000E+00  0.0000000E+00  0.0000000E+00  0.8914692E-03  0.8914692E-03  0.0000000E+00  0.0000000E+00  0.9393866E-06  0.9393866E-06  0.2912087E-04  0.5824174E-04  0.0000000E+00  0.0000000E+00  0.0000000E+00  0.0000000E+00  0.0000000E+00  0.0000000E+00  0.0000000E+00  0.0000000E+00  0.0000000E+00  0.0000000E+00  0.0000000E+00  0.0000000E+00  0.0000000E+00  0.0000000E+00  0.0000000E+00  0.0000000E+00  0.0000000E+00  0.0000000E+00  0.0000000E+00  0.0000000E+00  0.0000000E+00  0.0000000E+00  0.0000000E+00  0.0000000E+00  0.0000000E+00  0.0000000E+00  0.0000000E+00  0.0000000E+00  0.0000000E+00  0.0000000E+00  0.0000000E+00  0.0000000E+00  0.0000000E+00  0.0000000E+00  0.3081183E-03  0.3081183E-03  0.0000000E+00  0.0000000E+00  0.3287817E-05  0.3287817E-05  0.2348432E-05  0.4696864E-05  0.3099969E-04  0.6199938E-04  0.2561675E-02  0.2561675E-02  0.0000000E+00  0.0000000E+00  0.0000000E+00  0.0000000E+00  0.0000000E+00  0.0000000E+00  0.0000000E+00  0.0000000E+00  0.0000000E+00  0.0000000E+00  0.0000000E+00  0.0000000E+00  0.1456037E-03  0.2912073E-03  0.0000000E+00  0.0000000E+00  0.0000000E+00  0.0000000E+00  0.0000000E+00  0.0000000E+00  0.0000000E+00  0.0000000E+00  0.2724204E-04  0.1362102E-04  0.0000000E+00  0.0000000E+00  0.0000000E+00  0.0000000E+00  0.0000000E+00  0.0000000E+00
  0.2639998E+01  0.1305739E-02  0.8704925E-03  0.1391033E-01  0.1391033E-01  0.6641391E-03  0.1328278E-02  0.6340815E-04  0.1268163E-03  0.1425982E-01  0.1425982E-01  0.4696898E-05  0.9393796E-05  0.3550878E-02  0.3550878E-02  0.2348464E-05  0.4696927E-05  0.2479967E-03  0.4959934E-03  0.4454093E-02  0.4454093E-02  0.0000000E+00  0.0000000E+00  0.4885141E-01  0.1628380E-01  0.0000000E+00  0.0000000E+00  0.0000000E+00  0.0000000E+00  0.0000000E+00  0.0000000E+00  0.0000000E+00  0.0000000E+00  0.0000000E+00  0.0000000E+00  0.0000000E+00  0.0000000E+00  0.0000000E+00  0.0000000E+00  0.0000000E+00  0.0000000E+00  0.0000000E+00  0.0000000E+00  0.4283601E-03  0.4283601E-03  0.4920876E-01  0.7381314E-01  0.2289267E-02  0.6867802E-02  0.7054114E-02  0.2116234E-01  0.1171066E-01  0.1756599E-01  0.2598639E-02  0.7795916E-02  0.1855409E-01  0.2783114E-01  0.3818285E-02  0.1145486E-01  0.8115005E-02  0.2434502E-01  0.2135095E-01  0.3202642E-01  0.0000000E+00  0.0000000E+00  0.0000000E+00  0.0000000E+00  0.0000000E+00  0.0000000E+00  0.1008422E-02  0.1008422E-02  0.0000000E+00  0.0000000E+00  0.9393866E-06  0.9393866E-06  0.3663591E-04  0.7327182E-04  0.0000000E+00  0.0000000E+00  0.0000000E+00  0.0000000E+00  0.0000000E+00  0.0000000E+00  0.0000000E+00  0.0000000E+00  0.0000000E+00  0.0000000E+00  0.0000000E+00  0.0000000E+00  0.0000000E+00  0.0000000E+00  0.0000000E+00  0.0000000E+00  0.0000000E+00  0.0000000E+00  0.0000000E+00  0.0000000E+00  0.0000000E+00  0.0000000E+00  0.0000000E+00  0.0000000E+00  0.0000000E+00  0.0000000E+00  0.0000000E+00  0.0000000E+00  0.0000000E+00  0.0000000E+00  0.0000000E+00  0.0000000E+00  0.0000000E+00  0.0000000E+00  0.4058134E-03  0.4058134E-03  0.0000000E+00  0.0000000E+00  0.5636261E-05  0.5636261E-05  0.5166586E-05  0.1033317E-04  0.6857503E-04  0.1371501E-03  0.3003659E-02  0.3003659E-02  0.0000000E+00  0.0000000E+00  0.0000000E+00  0.0000000E+00  0.0000000E+00  0.0000000E+00  0.0000000E+00  0.0000000E+00  0.0000000E+00  0.0000000E+00  0.0000000E+00  0.0000000E+00  0.1681489E-03  0.3362979E-03  0.0000000E+00  0.0000000E+00  0.0000000E+00  0.0000000E+00  0.1878776E-05  0.1878776E-05  0.0000000E+00  0.0000000E+00  0.3569645E-04  0.1784823E-04  0.0000000E+00  0.0000000E+00  0.0000000E+00  0.0000000E+00  0.0000000E+00  0.0000000E+00
  0.2669998E+01  0.1531192E-02  0.1020795E-02  0.1478912E-01  0.1478912E-01  0.7918942E-03  0.1583788E-02  0.1066198E-03  0.2132395E-03  0.1516679E-01  0.1516679E-01  0.5636282E-05  0.1127256E-04  0.3895630E-02  0.3895630E-02  0.5636310E-05  0.1127262E-04  0.2752388E-03  0.5504776E-03  0.4897492E-02  0.4897492E-02  0.0000000E+00  0.0000000E+00  0.5401900E-01  0.1800633E-01  0.0000000E+00  0.0000000E+00  0.0000000E+00  0.0000000E+00  0.0000000E+00  0.0000000E+00  0.0000000E+00  0.0000000E+00  0.0000000E+00  0.0000000E+00  0.0000000E+00  0.0000000E+00  0.0000000E+00  0.0000000E+00  0.0000000E+00  0.0000000E+00  0.0000000E+00  0.0000000E+00  0.5442168E-03  0.5442168E-03  0.5033913E-01  0.7550871E-01  0.2465558E-02  0.7396673E-02  0.7892670E-02  0.2367801E-01  0.1278437E-01  0.1917655E-01  0.2612416E-02  0.7837248E-02  0.1925236E-01  0.2887855E-01  0.4039667E-02  0.1211900E-01  0.8581566E-02  0.2574470E-01  0.2192648E-01  0.3288972E-01  0.0000000E+00  0.0000000E+00  0.0000000E+00  0.0000000E+00  0.0000000E+00  0.0000000E+00  0.1155905E-02  0.1155905E-02  0.0000000E+00  0.0000000E+00  0.4696899E-05  0.4696899E-05  0.4743892E-04  0.9487785E-04  0.0000000E+00  0.0000000E+00  0.0000000E+00  0.0000000E+00  0.0000000E+00  0.0000000E+00  0.0000000E+00  0.0000000E+00  0.0000000E+00  0.0000000E+00  0.0000000E+00  0.0000000E+00  0.0000000E+00  0.0000000E+00  0.0000000E+00  0.0000000E+00  0.0000000E+00  0.0000000E+00  0.0000000E+00  0.0000000E+00  0.0000000E+00  0.0000000E+00  0.0000000E+00  0.0000000E+00  0.0000000E+00  0.0000000E+00  0.0000000E+00  0.0000000E+00  0.0000000E+00  0.0000000E+00  0.0000000E+00  0.0000000E+00  0.0000000E+00  0.0000000E+00  0.5091464E-03  0.5091464E-03  0.4696903E-06  0.9393806E-06  0.7984703E-05  0.7984703E-05  0.7045342E-05  0.1409068E-04  0.1150742E-03  0.2301484E-03  0.3481343E-02  0.3481343E-02  0.0000000E+00  0.0000000E+00  0.0000000E+00  0.0000000E+00  0.0000000E+00  0.0000000E+00  0.0000000E+00  0.0000000E+00  0.0000000E+00  0.0000000E+00  0.0000000E+00  0.0000000E+00  0.1953911E-03  0.3907822E-03  0.0000000E+00  0.0000000E+00  0.0000000E+00  0.0000000E+00  0.5636294E-05  0.5636294E-05  0.0000000E+00  0.0000000E+00  0.5260515E-04  0.2630258E-04  0.0000000E+00  0.0000000E+00  0.0000000E+00  0.0000000E+00  0.0000000E+00  0.0000000E+00
  0.2699998E+01  0.1804546E-02  0.1203031E-02  0.1573790E-01  0.1573790E-01  0.9318612E-03  0.1863722E-02  0.1662699E-03  0.3325398E-03  0.1610570E-01  0.1610570E-01  0.6105975E-05  0.1221195E-04  0.4262928E-02  0.4262928E-02  0.1362093E-04  0.2724186E-04  0.2959053E-03  0.5918105E-03  0.5371408E-02  0.5371408E-02  0.0000000E+00  0.0000000E+00  0.5917153E-01  0.1972384E-01  0.0000000E+00  0.0000000E+00  0.0000000E+00  0.0000000E+00  0.0000000E+00  0.0000000E+00  0.0000000E+00  0.0000000E+00  0.0000000E+00  0.0000000E+00  0.0000000E+00  0.0000000E+00  0.0000000E+00  0.0000000E+00  0.0000000E+00  0.0000000E+00  0.0000000E+00  0.0000000E+00  0.6938914E-03  0.6938914E-03  0.5161262E-01  0.7741893E-01  0.2664081E-02  0.7992242E-02  0.8704922E-02  0.2611477E-01  0.1389848E-01  0.2084772E-01  0.2631516E-02  0.7894550E-02  0.2002485E-01  0.3003728E-01  0.4294235E-02  0.1288271E-01  0.9060961E-02  0.2718288E-01  0.2256213E-01  0.3384319E-01  0.2818122E-05  0.2818122E-05  0.0000000E+00  0.0000000E+00  0.0000000E+00  0.0000000E+00  0.1315130E-02  0.1315130E-02  0.0000000E+00  0.0000000E+00  0.9863529E-05  0.9863529E-05  0.5730237E-04  0.1146047E-03  0.0000000E+00  0.0000000E+00  0.1409072E-05  0.1409072E-05  0.0000000E+00  0.0000000E+00  0.0000000E+00  0.0000000E+00  0.0000000E+00  0.0000000E+00  0.0000000E+00  0.0000000E+00  0.0000000E+00  0.0000000E+00  0.0000000E+00  0.0000000E+00  0.0000000E+00  0.0000000E+00  0.0000000E+00  0.0000000E+00  0.0000000E+00  0.0000000E+00  0.0000000E+00  0.0000000E+00  0.0000000E+00  0.0000000E+00  0.0000000E+00  0.0000000E+00  0.0000000E+00  0.0000000E+00  0.0000000E+00  0.0000000E+00  0.0000000E+00  0.0000000E+00  0.6162375E-03  0.6162375E-03  0.1409079E-05  0.2818158E-05  0.1878758E-04  0.1878758E-04  0.1080288E-04  0.2160576E-04  0.1780133E-03  0.3560267E-03  0.3956671E-02  0.3956671E-02  0.0000000E+00  0.0000000E+00  0.0000000E+00  0.0000000E+00  0.0000000E+00  0.0000000E+00  0.0000000E+00  0.0000000E+00  0.0000000E+00  0.0000000E+00  0.0000000E+00  0.0000000E+00  0.2245117E-03  0.4490234E-03  0.0000000E+00  0.0000000E+00  0.0000000E+00  0.0000000E+00  0.7515065E-05  0.7515065E-05  0.0000000E+00  0.0000000E+00  0.6951403E-04  0.3475702E-04  0.0000000E+00  0.0000000E+00  0.0000000E+00  0.0000000E+00  0.0000000E+00  0.0000000E+00
  0.2729998E+01  0.2114540E-02  0.1409693E-02  0.1673928E-01  0.1673928E-01  0.1105175E-02  0.2210350E-02  0.2517540E-03  0.5035081E-03  0.1705307E-01  0.1705307E-01  0.8924089E-05  0.1784818E-04  0.4693165E-02  0.4693165E-02  0.2395405E-04  0.4790810E-04  0.3212683E-03  0.6425367E-03  0.5920005E-02  0.5920005E-02  0.0000000E+00  0.0000000E+00  0.6445541E-01  0.2148514E-01  0.0000000E+00  0.0000000E+00  0.0000000E+00  0.0000000E+00  0.0000000E+00  0.0000000E+00  0.0000000E+00  0.0000000E+00  0.0000000E+00  0.0000000E+00  0.0000000E+00  0.0000000E+00  0.0000000E+00  0.0000000E+00  0.0000000E+00  0.0000000E+00  0.0000000E+00  0.0000000E+00  0.8748799E-03  0.8748799E-03  0.5297409E-01  0.7946115E-01  0.2878886E-02  0.8636658E-02  0.9464568E-02  0.2839370E-01  0.1505955E-01  0.2258933E-01  0.2649678E-02  0.7949034E-02  0.2088188E-01  0.3132282E-01  0.4547867E-02  0.1364360E-01  0.9554135E-02  0.2866241E-01  0.2333210E-01  0.3499815E-01  0.4696886E-05  0.4696886E-05  0.0000000E+00  0.0000000E+00  0.0000000E+00  0.0000000E+00  0.1461674E-02  0.1461674E-02  0.0000000E+00  0.0000000E+00  0.1643919E-04  0.1643919E-04  0.7327184E-04  0.1465437E-03  0.0000000E+00  0.0000000E+00  0.3287834E-05  0.3287834E-05  0.0000000E+00  0.0000000E+00  0.0000000E+00  0.0000000E+00  0.0000000E+00  0.0000000E+00  0.0000000E+00  0.0000000E+00  0.0000000E+00  0.0000000E+00  0.0000000E+00  0.0000000E+00  0.0000000E+00  0.0000000E+00  0.0000000E+00  0.0000000E+00  0.0000000E+00  0.0000000E+00  0.0000000E+00  0.0000000E+00  0.0000000E+00  0.0000000E+00  0.0000000E+00  0.0000000E+00  0.0000000E+00  0.0000000E+00  0.0000000E+00  0.0000000E+00  0.0000000E+00  0.0000000E+00  0.7261428E-03  0.7261428E-03  0.3757528E-05  0.7515057E-05  0.2489355E-04  0.2489355E-04  0.1549976E-04  0.3099951E-04  0.2465887E-03  0.4931773E-03  0.4401472E-02  0.4401472E-02  0.0000000E+00  0.0000000E+00  0.0000000E+00  0.0000000E+00  0.0000000E+00  0.0000000E+00  0.0000000E+00  0.0000000E+00  0.0000000E+00  0.0000000E+00  0.0000000E+00  0.0000000E+00  0.2550414E-03  0.5100829E-03  0.0000000E+00  0.0000000E+00  0.4696964E-06  0.4696964E-06  0.1690900E-04  0.1690900E-04  0.0000000E+00  0.0000000E+00  0.8548327E-04  0.4274163E-04  0.0000000E+00  0.0000000E+00  0.0000000E+00  0.0000000E+00  0.0000000E+00  0.0000000E+00
  0.2759998E+01  0.2450830E-02  0.1633886E-02  0.1774629E-01  0.1774629E-01  0.1311368E-02  0.2622737E-02  0.3499197E-03  0.6998394E-03  0.1804364E-01  0.1804364E-01  0.1033318E-04  0.2066635E-04  0.5154412E-02  0.5154412E-02  0.3240857E-04  0.6481714E-04  0.3475710E-03  0.6951420E-03  0.6461563E-02  0.6461563E-02  0.0000000E+00  0.0000000E+00  0.6964463E-01  0.2321488E-01  0.0000000E+00  0.0000000E+00  0.0000000E+00  0.0000000E+00  0.0000000E+00  0.0000000E+00  0.0000000E+00  0.0000000E+00  0.0000000E+00  0.0000000E+00  0.0000000E+00  0.0000000E+00  0.0000000E+00  0.0000000E+00  0.0000000E+00  0.0000000E+00  0.0000000E+00  0.0000000E+00  0.1134775E-02  0.1134775E-02  0.5456792E-01  0.8185188E-01  0.3102144E-02  0.9306433E-02  0.1017192E-01  0.3051577E-01  0.1630767E-01  0.2446151E-01  0.2675041E-02  0.8025124E-02  0.2181029E-01  0.3271544E-01  0.4832191E-02  0.1449658E-01  0.1004606E-01  0.3013818E-01  0.2421668E-01  0.3632502E-01  0.7515035E-05  0.7515035E-05  0.0000000E+00  0.0000000E+00  0.0000000E+00  0.0000000E+00  0.1621839E-02  0.1621839E-02  0.0000000E+00  0.0000000E+00  0.3052999E-04  0.3052999E-04  0.9440807E-04  0.1888161E-03  0.0000000E+00  0.0000000E+00  0.4696908E-05  0.4696908E-05  0.0000000E+00  0.0000000E+00  0.0000000E+00  0.0000000E+00  0.0000000E+00  0.0000000E+00  0.0000000E+00  0.0000000E+00  0.0000000E+00  0.0000000E+00  0.0000000E+00  0.0000000E+00  0.0000000E+00  0.0000000E+00  0.0000000E+00  0.0000000E+00  0.0000000E+00  0.0000000E+00  0.0000000E+00  0.0000000E+00  0.0000000E+00  0.0000000E+00  0.0000000E+00  0.0000000E+00  0.0000000E+00  0.0000000E+00  0.0000000E+00  0.0000000E+00  0.0000000E+00  0.0000000E+00  0.8369893E-03  0.8369893E-03  0.8924237E-05  0.1784847E-04  0.3428741E-04  0.3428741E-04  0.2160578E-04  0.4321156E-04  0.3193908E-03  0.6387817E-03  0.4883371E-02  0.4883371E-02  0.0000000E+00  0.0000000E+00  0.0000000E+00  0.0000000E+00  0.0000000E+00  0.0000000E+00  0.0000000E+00  0.0000000E+00  0.0000000E+00  0.0000000E+00  0.9393820E-06  0.9393820E-06  0.2888594E-03  0.5777188E-03  0.0000000E+00  0.0000000E+00  0.9393863E-06  0.9393863E-06  0.2254526E-04  0.2254526E-04  0.0000000E+00  0.0000000E+00  0.1164824E-03  0.5824120E-04  0.0000000E+00  0.0000000E+00  0.0000000E+00  0.0000000E+00  0.1878761E-05  0.1878761E-05
  0.2789998E+01  0.2837858E-02  0.1891905E-02  0.1880215E-01  0.1880215E-01  0.1519911E-02  0.3039822E-02  0.4565431E-03  0.9130862E-03  0.1905301E-01  0.1905301E-01  0.1409071E-04  0.2818142E-04  0.5699260E-02  0.5699260E-02  0.5213585E-04  0.1042717E-03  0.3842072E-03  0.7684143E-03  0.7078261E-02  0.7078261E-02  0.0000000E+00  0.0000000E+00  0.7495400E-01  0.2498467E-01  0.0000000E+00  0.0000000E+00  0.0000000E+00  0.0000000E+00  0.0000000E+00  0.0000000E+00  0.0000000E+00  0.0000000E+00  0.0000000E+00  0.0000000E+00  0.0000000E+00  0.0000000E+00  0.0000000E+00  0.0000000E+00  0.0000000E+00  0.0000000E+00  0.0000000E+00  0.0000000E+00  0.1470449E-02  0.1470449E-02  0.5639626E-01  0.8459440E-01  0.3339498E-02  0.1001849E-01  0.1085391E-01  0.3256173E-01  0.1761060E-01  0.2641590E-01  0.2708233E-02  0.8124699E-02  0.2285927E-01  0.3428891E-01  0.5141560E-02  0.1542468E-01  0.1059184E-01  0.3177552E-01  0.2519834E-01  0.3779750E-01  0.1690889E-04  0.1690889E-04  0.0000000E+00  0.0000000E+00  0.0000000E+00  0.0000000E+00  0.1801729E-02  0.1801729E-02  0.0000000E+00  0.0000000E+00  0.4790833E-04  0.4790833E-04  0.1216503E-03  0.2433006E-03  0.0000000E+00  0.0000000E+00  0.8924164E-05  0.8924164E-05  0.0000000E+00  0.0000000E+00  0.0000000E+00  0.0000000E+00  0.0000000E+00  0.0000000E+00  0.0000000E+00  0.0000000E+00  0.0000000E+00  0.0000000E+00  0.0000000E+00  0.0000000E+00  0.0000000E+00  0.0000000E+00  0.0000000E+00  0.0000000E+00  0.0000000E+00  0.0000000E+00  0.0000000E+00  0.0000000E+00  0.0000000E+00  0.0000000E+00  0.0000000E+00  0.0000000E+00  0.0000000E+00  0.0000000E+00  0.0000000E+00  0.0000000E+00  0.0000000E+00  0.0000000E+00  0.9468992E-03  0.9468992E-03  0.1127268E-04  0.2254536E-04  0.4978726E-04  0.4978726E-04  0.2677231E-04  0.5354463E-04  0.4260117E-03  0.8520235E-03  0.5360108E-02  0.5360108E-02  0.0000000E+00  0.0000000E+00  0.0000000E+00  0.0000000E+00  0.0000000E+00  0.0000000E+00  0.0000000E+00  0.0000000E+00  0.0000000E+00  0.0000000E+00  0.4696889E-05  0.4696889E-05  0.3231467E-03  0.6462933E-03  0.0000000E+00  0.0000000E+00  0.1409079E-05  0.1409079E-05  0.5072685E-04  0.5072685E-04  0.0000000E+00  0.0000000E+00  0.1427849E-03  0.7139245E-04  0.0000000E+00  0.0000000E+00  0.0000000E+00  0.0000000E+00  0.5636275E-05  0.5636275E-05
  0.2819998E+01  0.3282184E-02  0.2188122E-02  0.1998202E-01  0.1998202E-01  0.1775422E-02  0.3550844E-02  0.6002690E-03  0.1200538E-02  0.2008257E-01  0.2008257E-01  0.1972700E-04  0.3945399E-04  0.6315499E-02  0.6315499E-02  0.8078681E-04  0.1615736E-03  0.4311763E-03  0.8623526E-03  0.7724086E-02  0.7724086E-02  0.0000000E+00  0.0000000E+00  0.8019961E-01  0.2673320E-01  0.0000000E+00  0.0000000E+00  0.0000000E+00  0.0000000E+00  0.0000000E+00  0.0000000E+00  0.0000000E+00  0.0000000E+00  0.0000000E+00  0.0000000E+00  0.0000000E+00  0.0000000E+00  0.0000000E+00  0.0000000E+00  0.0000000E+00  0.0000000E+00  0.0000000E+00  0.0000000E+00  0.1886927E-02  0.1886927E-02  0.5851550E-01  0.8777326E-01  0.3586557E-02  0.1075967E-01  0.1151461E-01  0.3454383E-01  0.1895048E-01  0.2842571E-01  0.2749879E-02  0.8249637E-02  0.2404225E-01  0.3606338E-01  0.5461266E-02  0.1638380E-01  0.1118897E-01  0.3356692E-01  0.2643488E-01  0.3965231E-01  0.5260588E-04  0.5260588E-04  0.4696921E-06  0.9393841E-06  0.0000000E+00  0.0000000E+00  0.2011211E-02  0.2011211E-02  0.0000000E+00  0.0000000E+00  0.7186242E-04  0.7186242E-04  0.1521803E-03  0.3043607E-03  0.0000000E+00  0.0000000E+00  0.1643922E-04  0.1643922E-04  0.0000000E+00  0.0000000E+00  0.0000000E+00  0.0000000E+00  0.0000000E+00  0.0000000E+00  0.0000000E+00  0.0000000E+00  0.0000000E+00  0.0000000E+00  0.0000000E+00  0.0000000E+00  0.0000000E+00  0.0000000E+00  0.0000000E+00  0.0000000E+00  0.0000000E+00  0.0000000E+00  0.0000000E+00  0.0000000E+00  0.0000000E+00  0.0000000E+00  0.0000000E+00  0.0000000E+00  0.0000000E+00  0.0000000E+00  0.0000000E+00  0.0000000E+00  0.0000000E+00  0.0000000E+00  0.1049292E-02  0.1049292E-02  0.1503021E-04  0.3006042E-04  0.6810542E-04  0.6810542E-04  0.3569644E-04  0.7139289E-04  0.5284034E-03  0.1056807E-02  0.5842952E-02  0.5842952E-02  0.0000000E+00  0.0000000E+00  0.0000000E+00  0.0000000E+00  0.0000000E+00  0.0000000E+00  0.0000000E+00  0.0000000E+00  0.0000000E+00  0.0000000E+00  0.5636271E-05  0.5636271E-05  0.3602522E-03  0.7205044E-03  0.0000000E+00  0.0000000E+00  0.4696947E-05  0.4696947E-05  0.7515118E-04  0.7515118E-04  0.0000000E+00  0.0000000E+00  0.1841181E-03  0.9205907E-04  0.0000000E+00  0.0000000E+00  0.0000000E+00  0.0000000E+00  0.9393772E-05  0.9393772E-05
  0.2849998E+01  0.3765952E-02  0.2510634E-02  0.2122998E-01  0.2122998E-01  0.2053952E-02  0.4107904E-02  0.7745207E-03  0.1549041E-02  0.2114596E-01  0.2114596E-01  0.2395421E-04  0.4790842E-04  0.7001250E-02  0.7001250E-02  0.1131950E-03  0.2263900E-03  0.4861299E-03  0.9722598E-03  0.8418761E-02  0.8418761E-02  0.0000000E+00  0.0000000E+00  0.8532012E-01  0.2844004E-01  0.0000000E+00  0.0000000E+00  0.0000000E+00  0.0000000E+00  0.0000000E+00  0.0000000E+00  0.0000000E+00  0.0000000E+00  0.0000000E+00  0.0000000E+00  0.0000000E+00  0.0000000E+00  0.0000000E+00  0.0000000E+00  0.0000000E+00  0.0000000E+00  0.0000000E+00  0.0000000E+00  0.2404866E-02  0.2404866E-02  0.6107556E-01  0.9161334E-01  0.3890293E-02  0.1167088E-01  0.1211237E-01  0.3633711E-01  0.2031727E-01  0.3047591E-01  0.2795282E-02  0.8385847E-02  0.2531105E-01  0.3796658E-01  0.5820743E-02  0.1746223E-01  0.1176607E-01  0.3529821E-01  0.2784645E-01  0.4176967E-01  0.1136649E-03  0.1136649E-03  0.4696921E-06  0.9393841E-06  0.0000000E+00  0.0000000E+00  0.2215995E-02  0.2215995E-02  0.0000000E+00  0.0000000E+00  0.9675609E-04  0.9675609E-04  0.1874069E-03  0.3748138E-03  0.0000000E+00  0.0000000E+00  0.3099972E-04  0.3099972E-04  0.0000000E+00  0.0000000E+00  0.0000000E+00  0.0000000E+00  0.0000000E+00  0.0000000E+00  0.0000000E+00  0.0000000E+00  0.0000000E+00  0.0000000E+00  0.0000000E+00  0.0000000E+00  0.0000000E+00  0.0000000E+00  0.0000000E+00  0.0000000E+00  0.0000000E+00  0.0000000E+00  0.0000000E+00  0.0000000E+00  0.0000000E+00  0.0000000E+00  0.0000000E+00  0.0000000E+00  0.0000000E+00  0.0000000E+00  0.0000000E+00  0.0000000E+00  0.1878750E-05  0.9393751E-06  0.1154503E-02  0.1154503E-02  0.2160586E-04  0.4321173E-04  0.8736287E-04  0.8736287E-04  0.4086308E-04  0.8172615E-04  0.6448884E-03  0.1289777E-02  0.6322043E-02  0.6322043E-02  0.0000000E+00  0.0000000E+00  0.0000000E+00  0.0000000E+00  0.0000000E+00  0.0000000E+00  0.0000000E+00  0.0000000E+00  0.0000000E+00  0.0000000E+00  0.1127252E-04  0.1127252E-04  0.3926608E-03  0.7853217E-03  0.0000000E+00  0.0000000E+00  0.6106017E-05  0.6106017E-05  0.1014536E-03  0.1014536E-03  0.0000000E+00  0.0000000E+00  0.2301487E-03  0.1150743E-03  0.0000000E+00  0.0000000E+00  0.0000000E+00  0.0000000E+00  0.1690879E-04  0.1690879E-04
  0.2879998E+01  0.4322532E-02  0.2881687E-02  0.2265503E-01  0.2265503E-01  0.2357845E-02  0.4715690E-02  0.9962168E-03  0.1992434E-02  0.2227885E-01  0.2227885E-01  0.3099955E-04  0.6199910E-04  0.7746649E-02  0.7746649E-02  0.1615732E-03  0.3231463E-03  0.5608111E-03  0.1121622E-02  0.9189046E-02  0.9189046E-02  0.0000000E+00  0.0000000E+00  0.9018904E-01  0.3006301E-01  0.0000000E+00  0.0000000E+00  0.0000000E+00  0.0000000E+00  0.0000000E+00  0.0000000E+00  0.0000000E+00  0.0000000E+00  0.0000000E+00  0.0000000E+00  0.0000000E+00  0.0000000E+00  0.0000000E+00  0.0000000E+00  0.0000000E+00  0.0000000E+00  0.0000000E+00  0.0000000E+00  0.2992899E-02  0.2992899E-02  0.6410609E-01  0.9615915E-01  0.4221271E-02  0.1266381E-01  0.1266848E-01  0.3800545E-01  0.2175578E-01  0.3263367E-01  0.2849140E-02  0.8547422E-02  0.2664310E-01  0.3996465E-01  0.6203389E-02  0.1861017E-01  0.1236352E-01  0.3709055E-01  0.2952889E-01  0.4429333E-01  0.2010277E-03  0.2010277E-03  0.1409071E-05  0.2818143E-05  0.0000000E+00  0.0000000E+00  0.2438159E-02  0.2438159E-02  0.0000000E+00  0.0000000E+00  0.1437250E-03  0.1437250E-03  0.2306186E-03  0.4612373E-03  0.0000000E+00  0.0000000E+00  0.5636313E-04  0.5636313E-04  0.0000000E+00  0.0000000E+00  0.0000000E+00  0.0000000E+00  0.0000000E+00  0.0000000E+00  0.0000000E+00  0.0000000E+00  0.0000000E+00  0.0000000E+00  0.0000000E+00  0.0000000E+00  0.0000000E+00  0.0000000E+00  0.0000000E+00  0.0000000E+00  0.0000000E+00  0.0000000E+00  0.0000000E+00  0.0000000E+00  0.0000000E+00  0.0000000E+00  0.0000000E+00  0.0000000E+00  0.0000000E+00  0.0000000E+00  0.0000000E+00  0.0000000E+00  0.1878750E-05  0.9393751E-06  0.1249382E-02  0.1249382E-02  0.3099964E-04  0.6199929E-04  0.1061504E-03  0.1061504E-03  0.5918140E-04  0.1183628E-03  0.7796903E-03  0.1559381E-02  0.6788450E-02  0.6788450E-02  0.0000000E+00  0.0000000E+00  0.0000000E+00  0.0000000E+00  0.0000000E+00  0.0000000E+00  0.0000000E+00  0.0000000E+00  0.0000000E+00  0.0000000E+00  0.1878758E-04  0.1878758E-04  0.4199025E-03  0.8398051E-03  0.0000000E+00  0.0000000E+00  0.9393856E-05  0.9393856E-05  0.1484228E-03  0.1484228E-03  0.0000000E+00  0.0000000E+00  0.2761787E-03  0.1380894E-03  0.0000000E+00  0.0000000E+00  0.0000000E+00  0.0000000E+00  0.3193890E-04  0.3193890E-04
  0.2909998E+01  0.4932185E-02  0.3288123E-02  0.2418622E-01  0.2418622E-01  0.2699781E-02  0.5399562E-02  0.1261591E-02  0.2523182E-02  0.2334035E-01  0.2334035E-01  0.4086305E-04  0.8172611E-04  0.8570948E-02  0.8570948E-02  0.2118304E-03  0.4236607E-03  0.6298551E-03  0.1259710E-02  0.9995976E-02  0.9995976E-02  0.0000000E+00  0.0000000E+00  0.9475233E-01  0.3158411E-01  0.0000000E+00  0.0000000E+00  0.0000000E+00  0.0000000E+00  0.0000000E+00  0.0000000E+00  0.0000000E+00  0.0000000E+00  0.0000000E+00  0.0000000E+00  0.0000000E+00  0.0000000E+00  0.0000000E+00  0.0000000E+00  0.0000000E+00  0.0000000E+00  0.0000000E+00  0.0000000E+00  0.3647324E-02  0.3647324E-02  0.6769634E-01  0.1015445E+00  0.4607984E-02  0.1382395E-01  0.1320988E-01  0.3962965E-01  0.2318269E-01  0.3477404E-01  0.2918029E-02  0.8754087E-02  0.2811855E-01  0.4217783E-01  0.6582581E-02  0.1974775E-01  0.1295814E-01  0.3887444E-01  0.3145242E-01  0.4717863E-01  0.3344197E-03  0.3344197E-03  0.1878761E-05  0.3757522E-05  0.0000000E+00  0.0000000E+00  0.2671595E-02  0.2671595E-02  0.0000000E+00  0.0000000E+00  0.2024364E-03  0.2024364E-03  0.2780574E-03  0.5561147E-03  0.0000000E+00  0.0000000E+00  0.9534808E-04  0.9534808E-04  0.0000000E+00  0.0000000E+00  0.0000000E+00  0.0000000E+00  0.0000000E+00  0.0000000E+00  0.0000000E+00  0.0000000E+00  0.0000000E+00  0.0000000E+00  0.0000000E+00  0.0000000E+00  0.0000000E+00  0.0000000E+00  0.0000000E+00  0.0000000E+00  0.0000000E+00  0.0000000E+00  0.0000000E+00  0.0000000E+00  0.0000000E+00  0.0000000E+00  0.0000000E+00  0.0000000E+00  0.0000000E+00  0.0000000E+00  0.0000000E+00  0.0000000E+00  0.3757511E-05  0.1878755E-05  0.1338624E-02  0.1338624E-02  0.4321166E-04  0.8642332E-04  0.1324534E-03  0.1324534E-03  0.7515094E-04  0.1503019E-03  0.8994628E-03  0.1798926E-02  0.7250632E-02  0.7250632E-02  0.0000000E+00  0.0000000E+00  0.0000000E+00  0.0000000E+00  0.0000000E+00  0.0000000E+00  0.0000000E+00  0.0000000E+00  0.0000000E+00  0.0000000E+00  0.3663580E-04  0.3663580E-04  0.4433868E-03  0.8867736E-03  0.0000000E+00  0.0000000E+00  0.1456036E-04  0.1456036E-04  0.2029066E-03  0.2029066E-03  0.0000000E+00  0.0000000E+00  0.3193908E-03  0.1596954E-03  0.0000000E+00  0.0000000E+00  0.0000000E+00  0.0000000E+00  0.5918108E-04  0.5918108E-04
  0.2939998E+01  0.5555944E-02  0.3703962E-02  0.2588415E-01  0.2588415E-01  0.3108410E-02  0.6216819E-02  0.1567366E-02  0.3134733E-02  0.2443286E-01  0.2443286E-01  0.5401444E-04  0.1080289E-03  0.9459128E-02  0.9459128E-02  0.2700716E-03  0.5401432E-03  0.7012486E-03  0.1402497E-02  0.1089637E-01  0.1089637E-01  0.0000000E+00  0.0000000E+00  0.9901522E-01  0.3300507E-01  0.0000000E+00  0.0000000E+00  0.0000000E+00  0.0000000E+00  0.0000000E+00  0.0000000E+00  0.0000000E+00  0.0000000E+00  0.0000000E+00  0.0000000E+00  0.1878797E-05  0.9393983E-06  0.0000000E+00  0.0000000E+00  0.0000000E+00  0.0000000E+00  0.0000000E+00  0.0000000E+00  0.4396958E-02  0.4396958E-02  0.7196619E-01  0.1079493E+00  0.5024127E-02  0.1507238E-01  0.1372153E-01  0.4116460E-01  0.2466064E-01  0.3699096E-01  0.3025431E-02  0.9076294E-02  0.2966946E-01  0.4450420E-01  0.7007495E-02  0.2102249E-01  0.1359598E-01  0.4078796E-01  0.3362897E-01  0.5044346E-01  0.5532963E-03  0.5532963E-03  0.4227242E-05  0.8454484E-05  0.0000000E+00  0.0000000E+00  0.2917242E-02  0.2917242E-02  0.0000000E+00  0.0000000E+00  0.2794650E-03  0.2794650E-03  0.3283143E-03  0.6566287E-03  0.0000000E+00  0.0000000E+00  0.1634531E-03  0.1634531E-03  0.0000000E+00  0.0000000E+00  0.0000000E+00  0.0000000E+00  0.0000000E+00  0.0000000E+00  0.0000000E+00  0.0000000E+00  0.0000000E+00  0.0000000E+00  0.0000000E+00  0.0000000E+00  0.0000000E+00  0.0000000E+00  0.0000000E+00  0.0000000E+00  0.0000000E+00  0.0000000E+00  0.0000000E+00  0.0000000E+00  0.0000000E+00  0.0000000E+00  0.0000000E+00  0.0000000E+00  0.0000000E+00  0.0000000E+00  0.0000000E+00  0.0000000E+00  0.6575697E-05  0.3287848E-05  0.1444774E-02  0.1444774E-02  0.6199948E-04  0.1239990E-03  0.1601646E-03  0.1601646E-03  0.9487824E-04  0.1897565E-03  0.1023931E-02  0.2047863E-02  0.7713752E-02  0.7713752E-02  0.0000000E+00  0.0000000E+00  0.0000000E+00  0.0000000E+00  0.0000000E+00  0.0000000E+00  0.0000000E+00  0.0000000E+00  0.0000000E+00  0.0000000E+00  0.5918091E-04  0.5918091E-04  0.4757950E-03  0.9515899E-03  0.0000000E+00  0.0000000E+00  0.2442386E-04  0.2442386E-04  0.2705421E-03  0.2705421E-03  0.0000000E+00  0.0000000E+00  0.3729354E-03  0.1864677E-03  0.0000000E+00  0.0000000E+00  0.0000000E+00  0.0000000E+00  0.1089684E-03  0.1089684E-03
  0.2969998E+01  0.6263747E-02  0.4175831E-02  0.2769903E-01  0.2769903E-01  0.3539592E-02  0.7079184E-02  0.1901790E-02  0.3803580E-02  0.2545021E-01  0.2545021E-01  0.6716594E-04  0.1343319E-03  0.1044594E-01  0.1044594E-01  0.3508581E-03  0.7017162E-03  0.7970659E-03  0.1594132E-02  0.1180992E-01  0.1180992E-01  0.0000000E+00  0.0000000E+00  0.1028686E+00  0.3428952E-01  0.0000000E+00  0.0000000E+00  0.0000000E+00  0.0000000E+00  0.0000000E+00  0.0000000E+00  0.0000000E+00  0.0000000E+00  0.0000000E+00  0.0000000E+00  0.1878797E-05  0.9393983E-06  0.0000000E+00  0.0000000E+00  0.0000000E+00  0.0000000E+00  0.0000000E+00  0.0000000E+00  0.5264322E-02  0.5264322E-02  0.7684121E-01  0.1152618E+00  0.5487872E-02  0.1646362E-01  0.1421377E-01  0.4264131E-01  0.2618808E-01  0.3928212E-01  0.3145047E-02  0.9435140E-02  0.3137349E-01  0.4706024E-01  0.7455267E-02  0.2236580E-01  0.1421942E-01  0.4265825E-01  0.3606166E-01  0.5409248E-01  0.8407420E-03  0.8407420E-03  0.6106003E-05  0.1221201E-04  0.0000000E+00  0.0000000E+00  0.3166179E-02  0.3166179E-02  0.0000000E+00  0.0000000E+00  0.3668278E-03  0.3668278E-03  0.3865559E-03  0.7731118E-03  0.0000000E+00  0.0000000E+00  0.2597400E-03  0.2597400E-03  0.0000000E+00  0.0000000E+00  0.0000000E+00  0.0000000E+00  0.0000000E+00  0.0000000E+00  0.0000000E+00  0.0000000E+00  0.0000000E+00  0.0000000E+00  0.0000000E+00  0.0000000E+00  0.0000000E+00  0.0000000E+00  0.0000000E+00  0.0000000E+00  0.0000000E+00  0.0000000E+00  0.0000000E+00  0.0000000E+00  0.0000000E+00  0.0000000E+00  0.0000000E+00  0.0000000E+00  0.0000000E+00  0.0000000E+00  0.0000000E+00  0.0000000E+00  0.7515071E-05  0.3757536E-05  0.1527440E-02  0.1527440E-02  0.9018101E-04  0.1803620E-03  0.1902250E-03  0.1902250E-03  0.1155445E-03  0.2310891E-03  0.1146992E-02  0.2293984E-02  0.8187662E-02  0.8187662E-02  0.0000000E+00  0.0000000E+00  0.0000000E+00  0.0000000E+00  0.0000000E+00  0.0000000E+00  0.0000000E+00  0.0000000E+00  0.0000000E+00  0.0000000E+00  0.9957434E-04  0.9957434E-04  0.5133697E-03  0.1026739E-02  0.0000000E+00  0.0000000E+00  0.4274167E-04  0.4274167E-04  0.3663588E-03  0.3663588E-03  0.0000000E+00  0.0000000E+00  0.4386921E-03  0.2193461E-03  0.0000000E+00  0.0000000E+00  0.0000000E+00  0.0000000E+00  0.1841187E-03  0.1841187E-03
  0.2999998E+01  0.6984239E-02  0.4656158E-02  0.2960597E-01  0.2960597E-01  0.3974051E-02  0.7948102E-02  0.2260633E-02  0.4521265E-02  0.2650467E-01  0.2650467E-01  0.8595346E-04  0.1719069E-03  0.1149758E-01  0.1149758E-01  0.4311764E-03  0.8623527E-03  0.8957009E-03  0.1791402E-02  0.1283243E-01  0.1283243E-01  0.0000000E+00  0.0000000E+00  0.1063781E+00  0.3545936E-01  0.0000000E+00  0.0000000E+00  0.0000000E+00  0.0000000E+00  0.0000000E+00  0.0000000E+00  0.0000000E+00  0.0000000E+00  0.0000000E+00  0.0000000E+00  0.5636341E-05  0.2818171E-05  0.0000000E+00  0.0000000E+00  0.0000000E+00  0.0000000E+00  0.0000000E+00  0.0000000E+00  0.6166104E-02  0.6166104E-02  0.8229375E-01  0.1234406E+00  0.6003282E-02  0.1800985E-01  0.1467719E-01  0.4403159E-01  0.2771333E-01  0.4156999E-01  0.3300361E-02  0.9901082E-02  0.3315643E-01  0.4973466E-01  0.7934049E-02  0.2380215E-01  0.1484693E-01  0.4454078E-01  0.3879835E-01  0.5819752E-01  0.1277547E-02  0.1277547E-02  0.8924132E-05  0.1784826E-04  0.0000000E+00  0.0000000E+00  0.3419812E-02  0.3419812E-02  0.0000000E+00  0.0000000E+00  0.4748562E-03  0.4748562E-03  0.4415096E-03  0.8830192E-03  0.0000000E+00  0.0000000E+00  0.3968900E-03  0.3968900E-03  0.0000000E+00  0.0000000E+00  0.0000000E+00  0.0000000E+00  0.0000000E+00  0.0000000E+00  0.0000000E+00  0.0000000E+00  0.0000000E+00  0.0000000E+00  0.0000000E+00  0.0000000E+00  0.0000000E+00  0.0000000E+00  0.9393805E-06  0.4696903E-06  0.0000000E+00  0.0000000E+00  0.0000000E+00  0.0000000E+00  0.0000000E+00  0.0000000E+00  0.0000000E+00  0.0000000E+00  0.0000000E+00  0.0000000E+00  0.0000000E+00  0.0000000E+00  0.1503016E-04  0.7515082E-05  0.1590379E-02  0.1590379E-02  0.1338625E-03  0.2677250E-03  0.2216940E-03  0.2216940E-03  0.1319840E-03  0.2639681E-03  0.1278974E-02  0.2557948E-02  0.8680364E-02  0.8680364E-02  0.0000000E+00  0.0000000E+00  0.0000000E+00  0.0000000E+00  0.0000000E+00  0.0000000E+00  0.0000000E+00  0.0000000E+00  0.0000000E+00  0.0000000E+00  0.1399677E-03  0.1399677E-03  0.5481270E-03  0.1096254E-02  0.0000000E+00  0.0000000E+00  0.6575650E-04  0.6575650E-04  0.4415093E-03  0.4415093E-03  0.0000000E+00  0.0000000E+00  0.5063278E-03  0.2531639E-03  0.0000000E+00  0.0000000E+00  0.0000000E+00  0.0000000E+00  0.2818147E-03  0.2818147E-03
  0.3029998E+01  0.7770502E-02  0.5180334E-02  0.3175151E-01  0.3175151E-01  0.4458774E-02  0.8917548E-02  0.2649537E-02  0.5299075E-02  0.2753236E-01  0.2753236E-01  0.1103775E-03  0.2207551E-03  0.1265584E-01  0.1265584E-01  0.5208888E-03  0.1041778E-02  0.1021576E-02  0.2043152E-02  0.1394467E-01  0.1394467E-01  0.0000000E+00  0.0000000E+00  0.1095626E+00  0.3652086E-01  0.0000000E+00  0.0000000E+00  0.0000000E+00  0.0000000E+00  0.0000000E+00  0.0000000E+00  0.0000000E+00  0.0000000E+00  0.0000000E+00  0.0000000E+00  0.1596946E-04  0.7984730E-05  0.0000000E+00  0.0000000E+00  0.0000000E+00  0.0000000E+00  0.0000000E+00  0.0000000E+00  0.7077937E-02  0.7077937E-02  0.8827603E-01  0.1324141E+00  0.6580685E-02  0.1974206E-01  0.1514595E-01  0.4543784E-01  0.2923294E-01  0.4384941E-01  0.3482282E-02  0.1044685E-01  0.3508874E-01  0.5263312E-01  0.8468549E-02  0.2540565E-01  0.1546253E-01  0.4638760E-01  0.4171606E-01  0.6257408E-01  0.1946394E-02  0.1946394E-02  0.1503009E-04  0.3006018E-04  0.0000000E+00  0.0000000E+00  0.3680020E-02  0.3680020E-02  0.0000000E+00  0.0000000E+00  0.6298545E-03  0.6298545E-03  0.5025692E-03  0.1005138E-02  0.0000000E+00  0.0000000E+00  0.5692660E-03  0.5692660E-03  0.0000000E+00  0.0000000E+00  0.0000000E+00  0.0000000E+00  0.0000000E+00  0.0000000E+00  0.0000000E+00  0.0000000E+00  0.0000000E+00  0.0000000E+00  0.0000000E+00  0.0000000E+00  0.0000000E+00  0.0000000E+00  0.2818155E-05  0.1409077E-05  0.0000000E+00  0.0000000E+00  0.0000000E+00  0.0000000E+00  0.0000000E+00  0.0000000E+00  0.0000000E+00  0.0000000E+00  0.0000000E+00  0.0000000E+00  0.0000000E+00  0.0000000E+00  0.2630278E-04  0.1315139E-04  0.1663650E-02  0.1663650E-02  0.1789537E-03  0.3579073E-03  0.2503460E-03  0.2503460E-03  0.1446657E-03  0.2893313E-03  0.1409078E-02  0.2818155E-02  0.9174008E-02  0.9174008E-02  0.0000000E+00  0.0000000E+00  0.0000000E+00  0.0000000E+00  0.0000000E+00  0.0000000E+00  0.0000000E+00  0.0000000E+00  0.0000000E+00  0.0000000E+00  0.1963308E-03  0.1963308E-03  0.5875812E-03  0.1175162E-02  0.0000000E+00  0.0000000E+00  0.9628638E-04  0.9628638E-04  0.5824166E-03  0.5824166E-03  0.0000000E+00  0.0000000E+00  0.5965082E-03  0.2982541E-03  0.0000000E+00  0.0000000E+00  0.0000000E+00  0.0000000E+00  0.3842071E-03  0.3842071E-03
  0.3059998E+01  0.8624858E-02  0.5749905E-02  0.3404830E-01  0.3404830E-01  0.4985767E-02  0.9971535E-02  0.3069446E-02  0.6138893E-02  0.2851636E-01  0.2851636E-01  0.1418463E-03  0.2836926E-03  0.1388972E-01  0.1388972E-01  0.6035548E-03  0.1207110E-02  0.1138526E-02  0.2277052E-02  0.1511561E-01  0.1511561E-01  0.0000000E+00  0.0000000E+00  0.1125385E+00  0.3751284E-01  0.6575683E-05  0.3287842E-05  0.0000000E+00  0.0000000E+00  0.0000000E+00  0.0000000E+00  0.9393810E-06  0.4696905E-06  0.0000000E+00  0.0000000E+00  0.3287844E-04  0.1643922E-04  0.0000000E+00  0.0000000E+00  0.0000000E+00  0.0000000E+00  0.9393810E-06  0.4696905E-06  0.7960339E-02  0.7960339E-02  0.9466694E-01  0.1420004E+00  0.7167172E-02  0.2150152E-01  0.1561970E-01  0.4685912E-01  0.3081235E-01  0.4621853E-01  0.3695521E-02  0.1108656E-01  0.3707458E-01  0.5561188E-01  0.9014020E-02  0.2704206E-01  0.1612011E-01  0.4836032E-01  0.4476430E-01  0.6714644E-01  0.2711046E-02  0.2711046E-02  0.1549978E-04  0.3099956E-04  0.0000000E+00  0.0000000E+00  0.3948199E-02  0.3948199E-02  0.0000000E+00  0.0000000E+00  0.8135028E-03  0.8135028E-03  0.5664470E-03  0.1132894E-02  0.0000000E+00  0.0000000E+00  0.8097489E-03  0.8097489E-03  0.0000000E+00  0.0000000E+00  0.0000000E+00  0.0000000E+00  0.0000000E+00  0.0000000E+00  0.0000000E+00  0.0000000E+00  0.0000000E+00  0.0000000E+00  0.0000000E+00  0.0000000E+00  0.0000000E+00  0.0000000E+00  0.4696950E-05  0.2348475E-05  0.0000000E+00  0.0000000E+00  0.0000000E+00  0.0000000E+00  0.0000000E+00  0.0000000E+00  0.0000000E+00  0.0000000E+00  0.0000000E+00  0.0000000E+00  0.0000000E+00  0.0000000E+00  0.3945413E-04  0.1972707E-04  0.1716256E-02  0.1716256E-02  0.2259232E-03  0.4518464E-03  0.2804064E-03  0.2804064E-03  0.1676809E-03  0.3353618E-03  0.1521334E-02  0.3042668E-02  0.9673296E-02  0.9673296E-02  0.0000000E+00  0.0000000E+00  0.0000000E+00  0.0000000E+00  0.0000000E+00  0.0000000E+00  0.0000000E+00  0.0000000E+00  0.0000000E+00  0.0000000E+00  0.2818140E-03  0.2818140E-03  0.6298535E-03  0.1259707E-02  0.0000000E+00  0.0000000E+00  0.1465433E-03  0.1465433E-03  0.6951413E-03  0.6951413E-03  0.0000000E+00  0.0000000E+00  0.6848101E-03  0.3424051E-03  0.0000000E+00  0.0000000E+00  0.0000000E+00  0.0000000E+00  0.5655073E-03  0.5655073E-03
  0.3089998E+01  0.9573620E-02  0.6382412E-02  0.3653531E-01  0.3653531E-01  0.5481292E-02  0.1096258E-01  0.3506727E-02  0.7013455E-02  0.2953466E-01  0.2953466E-01  0.1784821E-03  0.3569642E-03  0.1517433E-01  0.1517433E-01  0.7012491E-03  0.1402498E-02  0.1286947E-02  0.2573895E-02  0.1639786E-01  0.1639786E-01  0.0000000E+00  0.0000000E+00  0.1153022E+00  0.3843406E-01  0.2066645E-04  0.1033323E-04  0.0000000E+00  0.0000000E+00  0.0000000E+00  0.0000000E+00  0.9393810E-06  0.4696905E-06  0.0000000E+00  0.0000000E+00  0.5448410E-04  0.2724205E-04  0.0000000E+00  0.0000000E+00  0.0000000E+00  0.0000000E+00  0.8454404E-05  0.4227202E-05  0.8889683E-02  0.8889683E-02  0.1013328E+00  0.1519992E+00  0.7835699E-02  0.2350710E-01  0.1608470E-01  0.4825410E-01  0.3250730E-01  0.4876096E-01  0.3978582E-02  0.1193574E-01  0.3915531E-01  0.5873297E-01  0.9619914E-02  0.2885974E-01  0.1681901E-01  0.5045702E-01  0.4797592E-01  0.7196387E-01  0.3742486E-02  0.3742486E-02  0.2301473E-04  0.4602946E-04  0.0000000E+00  0.0000000E+00  0.4231913E-02  0.4231913E-02  0.0000000E+00  0.0000000E+00  0.1056804E-02  0.1056804E-02  0.6242185E-03  0.1248437E-02  0.4696859E-06  0.9393719E-06  0.1073244E-02  0.1073244E-02  0.0000000E+00  0.0000000E+00  0.0000000E+00  0.0000000E+00  0.1878754E-05  0.9393772E-06  0.0000000E+00  0.0000000E+00  0.0000000E+00  0.0000000E+00  0.0000000E+00  0.0000000E+00  0.0000000E+00  0.0000000E+00  0.7515119E-05  0.3757560E-05  0.0000000E+00  0.0000000E+00  0.0000000E+00  0.0000000E+00  0.0000000E+00  0.0000000E+00  0.0000000E+00  0.0000000E+00  0.0000000E+00  0.0000000E+00  0.0000000E+00  0.0000000E+00  0.4978725E-04  0.2489363E-04  0.1757589E-02  0.1757589E-02  0.2883925E-03  0.5767851E-03  0.3184512E-03  0.3184512E-03  0.1888173E-03  0.3776346E-03  0.1640636E-02  0.3281271E-02  0.1018338E-01  0.1018338E-01  0.0000000E+00  0.0000000E+00  0.0000000E+00  0.0000000E+00  0.0000000E+00  0.0000000E+00  0.0000000E+00  0.0000000E+00  0.0000000E+00  0.0000000E+00  0.3795096E-03  0.3795096E-03  0.6707167E-03  0.1341433E-02  0.0000000E+00  0.0000000E+00  0.2160574E-03  0.2160574E-03  0.8210173E-03  0.8210173E-03  0.0000000E+00  0.0000000E+00  0.7872030E-03  0.3936015E-03  0.0000000E+00  0.0000000E+00  0.1878754E-05  0.9393772E-06  0.7562008E-03  0.7562008E-03
  0.3119998E+01  0.1060458E-01  0.7069722E-02  0.3923227E-01  0.3923227E-01  0.6050556E-02  0.1210111E-01  0.3973136E-02  0.7946271E-02  0.3054309E-01  0.3054309E-01  0.2306179E-03  0.4612359E-03  0.1650026E-01  0.1650026E-01  0.8055191E-03  0.1611038E-02  0.1441942E-02  0.2883884E-02  0.1780739E-01  0.1780739E-01  0.0000000E+00  0.0000000E+00  0.1178376E+00  0.3927919E-01  0.5918089E-04  0.2959045E-04  0.0000000E+00  0.0000000E+00  0.0000000E+00  0.0000000E+00  0.1878760E-05  0.9393801E-06  0.0000000E+00  0.0000000E+00  0.8360491E-04  0.4180246E-04  0.0000000E+00  0.0000000E+00  0.0000000E+00  0.0000000E+00  0.2160569E-04  0.1080284E-04  0.9734489E-02  0.9734489E-02  0.1080453E+00  0.1620679E+00  0.8529902E-02  0.2558971E-01  0.1657067E-01  0.4971203E-01  0.3422511E-01  0.5133767E-01  0.4305175E-02  0.1291552E-01  0.4126202E-01  0.6189303E-01  0.1027091E-01  0.3081274E-01  0.1751290E-01  0.5253870E-01  0.5122931E-01  0.7684395E-01  0.5156253E-02  0.5156253E-02  0.3006010E-04  0.6012020E-04  0.0000000E+00  0.0000000E+00  0.4512795E-02  0.4512795E-02  0.0000000E+00  0.0000000E+00  0.1331565E-02  0.1331565E-02  0.6796418E-03  0.1359284E-02  0.9393775E-06  0.1878755E-05  0.1445236E-02  0.1445236E-02  0.0000000E+00  0.0000000E+00  0.0000000E+00  0.0000000E+00  0.4696900E-05  0.2348450E-05  0.0000000E+00  0.0000000E+00  0.0000000E+00  0.0000000E+00  0.0000000E+00  0.0000000E+00  0.0000000E+00  0.0000000E+00  0.1033329E-04  0.5166645E-05  0.0000000E+00  0.0000000E+00  0.0000000E+00  0.0000000E+00  0.0000000E+00  0.0000000E+00  0.0000000E+00  0.0000000E+00  0.0000000E+00  0.0000000E+00  0.0000000E+00  0.0000000E+00  0.6387799E-04  0.3193899E-04  0.1788588E-02  0.1788588E-02  0.3438164E-03  0.6876327E-03  0.3597848E-03  0.3597848E-03  0.2118320E-03  0.4236640E-03  0.1742560E-02  0.3485119E-02  0.1071460E-01  0.1071460E-01  0.0000000E+00  0.0000000E+00  0.0000000E+00  0.0000000E+00  0.0000000E+00  0.0000000E+00  0.0000000E+00  0.0000000E+00  0.5636379E-05  0.2818190E-05  0.4959927E-03  0.4959927E-03  0.7045345E-03  0.1409069E-02  0.0000000E+00  0.0000000E+00  0.2926177E-03  0.2926177E-03  0.9976208E-03  0.9976208E-03  0.0000000E+00  0.0000000E+00  0.9130798E-03  0.4565399E-03  0.0000000E+00  0.0000000E+00  0.4696900E-05  0.2348450E-05  0.1020167E-02  0.1020167E-02
  0.3149997E+01  0.1164212E-01  0.7761411E-02  0.4228289E-01  0.4228289E-01  0.6635317E-02  0.1327063E-01  0.4458326E-02  0.8916652E-02  0.3154963E-01  0.3154963E-01  0.2789961E-03  0.5579921E-03  0.1786285E-01  0.1786285E-01  0.9187146E-03  0.1837429E-02  0.1619018E-02  0.3238036E-02  0.1933904E-01  0.1933904E-01  0.0000000E+00  0.0000000E+00  0.1202255E+00  0.4007515E-01  0.1221198E-03  0.6105991E-04  0.0000000E+00  0.0000000E+00  0.0000000E+00  0.0000000E+00  0.3757523E-05  0.1878761E-05  0.0000000E+00  0.0000000E+00  0.1249379E-03  0.6246896E-04  0.0000000E+00  0.0000000E+00  0.0000000E+00  0.0000000E+00  0.4884758E-04  0.2442379E-04  0.1062943E-01  0.1062943E-01  0.1146143E+00  0.1719215E+00  0.9210951E-02  0.2763286E-01  0.1707325E-01  0.5121975E-01  0.3605377E-01  0.5408065E-01  0.4689068E-02  0.1406720E-01  0.4346485E-01  0.6519729E-01  0.1095259E-01  0.3285777E-01  0.1821807E-01  0.5465421E-01  0.5453047E-01  0.8179568E-01  0.6877224E-02  0.6877224E-02  0.4368112E-04  0.8736223E-04  0.0000000E+00  0.0000000E+00  0.4828434E-02  0.4828434E-02  0.0000000E+00  0.0000000E+00  0.1667866E-02  0.1667866E-02  0.7407016E-03  0.1481403E-02  0.2818148E-05  0.5636296E-05  0.1862326E-02  0.1862326E-02  0.0000000E+00  0.0000000E+00  0.0000000E+00  0.0000000E+00  0.1784816E-04  0.8924081E-05  0.0000000E+00  0.0000000E+00  0.0000000E+00  0.0000000E+00  0.0000000E+00  0.0000000E+00  0.0000000E+00  0.0000000E+00  0.2254527E-04  0.1127264E-04  0.0000000E+00  0.0000000E+00  0.0000000E+00  0.0000000E+00  0.0000000E+00  0.0000000E+00  0.0000000E+00  0.0000000E+00  0.0000000E+00  0.0000000E+00  0.0000000E+00  0.0000000E+00  0.9299899E-04  0.4649950E-04  0.1839315E-02  0.1839315E-02  0.4109828E-03  0.8219656E-03  0.4015870E-03  0.4015870E-03  0.2400134E-03  0.4800269E-03  0.1860922E-02  0.3721843E-02  0.1126556E-01  0.1126556E-01  0.0000000E+00  0.0000000E+00  0.0000000E+00  0.0000000E+00  0.0000000E+00  0.0000000E+00  0.0000000E+00  0.0000000E+00  0.1221204E-04  0.6106018E-05  0.6115359E-03  0.6115359E-03  0.7529128E-03  0.1505826E-02  0.0000000E+00  0.0000000E+00  0.3846769E-03  0.3846769E-03  0.1224950E-02  0.1224950E-02  0.0000000E+00  0.0000000E+00  0.1045533E-02  0.5227664E-03  0.0000000E+00  0.0000000E+00  0.1409076E-04  0.7045382E-05  0.1355525E-02  0.1355525E-02
  0.3179997E+01  0.1276796E-01  0.8511974E-02  0.4554063E-01  0.4554063E-01  0.7223844E-02  0.1444769E-01  0.4992833E-02  0.9985667E-02  0.3255055E-01  0.3255055E-01  0.3466315E-03  0.6932630E-03  0.1918878E-01  0.1918878E-01  0.1028622E-02  0.2057244E-02  0.1797502E-02  0.3595005E-02  0.2099518E-01  0.2099518E-01  0.0000000E+00  0.0000000E+00  0.1226406E+00  0.4088020E-01  0.2169965E-03  0.1084983E-03  0.0000000E+00  0.0000000E+00  0.0000000E+00  0.0000000E+00  0.1033319E-04  0.5166597E-05  0.0000000E+00  0.0000000E+00  0.1653315E-03  0.8266575E-04  0.0000000E+00  0.0000000E+00  0.0000000E+00  0.0000000E+00  0.8548304E-04  0.4274152E-04  0.1141601E-01  0.1141601E-01  0.1209264E+00  0.1813896E+00  0.9960887E-02  0.2988267E-01  0.1762341E-01  0.5287024E-01  0.3790842E-01  0.5686263E-01  0.5134646E-02  0.1540394E-01  0.4567083E-01  0.6850626E-01  0.1167027E-01  0.3501081E-01  0.1897959E-01  0.5693877E-01  0.5775173E-01  0.8662759E-01  0.8887498E-02  0.8887498E-02  0.6152940E-04  0.1230588E-03  0.0000000E+00  0.0000000E+00  0.5128574E-02  0.5128574E-02  0.0000000E+00  0.0000000E+00  0.2035178E-02  0.2035178E-02  0.7980039E-03  0.1596008E-02  0.3757534E-05  0.7515067E-05  0.2357839E-02  0.2357839E-02  0.0000000E+00  0.0000000E+00  0.0000000E+00  0.0000000E+00  0.3381760E-04  0.1690880E-04  0.0000000E+00  0.0000000E+00  0.0000000E+00  0.0000000E+00  0.0000000E+00  0.0000000E+00  0.0000000E+00  0.0000000E+00  0.4884808E-04  0.2442404E-04  0.0000000E+00  0.0000000E+00  0.0000000E+00  0.0000000E+00  0.0000000E+00  0.0000000E+00  0.0000000E+00  0.0000000E+00  0.0000000E+00  0.0000000E+00  0.0000000E+00  0.0000000E+00  0.1380887E-03  0.6904435E-04  0.1881587E-02  0.1881587E-02  0.4894210E-03  0.9788420E-03  0.4509049E-03  0.4509049E-03  0.2728915E-03  0.5457831E-03  0.1966133E-02  0.3932266E-02  0.1176954E-01  0.1176954E-01  0.0000000E+00  0.0000000E+00  0.4696903E-05  0.2348452E-05  0.0000000E+00  0.0000000E+00  0.0000000E+00  0.0000000E+00  0.3193910E-04  0.1596955E-04  0.7571403E-03  0.7571403E-03  0.7956546E-03  0.1591309E-02  0.0000000E+00  0.0000000E+00  0.5002199E-03  0.5002199E-03  0.1527427E-02  0.1527427E-02  0.0000000E+00  0.0000000E+00  0.1178925E-02  0.5894626E-03  0.0000000E+00  0.0000000E+00  0.3757555E-04  0.1878777E-04  0.1746316E-02  0.1746316E-02
  0.3209997E+01  0.1394502E-01  0.9296678E-02  0.4913668E-01  0.4913668E-01  0.7843366E-02  0.1568673E-01  0.5520296E-02  0.1104059E-01  0.3355993E-01  0.3355993E-01  0.4274187E-03  0.8548375E-03  0.2065890E-01  0.2065890E-01  0.1141818E-02  0.2283636E-02  0.2006043E-02  0.4012086E-02  0.2267998E-01  0.2267998E-01  0.0000000E+00  0.0000000E+00  0.1251525E+00  0.4171750E-01  0.3813883E-03  0.1906942E-03  0.0000000E+00  0.0000000E+00  0.0000000E+00  0.0000000E+00  0.2066639E-04  0.1033320E-04  0.0000000E+00  0.0000000E+00  0.2263917E-03  0.1131959E-03  0.0000000E+00  0.0000000E+00  0.0000000E+00  0.0000000E+00  0.1493610E-03  0.7468050E-04  0.1221701E-01  0.1221701E-01  0.1269778E+00  0.1904667E+00  0.1076876E-01  0.3230628E-01  0.1817106E-01  0.5451320E-01  0.3985074E-01  0.5977610E-01  0.5641912E-02  0.1692574E-01  0.4791064E-01  0.7186596E-01  0.1239548E-01  0.3718643E-01  0.1977837E-01  0.5933512E-01  0.6094710E-01  0.9142064E-01  0.1115797E-01  0.1115797E-01  0.8924100E-04  0.1784820E-03  0.0000000E+00  0.0000000E+00  0.5438568E-02  0.5438568E-02  0.4696926E-06  0.9393851E-06  0.2457890E-02  0.2457890E-02  0.8628213E-03  0.1725643E-02  0.6575738E-05  0.1315148E-04  0.2941669E-02  0.2941669E-02  0.0000000E+00  0.0000000E+00  0.0000000E+00  0.0000000E+00  0.5918125E-04  0.2959062E-04  0.0000000E+00  0.0000000E+00  0.0000000E+00  0.0000000E+00  0.0000000E+00  0.0000000E+00  0.0000000E+00  0.0000000E+00  0.1099083E-03  0.5495416E-04  0.0000000E+00  0.0000000E+00  0.0000000E+00  0.0000000E+00  0.0000000E+00  0.0000000E+00  0.0000000E+00  0.0000000E+00  0.0000000E+00  0.0000000E+00  0.0000000E+00  0.0000000E+00  0.1841192E-03  0.9205962E-04  0.1946406E-02  0.1946406E-02  0.5673910E-03  0.1134782E-02  0.4964650E-03  0.4964650E-03  0.3198608E-03  0.6397216E-03  0.2059604E-02  0.4119208E-02  0.1228995E-01  0.1228995E-01  0.0000000E+00  0.0000000E+00  0.5636289E-05  0.2818144E-05  0.0000000E+00  0.0000000E+00  0.0000000E+00  0.0000000E+00  0.6012039E-04  0.3006020E-04  0.8924105E-03  0.8924105E-03  0.8365181E-03  0.1673036E-02  0.0000000E+00  0.0000000E+00  0.6439458E-03  0.6439458E-03  0.1856210E-02  0.1856210E-02  0.0000000E+00  0.0000000E+00  0.1330166E-02  0.6650831E-03  0.0000000E+00  0.0000000E+00  0.6293920E-04  0.3146960E-04  0.2198157E-02  0.2198157E-02
  0.3239997E+01  0.1523714E-01  0.1015809E-01  0.5286413E-01  0.5286413E-01  0.8471340E-02  0.1694268E-01  0.6087680E-02  0.1217536E-01  0.3456742E-01  0.3456742E-01  0.5147812E-03  0.1029562E-02  0.2210461E-01  0.2210461E-01  0.1264408E-02  0.2528816E-02  0.2212708E-02  0.4425415E-02  0.2442581E-01  0.2442581E-01  0.0000000E+00  0.0000000E+00  0.1276560E+00  0.4255198E-01  0.6002628E-03  0.3001314E-03  0.0000000E+00  0.0000000E+00  0.0000000E+00  0.0000000E+00  0.3475713E-04  0.1737857E-04  0.0000000E+00  0.0000000E+00  0.3015416E-03  0.1507708E-03  0.0000000E+00  0.0000000E+00  0.0000000E+00  0.0000000E+00  0.2329655E-03  0.1164828E-03  0.1300359E-01  0.1300359E-01  0.1327219E+00  0.1990828E+00  0.1163142E-01  0.3489426E-01  0.1877727E-01  0.5633184E-01  0.4188105E-01  0.6282158E-01  0.6209300E-02  0.1862790E-01  0.5018581E-01  0.7527872E-01  0.1321180E-01  0.3963540E-01  0.2061756E-01  0.6185270E-01  0.6409442E-01  0.9614162E-01  0.1360974E-01  0.1360974E-01  0.1254072E-03  0.2508145E-03  0.0000000E+00  0.0000000E+00  0.5779565E-02  0.5779565E-02  0.4696926E-06  0.9393851E-06  0.2928027E-02  0.2928027E-02  0.9328048E-03  0.1865610E-02  0.1174248E-04  0.2348495E-04  0.3668299E-02  0.3668299E-02  0.0000000E+00  0.0000000E+00  0.0000000E+00  0.0000000E+00  0.9675571E-04  0.4837786E-04  0.0000000E+00  0.0000000E+00  0.0000000E+00  0.0000000E+00  0.0000000E+00  0.0000000E+00  0.0000000E+00  0.0000000E+00  0.1841201E-03  0.9206003E-04  0.0000000E+00  0.0000000E+00  0.0000000E+00  0.0000000E+00  0.0000000E+00  0.0000000E+00  0.0000000E+00  0.0000000E+00  0.0000000E+00  0.0000000E+00  0.0000000E+00  0.0000000E+00  0.2451800E-03  0.1225900E-03  0.2024373E-02  0.2024373E-02  0.6439513E-03  0.1287903E-02  0.5486008E-03  0.5486008E-03  0.3626029E-03  0.7252059E-03  0.2155420E-02  0.4310840E-02  0.1279205E-01  0.1279205E-01  0.0000000E+00  0.0000000E+00  0.9393815E-05  0.4696908E-05  0.0000000E+00  0.0000000E+00  0.0000000E+00  0.0000000E+00  0.1117867E-03  0.5589333E-04  0.1033317E-02  0.1033317E-02  0.8895929E-03  0.1779186E-02  0.0000000E+00  0.0000000E+00  0.7961252E-03  0.7961252E-03  0.2215052E-02  0.2215052E-02  0.0000000E+00  0.0000000E+00  0.1504892E-02  0.7524460E-03  0.0000000E+00  0.0000000E+00  0.1042723E-03  0.5213617E-04  0.2746760E-02  0.2746760E-02
  0.3269997E+01  0.1657434E-01  0.1104956E-01  0.5696639E-01  0.5696639E-01  0.9111053E-02  0.1822211E-01  0.6682774E-02  0.1336555E-01  0.3556738E-01  0.3556738E-01  0.6054312E-03  0.1210862E-02  0.2356958E-01  0.2356958E-01  0.1399678E-02  0.2799357E-02  0.2451313E-02  0.4902625E-02  0.2638865E-01  0.2638865E-01  0.0000000E+00  0.0000000E+00  0.1303699E+00  0.4345661E-01  0.9544000E-03  0.4772000E-03  0.0000000E+00  0.0000000E+00  0.0000000E+00  0.0000000E+00  0.6763524E-04  0.3381762E-04  0.0000000E+00  0.0000000E+00  0.3926626E-03  0.1963313E-03  0.0000000E+00  0.0000000E+00  0.0000000E+00  0.0000000E+00  0.3438116E-03  0.1719058E-03  0.1379141E-01  0.1379141E-01  0.1379986E+00  0.2069979E+00  0.1252351E-01  0.3757053E-01  0.1941762E-01  0.5825287E-01  0.4402190E-01  0.6603286E-01  0.6827107E-02  0.2048132E-01  0.5244657E-01  0.7866987E-01  0.1404253E-01  0.4212758E-01  0.2144203E-01  0.6432611E-01  0.6717932E-01  0.1007690E+00  0.1625036E-01  0.1625036E-01  0.1728458E-03  0.3456916E-03  0.0000000E+00  0.0000000E+00  0.6094706E-02  0.6094706E-02  0.4696926E-06  0.9393851E-06  0.3470512E-02  0.3470512E-02  0.1008425E-02  0.2016850E-02  0.1643940E-04  0.3287881E-04  0.4455972E-02  0.4455972E-02  0.0000000E+00  0.0000000E+00  0.0000000E+00  0.0000000E+00  0.1596941E-03  0.7984703E-04  0.0000000E+00  0.0000000E+00  0.0000000E+00  0.0000000E+00  0.0000000E+00  0.0000000E+00  0.0000000E+00  0.0000000E+00  0.2912096E-03  0.1456048E-03  0.0000000E+00  0.0000000E+00  0.0000000E+00  0.0000000E+00  0.0000000E+00  0.0000000E+00  0.0000000E+00  0.0000000E+00  0.0000000E+00  0.0000000E+00  0.0000000E+00  0.0000000E+00  0.3287854E-03  0.1643927E-03  0.2104220E-02  0.2104220E-02  0.7252087E-03  0.1450417E-02  0.6021454E-03  0.6021454E-03  0.4203749E-03  0.8407498E-03  0.2249828E-02  0.4499656E-02  0.1331339E-01  0.1331339E-01  0.0000000E+00  0.0000000E+00  0.1878755E-04  0.9393776E-05  0.0000000E+00  0.0000000E+00  0.0000000E+00  0.0000000E+00  0.1756644E-03  0.8783220E-04  0.1213677E-02  0.1213677E-02  0.9412591E-03  0.1882518E-02  0.0000000E+00  0.0000000E+00  0.9652134E-03  0.9652134E-03  0.2581407E-02  0.2581407E-02  0.0000000E+00  0.0000000E+00  0.1705919E-02  0.8529593E-03  0.0000000E+00  0.0000000E+00  0.1606351E-03  0.8031756E-04  0.3392119E-02  0.3392119E-02
  0.3299997E+01  0.1800597E-01  0.1200398E-01  0.6123069E-01  0.6123069E-01  0.9766273E-02  0.1953255E-01  0.7312158E-02  0.1462432E-01  0.3664250E-01  0.3664250E-01  0.7068838E-03  0.1413768E-02  0.2508150E-01  0.2508150E-01  0.1554677E-02  0.3109354E-02  0.2721855E-02  0.5443709E-02  0.2842383E-01  0.2842383E-01  0.0000000E+00  0.0000000E+00  0.1331363E+00  0.4437877E-01  0.1495482E-02  0.7477409E-03  0.0000000E+00  0.0000000E+00  0.0000000E+00  0.0000000E+00  0.1052104E-03  0.5260520E-04  0.0000000E+00  0.0000000E+00  0.5119637E-03  0.2559819E-03  0.0000000E+00  0.0000000E+00  0.0000000E+00  0.0000000E+00  0.5110214E-03  0.2555107E-03  0.1461242E-01  0.1461242E-01  0.1429922E+00  0.2144883E+00  0.1342219E-01  0.4026657E-01  0.2009898E-01  0.6029697E-01  0.4626640E-01  0.6939960E-01  0.7531014E-02  0.2259304E-01  0.5470359E-01  0.8205540E-01  0.1489487E-01  0.4468461E-01  0.2234071E-01  0.6702214E-01  0.7013618E-01  0.1052043E+00  0.1890786E-01  0.1890786E-01  0.2367234E-03  0.4734469E-03  0.0000000E+00  0.0000000E+00  0.6441805E-02  0.6441805E-02  0.3287785E-05  0.6575570E-05  0.4027562E-02  0.4027562E-02  0.1086394E-02  0.2172787E-02  0.2724232E-04  0.5448465E-04  0.5352126E-02  0.5352126E-02  0.0000000E+00  0.0000000E+00  0.0000000E+00  0.0000000E+00  0.2564507E-03  0.1282253E-03  0.0000000E+00  0.0000000E+00  0.0000000E+00  0.0000000E+00  0.0000000E+00  0.0000000E+00  0.0000000E+00  0.0000000E+00  0.4715719E-03  0.2357859E-03  0.0000000E+00  0.0000000E+00  0.0000000E+00  0.0000000E+00  0.0000000E+00  0.0000000E+00  0.0000000E+00  0.0000000E+00  0.0000000E+00  0.0000000E+00  0.0000000E+00  0.0000000E+00  0.4546635E-03  0.2273318E-03  0.2198159E-02  0.2198159E-02  0.8135110E-03  0.1627022E-02  0.6580398E-03  0.6580398E-03  0.4884799E-03  0.9769597E-03  0.2330145E-02  0.4660291E-02  0.1385730E-01  0.1385730E-01  0.0000000E+00  0.0000000E+00  0.3099947E-04  0.1549974E-04  0.0000000E+00  0.0000000E+00  0.0000000E+00  0.0000000E+00  0.2357849E-03  0.1178924E-03  0.1399676E-02  0.1399676E-02  0.9882282E-03  0.1976456E-02  0.0000000E+00  0.0000000E+00  0.1166711E-02  0.1166711E-02  0.3013520E-02  0.3013520E-02  0.0000000E+00  0.0000000E+00  0.1915400E-02  0.9577001E-03  0.0000000E+00  0.0000000E+00  0.2461182E-03  0.1230591E-03  0.4115436E-02  0.4115436E-02
  0.3329997E+01  0.1949584E-01  0.1299723E-01  0.6575561E-01  0.6575561E-01  0.1043653E-01  0.2087306E-01  0.7952340E-02  0.1590468E-01  0.3772232E-01  0.3772232E-01  0.8271252E-03  0.1654250E-02  0.2666436E-01  0.2666436E-01  0.1713428E-02  0.3426856E-02  0.3006489E-02  0.6012978E-02  0.3056090E-01  0.3056090E-01  0.0000000E+00  0.0000000E+00  0.1360700E+00  0.4535666E-01  0.2182162E-02  0.1091081E-02  0.0000000E+00  0.0000000E+00  0.0000000E+00  0.0000000E+00  0.1653302E-03  0.8266508E-04  0.0000000E+00  0.0000000E+00  0.6801123E-03  0.3400562E-03  0.9393822E-06  0.9393822E-06  0.0000000E+00  0.0000000E+00  0.7139262E-03  0.3569631E-03  0.1542718E-01  0.1542718E-01  0.1476945E+00  0.2215417E+00  0.1439475E-01  0.4318427E-01  0.2084047E-01  0.6252142E-01  0.4858448E-01  0.7287671E-01  0.8294735E-02  0.2488421E-01  0.5694653E-01  0.8541980E-01  0.1582141E-01  0.4746422E-01  0.2322654E-01  0.6967963E-01  0.7310648E-01  0.1096597E+00  0.2163585E-01  0.2163585E-01  0.3132826E-03  0.6265652E-03  0.0000000E+00  0.0000000E+00  0.6810519E-02  0.6810519E-02  0.4227161E-05  0.8454323E-05  0.4605731E-02  0.4605731E-02  0.1172817E-02  0.2345633E-02  0.3428769E-04  0.6857538E-04  0.6381206E-02  0.6381206E-02  0.0000000E+00  0.0000000E+00  0.0000000E+00  0.0000000E+00  0.3644811E-03  0.1822406E-03  0.0000000E+00  0.0000000E+00  0.0000000E+00  0.0000000E+00  0.0000000E+00  0.0000000E+00  0.0000000E+00  0.0000000E+00  0.7223870E-03  0.3611935E-03  0.0000000E+00  0.0000000E+00  0.0000000E+00  0.0000000E+00  0.0000000E+00  0.0000000E+00  0.0000000E+00  0.0000000E+00  0.0000000E+00  0.0000000E+00  0.0000000E+00  0.0000000E+00  0.5946314E-03  0.2973157E-03  0.2293036E-02  0.2293036E-02  0.9013439E-03  0.1802688E-02  0.7144026E-03  0.7144026E-03  0.5683275E-03  0.1136655E-02  0.2426902E-02  0.4853805E-02  0.1442374E-01  0.1442374E-01  0.0000000E+00  0.0000000E+00  0.4133259E-04  0.2066630E-04  0.1878760E-05  0.1878760E-05  0.0000000E+00  0.0000000E+00  0.3409958E-03  0.1704979E-03  0.1608218E-02  0.1608218E-02  0.1039425E-02  0.2078850E-02  0.0000000E+00  0.0000000E+00  0.1406725E-02  0.1406725E-02  0.3492614E-02  0.3492614E-02  0.0000000E+00  0.0000000E+00  0.2123945E-02  0.1061972E-02  0.0000000E+00  0.0000000E+00  0.3522691E-03  0.1761346E-03  0.4929882E-02  0.4929882E-02
  0.3359997E+01  0.2113740E-01  0.1409160E-01  0.7049657E-01  0.7049657E-01  0.1109316E-01  0.2218631E-01  0.8628694E-02  0.1725739E-01  0.3878005E-01  0.3878005E-01  0.9520615E-03  0.1904123E-02  0.2828479E-01  0.2828479E-01  0.1898483E-02  0.3796967E-02  0.3308971E-02  0.6617941E-02  0.3275482E-01  0.3275482E-01  0.0000000E+00  0.0000000E+00  0.1391710E+00  0.4639031E-01  0.3155358E-02  0.1577679E-02  0.0000000E+00  0.0000000E+00  0.0000000E+00  0.0000000E+00  0.2498736E-03  0.1249368E-03  0.0000000E+00  0.0000000E+00  0.9281085E-03  0.4640543E-03  0.4696910E-05  0.4696910E-05  0.0000000E+00  0.0000000E+00  0.9534690E-03  0.4767345E-03  0.1633772E-01  0.1633772E-01  0.1519811E+00  0.2279717E+00  0.1536388E-01  0.4609165E-01  0.2161859E-01  0.6485578E-01  0.5091384E-01  0.7637077E-01  0.9136107E-02  0.2740832E-01  0.5921856E-01  0.8882784E-01  0.1675483E-01  0.5026449E-01  0.2417563E-01  0.7252691E-01  0.7600669E-01  0.1140100E+00  0.2431307E-01  0.2431307E-01  0.3954781E-03  0.7909563E-03  0.0000000E+00  0.0000000E+00  0.7200375E-02  0.7200375E-02  0.7045296E-05  0.1409059E-04  0.5168899E-02  0.5168899E-02  0.1262527E-02  0.2525055E-02  0.4368144E-04  0.8736287E-04  0.7490143E-02  0.7490143E-02  0.0000000E+00  0.0000000E+00  0.0000000E+00  0.0000000E+00  0.4772057E-03  0.2386029E-03  0.0000000E+00  0.0000000E+00  0.0000000E+00  0.0000000E+00  0.0000000E+00  0.0000000E+00  0.0000000E+00  0.0000000E+00  0.1061500E-02  0.5307498E-03  0.0000000E+00  0.0000000E+00  0.0000000E+00  0.0000000E+00  0.0000000E+00  0.0000000E+00  0.0000000E+00  0.0000000E+00  0.0000000E+00  0.0000000E+00  0.0000000E+00  0.0000000E+00  0.7881437E-03  0.3940719E-03  0.2403882E-02  0.2403882E-02  0.9891758E-03  0.1978352E-02  0.7782804E-03  0.7782804E-03  0.6542816E-03  0.1308563E-02  0.2537749E-02  0.5075498E-02  0.1500804E-01  0.1500804E-01  0.0000000E+00  0.0000000E+00  0.5542329E-04  0.2771165E-04  0.5636287E-05  0.5636287E-05  0.0000000E+00  0.0000000E+00  0.4584180E-03  0.2292090E-03  0.1835547E-02  0.1835547E-02  0.1108469E-02  0.2216939E-02  0.0000000E+00  0.0000000E+00  0.1657069E-02  0.1657069E-02  0.4043091E-02  0.4043091E-02  0.0000000E+00  0.0000000E+00  0.2347518E-02  0.1173759E-02  0.0000000E+00  0.0000000E+00  0.4725096E-03  0.2362548E-03  0.5846737E-02  0.5846737E-02
  0.3389997E+01  0.2285977E-01  0.1523985E-01  0.7548984E-01  0.7548984E-01  0.1175025E-01  0.2350050E-01  0.9361411E-02  0.1872282E-01  0.3987396E-01  0.3987396E-01  0.1098136E-02  0.2196272E-02  0.2991649E-01  0.2991649E-01  0.2079784E-02  0.4159568E-02  0.3653724E-02  0.7307447E-02  0.3503470E-01  0.3503470E-01  0.0000000E+00  0.0000000E+00  0.1424964E+00  0.4749877E-01  0.4417886E-02  0.2208943E-02  0.0000000E+00  0.0000000E+00  0.0000000E+00  0.0000000E+00  0.3325388E-03  0.1662694E-03  0.0000000E+00  0.0000000E+00  0.1245620E-02  0.6228098E-03  0.7515020E-05  0.7515020E-05  0.0000000E+00  0.0000000E+00  0.1288819E-02  0.6444093E-03  0.1730339E-01  0.1730339E-01  0.1561477E+00  0.2342215E+00  0.1637183E-01  0.4911551E-01  0.2242207E-01  0.6726623E-01  0.5334122E-01  0.8001182E-01  0.1002914E-01  0.3008742E-01  0.6147088E-01  0.9220633E-01  0.1773773E-01  0.5321319E-01  0.2513568E-01  0.7540706E-01  0.7888340E-01  0.1183251E+00  0.2699970E-01  0.2699970E-01  0.5105521E-03  0.1021104E-02  0.1409100E-05  0.2818200E-05  0.7604765E-02  0.7604765E-02  0.1127249E-04  0.2254498E-04  0.5800639E-02  0.5800639E-02  0.1370086E-02  0.2740172E-02  0.5777232E-04  0.1155446E-03  0.8643698E-02  0.8643698E-02  0.0000000E+00  0.0000000E+00  0.0000000E+00  0.0000000E+00  0.6181119E-03  0.3090560E-03  0.0000000E+00  0.0000000E+00  0.0000000E+00  0.0000000E+00  0.0000000E+00  0.0000000E+00  0.0000000E+00  0.0000000E+00  0.1531200E-02  0.7656002E-03  0.0000000E+00  0.0000000E+00  0.0000000E+00  0.0000000E+00  0.0000000E+00  0.0000000E+00  0.0000000E+00  0.0000000E+00  0.0000000E+00  0.0000000E+00  0.0000000E+00  0.0000000E+00  0.1018292E-02  0.5091460E-03  0.2516608E-02  0.2516608E-02  0.1068083E-02  0.2136166E-02  0.8520233E-03  0.8520233E-03  0.7364774E-03  0.1472955E-02  0.2689929E-02  0.5379858E-02  0.1560831E-01  0.1560831E-01  0.0000000E+00  0.0000000E+00  0.7796835E-04  0.3898418E-04  0.5636287E-05  0.5636287E-05  0.0000000E+00  0.0000000E+00  0.5833572E-03  0.2916786E-03  0.2089180E-02  0.2089180E-02  0.1169529E-02  0.2339059E-02  0.0000000E+00  0.0000000E+00  0.1951096E-02  0.1951096E-02  0.4608597E-02  0.4608597E-02  0.0000000E+00  0.0000000E+00  0.2612423E-02  0.1306211E-02  0.0000000E+00  0.0000000E+00  0.6275073E-03  0.3137537E-03  0.6790829E-02  0.6790829E-02
  0.3419997E+01  0.2470004E-01  0.1646669E-01  0.8049767E-01  0.8049767E-01  0.1241769E-01  0.2483537E-01  0.1004904E-01  0.2009809E-01  0.4097679E-01  0.4097679E-01  0.1269571E-02  0.2539142E-02  0.3161018E-01  0.3161018E-01  0.2289737E-02  0.4579475E-02  0.3990497E-02  0.7980994E-02  0.3729578E-01  0.3729578E-01  0.0000000E+00  0.0000000E+00  0.1460265E+00  0.4867550E-01  0.5958474E-02  0.2979237E-02  0.0000000E+00  0.0000000E+00  0.0000000E+00  0.0000000E+00  0.4462029E-03  0.2231015E-03  0.0000000E+00  0.0000000E+00  0.1656134E-02  0.8280671E-03  0.1315132E-04  0.1315132E-04  0.0000000E+00  0.0000000E+00  0.1738781E-02  0.8693907E-03  0.1836360E-01  0.1836360E-01  0.1600958E+00  0.2401437E+00  0.1737792E-01  0.5213378E-01  0.2327628E-01  0.6982886E-01  0.5586628E-01  0.8379942E-01  0.1097979E-01  0.3293936E-01  0.6369314E-01  0.9553973E-01  0.1873253E-01  0.5619759E-01  0.2609259E-01  0.7827780E-01  0.8177452E-01  0.1226618E+00  0.2963466E-01  0.2963466E-01  0.6270353E-03  0.1254071E-02  0.2348471E-05  0.4696943E-05  0.8028435E-02  0.8028435E-02  0.1409066E-04  0.2818131E-04  0.6494373E-02  0.6494373E-02  0.1478114E-02  0.2956229E-02  0.7280256E-04  0.1456051E-03  0.9858793E-02  0.9858793E-02  0.0000000E+00  0.0000000E+00  0.0000000E+00  0.0000000E+00  0.7524411E-03  0.3762205E-03  0.0000000E+00  0.0000000E+00  0.0000000E+00  0.0000000E+00  0.0000000E+00  0.0000000E+00  0.0000000E+00  0.0000000E+00  0.2072268E-02  0.1036134E-02  0.0000000E+00  0.0000000E+00  0.3757543E-05  0.1878771E-05  0.0000000E+00  0.0000000E+00  0.9393731E-06  0.4696865E-06  0.0000000E+00  0.0000000E+00  0.0000000E+00  0.0000000E+00  0.1263470E-02  0.6317349E-03  0.2641545E-02  0.2641545E-02  0.1152158E-02  0.2304316E-02  0.9412634E-03  0.9412634E-03  0.8482639E-03  0.1696528E-02  0.2844928E-02  0.5689857E-02  0.1624709E-01  0.1624709E-01  0.0000000E+00  0.0000000E+00  0.1099073E-03  0.5495363E-04  0.8454451E-05  0.8454451E-05  0.0000000E+00  0.0000000E+00  0.7392951E-03  0.3696475E-03  0.2371933E-02  0.2371933E-02  0.1229650E-02  0.2459300E-02  0.0000000E+00  0.0000000E+00  0.2303385E-02  0.2303385E-02  0.5198521E-02  0.5198521E-02  0.9393831E-06  0.9393831E-06  0.2914901E-02  0.1457450E-02  0.0000000E+00  0.0000000E+00  0.8219589E-03  0.4109795E-03  0.7880503E-02  0.7880503E-02
  0.3449997E+01  0.2666005E-01  0.1777337E-01  0.8571596E-01  0.8571596E-01  0.1310907E-01  0.2621814E-01  0.1077189E-01  0.2154379E-01  0.4213551E-01  0.4213551E-01  0.1449934E-02  0.2899868E-02  0.3331140E-01  0.3331140E-01  0.2511433E-02  0.5022866E-02  0.4370007E-02  0.8740013E-02  0.3967241E-01  0.3967241E-01  0.0000000E+00  0.0000000E+00  0.1495783E+00  0.4985942E-01  0.7892683E-02  0.3946342E-02  0.0000000E+00  0.0000000E+00  0.0000000E+00  0.0000000E+00  0.5965039E-03  0.2982520E-03  0.0000000E+00  0.0000000E+00  0.2123960E-02  0.1061980E-02  0.2066633E-04  0.2066633E-04  0.0000000E+00  0.0000000E+00  0.2327780E-02  0.1163890E-02  0.1951909E-01  0.1951909E-01  0.1638687E+00  0.2458030E+00  0.1842095E-01  0.5526287E-01  0.2420471E-01  0.7261414E-01  0.5842452E-01  0.8763678E-01  0.1198555E-01  0.3595665E-01  0.6592856E-01  0.9889285E-01  0.1977775E-01  0.5933326E-01  0.2706486E-01  0.8119459E-01  0.8455758E-01  0.1268364E+00  0.3222549E-01  0.3222549E-01  0.7608969E-03  0.1521794E-02  0.5636288E-05  0.1127258E-04  0.8475569E-02  0.8475569E-02  0.2113597E-04  0.4227195E-04  0.7184333E-02  0.7184333E-02  0.1586613E-02  0.3173226E-02  0.9675641E-04  0.1935128E-03  0.1112508E-01  0.1112508E-01  0.0000000E+00  0.0000000E+00  0.0000000E+00  0.0000000E+00  0.8989851E-03  0.4494925E-03  0.0000000E+00  0.0000000E+00  0.0000000E+00  0.0000000E+00  0.0000000E+00  0.0000000E+00  0.0000000E+00  0.0000000E+00  0.2746744E-02  0.1373372E-02  0.0000000E+00  0.0000000E+00  0.8454452E-05  0.4227226E-05  0.0000000E+00  0.0000000E+00  0.9393731E-06  0.4696865E-06  0.0000000E+00  0.0000000E+00  0.0000000E+00  0.0000000E+00  0.1584741E-02  0.7923704E-03  0.2780573E-02  0.2780573E-02  0.1231066E-02  0.2462132E-02  0.1043187E-02  0.1043187E-02  0.9440806E-03  0.1888161E-02  0.3015896E-02  0.6031792E-02  0.1690841E-01  0.1690841E-01  0.0000000E+00  0.0000000E+00  0.1456043E-03  0.7280214E-04  0.1690885E-04  0.1690885E-04  0.0000000E+00  0.0000000E+00  0.9140202E-03  0.4570101E-03  0.2680050E-02  0.2680050E-02  0.1292119E-02  0.2584238E-02  0.0000000E+00  0.0000000E+00  0.2665049E-02  0.2665049E-02  0.5777176E-02  0.5777176E-02  0.3757519E-05  0.3757519E-05  0.3229592E-02  0.1614796E-02  0.0000000E+00  0.0000000E+00  0.1056805E-02  0.5284026E-03  0.9015276E-02  0.9015276E-02
  0.3479997E+01  0.2875206E-01  0.1916804E-01  0.9093688E-01  0.9093688E-01  0.1384460E-01  0.2768920E-01  0.1149240E-01  0.2298479E-01  0.4332946E-01  0.4332946E-01  0.1667871E-02  0.3335742E-02  0.3504175E-01  0.3504175E-01  0.2722797E-02  0.5445594E-02  0.4806823E-02  0.9613646E-02  0.4200021E-01  0.4200021E-01  0.1878821E-05  0.1878821E-05  0.1535500E+00  0.5118333E-01  0.1008898E-01  0.5044488E-02  0.0000000E+00  0.0000000E+00  0.0000000E+00  0.0000000E+00  0.7881381E-03  0.3940691E-03  0.0000000E+00  0.0000000E+00  0.2701676E-02  0.1350838E-02  0.3193885E-04  0.3193885E-04  0.0000000E+00  0.0000000E+00  0.3046418E-02  0.1523209E-02  0.2084860E-01  0.2084860E-01  0.1674849E+00  0.2512273E+00  0.1946679E-01  0.5840039E-01  0.2520108E-01  0.7560327E-01  0.6112305E-01  0.9168458E-01  0.1303703E-01  0.3911109E-01  0.6819402E-01  0.1022910E+00  0.2082736E-01  0.6248209E-01  0.2801425E-01  0.8404277E-01  0.8739637E-01  0.1310945E+00  0.3469138E-01  0.3469138E-01  0.8999248E-03  0.1799850E-02  0.1127264E-04  0.2254527E-04  0.8936794E-02  0.8936794E-02  0.2583285E-04  0.5166571E-04  0.7861619E-02  0.7861619E-02  0.1699808E-02  0.3399615E-02  0.1174226E-03  0.2348453E-03  0.1244209E-01  0.1244209E-01  0.0000000E+00  0.0000000E+00  0.0000000E+00  0.0000000E+00  0.1064318E-02  0.5321589E-03  0.0000000E+00  0.0000000E+00  0.0000000E+00  0.0000000E+00  0.0000000E+00  0.0000000E+00  0.1878821E-05  0.1878821E-05  0.3521733E-02  0.1760866E-02  0.0000000E+00  0.0000000E+00  0.1221209E-04  0.6106046E-05  0.0000000E+00  0.0000000E+00  0.1878750E-05  0.9393748E-06  0.0000000E+00  0.0000000E+00  0.0000000E+00  0.0000000E+00  0.1931370E-02  0.9656852E-03  0.2900815E-02  0.2900815E-02  0.1309034E-02  0.2618069E-02  0.1157322E-02  0.1157322E-02  0.1034261E-02  0.2068521E-02  0.3208469E-02  0.6416938E-02  0.1759182E-01  0.1759182E-01  0.0000000E+00  0.0000000E+00  0.1925734E-03  0.9628671E-04  0.3287822E-04  0.3287822E-04  0.0000000E+00  0.0000000E+00  0.1111287E-02  0.5556433E-03  0.3001317E-02  0.3001317E-02  0.1361633E-02  0.2723267E-02  0.4696882E-06  0.9393764E-06  0.3065677E-02  0.3065677E-02  0.6412201E-02  0.6412201E-02  0.8454399E-05  0.8454399E-05  0.3576225E-02  0.1788113E-02  0.0000000E+00  0.0000000E+00  0.1340497E-02  0.6702485E-03  0.1030034E-01  0.1030034E-01
  0.3509997E+01  0.3104791E-01  0.2069861E-01  0.9620538E-01  0.9620538E-01  0.1461865E-01  0.2923729E-01  0.1222183E-01  0.2444366E-01  0.4455912E-01  0.4455912E-01  0.1913048E-02  0.3826095E-02  0.3680872E-01  0.3680872E-01  0.2979721E-02  0.5959442E-02  0.5247868E-02  0.1049574E-01  0.4432141E-01  0.4432141E-01  0.5636360E-05  0.5636360E-05  0.1576354E+00  0.5254512E-01  0.1265160E-01  0.6325801E-02  0.0000000E+00  0.0000000E+00  0.0000000E+00  0.0000000E+00  0.9882263E-03  0.4941131E-03  0.0000000E+00  0.0000000E+00  0.3339521E-02  0.1669760E-02  0.5260528E-04  0.5260528E-04  0.0000000E+00  0.0000000E+00  0.3908782E-02  0.1954391E-02  0.2234222E-01  0.2234222E-01  0.1710511E+00  0.2565767E+00  0.2050701E-01  0.6152105E-01  0.2625318E-01  0.7875956E-01  0.6392054E-01  0.9588080E-01  0.1415491E-01  0.4246472E-01  0.7046296E-01  0.1056944E+00  0.2190796E-01  0.6572387E-01  0.2901688E-01  0.8705065E-01  0.9019978E-01  0.1352997E+00  0.3716101E-01  0.3716101E-01  0.1034256E-02  0.2068513E-02  0.1972706E-04  0.3945411E-04  0.9429036E-02  0.9429036E-02  0.3381759E-04  0.6763517E-04  0.8570400E-02  0.8570400E-02  0.1840244E-02  0.3680488E-02  0.1479526E-03  0.2959051E-03  0.1382768E-01  0.1382768E-01  0.0000000E+00  0.0000000E+00  0.0000000E+00  0.0000000E+00  0.1223073E-02  0.6115365E-03  0.0000000E+00  0.0000000E+00  0.0000000E+00  0.0000000E+00  0.0000000E+00  0.0000000E+00  0.2818209E-05  0.2818209E-05  0.4404746E-02  0.2202373E-02  0.0000000E+00  0.0000000E+00  0.2066640E-04  0.1033320E-04  0.0000000E+00  0.0000000E+00  0.3757516E-05  0.1878758E-05  0.0000000E+00  0.0000000E+00  0.0000000E+00  0.0000000E+00  0.2322152E-02  0.1161076E-02  0.3037026E-02  0.3037026E-02  0.1397807E-02  0.2795613E-02  0.1255957E-02  0.1255957E-02  0.1138532E-02  0.2277064E-02  0.3448003E-02  0.6896005E-02  0.1824094E-01  0.1824094E-01  0.0000000E+00  0.0000000E+00  0.2526946E-03  0.1263473E-03  0.5824114E-04  0.5824114E-04  0.0000000E+00  0.0000000E+00  0.1345192E-02  0.6725962E-03  0.3392095E-02  0.3392095E-02  0.1424572E-02  0.2849145E-02  0.4696882E-06  0.9393764E-06  0.3529728E-02  0.3529728E-02  0.7082925E-02  0.7082925E-02  0.1127253E-04  0.1127253E-04  0.3896554E-02  0.1948277E-02  0.0000000E+00  0.0000000E+00  0.1669281E-02  0.8346403E-03  0.1159762E-01  0.1159762E-01
  0.3539997E+01  0.3354385E-01  0.2236257E-01  0.1013617E+00  0.1013617E+00  0.1542370E-01  0.3084740E-01  0.1297193E-01  0.2594386E-01  0.4580756E-01  0.4580756E-01  0.2187348E-02  0.4374696E-02  0.3862172E-01  0.3862172E-01  0.3247450E-02  0.6494899E-02  0.5730711E-02  0.1146142E-01  0.4659425E-01  0.4659425E-01  0.1127269E-04  0.1127269E-04  0.1619199E+00  0.5397328E-01  0.1556933E-01  0.7784665E-02  0.0000000E+00  0.0000000E+00  0.0000000E+00  0.0000000E+00  0.1219313E-02  0.6096565E-03  0.0000000E+00  0.0000000E+00  0.4030917E-02  0.2015458E-02  0.8078683E-04  0.8078683E-04  0.0000000E+00  0.0000000E+00  0.4904507E-02  0.2452253E-02  0.2397420E-01  0.2397420E-01  0.1744811E+00  0.2617216E+00  0.2159263E-01  0.6477791E-01  0.2737480E-01  0.8212441E-01  0.6667823E-01  0.1000173E+00  0.1530219E-01  0.4590658E-01  0.7279076E-01  0.1091861E+00  0.2300171E-01  0.6900512E-01  0.3004237E-01  0.9012714E-01  0.9300132E-01  0.1395020E+00  0.3955455E-01  0.3955455E-01  0.1189724E-02  0.2379448E-02  0.2912083E-04  0.5824167E-04  0.9944285E-02  0.9944285E-02  0.4133262E-04  0.8266523E-04  0.9260845E-02  0.9260845E-02  0.1992893E-02  0.3985785E-02  0.1855275E-03  0.3710551E-03  0.1521563E-01  0.1521563E-01  0.0000000E+00  0.0000000E+00  0.0000000E+00  0.0000000E+00  0.1395921E-02  0.6979603E-03  0.0000000E+00  0.0000000E+00  0.0000000E+00  0.0000000E+00  0.0000000E+00  0.0000000E+00  0.6575805E-05  0.6575805E-05  0.5342256E-02  0.2671128E-02  0.0000000E+00  0.0000000E+00  0.3381781E-04  0.1690891E-04  0.0000000E+00  0.0000000E+00  0.5636289E-05  0.2818145E-05  0.0000000E+00  0.0000000E+00  0.0000000E+00  0.0000000E+00  0.2762729E-02  0.1381365E-02  0.3176054E-02  0.3176054E-02  0.1483761E-02  0.2967522E-02  0.1373379E-02  0.1373379E-02  0.1229652E-02  0.2459305E-02  0.3669219E-02  0.7338437E-02  0.1892200E-01  0.1892200E-01  0.0000000E+00  0.0000000E+00  0.3250260E-03  0.1625130E-03  0.9111946E-04  0.9111946E-04  0.0000000E+00  0.0000000E+00  0.1586609E-02  0.7933043E-03  0.3804486E-02  0.3804486E-02  0.1489860E-02  0.2979720E-02  0.1878754E-05  0.3757508E-05  0.4047328E-02  0.4047328E-02  0.7864491E-02  0.7864491E-02  0.2160571E-04  0.2160571E-04  0.4305200E-02  0.2152600E-02  0.0000000E+00  0.0000000E+00  0.2044089E-02  0.1022045E-02  0.1293341E-01  0.1293341E-01
  0.3569997E+01  0.3619057E-01  0.2412704E-01  0.1063197E+00  0.1063197E+00  0.1624895E-01  0.3249790E-01  0.1375585E-01  0.2751170E-01  0.4716356E-01  0.4716356E-01  0.2463523E-02  0.4927047E-02  0.4043003E-01  0.4043003E-01  0.3555571E-02  0.7111143E-02  0.6251599E-02  0.1250320E-01  0.4895021E-01  0.4895021E-01  0.1315146E-04  0.1315146E-04  0.1665980E+00  0.5553266E-01  0.1866177E-01  0.9330885E-02  0.0000000E+00  0.0000000E+00  0.0000000E+00  0.0000000E+00  0.1486097E-02  0.7430483E-03  0.0000000E+00  0.0000000E+00  0.4843510E-02  0.2421755E-02  0.1193015E-03  0.1193015E-03  0.0000000E+00  0.0000000E+00  0.6103158E-02  0.3051579E-02  0.2580850E-01  0.2580850E-01  0.1779709E+00  0.2669563E+00  0.2265852E-01  0.6797560E-01  0.2854214E-01  0.8562645E-01  0.6951298E-01  0.1042695E+00  0.1652464E-01  0.4957391E-01  0.7522501E-01  0.1128375E+00  0.2410986E-01  0.7232957E-01  0.3108822E-01  0.9326467E-01  0.9587426E-01  0.1438114E+00  0.4198379E-01  0.4198379E-01  0.1332979E-02  0.2665959E-02  0.4509033E-04  0.9018066E-04  0.1047266E-01  0.1047266E-01  0.5824145E-04  0.1164829E-03  0.9898671E-02  0.9898671E-02  0.2154935E-02  0.4309871E-02  0.2254513E-03  0.4509025E-03  0.1667919E-01  0.1667919E-01  0.0000000E+00  0.0000000E+00  0.0000000E+00  0.0000000E+00  0.1590372E-02  0.7951861E-03  0.0000000E+00  0.0000000E+00  0.9393993E-06  0.4696997E-06  0.0000000E+00  0.0000000E+00  0.1127276E-04  0.1127276E-04  0.6391536E-02  0.3195768E-02  0.0000000E+00  0.0000000E+00  0.3851473E-04  0.1925736E-04  0.0000000E+00  0.0000000E+00  0.8454454E-05  0.4227227E-05  0.0000000E+00  0.0000000E+00  0.0000000E+00  0.0000000E+00  0.3206123E-02  0.1603061E-02  0.3305689E-02  0.3305689E-02  0.1562670E-02  0.3125339E-02  0.1497377E-02  0.1497377E-02  0.1339560E-02  0.2679120E-02  0.3906428E-02  0.7812857E-02  0.1966458E-01  0.1966458E-01  0.0000000E+00  0.0000000E+00  0.4020556E-03  0.2010278E-03  0.1174221E-03  0.1174221E-03  0.0000000E+00  0.0000000E+00  0.1860915E-02  0.9304573E-03  0.4190573E-02  0.4190573E-02  0.1572525E-02  0.3145050E-02  0.5166575E-05  0.1033315E-04  0.4628804E-02  0.4628804E-02  0.8685512E-02  0.8685512E-02  0.3099950E-04  0.3099950E-04  0.4704425E-02  0.2352213E-02  0.0000000E+00  0.0000000E+00  0.2447103E-02  0.1223551E-02  0.1435562E-01  0.1435562E-01
  0.3599997E+01  0.3901340E-01  0.2600894E-01  0.1111533E+00  0.1111533E+00  0.1707420E-01  0.3414839E-01  0.1456465E-01  0.2912930E-01  0.4860316E-01  0.4860316E-01  0.2762717E-02  0.5525434E-02  0.4224069E-01  0.4224069E-01  0.3868383E-02  0.7736767E-02  0.6809127E-02  0.1361825E-01  0.5128835E-01  0.5128835E-01  0.2066653E-04  0.2066653E-04  0.1714170E+00  0.5713899E-01  0.2203414E-01  0.1101707E-01  0.0000000E+00  0.0000000E+00  0.0000000E+00  0.0000000E+00  0.1860908E-02  0.9304540E-03  0.0000000E+00  0.0000000E+00  0.5727460E-02  0.2863730E-02  0.1606347E-03  0.1606347E-03  0.0000000E+00  0.0000000E+00  0.7318716E-02  0.3659358E-02  0.2786200E-01  0.2786200E-01  0.1813874E+00  0.2720811E+00  0.2370906E-01  0.7112722E-01  0.2979872E-01  0.8939617E-01  0.7240910E-01  0.1086136E+00  0.1776337E-01  0.5329011E-01  0.7767460E-01  0.1165119E+00  0.2530162E-01  0.7590485E-01  0.3220388E-01  0.9661167E-01  0.9872435E-01  0.1480865E+00  0.4440927E-01  0.4440927E-01  0.1480462E-02  0.2960923E-02  0.7374128E-04  0.1474826E-03  0.1104099E-01  0.1104099E-01  0.7937766E-04  0.1587553E-03  0.1053039E-01  0.1053039E-01  0.2328721E-02  0.4657442E-02  0.2888597E-03  0.5777195E-03  0.1812348E-01  0.1812348E-01  0.0000000E+00  0.0000000E+00  0.0000000E+00  0.0000000E+00  0.1811130E-02  0.9055650E-03  0.0000000E+00  0.0000000E+00  0.4696944E-05  0.2348472E-05  0.0000000E+00  0.0000000E+00  0.3006044E-04  0.3006044E-04  0.7446470E-02  0.3723235E-02  0.0000000E+00  0.0000000E+00  0.5824161E-04  0.2912081E-04  0.0000000E+00  0.0000000E+00  0.9393835E-05  0.4696918E-05  0.0000000E+00  0.0000000E+00  0.0000000E+00  0.0000000E+00  0.3678644E-02  0.1839322E-02  0.3443779E-02  0.3443779E-02  0.1648154E-02  0.3296307E-02  0.1611983E-02  0.1611983E-02  0.1453695E-02  0.2907390E-02  0.4158179E-02  0.8316359E-02  0.2043204E-01  0.2043204E-01  0.0000000E+00  0.0000000E+00  0.4687520E-03  0.2343760E-03  0.1474823E-03  0.1474823E-03  0.0000000E+00  0.0000000E+00  0.2161515E-02  0.1080758E-02  0.4610479E-02  0.4610479E-02  0.1662705E-02  0.3325411E-02  0.1127253E-04  0.2254507E-04  0.5276020E-02  0.5276020E-02  0.9553499E-02  0.9553499E-02  0.4884796E-04  0.4884796E-04  0.5137498E-02  0.2568749E-02  0.0000000E+00  0.0000000E+00  0.2912089E-02  0.1456044E-02  0.1592532E-01  0.1592532E-01
  0.3629997E+01  0.4207531E-01  0.2805021E-01  0.1157646E+00  0.1157646E+00  0.1797553E-01  0.3595106E-01  0.1542371E-01  0.3084742E-01  0.5013108E-01  0.5013108E-01  0.3106055E-02  0.6212110E-02  0.4417252E-01  0.4417252E-01  0.4199048E-02  0.8398096E-02  0.7363834E-02  0.1472767E-01  0.5358513E-01  0.5358513E-01  0.3381788E-04  0.3381788E-04  0.1766231E+00  0.5887435E-01  0.2550138E-01  0.1275069E-01  0.0000000E+00  0.0000000E+00  0.0000000E+00  0.0000000E+00  0.2231968E-02  0.1115984E-02  0.0000000E+00  0.0000000E+00  0.6633957E-02  0.3316979E-02  0.2113611E-03  0.2113611E-03  0.0000000E+00  0.0000000E+00  0.8725919E-02  0.4362959E-02  0.3009083E-01  0.3009083E-01  0.1848603E+00  0.2772905E+00  0.2480719E-01  0.7442161E-01  0.3116927E-01  0.9350784E-01  0.7532307E-01  0.1129846E+00  0.1905879E-01  0.5717636E-01  0.8023064E-01  0.1203460E+00  0.2651624E-01  0.7954872E-01  0.3335431E-01  0.1000630E+00  0.1016227E+00  0.1524340E+00  0.4697472E-01  0.4697472E-01  0.1654247E-02  0.3308495E-02  0.1042711E-03  0.2085422E-03  0.1157551E-01  0.1157551E-01  0.1061503E-03  0.2123006E-03  0.1115415E-01  0.1115415E-01  0.2515188E-02  0.5030376E-02  0.3635410E-03  0.7270819E-03  0.1962132E-01  0.1962132E-01  0.0000000E+00  0.0000000E+00  0.0000000E+00  0.0000000E+00  0.2002767E-02  0.1001383E-02  0.0000000E+00  0.0000000E+00  0.6575694E-05  0.3287847E-05  0.9393797E-06  0.9393797E-06  0.4884838E-04  0.4884838E-04  0.8539923E-02  0.4269962E-02  0.0000000E+00  0.0000000E+00  0.8736222E-04  0.4368111E-04  0.0000000E+00  0.0000000E+00  0.1409082E-04  0.7045411E-05  0.0000000E+00  0.0000000E+00  0.0000000E+00  0.0000000E+00  0.4211273E-02  0.2105636E-02  0.3600656E-02  0.3600656E-02  0.1739743E-02  0.3479485E-02  0.1749604E-02  0.1749604E-02  0.1549982E-02  0.3099964E-02  0.4420723E-02  0.8841447E-02  0.2118260E-01  0.2118260E-01  0.0000000E+00  0.0000000E+00  0.5523573E-03  0.2761786E-03  0.1719061E-03  0.1719061E-03  0.0000000E+00  0.0000000E+00  0.2510965E-02  0.1255482E-02  0.5038831E-02  0.5038831E-02  0.1753825E-02  0.3507650E-02  0.1596943E-04  0.3193886E-04  0.5958953E-02  0.5958953E-02  0.1049101E-01  0.1049101E-01  0.7890847E-04  0.7890847E-04  0.5612846E-02  0.2806423E-02  0.0000000E+00  0.0000000E+00  0.3368652E-02  0.1684326E-02  0.1755234E-01  0.1755234E-01
  0.3659997E+01  0.4535939E-01  0.3023959E-01  0.1201836E+00  0.1201836E+00  0.1888439E-01  0.3776878E-01  0.1632833E-01  0.3265667E-01  0.5168246E-01  0.5168246E-01  0.3454568E-02  0.6909137E-02  0.4610340E-01  0.4610340E-01  0.4548965E-02  0.9097929E-02  0.7958937E-02  0.1591787E-01  0.5587018E-01  0.5587018E-01  0.7327137E-04  0.7327137E-04  0.1821072E+00  0.6070239E-01  0.2904944E-01  0.1452472E-01  0.0000000E+00  0.0000000E+00  0.0000000E+00  0.0000000E+00  0.2733600E-02  0.1366800E-02  0.0000000E+00  0.0000000E+00  0.7565830E-02  0.3782915E-02  0.2921476E-03  0.2921476E-03  0.0000000E+00  0.0000000E+00  0.1021297E-01  0.5106486E-02  0.3243115E-01  0.3243115E-01  0.1883633E+00  0.2825449E+00  0.2594666E-01  0.7784002E-01  0.3265443E-01  0.9796330E-01  0.7829151E-01  0.1174372E+00  0.2041148E-01  0.6123445E-01  0.8286811E-01  0.1243022E+00  0.2776749E-01  0.8330248E-01  0.3452540E-01  0.1035762E+00  0.1046133E+00  0.1569200E+00  0.4959278E-01  0.4959278E-01  0.1818638E-02  0.3637275E-02  0.1479517E-03  0.2959035E-03  0.1218094E-01  0.1218094E-01  0.1343318E-03  0.2686635E-03  0.1174506E-01  0.1174506E-01  0.2736402E-02  0.5472804E-02  0.4339942E-03  0.8679884E-03  0.2110742E-01  0.2110742E-01  0.0000000E+00  0.0000000E+00  0.0000000E+00  0.0000000E+00  0.2201916E-02  0.1100958E-02  0.0000000E+00  0.0000000E+00  0.1033324E-04  0.5166622E-05  0.3757509E-05  0.3757509E-05  0.8172708E-04  0.8172708E-04  0.9676580E-02  0.4838290E-02  0.0000000E+00  0.0000000E+00  0.1136650E-03  0.5683251E-04  0.0000000E+00  0.0000000E+00  0.2066656E-04  0.1033328E-04  0.0000000E+00  0.0000000E+00  0.0000000E+00  0.0000000E+00  0.4764571E-02  0.2382285E-02  0.3785713E-02  0.3785713E-02  0.1838847E-02  0.3677694E-02  0.1892391E-02  0.1892391E-02  0.1665997E-02  0.3331993E-02  0.4689406E-02  0.9378812E-02  0.2194351E-01  0.2194351E-01  0.0000000E+00  0.0000000E+00  0.6228102E-03  0.3114051E-03  0.2160570E-03  0.2160570E-03  0.0000000E+00  0.0000000E+00  0.2905506E-02  0.1452753E-02  0.5495363E-02  0.5495363E-02  0.1854808E-02  0.3709617E-02  0.2630259E-04  0.5260519E-04  0.6684664E-02  0.6684664E-02  0.1140785E-01  0.1140785E-01  0.1183629E-03  0.1183629E-03  0.6109794E-02  0.3054897E-02  0.0000000E+00  0.0000000E+00  0.3907866E-02  0.1953933E-02  0.1921224E-01  0.1921224E-01
  0.3689997E+01  0.4870263E-01  0.3246842E-01  0.1244229E+00  0.1244229E+00  0.1982096E-01  0.3964192E-01  0.1729306E-01  0.3458613E-01  0.5324372E-01  0.5324372E-01  0.3841124E-02  0.7682249E-02  0.4811322E-01  0.4811322E-01  0.4932229E-02  0.9864458E-02  0.8562486E-02  0.1712497E-01  0.5814254E-01  0.5814254E-01  0.1014523E-03  0.1014523E-03  0.1880028E+00  0.6266760E-01  0.3277973E-01  0.1638987E-01  0.0000000E+00  0.0000000E+00  0.0000000E+00  0.0000000E+00  0.3304749E-02  0.1652374E-02  0.0000000E+00  0.0000000E+00  0.8530552E-02  0.4265276E-02  0.3597825E-03  0.3597825E-03  0.0000000E+00  0.0000000E+00  0.1185219E-01  0.5926094E-02  0.3490486E-01  0.3490486E-01  0.1919188E+00  0.2878782E+00  0.2713059E-01  0.8139179E-01  0.3420410E-01  0.1026123E+00  0.8127937E-01  0.1219191E+00  0.2182463E-01  0.6547389E-01  0.8553220E-01  0.1282983E+00  0.2906070E-01  0.8718210E-01  0.3578136E-01  0.1073441E+00  0.1076140E+00  0.1614210E+00  0.5230477E-01  0.5230477E-01  0.1989605E-02  0.3979211E-02  0.2127687E-03  0.4255375E-03  0.1275679E-01  0.1275679E-01  0.1742556E-03  0.3485112E-03  0.1232186E-01  0.1232186E-01  0.2965150E-02  0.5930300E-02  0.5312195E-03  0.1062439E-02  0.2265507E-01  0.2265507E-01  0.0000000E+00  0.0000000E+00  0.0000000E+00  0.0000000E+00  0.2401065E-02  0.1200532E-02  0.0000000E+00  0.0000000E+00  0.1503021E-04  0.7515103E-05  0.8454407E-05  0.8454407E-05  0.1427878E-03  0.1427878E-03  0.1083201E-01  0.5416004E-02  0.0000000E+00  0.0000000E+00  0.1578167E-03  0.7890834E-04  0.0000000E+00  0.0000000E+00  0.2630285E-04  0.1315142E-04  0.0000000E+00  0.0000000E+00  0.0000000E+00  0.0000000E+00  0.5360120E-02  0.2680060E-02  0.4015861E-02  0.4015861E-02  0.1942178E-02  0.3884357E-02  0.2053964E-02  0.2053964E-02  0.1777782E-02  0.3555564E-02  0.4966989E-02  0.9933977E-02  0.2271663E-01  0.2271663E-01  0.0000000E+00  0.0000000E+00  0.6904455E-03  0.3452228E-03  0.2620869E-03  0.2620869E-03  0.0000000E+00  0.0000000E+00  0.3321647E-02  0.1660823E-02  0.5942517E-02  0.5942517E-02  0.1949685E-02  0.3899370E-02  0.3757516E-04  0.7515031E-04  0.7494885E-02  0.7494885E-02  0.1242802E-01  0.1242802E-01  0.1653319E-03  0.1653319E-03  0.6642404E-02  0.3321202E-02  0.0000000E+00  0.0000000E+00  0.4416076E-02  0.2208038E-02  0.2090971E-01  0.2090971E-01
  0.3719997E+01  0.5221449E-01  0.3480966E-01  0.1285478E+00  0.1285478E+00  0.2080261E-01  0.4160521E-01  0.1829820E-01  0.3659641E-01  0.5482187E-01  0.5482187E-01  0.4279343E-02  0.8558686E-02  0.5013149E-01  0.5013149E-01  0.5330060E-02  0.1066012E-01  0.9221462E-02  0.1844292E-01  0.6039988E-01  0.6039988E-01  0.1709663E-03  0.1709663E-03  0.1943502E+00  0.6478339E-01  0.3640200E-01  0.1820100E-01  0.0000000E+00  0.0000000E+00  0.0000000E+00  0.0000000E+00  0.3873062E-02  0.1936531E-02  0.0000000E+00  0.0000000E+00  0.9494344E-02  0.4747172E-02  0.4349323E-03  0.4349323E-03  0.9393840E-06  0.9393840E-06  0.1348482E-01  0.6742412E-02  0.3749567E-01  0.3749567E-01  0.1954700E+00  0.2932050E+00  0.2838309E-01  0.8514930E-01  0.3582046E-01  0.1074614E+00  0.8428353E-01  0.1264253E+00  0.2327221E-01  0.6981663E-01  0.8831777E-01  0.1324767E+00  0.3038460E-01  0.9115382E-01  0.3712687E-01  0.1113806E+00  0.1106532E+00  0.1659799E+00  0.5520932E-01  0.5520932E-01  0.2179829E-02  0.4359659E-02  0.2912075E-03  0.5824151E-03  0.1335377E-01  0.1335377E-01  0.2329666E-03  0.4659331E-03  0.1286667E-01  0.1286667E-01  0.3242738E-02  0.6485475E-02  0.6383086E-03  0.1276617E-02  0.2414119E-01  0.2414119E-01  0.0000000E+00  0.0000000E+00  0.0000000E+00  0.0000000E+00  0.2566399E-02  0.1283200E-02  0.0000000E+00  0.0000000E+00  0.2348478E-04  0.1174239E-04  0.9393792E-05  0.9393792E-05  0.2179380E-03  0.2179380E-03  0.1197334E-01  0.5986670E-02  0.0000000E+00  0.0000000E+00  0.2113605E-03  0.1056803E-03  0.0000000E+00  0.0000000E+00  0.4602987E-04  0.2301494E-04  0.3757546E-05  0.3757546E-05  0.0000000E+00  0.0000000E+00  0.5964168E-02  0.2982084E-02  0.4265737E-02  0.4265737E-02  0.2055843E-02  0.4111686E-02  0.2226342E-02  0.2226342E-02  0.1897083E-02  0.3794166E-02  0.5266189E-02  0.1053238E-01  0.2352967E-01  0.2352967E-01  0.0000000E+00  0.0000000E+00  0.7796857E-03  0.3898428E-03  0.3240861E-03  0.3240861E-03  0.0000000E+00  0.0000000E+00  0.3783824E-02  0.1891912E-02  0.6433812E-02  0.6433812E-02  0.2068516E-02  0.4137033E-02  0.6434746E-04  0.1286949E-03  0.8416425E-02  0.8416425E-02  0.1340685E-01  0.1340685E-01  0.2273305E-03  0.2273305E-03  0.7240765E-02  0.3620382E-02  0.0000000E+00  0.0000000E+00  0.5010708E-02  0.2505354E-02  0.2267385E-01  0.2267385E-01
  0.3749997E+01  0.5600631E-01  0.3733754E-01  0.1325158E+00  0.1325158E+00  0.2181057E-01  0.4362113E-01  0.1938835E-01  0.3877671E-01  0.5637326E-01  0.5637326E-01  0.4746220E-02  0.9492440E-02  0.5214131E-01  0.5214131E-01  0.5770167E-02  0.1154033E-01  0.9930693E-02  0.1986139E-01  0.6261445E-01  0.6261445E-01  0.2742991E-03  0.2742991E-03  0.2010912E+00  0.6703039E-01  0.4005619E-01  0.2002809E-01  0.1878774E-05  0.1878774E-05  0.0000000E+00  0.0000000E+00  0.4559753E-02  0.2279876E-02  0.0000000E+00  0.0000000E+00  0.1048632E-01  0.5243161E-02  0.5082039E-03  0.5082039E-03  0.9393840E-06  0.9393840E-06  0.1518135E-01  0.7590675E-02  0.4006207E-01  0.4006207E-01  0.1990566E+00  0.2985849E+00  0.2970136E-01  0.8910410E-01  0.3748535E-01  0.1124561E+00  0.8729018E-01  0.1309353E+00  0.2479932E-01  0.7439797E-01  0.9118725E-01  0.1367809E+00  0.3169410E-01  0.9508230E-01  0.3849743E-01  0.1154923E+00  0.1137379E+00  0.1706068E+00  0.5806409E-01  0.5806409E-01  0.2376160E-02  0.4752319E-02  0.3827963E-03  0.7655925E-03  0.1398692E-01  0.1398692E-01  0.2973147E-03  0.5946293E-03  0.1343314E-01  0.1343314E-01  0.3548516E-02  0.7097033E-02  0.7839122E-03  0.1567824E-02  0.2570667E-01  0.2570667E-01  0.0000000E+00  0.0000000E+00  0.0000000E+00  0.0000000E+00  0.2718583E-02  0.1359291E-02  0.0000000E+00  0.0000000E+00  0.4978734E-04  0.2489367E-04  0.1503008E-04  0.1503008E-04  0.3222098E-03  0.3222098E-03  0.1315038E-01  0.6575190E-02  0.0000000E+00  0.0000000E+00  0.2789960E-03  0.1394980E-03  0.0000000E+00  0.0000000E+00  0.6387824E-04  0.3193912E-04  0.5636320E-05  0.5636320E-05  0.0000000E+00  0.0000000E+00  0.6637699E-02  0.3318849E-02  0.4588887E-02  0.4588887E-02  0.2175615E-02  0.4351229E-02  0.2412342E-02  0.2412342E-02  0.2010748E-02  0.4021496E-02  0.5566799E-02  0.1113360E-01  0.2434835E-01  0.2434835E-01  0.0000000E+00  0.0000000E+00  0.8698672E-03  0.4349336E-03  0.3936007E-03  0.3936007E-03  0.0000000E+00  0.0000000E+00  0.4281697E-02  0.2140848E-02  0.6947677E-02  0.6947677E-02  0.2200499E-02  0.4400999E-02  0.9158926E-04  0.1831785E-03  0.9375078E-02  0.9375078E-02  0.1445145E-01  0.1445145E-01  0.2836932E-03  0.2836932E-03  0.7869221E-02  0.3934611E-02  0.0000000E+00  0.0000000E+00  0.5685185E-02  0.2842593E-02  0.2445305E-01  0.2445305E-01
  0.3779997E+01  0.5988830E-01  0.3992553E-01  0.1364452E+00  0.1364452E+00  0.2283919E-01  0.4567839E-01  0.2048555E-01  0.4097110E-01  0.5804158E-01  0.5804158E-01  0.5248322E-02  0.1049664E-01  0.5422673E-01  0.5422673E-01  0.6223422E-02  0.1244684E-01  0.1068595E-01  0.2137190E-01  0.6483749E-01  0.6483749E-01  0.4527800E-03  0.4527800E-03  0.2081131E+00  0.6937104E-01  0.4371602E-01  0.2185801E-01  0.3757524E-05  0.3757524E-05  0.0000000E+00  0.0000000E+00  0.5330050E-02  0.2665025E-02  0.0000000E+00  0.0000000E+00  0.1148770E-01  0.5743852E-02  0.5702033E-03  0.5702033E-03  0.9393840E-06  0.9393840E-06  0.1684594E-01  0.8422970E-02  0.4269173E-01  0.4269173E-01  0.2027900E+00  0.3041850E+00  0.3114269E-01  0.9342811E-01  0.3921226E-01  0.1176368E+00  0.9034816E-01  0.1355222E+00  0.2643510E-01  0.7930530E-01  0.9416539E-01  0.1412481E+00  0.3308030E-01  0.9924092E-01  0.3995409E-01  0.1198623E+00  0.1168848E+00  0.1753272E+00  0.6111426E-01  0.6111426E-01  0.2572960E-02  0.5145920E-02  0.4819009E-03  0.9638019E-03  0.1457733E-01  0.1457733E-01  0.3738742E-03  0.7477485E-03  0.1394511E-01  0.1394511E-01  0.3851953E-02  0.7703906E-02  0.9328035E-03  0.1865607E-02  0.2728295E-01  0.2728295E-01  0.0000000E+00  0.0000000E+00  0.0000000E+00  0.0000000E+00  0.2871700E-02  0.1435850E-02  0.0000000E+00  0.0000000E+00  0.7984787E-04  0.3992394E-04  0.2348444E-04  0.2348444E-04  0.4499645E-03  0.4499645E-03  0.1421752E-01  0.7108760E-02  0.0000000E+00  0.0000000E+00  0.3391172E-03  0.1695586E-03  0.0000000E+00  0.0000000E+00  0.8548389E-04  0.4274195E-04  0.1315133E-04  0.1315133E-04  0.0000000E+00  0.0000000E+00  0.7405198E-02  0.3702599E-02  0.4948673E-02  0.4948673E-02  0.2289280E-02  0.4578560E-02  0.2601162E-02  0.2601162E-02  0.2137095E-02  0.4274189E-02  0.5865996E-02  0.1173199E-01  0.2522948E-01  0.2522948E-01  0.0000000E+00  0.0000000E+00  0.9722593E-03  0.4861297E-03  0.4781453E-03  0.4781453E-03  0.0000000E+00  0.0000000E+00  0.4838757E-02  0.2419378E-02  0.7525401E-02  0.7525401E-02  0.2330603E-02  0.4661206E-02  0.1263467E-03  0.2526933E-03  0.1040323E-01  0.1040323E-01  0.1553174E-01  0.1553174E-01  0.3588437E-03  0.3588437E-03  0.8493891E-02  0.4246945E-02  0.0000000E+00  0.0000000E+00  0.6346505E-02  0.3173253E-02  0.2627828E-01  0.2627828E-01
  0.3809997E+01  0.6396192E-01  0.4264128E-01  0.1402088E+00  0.1402088E+00  0.2385936E-01  0.4771873E-01  0.2167903E-01  0.4335807E-01  0.5969581E-01  0.5969581E-01  0.5811007E-02  0.1162201E-01  0.5638120E-01  0.5638120E-01  0.6681371E-02  0.1336274E-01  0.1145202E-01  0.2290403E-01  0.6699006E-01  0.6699006E-01  0.6500501E-03  0.6500501E-03  0.2157017E+00  0.7190058E-01  0.4729410E-01  0.2364705E-01  0.6575696E-05  0.6575696E-05  0.0000000E+00  0.0000000E+00  0.6246880E-02  0.3123440E-02  0.0000000E+00  0.0000000E+00  0.1252385E-01  0.6261927E-02  0.6453540E-03  0.6453540E-03  0.4696875E-05  0.4696875E-05  0.1845604E-01  0.9228018E-02  0.4525940E-01  0.4525940E-01  0.2065475E+00  0.3098213E+00  0.3269767E-01  0.9809306E-01  0.4100585E-01  0.1230176E+00  0.9348759E-01  0.1402314E+00  0.2807370E-01  0.8422109E-01  0.9726001E-01  0.1458900E+00  0.3450879E-01  0.1035264E+00  0.4143394E-01  0.1243018E+00  0.1201341E+00  0.1802012E+00  0.6411181E-01  0.6411181E-01  0.2788081E-02  0.5576161E-02  0.5941570E-03  0.1188314E-02  0.1520061E-01  0.1520061E-01  0.4588882E-03  0.9177765E-03  0.1447070E-01  0.1447070E-01  0.4215492E-02  0.8430985E-02  0.1123030E-02  0.2246060E-02  0.2890149E-01  0.2890149E-01  0.0000000E+00  0.0000000E+00  0.0000000E+00  0.0000000E+00  0.3021061E-02  0.1510531E-02  0.0000000E+00  0.0000000E+00  0.1211817E-03  0.6059084E-04  0.3193893E-04  0.3193893E-04  0.6171738E-03  0.6171738E-03  0.1524895E-01  0.7624476E-02  0.0000000E+00  0.0000000E+00  0.4161471E-03  0.2080735E-03  0.0000000E+00  0.0000000E+00  0.1193015E-03  0.5965076E-04  0.3099949E-04  0.3099949E-04  0.0000000E+00  0.0000000E+00  0.8238442E-02  0.4119221E-02  0.5366699E-02  0.5366699E-02  0.2415158E-02  0.4830315E-02  0.2815344E-02  0.2815344E-02  0.2254518E-02  0.4509035E-02  0.6178813E-02  0.1235763E-01  0.2613081E-01  0.2613081E-01  0.0000000E+00  0.0000000E+00  0.1093440E-02  0.5467199E-03  0.5993260E-03  0.5993260E-03  0.0000000E+00  0.0000000E+00  0.5445601E-02  0.2722801E-02  0.8067441E-02  0.8067441E-02  0.2490768E-02  0.4981535E-02  0.1892850E-03  0.3785699E-03  0.1151735E-01  0.1151735E-01  0.1662328E-01  0.1662328E-01  0.4856610E-03  0.4856610E-03  0.9190920E-02  0.4595460E-02  0.0000000E+00  0.0000000E+00  0.7094236E-02  0.3547118E-02  0.2818523E-01  0.2818523E-01
  0.3839997E+01  0.6811687E-01  0.4541124E-01  0.1439353E+00  0.1439353E+00  0.2491336E-01  0.4982671E-01  0.2286923E-01  0.4573847E-01  0.6137495E-01  0.6137495E-01  0.6410802E-02  0.1282160E-01  0.5847929E-01  0.5847929E-01  0.7158583E-02  0.1431717E-01  0.1223782E-01  0.2447564E-01  0.6911775E-01  0.6911775E-01  0.8961683E-03  0.8961683E-03  0.2236580E+00  0.7455267E-01  0.5076134E-01  0.2538067E-01  0.1221199E-04  0.1221199E-04  0.0000000E+00  0.0000000E+00  0.7273626E-02  0.3636813E-02  0.0000000E+00  0.0000000E+00  0.1346136E-01  0.6730679E-02  0.7186257E-03  0.7186257E-03  0.1409073E-04  0.1409073E-04  0.2008963E-01  0.1004481E-01  0.4782641E-01  0.4782641E-01  0.2102850E+00  0.3154275E+00  0.3434473E-01  0.1030342E+00  0.4287929E-01  0.1286379E+00  0.9664266E-01  0.1449640E+00  0.2979089E-01  0.8937266E-01  0.1005009E+00  0.1507513E+00  0.3600179E-01  0.1080054E+00  0.4299832E-01  0.1289950E+00  0.1234745E+00  0.1852118E+00  0.6728975E-01  0.6728975E-01  0.2991926E-02  0.5983852E-02  0.7190949E-03  0.1438190E-02  0.1581452E-01  0.1581452E-01  0.5589317E-03  0.1117863E-02  0.1500990E-01  0.1500990E-01  0.4586092E-02  0.9172184E-02  0.1329693E-02  0.2659386E-02  0.3056513E-01  0.3056513E-01  0.0000000E+00  0.0000000E+00  0.0000000E+00  0.0000000E+00  0.3145061E-02  0.1572530E-02  0.9393963E-06  0.9393963E-06  0.1643929E-03  0.8219645E-04  0.4227219E-04  0.4227219E-04  0.8003546E-03  0.8003546E-03  0.1627289E-01  0.8136443E-02  0.0000000E+00  0.0000000E+00  0.4969353E-03  0.2484676E-03  0.0000000E+00  0.0000000E+00  0.1578162E-03  0.7890809E-04  0.5072643E-04  0.5072643E-04  0.9393963E-06  0.9393963E-06  0.9097991E-02  0.4548995E-02  0.5778146E-02  0.5778146E-02  0.2538216E-02  0.5076432E-02  0.3050189E-02  0.3050189E-02  0.2374289E-02  0.4748577E-02  0.6483651E-02  0.1296730E-01  0.2710259E-01  0.2710259E-01  0.0000000E+00  0.0000000E+00  0.1223073E-02  0.6115367E-03  0.7345968E-03  0.7345968E-03  0.1878792E-05  0.1878792E-05  0.6051506E-02  0.3025753E-02  0.8694938E-02  0.8694938E-02  0.2643886E-02  0.5287773E-02  0.2625569E-03  0.5251138E-03  0.1268453E-01  0.1268453E-01  0.1758333E-01  0.1758333E-01  0.6162348E-03  0.6162348E-03  0.9907654E-02  0.4953827E-02  0.7515017E-05  0.7515017E-05  0.7842934E-02  0.3921467E-02  0.3007431E-01  0.3007431E-01
  0.3869997E+01  0.7244553E-01  0.4829703E-01  0.1475749E+00  0.1475749E+00  0.2597063E-01  0.5194126E-01  0.2408291E-01  0.4816582E-01  0.6312878E-01  0.6312878E-01  0.7046290E-02  0.1409258E-01  0.6060558E-01  0.6060558E-01  0.7633432E-02  0.1526686E-01  0.1304569E-01  0.2609138E-01  0.7118393E-01  0.7118393E-01  0.1223079E-02  0.1223079E-02  0.2318514E+00  0.7728379E-01  0.5440706E-01  0.2720353E-01  0.2818141E-04  0.2818141E-04  0.0000000E+00  0.0000000E+00  0.8400885E-02  0.4200443E-02  0.0000000E+00  0.0000000E+00  0.1438291E-01  0.7191455E-02  0.8031701E-03  0.8031701E-03  0.2254516E-04  0.2254516E-04  0.2175983E-01  0.1087991E-01  0.5042348E-01  0.5042348E-01  0.2141609E+00  0.3212414E+00  0.3600556E-01  0.1080167E+00  0.4480001E-01  0.1344001E+00  0.9989011E-01  0.1498352E+00  0.3156194E-01  0.9468581E-01  0.1038310E+00  0.1557465E+00  0.3755835E-01  0.1126751E+00  0.4458118E-01  0.1337436E+00  0.1269543E+00  0.1904315E+00  0.7059450E-01  0.7059450E-01  0.3194832E-02  0.6389664E-02  0.8440329E-03  0.1688066E-02  0.1647585E-01  0.1647585E-01  0.6838692E-03  0.1367738E-02  0.1552278E-01  0.1552278E-01  0.4959496E-02  0.9918992E-02  0.1585669E-02  0.3171338E-02  0.3231613E-01  0.3231613E-01  0.0000000E+00  0.0000000E+00  0.0000000E+00  0.0000000E+00  0.3292546E-02  0.1646273E-02  0.2818122E-05  0.2818122E-05  0.2301501E-03  0.1150750E-03  0.5448409E-04  0.5448409E-04  0.1025812E-02  0.1025812E-02  0.1724328E-01  0.8621638E-02  0.0000000E+00  0.0000000E+00  0.5617507E-03  0.2808754E-03  0.0000000E+00  0.0000000E+00  0.2216939E-03  0.1108469E-03  0.6669589E-04  0.6669589E-04  0.1878782E-05  0.1878782E-05  0.9956592E-02  0.4978296E-02  0.6197107E-02  0.6197107E-02  0.2657988E-02  0.5315975E-02  0.3285039E-02  0.3285039E-02  0.2498757E-02  0.4997513E-02  0.6786134E-02  0.1357227E-01  0.2810021E-01  0.2810021E-01  0.0000000E+00  0.0000000E+00  0.1354587E-02  0.6772934E-03  0.8858388E-03  0.8858388E-03  0.3757546E-05  0.3757546E-05  0.6707205E-02  0.3353602E-02  0.9294259E-02  0.9294259E-02  0.2812035E-02  0.5624070E-02  0.3532070E-03  0.7064141E-03  0.1395128E-01  0.1395128E-01  0.1857908E-01  0.1857908E-01  0.7458700E-03  0.7458700E-03  0.1064224E-01  0.5321121E-02  0.1127249E-04  0.1127249E-04  0.8612288E-02  0.4306144E-02  0.3209211E-01  0.3209211E-01
  0.3899997E+01  0.7700574E-01  0.5133716E-01  0.1511897E+00  0.1511897E+00  0.2697576E-01  0.5395153E-01  0.2529847E-01  0.5059694E-01  0.6486475E-01  0.6486475E-01  0.7713245E-02  0.1542649E-01  0.6280704E-01  0.6280704E-01  0.8129430E-02  0.1625886E-01  0.1390663E-01  0.2781327E-01  0.7325526E-01  0.7325526E-01  0.1604467E-02  0.1604467E-02  0.2404996E+00  0.8016653E-01  0.5817210E-01  0.2908605E-01  0.4509020E-04  0.4509020E-04  0.0000000E+00  0.0000000E+00  0.9665292E-02  0.4832646E-02  0.0000000E+00  0.0000000E+00  0.1533731E-01  0.7668654E-02  0.8952292E-03  0.8952292E-03  0.3475706E-04  0.3475706E-04  0.2336711E-01  0.1168356E-01  0.5305126E-01  0.5305126E-01  0.2181451E+00  0.3272177E+00  0.3780166E-01  0.1134050E+00  0.4675768E-01  0.1402731E+00  0.1032334E+00  0.1548501E+00  0.3336805E-01  0.1001041E+00  0.1072319E+00  0.1608479E+00  0.3913400E-01  0.1174020E+00  0.4621352E-01  0.1386406E+00  0.1305168E+00  0.1957752E+00  0.7391333E-01  0.7391333E-01  0.3395860E-02  0.6791721E-02  0.1013590E-02  0.2027181E-02  0.1713577E-01  0.1713577E-01  0.8247762E-03  0.1649552E-02  0.1598823E-01  0.1598823E-01  0.5394441E-02  0.1078888E-01  0.1845412E-02  0.3690825E-02  0.3415451E-01  0.3415451E-01  0.0000000E+00  0.0000000E+00  0.0000000E+00  0.0000000E+00  0.3434391E-02  0.1717195E-02  0.9393783E-05  0.9393783E-05  0.2799382E-03  0.1399691E-03  0.6857480E-04  0.6857480E-04  0.1290720E-02  0.1290720E-02  0.1824183E-01  0.9120915E-02  0.0000000E+00  0.0000000E+00  0.6575667E-03  0.3287834E-03  0.0000000E+00  0.0000000E+00  0.2912088E-03  0.1456044E-03  0.1052104E-03  0.1052104E-03  0.8454494E-05  0.8454494E-05  0.1092228E-01  0.5461141E-02  0.6700635E-02  0.6700635E-02  0.2769774E-02  0.5539548E-02  0.3531158E-02  0.3531158E-02  0.2619938E-02  0.5239876E-02  0.7100357E-02  0.1420071E-01  0.2913070E-01  0.2913070E-01  0.0000000E+00  0.0000000E+00  0.1508644E-02  0.7543222E-03  0.1081228E-02  0.1081228E-02  0.3757546E-05  0.3757546E-05  0.7412696E-02  0.3706348E-02  0.9855070E-02  0.9855070E-02  0.2983003E-02  0.5966005E-02  0.4593564E-03  0.9187128E-03  0.1528849E-01  0.1528849E-01  0.1956166E-01  0.1956166E-01  0.8708069E-03  0.8708069E-03  0.1141818E-01  0.5709090E-02  0.2066625E-04  0.2066625E-04  0.9422035E-02  0.4711017E-02  0.3419162E-01  0.3419162E-01
  0.3929997E+01  0.8169608E-01  0.5446406E-01  0.1548655E+00  0.1548655E+00  0.2802458E-01  0.5604917E-01  0.2658965E-01  0.5317929E-01  0.6669560E-01  0.6669560E-01  0.8478370E-02  0.1695674E-01  0.6505685E-01  0.6505685E-01  0.8603348E-02  0.1720670E-01  0.1477697E-01  0.2955393E-01  0.7529841E-01  0.7529841E-01  0.2055378E-02  0.2055378E-02  0.2495939E+00  0.8319796E-01  0.6193714E-01  0.3096857E-01  0.7233255E-04  0.7233255E-04  0.0000000E+00  0.0000000E+00  0.1106968E-01  0.5534842E-02  0.0000000E+00  0.0000000E+00  0.1623912E-01  0.8119559E-02  0.9910454E-03  0.9910454E-03  0.4696899E-04  0.4696899E-04  0.2491146E-01  0.1245573E-01  0.5561012E-01  0.5561012E-01  0.2220861E+00  0.3331292E+00  0.3971017E-01  0.1191305E+00  0.4871817E-01  0.1461545E+00  0.1066418E+00  0.1599626E+00  0.3525181E-01  0.1057554E+00  0.1107302E+00  0.1660953E+00  0.4072813E-01  0.1221844E+00  0.4789532E-01  0.1436860E+00  0.1342183E+00  0.2013274E+00  0.7738153E-01  0.7738153E-01  0.3594069E-02  0.7188137E-02  0.1200996E-02  0.2401993E-02  0.1783844E-01  0.1783844E-01  0.9793035E-03  0.1958607E-02  0.1646825E-01  0.1646825E-01  0.5815748E-02  0.1163150E-01  0.2146486E-02  0.4292972E-02  0.3604173E-01  0.3604173E-01  0.0000000E+00  0.0000000E+00  0.0000000E+00  0.0000000E+00  0.3584694E-02  0.1792347E-02  0.2066629E-04  0.2066629E-04  0.3475737E-03  0.1737869E-03  0.8736244E-04  0.8736244E-04  0.1533079E-02  0.1533079E-02  0.1925823E-01  0.9629116E-02  0.0000000E+00  0.0000000E+00  0.7430504E-03  0.3715252E-03  0.0000000E+00  0.0000000E+00  0.3766929E-03  0.1883464E-03  0.1643911E-03  0.1643911E-03  0.1221204E-04  0.1221204E-04  0.1193961E-01  0.5969806E-02  0.7202256E-02  0.7202256E-02  0.2885788E-02  0.5771575E-02  0.3806864E-02  0.3806864E-02  0.2765074E-02  0.5530147E-02  0.7443702E-02  0.1488740E-01  0.3020726E-01  0.3020726E-01  0.0000000E+00  0.0000000E+00  0.1661763E-02  0.8308816E-03  0.1291650E-02  0.1291650E-02  0.1127264E-04  0.1127264E-04  0.8116292E-02  0.4058146E-02  0.1047227E-01  0.1047227E-01  0.3164773E-02  0.6329547E-02  0.5946274E-03  0.1189255E-02  0.1667926E-01  0.1667926E-01  0.2045971E-01  0.2045971E-01  0.1011714E-02  0.1011714E-02  0.1227865E-01  0.6139323E-02  0.3381758E-04  0.3381758E-04  0.1029470E-01  0.5147352E-02  0.3629867E-01  0.3629867E-01
  0.3959997E+01  0.8665181E-01  0.5776788E-01  0.1584440E+00  0.1584440E+00  0.2905273E-01  0.5810547E-01  0.2789820E-01  0.5579640E-01  0.6848325E-01  0.6848325E-01  0.9263229E-02  0.1852646E-01  0.6736585E-01  0.6736585E-01  0.9082893E-02  0.1816579E-01  0.1572010E-01  0.3144021E-01  0.7737960E-01  0.7737960E-01  0.2472467E-02  0.2472467E-02  0.2591015E+00  0.8636717E-01  0.6568900E-01  0.3284450E-01  0.1080294E-03  0.1080294E-03  0.0000000E+00  0.0000000E+00  0.1260651E-01  0.6303256E-02  0.0000000E+00  0.0000000E+00  0.1712682E-01  0.8563412E-02  0.1085922E-02  0.1085922E-02  0.6293852E-04  0.6293852E-04  0.2650933E-01  0.1325467E-01  0.5833060E-01  0.5833060E-01  0.2260688E+00  0.3391032E+00  0.4172420E-01  0.1251726E+00  0.5075568E-01  0.1522671E+00  0.1101196E+00  0.1651795E+00  0.3716346E-01  0.1114904E+00  0.1142294E+00  0.1713441E+00  0.4235607E-01  0.1270682E+00  0.4964507E-01  0.1489353E+00  0.1379774E+00  0.2069661E+00  0.8094741E-01  0.8094741E-01  0.3797914E-02  0.7595829E-02  0.1388873E-02  0.2777746E-02  0.1855895E-01  0.1855895E-01  0.1155438E-02  0.2310876E-02  0.1696566E-01  0.1696566E-01  0.6270885E-02  0.1254177E-01  0.2458355E-02  0.4916711E-02  0.3791063E-01  0.3791063E-01  0.0000000E+00  0.0000000E+00  0.0000000E+00  0.0000000E+00  0.3733117E-02  0.1866558E-02  0.2442377E-04  0.2442377E-04  0.4029972E-03  0.2014986E-03  0.1089683E-03  0.1089683E-03  0.1781075E-02  0.1781075E-02  0.2021360E-01  0.1010680E-01  0.0000000E+00  0.0000000E+00  0.8379273E-03  0.4189636E-03  0.0000000E+00  0.0000000E+00  0.4941151E-03  0.2470575E-03  0.2216938E-03  0.2216938E-03  0.2442389E-04  0.2442389E-04  0.1295416E-01  0.6477082E-02  0.7712316E-02  0.7712316E-02  0.2989589E-02  0.5979178E-02  0.4105585E-02  0.4105585E-02  0.2932284E-02  0.5864569E-02  0.7827905E-02  0.1565581E-01  0.3127766E-01  0.3127766E-01  0.0000000E+00  0.0000000E+00  0.1864670E-02  0.9323350E-03  0.1539653E-02  0.1539653E-02  0.2160581E-04  0.2160581E-04  0.8942000E-02  0.4471000E-02  0.1112800E-01  0.1112800E-01  0.3378013E-02  0.6756026E-02  0.7444575E-03  0.1488915E-02  0.1809444E-01  0.1809444E-01  0.2144982E-01  0.2144982E-01  0.1159194E-02  0.1159194E-02  0.1316260E-01  0.6581300E-02  0.6763544E-04  0.6763544E-04  0.1114954E-01  0.5574770E-02  0.3850058E-01  0.3850058E-01
  0.3989997E+01  0.9183481E-01  0.6122322E-01  0.1620419E+00  0.1620419E+00  0.3004002E-01  0.6008004E-01  0.2923118E-01  0.5846237E-01  0.7033946E-01  0.7033946E-01  0.1007063E-01  0.2014126E-01  0.6965325E-01  0.6965325E-01  0.9588746E-02  0.1917749E-01  0.1667124E-01  0.3334247E-01  0.7945330E-01  0.7945330E-01  0.3079309E-02  0.3079309E-02  0.2689883E+00  0.8966275E-01  0.6961748E-01  0.3480874E-01  0.1690890E-03  0.1690890E-03  0.0000000E+00  0.0000000E+00  0.1428706E-01  0.7143531E-02  0.0000000E+00  0.0000000E+00  0.1795627E-01  0.8978134E-02  0.1193950E-02  0.1193950E-02  0.9112011E-04  0.9112011E-04  0.2813917E-01  0.1406958E-01  0.6117442E-01  0.6117442E-01  0.2301310E+00  0.3451965E+00  0.4379115E-01  0.1313735E+00  0.5282421E-01  0.1584727E+00  0.1137100E+00  0.1705650E+00  0.3912299E-01  0.1173690E+00  0.1178012E+00  0.1767018E+00  0.4399215E-01  0.1319765E+00  0.5140860E-01  0.1542258E+00  0.1418348E+00  0.2127521E+00  0.8466361E-01  0.8466361E-01  0.4034168E-02  0.8068335E-02  0.1604460E-02  0.3208920E-02  0.1932829E-01  0.1932829E-01  0.1336269E-02  0.2672538E-02  0.1750298E-01  0.1750298E-01  0.6745286E-02  0.1349057E-01  0.2826129E-02  0.5652257E-02  0.3985750E-01  0.3985750E-01  0.0000000E+00  0.0000000E+00  0.0000000E+00  0.0000000E+00  0.3893751E-02  0.1946876E-02  0.3757534E-04  0.3757534E-04  0.4725113E-03  0.2362557E-03  0.1343316E-03  0.1343316E-03  0.2029072E-02  0.2029072E-02  0.2112105E-01  0.1056052E-01  0.0000000E+00  0.0000000E+00  0.9506539E-03  0.4753270E-03  0.0000000E+00  0.0000000E+00  0.6406578E-03  0.3203289E-03  0.2799354E-03  0.2799354E-03  0.3757529E-04  0.3757529E-04  0.1412366E-01  0.7061832E-02  0.8283479E-02  0.8283479E-02  0.3093391E-02  0.6186781E-02  0.4447525E-02  0.4447525E-02  0.3116405E-02  0.6232809E-02  0.8223849E-02  0.1644770E-01  0.3245892E-01  0.3245892E-01  0.0000000E+00  0.0000000E+00  0.2059120E-02  0.1029560E-02  0.1801737E-02  0.1801737E-02  0.4884789E-04  0.4884789E-04  0.9783695E-02  0.4891848E-02  0.1184007E-01  0.1184007E-01  0.3578101E-02  0.7156202E-02  0.9144844E-03  0.1828969E-02  0.1956271E-01  0.1956271E-01  0.2226708E-01  0.2226708E-01  0.1316070E-02  0.1316070E-02  0.1408507E-01  0.7042535E-02  0.9581650E-04  0.9581650E-04  0.1211054E-01  0.6055269E-02  0.4089601E-01  0.4089601E-01
  0.4019997E+01  0.9712259E-01  0.6474840E-01  0.1656129E+00  0.1656129E+00  0.3097847E-01  0.6195694E-01  0.3061395E-01  0.6122790E-01  0.7228773E-01  0.7228773E-01  0.1087380E-01  0.2174760E-01  0.7201721E-01  0.7201721E-01  0.1007628E-01  0.2015257E-01  0.1773368E-01  0.3546735E-01  0.8149786E-01  0.8149786E-01  0.3796999E-02  0.3796999E-02  0.2791033E+00  0.9303442E-01  0.7350840E-01  0.3675420E-01  0.2235734E-03  0.2235734E-03  0.0000000E+00  0.0000000E+00  0.1596291E-01  0.7981455E-02  0.0000000E+00  0.0000000E+00  0.1877825E-01  0.9389124E-02  0.1315130E-02  0.1315130E-02  0.1080290E-03  0.1080290E-03  0.2979811E-01  0.1489906E-01  0.6393053E-01  0.6393053E-01  0.2341481E+00  0.3512222E+00  0.4596457E-01  0.1378937E+00  0.5491059E-01  0.1647318E+00  0.1173673E+00  0.1760510E+00  0.4113639E-01  0.1234092E+00  0.1214203E+00  0.1821305E+00  0.4568867E-01  0.1370660E+00  0.5326514E-01  0.1597954E+00  0.1457238E+00  0.2185857E+00  0.8832908E-01  0.8832908E-01  0.4242712E-02  0.8485423E-02  0.1816759E-02  0.3633518E-02  0.2013428E-01  0.2013428E-01  0.1535888E-02  0.3071776E-02  0.1806711E-01  0.1806711E-01  0.7298102E-02  0.1459620E-01  0.3201880E-02  0.6403760E-02  0.4185931E-01  0.4185931E-01  0.0000000E+00  0.0000000E+00  0.0000000E+00  0.0000000E+00  0.4037475E-02  0.2018738E-02  0.5636297E-04  0.5636297E-04  0.5363901E-03  0.2681951E-03  0.1681492E-03  0.1681492E-03  0.2233858E-02  0.2233858E-02  0.2208110E-01  0.1104055E-01  0.0000000E+00  0.0000000E+00  0.1083108E-02  0.5415540E-03  0.0000000E+00  0.0000000E+00  0.8163223E-03  0.4081611E-03  0.3419347E-03  0.3419347E-03  0.6857532E-04  0.6857532E-04  0.1526782E-01  0.7633911E-02  0.8868699E-02  0.8868699E-02  0.3205177E-02  0.6410354E-02  0.4802146E-02  0.4802146E-02  0.3315555E-02  0.6631110E-02  0.8655970E-02  0.1731194E-01  0.3363599E-01  0.3363599E-01  0.0000000E+00  0.0000000E+00  0.2254511E-02  0.1127256E-02  0.2152134E-02  0.2152134E-02  0.7702949E-04  0.7702949E-04  0.1067800E-01  0.5339001E-02  0.1263291E-01  0.1263291E-01  0.3825151E-02  0.7650303E-02  0.1113163E-02  0.2226326E-02  0.2111222E-01  0.2111222E-01  0.2312943E-01  0.2312943E-01  0.1485157E-02  0.1485157E-02  0.1513248E-01  0.7566238E-02  0.1690882E-03  0.1690882E-03  0.1314011E-01  0.6570054E-02  0.4342578E-01  0.4342578E-01
  0.4049997E+01  0.1026142E+00  0.6840948E-01  0.1692441E+00  0.1692441E+00  0.3191738E-01  0.6383476E-01  0.3200469E-01  0.6400938E-01  0.7431304E-01  0.7431304E-01  0.1174602E-01  0.2349205E-01  0.7439148E-01  0.7439148E-01  0.1059294E-01  0.2118587E-01  0.1883979E-01  0.3767957E-01  0.8361288E-01  0.8361288E-01  0.4734514E-02  0.4734514E-02  0.2892927E+00  0.9643090E-01  0.7761632E-01  0.3880816E-01  0.3062388E-03  0.3062388E-03  0.0000000E+00  0.0000000E+00  0.1775804E-01  0.8879022E-02  0.0000000E+00  0.0000000E+00  0.1959549E-01  0.9797745E-02  0.1461673E-02  0.1461673E-02  0.1230592E-03  0.1230592E-03  0.3138566E-01  0.1569283E-01  0.6678183E-01  0.6678183E-01  0.2382830E+00  0.3574244E+00  0.4811419E-01  0.1443426E+00  0.5706646E-01  0.1711994E+00  0.1211273E+00  0.1816910E+00  0.4318081E-01  0.1295424E+00  0.1250977E+00  0.1876465E+00  0.4739959E-01  0.1421988E+00  0.5520778E-01  0.1656234E+00  0.1496795E+00  0.2245193E+00  0.9218900E-01  0.9218900E-01  0.4477094E-02  0.8954188E-02  0.2041741E-02  0.4083481E-02  0.2098960E-01  0.2098960E-01  0.1762284E-02  0.3524569E-02  0.1863685E-01  0.1863685E-01  0.7836836E-02  0.1567367E-01  0.3607218E-02  0.7214436E-02  0.4389400E-01  0.4389400E-01  0.0000000E+00  0.0000000E+00  0.0000000E+00  0.0000000E+00  0.4192475E-02  0.2096237E-02  0.8172644E-04  0.8172644E-04  0.6190540E-03  0.3095270E-03  0.2029064E-03  0.2029064E-03  0.2463066E-02  0.2463066E-02  0.2309469E-01  0.1154735E-01  0.0000000E+00  0.0000000E+00  0.1205228E-02  0.6026140E-03  0.0000000E+00  0.0000000E+00  0.9919862E-03  0.4959931E-03  0.4133277E-03  0.4133277E-03  0.1099086E-03  0.1099086E-03  0.1647115E-01  0.8235575E-02  0.9549741E-02  0.9549741E-02  0.3305221E-02  0.6610442E-02  0.5175549E-02  0.5175549E-02  0.3522688E-02  0.7045376E-02  0.9101241E-02  0.1820248E-01  0.3483886E-01  0.3483886E-01  0.0000000E+00  0.0000000E+00  0.2485596E-02  0.1242798E-02  0.2479034E-02  0.2479034E-02  0.1042713E-03  0.1042713E-03  0.1163523E-01  0.5817614E-02  0.1336562E-01  0.1336562E-01  0.4077843E-02  0.8155687E-02  0.1334856E-02  0.2669712E-02  0.2269509E-01  0.2269509E-01  0.2398990E-01  0.2398990E-01  0.1626064E-02  0.1626064E-02  0.1623342E-01  0.8116708E-02  0.2818152E-03  0.2818152E-03  0.1418660E-01  0.7093298E-02  0.4601283E-01  0.4601283E-01
  0.4079998E+01  0.1084027E+00  0.7226848E-01  0.1729716E+00  0.1729716E+00  0.3284503E-01  0.6569006E-01  0.3335646E-01  0.6671292E-01  0.7639704E-01  0.7639704E-01  0.1260557E-01  0.2521113E-01  0.7688272E-01  0.7688272E-01  0.1111429E-01  0.2222858E-01  0.2003234E-01  0.4006467E-01  0.8573870E-01  0.8573870E-01  0.5720858E-02  0.5720858E-02  0.2996511E+00  0.9988371E-01  0.8170541E-01  0.4085271E-01  0.3729349E-03  0.3729349E-03  0.9393749E-06  0.9393749E-06  0.1975141E-01  0.9875706E-02  0.3757511E-05  0.3757511E-05  0.2049354E-01  0.1024677E-01  0.1604459E-02  0.1604459E-02  0.1427863E-03  0.1427863E-03  0.3297697E-01  0.1648848E-01  0.6959935E-01  0.6959935E-01  0.2423226E+00  0.3634839E+00  0.5024157E-01  0.1507247E+00  0.5920449E-01  0.1776135E+00  0.1249415E+00  0.1874123E+00  0.4526278E-01  0.1357884E+00  0.1288148E+00  0.1932222E+00  0.4915841E-01  0.1474752E+00  0.5725343E-01  0.1717603E+00  0.1536660E+00  0.2304990E+00  0.9605734E-01  0.9605734E-01  0.4722745E-02  0.9445489E-02  0.2275177E-02  0.4550354E-02  0.2188063E-01  0.2188063E-01  0.2000891E-02  0.4001781E-02  0.1926953E-01  0.1926953E-01  0.8386363E-02  0.1677273E-01  0.4041207E-02  0.8082413E-02  0.4599634E-01  0.4599634E-01  0.0000000E+00  0.0000000E+00  0.0000000E+00  0.0000000E+00  0.4347472E-02  0.2173736E-02  0.1174228E-03  0.1174228E-03  0.6989014E-03  0.3494507E-03  0.2686632E-03  0.2686632E-03  0.2707307E-02  0.2707307E-02  0.2416841E-01  0.1208420E-01  0.0000000E+00  0.0000000E+00  0.1337682E-02  0.6688408E-03  0.0000000E+00  0.0000000E+00  0.1220256E-02  0.6101282E-03  0.5016302E-03  0.5016302E-03  0.1662718E-03  0.1662718E-03  0.1766041E-01  0.8830205E-02  0.1016785E-01  0.1016785E-01  0.3396810E-02  0.6793621E-02  0.5565394E-02  0.5565394E-02  0.3739686E-02  0.7479373E-02  0.9534778E-02  0.1906956E-01  0.3606663E-01  0.3606663E-01  0.0000000E+00  0.0000000E+00  0.2717622E-02  0.1358811E-02  0.2853852E-02  0.2853852E-02  0.1737861E-03  0.1737861E-03  0.1267043E-01  0.6335216E-02  0.1419412E-01  0.1419412E-01  0.4357767E-02  0.8715534E-02  0.1580039E-02  0.3160079E-02  0.2435872E-01  0.2435872E-01  0.2472075E-01  0.2472075E-01  0.1784819E-02  0.1784819E-02  0.1733156E-01  0.8665779E-02  0.4246007E-03  0.4246007E-03  0.1533546E-01  0.7667729E-02  0.4879529E-01  0.4879529E-01
  0.4109998E+01  0.1144542E+00  0.7630282E-01  0.1767695E+00  0.1767695E+00  0.3375247E-01  0.6750495E-01  0.3476836E-01  0.6953672E-01  0.7853837E-01  0.7853837E-01  0.1351300E-01  0.2702600E-01  0.7937773E-01  0.7937773E-01  0.1164881E-01  0.2329761E-01  0.2125212E-01  0.4250424E-01  0.8793733E-01  0.8793733E-01  0.7090473E-02  0.7090473E-02  0.3101198E+00  0.1033733E+00  0.8588096E-01  0.4294048E-01  0.4471461E-03  0.4471461E-03  0.7515056E-05  0.7515056E-05  0.2168653E-01  0.1084326E-01  0.1033319E-04  0.1033319E-04  0.2136436E-01  0.1068218E-01  0.1782942E-02  0.1782942E-02  0.1728464E-03  0.1728464E-03  0.3468568E-01  0.1734284E-01  0.7247511E-01  0.7247511E-01  0.2464553E+00  0.3696828E+00  0.5244191E-01  0.1573257E+00  0.6143615E-01  0.1843085E+00  0.1288096E+00  0.1932144E+00  0.4732534E-01  0.1419760E+00  0.1326403E+00  0.1989604E+00  0.5091662E-01  0.1527499E+00  0.5934042E-01  0.1780213E+00  0.1577716E+00  0.2366575E+00  0.9994359E-01  0.9994359E-01  0.4975434E-02  0.9950869E-02  0.2519887E-02  0.5039774E-02  0.2284116E-01  0.2284116E-01  0.2243239E-02  0.4486478E-02  0.1997736E-01  0.1997736E-01  0.8970658E-02  0.1794132E-01  0.4559747E-02  0.9119494E-02  0.4809822E-01  0.4809822E-01  0.1878737E-05  0.1878737E-05  0.0000000E+00  0.0000000E+00  0.4502470E-02  0.2251235E-02  0.1794221E-03  0.1794221E-03  0.7947205E-03  0.3973602E-03  0.3503895E-03  0.3503895E-03  0.2929946E-02  0.2929946E-02  0.2527596E-01  0.1263798E-01  0.0000000E+00  0.0000000E+00  0.1460738E-02  0.7303692E-03  0.0000000E+00  0.0000000E+00  0.1489859E-02  0.7449294E-03  0.5786599E-03  0.5786599E-03  0.2545740E-03  0.2545740E-03  0.1886752E-01  0.9433761E-02  0.1079815E-01  0.1079815E-01  0.3492627E-02  0.6985254E-02  0.6030849E-02  0.6030849E-02  0.3962791E-02  0.7925581E-02  0.9960790E-02  0.1992158E-01  0.3738930E-01  0.3738930E-01  0.0000000E+00  0.0000000E+00  0.2923346E-02  0.1461673E-02  0.3305691E-02  0.3305691E-02  0.2479973E-03  0.2479973E-03  0.1379392E-01  0.6896962E-02  0.1505743E-01  0.1505743E-01  0.4681400E-02  0.9362801E-02  0.1876428E-02  0.3752855E-02  0.2600121E-01  0.2600121E-01  0.2548352E-01  0.2548352E-01  0.1965179E-02  0.1965179E-02  0.1852737E-01  0.9263684E-02  0.5767797E-03  0.5767797E-03  0.1651816E-01  0.8259079E-02  0.5169609E-01  0.5169609E-01
  0.4139998E+01  0.1204399E+00  0.8029330E-01  0.1805923E+00  0.1805923E+00  0.3460497E-01  0.6920994E-01  0.3617085E-01  0.7234170E-01  0.8078960E-01  0.8078960E-01  0.1446742E-01  0.2893483E-01  0.8203289E-01  0.8203289E-01  0.1223545E-01  0.2447090E-01  0.2253532E-01  0.4507063E-01  0.9020125E-01  0.9020125E-01  0.8717473E-02  0.8717473E-02  0.3206175E+00  0.1068725E+00  0.9003679E-01  0.4501839E-01  0.5617504E-03  0.5617504E-03  0.2912094E-04  0.2912094E-04  0.2361320E-01  0.1180660E-01  0.2066636E-04  0.2066636E-04  0.2230470E-01  0.1115235E-01  0.1949212E-02  0.1949212E-02  0.1982096E-03  0.1982096E-03  0.3648365E-01  0.1824183E-01  0.7535085E-01  0.7535085E-01  0.2505672E+00  0.3758508E+00  0.5464382E-01  0.1639315E+00  0.6362647E-01  0.1908794E+00  0.1327375E+00  0.1991062E+00  0.4933061E-01  0.1479918E+00  0.1365447E+00  0.2048170E+00  0.5268327E-01  0.1580498E+00  0.6145497E-01  0.1843649E+00  0.1619475E+00  0.2429213E+00  0.1040233E+00  0.1040233E+00  0.5247378E-02  0.1049476E-01  0.2772096E-02  0.5544192E-02  0.2384958E-01  0.2384958E-01  0.2503450E-02  0.5006901E-02  0.2070206E-01  0.2070206E-01  0.9559643E-02  0.1911929E-01  0.5099898E-02  0.1019980E-01  0.5028321E-01  0.5028321E-01  0.9393892E-05  0.9393892E-05  0.0000000E+00  0.0000000E+00  0.4657469E-02  0.2328734E-02  0.2667854E-03  0.2667854E-03  0.8839640E-03  0.4419820E-03  0.4302381E-03  0.4302381E-03  0.3169488E-02  0.3169488E-02  0.2638914E-01  0.1319457E-01  0.0000000E+00  0.0000000E+00  0.1581920E-02  0.7909600E-03  0.0000000E+00  0.0000000E+00  0.1770733E-02  0.8853665E-03  0.6791737E-03  0.6791737E-03  0.3710585E-03  0.3710585E-03  0.2008498E-01  0.1004249E-01  0.1145384E-01  0.1145384E-01  0.3597838E-02  0.7195675E-02  0.6507578E-02  0.6507578E-02  0.4169923E-02  0.8339846E-02  0.1043002E-01  0.2086003E-01  0.3877440E-01  0.3877440E-01  0.0000000E+00  0.0000000E+00  0.3153495E-02  0.1576747E-02  0.3826106E-02  0.3826106E-02  0.3222086E-03  0.3222086E-03  0.1491932E-01  0.7459661E-02  0.1596770E-01  0.1596770E-01  0.5001733E-02  0.1000347E-01  0.2197217E-02  0.4394433E-02  0.2769304E-01  0.2769304E-01  0.2613733E-01  0.2613733E-01  0.2177482E-02  0.2177482E-02  0.1978332E-01  0.9891661E-02  0.7721719E-03  0.7721719E-03  0.1779573E-01  0.8897864E-02  0.5469834E-01  0.5469834E-01
  0.4169998E+01  0.1266436E+00  0.8442904E-01  0.1847185E+00  0.1847185E+00  0.3550960E-01  0.7101920E-01  0.3752872E-01  0.7505743E-01  0.8305445E-01  0.8305445E-01  0.1541995E-01  0.3083990E-01  0.8473220E-01  0.8473220E-01  0.1284887E-01  0.2569774E-01  0.2397303E-01  0.4794607E-01  0.9249756E-01  0.9249756E-01  0.1078222E-01  0.1078222E-01  0.3311958E+00  0.1103986E+00  0.9434291E-01  0.4717145E-01  0.6801113E-03  0.6801113E-03  0.5448380E-04  0.5448380E-04  0.2557649E-01  0.1278825E-01  0.3945401E-04  0.3945401E-04  0.2330327E-01  0.1165163E-01  0.2153058E-02  0.2153058E-02  0.2339056E-03  0.2339056E-03  0.3812664E-01  0.1906332E-01  0.7827105E-01  0.7827105E-01  0.2547202E+00  0.3820803E+00  0.5684511E-01  0.1705353E+00  0.6587441E-01  0.1976233E+00  0.1367768E+00  0.2051652E+00  0.5139694E-01  0.1541908E+00  0.1405567E+00  0.2108351E+00  0.5446684E-01  0.1634005E+00  0.6368444E-01  0.1910534E+00  0.1660047E+00  0.2490070E+00  0.1080927E+00  0.1080927E+00  0.5562073E-02  0.1112415E-01  0.3025256E-02  0.6050511E-02  0.2492986E-01  0.2492986E-01  0.2781041E-02  0.5562081E-02  0.2144979E-01  0.2144979E-01  0.1011059E-01  0.2022118E-01  0.5710499E-02  0.1142100E-01  0.5254289E-01  0.5254289E-01  0.2254523E-04  0.2254523E-04  0.0000000E+00  0.0000000E+00  0.4826557E-02  0.2413279E-02  0.3419367E-03  0.3419367E-03  0.9826001E-03  0.4913001E-03  0.5110243E-03  0.5110243E-03  0.3385546E-02  0.3385546E-02  0.2758308E-01  0.1379154E-01  0.0000000E+00  0.0000000E+00  0.1684313E-02  0.8421564E-03  0.0000000E+00  0.0000000E+00  0.2094819E-02  0.1047409E-02  0.7740509E-03  0.7740509E-03  0.5129052E-03  0.5129052E-03  0.2132496E-01  0.1066248E-01  0.1207944E-01  0.1207944E-01  0.3682382E-02  0.7364764E-02  0.6985265E-02  0.6985265E-02  0.4402891E-02  0.8805782E-02  0.1089549E-01  0.2179097E-01  0.4020321E-01  0.4020321E-01  0.0000000E+00  0.0000000E+00  0.3385522E-02  0.1692761E-02  0.4419799E-02  0.4419799E-02  0.4330554E-03  0.4330554E-03  0.1626638E-01  0.8133190E-02  0.1686952E-01  0.1686952E-01  0.5354927E-02  0.1070985E-01  0.2521785E-02  0.5043571E-02  0.2939942E-01  0.2939942E-01  0.2673291E-01  0.2673291E-01  0.2409508E-02  0.2409508E-02  0.2102613E-01  0.1051306E-01  0.9732015E-03  0.9732015E-03  0.1920951E-01  0.9604754E-02  0.5783682E-01  0.5783682E-01
  0.4199998E+01  0.1330858E+00  0.8872391E-01  0.1889927E+00  0.1889927E+00  0.3642832E-01  0.7285663E-01  0.3889927E-01  0.7779855E-01  0.8538552E-01  0.8538552E-01  0.1644248E-01  0.3288495E-01  0.8754988E-01  0.8754988E-01  0.1349704E-01  0.2699408E-01  0.2546570E-01  0.5093139E-01  0.9486996E-01  0.9486996E-01  0.1330727E-01  0.1330727E-01  0.3415188E+00  0.1138396E+00  0.9851660E-01  0.4925830E-01  0.8125637E-03  0.8125637E-03  0.9581652E-04  0.9581652E-04  0.2746090E-01  0.1373045E-01  0.6481756E-04  0.6481756E-04  0.2424923E-01  0.1212461E-01  0.2354085E-02  0.2354085E-02  0.2912087E-03  0.2912087E-03  0.3985227E-01  0.1992614E-01  0.8136095E-01  0.8136095E-01  0.2588592E+00  0.3882887E+00  0.5909398E-01  0.1772819E+00  0.6816619E-01  0.2044986E+00  0.1408925E+00  0.2113388E+00  0.5351807E-01  0.1605542E+00  0.1446299E+00  0.2169449E+00  0.5634278E-01  0.1690284E+00  0.6592456E-01  0.1977737E+00  0.1701718E+00  0.2552577E+00  0.1122194E+00  0.1122194E+00  0.5869730E-02  0.1173946E-01  0.3327272E-02  0.6654543E-02  0.2608484E-01  0.2608484E-01  0.3096683E-02  0.6193367E-02  0.2221025E-01  0.2221025E-01  0.1069724E-01  0.2139447E-01  0.6352590E-02  0.1270518E-01  0.5485472E-01  0.5485472E-01  0.6199950E-04  0.6199950E-04  0.0000000E+00  0.0000000E+00  0.5013495E-02  0.2506747E-02  0.4490271E-03  0.4490271E-03  0.1109418E-02  0.5547089E-03  0.5983867E-03  0.5983867E-03  0.3612879E-02  0.3612879E-02  0.2877421E-01  0.1438710E-01  0.0000000E+00  0.0000000E+00  0.1826159E-02  0.9130794E-03  0.0000000E+00  0.0000000E+00  0.2428298E-02  0.1214149E-02  0.8924119E-03  0.8924119E-03  0.6772967E-03  0.6772967E-03  0.2253113E-01  0.1126556E-01  0.1273044E-01  0.1273044E-01  0.3759881E-02  0.7519762E-02  0.7506169E-02  0.7506169E-02  0.4628341E-02  0.9256681E-02  0.1134780E-01  0.2269560E-01  0.4171513E-01  0.4171513E-01  0.0000000E+00  0.0000000E+00  0.3618489E-02  0.1809245E-02  0.5021003E-02  0.5021003E-02  0.5476610E-03  0.5476610E-03  0.1756365E-01  0.8781827E-02  0.1779668E-01  0.1779668E-01  0.5741476E-02  0.1148295E-01  0.2876407E-02  0.5752815E-02  0.3117014E-01  0.3117014E-01  0.2736794E-01  0.2736794E-01  0.2665020E-02  0.2665020E-02  0.2235536E-01  0.1117768E-01  0.1189259E-02  0.1189259E-02  0.2072283E-01  0.1036142E-01  0.6100534E-01  0.6100534E-01
  0.4229999E+01  0.1397860E+00  0.9319067E-01  0.1936437E+00  0.1936437E+00  0.3730100E-01  0.7460201E-01  0.4032854E-01  0.8065708E-01  0.8781525E-01  0.8781525E-01  0.1747768E-01  0.3495535E-01  0.9037746E-01  0.9037746E-01  0.1417291E-01  0.2834583E-01  0.2703586E-01  0.5407172E-01  0.9744386E-01  0.9744386E-01  0.1626424E-01  0.1626424E-01  0.3518120E+00  0.1172707E+00  0.1027514E+00  0.5137568E-01  0.9882266E-03  0.9882266E-03  0.1653309E-03  0.1653309E-03  0.2940634E-01  0.1470317E-01  0.9299903E-04  0.9299903E-04  0.2525247E-01  0.1262623E-01  0.2553234E-02  0.2553234E-02  0.3597828E-03  0.3597828E-03  0.4168407E-01  0.2084203E-01  0.8467322E-01  0.8467322E-01  0.2629749E+00  0.3944623E+00  0.6129932E-01  0.1838980E+00  0.7054126E-01  0.2116238E+00  0.1451539E+00  0.2177308E+00  0.5565202E-01  0.1669561E+00  0.1487766E+00  0.2231650E+00  0.5825788E-01  0.1747737E+00  0.6829368E-01  0.2048811E+00  0.1743831E+00  0.2615747E+00  0.1165472E+00  0.1165472E+00  0.6213548E-02  0.1242710E-01  0.3645719E-02  0.7291439E-02  0.2729476E-01  0.2729476E-01  0.3436753E-02  0.6873507E-02  0.2302188E-01  0.2302188E-01  0.1125804E-01  0.2251609E-01  0.7093288E-02  0.1418658E-01  0.5715198E-01  0.5715198E-01  0.9957516E-04  0.9957516E-04  0.0000000E+00  0.0000000E+00  0.5220160E-02  0.2610080E-02  0.5730292E-03  0.5730292E-03  0.1206175E-02  0.6030875E-03  0.7158095E-03  0.7158095E-03  0.3828940E-02  0.3828940E-02  0.3001983E-01  0.1500992E-01  0.0000000E+00  0.0000000E+00  0.2001823E-02  0.1000912E-02  0.0000000E+00  0.0000000E+00  0.2788079E-02  0.1394039E-02  0.1018288E-02  0.1018288E-02  0.9074492E-03  0.9074492E-03  0.2371194E-01  0.1185597E-01  0.1330348E-01  0.1330348E-01  0.3852411E-02  0.7704821E-02  0.8063684E-02  0.8063684E-02  0.4872579E-02  0.9745157E-02  0.1182312E-01  0.2364623E-01  0.4329423E-01  0.4329423E-01  0.0000000E+00  0.0000000E+00  0.3914394E-02  0.1957197E-02  0.5671055E-02  0.5671055E-02  0.6857503E-03  0.6857503E-03  0.1889945E-01  0.9449724E-02  0.1875578E-01  0.1875578E-01  0.6114408E-02  0.1222882E-01  0.3285525E-02  0.6571050E-02  0.3295779E-01  0.3295779E-01  0.2790338E-01  0.2790338E-01  0.2944952E-02  0.2944952E-02  0.2381797E-01  0.1190899E-01  0.1450405E-02  0.1450405E-02  0.2236205E-01  0.1118102E-01  0.6429507E-01  0.6429507E-01
  0.4259999E+01  0.1466552E+00  0.9777016E-01  0.1986247E+00  0.1986247E+00  0.3821549E-01  0.7643098E-01  0.4175781E-01  0.8351561E-01  0.9027126E-01  0.9027126E-01  0.1858286E-01  0.3716572E-01  0.9347224E-01  0.9347224E-01  0.1490047E-01  0.2980094E-01  0.2876997E-01  0.5753995E-01  0.1000615E+00  0.1000615E+00  0.1944119E-01  0.1944119E-01  0.3622125E+00  0.1207375E+00  0.1069626E+00  0.5348130E-01  0.1170467E-02  0.1170467E-02  0.2451793E-03  0.2451793E-03  0.3136026E-01  0.1568013E-01  0.1324529E-03  0.1324529E-03  0.2631398E-01  0.1315699E-01  0.2752383E-02  0.2752383E-02  0.4217822E-03  0.4217822E-03  0.4355250E-01  0.2177625E-01  0.8803118E-01  0.8803118E-01  0.2671141E+00  0.4006712E+00  0.6364401E-01  0.1909320E+00  0.7294264E-01  0.2188280E+00  0.1494719E+00  0.2242079E+00  0.5783922E-01  0.1735177E+00  0.1530286E+00  0.2295429E+00  0.6022839E-01  0.1806852E+00  0.7072074E-01  0.2121623E+00  0.1786429E+00  0.2679644E+00  0.1209952E+00  0.1209952E+00  0.6547496E-02  0.1309499E-01  0.3989076E-02  0.7978152E-02  0.2858732E-01  0.2858732E-01  0.3796077E-02  0.7592154E-02  0.2391900E-01  0.2391900E-01  0.1180569E-01  0.2361138E-01  0.7916189E-02  0.1583238E-01  0.5951216E-01  0.5951216E-01  0.1935135E-03  0.1935135E-03  0.9393841E-06  0.9393841E-06  0.5416492E-02  0.2708246E-02  0.6913909E-03  0.6913909E-03  0.1331115E-02  0.6655573E-03  0.8210200E-03  0.8210200E-03  0.4040306E-02  0.4040306E-02  0.3120908E-01  0.1560454E-01  0.0000000E+00  0.0000000E+00  0.2197215E-02  0.1098608E-02  0.0000000E+00  0.0000000E+00  0.3210800E-02  0.1605400E-02  0.1146044E-02  0.1146044E-02  0.1167660E-02  0.1167660E-02  0.2498200E-01  0.1249100E-01  0.1386149E-01  0.1386149E-01  0.3940713E-02  0.7881425E-02  0.8675211E-02  0.8675211E-02  0.5104606E-02  0.1020921E-01  0.1233837E-01  0.2467674E-01  0.4492218E-01  0.4492218E-01  0.0000000E+00  0.0000000E+00  0.4214996E-02  0.2107498E-02  0.6322043E-02  0.6322043E-02  0.8839603E-03  0.8839603E-03  0.2033200E-01  0.1016600E-01  0.1970458E-01  0.1970458E-01  0.6568586E-02  0.1313717E-01  0.3731263E-02  0.7462526E-02  0.3480790E-01  0.3480790E-01  0.2842005E-01  0.2842005E-01  0.3215493E-02  0.3215493E-02  0.2531063E-01  0.1265532E-01  0.1809251E-02  0.1809251E-02  0.2399563E-01  0.1199782E-01  0.6765620E-01  0.6765620E-01
  0.4289999E+01  0.1539208E+00  0.1026139E+00  0.2038379E+00  0.2038379E+00  0.3905859E-01  0.7811718E-01  0.4316642E-01  0.8633284E-01  0.9278926E-01  0.9278926E-01  0.1969366E-01  0.3938733E-01  0.9663185E-01  0.9663185E-01  0.1573700E-01  0.3147399E-01  0.3055809E-01  0.6111617E-01  0.1027039E+00  0.1027039E+00  0.2324022E-01  0.2324022E-01  0.3724468E+00  0.1241489E+00  0.1113129E+00  0.5565644E-01  0.1375251E-02  0.1375251E-02  0.3316026E-03  0.3316026E-03  0.3328881E-01  0.1664440E-01  0.1766043E-03  0.1766043E-03  0.2739428E-01  0.1369714E-01  0.2956229E-02  0.2956229E-02  0.5129029E-03  0.5129029E-03  0.4546227E-01  0.2273113E-01  0.9162215E-01  0.9162215E-01  0.2712558E+00  0.4068837E+00  0.6605165E-01  0.1981550E+00  0.7541887E-01  0.2262566E+00  0.1538964E+00  0.2308446E+00  0.6010595E-01  0.1803178E+00  0.1572918E+00  0.2359377E+00  0.6230536E-01  0.1869161E+00  0.7322042E-01  0.2196613E+00  0.1829061E+00  0.2743592E+00  0.1255201E+00  0.1255201E+00  0.6906346E-02  0.1381269E-01  0.4366260E-02  0.8732519E-02  0.2996681E-01  0.2996681E-01  0.4154910E-02  0.8309821E-02  0.2485180E-01  0.2485180E-01  0.1237213E-01  0.2474426E-01  0.8749411E-02  0.1749882E-01  0.6194139E-01  0.6194139E-01  0.2893314E-03  0.2893314E-03  0.3757606E-05  0.3757606E-05  0.5639126E-02  0.2819563E-02  0.8172691E-03  0.8172691E-03  0.1453234E-02  0.7266168E-03  0.9328061E-03  0.9328061E-03  0.4252607E-02  0.4252607E-02  0.3245281E-01  0.1622640E-01  0.0000000E+00  0.0000000E+00  0.2400123E-02  0.1200062E-02  0.0000000E+00  0.0000000E+00  0.3647614E-02  0.1823807E-02  0.1285072E-02  0.1285072E-02  0.1436326E-02  0.1436326E-02  0.2616184E-01  0.1308092E-01  0.1454345E-01  0.1454345E-01  0.4039348E-02  0.8078695E-02  0.9299455E-02  0.9299455E-02  0.5364344E-02  0.1072869E-01  0.1286115E-01  0.2572230E-01  0.4659569E-01  0.4659569E-01  0.0000000E+00  0.0000000E+00  0.4540020E-02  0.2270010E-02  0.7010608E-02  0.7010608E-02  0.1106598E-02  0.1106598E-02  0.2180121E-01  0.1090061E-01  0.2072662E-01  0.2072662E-01  0.7039205E-02  0.1407841E-01  0.4216926E-02  0.8433851E-02  0.3670451E-01  0.3670451E-01  0.2892168E-01  0.2892168E-01  0.3521723E-02  0.3521723E-02  0.2692450E-01  0.1346225E-01  0.2260155E-02  0.2260155E-02  0.2579079E-01  0.1289539E-01  0.7101262E-01  0.7101262E-01
  0.4319999E+01  0.1614129E+00  0.1076086E+00  0.2093818E+00  0.2093818E+00  0.3988713E-01  0.7977425E-01  0.4455810E-01  0.8911620E-01  0.9537818E-01  0.9537818E-01  0.2079461E-01  0.4158922E-01  0.9989057E-01  0.9989057E-01  0.1657774E-01  0.3315547E-01  0.3243873E-01  0.6487746E-01  0.1055522E+00  0.1055522E+00  0.2735680E-01  0.2735680E-01  0.3823806E+00  0.1274602E+00  0.1157317E+00  0.5786584E-01  0.1628886E-02  0.1628886E-02  0.4527834E-03  0.4527834E-03  0.3516566E-01  0.1758283E-01  0.2508152E-03  0.2508152E-03  0.2851120E-01  0.1425560E-01  0.3174165E-02  0.3174165E-02  0.6340836E-03  0.6340836E-03  0.4737485E-01  0.2368742E-01  0.9534901E-01  0.9534901E-01  0.2754013E+00  0.4131020E+00  0.6847057E-01  0.2054117E+00  0.7793236E-01  0.2337971E+00  0.1584856E+00  0.2377284E+00  0.6243247E-01  0.1872974E+00  0.1615832E+00  0.2423749E+00  0.6441332E-01  0.1932400E+00  0.7579684E-01  0.2273906E+00  0.1871202E+00  0.2806803E+00  0.1301080E+00  0.1301080E+00  0.7298073E-02  0.1459615E-01  0.4770214E-02  0.9540427E-02  0.3139184E-01  0.3139184E-01  0.4563554E-02  0.9127108E-02  0.2590062E-01  0.2590062E-01  0.1292542E-01  0.2585084E-01  0.9654045E-02  0.1930809E-01  0.6451342E-01  0.6451342E-01  0.4302392E-03  0.4302392E-03  0.9393825E-05  0.9393825E-05  0.5901209E-02  0.2950604E-02  0.9938728E-03  0.9938728E-03  0.1570657E-02  0.7853286E-03  0.1065259E-02  0.1065259E-02  0.4475240E-02  0.4475240E-02  0.3371438E-01  0.1685719E-01  0.0000000E+00  0.0000000E+00  0.2650001E-02  0.1325001E-02  0.0000000E+00  0.0000000E+00  0.4108852E-02  0.2054426E-02  0.1436312E-02  0.1436312E-02  0.1747260E-02  0.1747260E-02  0.2741309E-01  0.1370654E-01  0.1519913E-01  0.1519913E-01  0.4148786E-02  0.8297572E-02  0.9943853E-02  0.9943853E-02  0.5645209E-02  0.1129042E-01  0.1340082E-01  0.2680164E-01  0.4839835E-01  0.4839835E-01  0.1878746E-05  0.1878746E-05  0.4881956E-02  0.2440978E-02  0.7714203E-02  0.7714203E-02  0.1346143E-02  0.1346143E-02  0.2328637E-01  0.1164319E-01  0.2184354E-01  0.2184354E-01  0.7548345E-02  0.1509669E-01  0.4713860E-02  0.9427720E-02  0.3858280E-01  0.3858280E-01  0.2942520E-01  0.2942520E-01  0.3863653E-02  0.3863653E-02  0.2862196E-01  0.1431098E-01  0.2763668E-02  0.2763668E-02  0.2773999E-01  0.1387000E-01  0.7458131E-01  0.7458131E-01
  0.4349999E+01  0.1693389E+00  0.1128926E+00  0.2151234E+00  0.2151234E+00  0.4078237E-01  0.8156473E-01  0.4602682E-01  0.9205364E-01  0.9798170E-01  0.9798170E-01  0.2199044E-01  0.4398088E-01  0.1032367E+00  0.1032367E+00  0.1752838E-01  0.3505677E-01  0.3438936E-01  0.6877872E-01  0.1085788E+00  0.1085788E+00  0.3189392E-01  0.3189392E-01  0.3920465E+00  0.1306822E+00  0.1202689E+00  0.6013446E-01  0.1937933E-02  0.1937933E-02  0.6105988E-03  0.6105988E-03  0.3717779E-01  0.1858889E-01  0.3447536E-03  0.3447536E-03  0.2967135E-01  0.1483568E-01  0.3387404E-02  0.3387404E-02  0.7853222E-03  0.7853222E-03  0.4939453E-01  0.2469726E-01  0.9943847E-01  0.9943847E-01  0.2795753E+00  0.4193630E+00  0.7089200E-01  0.2126760E+00  0.8048246E-01  0.2414474E+00  0.1631402E+00  0.2447104E+00  0.6475868E-01  0.1942760E+00  0.1659300E+00  0.2488951E+00  0.6663652E-01  0.1999096E+00  0.7843399E-01  0.2353020E+00  0.1914109E+00  0.2871164E+00  0.1348839E+00  0.1348839E+00  0.7684170E-02  0.1536834E-01  0.5223458E-02  0.1044692E-01  0.3288827E-01  0.3288827E-01  0.4970782E-02  0.9941563E-02  0.2704523E-01  0.2704523E-01  0.1349233E-01  0.2698467E-01  0.1066106E-01  0.2132213E-01  0.6703331E-01  0.6703331E-01  0.6143646E-03  0.6143646E-03  0.1972697E-04  0.1972697E-04  0.6176447E-02  0.3088223E-02  0.1156388E-02  0.1156388E-02  0.1705928E-02  0.8529642E-03  0.1217439E-02  0.1217439E-02  0.4693176E-02  0.4693176E-02  0.3508307E-01  0.1754154E-01  0.0000000E+00  0.0000000E+00  0.2907394E-02  0.1453697E-02  0.0000000E+00  0.0000000E+00  0.4609542E-02  0.2304771E-02  0.1582855E-02  0.1582855E-02  0.2065713E-02  0.2065713E-02  0.2870285E-01  0.1435142E-01  0.1588486E-01  0.1588486E-01  0.4271375E-02  0.8542749E-02  0.1063574E-01  0.1063574E-01  0.5967440E-02  0.1193488E-01  0.1397150E-01  0.2794300E-01  0.5023718E-01  0.5023718E-01  0.1878746E-05  0.1878746E-05  0.5255830E-02  0.2627915E-02  0.8428130E-02  0.8428130E-02  0.1603537E-02  0.1603537E-02  0.2476120E-01  0.1238060E-01  0.2298303E-01  0.2298303E-01  0.8056557E-02  0.1611311E-01  0.5307076E-02  0.1061415E-01  0.4050948E-01  0.4050948E-01  0.2992306E-01  0.2992306E-01  0.4217808E-02  0.4217808E-02  0.3035888E-01  0.1517944E-01  0.3285969E-02  0.3285969E-02  0.2984233E-01  0.1492116E-01  0.7820921E-01  0.7820921E-01
  0.4380000E+01  0.1777880E+00  0.1185254E+00  0.2210085E+00  0.2210085E+00  0.4168465E-01  0.8336930E-01  0.4745139E-01  0.9490278E-01  0.1007393E+00  0.1007393E+00  0.2314587E-01  0.4629174E-01  0.1066555E+00  0.1066555E+00  0.1848562E-01  0.3697124E-01  0.3636675E-01  0.7273350E-01  0.1117999E+00  0.1117999E+00  0.3660586E-01  0.3660586E-01  0.4013972E+00  0.1337991E+00  0.1247732E+00  0.6238662E-01  0.2286443E-02  0.2286443E-02  0.7768684E-03  0.7768684E-03  0.3908473E-01  0.1954236E-01  0.4584190E-03  0.4584190E-03  0.3081646E-01  0.1540823E-01  0.3614733E-02  0.3614733E-02  0.9750790E-03  0.9750790E-03  0.5146868E-01  0.2573434E-01  0.1038116E+00  0.1038116E+00  0.2837628E+00  0.4256442E+00  0.7340485E-01  0.2202145E+00  0.8306294E-01  0.2491889E+00  0.1678525E+00  0.2517788E+00  0.6715690E-01  0.2014707E+00  0.1703667E+00  0.2555501E+00  0.6892736E-01  0.2067821E+00  0.8113721E-01  0.2434117E+00  0.1958463E+00  0.2937696E+00  0.1395902E+00  0.1395902E+00  0.8072148E-02  0.1614430E-01  0.5747620E-02  0.1149524E-01  0.3444486E-01  0.3444486E-01  0.5406186E-02  0.1081237E-01  0.2828708E-01  0.2828708E-01  0.1405878E-01  0.2811756E-01  0.1177141E-01  0.2354282E-01  0.6966545E-01  0.6966545E-01  0.8022428E-03  0.8022428E-03  0.2912094E-04  0.2912094E-04  0.6467654E-02  0.3233827E-02  0.1330173E-02  0.1330173E-02  0.1843077E-02  0.9215387E-03  0.1386528E-02  0.1386528E-02  0.4903592E-02  0.4903592E-02  0.3652692E-01  0.1826346E-01  0.0000000E+00  0.0000000E+00  0.3205181E-02  0.1602590E-02  0.9393701E-06  0.9393701E-06  0.5115869E-02  0.2557934E-02  0.1760399E-02  0.1760399E-02  0.2417984E-02  0.2417984E-02  0.3001891E-01  0.1500946E-01  0.1658660E-01  0.1658660E-01  0.4392555E-02  0.8785110E-02  0.1137412E-01  0.1137412E-01  0.6282602E-02  0.1256520E-01  0.1459337E-01  0.2918674E-01  0.5218827E-01  0.5218827E-01  0.7515051E-05  0.7515051E-05  0.5601523E-02  0.2800761E-02  0.9181502E-02  0.9181502E-02  0.1890982E-02  0.1890982E-02  0.2624918E-01  0.1312459E-01  0.2407835E-01  0.2407835E-01  0.8615963E-02  0.1723193E-01  0.5922379E-02  0.1184476E-01  0.4248921E-01  0.4248921E-01  0.3048106E-01  0.3048106E-01  0.4586038E-02  0.4586038E-02  0.3211740E-01  0.1605870E-01  0.3836443E-02  0.3836443E-02  0.3210622E-01  0.1605311E-01  0.8180988E-01  0.8180988E-01
  0.4410000E+01  0.1865878E+00  0.1243918E+00  0.2269635E+00  0.2269635E+00  0.4258646E-01  0.8517291E-01  0.4894736E-01  0.9789472E-01  0.1035311E+00  0.1035311E+00  0.2439572E-01  0.4879145E-01  0.1101697E+00  0.1101697E+00  0.1957766E-01  0.3915532E-01  0.3845594E-01  0.7691188E-01  0.1151779E+00  0.1151779E+00  0.4154324E-01  0.4154324E-01  0.4103516E+00  0.1367839E+00  0.1293321E+00  0.6466603E-01  0.2669701E-02  0.2669701E-02  0.1039896E-02  0.1039896E-02  0.4097571E-01  0.2048785E-01  0.5476598E-03  0.5476598E-03  0.3199443E-01  0.1599721E-01  0.3869305E-02  0.3869305E-02  0.1228710E-02  0.1228710E-02  0.5363021E-01  0.2681511E-01  0.1084910E+00  0.1084910E+00  0.2880044E+00  0.4320066E+00  0.7605796E-01  0.2281739E+00  0.8569818E-01  0.2570946E+00  0.1727485E+00  0.2591228E+00  0.6958395E-01  0.2087518E+00  0.1748955E+00  0.2623433E+00  0.7124577E-01  0.2137373E+00  0.8388583E-01  0.2516575E+00  0.2002502E+00  0.3003753E+00  0.1446047E+00  0.1446047E+00  0.8507538E-02  0.1701508E-01  0.6318308E-02  0.1263662E-01  0.3617851E-01  0.3617851E-01  0.5864611E-02  0.1172922E-01  0.2965436E-01  0.2965436E-01  0.1463180E-01  0.2926360E-01  0.1295127E-01  0.2590254E-01  0.7230793E-01  0.7230793E-01  0.1027697E-02  0.1027697E-02  0.4978746E-04  0.4978746E-04  0.6770135E-02  0.3385067E-02  0.1497387E-02  0.1497387E-02  0.2031893E-02  0.1015947E-02  0.1568768E-02  0.1568768E-02  0.5191046E-02  0.5191046E-02  0.3790968E-01  0.1895484E-01  0.0000000E+00  0.0000000E+00  0.3547115E-02  0.1773558E-02  0.2818110E-05  0.2818110E-05  0.5628768E-02  0.2814384E-02  0.1958608E-02  0.1958608E-02  0.2814403E-02  0.2814403E-02  0.3136786E-01  0.1568393E-01  0.1723199E-01  0.1723199E-01  0.4521720E-02  0.9043439E-02  0.1217538E-01  0.1217538E-01  0.6647077E-02  0.1329415E-01  0.1522979E-01  0.3045958E-01  0.5420699E-01  0.5420699E-01  0.1315130E-04  0.1315130E-04  0.5979153E-02  0.2989577E-02  0.9978089E-02  0.9978089E-02  0.2201919E-02  0.2201919E-02  0.2775220E-01  0.1387610E-01  0.2527606E-01  0.2527606E-01  0.9226564E-02  0.1845313E-01  0.6552708E-02  0.1310542E-01  0.4455867E-01  0.4455867E-01  0.3105033E-01  0.3105033E-01  0.5023798E-02  0.5023798E-02  0.3395576E-01  0.1697788E-01  0.4452684E-02  0.4452684E-02  0.3450354E-01  0.1725177E-01  0.8538234E-01  0.8538234E-01
  0.4440000E+01  0.1953618E+00  0.1302412E+00  0.2330781E+00  0.2330781E+00  0.4353946E-01  0.8707893E-01  0.5040574E-01  0.1008115E+00  0.1062802E+00  0.1062802E+00  0.2564134E-01  0.5128268E-01  0.1138775E+00  0.1138775E+00  0.2071196E-01  0.4142393E-01  0.4059162E-01  0.8118325E-01  0.1188270E+00  0.1188270E+00  0.4643745E-01  0.4643745E-01  0.4189977E+00  0.1396659E+00  0.1341859E+00  0.6709293E-01  0.3097128E-02  0.3097128E-02  0.1343307E-02  0.1343307E-02  0.4302074E-01  0.2151037E-01  0.6425375E-03  0.6425375E-03  0.3326540E-01  0.1663270E-01  0.4146422E-02  0.4146422E-02  0.1553728E-02  0.1553728E-02  0.5580113E-01  0.2790057E-01  0.1135505E+00  0.1135505E+00  0.2922983E+00  0.4384475E+00  0.7866193E-01  0.2359858E+00  0.8833811E-01  0.2650144E+00  0.1777398E+00  0.2666097E+00  0.7208082E-01  0.2162424E+00  0.1793832E+00  0.2690749E+00  0.7355852E-01  0.2206756E+00  0.8665890E-01  0.2599767E+00  0.2047314E+00  0.3070971E+00  0.1497694E+00  0.1497694E+00  0.8949984E-02  0.1789997E-01  0.6911523E-02  0.1382305E-01  0.3789147E-01  0.3789147E-01  0.6359185E-02  0.1271837E-01  0.3109726E-01  0.3109726E-01  0.1522080E-01  0.3044160E-01  0.1423446E-01  0.2846893E-01  0.7507770E-01  0.7507770E-01  0.1281337E-02  0.1281337E-02  0.7890829E-04  0.7890829E-04  0.7076372E-02  0.3538186E-02  0.1658960E-02  0.1658960E-02  0.2257345E-02  0.1128673E-02  0.1743493E-02  0.1743493E-02  0.5521699E-02  0.5521699E-02  0.3934128E-01  0.1967064E-01  0.0000000E+00  0.0000000E+00  0.3937897E-02  0.1968949E-02  0.4696847E-05  0.4696847E-05  0.6206483E-02  0.3103241E-02  0.2146484E-02  0.2146484E-02  0.3254036E-02  0.3254036E-02  0.3270460E-01  0.1635230E-01  0.1792623E-01  0.1792623E-01  0.4677657E-02  0.9355314E-02  0.1302600E-01  0.1302600E-01  0.7030833E-02  0.1406167E-01  0.1593200E-01  0.3186399E-01  0.5639529E-01  0.5639529E-01  0.1878759E-04  0.1878759E-04  0.6367118E-02  0.3183559E-02  0.1075871E-01  0.1075871E-01  0.2556065E-02  0.2556065E-02  0.2931063E-01  0.1465531E-01  0.2652826E-01  0.2652826E-01  0.9878498E-02  0.1975700E-01  0.7250188E-02  0.1450038E-01  0.4659947E-01  0.4659947E-01  0.3164026E-01  0.3164026E-01  0.5466246E-02  0.5466246E-02  0.3594442E-01  0.1797221E-01  0.5098985E-02  0.5098985E-02  0.3718829E-01  0.1859414E-01  0.8888623E-01  0.8888623E-01
  0.4470000E+01  0.2042366E+00  0.1361577E+00  0.2391052E+00  0.2391052E+00  0.4441685E-01  0.8883370E-01  0.5189702E-01  0.1037940E+00  0.1090593E+00  0.1090593E+00  0.2693722E-01  0.5387444E-01  0.1175528E+00  0.1175528E+00  0.2193080E-01  0.4386161E-01  0.4283862E-01  0.8567724E-01  0.1226813E+00  0.1226813E+00  0.5130532E-01  0.5130532E-01  0.4273009E+00  0.1424336E+00  0.1392510E+00  0.6962550E-01  0.3587489E-02  0.3587489E-02  0.1759451E-02  0.1759451E-02  0.4515125E-01  0.2257563E-01  0.7430509E-03  0.7430509E-03  0.3455141E-01  0.1727570E-01  0.4476142E-02  0.4476142E-02  0.1893776E-02  0.1893776E-02  0.5788093E-01  0.2894047E-01  0.1188805E+00  0.1188805E+00  0.2966154E+00  0.4449231E+00  0.8130065E-01  0.2439020E+00  0.9103606E-01  0.2731082E+00  0.1826606E+00  0.2739909E+00  0.7459555E-01  0.2237866E+00  0.1839771E+00  0.2759656E+00  0.7595677E-01  0.2278703E+00  0.8945952E-01  0.2683786E+00  0.2093021E+00  0.3139532E+00  0.1549997E+00  0.1549997E+00  0.9432841E-02  0.1886568E-01  0.7554531E-02  0.1510906E-01  0.3961334E-01  0.3961334E-01  0.6895104E-02  0.1379021E-01  0.3266414E-01  0.3266414E-01  0.1580557E-01  0.3161114E-01  0.1560502E-01  0.3121004E-01  0.7793718E-01  0.7793718E-01  0.1471094E-02  0.1471094E-02  0.1080290E-03  0.1080290E-03  0.7424879E-02  0.3712439E-02  0.1841203E-02  0.1841203E-02  0.2475279E-02  0.1237639E-02  0.1984913E-02  0.1984913E-02  0.5914374E-02  0.5914374E-02  0.4086308E-01  0.2043154E-01  0.0000000E+00  0.0000000E+00  0.4402893E-02  0.2201447E-02  0.1033312E-04  0.1033312E-04  0.6841503E-02  0.3420751E-02  0.2360662E-02  0.2360662E-02  0.3686149E-02  0.3686149E-02  0.3413342E-01  0.1706671E-01  0.1868809E-01  0.1868809E-01  0.4855671E-02  0.9711342E-02  0.1387093E-01  0.1387093E-01  0.7467641E-02  0.1493528E-01  0.1668351E-01  0.3336702E-01  0.5868923E-01  0.5868923E-01  0.2818134E-04  0.2818134E-04  0.6781385E-02  0.3390693E-02  0.1160508E-01  0.1160508E-01  0.2950607E-02  0.2950607E-02  0.3095359E-01  0.1547680E-01  0.2778986E-01  0.2778986E-01  0.1053936E-01  0.2107871E-01  0.8052894E-02  0.1610579E-01  0.4865765E-01  0.4865765E-01  0.3222642E-01  0.3222642E-01  0.5988533E-02  0.5988533E-02  0.3802139E-01  0.1901070E-01  0.5826062E-02  0.5826062E-02  0.4012290E-01  0.2006145E-01  0.9248028E-01  0.9248028E-01
  0.4500000E+01  0.2132801E+00  0.1421867E+00  0.2451328E+00  0.2451328E+00  0.4529142E-01  0.9058283E-01  0.5335633E-01  0.1067127E+00  0.1118822E+00  0.1118822E+00  0.2827489E-01  0.5654978E-01  0.1212812E+00  0.1212812E+00  0.2315059E-01  0.4630117E-01  0.4511991E-01  0.9023982E-01  0.1265910E+00  0.1265910E+00  0.5627478E-01  0.5627478E-01  0.4350442E+00  0.1450147E+00  0.1443960E+00  0.7219800E-01  0.4111657E-02  0.4111657E-02  0.2256383E-02  0.2256383E-02  0.4732686E-01  0.2366343E-01  0.8595344E-03  0.8595344E-03  0.3596237E-01  0.1798118E-01  0.4845315E-02  0.4845315E-02  0.2294898E-02  0.2294898E-02  0.6021435E-01  0.3010718E-01  0.1246527E+00  0.1246527E+00  0.3010145E+00  0.4515218E+00  0.8410502E-01  0.2523151E+00  0.9370450E-01  0.2811136E+00  0.1877041E+00  0.2815562E+00  0.7710651E-01  0.2313195E+00  0.1886155E+00  0.2829232E+00  0.7837505E-01  0.2351252E+00  0.9231367E-01  0.2769410E+00  0.2139570E+00  0.3209356E+00  0.1606483E+00  0.1606483E+00  0.9925067E-02  0.1985013E-01  0.8226655E-02  0.1645331E-01  0.4155692E-01  0.4155692E-01  0.7456392E-02  0.1491278E-01  0.3435221E-01  0.3435221E-01  0.1641994E-01  0.3283989E-01  0.1702959E-01  0.3405918E-01  0.8090283E-01  0.8090283E-01  0.1704062E-02  0.1704062E-02  0.1493621E-03  0.1493621E-03  0.7772448E-02  0.3886224E-02  0.2012169E-02  0.2012169E-02  0.2698852E-02  0.1349426E-02  0.2213182E-02  0.2213182E-02  0.6426336E-02  0.6426336E-02  0.4244310E-01  0.2122155E-01  0.0000000E+00  0.0000000E+00  0.4821857E-02  0.2410928E-02  0.1972689E-04  0.1972689E-04  0.7511284E-02  0.3755642E-02  0.2601144E-02  0.2601144E-02  0.4168043E-02  0.4168043E-02  0.3555095E-01  0.1777548E-01  0.1946124E-01  0.1946124E-01  0.5060459E-02  0.1012092E-01  0.1476239E-01  0.1476239E-01  0.7951898E-02  0.1590380E-01  0.1745568E-01  0.3491136E-01  0.6107198E-01  0.6107198E-01  0.5448408E-04  0.5448408E-04  0.7245439E-02  0.3622719E-02  0.1257735E-01  0.1257735E-01  0.3354541E-02  0.3354541E-02  0.3270553E-01  0.1635276E-01  0.2902702E-01  0.2902702E-01  0.1123965E-01  0.2247931E-01  0.8909606E-02  0.1781921E-01  0.5075715E-01  0.5075715E-01  0.3275248E-01  0.3275248E-01  0.6627326E-02  0.6627326E-02  0.4010118E-01  0.2005059E-01  0.6626401E-02  0.6626401E-02  0.4327639E-01  0.2163819E-01  0.9608654E-01  0.9608654E-01
  0.4530001E+01  0.2223181E+00  0.1482120E+00  0.2510932E+00  0.2510932E+00  0.4619181E-01  0.9238362E-01  0.5491899E-01  0.1098380E+00  0.1147595E+00  0.1147595E+00  0.2957358E-01  0.5914716E-01  0.1251162E+00  0.1251162E+00  0.2446432E-01  0.4892863E-01  0.4752097E-01  0.9504195E-01  0.1305678E+00  0.1305678E+00  0.6111828E-01  0.6111828E-01  0.4424390E+00  0.1474796E+00  0.1499130E+00  0.7495650E-01  0.4662135E-02  0.4662135E-02  0.2831279E-02  0.2831279E-02  0.4963118E-01  0.2481559E-01  0.9985630E-03  0.9985630E-03  0.3741557E-01  0.1870778E-01  0.5235158E-02  0.5235158E-02  0.2771159E-02  0.2771159E-02  0.6271686E-01  0.3135843E-01  0.1308013E+00  0.1308013E+00  0.3054350E+00  0.4581525E+00  0.8693851E-01  0.2608156E+00  0.9635261E-01  0.2890579E+00  0.1928973E+00  0.2893461E+00  0.7965945E-01  0.2389783E+00  0.1932829E+00  0.2899244E+00  0.8077642E-01  0.2423293E+00  0.9516124E-01  0.2854837E+00  0.2186690E+00  0.3280036E+00  0.1664536E+00  0.1664536E+00  0.1042623E-01  0.2085247E-01  0.8927897E-02  0.1785579E-01  0.4357329E-01  0.4357329E-01  0.8069812E-02  0.1613962E-01  0.3612905E-01  0.3612905E-01  0.1703289E-01  0.3406578E-01  0.1852884E-01  0.3705768E-01  0.8388910E-01  0.8388910E-01  0.1882549E-02  0.1882549E-02  0.2141799E-03  0.2141799E-03  0.8140688E-02  0.4070344E-02  0.2201923E-02  0.2201923E-02  0.2954364E-02  0.1477182E-02  0.2463998E-02  0.2463998E-02  0.7094232E-02  0.7094232E-02  0.4408139E-01  0.2204070E-01  0.0000000E+00  0.0000000E+00  0.5326305E-02  0.2663152E-02  0.3475707E-04  0.3475707E-04  0.8230861E-02  0.4115431E-02  0.2885778E-02  0.2885778E-02  0.4684716E-02  0.4684716E-02  0.3708779E-01  0.1854390E-01  0.2021745E-01  0.2021745E-01  0.5264773E-02  0.1052955E-01  0.1566375E-01  0.1566375E-01  0.8456339E-02  0.1691268E-01  0.1824570E-01  0.3649139E-01  0.6348900E-01  0.6348900E-01  0.1146041E-03  0.1146041E-03  0.7719826E-02  0.3859913E-02  0.1355430E-01  0.1355430E-01  0.3776326E-02  0.3776326E-02  0.3451104E-01  0.1725552E-01  0.3032616E-01  0.3032616E-01  0.1194607E-01  0.2389213E-01  0.9799671E-02  0.1959934E-01  0.5298112E-01  0.5298112E-01  0.3328605E-01  0.3328605E-01  0.7283959E-02  0.7283959E-02  0.4232281E-01  0.2116141E-01  0.7546988E-02  0.7546988E-02  0.4664125E-01  0.2332062E-01  0.9981404E-01  0.9981404E-01
  0.4560001E+01  0.2312192E+00  0.1541461E+00  0.2570042E+00  0.2570042E+00  0.4709220E-01  0.9418440E-01  0.5638725E-01  0.1127745E+00  0.1176923E+00  0.1176923E+00  0.3096574E-01  0.6193148E-01  0.1290362E+00  0.1290362E+00  0.2581185E-01  0.5162371E-01  0.4991169E-01  0.9982339E-01  0.1347570E+00  0.1347570E+00  0.6609315E-01  0.6609315E-01  0.4493134E+00  0.1497711E+00  0.1557240E+00  0.7786200E-01  0.5271781E-02  0.5271781E-02  0.3547094E-02  0.3547094E-02  0.5194395E-01  0.2597198E-01  0.1126319E-02  0.1126319E-02  0.3908579E-01  0.1954290E-01  0.5687935E-02  0.5687935E-02  0.3398683E-02  0.3398683E-02  0.6524757E-01  0.3262379E-01  0.1372529E+00  0.1372529E+00  0.3099165E+00  0.4648747E+00  0.8990915E-01  0.2697275E+00  0.9899665E-01  0.2969900E+00  0.1981190E+00  0.2971786E+00  0.8232823E-01  0.2469847E+00  0.1980894E+00  0.2971342E+00  0.8318156E-01  0.2495447E+00  0.9798095E-01  0.2939429E+00  0.2235065E+00  0.3352598E+00  0.1725971E+00  0.1725971E+00  0.1092316E-01  0.2184633E-01  0.9644649E-02  0.1928930E-01  0.4570523E-01  0.4570523E-01  0.8695913E-02  0.1739183E-01  0.3806088E-01  0.3806088E-01  0.1768434E-01  0.3536868E-01  0.2009996E-01  0.4019992E-01  0.8697871E-01  0.8697871E-01  0.2081700E-02  0.2081700E-02  0.2677242E-03  0.2677242E-03  0.8503288E-02  0.4251644E-02  0.2385102E-02  0.2385102E-02  0.3238994E-02  0.1619497E-02  0.2705419E-02  0.2705419E-02  0.7822266E-02  0.7822266E-02  0.4579481E-01  0.2289741E-01  0.0000000E+00  0.0000000E+00  0.5802559E-02  0.2901279E-02  0.5918094E-04  0.5918094E-04  0.8953245E-02  0.4476623E-02  0.3205163E-02  0.3205163E-02  0.5264307E-02  0.5264307E-02  0.3871573E-01  0.1935786E-01  0.2097272E-01  0.2097272E-01  0.5503378E-02  0.1100676E-01  0.1657450E-01  0.1657450E-01  0.9002585E-02  0.1800517E-01  0.1909020E-01  0.3818040E-01  0.6601920E-01  0.6601920E-01  0.1897548E-03  0.1897548E-03  0.8269369E-02  0.4134684E-02  0.1457541E-01  0.1457541E-01  0.4222536E-02  0.4222536E-02  0.3639453E-01  0.1819727E-01  0.3170892E-01  0.3170892E-01  0.1264825E-01  0.2529649E-01  0.1072262E-01  0.2144524E-01  0.5516659E-01  0.5516659E-01  0.3380084E-01  0.3380084E-01  0.8036406E-02  0.8036406E-02  0.4449560E-01  0.2224780E-01  0.8522073E-02  0.8522073E-02  0.5024282E-01  0.2512141E-01  0.1036909E+00  0.1036909E+00
  0.4590001E+01  0.2398253E+00  0.1598835E+00  0.2629021E+00  0.2629021E+00  0.4802876E-01  0.9605751E-01  0.5789590E-01  0.1157918E+00  0.1207570E+00  0.1207570E+00  0.3230859E-01  0.6461717E-01  0.1329262E+00  0.1329262E+00  0.2715752E-01  0.5431503E-01  0.5232121E-01  0.1046424E+00  0.1390955E+00  0.1390955E+00  0.7100045E-01  0.7100045E-01  0.4558308E+00  0.1519436E+00  0.1617643E+00  0.8088213E-01  0.5943433E-02  0.5943433E-02  0.4321143E-02  0.4321143E-02  0.5444553E-01  0.2722276E-01  0.1266286E-02  0.1266286E-02  0.4081706E-01  0.2040853E-01  0.6197067E-02  0.6197067E-02  0.4105101E-02  0.4105101E-02  0.6796616E-01  0.3398308E-01  0.1441611E+00  0.1441611E+00  0.3143481E+00  0.4715222E+00  0.9299744E-01  0.2789924E+00  0.1016326E+00  0.3048977E+00  0.2034813E+00  0.3052220E+00  0.8507622E-01  0.2552286E+00  0.2029899E+00  0.3044848E+00  0.8562677E-01  0.2568803E+00  0.1008201E+00  0.3024603E+00  0.2284824E+00  0.3427236E+00  0.1790824E+00  0.1790824E+00  0.1147175E-01  0.2294349E-01  0.1036844E-01  0.2073688E-01  0.4799779E-01  0.4799779E-01  0.9388243E-02  0.1877649E-01  0.4009230E-01  0.4009230E-01  0.1836773E-01  0.3673546E-01  0.2169032E-01  0.4338065E-01  0.9019186E-01  0.9019186E-01  0.2282729E-02  0.2282729E-02  0.3475717E-03  0.3475717E-03  0.8910041E-02  0.4455021E-02  0.2547615E-02  0.2547615E-02  0.3606294E-02  0.1803147E-02  0.2943085E-02  0.2943085E-02  0.8646091E-02  0.8646091E-02  0.4756272E-01  0.2378136E-01  0.0000000E+00  0.0000000E+00  0.6307019E-02  0.3153509E-02  0.1005138E-03  0.1005138E-03  0.9700987E-02  0.4850494E-02  0.3509520E-02  0.3509520E-02  0.5919062E-02  0.5919062E-02  0.4030892E-01  0.2015446E-01  0.2180407E-01  0.2180407E-01  0.5784726E-02  0.1156945E-01  0.1754677E-01  0.1754677E-01  0.9625401E-02  0.1925080E-01  0.1998120E-01  0.3996241E-01  0.6860769E-01  0.6860769E-01  0.2742987E-03  0.2742987E-03  0.8862117E-02  0.4431059E-02  0.1559557E-01  0.1559557E-01  0.4708201E-02  0.4708201E-02  0.3834282E-01  0.1917141E-01  0.3313867E-01  0.3313867E-01  0.1336735E-01  0.2673470E-01  0.1167797E-01  0.2335594E-01  0.5739905E-01  0.5739905E-01  0.3440768E-01  0.3440768E-01  0.8861183E-02  0.8861183E-02  0.4674826E-01  0.2337413E-01  0.9581698E-02  0.9581698E-02  0.5400130E-01  0.2700065E-01  0.1076664E+00  0.1076664E+00
  0.4620001E+01  0.2482966E+00  0.1655311E+00  0.2688184E+00  0.2688184E+00  0.4899397E-01  0.9798794E-01  0.5942849E-01  0.1188570E+00  0.1237790E+00  0.1237790E+00  0.3372002E-01  0.6744003E-01  0.1369167E+00  0.1369167E+00  0.2855344E-01  0.5710687E-01  0.5472934E-01  0.1094587E+00  0.1433791E+00  0.1433791E+00  0.7586101E-01  0.7586101E-01  0.4621219E+00  0.1540406E+00  0.1681764E+00  0.8408819E-01  0.6692118E-02  0.6692118E-02  0.5119610E-02  0.5119610E-02  0.5701756E-01  0.2850878E-01  0.1446647E-02  0.1446647E-02  0.4270052E-01  0.2135026E-01  0.6707145E-02  0.6707145E-02  0.4872580E-02  0.4872580E-02  0.7086793E-01  0.3543396E-01  0.1512189E+00  0.1512189E+00  0.3188575E+00  0.4782863E+00  0.9607174E-01  0.2882153E+00  0.1043671E+00  0.3131013E+00  0.2089664E+00  0.3134496E+00  0.8787338E-01  0.2636201E+00  0.2079636E+00  0.3119454E+00  0.8807009E-01  0.2642103E+00  0.1037090E+00  0.3111270E+00  0.2334570E+00  0.3501856E+00  0.1857540E+00  0.1857540E+00  0.1198512E-01  0.2397024E-01  0.1113027E-01  0.2226053E-01  0.5042705E-01  0.5042705E-01  0.1010171E-01  0.2020342E-01  0.4216833E-01  0.4216833E-01  0.1906944E-01  0.3813889E-01  0.2336712E-01  0.4673424E-01  0.9343459E-01  0.9343459E-01  0.2485637E-02  0.2485637E-02  0.4086315E-03  0.4086315E-03  0.9353429E-02  0.4676715E-02  0.2743947E-02  0.2743947E-02  0.4022436E-02  0.2011218E-02  0.3207050E-02  0.3207050E-02  0.9539453E-02  0.9539453E-02  0.4943489E-01  0.2471744E-01  0.0000000E+00  0.0000000E+00  0.6834954E-02  0.3417477E-02  0.1831806E-03  0.1831806E-03  0.1048911E-01  0.5244556E-02  0.3859919E-02  0.3859919E-02  0.6614207E-02  0.6614207E-02  0.4202611E-01  0.2101306E-01  0.2266264E-01  0.2266264E-01  0.6063720E-02  0.1212744E-01  0.1855005E-01  0.1855005E-01  0.1027123E-01  0.2054246E-01  0.2090650E-01  0.4181300E-01  0.7132815E-01  0.7132815E-01  0.3738726E-03  0.3738726E-03  0.9483991E-02  0.4741996E-02  0.1664581E-01  0.1664581E-01  0.5188229E-02  0.5188229E-02  0.4031930E-01  0.2015965E-01  0.3451396E-01  0.3451396E-01  0.1405121E-01  0.2810243E-01  0.1271880E-01  0.2543760E-01  0.5966435E-01  0.5966435E-01  0.3501077E-01  0.3501077E-01  0.9793984E-02  0.9793984E-02  0.4914463E-01  0.2457231E-01  0.1069581E-01  0.1069581E-01  0.5803122E-01  0.2901561E-01  0.1116578E+00  0.1116578E+00
  0.4650002E+01  0.2567308E+00  0.1711539E+00  0.2747760E+00  0.2747760E+00  0.4997279E-01  0.9994559E-01  0.6101087E-01  0.1220217E+00  0.1268179E+00  0.1268179E+00  0.3513803E-01  0.7027605E-01  0.1409212E+00  0.1409212E+00  0.2991083E-01  0.5982167E-01  0.5719615E-01  0.1143923E+00  0.1477848E+00  0.1477848E+00  0.8064236E-01  0.8064236E-01  0.4682570E+00  0.1560857E+00  0.1750450E+00  0.8752249E-01  0.7426703E-02  0.7426703E-02  0.6061811E-02  0.6061811E-02  0.5964216E-01  0.2982108E-01  0.1638280E-02  0.1638280E-02  0.4470047E-01  0.2235024E-01  0.7311167E-02  0.7311167E-02  0.5811963E-02  0.5811963E-02  0.7397821E-01  0.3698910E-01  0.1584453E+00  0.1584453E+00  0.3234498E+00  0.4851747E+00  0.9926695E-01  0.2978009E+00  0.1070371E+00  0.3211114E+00  0.2144329E+00  0.3216495E+00  0.9072786E-01  0.2721836E+00  0.2129983E+00  0.3194975E+00  0.9051906E-01  0.2715572E+00  0.1066151E+00  0.3198454E+00  0.2385885E+00  0.3578829E+00  0.1926171E+00  0.1926171E+00  0.1252998E-01  0.2505996E-01  0.1187943E-01  0.2375887E-01  0.5298167E-01  0.5298167E-01  0.1083724E-01  0.2167449E-01  0.4438623E-01  0.4438623E-01  0.1980640E-01  0.3961280E-01  0.2506833E-01  0.5013666E-01  0.9687274E-01  0.9687274E-01  0.2662239E-02  0.2662239E-02  0.4884799E-03  0.4884799E-03  0.9885121E-02  0.4942561E-02  0.2973153E-02  0.2973153E-02  0.4499643E-02  0.2249821E-02  0.3457863E-02  0.3457863E-02  0.1055398E-01  0.1055398E-01  0.5140667E-01  0.2570334E-01  0.0000000E+00  0.0000000E+00  0.7438981E-02  0.3719490E-02  0.2677242E-03  0.2677242E-03  0.1125941E-01  0.5629704E-02  0.4241316E-02  0.4241316E-02  0.7378870E-02  0.7378870E-02  0.4381751E-01  0.2190875E-01  0.2355410E-01  0.2355410E-01  0.6370886E-02  0.1274177E-01  0.1954719E-01  0.1954719E-01  0.1092786E-01  0.2185572E-01  0.2181253E-01  0.4362505E-01  0.7412422E-01  0.7412422E-01  0.4847190E-03  0.4847190E-03  0.1015658E-01  0.5078291E-02  0.1777588E-01  0.1777588E-01  0.5703019E-02  0.5703019E-02  0.4236154E-01  0.2118077E-01  0.3592958E-01  0.3592958E-01  0.1473038E-01  0.2946076E-01  0.1377090E-01  0.2754179E-01  0.6192966E-01  0.6192966E-01  0.3561385E-01  0.3561385E-01  0.1075122E-01  0.1075122E-01  0.5159172E-01  0.2579586E-01  0.1171785E-01  0.1171785E-01  0.6226968E-01  0.3113484E-01  0.1157122E+00  0.1157122E+00
  0.4680002E+01  0.2648903E+00  0.1765935E+00  0.2806555E+00  0.2806555E+00  0.5100705E-01  0.1020141E+00  0.6260125E-01  0.1252025E+00  0.1299751E+00  0.1299751E+00  0.3660769E-01  0.7321537E-01  0.1449667E+00  0.1449667E+00  0.3137017E-01  0.6274035E-01  0.5967470E-01  0.1193494E+00  0.1521990E+00  0.1521990E+00  0.8506523E-01  0.8506523E-01  0.4742174E+00  0.1580725E+00  0.1823205E+00  0.9116025E-01  0.8212973E-02  0.8212973E-02  0.7075386E-02  0.7075386E-02  0.6232786E-01  0.3116393E-01  0.1825216E-02  0.1825216E-02  0.4686202E-01  0.2343101E-01  0.7997853E-02  0.7997853E-02  0.6892246E-02  0.6892246E-02  0.7741350E-01  0.3870675E-01  0.1660662E+00  0.1660662E+00  0.3280979E+00  0.4921468E+00  0.1025132E+00  0.3075398E+00  0.1097018E+00  0.3291056E+00  0.2200251E+00  0.3300377E+00  0.9369067E-01  0.2810720E+00  0.2180400E+00  0.3270600E+00  0.9305632E-01  0.2791690E+00  0.1095858E+00  0.3287573E+00  0.2437548E+00  0.3656323E+00  0.1996043E+00  0.1996043E+00  0.1312554E-01  0.2625108E-01  0.1268965E-01  0.2537931E-01  0.5566315E-01  0.5566315E-01  0.1159438E-01  0.2318877E-01  0.4669991E-01  0.4669991E-01  0.2055977E-01  0.4111954E-01  0.2684657E-01  0.5369314E-01  0.1004381E+00  0.1004381E+00  0.2840722E-02  0.2840722E-02  0.5448426E-03  0.5448426E-03  0.1042621E-01  0.5213105E-02  0.3180755E-02  0.3180755E-02  0.5018183E-02  0.2509092E-02  0.3742498E-02  0.3742498E-02  0.1151215E-01  0.1151215E-01  0.5340567E-01  0.2670284E-01  0.0000000E+00  0.0000000E+00  0.8056153E-02  0.4028076E-02  0.3729361E-03  0.3729361E-03  0.1214898E-01  0.6074491E-02  0.4675312E-02  0.4675312E-02  0.8216784E-02  0.8216784E-02  0.4565679E-01  0.2282840E-01  0.2454703E-01  0.2454703E-01  0.6686988E-02  0.1337398E-01  0.2059324E-01  0.2059324E-01  0.1167797E-01  0.2335593E-01  0.2271763E-01  0.4543525E-01  0.7692543E-01  0.7692543E-01  0.6012028E-03  0.6012028E-03  0.1083762E-01  0.5418812E-02  0.1882987E-01  0.1882987E-01  0.6268525E-02  0.6268525E-02  0.4454088E-01  0.2227044E-01  0.3740628E-01  0.3740628E-01  0.1547859E-01  0.3095718E-01  0.1484602E-01  0.2969204E-01  0.6426966E-01  0.6426966E-01  0.3619814E-01  0.3619814E-01  0.1174979E-01  0.1174979E-01  0.5403694E-01  0.2701847E-01  0.1284887E-01  0.1284887E-01  0.6655513E-01  0.3327756E-01  0.1198530E+00  0.1198530E+00
  0.4710002E+01  0.2729441E+00  0.1819627E+00  0.2865685E+00  0.2865685E+00  0.5214559E-01  0.1042912E+00  0.6415591E-01  0.1283118E+00  0.1331854E+00  0.1331854E+00  0.3815249E-01  0.7630499E-01  0.1490370E+00  0.1490370E+00  0.3285675E-01  0.6571350E-01  0.6208892E-01  0.1241778E+00  0.1567507E+00  0.1567507E+00  0.8966986E-01  0.8966986E-01  0.4799607E+00  0.1599869E+00  0.1903210E+00  0.9516049E-01  0.8989833E-02  0.8989833E-02  0.8099314E-02  0.8099314E-02  0.6504457E-01  0.3252228E-01  0.2045970E-02  0.2045970E-02  0.4913907E-01  0.2456953E-01  0.8700525E-02  0.8700525E-02  0.8094662E-02  0.8094662E-02  0.8096719E-01  0.4048359E-01  0.1738543E+00  0.1738543E+00  0.3327315E+00  0.4990972E+00  0.1058265E+00  0.3174797E+00  0.1123277E+00  0.3369832E+00  0.2256542E+00  0.3384813E+00  0.9663781E-01  0.2899134E+00  0.2232771E+00  0.3349156E+00  0.9564555E-01  0.2869367E+00  0.1125827E+00  0.3377481E+00  0.2490814E+00  0.3736222E+00  0.2071446E+00  0.2071446E+00  0.1372158E-01  0.2744316E-01  0.1349892E-01  0.2699784E-01  0.5844607E-01  0.5844607E-01  0.1238347E-01  0.2476694E-01  0.4905541E-01  0.4905541E-01  0.2136575E-01  0.4273150E-01  0.2867508E-01  0.5735015E-01  0.1040895E+00  0.1040895E+00  0.3037990E-02  0.3037990E-02  0.6124778E-03  0.6124778E-03  0.1101049E-01  0.5505246E-02  0.3384602E-02  0.3384602E-02  0.5609976E-02  0.2804988E-02  0.4061889E-02  0.4061889E-02  0.1254830E-01  0.1254830E-01  0.5557470E-01  0.2778735E-01  0.0000000E+00  0.0000000E+00  0.8690239E-02  0.4345119E-02  0.5072674E-03  0.5072674E-03  0.1306574E-01  0.6532871E-02  0.5095248E-02  0.5095248E-02  0.9034995E-02  0.9034995E-02  0.4756561E-01  0.2378281E-01  0.2568651E-01  0.2568651E-01  0.7069319E-02  0.1413864E-01  0.2168997E-01  0.2168997E-01  0.1246329E-01  0.2492659E-01  0.2365043E-01  0.4730086E-01  0.7984082E-01  0.7984082E-01  0.7853213E-03  0.7853213E-03  0.1156094E-01  0.5780469E-02  0.1991204E-01  0.1991204E-01  0.6909191E-02  0.6909191E-02  0.4688275E-01  0.2344137E-01  0.3892334E-01  0.3892334E-01  0.1623715E-01  0.3247429E-01  0.1599488E-01  0.3198976E-01  0.6666887E-01  0.6666887E-01  0.3680122E-01  0.3680122E-01  0.1284604E-01  0.1284604E-01  0.5670479E-01  0.2835239E-01  0.1404000E-01  0.1404000E-01  0.7101812E-01  0.3550906E-01  0.1238904E+00  0.1238904E+00
  0.4740002E+01  0.2807555E+00  0.1871703E+00  0.2925002E+00  0.2925002E+00  0.5331889E-01  0.1066378E+00  0.6573079E-01  0.1314616E+00  0.1363878E+00  0.1363878E+00  0.3973019E-01  0.7946038E-01  0.1532154E+00  0.1532154E+00  0.3432782E-01  0.6865563E-01  0.6453411E-01  0.1290682E+00  0.1613034E+00  0.1613034E+00  0.9399872E-01  0.9399872E-01  0.4856881E+00  0.1618960E+00  0.1988037E+00  0.9940183E-01  0.9846550E-02  0.9846550E-02  0.9164579E-02  0.9164579E-02  0.6785518E-01  0.3392759E-01  0.2218815E-02  0.2218815E-02  0.5139639E-01  0.2569820E-01  0.9523421E-02  0.9523421E-02  0.9336525E-02  0.9336525E-02  0.8474538E-01  0.4237269E-01  0.1820783E+00  0.1820783E+00  0.3374014E+00  0.5061023E+00  0.1091342E+00  0.3274027E+00  0.1150103E+00  0.3450309E+00  0.2312425E+00  0.3468639E+00  0.9966135E-01  0.2989841E+00  0.2285617E+00  0.3428426E+00  0.9829616E-01  0.2948885E+00  0.1156564E+00  0.3469691E+00  0.2545611E+00  0.3818417E+00  0.2147162E+00  0.2147162E+00  0.1432796E-01  0.2865592E-01  0.1434435E-01  0.2868871E-01  0.6137601E-01  0.6137601E-01  0.1319838E-01  0.2639675E-01  0.5151140E-01  0.5151140E-01  0.2218113E-01  0.4436226E-01  0.3045379E-01  0.6090758E-01  0.1078456E+00  0.1078456E+00  0.3210835E-02  0.3210835E-02  0.6801125E-03  0.6801125E-03  0.1165209E-01  0.5826046E-02  0.3641055E-02  0.3641055E-02  0.6304181E-02  0.3152091E-02  0.4392556E-02  0.4392556E-02  0.1362952E-01  0.1362952E-01  0.5767142E-01  0.2883571E-01  0.0000000E+00  0.0000000E+00  0.9346829E-02  0.4673414E-02  0.6453558E-03  0.6453558E-03  0.1400987E-01  0.7004935E-02  0.5556497E-02  0.5556497E-02  0.9862597E-02  0.9862597E-02  0.4956838E-01  0.2478419E-01  0.2687482E-01  0.2687482E-01  0.7461050E-02  0.1492210E-01  0.2281533E-01  0.2281533E-01  0.1328854E-01  0.2657708E-01  0.2463490E-01  0.4926981E-01  0.8286562E-01  0.8286562E-01  0.9919850E-03  0.9919850E-03  0.1231057E-01  0.6155284E-02  0.2099515E-01  0.2099515E-01  0.7607151E-02  0.7607151E-02  0.4929133E-01  0.2464566E-01  0.4048180E-01  0.4048180E-01  0.1698536E-01  0.3397071E-01  0.1711791E-01  0.3423583E-01  0.6912395E-01  0.6912395E-01  0.3750388E-01  0.3750388E-01  0.1404750E-01  0.1404750E-01  0.5933692E-01  0.2966846E-01  0.1516726E-01  0.1516726E-01  0.7553372E-01  0.3776686E-01  0.1280848E+00  0.1280848E+00
  0.4770002E+01  0.2883926E+00  0.1922618E+00  0.2984273E+00  0.2984273E+00  0.5455747E-01  0.1091149E+00  0.6731740E-01  0.1346348E+00  0.1397959E+00  0.1397959E+00  0.4135814E-01  0.8271627E-01  0.1574774E+00  0.1574774E+00  0.3591443E-01  0.7182886E-01  0.6703241E-01  0.1340648E+00  0.1658956E+00  0.1658956E+00  0.9823312E-01  0.9823312E-01  0.4913141E+00  0.1637714E+00  0.2080050E+00  0.1040025E+00  0.1070514E-01  0.1070514E-01  0.1028715E-01  0.1028715E-01  0.7076727E-01  0.3538363E-01  0.2418902E-02  0.2418902E-02  0.5377772E-01  0.2688886E-01  0.1040926E-01  0.1040926E-01  0.1079445E-01  0.1079445E-01  0.8862878E-01  0.4431439E-01  0.1904206E+00  0.1904206E+00  0.3422452E+00  0.5133680E+00  0.1125006E+00  0.3375017E+00  0.1176819E+00  0.3530457E+00  0.2370119E+00  0.3555179E+00  0.1027619E+00  0.3082858E+00  0.2339544E+00  0.3509316E+00  0.1010404E+00  0.3031212E+00  0.1187588E+00  0.3562765E+00  0.2602572E+00  0.3903859E+00  0.2224350E+00  0.2224350E+00  0.1501371E-01  0.3002742E-01  0.1517618E-01  0.3035236E-01  0.6446236E-01  0.6446236E-01  0.1404709E-01  0.2809418E-01  0.5412475E-01  0.5412475E-01  0.2310454E-01  0.4620907E-01  0.3221420E-01  0.6442840E-01  0.1116853E+00  0.1116853E+00  0.3347987E-02  0.3347987E-02  0.7609001E-03  0.7609001E-03  0.1233970E-01  0.6169850E-02  0.3895629E-02  0.3895629E-02  0.7092300E-02  0.3546150E-02  0.4762675E-02  0.4762675E-02  0.1473893E-01  0.1473893E-01  0.5970801E-01  0.2985401E-01  0.0000000E+00  0.0000000E+00  0.9999698E-02  0.4999849E-02  0.8172636E-03  0.8172636E-03  0.1503101E-01  0.7515506E-02  0.6053451E-02  0.6053451E-02  0.1069865E-01  0.1069865E-01  0.5157021E-01  0.2578511E-01  0.2810164E-01  0.2810164E-01  0.7914762E-02  0.1582952E-01  0.2400037E-01  0.2400037E-01  0.1412225E-01  0.2824450E-01  0.2566634E-01  0.5133268E-01  0.8594398E-01  0.8594398E-01  0.1191135E-02  0.1191135E-02  0.1316160E-01  0.6580802E-02  0.2209892E-01  0.2209892E-01  0.8342686E-02  0.8342686E-02  0.5171870E-01  0.2585935E-01  0.4215767E-01  0.4215767E-01  0.1777820E-01  0.3555639E-01  0.1826960E-01  0.3653920E-01  0.7170443E-01  0.7170443E-01  0.3815017E-01  0.3815017E-01  0.1532880E-01  0.1532880E-01  0.6224337E-01  0.3112168E-01  0.1630015E-01  0.1630015E-01  0.7996573E-01  0.3998287E-01  0.1322688E+00  0.1322688E+00
  0.4800003E+01  0.2959339E+00  0.1972893E+00  0.3043515E+00  0.3043515E+00  0.5582517E-01  0.1116503E+00  0.6902285E-01  0.1380457E+00  0.1431936E+00  0.1431936E+00  0.4300252E-01  0.8600503E-01  0.1617798E+00  0.1617798E+00  0.3754426E-01  0.7508852E-01  0.6955370E-01  0.1391074E+00  0.1705648E+00  0.1705648E+00  0.1024038E+00  0.1024038E+00  0.4970311E+00  0.1656771E+00  0.2177725E+00  0.1088863E+00  0.1168302E-01  0.1168302E-01  0.1147358E-01  0.1147358E-01  0.7382308E-01  0.3691154E-01  0.2675354E-02  0.2675354E-02  0.5616374E-01  0.2808187E-01  0.1130449E-01  0.1130449E-01  0.1232658E-01  0.1232658E-01  0.9279588E-01  0.4639794E-01  0.1990698E+00  0.1990698E+00  0.3471482E+00  0.5207223E+00  0.1159241E+00  0.3477722E+00  0.1203394E+00  0.3610182E+00  0.2427853E+00  0.3641780E+00  0.1058409E+00  0.3175228E+00  0.2394226E+00  0.3591339E+00  0.1038222E+00  0.3114667E+00  0.1218760E+00  0.3656280E+00  0.2659436E+00  0.3989154E+00  0.2304310E+00  0.2304310E+00  0.1574643E-01  0.3149286E-01  0.1600237E-01  0.3200474E-01  0.6762150E-01  0.6762150E-01  0.1486764E-01  0.2973529E-01  0.5675971E-01  0.5675971E-01  0.2405755E-01  0.4811510E-01  0.3404976E-01  0.6809951E-01  0.1156561E+00  0.1156561E+00  0.3487017E-02  0.3487017E-02  0.8623527E-03  0.8623527E-03  0.1319544E-01  0.6597720E-02  0.4205624E-02  0.4205624E-02  0.7885137E-02  0.3942568E-02  0.5183534E-02  0.5183534E-02  0.1591126E-01  0.1591126E-01  0.6182632E-01  0.3091316E-01  0.0000000E+00  0.0000000E+00  0.1073335E-01  0.5366676E-02  0.1016413E-02  0.1016413E-02  0.1609345E-01  0.8046727E-02  0.6540984E-02  0.6540984E-02  0.1148961E-01  0.1148961E-01  0.5372893E-01  0.2686446E-01  0.2949100E-01  0.2949100E-01  0.8420614E-02  0.1684123E-01  0.2526897E-01  0.2526897E-01  0.1500573E-01  0.3001147E-01  0.2669168E-01  0.5338335E-01  0.8902515E-01  0.8902515E-01  0.1497374E-02  0.1497374E-02  0.1407657E-01  0.7038286E-02  0.2313224E-01  0.2313224E-01  0.9132701E-02  0.9132701E-02  0.5433956E-01  0.2716978E-01  0.4378749E-01  0.4378749E-01  0.1859451E-01  0.3718902E-01  0.1945932E-01  0.3891864E-01  0.7425298E-01  0.7425298E-01  0.3876076E-01  0.3876076E-01  0.1670969E-01  0.1670969E-01  0.6506995E-01  0.3253498E-01  0.1750445E-01  0.1750445E-01  0.8462226E-01  0.4231113E-01  0.1366049E+00  0.1366049E+00
  0.4830003E+01  0.3034988E+00  0.2023325E+00  0.3101873E+00  0.3101873E+00  0.5717646E-01  0.1143529E+00  0.7072689E-01  0.1414538E+00  0.1467407E+00  0.1467407E+00  0.4468401E-01  0.8936802E-01  0.1659976E+00  0.1659976E+00  0.3920886E-01  0.7841772E-01  0.7209048E-01  0.1441810E+00  0.1752414E+00  0.1752414E+00  0.1062381E+00  0.1062381E+00  0.5026515E+00  0.1675505E+00  0.2282009E+00  0.1141004E+00  0.1271446E-01  0.1271446E-01  0.1271168E-01  0.1271168E-01  0.7679529E-01  0.3839765E-01  0.2958110E-02  0.2958110E-02  0.5862398E-01  0.2931199E-01  0.1228989E-01  0.1228989E-01  0.1392916E-01  0.1392916E-01  0.9703811E-01  0.4851906E-01  0.2079213E+00  0.2079213E+00  0.3521735E+00  0.5282604E+00  0.1193306E+00  0.3579919E+00  0.1229615E+00  0.3688847E+00  0.2486893E+00  0.3730341E+00  0.1089869E+00  0.3269607E+00  0.2450091E+00  0.3675137E+00  0.1066535E+00  0.3199605E+00  0.1250377E+00  0.3751130E+00  0.2717289E+00  0.4075934E+00  0.2385482E+00  0.2385482E+00  0.1652331E-01  0.3304661E-01  0.1691639E-01  0.3383277E-01  0.7087222E-01  0.7087222E-01  0.1577087E-01  0.3154173E-01  0.5951069E-01  0.5951069E-01  0.2508147E-01  0.5016294E-01  0.3585479E-01  0.7170957E-01  0.1197861E+00  0.1197861E+00  0.3573441E-02  0.3573441E-02  0.9393820E-03  0.9393820E-03  0.1405875E-01  0.7029377E-02  0.4465830E-02  0.4465830E-02  0.8717436E-02  0.4358718E-02  0.5644758E-02  0.5644758E-02  0.1700658E-01  0.1700658E-01  0.6397095E-01  0.3198547E-01  0.0000000E+00  0.0000000E+00  0.1145573E-01  0.5727867E-02  0.1257833E-02  0.1257833E-02  0.1719904E-01  0.8599519E-02  0.7086772E-02  0.7086772E-02  0.1237826E-01  0.1237826E-01  0.5599659E-01  0.2799829E-01  0.3098178E-01  0.3098178E-01  0.8961234E-02  0.1792247E-01  0.2666302E-01  0.2666302E-01  0.1588546E-01  0.3177091E-01  0.2771654E-01  0.5543308E-01  0.9226931E-01  0.9226931E-01  0.1844941E-02  0.1844941E-02  0.1502163E-01  0.7510815E-02  0.2416744E-01  0.2416744E-01  0.1004579E-01  0.1004579E-01  0.5712482E-01  0.2856241E-01  0.4553758E-01  0.4553758E-01  0.1942586E-01  0.3885171E-01  0.2069508E-01  0.4139016E-01  0.7695416E-01  0.7695416E-01  0.3933378E-01  0.3933378E-01  0.1817325E-01  0.1817325E-01  0.6802246E-01  0.3401123E-01  0.1874820E-01  0.1874820E-01  0.8932950E-01  0.4466475E-01  0.1410229E+00  0.1410229E+00
  0.4860003E+01  0.3111167E+00  0.2074111E+00  0.3159176E+00  0.3159176E+00  0.5864425E-01  0.1172885E+00  0.7249950E-01  0.1449990E+00  0.1503216E+00  0.1503216E+00  0.4644113E-01  0.9288227E-01  0.1703361E+00  0.1703361E+00  0.4099650E-01  0.8199301E-01  0.7455071E-01  0.1491014E+00  0.1800055E+00  0.1800055E+00  0.1101514E+00  0.1101514E+00  0.5082502E+00  0.1694167E+00  0.2389303E+00  0.1194652E+00  0.1383796E-01  0.1383796E-01  0.1397421E-01  0.1397421E-01  0.7994784E-01  0.3997392E-01  0.3251200E-02  0.3251200E-02  0.6108235E-01  0.3054117E-01  0.1334764E-01  0.1334764E-01  0.1556462E-01  0.1556462E-01  0.1013996E+00  0.5069982E-01  0.2172638E+00  0.2172638E+00  0.3573172E+00  0.5359759E+00  0.1227815E+00  0.3683444E+00  0.1255680E+00  0.3767040E+00  0.2546312E+00  0.3819469E+00  0.1122074E+00  0.3366223E+00  0.2507569E+00  0.3761354E+00  0.1096523E+00  0.3289570E+00  0.1283324E+00  0.3849971E+00  0.2776708E+00  0.4165062E+00  0.2471117E+00  0.2471117E+00  0.1733773E-01  0.3467546E-01  0.1781726E-01  0.3563452E-01  0.7426856E-01  0.7426856E-01  0.1668159E-01  0.3336318E-01  0.6231988E-01  0.6231988E-01  0.2619933E-01  0.5239865E-01  0.3770961E-01  0.7541922E-01  0.1240100E+00  0.1240100E+00  0.3686167E-02  0.3686167E-02  0.1038017E-02  0.1038017E-02  0.1504227E-01  0.7521137E-02  0.4756101E-02  0.4756101E-02  0.9692501E-02  0.4846251E-02  0.6142625E-02  0.6142625E-02  0.1810941E-01  0.1810941E-01  0.6614935E-01  0.3307467E-01  0.0000000E+00  0.0000000E+00  0.1225891E-01  0.6129456E-02  0.1564072E-02  0.1564072E-02  0.1834031E-01  0.9170154E-02  0.7645718E-02  0.7645718E-02  0.1329604E-01  0.1329604E-01  0.5829712E-01  0.2914856E-01  0.3254771E-01  0.3254771E-01  0.9631483E-02  0.1926297E-01  0.2812702E-01  0.2812702E-01  0.1681685E-01  0.3363370E-01  0.2878322E-01  0.5756643E-01  0.9549513E-01  0.9549513E-01  0.2309000E-02  0.2309000E-02  0.1598638E-01  0.7993190E-02  0.2517353E-01  0.2517353E-01  0.1091659E-01  0.1091659E-01  0.6002844E-01  0.3001422E-01  0.4734874E-01  0.4734874E-01  0.2028962E-01  0.4057923E-01  0.2196653E-01  0.4393306E-01  0.7969384E-01  0.7969384E-01  0.3985983E-01  0.3985983E-01  0.1967624E-01  0.1967624E-01  0.7100968E-01  0.3550484E-01  0.1997693E-01  0.1997693E-01  0.9403110E-01  0.4701555E-01  0.1454069E+00  0.1454069E+00
  0.4890003E+01  0.3188742E+00  0.2125828E+00  0.3216896E+00  0.3216896E+00  0.6020551E-01  0.1204110E+00  0.7425851E-01  0.1485170E+00  0.1540810E+00  0.1540810E+00  0.4824051E-01  0.9648103E-01  0.1747756E+00  0.1747756E+00  0.4281376E-01  0.8562751E-01  0.7709033E-01  0.1541807E+00  0.1848758E+00  0.1848758E+00  0.1139280E+00  0.1139280E+00  0.5140189E+00  0.1713396E+00  0.2499253E+00  0.1249627E+00  0.1502722E-01  0.1502722E-01  0.1531846E-01  0.1531846E-01  0.8307413E-01  0.4153707E-01  0.3590312E-02  0.3590312E-02  0.6359987E-01  0.3179993E-01  0.1450966E-01  0.1450966E-01  0.1727052E-01  0.1727052E-01  0.1060214E+00  0.5301069E-01  0.2270716E+00  0.2270716E+00  0.3624870E+00  0.5437306E+00  0.1262665E+00  0.3787996E+00  0.1281813E+00  0.3845441E+00  0.2605443E+00  0.3908165E+00  0.1154558E+00  0.3463674E+00  0.2565758E+00  0.3848636E+00  0.1126205E+00  0.3378614E+00  0.1316609E+00  0.3949828E+00  0.2838516E+00  0.4257774E+00  0.2564077E+00  0.2564077E+00  0.1821886E-01  0.3643772E-01  0.1876979E-01  0.3753958E-01  0.7776442E-01  0.7776442E-01  0.1767311E-01  0.3534621E-01  0.6521600E-01  0.6521600E-01  0.2732141E-01  0.5464282E-01  0.3949443E-01  0.7898886E-01  0.1283650E+00  0.1283650E+00  0.3791379E-02  0.3791379E-02  0.1121623E-02  0.1121623E-02  0.1608972E-01  0.8044858E-02  0.5042614E-02  0.5042614E-02  0.1074552E-01  0.5372758E-02  0.6690292E-02  0.6690292E-02  0.1917937E-01  0.1917937E-01  0.6842360E-01  0.3421180E-01  0.0000000E+00  0.0000000E+00  0.1308557E-01  0.6542786E-02  0.1857160E-02  0.1857160E-02  0.1957840E-01  0.9789198E-02  0.8253514E-02  0.8253514E-02  0.1419691E-01  0.1419691E-01  0.6073387E-01  0.3036694E-01  0.3423861E-01  0.3423861E-01  0.1031629E-01  0.2063257E-01  0.2967467E-01  0.2967467E-01  0.1771913E-01  0.3543825E-01  0.2987713E-01  0.5975426E-01  0.9893182E-01  0.9893182E-01  0.2866984E-02  0.2866984E-02  0.1702631E-01  0.8513157E-02  0.2613639E-01  0.2613639E-01  0.1182404E-01  0.1182404E-01  0.6295835E-01  0.3147918E-01  0.4920026E-01  0.4920026E-01  0.2124404E-01  0.4248809E-01  0.2325772E-01  0.4651543E-01  0.8256646E-01  0.8256646E-01  0.4032389E-01  0.4032389E-01  0.2127037E-01  0.2127037E-01  0.7408052E-01  0.3704026E-01  0.2116618E-01  0.2116618E-01  0.9906525E-01  0.4953263E-01  0.1497572E+00  0.1497572E+00
  0.4920003E+01  0.3266213E+00  0.2177475E+00  0.3275871E+00  0.3275871E+00  0.6184520E-01  0.1236904E+00  0.7607809E-01  0.1521562E+00  0.1579649E+00  0.1579649E+00  0.5005256E-01  0.1001051E+00  0.1792649E+00  0.1792649E+00  0.4467139E-01  0.8934279E-01  0.7959004E-01  0.1591801E+00  0.1897742E+00  0.1897742E+00  0.1176762E+00  0.1176762E+00  0.5199267E+00  0.1733089E+00  0.2607059E+00  0.1303529E+00  0.1637335E-01  0.1637335E-01  0.1668902E-01  0.1668902E-01  0.8634126E-01  0.4317063E-01  0.4068455E-02  0.4068455E-02  0.6618785E-01  0.3309393E-01  0.1571488E-01  0.1571488E-01  0.1904407E-01  0.1904407E-01  0.1106976E+00  0.5534880E-01  0.2373595E+00  0.2373595E+00  0.3678001E+00  0.5517003E+00  0.1297925E+00  0.3893774E+00  0.1307778E+00  0.3923335E+00  0.2667007E+00  0.4000511E+00  0.1188407E+00  0.3565221E+00  0.2624757E+00  0.3937135E+00  0.1157896E+00  0.3473689E+00  0.1350133E+00  0.4050398E+00  0.2900978E+00  0.4351468E+00  0.2655881E+00  0.2655881E+00  0.1911833E-01  0.3823666E-01  0.1975567E-01  0.3951135E-01  0.8138761E-01  0.8138761E-01  0.1870408E-01  0.3740815E-01  0.6821495E-01  0.6821495E-01  0.2850926E-01  0.5701853E-01  0.4133937E-01  0.8267874E-01  0.1328773E+00  0.1328773E+00  0.3930410E-02  0.3930410E-02  0.1211805E-02  0.1211805E-02  0.1720854E-01  0.8604269E-02  0.5330064E-02  0.5330064E-02  0.1189158E-01  0.5945790E-02  0.7277410E-02  0.7277410E-02  0.2025027E-01  0.2025027E-01  0.7079929E-01  0.3539965E-01  0.1878763E-05  0.1878763E-05  0.1397047E-01  0.6985235E-02  0.2166216E-02  0.2166216E-02  0.2089727E-01  0.1044863E-01  0.8898864E-02  0.8898864E-02  0.1509309E-01  0.1509309E-01  0.6328151E-01  0.3164075E-01  0.3602906E-01  0.3602906E-01  0.1107767E-01  0.2215534E-01  0.3137212E-01  0.3137212E-01  0.1864254E-01  0.3728508E-01  0.3104948E-01  0.6209895E-01  0.1024780E+00  0.1024780E+00  0.3524554E-02  0.3524554E-02  0.1814510E-01  0.9072550E-02  0.2706920E-01  0.2706920E-01  0.1278315E-01  0.1278315E-01  0.6600571E-01  0.3300285E-01  0.5107808E-01  0.5107808E-01  0.2221864E-01  0.4443729E-01  0.2455875E-01  0.4911750E-01  0.8562225E-01  0.8562225E-01  0.4081989E-01  0.4081989E-01  0.2293965E-01  0.2293965E-01  0.7721991E-01  0.3860996E-01  0.2246629E-01  0.2246629E-01  0.1041023E+00  0.5205113E-01  0.1543235E+00  0.1543235E+00
  0.4950004E+01  0.3344557E+00  0.2229704E+00  0.3335582E+00  0.3335582E+00  0.6358633E-01  0.1271727E+00  0.7793146E-01  0.1558629E+00  0.1619376E+00  0.1619376E+00  0.5193791E-01  0.1038758E+00  0.1837739E+00  0.1837739E+00  0.4667087E-01  0.9334175E-01  0.8216631E-01  0.1643326E+00  0.1947253E+00  0.1947253E+00  0.1212026E+00  0.1212026E+00  0.5259688E+00  0.1753229E+00  0.2711682E+00  0.1355841E+00  0.1780686E-01  0.1780686E-01  0.1815915E-01  0.1815915E-01  0.8961406E-01  0.4480703E-01  0.4517470E-02  0.4517470E-02  0.6877022E-01  0.3438511E-01  0.1695767E-01  0.1695767E-01  0.2103462E-01  0.2103462E-01  0.1153992E+00  0.5769960E-01  0.2482670E+00  0.2482670E+00  0.3732094E+00  0.5598142E+00  0.1333694E+00  0.4001083E+00  0.1334603E+00  0.4003811E+00  0.2728818E+00  0.4093228E+00  0.1222798E+00  0.3668393E+00  0.2685563E+00  0.4028344E+00  0.1190299E+00  0.3570896E+00  0.1383784E+00  0.4151352E+00  0.2966237E+00  0.4449356E+00  0.2754382E+00  0.2754382E+00  0.2004785E-01  0.4009570E-01  0.2071806E-01  0.4143612E-01  0.8521887E-01  0.8521887E-01  0.1977638E-01  0.3955276E-01  0.7124633E-01  0.7124633E-01  0.2974314E-01  0.5948628E-01  0.4315661E-01  0.8631321E-01  0.1375361E+00  0.1375361E+00  0.4024348E-02  0.4024348E-02  0.1293530E-02  0.1293530E-02  0.1835644E-01  0.9178218E-02  0.5643818E-02  0.5643818E-02  0.1308180E-01  0.6540898E-02  0.7860769E-02  0.7860769E-02  0.2127324E-01  0.2127324E-01  0.7323791E-01  0.3661896E-01  0.3757523E-05  0.3757523E-05  0.1484781E-01  0.7423907E-02  0.2537273E-02  0.2537273E-02  0.2233263E-01  0.1116632E-01  0.9574285E-02  0.9574285E-02  0.1600430E-01  0.1600430E-01  0.6602635E-01  0.3301318E-01  0.3788338E-01  0.3788338E-01  0.1188647E-01  0.2377294E-01  0.3315743E-01  0.3315743E-01  0.1961245E-01  0.3922489E-01  0.3221620E-01  0.6443240E-01  0.1061364E+00  0.1061364E+00  0.4261026E-02  0.4261026E-02  0.1931180E-01  0.9655898E-02  0.2806777E-01  0.2806777E-01  0.1377794E-01  0.1377794E-01  0.6929639E-01  0.3464819E-01  0.5307993E-01  0.5307993E-01  0.2327732E-01  0.4655463E-01  0.2593589E-01  0.5187178E-01  0.8881003E-01  0.8881003E-01  0.4129520E-01  0.4129520E-01  0.2471226E-01  0.2471226E-01  0.8037810E-01  0.4018905E-01  0.2380583E-01  0.2380583E-01  0.1092820E+00  0.5464102E-01  0.1587856E+00  0.1587856E+00
  0.4980004E+01  0.3425250E+00  0.2283500E+00  0.3394824E+00  0.3394824E+00  0.6547496E-01  0.1309499E+00  0.7994784E-01  0.1598957E+00  0.1659821E+00  0.1659821E+00  0.5376970E-01  0.1075394E+00  0.1883017E+00  0.1883017E+00  0.4879811E-01  0.9759623E-01  0.8467444E-01  0.1693489E+00  0.1997204E+00  0.1997204E+00  0.1249752E+00  0.1249752E+00  0.5322204E+00  0.1774068E+00  0.2814461E+00  0.1407231E+00  0.1938970E-01  0.1938970E-01  0.1963211E-01  0.1963211E-01  0.9302776E-01  0.4651388E-01  0.5068868E-02  0.5068868E-02  0.7159680E-01  0.3579840E-01  0.1827094E-01  0.1827094E-01  0.2318676E-01  0.2318676E-01  0.1201346E+00  0.6006730E-01  0.2597207E+00  0.2597207E+00  0.3787386E+00  0.5681081E+00  0.1370079E+00  0.4110237E+00  0.1361489E+00  0.4084467E+00  0.2791954E+00  0.4187931E+00  0.1257699E+00  0.3773096E+00  0.2747255E+00  0.4120883E+00  0.1223590E+00  0.3670771E+00  0.1419033E+00  0.4257099E+00  0.3033037E+00  0.4549556E+00  0.2855882E+00  0.2855882E+00  0.2111170E-01  0.4222339E-01  0.2180540E-01  0.4361080E-01  0.8922811E-01  0.8922811E-01  0.2089472E-01  0.4178945E-01  0.7430684E-01  0.7430684E-01  0.3096198E-01  0.6192397E-01  0.4499918E-01  0.8999836E-01  0.1424515E+00  0.1424515E+00  0.4133316E-02  0.4133316E-02  0.1376197E-02  0.1376197E-02  0.1953254E-01  0.9766269E-02  0.5921876E-02  0.5921876E-02  0.1437157E-01  0.7185786E-02  0.8525850E-02  0.8525850E-02  0.2235165E-01  0.2235165E-01  0.7564648E-01  0.3782324E-01  0.7515016E-05  0.7515016E-05  0.1576368E-01  0.7881840E-02  0.2965631E-02  0.2965631E-02  0.2382717E-01  0.1191359E-01  0.1030699E-01  0.1030699E-01  0.1694274E-01  0.1694274E-01  0.6869043E-01  0.3434521E-01  0.3989271E-01  0.3989271E-01  0.1272018E-01  0.2544037E-01  0.3507331E-01  0.3507331E-01  0.2058141E-01  0.4116283E-01  0.3340592E-01  0.6681184E-01  0.1099240E+00  0.1099240E+00  0.5191019E-02  0.5191019E-02  0.2062599E-01  0.1031300E-01  0.2904941E-01  0.2904941E-01  0.1484414E-01  0.1484414E-01  0.7264903E-01  0.3632452E-01  0.5513998E-01  0.5513998E-01  0.2433365E-01  0.4866730E-01  0.2737550E-01  0.5475099E-01  0.9196918E-01  0.9196918E-01  0.4180248E-01  0.4180248E-01  0.2656945E-01  0.2656945E-01  0.8355698E-01  0.4177849E-01  0.2515289E-01  0.2515289E-01  0.1145040E+00  0.5725202E-01  0.1632731E+00  0.1632731E+00
  0.5010004E+01  0.3506539E+00  0.2337692E+00  0.3455963E+00  0.3455963E+00  0.6748854E-01  0.1349771E+00  0.8198677E-01  0.1639735E+00  0.1701285E+00  0.1701285E+00  0.5569685E-01  0.1113937E+00  0.1930015E+00  0.1930015E+00  0.5097326E-01  0.1019465E+00  0.8717883E-01  0.1743577E+00  0.2048104E+00  0.2048104E+00  0.1285242E+00  0.1285242E+00  0.5387331E+00  0.1795777E+00  0.2914798E+00  0.1457399E+00  0.2121774E-01  0.2121774E-01  0.2127413E-01  0.2127413E-01  0.9634941E-01  0.4817471E-01  0.5657860E-02  0.5657860E-02  0.7439239E-01  0.3719619E-01  0.1970349E-01  0.1970349E-01  0.2535956E-01  0.2535956E-01  0.1249480E+00  0.6247399E-01  0.2716502E+00  0.2716502E+00  0.3843708E+00  0.5765563E+00  0.1406600E+00  0.4219802E+00  0.1388055E+00  0.4164165E+00  0.2856827E+00  0.4285242E+00  0.1293582E+00  0.3880748E+00  0.2809064E+00  0.4213595E+00  0.1258213E+00  0.3774638E+00  0.1454679E+00  0.4364038E+00  0.3101988E+00  0.4652981E+00  0.2957420E+00  0.2957420E+00  0.2227559E-01  0.4455118E-01  0.2288569E-01  0.4577137E-01  0.9334540E-01  0.9334540E-01  0.2204499E-01  0.4408999E-01  0.7736874E-01  0.7736874E-01  0.3226726E-01  0.6453452E-01  0.4685305E-01  0.9370609E-01  0.1475636E+00  0.1475636E+00  0.4242285E-02  0.4242285E-02  0.1445711E-02  0.1445711E-02  0.2082514E-01  0.1041257E-01  0.6174570E-02  0.6174570E-02  0.1580978E-01  0.7904891E-02  0.9198443E-02  0.9198443E-02  0.2344791E-01  0.2344791E-01  0.7815840E-01  0.3907920E-01  0.2442387E-04  0.2442387E-04  0.1674348E-01  0.8371740E-02  0.3362045E-02  0.3362045E-02  0.2543636E-01  0.1271818E-01  0.1109796E-01  0.1109796E-01  0.1789809E-01  0.1789809E-01  0.7153676E-01  0.3576838E-01  0.4196500E-01  0.4196500E-01  0.1360977E-01  0.2721955E-01  0.3705119E-01  0.3705119E-01  0.2156916E-01  0.4313831E-01  0.3467409E-01  0.6934819E-01  0.1136956E+00  0.1136956E+00  0.6301375E-02  0.6301375E-02  0.2207831E-01  0.1103916E-01  0.3003952E-01  0.3003952E-01  0.1592442E-01  0.1592442E-01  0.7610595E-01  0.3805298E-01  0.5736913E-01  0.5736913E-01  0.2544681E-01  0.5089362E-01  0.2879254E-01  0.5758508E-01  0.9531901E-01  0.9531901E-01  0.4241872E-01  0.4241872E-01  0.2858912E-01  0.2858912E-01  0.8682605E-01  0.4341302E-01  0.2652439E-01  0.2652439E-01  0.1198754E+00  0.5993771E-01  0.1678103E+00  0.1678103E+00
  0.5040004E+01  0.3590257E+00  0.2393504E+00  0.3518357E+00  0.3518357E+00  0.6956270E-01  0.1391254E+00  0.8417038E-01  0.1683408E+00  0.1744229E+00  0.1744229E+00  0.5760237E-01  0.1152047E+00  0.1977261E+00  0.1977261E+00  0.5325172E-01  0.1065034E+00  0.8966114E-01  0.1793223E+00  0.2100076E+00  0.2100076E+00  0.1321784E+00  0.1321784E+00  0.5452158E+00  0.1817386E+00  0.3012287E+00  0.1506144E+00  0.2299600E-01  0.2299600E-01  0.2294060E-01  0.2294060E-01  0.9975558E-01  0.4987779E-01  0.6321055E-02  0.6321055E-02  0.7729226E-01  0.3864613E-01  0.2110223E-01  0.2110223E-01  0.2759059E-01  0.2759059E-01  0.1299117E+00  0.6495584E-01  0.2839128E+00  0.2839128E+00  0.3901853E+00  0.5852780E+00  0.1443902E+00  0.4331707E+00  0.1415046E+00  0.4245139E+00  0.2922809E+00  0.4384215E+00  0.1330554E+00  0.3991661E+00  0.2873950E+00  0.4310924E+00  0.1293894E+00  0.3881682E+00  0.1491096E+00  0.4473288E+00  0.3172022E+00  0.4758033E+00  0.3056266E+00  0.3056266E+00  0.2345311E-01  0.4690622E-01  0.2403784E-01  0.4807569E-01  0.9756322E-01  0.9756322E-01  0.2332256E-01  0.4664511E-01  0.8055512E-01  0.8055512E-01  0.3359650E-01  0.6719300E-01  0.4877219E-01  0.9754439E-01  0.1529504E+00  0.1529504E+00  0.4381312E-02  0.4381312E-02  0.1539648E-02  0.1539648E-02  0.2213174E-01  0.1106587E-01  0.6411294E-02  0.6411294E-02  0.1718595E-01  0.8592974E-02  0.9969668E-02  0.9969668E-02  0.2445681E-01  0.2445681E-01  0.8081307E-01  0.4040654E-01  0.5636278E-04  0.5636278E-04  0.1775234E-01  0.8876170E-02  0.3836408E-02  0.3836408E-02  0.2711873E-01  0.1355937E-01  0.1196690E-01  0.1196690E-01  0.1892579E-01  0.1892579E-01  0.7438219E-01  0.3719110E-01  0.4419320E-01  0.4419320E-01  0.1460129E-01  0.2920258E-01  0.3917560E-01  0.3917560E-01  0.2257665E-01  0.4515329E-01  0.3604841E-01  0.7209682E-01  0.1176442E+00  0.1176442E+00  0.7481239E-02  0.7481239E-02  0.2358600E-01  0.1179300E-01  0.3099956E-01  0.3099956E-01  0.1704230E-01  0.1704230E-01  0.7955161E-01  0.3977580E-01  0.5955226E-01  0.5955226E-01  0.2662432E-01  0.5324864E-01  0.3024482E-01  0.6048964E-01  0.9871347E-01  0.9871347E-01  0.4312515E-01  0.4312515E-01  0.3062663E-01  0.3062663E-01  0.8994763E-01  0.4497381E-01  0.2798795E-01  0.2798795E-01  0.1252609E+00  0.6263044E-01  0.1723597E+00  0.1723597E+00
  0.5070004E+01  0.3674595E+00  0.2449729E+00  0.3582047E+00  0.3582047E+00  0.7174347E-01  0.1434869E+00  0.8639061E-01  0.1727812E+00  0.1787375E+00  0.1787375E+00  0.5955300E-01  0.1191060E+00  0.2025789E+00  0.2025789E+00  0.5570256E-01  0.1114051E+00  0.9225149E-01  0.1845030E+00  0.2152718E+00  0.2152718E+00  0.1359058E+00  0.1359058E+00  0.5517154E+00  0.1839051E+00  0.3109138E+00  0.1554569E+00  0.2491419E-01  0.2491419E-01  0.2469348E-01  0.2469348E-01  0.1033431E+00  0.5167155E-01  0.7084778E-02  0.7084778E-02  0.8023816E-01  0.4011908E-01  0.2263999E-01  0.2263999E-01  0.2988173E-01  0.2988173E-01  0.1348829E+00  0.6744145E-01  0.2966607E+00  0.2966607E+00  0.3960279E+00  0.5940420E+00  0.1481329E+00  0.4443986E+00  0.1442905E+00  0.4328716E+00  0.2990301E+00  0.4485452E+00  0.1368245E+00  0.4104736E+00  0.2939315E+00  0.4408973E+00  0.1330283E+00  0.3990847E+00  0.1528327E+00  0.4584979E+00  0.3243361E+00  0.4865042E+00  0.3153464E+00  0.3153464E+00  0.2472128E-01  0.4944256E-01  0.2526186E-01  0.5052371E-01  0.1019003E+00  0.1019003E+00  0.2459073E-01  0.4918145E-01  0.8370673E-01  0.8370673E-01  0.3490505E-01  0.6981009E-01  0.5067161E-01  0.1013432E+00  0.1584716E+00  0.1584716E+00  0.4561675E-02  0.4561675E-02  0.1618557E-02  0.1618557E-02  0.2337550E-01  0.1168775E-01  0.6637683E-02  0.6637683E-02  0.1876224E-01  0.9381118E-02  0.1080008E-01  0.1080008E-01  0.2552018E-01  0.2552018E-01  0.8343300E-01  0.4171650E-01  0.8454412E-04  0.8454412E-04  0.1881763E-01  0.9408815E-02  0.4354959E-02  0.4354959E-02  0.2891386E-01  0.1445693E-01  0.1284899E-01  0.1284899E-01  0.1990555E-01  0.1990555E-01  0.7738167E-01  0.3869084E-01  0.4646932E-01  0.4646932E-01  0.1562571E-01  0.3125142E-01  0.4138689E-01  0.4138689E-01  0.2361983E-01  0.4723965E-01  0.3744903E-01  0.7489806E-01  0.1216822E+00  0.1216822E+00  0.8717468E-02  0.8717468E-02  0.2523086E-01  0.1261543E-01  0.3188916E-01  0.3188916E-01  0.1821372E-01  0.1821372E-01  0.8314567E-01  0.4157284E-01  0.6189507E-01  0.6189507E-01  0.2783050E-01  0.5566099E-01  0.3167503E-01  0.6335007E-01  0.1021727E+00  0.1021727E+00  0.4382028E-01  0.4382028E-01  0.3268482E-01  0.3268482E-01  0.9321291E-01  0.4660645E-01  0.2956422E-01  0.2956422E-01  0.1309009E+00  0.6545047E-01  0.1768358E+00  0.1768358E+00
  0.5100005E+01  0.3762751E+00  0.2508500E+00  0.3646169E+00  0.3646169E+00  0.7399894E-01  0.1479979E+00  0.8874612E-01  0.1774922E+00  0.1831183E+00  0.1831183E+00  0.6151583E-01  0.1230317E+00  0.2076323E+00  0.2076323E+00  0.5828163E-01  0.1165633E+00  0.9472723E-01  0.1894545E+00  0.2205366E+00  0.2205366E+00  0.1395319E+00  0.1395319E+00  0.5584133E+00  0.1861378E+00  0.3203707E+00  0.1601854E+00  0.2686717E-01  0.2686717E-01  0.2647924E-01  0.2647924E-01  0.1069222E+00  0.5346108E-01  0.7962167E-02  0.7962167E-02  0.8335879E-01  0.4167940E-01  0.2421065E-01  0.2421065E-01  0.3235510E-01  0.3235510E-01  0.1400279E+00  0.7001394E-01  0.3098472E+00  0.3098472E+00  0.4020271E+00  0.6030408E+00  0.1519892E+00  0.4559675E+00  0.1470930E+00  0.4412791E+00  0.3059017E+00  0.4588526E+00  0.1407684E+00  0.4223053E+00  0.3005867E+00  0.4508800E+00  0.1367545E+00  0.4102634E+00  0.1566614E+00  0.4699841E+00  0.3317394E+00  0.4976091E+00  0.3249127E+00  0.3249127E+00  0.2608526E-01  0.5217053E-01  0.2650653E-01  0.5301306E-01  0.1063230E+00  0.1063230E+00  0.2594720E-01  0.5189440E-01  0.8699220E-01  0.8699220E-01  0.3629627E-01  0.7259254E-01  0.5258324E-01  0.1051665E+00  0.1642352E+00  0.1642352E+00  0.4760827E-02  0.4760827E-02  0.1700283E-02  0.1700283E-02  0.2481841E-01  0.1240921E-01  0.6834953E-02  0.6834953E-02  0.2040899E-01  0.1020449E-01  0.1166433E-01  0.1166433E-01  0.2654412E-01  0.2654412E-01  0.8617225E-01  0.4308612E-01  0.1258766E-03  0.1258766E-03  0.1994492E-01  0.9972459E-02  0.4928932E-02  0.4928932E-02  0.3087248E-01  0.1543624E-01  0.1378556E-01  0.1378556E-01  0.2087873E-01  0.2087873E-01  0.8041304E-01  0.4020652E-01  0.4881964E-01  0.4881964E-01  0.1671679E-01  0.3343358E-01  0.4375600E-01  0.4375600E-01  0.2468884E-01  0.4937767E-01  0.3886891E-01  0.7773782E-01  0.1257742E+00  0.1257742E+00  0.9914253E-02  0.9914253E-02  0.2694711E-01  0.1347356E-01  0.3281819E-01  0.3281819E-01  0.1941897E-01  0.1941897E-01  0.8678859E-01  0.4339429E-01  0.6440883E-01  0.6440883E-01  0.2905028E-01  0.5810056E-01  0.3311652E-01  0.6623304E-01  0.1058030E+00  0.1058030E+00  0.4458869E-01  0.4458869E-01  0.3475430E-01  0.3475430E-01  0.9631474E-01  0.4815737E-01  0.3117620E-01  0.3117620E-01  0.1365560E+00  0.6827801E-01  0.1813956E+00  0.1813956E+00
  0.5130005E+01  0.3854613E+00  0.2569741E+00  0.3711573E+00  0.3711573E+00  0.7636759E-01  0.1527352E+00  0.9125616E-01  0.1825123E+00  0.1877791E+00  0.1877791E+00  0.6355197E-01  0.1271039E+00  0.2126585E+00  0.2126585E+00  0.6098564E-01  0.1219713E+00  0.9727482E-01  0.1945496E+00  0.2259023E+00  0.2259023E+00  0.1431278E+00  0.1431278E+00  0.5653008E+00  0.1884336E+00  0.3296902E+00  0.1648451E+00  0.2887652E-01  0.2887652E-01  0.2828379E-01  0.2828379E-01  0.1108939E+00  0.5544693E-01  0.8863978E-02  0.8863978E-02  0.8658276E-01  0.4329138E-01  0.2581982E-01  0.2581982E-01  0.3470730E-01  0.3470730E-01  0.1452659E+00  0.7263294E-01  0.3233274E+00  0.3233274E+00  0.4081190E+00  0.6121786E+00  0.1559680E+00  0.4679041E+00  0.1499678E+00  0.4499035E+00  0.3129542E+00  0.4694315E+00  0.1448417E+00  0.4345252E+00  0.3073449E+00  0.4610173E+00  0.1406021E+00  0.4218065E+00  0.1605765E+00  0.4817296E+00  0.3392312E+00  0.5088469E+00  0.3343085E+00  0.3343085E+00  0.2754365E-01  0.5508731E-01  0.2786346E-01  0.5572692E-01  0.1109874E+00  0.1109874E+00  0.2735392E-01  0.5470784E-01  0.9030635E-01  0.9030635E-01  0.3765931E-01  0.7531862E-01  0.5457190E-01  0.1091438E+00  0.1701547E+00  0.1701547E+00  0.5006943E-02  0.5006943E-02  0.1805495E-02  0.1805495E-02  0.2623776E-01  0.1311888E-01  0.7037860E-02  0.7037860E-02  0.2210832E-01  0.1105416E-01  0.1264788E-01  0.1264788E-01  0.2753424E-01  0.2753424E-01  0.8903924E-01  0.4451962E-01  0.2104211E-03  0.2104211E-03  0.2108441E-01  0.1054221E-01  0.5469108E-02  0.5469108E-02  0.3288934E-01  0.1644467E-01  0.1479162E-01  0.1479162E-01  0.2191298E-01  0.2191298E-01  0.8366986E-01  0.4183493E-01  0.5118409E-01  0.5118409E-01  0.1781353E-01  0.3562706E-01  0.4623503E-01  0.4623503E-01  0.2578744E-01  0.5157488E-01  0.4039071E-01  0.8078142E-01  0.1299220E+00  0.1299220E+00  0.1116174E-01  0.1116174E-01  0.2873290E-01  0.1436645E-01  0.3369464E-01  0.3369464E-01  0.2072001E-01  0.2072001E-01  0.9052262E-01  0.4526131E-01  0.6693106E-01  0.6693106E-01  0.3031985E-01  0.6063971E-01  0.3458571E-01  0.6917142E-01  0.1094238E+00  0.1094238E+00  0.4532891E-01  0.4532891E-01  0.3688950E-01  0.3688950E-01  0.9934048E-01  0.4967024E-01  0.3286897E-01  0.3286897E-01  0.1423821E+00  0.7119104E-01  0.1858483E+00  0.1858483E+00
[truncated: 1,827,617 more chars]
