# Supplementary material for: Visualising reaction complexes in amine-based unloaded and CO2-loaded carbon capture solutions
Source: Nat Commun. 2026 Mar 12;17:3828. doi: 10.1038/s41467-026-70391-6 (PMC13121631; doi:10.1038/s41467-026-70391-6)
Supplement: Supplementary file 3 — Source Data [file 41467_2026_70391_MOESM3_ESM.zip › Source data/KCarb130624box.EPSR.z02]

#    r              C2a-N1c        N1c-C2a        C2a-O1c        O1c-C2a        C2a-H2c        H2c-C2a        C2a-C3c        C3c-C2a        C2a-O2c        O2c-C2a        H1a-H1a        H1a-H1a        H1a-N1a        N1a-H1a        H1a-O1a        O1a-H1a        H1a-H2a        H2a-H1a        H1a-C1z        C1z-H1a        H1a-N1z        N1z-H1a        H1a-H1z        H1z-H1a        H1a-C2z        C2z-H1a        H1a-H2z        H2z-H1a        H1a-O1z        O1z-H1a        H1a-C1c        C1c-H1a        H1a-C2c        C2c-H1a        H1a-H1c        H1c-H1a        H1a-N1c        N1c-H1a        H1a-O1c        O1c-H1a        H1a-H2c        H2c-H1a        H1a-C3c        C3c-H1a        H1a-O2c        O2c-H1a        N1a-N1a        N1a-N1a        N1a-O1a        O1a-N1a        N1a-H2a        H2a-N1a        N1a-C1z        C1z-N1a        N1a-N1z        N1z-N1a        N1a-H1z        H1z-N1a        N1a-C2z        C2z-N1a        N1a-H2z        H2z-N1a        N1a-O1z        O1z-N1a        N1a-C1c        C1c-N1a        N1a-C2c        C2c-N1a        N1a-H1c        H1c-N1a        N1a-N1c        N1c-N1a        N1a-O1c        O1c-N1a        N1a-H2c        H2c-N1a        N1a-C3c        C3c-N1a        N1a-O2c        O2c-N1a        O1a-O1a        O1a-O1a        O1a-H2a        H2a-O1a        O1a-C1z        C1z-O1a        O1a-N1z        N1z-O1a        O1a-H1z        H1z-O1a        O1a-C2z        C2z-O1a        O1a-H2z        H2z-O1a        O1a-O1z        O1z-O1a        O1a-C1c        C1c-O1a        O1a-C2c        C2c-O1a        O1a-H1c        H1c-O1a        O1a-N1c        N1c-O1a        O1a-O1c        O1c-O1a        O1a-H2c        H2c-O1a        O1a-C3c        C3c-O1a        O1a-O2c        O2c-O1a        H2a-H2a        H2a-H2a        H2a-C1z        C1z-H2a        H2a-N1z        N1z-H2a        H2a-H1z        H1z-H2a        H2a-C2z        C2z-H2a        H2a-H2z        H2z-H2a        H2a-O1z        O1z-H2a        H2a-C1c        C1c-H2a        H2a-C2c        C2c-H2a        H2a-H1c        H1c-H2a        H2a-N1c        N1c-H2a        H2a-O1c        O1c-H2a        H2a-H2c        H2c-H2a        H2a-C3c        C3c-H2a        H2a-O2c        O2c-H2a        C1z-C1z        C1z-C1z        C1z-N1z        N1z-C1z        C1z-H1z        H1z-C1z        C1z-C2z        C2z-C1z        C1z-H2z        H2z-C1z        C1z-O1z        O1z-C1z        C1z-C1c        C1c-C1z        C1z-C2c        C2c-C1z        C1z-H1c        H1c-C1z        C1z-N1c        N1c-C1z        C1z-O1c        O1c-C1z        C1z-H2c        H2c-C1z        C1z-C3c        C3c-C1z        C1z-O2c        O2c-C1z        N1z-N1z        N1z-N1z        N1z-H1z        H1z-N1z        N1z-C2z        C2z-N1z        N1z-H2z        H2z-N1z        N1z-O1z        O1z-N1z        N1z-C1c        C1c-N1z        N1z-C2c        C2c-N1z        N1z-H1c        H1c-N1z        N1z-N1c        N1c-N1z        N1z-O1c        O1c-N1z        N1z-H2c        H2c-N1z        N1z-C3c        C3c-N1z        N1z-O2c        O2c-N1z        H1z-H1z        H1z-H1z        H1z-C2z        C2z-H1z    
  0.0000000E+00  0.0000000E+00  0.0000000E+00  0.0000000E+00  0.0000000E+00  0.0000000E+00  0.0000000E+00  0.0000000E+00  0.0000000E+00  0.0000000E+00  0.0000000E+00  0.0000000E+00  0.0000000E+00  0.0000000E+00  0.0000000E+00  0.0000000E+00  0.0000000E+00  0.0000000E+00  0.0000000E+00  0.0000000E+00  0.0000000E+00  0.0000000E+00  0.0000000E+00  0.0000000E+00  0.0000000E+00  0.0000000E+00  0.0000000E+00  0.0000000E+00  0.0000000E+00  0.0000000E+00  0.0000000E+00  0.0000000E+00  0.0000000E+00  0.0000000E+00  0.0000000E+00  0.0000000E+00  0.0000000E+00  0.0000000E+00  0.0000000E+00  0.0000000E+00  0.0000000E+00  0.0000000E+00  0.0000000E+00  0.0000000E+00  0.0000000E+00  0.0000000E+00  0.0000000E+00  0.0000000E+00  0.0000000E+00  0.0000000E+00  0.0000000E+00  0.0000000E+00  0.0000000E+00  0.0000000E+00  0.0000000E+00  0.0000000E+00  0.0000000E+00  0.0000000E+00  0.0000000E+00  0.0000000E+00  0.0000000E+00  0.0000000E+00  0.0000000E+00  0.0000000E+00  0.0000000E+00  0.0000000E+00  0.0000000E+00  0.0000000E+00  0.0000000E+00  0.0000000E+00  0.0000000E+00  0.0000000E+00  0.0000000E+00  0.0000000E+00  0.0000000E+00  0.0000000E+00  0.0000000E+00  0.0000000E+00  0.0000000E+00  0.0000000E+00  0.0000000E+00  0.0000000E+00  0.0000000E+00  0.0000000E+00  0.0000000E+00  0.0000000E+00  0.0000000E+00  0.0000000E+00  0.0000000E+00  0.0000000E+00  0.0000000E+00  0.0000000E+00  0.0000000E+00  0.0000000E+00  0.0000000E+00  0.0000000E+00  0.0000000E+00  0.0000000E+00  0.0000000E+00  0.0000000E+00  0.0000000E+00  0.0000000E+00  0.0000000E+00  0.0000000E+00  0.0000000E+00  0.0000000E+00  0.0000000E+00  0.0000000E+00  0.0000000E+00  0.0000000E+00  0.0000000E+00  0.0000000E+00  0.0000000E+00  0.0000000E+00  0.0000000E+00  0.0000000E+00  0.0000000E+00  0.0000000E+00  0.0000000E+00  0.0000000E+00  0.0000000E+00  0.0000000E+00  0.0000000E+00  0.0000000E+00  0.0000000E+00  0.0000000E+00  0.0000000E+00  0.0000000E+00  0.0000000E+00  0.0000000E+00  0.0000000E+00  0.0000000E+00  0.0000000E+00  0.0000000E+00  0.0000000E+00  0.0000000E+00  0.0000000E+00  0.0000000E+00  0.0000000E+00  0.0000000E+00  0.0000000E+00  0.0000000E+00  0.0000000E+00  0.0000000E+00  0.0000000E+00  0.0000000E+00  0.0000000E+00  0.0000000E+00  0.0000000E+00  0.0000000E+00  0.0000000E+00  0.0000000E+00  0.0000000E+00  0.0000000E+00  0.0000000E+00  0.0000000E+00  0.0000000E+00  0.0000000E+00  0.0000000E+00  0.0000000E+00  0.0000000E+00  0.0000000E+00  0.0000000E+00  0.0000000E+00  0.0000000E+00  0.0000000E+00  0.0000000E+00  0.0000000E+00  0.0000000E+00  0.0000000E+00  0.0000000E+00  0.0000000E+00  0.0000000E+00  0.0000000E+00  0.0000000E+00  0.0000000E+00  0.0000000E+00  0.0000000E+00  0.0000000E+00  0.0000000E+00  0.0000000E+00  0.0000000E+00  0.0000000E+00  0.0000000E+00  0.0000000E+00  0.0000000E+00  0.0000000E+00  0.0000000E+00  0.0000000E+00  0.0000000E+00  0.0000000E+00  0.0000000E+00  0.0000000E+00  0.0000000E+00  0.0000000E+00  0.0000000E+00  0.0000000E+00  0.0000000E+00  0.0000000E+00  0.0000000E+00  0.0000000E+00
  0.7500000E-02  0.0000000E+00  0.0000000E+00  0.0000000E+00  0.0000000E+00  0.0000000E+00  0.0000000E+00  0.0000000E+00  0.0000000E+00  0.0000000E+00  0.0000000E+00  0.0000000E+00  0.0000000E+00  0.0000000E+00  0.0000000E+00  0.0000000E+00  0.0000000E+00  0.0000000E+00  0.0000000E+00  0.0000000E+00  0.0000000E+00  0.0000000E+00  0.0000000E+00  0.0000000E+00  0.0000000E+00  0.0000000E+00  0.0000000E+00  0.0000000E+00  0.0000000E+00  0.0000000E+00  0.0000000E+00  0.0000000E+00  0.0000000E+00  0.0000000E+00  0.0000000E+00  0.0000000E+00  0.0000000E+00  0.0000000E+00  0.0000000E+00  0.0000000E+00  0.0000000E+00  0.0000000E+00  0.0000000E+00  0.0000000E+00  0.0000000E+00  0.0000000E+00  0.0000000E+00  0.0000000E+00  0.0000000E+00  0.0000000E+00  0.0000000E+00  0.0000000E+00  0.0000000E+00  0.0000000E+00  0.0000000E+00  0.0000000E+00  0.0000000E+00  0.0000000E+00  0.0000000E+00  0.0000000E+00  0.0000000E+00  0.0000000E+00  0.0000000E+00  0.0000000E+00  0.0000000E+00  0.0000000E+00  0.0000000E+00  0.0000000E+00  0.0000000E+00  0.0000000E+00  0.0000000E+00  0.0000000E+00  0.0000000E+00  0.0000000E+00  0.0000000E+00  0.0000000E+00  0.0000000E+00  0.0000000E+00  0.0000000E+00  0.0000000E+00  0.0000000E+00  0.0000000E+00  0.0000000E+00  0.0000000E+00  0.0000000E+00  0.0000000E+00  0.0000000E+00  0.0000000E+00  0.0000000E+00  0.0000000E+00  0.0000000E+00  0.0000000E+00  0.0000000E+00  0.0000000E+00  0.0000000E+00  0.0000000E+00  0.0000000E+00  0.0000000E+00  0.0000000E+00  0.0000000E+00  0.0000000E+00  0.0000000E+00  0.0000000E+00  0.0000000E+00  0.0000000E+00  0.0000000E+00  0.0000000E+00  0.0000000E+00  0.0000000E+00  0.0000000E+00  0.0000000E+00  0.0000000E+00  0.0000000E+00  0.0000000E+00  0.0000000E+00  0.0000000E+00  0.0000000E+00  0.0000000E+00  0.0000000E+00  0.0000000E+00  0.0000000E+00  0.0000000E+00  0.0000000E+00  0.0000000E+00  0.0000000E+00  0.0000000E+00  0.0000000E+00  0.0000000E+00  0.0000000E+00  0.0000000E+00  0.0000000E+00  0.0000000E+00  0.0000000E+00  0.0000000E+00  0.0000000E+00  0.0000000E+00  0.0000000E+00  0.0000000E+00  0.0000000E+00  0.0000000E+00  0.0000000E+00  0.0000000E+00  0.0000000E+00  0.0000000E+00  0.0000000E+00  0.0000000E+00  0.0000000E+00  0.0000000E+00  0.0000000E+00  0.0000000E+00  0.0000000E+00  0.0000000E+00  0.0000000E+00  0.0000000E+00  0.0000000E+00  0.0000000E+00  0.0000000E+00  0.0000000E+00  0.0000000E+00  0.0000000E+00  0.0000000E+00  0.0000000E+00  0.0000000E+00  0.0000000E+00  0.0000000E+00  0.0000000E+00  0.0000000E+00  0.0000000E+00  0.0000000E+00  0.0000000E+00  0.0000000E+00  0.0000000E+00  0.0000000E+00  0.0000000E+00  0.0000000E+00  0.0000000E+00  0.0000000E+00  0.0000000E+00  0.0000000E+00  0.0000000E+00  0.0000000E+00  0.0000000E+00  0.0000000E+00  0.0000000E+00  0.0000000E+00  0.0000000E+00  0.0000000E+00  0.0000000E+00  0.0000000E+00  0.0000000E+00  0.0000000E+00  0.0000000E+00  0.0000000E+00  0.0000000E+00  0.0000000E+00  0.0000000E+00  0.0000000E+00  0.0000000E+00  0.0000000E+00  0.0000000E+00  0.0000000E+00
  0.3000000E-01  0.0000000E+00  0.0000000E+00  0.0000000E+00  0.0000000E+00  0.0000000E+00  0.0000000E+00  0.0000000E+00  0.0000000E+00  0.0000000E+00  0.0000000E+00  0.0000000E+00  0.0000000E+00  0.0000000E+00  0.0000000E+00  0.0000000E+00  0.0000000E+00  0.0000000E+00  0.0000000E+00  0.0000000E+00  0.0000000E+00  0.0000000E+00  0.0000000E+00  0.0000000E+00  0.0000000E+00  0.0000000E+00  0.0000000E+00  0.0000000E+00  0.0000000E+00  0.0000000E+00  0.0000000E+00  0.0000000E+00  0.0000000E+00  0.0000000E+00  0.0000000E+00  0.0000000E+00  0.0000000E+00  0.0000000E+00  0.0000000E+00  0.0000000E+00  0.0000000E+00  0.0000000E+00  0.0000000E+00  0.0000000E+00  0.0000000E+00  0.0000000E+00  0.0000000E+00  0.0000000E+00  0.0000000E+00  0.0000000E+00  0.0000000E+00  0.0000000E+00  0.0000000E+00  0.0000000E+00  0.0000000E+00  0.0000000E+00  0.0000000E+00  0.0000000E+00  0.0000000E+00  0.0000000E+00  0.0000000E+00  0.0000000E+00  0.0000000E+00  0.0000000E+00  0.0000000E+00  0.0000000E+00  0.0000000E+00  0.0000000E+00  0.0000000E+00  0.0000000E+00  0.0000000E+00  0.0000000E+00  0.0000000E+00  0.0000000E+00  0.0000000E+00  0.0000000E+00  0.0000000E+00  0.0000000E+00  0.0000000E+00  0.0000000E+00  0.0000000E+00  0.0000000E+00  0.0000000E+00  0.0000000E+00  0.0000000E+00  0.0000000E+00  0.0000000E+00  0.0000000E+00  0.0000000E+00  0.0000000E+00  0.0000000E+00  0.0000000E+00  0.0000000E+00  0.0000000E+00  0.0000000E+00  0.0000000E+00  0.0000000E+00  0.0000000E+00  0.0000000E+00  0.0000000E+00  0.0000000E+00  0.0000000E+00  0.0000000E+00  0.0000000E+00  0.0000000E+00  0.0000000E+00  0.0000000E+00  0.0000000E+00  0.0000000E+00  0.0000000E+00  0.0000000E+00  0.0000000E+00  0.0000000E+00  0.0000000E+00  0.0000000E+00  0.0000000E+00  0.0000000E+00  0.0000000E+00  0.0000000E+00  0.0000000E+00  0.0000000E+00  0.0000000E+00  0.0000000E+00  0.0000000E+00  0.0000000E+00  0.0000000E+00  0.0000000E+00  0.0000000E+00  0.0000000E+00  0.0000000E+00  0.0000000E+00  0.0000000E+00  0.0000000E+00  0.0000000E+00  0.0000000E+00  0.0000000E+00  0.0000000E+00  0.0000000E+00  0.0000000E+00  0.0000000E+00  0.0000000E+00  0.0000000E+00  0.0000000E+00  0.0000000E+00  0.0000000E+00  0.0000000E+00  0.0000000E+00  0.0000000E+00  0.0000000E+00  0.0000000E+00  0.0000000E+00  0.0000000E+00  0.0000000E+00  0.0000000E+00  0.0000000E+00  0.0000000E+00  0.0000000E+00  0.0000000E+00  0.0000000E+00  0.0000000E+00  0.0000000E+00  0.0000000E+00  0.0000000E+00  0.0000000E+00  0.0000000E+00  0.0000000E+00  0.0000000E+00  0.0000000E+00  0.0000000E+00  0.0000000E+00  0.0000000E+00  0.0000000E+00  0.0000000E+00  0.0000000E+00  0.0000000E+00  0.0000000E+00  0.0000000E+00  0.0000000E+00  0.0000000E+00  0.0000000E+00  0.0000000E+00  0.0000000E+00  0.0000000E+00  0.0000000E+00  0.0000000E+00  0.0000000E+00  0.0000000E+00  0.0000000E+00  0.0000000E+00  0.0000000E+00  0.0000000E+00  0.0000000E+00  0.0000000E+00  0.0000000E+00  0.0000000E+00  0.0000000E+00  0.0000000E+00  0.0000000E+00  0.0000000E+00  0.0000000E+00  0.0000000E+00
  0.5999999E-01  0.0000000E+00  0.0000000E+00  0.0000000E+00  0.0000000E+00  0.0000000E+00  0.0000000E+00  0.0000000E+00  0.0000000E+00  0.0000000E+00  0.0000000E+00  0.0000000E+00  0.0000000E+00  0.0000000E+00  0.0000000E+00  0.0000000E+00  0.0000000E+00  0.0000000E+00  0.0000000E+00  0.0000000E+00  0.0000000E+00  0.0000000E+00  0.0000000E+00  0.0000000E+00  0.0000000E+00  0.0000000E+00  0.0000000E+00  0.0000000E+00  0.0000000E+00  0.0000000E+00  0.0000000E+00  0.0000000E+00  0.0000000E+00  0.0000000E+00  0.0000000E+00  0.0000000E+00  0.0000000E+00  0.0000000E+00  0.0000000E+00  0.0000000E+00  0.0000000E+00  0.0000000E+00  0.0000000E+00  0.0000000E+00  0.0000000E+00  0.0000000E+00  0.0000000E+00  0.0000000E+00  0.0000000E+00  0.0000000E+00  0.0000000E+00  0.0000000E+00  0.0000000E+00  0.0000000E+00  0.0000000E+00  0.0000000E+00  0.0000000E+00  0.0000000E+00  0.0000000E+00  0.0000000E+00  0.0000000E+00  0.0000000E+00  0.0000000E+00  0.0000000E+00  0.0000000E+00  0.0000000E+00  0.0000000E+00  0.0000000E+00  0.0000000E+00  0.0000000E+00  0.0000000E+00  0.0000000E+00  0.0000000E+00  0.0000000E+00  0.0000000E+00  0.0000000E+00  0.0000000E+00  0.0000000E+00  0.0000000E+00  0.0000000E+00  0.0000000E+00  0.0000000E+00  0.0000000E+00  0.0000000E+00  0.0000000E+00  0.0000000E+00  0.0000000E+00  0.0000000E+00  0.0000000E+00  0.0000000E+00  0.0000000E+00  0.0000000E+00  0.0000000E+00  0.0000000E+00  0.0000000E+00  0.0000000E+00  0.0000000E+00  0.0000000E+00  0.0000000E+00  0.0000000E+00  0.0000000E+00  0.0000000E+00  0.0000000E+00  0.0000000E+00  0.0000000E+00  0.0000000E+00  0.0000000E+00  0.0000000E+00  0.0000000E+00  0.0000000E+00  0.0000000E+00  0.0000000E+00  0.0000000E+00  0.0000000E+00  0.0000000E+00  0.0000000E+00  0.0000000E+00  0.0000000E+00  0.0000000E+00  0.0000000E+00  0.0000000E+00  0.0000000E+00  0.0000000E+00  0.0000000E+00  0.0000000E+00  0.0000000E+00  0.0000000E+00  0.0000000E+00  0.0000000E+00  0.0000000E+00  0.0000000E+00  0.0000000E+00  0.0000000E+00  0.0000000E+00  0.0000000E+00  0.0000000E+00  0.0000000E+00  0.0000000E+00  0.0000000E+00  0.0000000E+00  0.0000000E+00  0.0000000E+00  0.0000000E+00  0.0000000E+00  0.0000000E+00  0.0000000E+00  0.0000000E+00  0.0000000E+00  0.0000000E+00  0.0000000E+00  0.0000000E+00  0.0000000E+00  0.0000000E+00  0.0000000E+00  0.0000000E+00  0.0000000E+00  0.0000000E+00  0.0000000E+00  0.0000000E+00  0.0000000E+00  0.0000000E+00  0.0000000E+00  0.0000000E+00  0.0000000E+00  0.0000000E+00  0.0000000E+00  0.0000000E+00  0.0000000E+00  0.0000000E+00  0.0000000E+00  0.0000000E+00  0.0000000E+00  0.0000000E+00  0.0000000E+00  0.0000000E+00  0.0000000E+00  0.0000000E+00  0.0000000E+00  0.0000000E+00  0.0000000E+00  0.0000000E+00  0.0000000E+00  0.0000000E+00  0.0000000E+00  0.0000000E+00  0.0000000E+00  0.0000000E+00  0.0000000E+00  0.0000000E+00  0.0000000E+00  0.0000000E+00  0.0000000E+00  0.0000000E+00  0.0000000E+00  0.0000000E+00  0.0000000E+00  0.0000000E+00  0.0000000E+00  0.0000000E+00  0.0000000E+00  0.0000000E+00
  0.9000000E-01  0.0000000E+00  0.0000000E+00  0.0000000E+00  0.0000000E+00  0.0000000E+00  0.0000000E+00  0.0000000E+00  0.0000000E+00  0.0000000E+00  0.0000000E+00  0.0000000E+00  0.0000000E+00  0.0000000E+00  0.0000000E+00  0.0000000E+00  0.0000000E+00  0.0000000E+00  0.0000000E+00  0.0000000E+00  0.0000000E+00  0.0000000E+00  0.0000000E+00  0.0000000E+00  0.0000000E+00  0.0000000E+00  0.0000000E+00  0.0000000E+00  0.0000000E+00  0.0000000E+00  0.0000000E+00  0.0000000E+00  0.0000000E+00  0.0000000E+00  0.0000000E+00  0.0000000E+00  0.0000000E+00  0.0000000E+00  0.0000000E+00  0.0000000E+00  0.0000000E+00  0.0000000E+00  0.0000000E+00  0.0000000E+00  0.0000000E+00  0.0000000E+00  0.0000000E+00  0.0000000E+00  0.0000000E+00  0.0000000E+00  0.0000000E+00  0.0000000E+00  0.0000000E+00  0.0000000E+00  0.0000000E+00  0.0000000E+00  0.0000000E+00  0.0000000E+00  0.0000000E+00  0.0000000E+00  0.0000000E+00  0.0000000E+00  0.0000000E+00  0.0000000E+00  0.0000000E+00  0.0000000E+00  0.0000000E+00  0.0000000E+00  0.0000000E+00  0.0000000E+00  0.0000000E+00  0.0000000E+00  0.0000000E+00  0.0000000E+00  0.0000000E+00  0.0000000E+00  0.0000000E+00  0.0000000E+00  0.0000000E+00  0.0000000E+00  0.0000000E+00  0.0000000E+00  0.0000000E+00  0.0000000E+00  0.0000000E+00  0.0000000E+00  0.0000000E+00  0.0000000E+00  0.0000000E+00  0.0000000E+00  0.0000000E+00  0.0000000E+00  0.0000000E+00  0.0000000E+00  0.0000000E+00  0.0000000E+00  0.0000000E+00  0.0000000E+00  0.0000000E+00  0.0000000E+00  0.0000000E+00  0.0000000E+00  0.0000000E+00  0.0000000E+00  0.0000000E+00  0.0000000E+00  0.0000000E+00  0.0000000E+00  0.0000000E+00  0.0000000E+00  0.0000000E+00  0.0000000E+00  0.0000000E+00  0.0000000E+00  0.0000000E+00  0.0000000E+00  0.0000000E+00  0.0000000E+00  0.0000000E+00  0.0000000E+00  0.0000000E+00  0.0000000E+00  0.0000000E+00  0.0000000E+00  0.0000000E+00  0.0000000E+00  0.0000000E+00  0.0000000E+00  0.0000000E+00  0.0000000E+00  0.0000000E+00  0.0000000E+00  0.0000000E+00  0.0000000E+00  0.0000000E+00  0.0000000E+00  0.0000000E+00  0.0000000E+00  0.0000000E+00  0.0000000E+00  0.0000000E+00  0.0000000E+00  0.0000000E+00  0.0000000E+00  0.0000000E+00  0.0000000E+00  0.0000000E+00  0.0000000E+00  0.0000000E+00  0.0000000E+00  0.0000000E+00  0.0000000E+00  0.0000000E+00  0.0000000E+00  0.0000000E+00  0.0000000E+00  0.0000000E+00  0.0000000E+00  0.0000000E+00  0.0000000E+00  0.0000000E+00  0.0000000E+00  0.0000000E+00  0.0000000E+00  0.0000000E+00  0.0000000E+00  0.0000000E+00  0.0000000E+00  0.0000000E+00  0.0000000E+00  0.0000000E+00  0.0000000E+00  0.0000000E+00  0.0000000E+00  0.0000000E+00  0.0000000E+00  0.0000000E+00  0.0000000E+00  0.0000000E+00  0.0000000E+00  0.0000000E+00  0.0000000E+00  0.0000000E+00  0.0000000E+00  0.0000000E+00  0.0000000E+00  0.0000000E+00  0.0000000E+00  0.0000000E+00  0.0000000E+00  0.0000000E+00  0.0000000E+00  0.0000000E+00  0.0000000E+00  0.0000000E+00  0.0000000E+00  0.0000000E+00  0.0000000E+00  0.0000000E+00  0.0000000E+00  0.0000000E+00
  0.1200000E+00  0.0000000E+00  0.0000000E+00  0.0000000E+00  0.0000000E+00  0.0000000E+00  0.0000000E+00  0.0000000E+00  0.0000000E+00  0.0000000E+00  0.0000000E+00  0.0000000E+00  0.0000000E+00  0.0000000E+00  0.0000000E+00  0.0000000E+00  0.0000000E+00  0.0000000E+00  0.0000000E+00  0.0000000E+00  0.0000000E+00  0.0000000E+00  0.0000000E+00  0.0000000E+00  0.0000000E+00  0.0000000E+00  0.0000000E+00  0.0000000E+00  0.0000000E+00  0.0000000E+00  0.0000000E+00  0.0000000E+00  0.0000000E+00  0.0000000E+00  0.0000000E+00  0.0000000E+00  0.0000000E+00  0.0000000E+00  0.0000000E+00  0.0000000E+00  0.0000000E+00  0.0000000E+00  0.0000000E+00  0.0000000E+00  0.0000000E+00  0.0000000E+00  0.0000000E+00  0.0000000E+00  0.0000000E+00  0.0000000E+00  0.0000000E+00  0.0000000E+00  0.0000000E+00  0.0000000E+00  0.0000000E+00  0.0000000E+00  0.0000000E+00  0.0000000E+00  0.0000000E+00  0.0000000E+00  0.0000000E+00  0.0000000E+00  0.0000000E+00  0.0000000E+00  0.0000000E+00  0.0000000E+00  0.0000000E+00  0.0000000E+00  0.0000000E+00  0.0000000E+00  0.0000000E+00  0.0000000E+00  0.0000000E+00  0.0000000E+00  0.0000000E+00  0.0000000E+00  0.0000000E+00  0.0000000E+00  0.0000000E+00  0.0000000E+00  0.0000000E+00  0.0000000E+00  0.0000000E+00  0.0000000E+00  0.0000000E+00  0.0000000E+00  0.0000000E+00  0.0000000E+00  0.0000000E+00  0.0000000E+00  0.0000000E+00  0.0000000E+00  0.0000000E+00  0.0000000E+00  0.0000000E+00  0.0000000E+00  0.0000000E+00  0.0000000E+00  0.0000000E+00  0.0000000E+00  0.0000000E+00  0.0000000E+00  0.0000000E+00  0.0000000E+00  0.0000000E+00  0.0000000E+00  0.0000000E+00  0.0000000E+00  0.0000000E+00  0.0000000E+00  0.0000000E+00  0.0000000E+00  0.0000000E+00  0.0000000E+00  0.0000000E+00  0.0000000E+00  0.0000000E+00  0.0000000E+00  0.0000000E+00  0.0000000E+00  0.0000000E+00  0.0000000E+00  0.0000000E+00  0.0000000E+00  0.0000000E+00  0.0000000E+00  0.0000000E+00  0.0000000E+00  0.0000000E+00  0.0000000E+00  0.0000000E+00  0.0000000E+00  0.0000000E+00  0.0000000E+00  0.0000000E+00  0.0000000E+00  0.0000000E+00  0.0000000E+00  0.0000000E+00  0.0000000E+00  0.0000000E+00  0.0000000E+00  0.0000000E+00  0.0000000E+00  0.0000000E+00  0.0000000E+00  0.0000000E+00  0.0000000E+00  0.0000000E+00  0.0000000E+00  0.0000000E+00  0.0000000E+00  0.0000000E+00  0.0000000E+00  0.0000000E+00  0.0000000E+00  0.0000000E+00  0.0000000E+00  0.0000000E+00  0.0000000E+00  0.0000000E+00  0.0000000E+00  0.0000000E+00  0.0000000E+00  0.0000000E+00  0.0000000E+00  0.0000000E+00  0.0000000E+00  0.0000000E+00  0.0000000E+00  0.0000000E+00  0.0000000E+00  0.0000000E+00  0.0000000E+00  0.0000000E+00  0.0000000E+00  0.0000000E+00  0.0000000E+00  0.0000000E+00  0.0000000E+00  0.0000000E+00  0.0000000E+00  0.0000000E+00  0.0000000E+00  0.0000000E+00  0.0000000E+00  0.0000000E+00  0.0000000E+00  0.0000000E+00  0.0000000E+00  0.0000000E+00  0.0000000E+00  0.0000000E+00  0.0000000E+00  0.0000000E+00  0.0000000E+00  0.0000000E+00  0.0000000E+00  0.0000000E+00  0.0000000E+00  0.0000000E+00
  0.1500000E+00  0.0000000E+00  0.0000000E+00  0.0000000E+00  0.0000000E+00  0.0000000E+00  0.0000000E+00  0.0000000E+00  0.0000000E+00  0.0000000E+00  0.0000000E+00  0.0000000E+00  0.0000000E+00  0.0000000E+00  0.0000000E+00  0.0000000E+00  0.0000000E+00  0.0000000E+00  0.0000000E+00  0.0000000E+00  0.0000000E+00  0.0000000E+00  0.0000000E+00  0.0000000E+00  0.0000000E+00  0.0000000E+00  0.0000000E+00  0.0000000E+00  0.0000000E+00  0.0000000E+00  0.0000000E+00  0.0000000E+00  0.0000000E+00  0.0000000E+00  0.0000000E+00  0.0000000E+00  0.0000000E+00  0.0000000E+00  0.0000000E+00  0.0000000E+00  0.0000000E+00  0.0000000E+00  0.0000000E+00  0.0000000E+00  0.0000000E+00  0.0000000E+00  0.0000000E+00  0.0000000E+00  0.0000000E+00  0.0000000E+00  0.0000000E+00  0.0000000E+00  0.0000000E+00  0.0000000E+00  0.0000000E+00  0.0000000E+00  0.0000000E+00  0.0000000E+00  0.0000000E+00  0.0000000E+00  0.0000000E+00  0.0000000E+00  0.0000000E+00  0.0000000E+00  0.0000000E+00  0.0000000E+00  0.0000000E+00  0.0000000E+00  0.0000000E+00  0.0000000E+00  0.0000000E+00  0.0000000E+00  0.0000000E+00  0.0000000E+00  0.0000000E+00  0.0000000E+00  0.0000000E+00  0.0000000E+00  0.0000000E+00  0.0000000E+00  0.0000000E+00  0.0000000E+00  0.0000000E+00  0.0000000E+00  0.0000000E+00  0.0000000E+00  0.0000000E+00  0.0000000E+00  0.0000000E+00  0.0000000E+00  0.0000000E+00  0.0000000E+00  0.0000000E+00  0.0000000E+00  0.0000000E+00  0.0000000E+00  0.0000000E+00  0.0000000E+00  0.0000000E+00  0.0000000E+00  0.0000000E+00  0.0000000E+00  0.0000000E+00  0.0000000E+00  0.0000000E+00  0.0000000E+00  0.0000000E+00  0.0000000E+00  0.0000000E+00  0.0000000E+00  0.0000000E+00  0.0000000E+00  0.0000000E+00  0.0000000E+00  0.0000000E+00  0.0000000E+00  0.0000000E+00  0.0000000E+00  0.0000000E+00  0.0000000E+00  0.0000000E+00  0.0000000E+00  0.0000000E+00  0.0000000E+00  0.0000000E+00  0.0000000E+00  0.0000000E+00  0.0000000E+00  0.0000000E+00  0.0000000E+00  0.0000000E+00  0.0000000E+00  0.0000000E+00  0.0000000E+00  0.0000000E+00  0.0000000E+00  0.0000000E+00  0.0000000E+00  0.0000000E+00  0.0000000E+00  0.0000000E+00  0.0000000E+00  0.0000000E+00  0.0000000E+00  0.0000000E+00  0.0000000E+00  0.0000000E+00  0.0000000E+00  0.0000000E+00  0.0000000E+00  0.0000000E+00  0.0000000E+00  0.0000000E+00  0.0000000E+00  0.0000000E+00  0.0000000E+00  0.0000000E+00  0.0000000E+00  0.0000000E+00  0.0000000E+00  0.0000000E+00  0.0000000E+00  0.0000000E+00  0.0000000E+00  0.0000000E+00  0.0000000E+00  0.0000000E+00  0.0000000E+00  0.0000000E+00  0.0000000E+00  0.0000000E+00  0.0000000E+00  0.0000000E+00  0.0000000E+00  0.0000000E+00  0.0000000E+00  0.0000000E+00  0.0000000E+00  0.0000000E+00  0.0000000E+00  0.0000000E+00  0.0000000E+00  0.0000000E+00  0.0000000E+00  0.0000000E+00  0.0000000E+00  0.0000000E+00  0.0000000E+00  0.0000000E+00  0.0000000E+00  0.0000000E+00  0.0000000E+00  0.0000000E+00  0.0000000E+00  0.0000000E+00  0.0000000E+00  0.0000000E+00  0.0000000E+00  0.0000000E+00  0.0000000E+00  0.0000000E+00
  0.1800000E+00  0.0000000E+00  0.0000000E+00  0.0000000E+00  0.0000000E+00  0.0000000E+00  0.0000000E+00  0.0000000E+00  0.0000000E+00  0.0000000E+00  0.0000000E+00  0.0000000E+00  0.0000000E+00  0.0000000E+00  0.0000000E+00  0.0000000E+00  0.0000000E+00  0.0000000E+00  0.0000000E+00  0.0000000E+00  0.0000000E+00  0.0000000E+00  0.0000000E+00  0.0000000E+00  0.0000000E+00  0.0000000E+00  0.0000000E+00  0.0000000E+00  0.0000000E+00  0.0000000E+00  0.0000000E+00  0.0000000E+00  0.0000000E+00  0.0000000E+00  0.0000000E+00  0.0000000E+00  0.0000000E+00  0.0000000E+00  0.0000000E+00  0.0000000E+00  0.0000000E+00  0.0000000E+00  0.0000000E+00  0.0000000E+00  0.0000000E+00  0.0000000E+00  0.0000000E+00  0.0000000E+00  0.0000000E+00  0.0000000E+00  0.0000000E+00  0.0000000E+00  0.0000000E+00  0.0000000E+00  0.0000000E+00  0.0000000E+00  0.0000000E+00  0.0000000E+00  0.0000000E+00  0.0000000E+00  0.0000000E+00  0.0000000E+00  0.0000000E+00  0.0000000E+00  0.0000000E+00  0.0000000E+00  0.0000000E+00  0.0000000E+00  0.0000000E+00  0.0000000E+00  0.0000000E+00  0.0000000E+00  0.0000000E+00  0.0000000E+00  0.0000000E+00  0.0000000E+00  0.0000000E+00  0.0000000E+00  0.0000000E+00  0.0000000E+00  0.0000000E+00  0.0000000E+00  0.0000000E+00  0.0000000E+00  0.0000000E+00  0.0000000E+00  0.0000000E+00  0.0000000E+00  0.0000000E+00  0.0000000E+00  0.0000000E+00  0.0000000E+00  0.0000000E+00  0.0000000E+00  0.0000000E+00  0.0000000E+00  0.0000000E+00  0.0000000E+00  0.0000000E+00  0.0000000E+00  0.0000000E+00  0.0000000E+00  0.0000000E+00  0.0000000E+00  0.0000000E+00  0.0000000E+00  0.0000000E+00  0.0000000E+00  0.0000000E+00  0.0000000E+00  0.0000000E+00  0.0000000E+00  0.0000000E+00  0.0000000E+00  0.0000000E+00  0.0000000E+00  0.0000000E+00  0.0000000E+00  0.0000000E+00  0.0000000E+00  0.0000000E+00  0.0000000E+00  0.0000000E+00  0.0000000E+00  0.0000000E+00  0.0000000E+00  0.0000000E+00  0.0000000E+00  0.0000000E+00  0.0000000E+00  0.0000000E+00  0.0000000E+00  0.0000000E+00  0.0000000E+00  0.0000000E+00  0.0000000E+00  0.0000000E+00  0.0000000E+00  0.0000000E+00  0.0000000E+00  0.0000000E+00  0.0000000E+00  0.0000000E+00  0.0000000E+00  0.0000000E+00  0.0000000E+00  0.0000000E+00  0.0000000E+00  0.0000000E+00  0.0000000E+00  0.0000000E+00  0.0000000E+00  0.0000000E+00  0.0000000E+00  0.0000000E+00  0.0000000E+00  0.0000000E+00  0.0000000E+00  0.0000000E+00  0.0000000E+00  0.0000000E+00  0.0000000E+00  0.0000000E+00  0.0000000E+00  0.0000000E+00  0.0000000E+00  0.0000000E+00  0.0000000E+00  0.0000000E+00  0.0000000E+00  0.0000000E+00  0.0000000E+00  0.0000000E+00  0.0000000E+00  0.0000000E+00  0.0000000E+00  0.0000000E+00  0.0000000E+00  0.0000000E+00  0.0000000E+00  0.0000000E+00  0.0000000E+00  0.0000000E+00  0.0000000E+00  0.0000000E+00  0.0000000E+00  0.0000000E+00  0.0000000E+00  0.0000000E+00  0.0000000E+00  0.0000000E+00  0.0000000E+00  0.0000000E+00  0.0000000E+00  0.0000000E+00  0.0000000E+00  0.0000000E+00  0.0000000E+00  0.0000000E+00  0.0000000E+00  0.0000000E+00
  0.2100000E+00  0.0000000E+00  0.0000000E+00  0.0000000E+00  0.0000000E+00  0.0000000E+00  0.0000000E+00  0.0000000E+00  0.0000000E+00  0.0000000E+00  0.0000000E+00  0.0000000E+00  0.0000000E+00  0.0000000E+00  0.0000000E+00  0.0000000E+00  0.0000000E+00  0.0000000E+00  0.0000000E+00  0.0000000E+00  0.0000000E+00  0.0000000E+00  0.0000000E+00  0.0000000E+00  0.0000000E+00  0.0000000E+00  0.0000000E+00  0.0000000E+00  0.0000000E+00  0.0000000E+00  0.0000000E+00  0.0000000E+00  0.0000000E+00  0.0000000E+00  0.0000000E+00  0.0000000E+00  0.0000000E+00  0.0000000E+00  0.0000000E+00  0.0000000E+00  0.0000000E+00  0.0000000E+00  0.0000000E+00  0.0000000E+00  0.0000000E+00  0.0000000E+00  0.0000000E+00  0.0000000E+00  0.0000000E+00  0.0000000E+00  0.0000000E+00  0.0000000E+00  0.0000000E+00  0.0000000E+00  0.0000000E+00  0.0000000E+00  0.0000000E+00  0.0000000E+00  0.0000000E+00  0.0000000E+00  0.0000000E+00  0.0000000E+00  0.0000000E+00  0.0000000E+00  0.0000000E+00  0.0000000E+00  0.0000000E+00  0.0000000E+00  0.0000000E+00  0.0000000E+00  0.0000000E+00  0.0000000E+00  0.0000000E+00  0.0000000E+00  0.0000000E+00  0.0000000E+00  0.0000000E+00  0.0000000E+00  0.0000000E+00  0.0000000E+00  0.0000000E+00  0.0000000E+00  0.0000000E+00  0.0000000E+00  0.0000000E+00  0.0000000E+00  0.0000000E+00  0.0000000E+00  0.0000000E+00  0.0000000E+00  0.0000000E+00  0.0000000E+00  0.0000000E+00  0.0000000E+00  0.0000000E+00  0.0000000E+00  0.0000000E+00  0.0000000E+00  0.0000000E+00  0.0000000E+00  0.0000000E+00  0.0000000E+00  0.0000000E+00  0.0000000E+00  0.0000000E+00  0.0000000E+00  0.0000000E+00  0.0000000E+00  0.0000000E+00  0.0000000E+00  0.0000000E+00  0.0000000E+00  0.0000000E+00  0.0000000E+00  0.0000000E+00  0.0000000E+00  0.0000000E+00  0.0000000E+00  0.0000000E+00  0.0000000E+00  0.0000000E+00  0.0000000E+00  0.0000000E+00  0.0000000E+00  0.0000000E+00  0.0000000E+00  0.0000000E+00  0.0000000E+00  0.0000000E+00  0.0000000E+00  0.0000000E+00  0.0000000E+00  0.0000000E+00  0.0000000E+00  0.0000000E+00  0.0000000E+00  0.0000000E+00  0.0000000E+00  0.0000000E+00  0.0000000E+00  0.0000000E+00  0.0000000E+00  0.0000000E+00  0.0000000E+00  0.0000000E+00  0.0000000E+00  0.0000000E+00  0.0000000E+00  0.0000000E+00  0.0000000E+00  0.0000000E+00  0.0000000E+00  0.0000000E+00  0.0000000E+00  0.0000000E+00  0.0000000E+00  0.0000000E+00  0.0000000E+00  0.0000000E+00  0.0000000E+00  0.0000000E+00  0.0000000E+00  0.0000000E+00  0.0000000E+00  0.0000000E+00  0.0000000E+00  0.0000000E+00  0.0000000E+00  0.0000000E+00  0.0000000E+00  0.0000000E+00  0.0000000E+00  0.0000000E+00  0.0000000E+00  0.0000000E+00  0.0000000E+00  0.0000000E+00  0.0000000E+00  0.0000000E+00  0.0000000E+00  0.0000000E+00  0.0000000E+00  0.0000000E+00  0.0000000E+00  0.0000000E+00  0.0000000E+00  0.0000000E+00  0.0000000E+00  0.0000000E+00  0.0000000E+00  0.0000000E+00  0.0000000E+00  0.0000000E+00  0.0000000E+00  0.0000000E+00  0.0000000E+00  0.0000000E+00  0.0000000E+00  0.0000000E+00  0.0000000E+00  0.0000000E+00
  0.2400000E+00  0.0000000E+00  0.0000000E+00  0.0000000E+00  0.0000000E+00  0.0000000E+00  0.0000000E+00  0.0000000E+00  0.0000000E+00  0.0000000E+00  0.0000000E+00  0.0000000E+00  0.0000000E+00  0.0000000E+00  0.0000000E+00  0.0000000E+00  0.0000000E+00  0.0000000E+00  0.0000000E+00  0.0000000E+00  0.0000000E+00  0.0000000E+00  0.0000000E+00  0.0000000E+00  0.0000000E+00  0.0000000E+00  0.0000000E+00  0.0000000E+00  0.0000000E+00  0.0000000E+00  0.0000000E+00  0.0000000E+00  0.0000000E+00  0.0000000E+00  0.0000000E+00  0.0000000E+00  0.0000000E+00  0.0000000E+00  0.0000000E+00  0.0000000E+00  0.0000000E+00  0.0000000E+00  0.0000000E+00  0.0000000E+00  0.0000000E+00  0.0000000E+00  0.0000000E+00  0.0000000E+00  0.0000000E+00  0.0000000E+00  0.0000000E+00  0.0000000E+00  0.0000000E+00  0.0000000E+00  0.0000000E+00  0.0000000E+00  0.0000000E+00  0.0000000E+00  0.0000000E+00  0.0000000E+00  0.0000000E+00  0.0000000E+00  0.0000000E+00  0.0000000E+00  0.0000000E+00  0.0000000E+00  0.0000000E+00  0.0000000E+00  0.0000000E+00  0.0000000E+00  0.0000000E+00  0.0000000E+00  0.0000000E+00  0.0000000E+00  0.0000000E+00  0.0000000E+00  0.0000000E+00  0.0000000E+00  0.0000000E+00  0.0000000E+00  0.0000000E+00  0.0000000E+00  0.0000000E+00  0.0000000E+00  0.0000000E+00  0.0000000E+00  0.0000000E+00  0.0000000E+00  0.0000000E+00  0.0000000E+00  0.0000000E+00  0.0000000E+00  0.0000000E+00  0.0000000E+00  0.0000000E+00  0.0000000E+00  0.0000000E+00  0.0000000E+00  0.0000000E+00  0.0000000E+00  0.0000000E+00  0.0000000E+00  0.0000000E+00  0.0000000E+00  0.0000000E+00  0.0000000E+00  0.0000000E+00  0.0000000E+00  0.0000000E+00  0.0000000E+00  0.0000000E+00  0.0000000E+00  0.0000000E+00  0.0000000E+00  0.0000000E+00  0.0000000E+00  0.0000000E+00  0.0000000E+00  0.0000000E+00  0.0000000E+00  0.0000000E+00  0.0000000E+00  0.0000000E+00  0.0000000E+00  0.0000000E+00  0.0000000E+00  0.0000000E+00  0.0000000E+00  0.0000000E+00  0.0000000E+00  0.0000000E+00  0.0000000E+00  0.0000000E+00  0.0000000E+00  0.0000000E+00  0.0000000E+00  0.0000000E+00  0.0000000E+00  0.0000000E+00  0.0000000E+00  0.0000000E+00  0.0000000E+00  0.0000000E+00  0.0000000E+00  0.0000000E+00  0.0000000E+00  0.0000000E+00  0.0000000E+00  0.0000000E+00  0.0000000E+00  0.0000000E+00  0.0000000E+00  0.0000000E+00  0.0000000E+00  0.0000000E+00  0.0000000E+00  0.0000000E+00  0.0000000E+00  0.0000000E+00  0.0000000E+00  0.0000000E+00  0.0000000E+00  0.0000000E+00  0.0000000E+00  0.0000000E+00  0.0000000E+00  0.0000000E+00  0.0000000E+00  0.0000000E+00  0.0000000E+00  0.0000000E+00  0.0000000E+00  0.0000000E+00  0.0000000E+00  0.0000000E+00  0.0000000E+00  0.0000000E+00  0.0000000E+00  0.0000000E+00  0.0000000E+00  0.0000000E+00  0.0000000E+00  0.0000000E+00  0.0000000E+00  0.0000000E+00  0.0000000E+00  0.0000000E+00  0.0000000E+00  0.0000000E+00  0.0000000E+00  0.0000000E+00  0.0000000E+00  0.0000000E+00  0.0000000E+00  0.0000000E+00  0.0000000E+00  0.0000000E+00  0.0000000E+00  0.0000000E+00  0.0000000E+00  0.0000000E+00
  0.2700000E+00  0.0000000E+00  0.0000000E+00  0.0000000E+00  0.0000000E+00  0.0000000E+00  0.0000000E+00  0.0000000E+00  0.0000000E+00  0.0000000E+00  0.0000000E+00  0.0000000E+00  0.0000000E+00  0.0000000E+00  0.0000000E+00  0.0000000E+00  0.0000000E+00  0.0000000E+00  0.0000000E+00  0.0000000E+00  0.0000000E+00  0.0000000E+00  0.0000000E+00  0.0000000E+00  0.0000000E+00  0.0000000E+00  0.0000000E+00  0.0000000E+00  0.0000000E+00  0.0000000E+00  0.0000000E+00  0.0000000E+00  0.0000000E+00  0.0000000E+00  0.0000000E+00  0.0000000E+00  0.0000000E+00  0.0000000E+00  0.0000000E+00  0.0000000E+00  0.0000000E+00  0.0000000E+00  0.0000000E+00  0.0000000E+00  0.0000000E+00  0.0000000E+00  0.0000000E+00  0.0000000E+00  0.0000000E+00  0.0000000E+00  0.0000000E+00  0.0000000E+00  0.0000000E+00  0.0000000E+00  0.0000000E+00  0.0000000E+00  0.0000000E+00  0.0000000E+00  0.0000000E+00  0.0000000E+00  0.0000000E+00  0.0000000E+00  0.0000000E+00  0.0000000E+00  0.0000000E+00  0.0000000E+00  0.0000000E+00  0.0000000E+00  0.0000000E+00  0.0000000E+00  0.0000000E+00  0.0000000E+00  0.0000000E+00  0.0000000E+00  0.0000000E+00  0.0000000E+00  0.0000000E+00  0.0000000E+00  0.0000000E+00  0.0000000E+00  0.0000000E+00  0.0000000E+00  0.0000000E+00  0.0000000E+00  0.0000000E+00  0.0000000E+00  0.0000000E+00  0.0000000E+00  0.0000000E+00  0.0000000E+00  0.0000000E+00  0.0000000E+00  0.0000000E+00  0.0000000E+00  0.0000000E+00  0.0000000E+00  0.0000000E+00  0.0000000E+00  0.0000000E+00  0.0000000E+00  0.0000000E+00  0.0000000E+00  0.0000000E+00  0.0000000E+00  0.0000000E+00  0.0000000E+00  0.0000000E+00  0.0000000E+00  0.0000000E+00  0.0000000E+00  0.0000000E+00  0.0000000E+00  0.0000000E+00  0.0000000E+00  0.0000000E+00  0.0000000E+00  0.0000000E+00  0.0000000E+00  0.0000000E+00  0.0000000E+00  0.0000000E+00  0.0000000E+00  0.0000000E+00  0.0000000E+00  0.0000000E+00  0.0000000E+00  0.0000000E+00  0.0000000E+00  0.0000000E+00  0.0000000E+00  0.0000000E+00  0.0000000E+00  0.0000000E+00  0.0000000E+00  0.0000000E+00  0.0000000E+00  0.0000000E+00  0.0000000E+00  0.0000000E+00  0.0000000E+00  0.0000000E+00  0.0000000E+00  0.0000000E+00  0.0000000E+00  0.0000000E+00  0.0000000E+00  0.0000000E+00  0.0000000E+00  0.0000000E+00  0.0000000E+00  0.0000000E+00  0.0000000E+00  0.0000000E+00  0.0000000E+00  0.0000000E+00  0.0000000E+00  0.0000000E+00  0.0000000E+00  0.0000000E+00  0.0000000E+00  0.0000000E+00  0.0000000E+00  0.0000000E+00  0.0000000E+00  0.0000000E+00  0.0000000E+00  0.0000000E+00  0.0000000E+00  0.0000000E+00  0.0000000E+00  0.0000000E+00  0.0000000E+00  0.0000000E+00  0.0000000E+00  0.0000000E+00  0.0000000E+00  0.0000000E+00  0.0000000E+00  0.0000000E+00  0.0000000E+00  0.0000000E+00  0.0000000E+00  0.0000000E+00  0.0000000E+00  0.0000000E+00  0.0000000E+00  0.0000000E+00  0.0000000E+00  0.0000000E+00  0.0000000E+00  0.0000000E+00  0.0000000E+00  0.0000000E+00  0.0000000E+00  0.0000000E+00  0.0000000E+00  0.0000000E+00  0.0000000E+00  0.0000000E+00  0.0000000E+00  0.0000000E+00
  0.3000000E+00  0.0000000E+00  0.0000000E+00  0.0000000E+00  0.0000000E+00  0.0000000E+00  0.0000000E+00  0.0000000E+00  0.0000000E+00  0.0000000E+00  0.0000000E+00  0.0000000E+00  0.0000000E+00  0.0000000E+00  0.0000000E+00  0.0000000E+00  0.0000000E+00  0.0000000E+00  0.0000000E+00  0.0000000E+00  0.0000000E+00  0.0000000E+00  0.0000000E+00  0.0000000E+00  0.0000000E+00  0.0000000E+00  0.0000000E+00  0.0000000E+00  0.0000000E+00  0.0000000E+00  0.0000000E+00  0.0000000E+00  0.0000000E+00  0.0000000E+00  0.0000000E+00  0.0000000E+00  0.0000000E+00  0.0000000E+00  0.0000000E+00  0.0000000E+00  0.0000000E+00  0.0000000E+00  0.0000000E+00  0.0000000E+00  0.0000000E+00  0.0000000E+00  0.0000000E+00  0.0000000E+00  0.0000000E+00  0.0000000E+00  0.0000000E+00  0.0000000E+00  0.0000000E+00  0.0000000E+00  0.0000000E+00  0.0000000E+00  0.0000000E+00  0.0000000E+00  0.0000000E+00  0.0000000E+00  0.0000000E+00  0.0000000E+00  0.0000000E+00  0.0000000E+00  0.0000000E+00  0.0000000E+00  0.0000000E+00  0.0000000E+00  0.0000000E+00  0.0000000E+00  0.0000000E+00  0.0000000E+00  0.0000000E+00  0.0000000E+00  0.0000000E+00  0.0000000E+00  0.0000000E+00  0.0000000E+00  0.0000000E+00  0.0000000E+00  0.0000000E+00  0.0000000E+00  0.0000000E+00  0.0000000E+00  0.0000000E+00  0.0000000E+00  0.0000000E+00  0.0000000E+00  0.0000000E+00  0.0000000E+00  0.0000000E+00  0.0000000E+00  0.0000000E+00  0.0000000E+00  0.0000000E+00  0.0000000E+00  0.0000000E+00  0.0000000E+00  0.0000000E+00  0.0000000E+00  0.0000000E+00  0.0000000E+00  0.0000000E+00  0.0000000E+00  0.0000000E+00  0.0000000E+00  0.0000000E+00  0.0000000E+00  0.0000000E+00  0.0000000E+00  0.0000000E+00  0.0000000E+00  0.0000000E+00  0.0000000E+00  0.0000000E+00  0.0000000E+00  0.0000000E+00  0.0000000E+00  0.0000000E+00  0.0000000E+00  0.0000000E+00  0.0000000E+00  0.0000000E+00  0.0000000E+00  0.0000000E+00  0.0000000E+00  0.0000000E+00  0.0000000E+00  0.0000000E+00  0.0000000E+00  0.0000000E+00  0.0000000E+00  0.0000000E+00  0.0000000E+00  0.0000000E+00  0.0000000E+00  0.0000000E+00  0.0000000E+00  0.0000000E+00  0.0000000E+00  0.0000000E+00  0.0000000E+00  0.0000000E+00  0.0000000E+00  0.0000000E+00  0.0000000E+00  0.0000000E+00  0.0000000E+00  0.0000000E+00  0.0000000E+00  0.0000000E+00  0.0000000E+00  0.0000000E+00  0.0000000E+00  0.0000000E+00  0.0000000E+00  0.0000000E+00  0.0000000E+00  0.0000000E+00  0.0000000E+00  0.0000000E+00  0.0000000E+00  0.0000000E+00  0.0000000E+00  0.0000000E+00  0.0000000E+00  0.0000000E+00  0.0000000E+00  0.0000000E+00  0.0000000E+00  0.0000000E+00  0.0000000E+00  0.0000000E+00  0.0000000E+00  0.0000000E+00  0.0000000E+00  0.0000000E+00  0.0000000E+00  0.0000000E+00  0.0000000E+00  0.0000000E+00  0.0000000E+00  0.0000000E+00  0.0000000E+00  0.0000000E+00  0.0000000E+00  0.0000000E+00  0.0000000E+00  0.0000000E+00  0.0000000E+00  0.0000000E+00  0.0000000E+00  0.0000000E+00  0.0000000E+00  0.0000000E+00  0.0000000E+00  0.0000000E+00  0.0000000E+00  0.0000000E+00  0.0000000E+00  0.0000000E+00
  0.3300000E+00  0.0000000E+00  0.0000000E+00  0.0000000E+00  0.0000000E+00  0.0000000E+00  0.0000000E+00  0.0000000E+00  0.0000000E+00  0.0000000E+00  0.0000000E+00  0.0000000E+00  0.0000000E+00  0.0000000E+00  0.0000000E+00  0.0000000E+00  0.0000000E+00  0.0000000E+00  0.0000000E+00  0.0000000E+00  0.0000000E+00  0.0000000E+00  0.0000000E+00  0.0000000E+00  0.0000000E+00  0.0000000E+00  0.0000000E+00  0.0000000E+00  0.0000000E+00  0.0000000E+00  0.0000000E+00  0.0000000E+00  0.0000000E+00  0.0000000E+00  0.0000000E+00  0.0000000E+00  0.0000000E+00  0.0000000E+00  0.0000000E+00  0.0000000E+00  0.0000000E+00  0.0000000E+00  0.0000000E+00  0.0000000E+00  0.0000000E+00  0.0000000E+00  0.0000000E+00  0.0000000E+00  0.0000000E+00  0.0000000E+00  0.0000000E+00  0.0000000E+00  0.0000000E+00  0.0000000E+00  0.0000000E+00  0.0000000E+00  0.0000000E+00  0.0000000E+00  0.0000000E+00  0.0000000E+00  0.0000000E+00  0.0000000E+00  0.0000000E+00  0.0000000E+00  0.0000000E+00  0.0000000E+00  0.0000000E+00  0.0000000E+00  0.0000000E+00  0.0000000E+00  0.0000000E+00  0.0000000E+00  0.0000000E+00  0.0000000E+00  0.0000000E+00  0.0000000E+00  0.0000000E+00  0.0000000E+00  0.0000000E+00  0.0000000E+00  0.0000000E+00  0.0000000E+00  0.0000000E+00  0.0000000E+00  0.0000000E+00  0.0000000E+00  0.0000000E+00  0.0000000E+00  0.0000000E+00  0.0000000E+00  0.0000000E+00  0.0000000E+00  0.0000000E+00  0.0000000E+00  0.0000000E+00  0.0000000E+00  0.0000000E+00  0.0000000E+00  0.0000000E+00  0.0000000E+00  0.0000000E+00  0.0000000E+00  0.0000000E+00  0.0000000E+00  0.0000000E+00  0.0000000E+00  0.0000000E+00  0.0000000E+00  0.0000000E+00  0.0000000E+00  0.0000000E+00  0.0000000E+00  0.0000000E+00  0.0000000E+00  0.0000000E+00  0.0000000E+00  0.0000000E+00  0.0000000E+00  0.0000000E+00  0.0000000E+00  0.0000000E+00  0.0000000E+00  0.0000000E+00  0.0000000E+00  0.0000000E+00  0.0000000E+00  0.0000000E+00  0.0000000E+00  0.0000000E+00  0.0000000E+00  0.0000000E+00  0.0000000E+00  0.0000000E+00  0.0000000E+00  0.0000000E+00  0.0000000E+00  0.0000000E+00  0.0000000E+00  0.0000000E+00  0.0000000E+00  0.0000000E+00  0.0000000E+00  0.0000000E+00  0.0000000E+00  0.0000000E+00  0.0000000E+00  0.0000000E+00  0.0000000E+00  0.0000000E+00  0.0000000E+00  0.0000000E+00  0.0000000E+00  0.0000000E+00  0.0000000E+00  0.0000000E+00  0.0000000E+00  0.0000000E+00  0.0000000E+00  0.0000000E+00  0.0000000E+00  0.0000000E+00  0.0000000E+00  0.0000000E+00  0.0000000E+00  0.0000000E+00  0.0000000E+00  0.0000000E+00  0.0000000E+00  0.0000000E+00  0.0000000E+00  0.0000000E+00  0.0000000E+00  0.0000000E+00  0.0000000E+00  0.0000000E+00  0.0000000E+00  0.0000000E+00  0.0000000E+00  0.0000000E+00  0.0000000E+00  0.0000000E+00  0.0000000E+00  0.0000000E+00  0.0000000E+00  0.0000000E+00  0.0000000E+00  0.0000000E+00  0.0000000E+00  0.0000000E+00  0.0000000E+00  0.0000000E+00  0.0000000E+00  0.0000000E+00  0.0000000E+00  0.0000000E+00  0.0000000E+00  0.0000000E+00  0.0000000E+00  0.0000000E+00  0.0000000E+00  0.0000000E+00
  0.3600000E+00  0.0000000E+00  0.0000000E+00  0.0000000E+00  0.0000000E+00  0.0000000E+00  0.0000000E+00  0.0000000E+00  0.0000000E+00  0.0000000E+00  0.0000000E+00  0.0000000E+00  0.0000000E+00  0.0000000E+00  0.0000000E+00  0.0000000E+00  0.0000000E+00  0.0000000E+00  0.0000000E+00  0.0000000E+00  0.0000000E+00  0.0000000E+00  0.0000000E+00  0.0000000E+00  0.0000000E+00  0.0000000E+00  0.0000000E+00  0.0000000E+00  0.0000000E+00  0.0000000E+00  0.0000000E+00  0.0000000E+00  0.0000000E+00  0.0000000E+00  0.0000000E+00  0.0000000E+00  0.0000000E+00  0.0000000E+00  0.0000000E+00  0.0000000E+00  0.0000000E+00  0.0000000E+00  0.0000000E+00  0.0000000E+00  0.0000000E+00  0.0000000E+00  0.0000000E+00  0.0000000E+00  0.0000000E+00  0.0000000E+00  0.0000000E+00  0.0000000E+00  0.0000000E+00  0.0000000E+00  0.0000000E+00  0.0000000E+00  0.0000000E+00  0.0000000E+00  0.0000000E+00  0.0000000E+00  0.0000000E+00  0.0000000E+00  0.0000000E+00  0.0000000E+00  0.0000000E+00  0.0000000E+00  0.0000000E+00  0.0000000E+00  0.0000000E+00  0.0000000E+00  0.0000000E+00  0.0000000E+00  0.0000000E+00  0.0000000E+00  0.0000000E+00  0.0000000E+00  0.0000000E+00  0.0000000E+00  0.0000000E+00  0.0000000E+00  0.0000000E+00  0.0000000E+00  0.0000000E+00  0.0000000E+00  0.0000000E+00  0.0000000E+00  0.0000000E+00  0.0000000E+00  0.0000000E+00  0.0000000E+00  0.0000000E+00  0.0000000E+00  0.0000000E+00  0.0000000E+00  0.0000000E+00  0.0000000E+00  0.0000000E+00  0.0000000E+00  0.0000000E+00  0.0000000E+00  0.0000000E+00  0.0000000E+00  0.0000000E+00  0.0000000E+00  0.0000000E+00  0.0000000E+00  0.0000000E+00  0.0000000E+00  0.0000000E+00  0.0000000E+00  0.0000000E+00  0.0000000E+00  0.0000000E+00  0.0000000E+00  0.0000000E+00  0.0000000E+00  0.0000000E+00  0.0000000E+00  0.0000000E+00  0.0000000E+00  0.0000000E+00  0.0000000E+00  0.0000000E+00  0.0000000E+00  0.0000000E+00  0.0000000E+00  0.0000000E+00  0.0000000E+00  0.0000000E+00  0.0000000E+00  0.0000000E+00  0.0000000E+00  0.0000000E+00  0.0000000E+00  0.0000000E+00  0.0000000E+00  0.0000000E+00  0.0000000E+00  0.0000000E+00  0.0000000E+00  0.0000000E+00  0.0000000E+00  0.0000000E+00  0.0000000E+00  0.0000000E+00  0.0000000E+00  0.0000000E+00  0.0000000E+00  0.0000000E+00  0.0000000E+00  0.0000000E+00  0.0000000E+00  0.0000000E+00  0.0000000E+00  0.0000000E+00  0.0000000E+00  0.0000000E+00  0.0000000E+00  0.0000000E+00  0.0000000E+00  0.0000000E+00  0.0000000E+00  0.0000000E+00  0.0000000E+00  0.0000000E+00  0.0000000E+00  0.0000000E+00  0.0000000E+00  0.0000000E+00  0.0000000E+00  0.0000000E+00  0.0000000E+00  0.0000000E+00  0.0000000E+00  0.0000000E+00  0.0000000E+00  0.0000000E+00  0.0000000E+00  0.0000000E+00  0.0000000E+00  0.0000000E+00  0.0000000E+00  0.0000000E+00  0.0000000E+00  0.0000000E+00  0.0000000E+00  0.0000000E+00  0.0000000E+00  0.0000000E+00  0.0000000E+00  0.0000000E+00  0.0000000E+00  0.0000000E+00  0.0000000E+00  0.0000000E+00  0.0000000E+00  0.0000000E+00  0.0000000E+00  0.0000000E+00  0.0000000E+00  0.0000000E+00
  0.3900000E+00  0.0000000E+00  0.0000000E+00  0.0000000E+00  0.0000000E+00  0.0000000E+00  0.0000000E+00  0.0000000E+00  0.0000000E+00  0.0000000E+00  0.0000000E+00  0.0000000E+00  0.0000000E+00  0.0000000E+00  0.0000000E+00  0.0000000E+00  0.0000000E+00  0.0000000E+00  0.0000000E+00  0.0000000E+00  0.0000000E+00  0.0000000E+00  0.0000000E+00  0.0000000E+00  0.0000000E+00  0.0000000E+00  0.0000000E+00  0.0000000E+00  0.0000000E+00  0.0000000E+00  0.0000000E+00  0.0000000E+00  0.0000000E+00  0.0000000E+00  0.0000000E+00  0.0000000E+00  0.0000000E+00  0.0000000E+00  0.0000000E+00  0.0000000E+00  0.0000000E+00  0.0000000E+00  0.0000000E+00  0.0000000E+00  0.0000000E+00  0.0000000E+00  0.0000000E+00  0.0000000E+00  0.0000000E+00  0.0000000E+00  0.0000000E+00  0.0000000E+00  0.0000000E+00  0.0000000E+00  0.0000000E+00  0.0000000E+00  0.0000000E+00  0.0000000E+00  0.0000000E+00  0.0000000E+00  0.0000000E+00  0.0000000E+00  0.0000000E+00  0.0000000E+00  0.0000000E+00  0.0000000E+00  0.0000000E+00  0.0000000E+00  0.0000000E+00  0.0000000E+00  0.0000000E+00  0.0000000E+00  0.0000000E+00  0.0000000E+00  0.0000000E+00  0.0000000E+00  0.0000000E+00  0.0000000E+00  0.0000000E+00  0.0000000E+00  0.0000000E+00  0.0000000E+00  0.0000000E+00  0.0000000E+00  0.0000000E+00  0.0000000E+00  0.0000000E+00  0.0000000E+00  0.0000000E+00  0.0000000E+00  0.0000000E+00  0.0000000E+00  0.0000000E+00  0.0000000E+00  0.0000000E+00  0.0000000E+00  0.0000000E+00  0.0000000E+00  0.0000000E+00  0.0000000E+00  0.0000000E+00  0.0000000E+00  0.0000000E+00  0.0000000E+00  0.0000000E+00  0.0000000E+00  0.0000000E+00  0.0000000E+00  0.0000000E+00  0.0000000E+00  0.0000000E+00  0.0000000E+00  0.0000000E+00  0.0000000E+00  0.0000000E+00  0.0000000E+00  0.0000000E+00  0.0000000E+00  0.0000000E+00  0.0000000E+00  0.0000000E+00  0.0000000E+00  0.0000000E+00  0.0000000E+00  0.0000000E+00  0.0000000E+00  0.0000000E+00  0.0000000E+00  0.0000000E+00  0.0000000E+00  0.0000000E+00  0.0000000E+00  0.0000000E+00  0.0000000E+00  0.0000000E+00  0.0000000E+00  0.0000000E+00  0.0000000E+00  0.0000000E+00  0.0000000E+00  0.0000000E+00  0.0000000E+00  0.0000000E+00  0.0000000E+00  0.0000000E+00  0.0000000E+00  0.0000000E+00  0.0000000E+00  0.0000000E+00  0.0000000E+00  0.0000000E+00  0.0000000E+00  0.0000000E+00  0.0000000E+00  0.0000000E+00  0.0000000E+00  0.0000000E+00  0.0000000E+00  0.0000000E+00  0.0000000E+00  0.0000000E+00  0.0000000E+00  0.0000000E+00  0.0000000E+00  0.0000000E+00  0.0000000E+00  0.0000000E+00  0.0000000E+00  0.0000000E+00  0.0000000E+00  0.0000000E+00  0.0000000E+00  0.0000000E+00  0.0000000E+00  0.0000000E+00  0.0000000E+00  0.0000000E+00  0.0000000E+00  0.0000000E+00  0.0000000E+00  0.0000000E+00  0.0000000E+00  0.0000000E+00  0.0000000E+00  0.0000000E+00  0.0000000E+00  0.0000000E+00  0.0000000E+00  0.0000000E+00  0.0000000E+00  0.0000000E+00  0.0000000E+00  0.0000000E+00  0.0000000E+00  0.0000000E+00  0.0000000E+00  0.0000000E+00  0.0000000E+00  0.0000000E+00  0.0000000E+00  0.0000000E+00
  0.4200000E+00  0.0000000E+00  0.0000000E+00  0.0000000E+00  0.0000000E+00  0.0000000E+00  0.0000000E+00  0.0000000E+00  0.0000000E+00  0.0000000E+00  0.0000000E+00  0.0000000E+00  0.0000000E+00  0.0000000E+00  0.0000000E+00  0.0000000E+00  0.0000000E+00  0.0000000E+00  0.0000000E+00  0.0000000E+00  0.0000000E+00  0.0000000E+00  0.0000000E+00  0.0000000E+00  0.0000000E+00  0.0000000E+00  0.0000000E+00  0.0000000E+00  0.0000000E+00  0.0000000E+00  0.0000000E+00  0.0000000E+00  0.0000000E+00  0.0000000E+00  0.0000000E+00  0.0000000E+00  0.0000000E+00  0.0000000E+00  0.0000000E+00  0.0000000E+00  0.0000000E+00  0.0000000E+00  0.0000000E+00  0.0000000E+00  0.0000000E+00  0.0000000E+00  0.0000000E+00  0.0000000E+00  0.0000000E+00  0.0000000E+00  0.0000000E+00  0.0000000E+00  0.0000000E+00  0.0000000E+00  0.0000000E+00  0.0000000E+00  0.0000000E+00  0.0000000E+00  0.0000000E+00  0.0000000E+00  0.0000000E+00  0.0000000E+00  0.0000000E+00  0.0000000E+00  0.0000000E+00  0.0000000E+00  0.0000000E+00  0.0000000E+00  0.0000000E+00  0.0000000E+00  0.0000000E+00  0.0000000E+00  0.0000000E+00  0.0000000E+00  0.0000000E+00  0.0000000E+00  0.0000000E+00  0.0000000E+00  0.0000000E+00  0.0000000E+00  0.0000000E+00  0.0000000E+00  0.0000000E+00  0.0000000E+00  0.0000000E+00  0.0000000E+00  0.0000000E+00  0.0000000E+00  0.0000000E+00  0.0000000E+00  0.0000000E+00  0.0000000E+00  0.0000000E+00  0.0000000E+00  0.0000000E+00  0.0000000E+00  0.0000000E+00  0.0000000E+00  0.0000000E+00  0.0000000E+00  0.0000000E+00  0.0000000E+00  0.0000000E+00  0.0000000E+00  0.0000000E+00  0.0000000E+00  0.0000000E+00  0.0000000E+00  0.0000000E+00  0.0000000E+00  0.0000000E+00  0.0000000E+00  0.0000000E+00  0.0000000E+00  0.0000000E+00  0.0000000E+00  0.0000000E+00  0.0000000E+00  0.0000000E+00  0.0000000E+00  0.0000000E+00  0.0000000E+00  0.0000000E+00  0.0000000E+00  0.0000000E+00  0.0000000E+00  0.0000000E+00  0.0000000E+00  0.0000000E+00  0.0000000E+00  0.0000000E+00  0.0000000E+00  0.0000000E+00  0.0000000E+00  0.0000000E+00  0.0000000E+00  0.0000000E+00  0.0000000E+00  0.0000000E+00  0.0000000E+00  0.0000000E+00  0.0000000E+00  0.0000000E+00  0.0000000E+00  0.0000000E+00  0.0000000E+00  0.0000000E+00  0.0000000E+00  0.0000000E+00  0.0000000E+00  0.0000000E+00  0.0000000E+00  0.0000000E+00  0.0000000E+00  0.0000000E+00  0.0000000E+00  0.0000000E+00  0.0000000E+00  0.0000000E+00  0.0000000E+00  0.0000000E+00  0.0000000E+00  0.0000000E+00  0.0000000E+00  0.0000000E+00  0.0000000E+00  0.0000000E+00  0.0000000E+00  0.0000000E+00  0.0000000E+00  0.0000000E+00  0.0000000E+00  0.0000000E+00  0.0000000E+00  0.0000000E+00  0.0000000E+00  0.0000000E+00  0.0000000E+00  0.0000000E+00  0.0000000E+00  0.0000000E+00  0.0000000E+00  0.0000000E+00  0.0000000E+00  0.0000000E+00  0.0000000E+00  0.0000000E+00  0.0000000E+00  0.0000000E+00  0.0000000E+00  0.0000000E+00  0.0000000E+00  0.0000000E+00  0.0000000E+00  0.0000000E+00  0.0000000E+00  0.0000000E+00  0.0000000E+00  0.0000000E+00  0.0000000E+00  0.0000000E+00
  0.4500000E+00  0.0000000E+00  0.0000000E+00  0.0000000E+00  0.0000000E+00  0.0000000E+00  0.0000000E+00  0.0000000E+00  0.0000000E+00  0.0000000E+00  0.0000000E+00  0.0000000E+00  0.0000000E+00  0.0000000E+00  0.0000000E+00  0.0000000E+00  0.0000000E+00  0.0000000E+00  0.0000000E+00  0.0000000E+00  0.0000000E+00  0.0000000E+00  0.0000000E+00  0.0000000E+00  0.0000000E+00  0.0000000E+00  0.0000000E+00  0.0000000E+00  0.0000000E+00  0.0000000E+00  0.0000000E+00  0.0000000E+00  0.0000000E+00  0.0000000E+00  0.0000000E+00  0.0000000E+00  0.0000000E+00  0.0000000E+00  0.0000000E+00  0.0000000E+00  0.0000000E+00  0.0000000E+00  0.0000000E+00  0.0000000E+00  0.0000000E+00  0.0000000E+00  0.0000000E+00  0.0000000E+00  0.0000000E+00  0.0000000E+00  0.0000000E+00  0.0000000E+00  0.0000000E+00  0.0000000E+00  0.0000000E+00  0.0000000E+00  0.0000000E+00  0.0000000E+00  0.0000000E+00  0.0000000E+00  0.0000000E+00  0.0000000E+00  0.0000000E+00  0.0000000E+00  0.0000000E+00  0.0000000E+00  0.0000000E+00  0.0000000E+00  0.0000000E+00  0.0000000E+00  0.0000000E+00  0.0000000E+00  0.0000000E+00  0.0000000E+00  0.0000000E+00  0.0000000E+00  0.0000000E+00  0.0000000E+00  0.0000000E+00  0.0000000E+00  0.0000000E+00  0.0000000E+00  0.0000000E+00  0.0000000E+00  0.0000000E+00  0.0000000E+00  0.0000000E+00  0.0000000E+00  0.0000000E+00  0.0000000E+00  0.0000000E+00  0.0000000E+00  0.0000000E+00  0.0000000E+00  0.0000000E+00  0.0000000E+00  0.0000000E+00  0.0000000E+00  0.0000000E+00  0.0000000E+00  0.0000000E+00  0.0000000E+00  0.0000000E+00  0.0000000E+00  0.0000000E+00  0.0000000E+00  0.0000000E+00  0.0000000E+00  0.0000000E+00  0.0000000E+00  0.0000000E+00  0.0000000E+00  0.0000000E+00  0.0000000E+00  0.0000000E+00  0.0000000E+00  0.0000000E+00  0.0000000E+00  0.0000000E+00  0.0000000E+00  0.0000000E+00  0.0000000E+00  0.0000000E+00  0.0000000E+00  0.0000000E+00  0.0000000E+00  0.0000000E+00  0.0000000E+00  0.0000000E+00  0.0000000E+00  0.0000000E+00  0.0000000E+00  0.0000000E+00  0.0000000E+00  0.0000000E+00  0.0000000E+00  0.0000000E+00  0.0000000E+00  0.0000000E+00  0.0000000E+00  0.0000000E+00  0.0000000E+00  0.0000000E+00  0.0000000E+00  0.0000000E+00  0.0000000E+00  0.0000000E+00  0.0000000E+00  0.0000000E+00  0.0000000E+00  0.0000000E+00  0.0000000E+00  0.0000000E+00  0.0000000E+00  0.0000000E+00  0.0000000E+00  0.0000000E+00  0.0000000E+00  0.0000000E+00  0.0000000E+00  0.0000000E+00  0.0000000E+00  0.0000000E+00  0.0000000E+00  0.0000000E+00  0.0000000E+00  0.0000000E+00  0.0000000E+00  0.0000000E+00  0.0000000E+00  0.0000000E+00  0.0000000E+00  0.0000000E+00  0.0000000E+00  0.0000000E+00  0.0000000E+00  0.0000000E+00  0.0000000E+00  0.0000000E+00  0.0000000E+00  0.0000000E+00  0.0000000E+00  0.0000000E+00  0.0000000E+00  0.0000000E+00  0.0000000E+00  0.0000000E+00  0.0000000E+00  0.0000000E+00  0.0000000E+00  0.0000000E+00  0.0000000E+00  0.0000000E+00  0.0000000E+00  0.0000000E+00  0.0000000E+00  0.0000000E+00  0.0000000E+00  0.0000000E+00  0.0000000E+00  0.0000000E+00
  0.4800000E+00  0.0000000E+00  0.0000000E+00  0.0000000E+00  0.0000000E+00  0.0000000E+00  0.0000000E+00  0.0000000E+00  0.0000000E+00  0.0000000E+00  0.0000000E+00  0.0000000E+00  0.0000000E+00  0.0000000E+00  0.0000000E+00  0.0000000E+00  0.0000000E+00  0.0000000E+00  0.0000000E+00  0.0000000E+00  0.0000000E+00  0.0000000E+00  0.0000000E+00  0.0000000E+00  0.0000000E+00  0.0000000E+00  0.0000000E+00  0.0000000E+00  0.0000000E+00  0.0000000E+00  0.0000000E+00  0.0000000E+00  0.0000000E+00  0.0000000E+00  0.0000000E+00  0.0000000E+00  0.0000000E+00  0.0000000E+00  0.0000000E+00  0.0000000E+00  0.0000000E+00  0.0000000E+00  0.0000000E+00  0.0000000E+00  0.0000000E+00  0.0000000E+00  0.0000000E+00  0.0000000E+00  0.0000000E+00  0.0000000E+00  0.0000000E+00  0.0000000E+00  0.0000000E+00  0.0000000E+00  0.0000000E+00  0.0000000E+00  0.0000000E+00  0.0000000E+00  0.0000000E+00  0.0000000E+00  0.0000000E+00  0.0000000E+00  0.0000000E+00  0.0000000E+00  0.0000000E+00  0.0000000E+00  0.0000000E+00  0.0000000E+00  0.0000000E+00  0.0000000E+00  0.0000000E+00  0.0000000E+00  0.0000000E+00  0.0000000E+00  0.0000000E+00  0.0000000E+00  0.0000000E+00  0.0000000E+00  0.0000000E+00  0.0000000E+00  0.0000000E+00  0.0000000E+00  0.0000000E+00  0.0000000E+00  0.0000000E+00  0.0000000E+00  0.0000000E+00  0.0000000E+00  0.0000000E+00  0.0000000E+00  0.0000000E+00  0.0000000E+00  0.0000000E+00  0.0000000E+00  0.0000000E+00  0.0000000E+00  0.0000000E+00  0.0000000E+00  0.0000000E+00  0.0000000E+00  0.0000000E+00  0.0000000E+00  0.0000000E+00  0.0000000E+00  0.0000000E+00  0.0000000E+00  0.0000000E+00  0.0000000E+00  0.0000000E+00  0.0000000E+00  0.0000000E+00  0.0000000E+00  0.0000000E+00  0.0000000E+00  0.0000000E+00  0.0000000E+00  0.0000000E+00  0.0000000E+00  0.0000000E+00  0.0000000E+00  0.0000000E+00  0.0000000E+00  0.0000000E+00  0.0000000E+00  0.0000000E+00  0.0000000E+00  0.0000000E+00  0.0000000E+00  0.0000000E+00  0.0000000E+00  0.0000000E+00  0.0000000E+00  0.0000000E+00  0.0000000E+00  0.0000000E+00  0.0000000E+00  0.0000000E+00  0.0000000E+00  0.0000000E+00  0.0000000E+00  0.0000000E+00  0.0000000E+00  0.0000000E+00  0.0000000E+00  0.0000000E+00  0.0000000E+00  0.0000000E+00  0.0000000E+00  0.0000000E+00  0.0000000E+00  0.0000000E+00  0.0000000E+00  0.0000000E+00  0.0000000E+00  0.0000000E+00  0.0000000E+00  0.0000000E+00  0.0000000E+00  0.0000000E+00  0.0000000E+00  0.0000000E+00  0.0000000E+00  0.0000000E+00  0.0000000E+00  0.0000000E+00  0.0000000E+00  0.0000000E+00  0.0000000E+00  0.0000000E+00  0.0000000E+00  0.0000000E+00  0.0000000E+00  0.0000000E+00  0.0000000E+00  0.0000000E+00  0.0000000E+00  0.0000000E+00  0.0000000E+00  0.0000000E+00  0.0000000E+00  0.0000000E+00  0.0000000E+00  0.0000000E+00  0.0000000E+00  0.0000000E+00  0.0000000E+00  0.0000000E+00  0.0000000E+00  0.0000000E+00  0.0000000E+00  0.0000000E+00  0.0000000E+00  0.0000000E+00  0.0000000E+00  0.0000000E+00  0.0000000E+00  0.0000000E+00  0.0000000E+00  0.0000000E+00  0.0000000E+00  0.0000000E+00
  0.5100000E+00  0.0000000E+00  0.0000000E+00  0.0000000E+00  0.0000000E+00  0.0000000E+00  0.0000000E+00  0.0000000E+00  0.0000000E+00  0.0000000E+00  0.0000000E+00  0.0000000E+00  0.0000000E+00  0.0000000E+00  0.0000000E+00  0.0000000E+00  0.0000000E+00  0.0000000E+00  0.0000000E+00  0.0000000E+00  0.0000000E+00  0.0000000E+00  0.0000000E+00  0.0000000E+00  0.0000000E+00  0.0000000E+00  0.0000000E+00  0.0000000E+00  0.0000000E+00  0.0000000E+00  0.0000000E+00  0.0000000E+00  0.0000000E+00  0.0000000E+00  0.0000000E+00  0.0000000E+00  0.0000000E+00  0.0000000E+00  0.0000000E+00  0.0000000E+00  0.0000000E+00  0.0000000E+00  0.0000000E+00  0.0000000E+00  0.0000000E+00  0.0000000E+00  0.0000000E+00  0.0000000E+00  0.0000000E+00  0.0000000E+00  0.0000000E+00  0.0000000E+00  0.0000000E+00  0.0000000E+00  0.0000000E+00  0.0000000E+00  0.0000000E+00  0.0000000E+00  0.0000000E+00  0.0000000E+00  0.0000000E+00  0.0000000E+00  0.0000000E+00  0.0000000E+00  0.0000000E+00  0.0000000E+00  0.0000000E+00  0.0000000E+00  0.0000000E+00  0.0000000E+00  0.0000000E+00  0.0000000E+00  0.0000000E+00  0.0000000E+00  0.0000000E+00  0.0000000E+00  0.0000000E+00  0.0000000E+00  0.0000000E+00  0.0000000E+00  0.0000000E+00  0.0000000E+00  0.0000000E+00  0.0000000E+00  0.0000000E+00  0.0000000E+00  0.0000000E+00  0.0000000E+00  0.0000000E+00  0.0000000E+00  0.0000000E+00  0.0000000E+00  0.0000000E+00  0.0000000E+00  0.0000000E+00  0.0000000E+00  0.0000000E+00  0.0000000E+00  0.0000000E+00  0.0000000E+00  0.0000000E+00  0.0000000E+00  0.0000000E+00  0.0000000E+00  0.0000000E+00  0.0000000E+00  0.0000000E+00  0.0000000E+00  0.0000000E+00  0.0000000E+00  0.0000000E+00  0.0000000E+00  0.0000000E+00  0.0000000E+00  0.0000000E+00  0.0000000E+00  0.0000000E+00  0.0000000E+00  0.0000000E+00  0.0000000E+00  0.0000000E+00  0.0000000E+00  0.0000000E+00  0.0000000E+00  0.0000000E+00  0.0000000E+00  0.0000000E+00  0.0000000E+00  0.0000000E+00  0.0000000E+00  0.0000000E+00  0.0000000E+00  0.0000000E+00  0.0000000E+00  0.0000000E+00  0.0000000E+00  0.0000000E+00  0.0000000E+00  0.0000000E+00  0.0000000E+00  0.0000000E+00  0.0000000E+00  0.0000000E+00  0.0000000E+00  0.0000000E+00  0.0000000E+00  0.0000000E+00  0.0000000E+00  0.0000000E+00  0.0000000E+00  0.0000000E+00  0.0000000E+00  0.0000000E+00  0.0000000E+00  0.0000000E+00  0.0000000E+00  0.0000000E+00  0.0000000E+00  0.0000000E+00  0.0000000E+00  0.0000000E+00  0.0000000E+00  0.0000000E+00  0.0000000E+00  0.0000000E+00  0.0000000E+00  0.0000000E+00  0.0000000E+00  0.0000000E+00  0.0000000E+00  0.0000000E+00  0.0000000E+00  0.0000000E+00  0.0000000E+00  0.0000000E+00  0.0000000E+00  0.0000000E+00  0.0000000E+00  0.0000000E+00  0.0000000E+00  0.0000000E+00  0.0000000E+00  0.0000000E+00  0.0000000E+00  0.0000000E+00  0.0000000E+00  0.0000000E+00  0.0000000E+00  0.0000000E+00  0.0000000E+00  0.0000000E+00  0.0000000E+00  0.0000000E+00  0.0000000E+00  0.0000000E+00  0.0000000E+00  0.0000000E+00  0.0000000E+00  0.0000000E+00  0.0000000E+00  0.0000000E+00
  0.5400000E+00  0.0000000E+00  0.0000000E+00  0.0000000E+00  0.0000000E+00  0.0000000E+00  0.0000000E+00  0.0000000E+00  0.0000000E+00  0.0000000E+00  0.0000000E+00  0.0000000E+00  0.0000000E+00  0.0000000E+00  0.0000000E+00  0.0000000E+00  0.0000000E+00  0.0000000E+00  0.0000000E+00  0.0000000E+00  0.0000000E+00  0.0000000E+00  0.0000000E+00  0.0000000E+00  0.0000000E+00  0.0000000E+00  0.0000000E+00  0.0000000E+00  0.0000000E+00  0.0000000E+00  0.0000000E+00  0.0000000E+00  0.0000000E+00  0.0000000E+00  0.0000000E+00  0.0000000E+00  0.0000000E+00  0.0000000E+00  0.0000000E+00  0.0000000E+00  0.0000000E+00  0.0000000E+00  0.0000000E+00  0.0000000E+00  0.0000000E+00  0.0000000E+00  0.0000000E+00  0.0000000E+00  0.0000000E+00  0.0000000E+00  0.0000000E+00  0.0000000E+00  0.0000000E+00  0.0000000E+00  0.0000000E+00  0.0000000E+00  0.0000000E+00  0.0000000E+00  0.0000000E+00  0.0000000E+00  0.0000000E+00  0.0000000E+00  0.0000000E+00  0.0000000E+00  0.0000000E+00  0.0000000E+00  0.0000000E+00  0.0000000E+00  0.0000000E+00  0.0000000E+00  0.0000000E+00  0.0000000E+00  0.0000000E+00  0.0000000E+00  0.0000000E+00  0.0000000E+00  0.0000000E+00  0.0000000E+00  0.0000000E+00  0.0000000E+00  0.0000000E+00  0.0000000E+00  0.0000000E+00  0.0000000E+00  0.0000000E+00  0.0000000E+00  0.0000000E+00  0.0000000E+00  0.0000000E+00  0.0000000E+00  0.0000000E+00  0.0000000E+00  0.0000000E+00  0.0000000E+00  0.0000000E+00  0.0000000E+00  0.0000000E+00  0.0000000E+00  0.0000000E+00  0.0000000E+00  0.0000000E+00  0.0000000E+00  0.0000000E+00  0.0000000E+00  0.0000000E+00  0.0000000E+00  0.0000000E+00  0.0000000E+00  0.0000000E+00  0.0000000E+00  0.0000000E+00  0.0000000E+00  0.0000000E+00  0.0000000E+00  0.0000000E+00  0.0000000E+00  0.0000000E+00  0.0000000E+00  0.0000000E+00  0.0000000E+00  0.0000000E+00  0.0000000E+00  0.0000000E+00  0.0000000E+00  0.0000000E+00  0.0000000E+00  0.0000000E+00  0.0000000E+00  0.0000000E+00  0.0000000E+00  0.0000000E+00  0.0000000E+00  0.0000000E+00  0.0000000E+00  0.0000000E+00  0.0000000E+00  0.0000000E+00  0.0000000E+00  0.0000000E+00  0.0000000E+00  0.0000000E+00  0.0000000E+00  0.0000000E+00  0.0000000E+00  0.0000000E+00  0.0000000E+00  0.0000000E+00  0.0000000E+00  0.0000000E+00  0.0000000E+00  0.0000000E+00  0.0000000E+00  0.0000000E+00  0.0000000E+00  0.0000000E+00  0.0000000E+00  0.0000000E+00  0.0000000E+00  0.0000000E+00  0.0000000E+00  0.0000000E+00  0.0000000E+00  0.0000000E+00  0.0000000E+00  0.0000000E+00  0.0000000E+00  0.0000000E+00  0.0000000E+00  0.0000000E+00  0.0000000E+00  0.0000000E+00  0.0000000E+00  0.0000000E+00  0.0000000E+00  0.0000000E+00  0.0000000E+00  0.0000000E+00  0.0000000E+00  0.0000000E+00  0.0000000E+00  0.0000000E+00  0.0000000E+00  0.0000000E+00  0.0000000E+00  0.0000000E+00  0.0000000E+00  0.0000000E+00  0.0000000E+00  0.0000000E+00  0.0000000E+00  0.0000000E+00  0.0000000E+00  0.0000000E+00  0.0000000E+00  0.0000000E+00  0.0000000E+00  0.0000000E+00  0.0000000E+00  0.0000000E+00  0.0000000E+00  0.0000000E+00
  0.5699999E+00  0.0000000E+00  0.0000000E+00  0.0000000E+00  0.0000000E+00  0.0000000E+00  0.0000000E+00  0.0000000E+00  0.0000000E+00  0.0000000E+00  0.0000000E+00  0.0000000E+00  0.0000000E+00  0.0000000E+00  0.0000000E+00  0.0000000E+00  0.0000000E+00  0.0000000E+00  0.0000000E+00  0.0000000E+00  0.0000000E+00  0.0000000E+00  0.0000000E+00  0.0000000E+00  0.0000000E+00  0.0000000E+00  0.0000000E+00  0.0000000E+00  0.0000000E+00  0.0000000E+00  0.0000000E+00  0.0000000E+00  0.0000000E+00  0.0000000E+00  0.0000000E+00  0.0000000E+00  0.0000000E+00  0.0000000E+00  0.0000000E+00  0.0000000E+00  0.0000000E+00  0.0000000E+00  0.0000000E+00  0.0000000E+00  0.0000000E+00  0.0000000E+00  0.0000000E+00  0.0000000E+00  0.0000000E+00  0.0000000E+00  0.0000000E+00  0.0000000E+00  0.0000000E+00  0.0000000E+00  0.0000000E+00  0.0000000E+00  0.0000000E+00  0.0000000E+00  0.0000000E+00  0.0000000E+00  0.0000000E+00  0.0000000E+00  0.0000000E+00  0.0000000E+00  0.0000000E+00  0.0000000E+00  0.0000000E+00  0.0000000E+00  0.0000000E+00  0.0000000E+00  0.0000000E+00  0.0000000E+00  0.0000000E+00  0.0000000E+00  0.0000000E+00  0.0000000E+00  0.0000000E+00  0.0000000E+00  0.0000000E+00  0.0000000E+00  0.0000000E+00  0.0000000E+00  0.0000000E+00  0.0000000E+00  0.0000000E+00  0.0000000E+00  0.0000000E+00  0.0000000E+00  0.0000000E+00  0.0000000E+00  0.0000000E+00  0.0000000E+00  0.0000000E+00  0.0000000E+00  0.0000000E+00  0.0000000E+00  0.0000000E+00  0.0000000E+00  0.0000000E+00  0.0000000E+00  0.0000000E+00  0.0000000E+00  0.0000000E+00  0.0000000E+00  0.0000000E+00  0.0000000E+00  0.0000000E+00  0.0000000E+00  0.0000000E+00  0.0000000E+00  0.0000000E+00  0.0000000E+00  0.0000000E+00  0.0000000E+00  0.0000000E+00  0.0000000E+00  0.0000000E+00  0.0000000E+00  0.0000000E+00  0.0000000E+00  0.0000000E+00  0.0000000E+00  0.0000000E+00  0.0000000E+00  0.0000000E+00  0.0000000E+00  0.0000000E+00  0.0000000E+00  0.0000000E+00  0.0000000E+00  0.0000000E+00  0.0000000E+00  0.0000000E+00  0.0000000E+00  0.0000000E+00  0.0000000E+00  0.0000000E+00  0.0000000E+00  0.0000000E+00  0.0000000E+00  0.0000000E+00  0.0000000E+00  0.0000000E+00  0.0000000E+00  0.0000000E+00  0.0000000E+00  0.0000000E+00  0.0000000E+00  0.0000000E+00  0.0000000E+00  0.0000000E+00  0.0000000E+00  0.0000000E+00  0.0000000E+00  0.0000000E+00  0.0000000E+00  0.0000000E+00  0.0000000E+00  0.0000000E+00  0.0000000E+00  0.0000000E+00  0.0000000E+00  0.0000000E+00  0.0000000E+00  0.0000000E+00  0.0000000E+00  0.0000000E+00  0.0000000E+00  0.0000000E+00  0.0000000E+00  0.0000000E+00  0.0000000E+00  0.0000000E+00  0.0000000E+00  0.0000000E+00  0.0000000E+00  0.0000000E+00  0.0000000E+00  0.0000000E+00  0.0000000E+00  0.0000000E+00  0.0000000E+00  0.0000000E+00  0.0000000E+00  0.0000000E+00  0.0000000E+00  0.0000000E+00  0.0000000E+00  0.0000000E+00  0.0000000E+00  0.0000000E+00  0.0000000E+00  0.0000000E+00  0.0000000E+00  0.0000000E+00  0.0000000E+00  0.0000000E+00  0.0000000E+00  0.0000000E+00  0.0000000E+00  0.0000000E+00
  0.5999999E+00  0.0000000E+00  0.0000000E+00  0.0000000E+00  0.0000000E+00  0.0000000E+00  0.0000000E+00  0.0000000E+00  0.0000000E+00  0.0000000E+00  0.0000000E+00  0.0000000E+00  0.0000000E+00  0.0000000E+00  0.0000000E+00  0.0000000E+00  0.0000000E+00  0.0000000E+00  0.0000000E+00  0.0000000E+00  0.0000000E+00  0.0000000E+00  0.0000000E+00  0.0000000E+00  0.0000000E+00  0.0000000E+00  0.0000000E+00  0.0000000E+00  0.0000000E+00  0.0000000E+00  0.0000000E+00  0.0000000E+00  0.0000000E+00  0.0000000E+00  0.0000000E+00  0.0000000E+00  0.0000000E+00  0.0000000E+00  0.0000000E+00  0.0000000E+00  0.0000000E+00  0.0000000E+00  0.0000000E+00  0.0000000E+00  0.0000000E+00  0.0000000E+00  0.0000000E+00  0.0000000E+00  0.0000000E+00  0.0000000E+00  0.0000000E+00  0.0000000E+00  0.0000000E+00  0.0000000E+00  0.0000000E+00  0.0000000E+00  0.0000000E+00  0.0000000E+00  0.0000000E+00  0.0000000E+00  0.0000000E+00  0.0000000E+00  0.0000000E+00  0.0000000E+00  0.0000000E+00  0.0000000E+00  0.0000000E+00  0.0000000E+00  0.0000000E+00  0.0000000E+00  0.0000000E+00  0.0000000E+00  0.0000000E+00  0.0000000E+00  0.0000000E+00  0.0000000E+00  0.0000000E+00  0.0000000E+00  0.0000000E+00  0.0000000E+00  0.0000000E+00  0.0000000E+00  0.0000000E+00  0.0000000E+00  0.0000000E+00  0.0000000E+00  0.0000000E+00  0.0000000E+00  0.0000000E+00  0.0000000E+00  0.0000000E+00  0.0000000E+00  0.0000000E+00  0.0000000E+00  0.0000000E+00  0.0000000E+00  0.0000000E+00  0.0000000E+00  0.0000000E+00  0.0000000E+00  0.0000000E+00  0.0000000E+00  0.0000000E+00  0.0000000E+00  0.0000000E+00  0.0000000E+00  0.0000000E+00  0.0000000E+00  0.0000000E+00  0.0000000E+00  0.0000000E+00  0.0000000E+00  0.0000000E+00  0.0000000E+00  0.0000000E+00  0.0000000E+00  0.0000000E+00  0.0000000E+00  0.0000000E+00  0.0000000E+00  0.0000000E+00  0.0000000E+00  0.0000000E+00  0.0000000E+00  0.0000000E+00  0.0000000E+00  0.0000000E+00  0.0000000E+00  0.0000000E+00  0.0000000E+00  0.0000000E+00  0.0000000E+00  0.0000000E+00  0.0000000E+00  0.0000000E+00  0.0000000E+00  0.0000000E+00  0.0000000E+00  0.0000000E+00  0.0000000E+00  0.0000000E+00  0.0000000E+00  0.0000000E+00  0.0000000E+00  0.0000000E+00  0.0000000E+00  0.0000000E+00  0.0000000E+00  0.0000000E+00  0.0000000E+00  0.0000000E+00  0.0000000E+00  0.0000000E+00  0.0000000E+00  0.0000000E+00  0.0000000E+00  0.0000000E+00  0.0000000E+00  0.0000000E+00  0.0000000E+00  0.0000000E+00  0.0000000E+00  0.0000000E+00  0.0000000E+00  0.0000000E+00  0.0000000E+00  0.0000000E+00  0.0000000E+00  0.0000000E+00  0.0000000E+00  0.0000000E+00  0.0000000E+00  0.0000000E+00  0.0000000E+00  0.0000000E+00  0.0000000E+00  0.0000000E+00  0.0000000E+00  0.0000000E+00  0.0000000E+00  0.0000000E+00  0.0000000E+00  0.0000000E+00  0.0000000E+00  0.0000000E+00  0.0000000E+00  0.0000000E+00  0.0000000E+00  0.0000000E+00  0.0000000E+00  0.0000000E+00  0.0000000E+00  0.0000000E+00  0.0000000E+00  0.0000000E+00  0.0000000E+00  0.0000000E+00  0.0000000E+00  0.0000000E+00  0.0000000E+00  0.0000000E+00
  0.6299999E+00  0.0000000E+00  0.0000000E+00  0.0000000E+00  0.0000000E+00  0.0000000E+00  0.0000000E+00  0.0000000E+00  0.0000000E+00  0.0000000E+00  0.0000000E+00  0.0000000E+00  0.0000000E+00  0.0000000E+00  0.0000000E+00  0.0000000E+00  0.0000000E+00  0.0000000E+00  0.0000000E+00  0.0000000E+00  0.0000000E+00  0.0000000E+00  0.0000000E+00  0.0000000E+00  0.0000000E+00  0.0000000E+00  0.0000000E+00  0.0000000E+00  0.0000000E+00  0.0000000E+00  0.0000000E+00  0.0000000E+00  0.0000000E+00  0.0000000E+00  0.0000000E+00  0.0000000E+00  0.0000000E+00  0.0000000E+00  0.0000000E+00  0.0000000E+00  0.0000000E+00  0.0000000E+00  0.0000000E+00  0.0000000E+00  0.0000000E+00  0.0000000E+00  0.0000000E+00  0.0000000E+00  0.0000000E+00  0.0000000E+00  0.0000000E+00  0.0000000E+00  0.0000000E+00  0.0000000E+00  0.0000000E+00  0.0000000E+00  0.0000000E+00  0.0000000E+00  0.0000000E+00  0.0000000E+00  0.0000000E+00  0.0000000E+00  0.0000000E+00  0.0000000E+00  0.0000000E+00  0.0000000E+00  0.0000000E+00  0.0000000E+00  0.0000000E+00  0.0000000E+00  0.0000000E+00  0.0000000E+00  0.0000000E+00  0.0000000E+00  0.0000000E+00  0.0000000E+00  0.0000000E+00  0.0000000E+00  0.0000000E+00  0.0000000E+00  0.0000000E+00  0.0000000E+00  0.0000000E+00  0.0000000E+00  0.0000000E+00  0.0000000E+00  0.0000000E+00  0.0000000E+00  0.0000000E+00  0.0000000E+00  0.0000000E+00  0.0000000E+00  0.0000000E+00  0.0000000E+00  0.0000000E+00  0.0000000E+00  0.0000000E+00  0.0000000E+00  0.0000000E+00  0.0000000E+00  0.0000000E+00  0.0000000E+00  0.0000000E+00  0.0000000E+00  0.0000000E+00  0.0000000E+00  0.0000000E+00  0.0000000E+00  0.0000000E+00  0.0000000E+00  0.0000000E+00  0.0000000E+00  0.0000000E+00  0.0000000E+00  0.0000000E+00  0.0000000E+00  0.0000000E+00  0.0000000E+00  0.0000000E+00  0.0000000E+00  0.0000000E+00  0.0000000E+00  0.0000000E+00  0.0000000E+00  0.0000000E+00  0.0000000E+00  0.0000000E+00  0.0000000E+00  0.0000000E+00  0.0000000E+00  0.0000000E+00  0.0000000E+00  0.0000000E+00  0.0000000E+00  0.0000000E+00  0.0000000E+00  0.0000000E+00  0.0000000E+00  0.0000000E+00  0.0000000E+00  0.0000000E+00  0.0000000E+00  0.0000000E+00  0.0000000E+00  0.0000000E+00  0.0000000E+00  0.0000000E+00  0.0000000E+00  0.0000000E+00  0.0000000E+00  0.0000000E+00  0.0000000E+00  0.0000000E+00  0.0000000E+00  0.0000000E+00  0.0000000E+00  0.0000000E+00  0.0000000E+00  0.0000000E+00  0.0000000E+00  0.0000000E+00  0.0000000E+00  0.0000000E+00  0.0000000E+00  0.0000000E+00  0.0000000E+00  0.0000000E+00  0.0000000E+00  0.0000000E+00  0.0000000E+00  0.0000000E+00  0.0000000E+00  0.0000000E+00  0.0000000E+00  0.0000000E+00  0.0000000E+00  0.0000000E+00  0.0000000E+00  0.0000000E+00  0.0000000E+00  0.0000000E+00  0.0000000E+00  0.0000000E+00  0.0000000E+00  0.0000000E+00  0.0000000E+00  0.0000000E+00  0.0000000E+00  0.0000000E+00  0.0000000E+00  0.0000000E+00  0.0000000E+00  0.0000000E+00  0.0000000E+00  0.0000000E+00  0.0000000E+00  0.0000000E+00  0.0000000E+00  0.0000000E+00  0.0000000E+00  0.0000000E+00
  0.6599998E+00  0.0000000E+00  0.0000000E+00  0.0000000E+00  0.0000000E+00  0.0000000E+00  0.0000000E+00  0.0000000E+00  0.0000000E+00  0.0000000E+00  0.0000000E+00  0.0000000E+00  0.0000000E+00  0.0000000E+00  0.0000000E+00  0.0000000E+00  0.0000000E+00  0.0000000E+00  0.0000000E+00  0.0000000E+00  0.0000000E+00  0.0000000E+00  0.0000000E+00  0.0000000E+00  0.0000000E+00  0.0000000E+00  0.0000000E+00  0.0000000E+00  0.0000000E+00  0.0000000E+00  0.0000000E+00  0.0000000E+00  0.0000000E+00  0.0000000E+00  0.0000000E+00  0.0000000E+00  0.0000000E+00  0.0000000E+00  0.0000000E+00  0.0000000E+00  0.0000000E+00  0.0000000E+00  0.0000000E+00  0.0000000E+00  0.0000000E+00  0.0000000E+00  0.0000000E+00  0.0000000E+00  0.0000000E+00  0.0000000E+00  0.0000000E+00  0.0000000E+00  0.0000000E+00  0.0000000E+00  0.0000000E+00  0.0000000E+00  0.0000000E+00  0.0000000E+00  0.0000000E+00  0.0000000E+00  0.0000000E+00  0.0000000E+00  0.0000000E+00  0.0000000E+00  0.0000000E+00  0.0000000E+00  0.0000000E+00  0.0000000E+00  0.0000000E+00  0.0000000E+00  0.0000000E+00  0.0000000E+00  0.0000000E+00  0.0000000E+00  0.0000000E+00  0.0000000E+00  0.0000000E+00  0.0000000E+00  0.0000000E+00  0.0000000E+00  0.0000000E+00  0.0000000E+00  0.0000000E+00  0.0000000E+00  0.0000000E+00  0.0000000E+00  0.0000000E+00  0.0000000E+00  0.0000000E+00  0.0000000E+00  0.0000000E+00  0.0000000E+00  0.0000000E+00  0.0000000E+00  0.0000000E+00  0.0000000E+00  0.0000000E+00  0.0000000E+00  0.0000000E+00  0.0000000E+00  0.0000000E+00  0.0000000E+00  0.0000000E+00  0.0000000E+00  0.0000000E+00  0.0000000E+00  0.0000000E+00  0.0000000E+00  0.0000000E+00  0.0000000E+00  0.0000000E+00  0.0000000E+00  0.0000000E+00  0.0000000E+00  0.0000000E+00  0.0000000E+00  0.0000000E+00  0.0000000E+00  0.0000000E+00  0.0000000E+00  0.0000000E+00  0.0000000E+00  0.0000000E+00  0.0000000E+00  0.0000000E+00  0.0000000E+00  0.0000000E+00  0.0000000E+00  0.0000000E+00  0.0000000E+00  0.0000000E+00  0.0000000E+00  0.0000000E+00  0.0000000E+00  0.0000000E+00  0.0000000E+00  0.0000000E+00  0.0000000E+00  0.0000000E+00  0.0000000E+00  0.0000000E+00  0.0000000E+00  0.0000000E+00  0.0000000E+00  0.0000000E+00  0.0000000E+00  0.0000000E+00  0.0000000E+00  0.0000000E+00  0.0000000E+00  0.0000000E+00  0.0000000E+00  0.0000000E+00  0.0000000E+00  0.0000000E+00  0.0000000E+00  0.0000000E+00  0.0000000E+00  0.0000000E+00  0.0000000E+00  0.0000000E+00  0.0000000E+00  0.0000000E+00  0.0000000E+00  0.0000000E+00  0.0000000E+00  0.0000000E+00  0.0000000E+00  0.0000000E+00  0.0000000E+00  0.0000000E+00  0.0000000E+00  0.0000000E+00  0.0000000E+00  0.0000000E+00  0.0000000E+00  0.0000000E+00  0.0000000E+00  0.0000000E+00  0.0000000E+00  0.0000000E+00  0.0000000E+00  0.0000000E+00  0.0000000E+00  0.0000000E+00  0.0000000E+00  0.0000000E+00  0.0000000E+00  0.0000000E+00  0.0000000E+00  0.0000000E+00  0.0000000E+00  0.0000000E+00  0.0000000E+00  0.0000000E+00  0.0000000E+00  0.0000000E+00  0.0000000E+00  0.0000000E+00  0.0000000E+00  0.0000000E+00
  0.6899998E+00  0.0000000E+00  0.0000000E+00  0.0000000E+00  0.0000000E+00  0.0000000E+00  0.0000000E+00  0.0000000E+00  0.0000000E+00  0.0000000E+00  0.0000000E+00  0.0000000E+00  0.0000000E+00  0.0000000E+00  0.0000000E+00  0.0000000E+00  0.0000000E+00  0.0000000E+00  0.0000000E+00  0.0000000E+00  0.0000000E+00  0.0000000E+00  0.0000000E+00  0.0000000E+00  0.0000000E+00  0.0000000E+00  0.0000000E+00  0.0000000E+00  0.0000000E+00  0.0000000E+00  0.0000000E+00  0.0000000E+00  0.0000000E+00  0.0000000E+00  0.0000000E+00  0.0000000E+00  0.0000000E+00  0.0000000E+00  0.0000000E+00  0.0000000E+00  0.0000000E+00  0.0000000E+00  0.0000000E+00  0.0000000E+00  0.0000000E+00  0.0000000E+00  0.0000000E+00  0.0000000E+00  0.0000000E+00  0.0000000E+00  0.0000000E+00  0.0000000E+00  0.0000000E+00  0.0000000E+00  0.0000000E+00  0.0000000E+00  0.0000000E+00  0.0000000E+00  0.0000000E+00  0.0000000E+00  0.0000000E+00  0.0000000E+00  0.0000000E+00  0.0000000E+00  0.0000000E+00  0.0000000E+00  0.0000000E+00  0.0000000E+00  0.0000000E+00  0.0000000E+00  0.0000000E+00  0.0000000E+00  0.0000000E+00  0.0000000E+00  0.0000000E+00  0.0000000E+00  0.0000000E+00  0.0000000E+00  0.0000000E+00  0.0000000E+00  0.0000000E+00  0.0000000E+00  0.0000000E+00  0.0000000E+00  0.0000000E+00  0.0000000E+00  0.0000000E+00  0.0000000E+00  0.0000000E+00  0.0000000E+00  0.0000000E+00  0.0000000E+00  0.0000000E+00  0.0000000E+00  0.0000000E+00  0.0000000E+00  0.0000000E+00  0.0000000E+00  0.0000000E+00  0.0000000E+00  0.0000000E+00  0.0000000E+00  0.0000000E+00  0.0000000E+00  0.0000000E+00  0.0000000E+00  0.0000000E+00  0.0000000E+00  0.0000000E+00  0.0000000E+00  0.0000000E+00  0.0000000E+00  0.0000000E+00  0.0000000E+00  0.0000000E+00  0.0000000E+00  0.0000000E+00  0.0000000E+00  0.0000000E+00  0.0000000E+00  0.0000000E+00  0.0000000E+00  0.0000000E+00  0.0000000E+00  0.0000000E+00  0.0000000E+00  0.0000000E+00  0.0000000E+00  0.0000000E+00  0.0000000E+00  0.0000000E+00  0.0000000E+00  0.0000000E+00  0.0000000E+00  0.0000000E+00  0.0000000E+00  0.0000000E+00  0.0000000E+00  0.0000000E+00  0.0000000E+00  0.0000000E+00  0.0000000E+00  0.0000000E+00  0.0000000E+00  0.0000000E+00  0.0000000E+00  0.0000000E+00  0.0000000E+00  0.0000000E+00  0.0000000E+00  0.0000000E+00  0.0000000E+00  0.0000000E+00  0.0000000E+00  0.0000000E+00  0.0000000E+00  0.0000000E+00  0.0000000E+00  0.0000000E+00  0.0000000E+00  0.0000000E+00  0.0000000E+00  0.0000000E+00  0.0000000E+00  0.0000000E+00  0.0000000E+00  0.0000000E+00  0.0000000E+00  0.0000000E+00  0.0000000E+00  0.0000000E+00  0.0000000E+00  0.0000000E+00  0.0000000E+00  0.0000000E+00  0.0000000E+00  0.0000000E+00  0.0000000E+00  0.0000000E+00  0.0000000E+00  0.0000000E+00  0.0000000E+00  0.0000000E+00  0.0000000E+00  0.0000000E+00  0.0000000E+00  0.0000000E+00  0.0000000E+00  0.0000000E+00  0.0000000E+00  0.0000000E+00  0.0000000E+00  0.0000000E+00  0.0000000E+00  0.0000000E+00  0.0000000E+00  0.0000000E+00  0.0000000E+00  0.0000000E+00  0.0000000E+00  0.0000000E+00
  0.7199998E+00  0.0000000E+00  0.0000000E+00  0.0000000E+00  0.0000000E+00  0.0000000E+00  0.0000000E+00  0.0000000E+00  0.0000000E+00  0.0000000E+00  0.0000000E+00  0.0000000E+00  0.0000000E+00  0.0000000E+00  0.0000000E+00  0.0000000E+00  0.0000000E+00  0.0000000E+00  0.0000000E+00  0.0000000E+00  0.0000000E+00  0.0000000E+00  0.0000000E+00  0.0000000E+00  0.0000000E+00  0.0000000E+00  0.0000000E+00  0.0000000E+00  0.0000000E+00  0.0000000E+00  0.0000000E+00  0.0000000E+00  0.0000000E+00  0.0000000E+00  0.0000000E+00  0.0000000E+00  0.0000000E+00  0.0000000E+00  0.0000000E+00  0.0000000E+00  0.0000000E+00  0.0000000E+00  0.0000000E+00  0.0000000E+00  0.0000000E+00  0.0000000E+00  0.0000000E+00  0.0000000E+00  0.0000000E+00  0.0000000E+00  0.0000000E+00  0.0000000E+00  0.0000000E+00  0.0000000E+00  0.0000000E+00  0.0000000E+00  0.0000000E+00  0.0000000E+00  0.0000000E+00  0.0000000E+00  0.0000000E+00  0.0000000E+00  0.0000000E+00  0.0000000E+00  0.0000000E+00  0.0000000E+00  0.0000000E+00  0.0000000E+00  0.0000000E+00  0.0000000E+00  0.0000000E+00  0.0000000E+00  0.0000000E+00  0.0000000E+00  0.0000000E+00  0.0000000E+00  0.0000000E+00  0.0000000E+00  0.0000000E+00  0.0000000E+00  0.0000000E+00  0.0000000E+00  0.0000000E+00  0.0000000E+00  0.0000000E+00  0.0000000E+00  0.0000000E+00  0.0000000E+00  0.0000000E+00  0.0000000E+00  0.0000000E+00  0.0000000E+00  0.0000000E+00  0.0000000E+00  0.0000000E+00  0.0000000E+00  0.0000000E+00  0.0000000E+00  0.0000000E+00  0.0000000E+00  0.0000000E+00  0.0000000E+00  0.0000000E+00  0.0000000E+00  0.0000000E+00  0.0000000E+00  0.0000000E+00  0.0000000E+00  0.0000000E+00  0.0000000E+00  0.0000000E+00  0.0000000E+00  0.0000000E+00  0.0000000E+00  0.0000000E+00  0.0000000E+00  0.0000000E+00  0.0000000E+00  0.0000000E+00  0.0000000E+00  0.0000000E+00  0.0000000E+00  0.0000000E+00  0.0000000E+00  0.0000000E+00  0.0000000E+00  0.0000000E+00  0.0000000E+00  0.0000000E+00  0.0000000E+00  0.0000000E+00  0.0000000E+00  0.0000000E+00  0.0000000E+00  0.0000000E+00  0.0000000E+00  0.0000000E+00  0.0000000E+00  0.0000000E+00  0.0000000E+00  0.0000000E+00  0.0000000E+00  0.0000000E+00  0.0000000E+00  0.0000000E+00  0.0000000E+00  0.0000000E+00  0.0000000E+00  0.0000000E+00  0.0000000E+00  0.0000000E+00  0.0000000E+00  0.0000000E+00  0.0000000E+00  0.0000000E+00  0.0000000E+00  0.0000000E+00  0.0000000E+00  0.0000000E+00  0.0000000E+00  0.0000000E+00  0.0000000E+00  0.0000000E+00  0.0000000E+00  0.0000000E+00  0.0000000E+00  0.0000000E+00  0.0000000E+00  0.0000000E+00  0.0000000E+00  0.0000000E+00  0.0000000E+00  0.0000000E+00  0.0000000E+00  0.0000000E+00  0.0000000E+00  0.0000000E+00  0.0000000E+00  0.0000000E+00  0.0000000E+00  0.0000000E+00  0.0000000E+00  0.0000000E+00  0.0000000E+00  0.0000000E+00  0.0000000E+00  0.0000000E+00  0.0000000E+00  0.0000000E+00  0.0000000E+00  0.0000000E+00  0.0000000E+00  0.0000000E+00  0.0000000E+00  0.0000000E+00  0.0000000E+00  0.0000000E+00  0.0000000E+00  0.0000000E+00  0.0000000E+00  0.0000000E+00
  0.7499998E+00  0.0000000E+00  0.0000000E+00  0.0000000E+00  0.0000000E+00  0.0000000E+00  0.0000000E+00  0.0000000E+00  0.0000000E+00  0.0000000E+00  0.0000000E+00  0.0000000E+00  0.0000000E+00  0.0000000E+00  0.0000000E+00  0.0000000E+00  0.0000000E+00  0.0000000E+00  0.0000000E+00  0.0000000E+00  0.0000000E+00  0.0000000E+00  0.0000000E+00  0.0000000E+00  0.0000000E+00  0.0000000E+00  0.0000000E+00  0.0000000E+00  0.0000000E+00  0.0000000E+00  0.0000000E+00  0.0000000E+00  0.0000000E+00  0.0000000E+00  0.0000000E+00  0.0000000E+00  0.0000000E+00  0.0000000E+00  0.0000000E+00  0.0000000E+00  0.0000000E+00  0.0000000E+00  0.0000000E+00  0.0000000E+00  0.0000000E+00  0.0000000E+00  0.0000000E+00  0.0000000E+00  0.0000000E+00  0.0000000E+00  0.0000000E+00  0.0000000E+00  0.0000000E+00  0.0000000E+00  0.0000000E+00  0.0000000E+00  0.0000000E+00  0.0000000E+00  0.0000000E+00  0.0000000E+00  0.0000000E+00  0.0000000E+00  0.0000000E+00  0.0000000E+00  0.0000000E+00  0.0000000E+00  0.0000000E+00  0.0000000E+00  0.0000000E+00  0.0000000E+00  0.0000000E+00  0.0000000E+00  0.0000000E+00  0.0000000E+00  0.0000000E+00  0.0000000E+00  0.0000000E+00  0.0000000E+00  0.0000000E+00  0.0000000E+00  0.0000000E+00  0.0000000E+00  0.0000000E+00  0.0000000E+00  0.0000000E+00  0.0000000E+00  0.0000000E+00  0.0000000E+00  0.0000000E+00  0.0000000E+00  0.0000000E+00  0.0000000E+00  0.0000000E+00  0.0000000E+00  0.0000000E+00  0.0000000E+00  0.0000000E+00  0.0000000E+00  0.0000000E+00  0.0000000E+00  0.0000000E+00  0.0000000E+00  0.0000000E+00  0.0000000E+00  0.0000000E+00  0.0000000E+00  0.0000000E+00  0.0000000E+00  0.0000000E+00  0.0000000E+00  0.0000000E+00  0.0000000E+00  0.0000000E+00  0.0000000E+00  0.0000000E+00  0.0000000E+00  0.0000000E+00  0.0000000E+00  0.0000000E+00  0.0000000E+00  0.0000000E+00  0.0000000E+00  0.0000000E+00  0.0000000E+00  0.0000000E+00  0.0000000E+00  0.0000000E+00  0.0000000E+00  0.0000000E+00  0.0000000E+00  0.0000000E+00  0.0000000E+00  0.0000000E+00  0.0000000E+00  0.0000000E+00  0.0000000E+00  0.0000000E+00  0.0000000E+00  0.0000000E+00  0.0000000E+00  0.0000000E+00  0.0000000E+00  0.0000000E+00  0.0000000E+00  0.0000000E+00  0.0000000E+00  0.0000000E+00  0.0000000E+00  0.0000000E+00  0.0000000E+00  0.0000000E+00  0.0000000E+00  0.0000000E+00  0.0000000E+00  0.0000000E+00  0.0000000E+00  0.0000000E+00  0.0000000E+00  0.0000000E+00  0.0000000E+00  0.0000000E+00  0.0000000E+00  0.0000000E+00  0.0000000E+00  0.0000000E+00  0.0000000E+00  0.0000000E+00  0.0000000E+00  0.0000000E+00  0.0000000E+00  0.0000000E+00  0.0000000E+00  0.0000000E+00  0.0000000E+00  0.0000000E+00  0.0000000E+00  0.0000000E+00  0.0000000E+00  0.0000000E+00  0.0000000E+00  0.0000000E+00  0.0000000E+00  0.0000000E+00  0.0000000E+00  0.0000000E+00  0.0000000E+00  0.0000000E+00  0.0000000E+00  0.0000000E+00  0.0000000E+00  0.0000000E+00  0.0000000E+00  0.0000000E+00  0.0000000E+00  0.0000000E+00  0.0000000E+00  0.0000000E+00  0.0000000E+00  0.0000000E+00  0.0000000E+00  0.0000000E+00
  0.7799997E+00  0.0000000E+00  0.0000000E+00  0.0000000E+00  0.0000000E+00  0.0000000E+00  0.0000000E+00  0.0000000E+00  0.0000000E+00  0.0000000E+00  0.0000000E+00  0.0000000E+00  0.0000000E+00  0.0000000E+00  0.0000000E+00  0.0000000E+00  0.0000000E+00  0.0000000E+00  0.0000000E+00  0.0000000E+00  0.0000000E+00  0.0000000E+00  0.0000000E+00  0.0000000E+00  0.0000000E+00  0.0000000E+00  0.0000000E+00  0.0000000E+00  0.0000000E+00  0.0000000E+00  0.0000000E+00  0.0000000E+00  0.0000000E+00  0.0000000E+00  0.0000000E+00  0.0000000E+00  0.0000000E+00  0.0000000E+00  0.0000000E+00  0.0000000E+00  0.0000000E+00  0.0000000E+00  0.0000000E+00  0.0000000E+00  0.0000000E+00  0.0000000E+00  0.0000000E+00  0.0000000E+00  0.0000000E+00  0.0000000E+00  0.0000000E+00  0.0000000E+00  0.0000000E+00  0.0000000E+00  0.0000000E+00  0.0000000E+00  0.0000000E+00  0.0000000E+00  0.0000000E+00  0.0000000E+00  0.0000000E+00  0.0000000E+00  0.0000000E+00  0.0000000E+00  0.0000000E+00  0.0000000E+00  0.0000000E+00  0.0000000E+00  0.0000000E+00  0.0000000E+00  0.0000000E+00  0.0000000E+00  0.0000000E+00  0.0000000E+00  0.0000000E+00  0.0000000E+00  0.0000000E+00  0.0000000E+00  0.0000000E+00  0.0000000E+00  0.0000000E+00  0.0000000E+00  0.0000000E+00  0.0000000E+00  0.0000000E+00  0.0000000E+00  0.0000000E+00  0.0000000E+00  0.0000000E+00  0.0000000E+00  0.0000000E+00  0.0000000E+00  0.0000000E+00  0.0000000E+00  0.0000000E+00  0.0000000E+00  0.0000000E+00  0.0000000E+00  0.0000000E+00  0.0000000E+00  0.0000000E+00  0.0000000E+00  0.0000000E+00  0.0000000E+00  0.0000000E+00  0.0000000E+00  0.0000000E+00  0.0000000E+00  0.0000000E+00  0.0000000E+00  0.0000000E+00  0.0000000E+00  0.0000000E+00  0.0000000E+00  0.0000000E+00  0.0000000E+00  0.0000000E+00  0.0000000E+00  0.0000000E+00  0.0000000E+00  0.0000000E+00  0.0000000E+00  0.0000000E+00  0.0000000E+00  0.0000000E+00  0.0000000E+00  0.0000000E+00  0.0000000E+00  0.0000000E+00  0.0000000E+00  0.0000000E+00  0.0000000E+00  0.0000000E+00  0.0000000E+00  0.0000000E+00  0.0000000E+00  0.0000000E+00  0.0000000E+00  0.0000000E+00  0.0000000E+00  0.0000000E+00  0.0000000E+00  0.0000000E+00  0.0000000E+00  0.0000000E+00  0.0000000E+00  0.0000000E+00  0.0000000E+00  0.0000000E+00  0.0000000E+00  0.0000000E+00  0.0000000E+00  0.0000000E+00  0.0000000E+00  0.0000000E+00  0.0000000E+00  0.0000000E+00  0.0000000E+00  0.0000000E+00  0.0000000E+00  0.0000000E+00  0.0000000E+00  0.0000000E+00  0.0000000E+00  0.0000000E+00  0.0000000E+00  0.0000000E+00  0.0000000E+00  0.0000000E+00  0.0000000E+00  0.0000000E+00  0.0000000E+00  0.0000000E+00  0.0000000E+00  0.0000000E+00  0.0000000E+00  0.0000000E+00  0.0000000E+00  0.0000000E+00  0.0000000E+00  0.0000000E+00  0.0000000E+00  0.0000000E+00  0.0000000E+00  0.0000000E+00  0.0000000E+00  0.0000000E+00  0.0000000E+00  0.0000000E+00  0.0000000E+00  0.0000000E+00  0.0000000E+00  0.0000000E+00  0.0000000E+00  0.0000000E+00  0.0000000E+00  0.0000000E+00  0.0000000E+00  0.0000000E+00  0.0000000E+00  0.0000000E+00
  0.8099997E+00  0.0000000E+00  0.0000000E+00  0.0000000E+00  0.0000000E+00  0.0000000E+00  0.0000000E+00  0.0000000E+00  0.0000000E+00  0.0000000E+00  0.0000000E+00  0.0000000E+00  0.0000000E+00  0.0000000E+00  0.0000000E+00  0.0000000E+00  0.0000000E+00  0.0000000E+00  0.0000000E+00  0.0000000E+00  0.0000000E+00  0.0000000E+00  0.0000000E+00  0.0000000E+00  0.0000000E+00  0.0000000E+00  0.0000000E+00  0.0000000E+00  0.0000000E+00  0.0000000E+00  0.0000000E+00  0.0000000E+00  0.0000000E+00  0.0000000E+00  0.0000000E+00  0.0000000E+00  0.0000000E+00  0.0000000E+00  0.0000000E+00  0.0000000E+00  0.0000000E+00  0.0000000E+00  0.0000000E+00  0.0000000E+00  0.0000000E+00  0.0000000E+00  0.0000000E+00  0.0000000E+00  0.0000000E+00  0.0000000E+00  0.0000000E+00  0.0000000E+00  0.0000000E+00  0.0000000E+00  0.0000000E+00  0.0000000E+00  0.0000000E+00  0.0000000E+00  0.0000000E+00  0.0000000E+00  0.0000000E+00  0.0000000E+00  0.0000000E+00  0.0000000E+00  0.0000000E+00  0.0000000E+00  0.0000000E+00  0.0000000E+00  0.0000000E+00  0.0000000E+00  0.0000000E+00  0.0000000E+00  0.0000000E+00  0.0000000E+00  0.0000000E+00  0.0000000E+00  0.0000000E+00  0.0000000E+00  0.0000000E+00  0.0000000E+00  0.0000000E+00  0.0000000E+00  0.0000000E+00  0.0000000E+00  0.0000000E+00  0.0000000E+00  0.0000000E+00  0.0000000E+00  0.0000000E+00  0.0000000E+00  0.0000000E+00  0.0000000E+00  0.0000000E+00  0.0000000E+00  0.0000000E+00  0.0000000E+00  0.0000000E+00  0.0000000E+00  0.0000000E+00  0.0000000E+00  0.0000000E+00  0.0000000E+00  0.0000000E+00  0.0000000E+00  0.0000000E+00  0.0000000E+00  0.0000000E+00  0.0000000E+00  0.0000000E+00  0.0000000E+00  0.0000000E+00  0.0000000E+00  0.0000000E+00  0.0000000E+00  0.0000000E+00  0.0000000E+00  0.0000000E+00  0.0000000E+00  0.0000000E+00  0.0000000E+00  0.0000000E+00  0.0000000E+00  0.0000000E+00  0.0000000E+00  0.0000000E+00  0.0000000E+00  0.0000000E+00  0.0000000E+00  0.0000000E+00  0.0000000E+00  0.0000000E+00  0.0000000E+00  0.0000000E+00  0.0000000E+00  0.0000000E+00  0.0000000E+00  0.0000000E+00  0.0000000E+00  0.0000000E+00  0.0000000E+00  0.0000000E+00  0.0000000E+00  0.0000000E+00  0.0000000E+00  0.0000000E+00  0.0000000E+00  0.0000000E+00  0.0000000E+00  0.0000000E+00  0.0000000E+00  0.0000000E+00  0.0000000E+00  0.0000000E+00  0.0000000E+00  0.0000000E+00  0.0000000E+00  0.0000000E+00  0.0000000E+00  0.0000000E+00  0.0000000E+00  0.0000000E+00  0.0000000E+00  0.0000000E+00  0.0000000E+00  0.0000000E+00  0.0000000E+00  0.0000000E+00  0.0000000E+00  0.0000000E+00  0.0000000E+00  0.0000000E+00  0.0000000E+00  0.0000000E+00  0.0000000E+00  0.0000000E+00  0.0000000E+00  0.0000000E+00  0.0000000E+00  0.0000000E+00  0.0000000E+00  0.0000000E+00  0.0000000E+00  0.0000000E+00  0.0000000E+00  0.0000000E+00  0.0000000E+00  0.0000000E+00  0.0000000E+00  0.0000000E+00  0.0000000E+00  0.0000000E+00  0.0000000E+00  0.0000000E+00  0.0000000E+00  0.0000000E+00  0.0000000E+00  0.0000000E+00  0.0000000E+00  0.0000000E+00  0.0000000E+00  0.0000000E+00
  0.8399997E+00  0.0000000E+00  0.0000000E+00  0.0000000E+00  0.0000000E+00  0.0000000E+00  0.0000000E+00  0.0000000E+00  0.0000000E+00  0.0000000E+00  0.0000000E+00  0.0000000E+00  0.0000000E+00  0.0000000E+00  0.0000000E+00  0.0000000E+00  0.0000000E+00  0.0000000E+00  0.0000000E+00  0.0000000E+00  0.0000000E+00  0.0000000E+00  0.0000000E+00  0.0000000E+00  0.0000000E+00  0.0000000E+00  0.0000000E+00  0.0000000E+00  0.0000000E+00  0.0000000E+00  0.0000000E+00  0.0000000E+00  0.0000000E+00  0.0000000E+00  0.0000000E+00  0.0000000E+00  0.0000000E+00  0.0000000E+00  0.0000000E+00  0.0000000E+00  0.0000000E+00  0.0000000E+00  0.0000000E+00  0.0000000E+00  0.0000000E+00  0.0000000E+00  0.0000000E+00  0.0000000E+00  0.0000000E+00  0.0000000E+00  0.0000000E+00  0.0000000E+00  0.0000000E+00  0.0000000E+00  0.0000000E+00  0.0000000E+00  0.0000000E+00  0.0000000E+00  0.0000000E+00  0.0000000E+00  0.0000000E+00  0.0000000E+00  0.0000000E+00  0.0000000E+00  0.0000000E+00  0.0000000E+00  0.0000000E+00  0.0000000E+00  0.0000000E+00  0.0000000E+00  0.0000000E+00  0.0000000E+00  0.0000000E+00  0.0000000E+00  0.0000000E+00  0.0000000E+00  0.0000000E+00  0.0000000E+00  0.0000000E+00  0.0000000E+00  0.0000000E+00  0.0000000E+00  0.0000000E+00  0.0000000E+00  0.0000000E+00  0.0000000E+00  0.0000000E+00  0.0000000E+00  0.0000000E+00  0.0000000E+00  0.0000000E+00  0.0000000E+00  0.0000000E+00  0.0000000E+00  0.0000000E+00  0.0000000E+00  0.0000000E+00  0.0000000E+00  0.0000000E+00  0.0000000E+00  0.0000000E+00  0.0000000E+00  0.0000000E+00  0.0000000E+00  0.0000000E+00  0.0000000E+00  0.0000000E+00  0.0000000E+00  0.0000000E+00  0.0000000E+00  0.0000000E+00  0.0000000E+00  0.0000000E+00  0.0000000E+00  0.0000000E+00  0.0000000E+00  0.0000000E+00  0.0000000E+00  0.0000000E+00  0.0000000E+00  0.0000000E+00  0.0000000E+00  0.0000000E+00  0.0000000E+00  0.0000000E+00  0.0000000E+00  0.0000000E+00  0.0000000E+00  0.0000000E+00  0.0000000E+00  0.0000000E+00  0.0000000E+00  0.0000000E+00  0.0000000E+00  0.0000000E+00  0.0000000E+00  0.0000000E+00  0.0000000E+00  0.0000000E+00  0.0000000E+00  0.0000000E+00  0.0000000E+00  0.0000000E+00  0.0000000E+00  0.0000000E+00  0.0000000E+00  0.0000000E+00  0.0000000E+00  0.0000000E+00  0.0000000E+00  0.0000000E+00  0.0000000E+00  0.0000000E+00  0.0000000E+00  0.0000000E+00  0.0000000E+00  0.0000000E+00  0.0000000E+00  0.0000000E+00  0.0000000E+00  0.0000000E+00  0.0000000E+00  0.0000000E+00  0.0000000E+00  0.0000000E+00  0.0000000E+00  0.0000000E+00  0.0000000E+00  0.0000000E+00  0.0000000E+00  0.0000000E+00  0.0000000E+00  0.0000000E+00  0.0000000E+00  0.0000000E+00  0.0000000E+00  0.0000000E+00  0.0000000E+00  0.0000000E+00  0.0000000E+00  0.0000000E+00  0.0000000E+00  0.0000000E+00  0.0000000E+00  0.0000000E+00  0.0000000E+00  0.0000000E+00  0.0000000E+00  0.0000000E+00  0.0000000E+00  0.0000000E+00  0.0000000E+00  0.0000000E+00  0.0000000E+00  0.0000000E+00  0.0000000E+00  0.0000000E+00  0.0000000E+00  0.0000000E+00  0.0000000E+00  0.0000000E+00
  0.8699996E+00  0.0000000E+00  0.0000000E+00  0.0000000E+00  0.0000000E+00  0.0000000E+00  0.0000000E+00  0.0000000E+00  0.0000000E+00  0.0000000E+00  0.0000000E+00  0.0000000E+00  0.0000000E+00  0.0000000E+00  0.0000000E+00  0.0000000E+00  0.0000000E+00  0.0000000E+00  0.0000000E+00  0.0000000E+00  0.0000000E+00  0.0000000E+00  0.0000000E+00  0.0000000E+00  0.0000000E+00  0.0000000E+00  0.0000000E+00  0.0000000E+00  0.0000000E+00  0.0000000E+00  0.0000000E+00  0.0000000E+00  0.0000000E+00  0.0000000E+00  0.0000000E+00  0.0000000E+00  0.0000000E+00  0.0000000E+00  0.0000000E+00  0.0000000E+00  0.0000000E+00  0.0000000E+00  0.0000000E+00  0.0000000E+00  0.0000000E+00  0.0000000E+00  0.0000000E+00  0.0000000E+00  0.0000000E+00  0.0000000E+00  0.0000000E+00  0.0000000E+00  0.0000000E+00  0.0000000E+00  0.0000000E+00  0.0000000E+00  0.0000000E+00  0.0000000E+00  0.0000000E+00  0.0000000E+00  0.0000000E+00  0.0000000E+00  0.0000000E+00  0.0000000E+00  0.0000000E+00  0.0000000E+00  0.0000000E+00  0.0000000E+00  0.0000000E+00  0.0000000E+00  0.0000000E+00  0.0000000E+00  0.0000000E+00  0.0000000E+00  0.0000000E+00  0.0000000E+00  0.0000000E+00  0.0000000E+00  0.0000000E+00  0.0000000E+00  0.0000000E+00  0.0000000E+00  0.0000000E+00  0.0000000E+00  0.0000000E+00  0.0000000E+00  0.0000000E+00  0.0000000E+00  0.0000000E+00  0.0000000E+00  0.0000000E+00  0.0000000E+00  0.0000000E+00  0.0000000E+00  0.0000000E+00  0.0000000E+00  0.0000000E+00  0.0000000E+00  0.0000000E+00  0.0000000E+00  0.0000000E+00  0.0000000E+00  0.0000000E+00  0.0000000E+00  0.0000000E+00  0.0000000E+00  0.0000000E+00  0.0000000E+00  0.0000000E+00  0.0000000E+00  0.0000000E+00  0.0000000E+00  0.0000000E+00  0.0000000E+00  0.0000000E+00  0.0000000E+00  0.0000000E+00  0.0000000E+00  0.0000000E+00  0.0000000E+00  0.0000000E+00  0.0000000E+00  0.0000000E+00  0.0000000E+00  0.0000000E+00  0.0000000E+00  0.0000000E+00  0.0000000E+00  0.0000000E+00  0.0000000E+00  0.0000000E+00  0.0000000E+00  0.0000000E+00  0.0000000E+00  0.0000000E+00  0.0000000E+00  0.0000000E+00  0.0000000E+00  0.0000000E+00  0.0000000E+00  0.0000000E+00  0.0000000E+00  0.0000000E+00  0.0000000E+00  0.0000000E+00  0.0000000E+00  0.0000000E+00  0.0000000E+00  0.0000000E+00  0.0000000E+00  0.0000000E+00  0.0000000E+00  0.0000000E+00  0.0000000E+00  0.0000000E+00  0.0000000E+00  0.0000000E+00  0.0000000E+00  0.0000000E+00  0.0000000E+00  0.0000000E+00  0.0000000E+00  0.0000000E+00  0.0000000E+00  0.0000000E+00  0.0000000E+00  0.0000000E+00  0.0000000E+00  0.0000000E+00  0.0000000E+00  0.0000000E+00  0.0000000E+00  0.0000000E+00  0.0000000E+00  0.0000000E+00  0.0000000E+00  0.0000000E+00  0.0000000E+00  0.0000000E+00  0.0000000E+00  0.0000000E+00  0.0000000E+00  0.0000000E+00  0.0000000E+00  0.0000000E+00  0.0000000E+00  0.0000000E+00  0.0000000E+00  0.0000000E+00  0.0000000E+00  0.0000000E+00  0.0000000E+00  0.0000000E+00  0.0000000E+00  0.0000000E+00  0.0000000E+00  0.0000000E+00  0.0000000E+00  0.0000000E+00  0.0000000E+00  0.0000000E+00
  0.8999996E+00  0.0000000E+00  0.0000000E+00  0.0000000E+00  0.0000000E+00  0.0000000E+00  0.0000000E+00  0.0000000E+00  0.0000000E+00  0.0000000E+00  0.0000000E+00  0.0000000E+00  0.0000000E+00  0.0000000E+00  0.0000000E+00  0.0000000E+00  0.0000000E+00  0.0000000E+00  0.0000000E+00  0.0000000E+00  0.0000000E+00  0.0000000E+00  0.0000000E+00  0.0000000E+00  0.0000000E+00  0.0000000E+00  0.0000000E+00  0.0000000E+00  0.0000000E+00  0.0000000E+00  0.0000000E+00  0.0000000E+00  0.0000000E+00  0.0000000E+00  0.0000000E+00  0.0000000E+00  0.0000000E+00  0.0000000E+00  0.0000000E+00  0.0000000E+00  0.0000000E+00  0.0000000E+00  0.0000000E+00  0.0000000E+00  0.0000000E+00  0.0000000E+00  0.0000000E+00  0.0000000E+00  0.0000000E+00  0.0000000E+00  0.0000000E+00  0.0000000E+00  0.0000000E+00  0.0000000E+00  0.0000000E+00  0.0000000E+00  0.0000000E+00  0.0000000E+00  0.0000000E+00  0.0000000E+00  0.0000000E+00  0.0000000E+00  0.0000000E+00  0.0000000E+00  0.0000000E+00  0.0000000E+00  0.0000000E+00  0.0000000E+00  0.0000000E+00  0.0000000E+00  0.0000000E+00  0.0000000E+00  0.0000000E+00  0.0000000E+00  0.0000000E+00  0.0000000E+00  0.0000000E+00  0.0000000E+00  0.0000000E+00  0.0000000E+00  0.0000000E+00  0.0000000E+00  0.0000000E+00  0.0000000E+00  0.0000000E+00  0.0000000E+00  0.0000000E+00  0.0000000E+00  0.0000000E+00  0.0000000E+00  0.0000000E+00  0.0000000E+00  0.0000000E+00  0.0000000E+00  0.0000000E+00  0.0000000E+00  0.0000000E+00  0.0000000E+00  0.0000000E+00  0.0000000E+00  0.0000000E+00  0.0000000E+00  0.0000000E+00  0.0000000E+00  0.0000000E+00  0.0000000E+00  0.0000000E+00  0.0000000E+00  0.0000000E+00  0.0000000E+00  0.0000000E+00  0.0000000E+00  0.0000000E+00  0.0000000E+00  0.0000000E+00  0.0000000E+00  0.0000000E+00  0.0000000E+00  0.0000000E+00  0.0000000E+00  0.0000000E+00  0.0000000E+00  0.0000000E+00  0.0000000E+00  0.0000000E+00  0.0000000E+00  0.0000000E+00  0.0000000E+00  0.0000000E+00  0.0000000E+00  0.0000000E+00  0.0000000E+00  0.0000000E+00  0.0000000E+00  0.0000000E+00  0.0000000E+00  0.0000000E+00  0.0000000E+00  0.0000000E+00  0.0000000E+00  0.0000000E+00  0.0000000E+00  0.0000000E+00  0.0000000E+00  0.0000000E+00  0.0000000E+00  0.0000000E+00  0.0000000E+00  0.0000000E+00  0.0000000E+00  0.0000000E+00  0.0000000E+00  0.0000000E+00  0.0000000E+00  0.0000000E+00  0.0000000E+00  0.0000000E+00  0.0000000E+00  0.0000000E+00  0.0000000E+00  0.0000000E+00  0.0000000E+00  0.0000000E+00  0.0000000E+00  0.0000000E+00  0.0000000E+00  0.0000000E+00  0.0000000E+00  0.0000000E+00  0.0000000E+00  0.0000000E+00  0.0000000E+00  0.0000000E+00  0.0000000E+00  0.0000000E+00  0.0000000E+00  0.0000000E+00  0.0000000E+00  0.0000000E+00  0.0000000E+00  0.0000000E+00  0.0000000E+00  0.0000000E+00  0.0000000E+00  0.0000000E+00  0.0000000E+00  0.0000000E+00  0.0000000E+00  0.0000000E+00  0.0000000E+00  0.0000000E+00  0.0000000E+00  0.0000000E+00  0.0000000E+00  0.0000000E+00  0.0000000E+00  0.0000000E+00  0.0000000E+00  0.0000000E+00  0.0000000E+00  0.0000000E+00
  0.9299996E+00  0.0000000E+00  0.0000000E+00  0.0000000E+00  0.0000000E+00  0.0000000E+00  0.0000000E+00  0.0000000E+00  0.0000000E+00  0.0000000E+00  0.0000000E+00  0.0000000E+00  0.0000000E+00  0.0000000E+00  0.0000000E+00  0.0000000E+00  0.0000000E+00  0.0000000E+00  0.0000000E+00  0.0000000E+00  0.0000000E+00  0.0000000E+00  0.0000000E+00  0.0000000E+00  0.0000000E+00  0.0000000E+00  0.0000000E+00  0.0000000E+00  0.0000000E+00  0.0000000E+00  0.0000000E+00  0.0000000E+00  0.0000000E+00  0.0000000E+00  0.0000000E+00  0.0000000E+00  0.0000000E+00  0.0000000E+00  0.0000000E+00  0.0000000E+00  0.0000000E+00  0.0000000E+00  0.0000000E+00  0.0000000E+00  0.0000000E+00  0.0000000E+00  0.0000000E+00  0.0000000E+00  0.0000000E+00  0.0000000E+00  0.0000000E+00  0.0000000E+00  0.0000000E+00  0.0000000E+00  0.0000000E+00  0.0000000E+00  0.0000000E+00  0.0000000E+00  0.0000000E+00  0.0000000E+00  0.0000000E+00  0.0000000E+00  0.0000000E+00  0.0000000E+00  0.0000000E+00  0.0000000E+00  0.0000000E+00  0.0000000E+00  0.0000000E+00  0.0000000E+00  0.0000000E+00  0.0000000E+00  0.0000000E+00  0.0000000E+00  0.0000000E+00  0.0000000E+00  0.0000000E+00  0.0000000E+00  0.0000000E+00  0.0000000E+00  0.0000000E+00  0.0000000E+00  0.0000000E+00  0.0000000E+00  0.0000000E+00  0.0000000E+00  0.0000000E+00  0.0000000E+00  0.0000000E+00  0.0000000E+00  0.0000000E+00  0.0000000E+00  0.0000000E+00  0.0000000E+00  0.0000000E+00  0.0000000E+00  0.0000000E+00  0.0000000E+00  0.0000000E+00  0.0000000E+00  0.0000000E+00  0.0000000E+00  0.0000000E+00  0.0000000E+00  0.0000000E+00  0.0000000E+00  0.0000000E+00  0.0000000E+00  0.0000000E+00  0.0000000E+00  0.0000000E+00  0.0000000E+00  0.0000000E+00  0.0000000E+00  0.0000000E+00  0.0000000E+00  0.0000000E+00  0.0000000E+00  0.0000000E+00  0.0000000E+00  0.0000000E+00  0.0000000E+00  0.0000000E+00  0.0000000E+00  0.0000000E+00  0.0000000E+00  0.0000000E+00  0.0000000E+00  0.0000000E+00  0.0000000E+00  0.0000000E+00  0.0000000E+00  0.0000000E+00  0.0000000E+00  0.0000000E+00  0.0000000E+00  0.0000000E+00  0.0000000E+00  0.0000000E+00  0.0000000E+00  0.0000000E+00  0.0000000E+00  0.0000000E+00  0.0000000E+00  0.0000000E+00  0.0000000E+00  0.0000000E+00  0.0000000E+00  0.0000000E+00  0.0000000E+00  0.0000000E+00  0.0000000E+00  0.0000000E+00  0.0000000E+00  0.0000000E+00  0.0000000E+00  0.0000000E+00  0.0000000E+00  0.0000000E+00  0.0000000E+00  0.0000000E+00  0.0000000E+00  0.0000000E+00  0.0000000E+00  0.0000000E+00  0.0000000E+00  0.0000000E+00  0.0000000E+00  0.0000000E+00  0.0000000E+00  0.0000000E+00  0.0000000E+00  0.0000000E+00  0.0000000E+00  0.0000000E+00  0.0000000E+00  0.0000000E+00  0.0000000E+00  0.0000000E+00  0.0000000E+00  0.0000000E+00  0.0000000E+00  0.0000000E+00  0.0000000E+00  0.0000000E+00  0.0000000E+00  0.0000000E+00  0.0000000E+00  0.0000000E+00  0.0000000E+00  0.0000000E+00  0.0000000E+00  0.0000000E+00  0.0000000E+00  0.0000000E+00  0.0000000E+00  0.0000000E+00  0.0000000E+00  0.0000000E+00  0.0000000E+00  0.0000000E+00
  0.9599996E+00  0.0000000E+00  0.0000000E+00  0.0000000E+00  0.0000000E+00  0.0000000E+00  0.0000000E+00  0.0000000E+00  0.0000000E+00  0.0000000E+00  0.0000000E+00  0.0000000E+00  0.0000000E+00  0.0000000E+00  0.0000000E+00  0.0000000E+00  0.0000000E+00  0.0000000E+00  0.0000000E+00  0.0000000E+00  0.0000000E+00  0.0000000E+00  0.0000000E+00  0.0000000E+00  0.0000000E+00  0.0000000E+00  0.0000000E+00  0.0000000E+00  0.0000000E+00  0.0000000E+00  0.0000000E+00  0.0000000E+00  0.0000000E+00  0.0000000E+00  0.0000000E+00  0.0000000E+00  0.0000000E+00  0.0000000E+00  0.0000000E+00  0.0000000E+00  0.0000000E+00  0.0000000E+00  0.0000000E+00  0.0000000E+00  0.0000000E+00  0.0000000E+00  0.0000000E+00  0.0000000E+00  0.0000000E+00  0.0000000E+00  0.0000000E+00  0.0000000E+00  0.0000000E+00  0.0000000E+00  0.0000000E+00  0.0000000E+00  0.0000000E+00  0.0000000E+00  0.0000000E+00  0.0000000E+00  0.0000000E+00  0.0000000E+00  0.0000000E+00  0.0000000E+00  0.0000000E+00  0.0000000E+00  0.0000000E+00  0.0000000E+00  0.0000000E+00  0.0000000E+00  0.0000000E+00  0.0000000E+00  0.0000000E+00  0.0000000E+00  0.0000000E+00  0.0000000E+00  0.0000000E+00  0.0000000E+00  0.0000000E+00  0.0000000E+00  0.0000000E+00  0.0000000E+00  0.0000000E+00  0.0000000E+00  0.0000000E+00  0.0000000E+00  0.0000000E+00  0.0000000E+00  0.0000000E+00  0.0000000E+00  0.0000000E+00  0.0000000E+00  0.0000000E+00  0.0000000E+00  0.0000000E+00  0.0000000E+00  0.0000000E+00  0.0000000E+00  0.0000000E+00  0.0000000E+00  0.0000000E+00  0.0000000E+00  0.0000000E+00  0.0000000E+00  0.0000000E+00  0.0000000E+00  0.0000000E+00  0.0000000E+00  0.0000000E+00  0.0000000E+00  0.0000000E+00  0.0000000E+00  0.0000000E+00  0.0000000E+00  0.0000000E+00  0.0000000E+00  0.0000000E+00  0.0000000E+00  0.0000000E+00  0.0000000E+00  0.0000000E+00  0.0000000E+00  0.0000000E+00  0.0000000E+00  0.0000000E+00  0.0000000E+00  0.0000000E+00  0.0000000E+00  0.0000000E+00  0.0000000E+00  0.0000000E+00  0.0000000E+00  0.0000000E+00  0.0000000E+00  0.0000000E+00  0.0000000E+00  0.0000000E+00  0.0000000E+00  0.0000000E+00  0.0000000E+00  0.0000000E+00  0.0000000E+00  0.0000000E+00  0.0000000E+00  0.0000000E+00  0.0000000E+00  0.0000000E+00  0.0000000E+00  0.0000000E+00  0.0000000E+00  0.0000000E+00  0.0000000E+00  0.0000000E+00  0.0000000E+00  0.0000000E+00  0.0000000E+00  0.0000000E+00  0.0000000E+00  0.0000000E+00  0.0000000E+00  0.0000000E+00  0.0000000E+00  0.0000000E+00  0.0000000E+00  0.0000000E+00  0.0000000E+00  0.0000000E+00  0.0000000E+00  0.0000000E+00  0.0000000E+00  0.0000000E+00  0.0000000E+00  0.0000000E+00  0.0000000E+00  0.0000000E+00  0.0000000E+00  0.0000000E+00  0.0000000E+00  0.0000000E+00  0.0000000E+00  0.0000000E+00  0.0000000E+00  0.0000000E+00  0.0000000E+00  0.0000000E+00  0.0000000E+00  0.0000000E+00  0.0000000E+00  0.0000000E+00  0.0000000E+00  0.0000000E+00  0.0000000E+00  0.0000000E+00  0.0000000E+00  0.0000000E+00  0.0000000E+00  0.0000000E+00  0.0000000E+00  0.0000000E+00  0.0000000E+00  0.0000000E+00
  0.9899995E+00  0.0000000E+00  0.0000000E+00  0.0000000E+00  0.0000000E+00  0.0000000E+00  0.0000000E+00  0.0000000E+00  0.0000000E+00  0.0000000E+00  0.0000000E+00  0.0000000E+00  0.0000000E+00  0.0000000E+00  0.0000000E+00  0.0000000E+00  0.0000000E+00  0.0000000E+00  0.0000000E+00  0.0000000E+00  0.0000000E+00  0.0000000E+00  0.0000000E+00  0.0000000E+00  0.0000000E+00  0.0000000E+00  0.0000000E+00  0.0000000E+00  0.0000000E+00  0.0000000E+00  0.0000000E+00  0.0000000E+00  0.0000000E+00  0.0000000E+00  0.0000000E+00  0.0000000E+00  0.0000000E+00  0.0000000E+00  0.0000000E+00  0.0000000E+00  0.0000000E+00  0.0000000E+00  0.0000000E+00  0.0000000E+00  0.0000000E+00  0.0000000E+00  0.0000000E+00  0.0000000E+00  0.0000000E+00  0.0000000E+00  0.0000000E+00  0.0000000E+00  0.0000000E+00  0.0000000E+00  0.0000000E+00  0.0000000E+00  0.0000000E+00  0.0000000E+00  0.0000000E+00  0.0000000E+00  0.0000000E+00  0.0000000E+00  0.0000000E+00  0.0000000E+00  0.0000000E+00  0.0000000E+00  0.0000000E+00  0.0000000E+00  0.0000000E+00  0.0000000E+00  0.0000000E+00  0.0000000E+00  0.0000000E+00  0.0000000E+00  0.0000000E+00  0.0000000E+00  0.0000000E+00  0.0000000E+00  0.0000000E+00  0.0000000E+00  0.0000000E+00  0.0000000E+00  0.0000000E+00  0.0000000E+00  0.0000000E+00  0.0000000E+00  0.0000000E+00  0.0000000E+00  0.0000000E+00  0.0000000E+00  0.0000000E+00  0.0000000E+00  0.0000000E+00  0.0000000E+00  0.0000000E+00  0.0000000E+00  0.0000000E+00  0.0000000E+00  0.0000000E+00  0.0000000E+00  0.0000000E+00  0.0000000E+00  0.0000000E+00  0.0000000E+00  0.0000000E+00  0.0000000E+00  0.0000000E+00  0.0000000E+00  0.0000000E+00  0.0000000E+00  0.0000000E+00  0.0000000E+00  0.0000000E+00  0.0000000E+00  0.0000000E+00  0.0000000E+00  0.0000000E+00  0.0000000E+00  0.0000000E+00  0.0000000E+00  0.0000000E+00  0.0000000E+00  0.0000000E+00  0.0000000E+00  0.0000000E+00  0.0000000E+00  0.0000000E+00  0.0000000E+00  0.0000000E+00  0.0000000E+00  0.0000000E+00  0.0000000E+00  0.0000000E+00  0.0000000E+00  0.0000000E+00  0.0000000E+00  0.0000000E+00  0.0000000E+00  0.0000000E+00  0.0000000E+00  0.0000000E+00  0.0000000E+00  0.0000000E+00  0.0000000E+00  0.0000000E+00  0.0000000E+00  0.0000000E+00  0.0000000E+00  0.0000000E+00  0.0000000E+00  0.0000000E+00  0.0000000E+00  0.0000000E+00  0.0000000E+00  0.0000000E+00  0.0000000E+00  0.0000000E+00  0.0000000E+00  0.0000000E+00  0.0000000E+00  0.0000000E+00  0.0000000E+00  0.0000000E+00  0.0000000E+00  0.0000000E+00  0.0000000E+00  0.0000000E+00  0.0000000E+00  0.0000000E+00  0.0000000E+00  0.0000000E+00  0.0000000E+00  0.0000000E+00  0.0000000E+00  0.0000000E+00  0.0000000E+00  0.0000000E+00  0.0000000E+00  0.0000000E+00  0.0000000E+00  0.0000000E+00  0.0000000E+00  0.0000000E+00  0.0000000E+00  0.0000000E+00  0.0000000E+00  0.0000000E+00  0.0000000E+00  0.0000000E+00  0.0000000E+00  0.0000000E+00  0.0000000E+00  0.0000000E+00  0.0000000E+00  0.0000000E+00  0.0000000E+00  0.0000000E+00  0.0000000E+00  0.0000000E+00  0.0000000E+00  0.0000000E+00
  0.1020000E+01  0.0000000E+00  0.0000000E+00  0.0000000E+00  0.0000000E+00  0.0000000E+00  0.0000000E+00  0.0000000E+00  0.0000000E+00  0.0000000E+00  0.0000000E+00  0.0000000E+00  0.0000000E+00  0.0000000E+00  0.0000000E+00  0.0000000E+00  0.0000000E+00  0.0000000E+00  0.0000000E+00  0.0000000E+00  0.0000000E+00  0.0000000E+00  0.0000000E+00  0.0000000E+00  0.0000000E+00  0.0000000E+00  0.0000000E+00  0.0000000E+00  0.0000000E+00  0.0000000E+00  0.0000000E+00  0.0000000E+00  0.0000000E+00  0.0000000E+00  0.0000000E+00  0.0000000E+00  0.0000000E+00  0.0000000E+00  0.0000000E+00  0.0000000E+00  0.0000000E+00  0.0000000E+00  0.0000000E+00  0.0000000E+00  0.0000000E+00  0.0000000E+00  0.0000000E+00  0.0000000E+00  0.0000000E+00  0.0000000E+00  0.0000000E+00  0.0000000E+00  0.0000000E+00  0.0000000E+00  0.0000000E+00  0.0000000E+00  0.0000000E+00  0.0000000E+00  0.0000000E+00  0.0000000E+00  0.0000000E+00  0.0000000E+00  0.0000000E+00  0.0000000E+00  0.0000000E+00  0.0000000E+00  0.0000000E+00  0.0000000E+00  0.0000000E+00  0.0000000E+00  0.0000000E+00  0.0000000E+00  0.0000000E+00  0.0000000E+00  0.0000000E+00  0.0000000E+00  0.0000000E+00  0.0000000E+00  0.0000000E+00  0.0000000E+00  0.0000000E+00  0.0000000E+00  0.0000000E+00  0.0000000E+00  0.0000000E+00  0.0000000E+00  0.0000000E+00  0.0000000E+00  0.0000000E+00  0.0000000E+00  0.0000000E+00  0.0000000E+00  0.0000000E+00  0.0000000E+00  0.0000000E+00  0.0000000E+00  0.0000000E+00  0.0000000E+00  0.0000000E+00  0.0000000E+00  0.0000000E+00  0.0000000E+00  0.0000000E+00  0.0000000E+00  0.0000000E+00  0.0000000E+00  0.0000000E+00  0.0000000E+00  0.0000000E+00  0.0000000E+00  0.0000000E+00  0.0000000E+00  0.0000000E+00  0.0000000E+00  0.0000000E+00  0.0000000E+00  0.0000000E+00  0.0000000E+00  0.0000000E+00  0.0000000E+00  0.0000000E+00  0.0000000E+00  0.0000000E+00  0.0000000E+00  0.0000000E+00  0.0000000E+00  0.0000000E+00  0.0000000E+00  0.0000000E+00  0.0000000E+00  0.0000000E+00  0.0000000E+00  0.0000000E+00  0.0000000E+00  0.0000000E+00  0.0000000E+00  0.0000000E+00  0.0000000E+00  0.0000000E+00  0.0000000E+00  0.0000000E+00  0.0000000E+00  0.0000000E+00  0.0000000E+00  0.0000000E+00  0.0000000E+00  0.0000000E+00  0.0000000E+00  0.0000000E+00  0.0000000E+00  0.0000000E+00  0.0000000E+00  0.0000000E+00  0.0000000E+00  0.0000000E+00  0.0000000E+00  0.0000000E+00  0.0000000E+00  0.0000000E+00  0.0000000E+00  0.0000000E+00  0.0000000E+00  0.0000000E+00  0.0000000E+00  0.0000000E+00  0.0000000E+00  0.0000000E+00  0.0000000E+00  0.0000000E+00  0.0000000E+00  0.0000000E+00  0.0000000E+00  0.0000000E+00  0.0000000E+00  0.0000000E+00  0.0000000E+00  0.0000000E+00  0.0000000E+00  0.0000000E+00  0.0000000E+00  0.0000000E+00  0.0000000E+00  0.0000000E+00  0.0000000E+00  0.0000000E+00  0.0000000E+00  0.0000000E+00  0.0000000E+00  0.0000000E+00  0.0000000E+00  0.0000000E+00  0.0000000E+00  0.0000000E+00  0.0000000E+00  0.0000000E+00  0.0000000E+00  0.0000000E+00  0.0000000E+00  0.0000000E+00  0.0000000E+00  0.0000000E+00
  0.1049999E+01  0.0000000E+00  0.0000000E+00  0.0000000E+00  0.0000000E+00  0.0000000E+00  0.0000000E+00  0.0000000E+00  0.0000000E+00  0.0000000E+00  0.0000000E+00  0.0000000E+00  0.0000000E+00  0.0000000E+00  0.0000000E+00  0.0000000E+00  0.0000000E+00  0.0000000E+00  0.0000000E+00  0.0000000E+00  0.0000000E+00  0.0000000E+00  0.0000000E+00  0.0000000E+00  0.0000000E+00  0.0000000E+00  0.0000000E+00  0.0000000E+00  0.0000000E+00  0.0000000E+00  0.0000000E+00  0.0000000E+00  0.0000000E+00  0.0000000E+00  0.0000000E+00  0.0000000E+00  0.0000000E+00  0.0000000E+00  0.0000000E+00  0.0000000E+00  0.0000000E+00  0.0000000E+00  0.0000000E+00  0.0000000E+00  0.0000000E+00  0.0000000E+00  0.0000000E+00  0.0000000E+00  0.0000000E+00  0.0000000E+00  0.0000000E+00  0.0000000E+00  0.0000000E+00  0.0000000E+00  0.0000000E+00  0.0000000E+00  0.0000000E+00  0.0000000E+00  0.0000000E+00  0.0000000E+00  0.0000000E+00  0.0000000E+00  0.0000000E+00  0.0000000E+00  0.0000000E+00  0.0000000E+00  0.0000000E+00  0.0000000E+00  0.0000000E+00  0.0000000E+00  0.0000000E+00  0.0000000E+00  0.0000000E+00  0.0000000E+00  0.0000000E+00  0.0000000E+00  0.0000000E+00  0.0000000E+00  0.0000000E+00  0.0000000E+00  0.0000000E+00  0.0000000E+00  0.0000000E+00  0.0000000E+00  0.0000000E+00  0.0000000E+00  0.0000000E+00  0.0000000E+00  0.0000000E+00  0.0000000E+00  0.0000000E+00  0.0000000E+00  0.0000000E+00  0.0000000E+00  0.0000000E+00  0.0000000E+00  0.0000000E+00  0.0000000E+00  0.0000000E+00  0.0000000E+00  0.0000000E+00  0.0000000E+00  0.0000000E+00  0.0000000E+00  0.0000000E+00  0.0000000E+00  0.0000000E+00  0.0000000E+00  0.0000000E+00  0.0000000E+00  0.0000000E+00  0.0000000E+00  0.0000000E+00  0.0000000E+00  0.0000000E+00  0.0000000E+00  0.0000000E+00  0.0000000E+00  0.0000000E+00  0.0000000E+00  0.0000000E+00  0.0000000E+00  0.0000000E+00  0.0000000E+00  0.0000000E+00  0.0000000E+00  0.0000000E+00  0.0000000E+00  0.0000000E+00  0.0000000E+00  0.0000000E+00  0.0000000E+00  0.0000000E+00  0.0000000E+00  0.0000000E+00  0.0000000E+00  0.0000000E+00  0.0000000E+00  0.0000000E+00  0.0000000E+00  0.0000000E+00  0.0000000E+00  0.0000000E+00  0.0000000E+00  0.0000000E+00  0.0000000E+00  0.0000000E+00  0.0000000E+00  0.0000000E+00  0.0000000E+00  0.0000000E+00  0.0000000E+00  0.0000000E+00  0.0000000E+00  0.0000000E+00  0.0000000E+00  0.0000000E+00  0.0000000E+00  0.0000000E+00  0.0000000E+00  0.0000000E+00  0.0000000E+00  0.0000000E+00  0.0000000E+00  0.0000000E+00  0.0000000E+00  0.0000000E+00  0.0000000E+00  0.0000000E+00  0.0000000E+00  0.0000000E+00  0.0000000E+00  0.0000000E+00  0.0000000E+00  0.0000000E+00  0.0000000E+00  0.0000000E+00  0.0000000E+00  0.0000000E+00  0.0000000E+00  0.0000000E+00  0.0000000E+00  0.0000000E+00  0.0000000E+00  0.0000000E+00  0.0000000E+00  0.0000000E+00  0.0000000E+00  0.0000000E+00  0.0000000E+00  0.0000000E+00  0.0000000E+00  0.0000000E+00  0.0000000E+00  0.0000000E+00  0.0000000E+00  0.0000000E+00  0.0000000E+00  0.0000000E+00  0.0000000E+00  0.0000000E+00
  0.1079999E+01  0.0000000E+00  0.0000000E+00  0.0000000E+00  0.0000000E+00  0.0000000E+00  0.0000000E+00  0.0000000E+00  0.0000000E+00  0.0000000E+00  0.0000000E+00  0.0000000E+00  0.0000000E+00  0.0000000E+00  0.0000000E+00  0.0000000E+00  0.0000000E+00  0.0000000E+00  0.0000000E+00  0.0000000E+00  0.0000000E+00  0.0000000E+00  0.0000000E+00  0.0000000E+00  0.0000000E+00  0.0000000E+00  0.0000000E+00  0.0000000E+00  0.0000000E+00  0.0000000E+00  0.0000000E+00  0.0000000E+00  0.0000000E+00  0.0000000E+00  0.0000000E+00  0.0000000E+00  0.0000000E+00  0.0000000E+00  0.0000000E+00  0.0000000E+00  0.0000000E+00  0.0000000E+00  0.0000000E+00  0.0000000E+00  0.0000000E+00  0.0000000E+00  0.0000000E+00  0.0000000E+00  0.0000000E+00  0.0000000E+00  0.0000000E+00  0.0000000E+00  0.0000000E+00  0.0000000E+00  0.0000000E+00  0.0000000E+00  0.0000000E+00  0.0000000E+00  0.0000000E+00  0.0000000E+00  0.0000000E+00  0.0000000E+00  0.0000000E+00  0.0000000E+00  0.0000000E+00  0.0000000E+00  0.0000000E+00  0.0000000E+00  0.0000000E+00  0.0000000E+00  0.0000000E+00  0.0000000E+00  0.0000000E+00  0.0000000E+00  0.0000000E+00  0.0000000E+00  0.0000000E+00  0.0000000E+00  0.0000000E+00  0.0000000E+00  0.0000000E+00  0.0000000E+00  0.0000000E+00  0.0000000E+00  0.0000000E+00  0.0000000E+00  0.0000000E+00  0.0000000E+00  0.0000000E+00  0.0000000E+00  0.0000000E+00  0.0000000E+00  0.0000000E+00  0.0000000E+00  0.0000000E+00  0.0000000E+00  0.0000000E+00  0.0000000E+00  0.0000000E+00  0.0000000E+00  0.0000000E+00  0.0000000E+00  0.0000000E+00  0.0000000E+00  0.0000000E+00  0.0000000E+00  0.0000000E+00  0.0000000E+00  0.0000000E+00  0.0000000E+00  0.0000000E+00  0.0000000E+00  0.0000000E+00  0.0000000E+00  0.0000000E+00  0.0000000E+00  0.0000000E+00  0.0000000E+00  0.0000000E+00  0.0000000E+00  0.0000000E+00  0.0000000E+00  0.0000000E+00  0.0000000E+00  0.0000000E+00  0.0000000E+00  0.0000000E+00  0.0000000E+00  0.0000000E+00  0.0000000E+00  0.0000000E+00  0.0000000E+00  0.0000000E+00  0.0000000E+00  0.0000000E+00  0.0000000E+00  0.0000000E+00  0.0000000E+00  0.0000000E+00  0.0000000E+00  0.0000000E+00  0.0000000E+00  0.0000000E+00  0.0000000E+00  0.0000000E+00  0.0000000E+00  0.0000000E+00  0.0000000E+00  0.0000000E+00  0.0000000E+00  0.0000000E+00  0.0000000E+00  0.0000000E+00  0.0000000E+00  0.0000000E+00  0.0000000E+00  0.0000000E+00  0.0000000E+00  0.0000000E+00  0.0000000E+00  0.0000000E+00  0.0000000E+00  0.0000000E+00  0.0000000E+00  0.0000000E+00  0.0000000E+00  0.0000000E+00  0.0000000E+00  0.0000000E+00  0.0000000E+00  0.0000000E+00  0.0000000E+00  0.0000000E+00  0.0000000E+00  0.0000000E+00  0.0000000E+00  0.0000000E+00  0.0000000E+00  0.0000000E+00  0.0000000E+00  0.0000000E+00  0.0000000E+00  0.0000000E+00  0.0000000E+00  0.0000000E+00  0.0000000E+00  0.0000000E+00  0.0000000E+00  0.0000000E+00  0.0000000E+00  0.0000000E+00  0.0000000E+00  0.0000000E+00  0.0000000E+00  0.0000000E+00  0.0000000E+00  0.0000000E+00  0.0000000E+00  0.0000000E+00  0.0000000E+00  0.0000000E+00
  0.1109999E+01  0.0000000E+00  0.0000000E+00  0.0000000E+00  0.0000000E+00  0.0000000E+00  0.0000000E+00  0.0000000E+00  0.0000000E+00  0.0000000E+00  0.0000000E+00  0.0000000E+00  0.0000000E+00  0.0000000E+00  0.0000000E+00  0.0000000E+00  0.0000000E+00  0.0000000E+00  0.0000000E+00  0.0000000E+00  0.0000000E+00  0.0000000E+00  0.0000000E+00  0.0000000E+00  0.0000000E+00  0.0000000E+00  0.0000000E+00  0.0000000E+00  0.0000000E+00  0.0000000E+00  0.0000000E+00  0.0000000E+00  0.0000000E+00  0.0000000E+00  0.0000000E+00  0.0000000E+00  0.0000000E+00  0.0000000E+00  0.0000000E+00  0.0000000E+00  0.0000000E+00  0.0000000E+00  0.0000000E+00  0.0000000E+00  0.0000000E+00  0.0000000E+00  0.0000000E+00  0.0000000E+00  0.0000000E+00  0.0000000E+00  0.0000000E+00  0.0000000E+00  0.0000000E+00  0.0000000E+00  0.0000000E+00  0.0000000E+00  0.0000000E+00  0.0000000E+00  0.0000000E+00  0.0000000E+00  0.0000000E+00  0.0000000E+00  0.0000000E+00  0.0000000E+00  0.0000000E+00  0.0000000E+00  0.0000000E+00  0.0000000E+00  0.0000000E+00  0.0000000E+00  0.0000000E+00  0.0000000E+00  0.0000000E+00  0.0000000E+00  0.0000000E+00  0.0000000E+00  0.0000000E+00  0.0000000E+00  0.0000000E+00  0.0000000E+00  0.0000000E+00  0.0000000E+00  0.0000000E+00  0.0000000E+00  0.0000000E+00  0.0000000E+00  0.0000000E+00  0.0000000E+00  0.0000000E+00  0.0000000E+00  0.0000000E+00  0.0000000E+00  0.0000000E+00  0.0000000E+00  0.0000000E+00  0.0000000E+00  0.0000000E+00  0.0000000E+00  0.0000000E+00  0.0000000E+00  0.0000000E+00  0.0000000E+00  0.0000000E+00  0.0000000E+00  0.0000000E+00  0.0000000E+00  0.0000000E+00  0.0000000E+00  0.0000000E+00  0.0000000E+00  0.0000000E+00  0.0000000E+00  0.0000000E+00  0.0000000E+00  0.0000000E+00  0.0000000E+00  0.0000000E+00  0.0000000E+00  0.0000000E+00  0.0000000E+00  0.0000000E+00  0.0000000E+00  0.0000000E+00  0.0000000E+00  0.0000000E+00  0.0000000E+00  0.0000000E+00  0.0000000E+00  0.0000000E+00  0.0000000E+00  0.0000000E+00  0.0000000E+00  0.0000000E+00  0.0000000E+00  0.0000000E+00  0.0000000E+00  0.0000000E+00  0.0000000E+00  0.0000000E+00  0.0000000E+00  0.0000000E+00  0.0000000E+00  0.0000000E+00  0.0000000E+00  0.0000000E+00  0.0000000E+00  0.0000000E+00  0.0000000E+00  0.0000000E+00  0.0000000E+00  0.0000000E+00  0.0000000E+00  0.0000000E+00  0.0000000E+00  0.0000000E+00  0.0000000E+00  0.0000000E+00  0.0000000E+00  0.0000000E+00  0.0000000E+00  0.0000000E+00  0.0000000E+00  0.0000000E+00  0.0000000E+00  0.0000000E+00  0.0000000E+00  0.0000000E+00  0.0000000E+00  0.0000000E+00  0.0000000E+00  0.0000000E+00  0.0000000E+00  0.0000000E+00  0.0000000E+00  0.0000000E+00  0.0000000E+00  0.0000000E+00  0.0000000E+00  0.0000000E+00  0.0000000E+00  0.0000000E+00  0.0000000E+00  0.0000000E+00  0.0000000E+00  0.0000000E+00  0.0000000E+00  0.0000000E+00  0.0000000E+00  0.0000000E+00  0.0000000E+00  0.0000000E+00  0.0000000E+00  0.0000000E+00  0.0000000E+00  0.0000000E+00  0.0000000E+00  0.0000000E+00  0.0000000E+00  0.0000000E+00  0.0000000E+00  0.0000000E+00
  0.1139999E+01  0.0000000E+00  0.0000000E+00  0.0000000E+00  0.0000000E+00  0.0000000E+00  0.0000000E+00  0.0000000E+00  0.0000000E+00  0.0000000E+00  0.0000000E+00  0.0000000E+00  0.0000000E+00  0.0000000E+00  0.0000000E+00  0.0000000E+00  0.0000000E+00  0.0000000E+00  0.0000000E+00  0.0000000E+00  0.0000000E+00  0.0000000E+00  0.0000000E+00  0.0000000E+00  0.0000000E+00  0.0000000E+00  0.0000000E+00  0.0000000E+00  0.0000000E+00  0.0000000E+00  0.0000000E+00  0.0000000E+00  0.0000000E+00  0.0000000E+00  0.0000000E+00  0.0000000E+00  0.0000000E+00  0.0000000E+00  0.0000000E+00  0.0000000E+00  0.0000000E+00  0.0000000E+00  0.0000000E+00  0.0000000E+00  0.0000000E+00  0.0000000E+00  0.0000000E+00  0.0000000E+00  0.0000000E+00  0.0000000E+00  0.0000000E+00  0.0000000E+00  0.0000000E+00  0.0000000E+00  0.0000000E+00  0.0000000E+00  0.0000000E+00  0.0000000E+00  0.0000000E+00  0.0000000E+00  0.0000000E+00  0.0000000E+00  0.0000000E+00  0.0000000E+00  0.0000000E+00  0.0000000E+00  0.0000000E+00  0.0000000E+00  0.0000000E+00  0.0000000E+00  0.0000000E+00  0.0000000E+00  0.0000000E+00  0.0000000E+00  0.0000000E+00  0.0000000E+00  0.0000000E+00  0.0000000E+00  0.0000000E+00  0.0000000E+00  0.0000000E+00  0.0000000E+00  0.0000000E+00  0.0000000E+00  0.0000000E+00  0.0000000E+00  0.0000000E+00  0.0000000E+00  0.0000000E+00  0.0000000E+00  0.0000000E+00  0.0000000E+00  0.0000000E+00  0.0000000E+00  0.0000000E+00  0.0000000E+00  0.0000000E+00  0.0000000E+00  0.0000000E+00  0.0000000E+00  0.0000000E+00  0.0000000E+00  0.0000000E+00  0.0000000E+00  0.0000000E+00  0.0000000E+00  0.0000000E+00  0.0000000E+00  0.0000000E+00  0.0000000E+00  0.0000000E+00  0.0000000E+00  0.0000000E+00  0.0000000E+00  0.0000000E+00  0.0000000E+00  0.0000000E+00  0.0000000E+00  0.0000000E+00  0.0000000E+00  0.0000000E+00  0.0000000E+00  0.0000000E+00  0.0000000E+00  0.0000000E+00  0.0000000E+00  0.0000000E+00  0.0000000E+00  0.0000000E+00  0.0000000E+00  0.0000000E+00  0.0000000E+00  0.0000000E+00  0.0000000E+00  0.0000000E+00  0.0000000E+00  0.0000000E+00  0.0000000E+00  0.0000000E+00  0.0000000E+00  0.0000000E+00  0.0000000E+00  0.0000000E+00  0.0000000E+00  0.0000000E+00  0.0000000E+00  0.0000000E+00  0.0000000E+00  0.0000000E+00  0.0000000E+00  0.0000000E+00  0.0000000E+00  0.0000000E+00  0.0000000E+00  0.0000000E+00  0.0000000E+00  0.0000000E+00  0.0000000E+00  0.0000000E+00  0.0000000E+00  0.0000000E+00  0.0000000E+00  0.0000000E+00  0.0000000E+00  0.0000000E+00  0.0000000E+00  0.0000000E+00  0.0000000E+00  0.0000000E+00  0.0000000E+00  0.0000000E+00  0.0000000E+00  0.0000000E+00  0.0000000E+00  0.0000000E+00  0.0000000E+00  0.0000000E+00  0.0000000E+00  0.0000000E+00  0.0000000E+00  0.0000000E+00  0.0000000E+00  0.0000000E+00  0.0000000E+00  0.0000000E+00  0.0000000E+00  0.0000000E+00  0.0000000E+00  0.0000000E+00  0.0000000E+00  0.0000000E+00  0.0000000E+00  0.0000000E+00  0.0000000E+00  0.0000000E+00  0.0000000E+00  0.0000000E+00  0.0000000E+00  0.0000000E+00  0.0000000E+00  0.0000000E+00
  0.1169999E+01  0.0000000E+00  0.0000000E+00  0.0000000E+00  0.0000000E+00  0.0000000E+00  0.0000000E+00  0.0000000E+00  0.0000000E+00  0.0000000E+00  0.0000000E+00  0.0000000E+00  0.0000000E+00  0.0000000E+00  0.0000000E+00  0.0000000E+00  0.0000000E+00  0.0000000E+00  0.0000000E+00  0.0000000E+00  0.0000000E+00  0.0000000E+00  0.0000000E+00  0.0000000E+00  0.0000000E+00  0.0000000E+00  0.0000000E+00  0.0000000E+00  0.0000000E+00  0.0000000E+00  0.0000000E+00  0.0000000E+00  0.0000000E+00  0.0000000E+00  0.0000000E+00  0.0000000E+00  0.0000000E+00  0.0000000E+00  0.0000000E+00  0.0000000E+00  0.0000000E+00  0.0000000E+00  0.0000000E+00  0.0000000E+00  0.0000000E+00  0.0000000E+00  0.0000000E+00  0.0000000E+00  0.0000000E+00  0.0000000E+00  0.0000000E+00  0.0000000E+00  0.0000000E+00  0.0000000E+00  0.0000000E+00  0.0000000E+00  0.0000000E+00  0.0000000E+00  0.0000000E+00  0.0000000E+00  0.0000000E+00  0.0000000E+00  0.0000000E+00  0.0000000E+00  0.0000000E+00  0.0000000E+00  0.0000000E+00  0.0000000E+00  0.0000000E+00  0.0000000E+00  0.0000000E+00  0.0000000E+00  0.0000000E+00  0.0000000E+00  0.0000000E+00  0.0000000E+00  0.0000000E+00  0.0000000E+00  0.0000000E+00  0.0000000E+00  0.0000000E+00  0.0000000E+00  0.0000000E+00  0.0000000E+00  0.0000000E+00  0.0000000E+00  0.0000000E+00  0.0000000E+00  0.0000000E+00  0.0000000E+00  0.0000000E+00  0.0000000E+00  0.0000000E+00  0.0000000E+00  0.0000000E+00  0.0000000E+00  0.0000000E+00  0.0000000E+00  0.0000000E+00  0.0000000E+00  0.0000000E+00  0.0000000E+00  0.0000000E+00  0.0000000E+00  0.0000000E+00  0.0000000E+00  0.0000000E+00  0.0000000E+00  0.0000000E+00  0.0000000E+00  0.0000000E+00  0.0000000E+00  0.0000000E+00  0.0000000E+00  0.0000000E+00  0.0000000E+00  0.0000000E+00  0.0000000E+00  0.0000000E+00  0.0000000E+00  0.0000000E+00  0.0000000E+00  0.0000000E+00  0.0000000E+00  0.0000000E+00  0.0000000E+00  0.0000000E+00  0.0000000E+00  0.0000000E+00  0.0000000E+00  0.0000000E+00  0.0000000E+00  0.0000000E+00  0.0000000E+00  0.0000000E+00  0.0000000E+00  0.0000000E+00  0.0000000E+00  0.0000000E+00  0.0000000E+00  0.0000000E+00  0.0000000E+00  0.0000000E+00  0.0000000E+00  0.0000000E+00  0.0000000E+00  0.0000000E+00  0.0000000E+00  0.0000000E+00  0.0000000E+00  0.0000000E+00  0.0000000E+00  0.0000000E+00  0.0000000E+00  0.0000000E+00  0.0000000E+00  0.0000000E+00  0.0000000E+00  0.0000000E+00  0.0000000E+00  0.0000000E+00  0.0000000E+00  0.0000000E+00  0.0000000E+00  0.0000000E+00  0.0000000E+00  0.0000000E+00  0.0000000E+00  0.0000000E+00  0.0000000E+00  0.0000000E+00  0.0000000E+00  0.0000000E+00  0.0000000E+00  0.0000000E+00  0.0000000E+00  0.0000000E+00  0.0000000E+00  0.0000000E+00  0.0000000E+00  0.0000000E+00  0.0000000E+00  0.0000000E+00  0.0000000E+00  0.0000000E+00  0.0000000E+00  0.0000000E+00  0.0000000E+00  0.0000000E+00  0.0000000E+00  0.0000000E+00  0.0000000E+00  0.0000000E+00  0.0000000E+00  0.0000000E+00  0.0000000E+00  0.0000000E+00  0.0000000E+00  0.0000000E+00  0.0000000E+00  0.0000000E+00
  0.1199999E+01  0.0000000E+00  0.0000000E+00  0.0000000E+00  0.0000000E+00  0.0000000E+00  0.0000000E+00  0.0000000E+00  0.0000000E+00  0.0000000E+00  0.0000000E+00  0.0000000E+00  0.0000000E+00  0.0000000E+00  0.0000000E+00  0.0000000E+00  0.0000000E+00  0.0000000E+00  0.0000000E+00  0.0000000E+00  0.0000000E+00  0.0000000E+00  0.0000000E+00  0.0000000E+00  0.0000000E+00  0.0000000E+00  0.0000000E+00  0.0000000E+00  0.0000000E+00  0.0000000E+00  0.0000000E+00  0.0000000E+00  0.0000000E+00  0.0000000E+00  0.0000000E+00  0.0000000E+00  0.0000000E+00  0.0000000E+00  0.0000000E+00  0.0000000E+00  0.0000000E+00  0.0000000E+00  0.0000000E+00  0.0000000E+00  0.0000000E+00  0.0000000E+00  0.0000000E+00  0.0000000E+00  0.0000000E+00  0.0000000E+00  0.0000000E+00  0.0000000E+00  0.0000000E+00  0.0000000E+00  0.0000000E+00  0.0000000E+00  0.0000000E+00  0.0000000E+00  0.0000000E+00  0.0000000E+00  0.0000000E+00  0.0000000E+00  0.0000000E+00  0.0000000E+00  0.0000000E+00  0.0000000E+00  0.0000000E+00  0.0000000E+00  0.0000000E+00  0.0000000E+00  0.0000000E+00  0.0000000E+00  0.0000000E+00  0.0000000E+00  0.0000000E+00  0.0000000E+00  0.0000000E+00  0.0000000E+00  0.0000000E+00  0.0000000E+00  0.0000000E+00  0.0000000E+00  0.0000000E+00  0.0000000E+00  0.0000000E+00  0.0000000E+00  0.0000000E+00  0.0000000E+00  0.0000000E+00  0.0000000E+00  0.0000000E+00  0.0000000E+00  0.0000000E+00  0.0000000E+00  0.0000000E+00  0.0000000E+00  0.0000000E+00  0.0000000E+00  0.0000000E+00  0.0000000E+00  0.0000000E+00  0.0000000E+00  0.0000000E+00  0.0000000E+00  0.0000000E+00  0.0000000E+00  0.0000000E+00  0.0000000E+00  0.0000000E+00  0.0000000E+00  0.0000000E+00  0.0000000E+00  0.0000000E+00  0.0000000E+00  0.0000000E+00  0.0000000E+00  0.0000000E+00  0.0000000E+00  0.0000000E+00  0.0000000E+00  0.0000000E+00  0.0000000E+00  0.0000000E+00  0.0000000E+00  0.0000000E+00  0.0000000E+00  0.0000000E+00  0.0000000E+00  0.0000000E+00  0.0000000E+00  0.0000000E+00  0.0000000E+00  0.0000000E+00  0.0000000E+00  0.0000000E+00  0.0000000E+00  0.0000000E+00  0.0000000E+00  0.0000000E+00  0.0000000E+00  0.0000000E+00  0.0000000E+00  0.0000000E+00  0.0000000E+00  0.0000000E+00  0.0000000E+00  0.0000000E+00  0.0000000E+00  0.0000000E+00  0.0000000E+00  0.0000000E+00  0.0000000E+00  0.0000000E+00  0.0000000E+00  0.0000000E+00  0.0000000E+00  0.0000000E+00  0.0000000E+00  0.0000000E+00  0.0000000E+00  0.0000000E+00  0.0000000E+00  0.0000000E+00  0.0000000E+00  0.0000000E+00  0.0000000E+00  0.0000000E+00  0.0000000E+00  0.0000000E+00  0.0000000E+00  0.0000000E+00  0.0000000E+00  0.0000000E+00  0.0000000E+00  0.0000000E+00  0.0000000E+00  0.0000000E+00  0.0000000E+00  0.0000000E+00  0.0000000E+00  0.0000000E+00  0.0000000E+00  0.0000000E+00  0.0000000E+00  0.0000000E+00  0.0000000E+00  0.0000000E+00  0.0000000E+00  0.0000000E+00  0.0000000E+00  0.0000000E+00  0.0000000E+00  0.0000000E+00  0.0000000E+00  0.0000000E+00  0.0000000E+00  0.0000000E+00  0.0000000E+00  0.0000000E+00  0.0000000E+00  0.0000000E+00
  0.1229999E+01  0.0000000E+00  0.0000000E+00  0.0000000E+00  0.0000000E+00  0.0000000E+00  0.0000000E+00  0.0000000E+00  0.0000000E+00  0.0000000E+00  0.0000000E+00  0.0000000E+00  0.0000000E+00  0.0000000E+00  0.0000000E+00  0.0000000E+00  0.0000000E+00  0.0000000E+00  0.0000000E+00  0.0000000E+00  0.0000000E+00  0.0000000E+00  0.0000000E+00  0.0000000E+00  0.0000000E+00  0.0000000E+00  0.0000000E+00  0.0000000E+00  0.0000000E+00  0.0000000E+00  0.0000000E+00  0.0000000E+00  0.0000000E+00  0.0000000E+00  0.0000000E+00  0.0000000E+00  0.0000000E+00  0.0000000E+00  0.0000000E+00  0.0000000E+00  0.0000000E+00  0.0000000E+00  0.0000000E+00  0.0000000E+00  0.0000000E+00  0.0000000E+00  0.0000000E+00  0.0000000E+00  0.0000000E+00  0.0000000E+00  0.0000000E+00  0.0000000E+00  0.0000000E+00  0.0000000E+00  0.0000000E+00  0.0000000E+00  0.0000000E+00  0.0000000E+00  0.0000000E+00  0.0000000E+00  0.0000000E+00  0.0000000E+00  0.0000000E+00  0.0000000E+00  0.0000000E+00  0.0000000E+00  0.0000000E+00  0.0000000E+00  0.0000000E+00  0.0000000E+00  0.0000000E+00  0.0000000E+00  0.0000000E+00  0.0000000E+00  0.0000000E+00  0.0000000E+00  0.0000000E+00  0.0000000E+00  0.0000000E+00  0.0000000E+00  0.0000000E+00  0.0000000E+00  0.0000000E+00  0.0000000E+00  0.0000000E+00  0.0000000E+00  0.0000000E+00  0.0000000E+00  0.0000000E+00  0.0000000E+00  0.0000000E+00  0.0000000E+00  0.0000000E+00  0.0000000E+00  0.0000000E+00  0.0000000E+00  0.0000000E+00  0.0000000E+00  0.0000000E+00  0.0000000E+00  0.0000000E+00  0.0000000E+00  0.0000000E+00  0.0000000E+00  0.0000000E+00  0.0000000E+00  0.0000000E+00  0.0000000E+00  0.0000000E+00  0.0000000E+00  0.0000000E+00  0.0000000E+00  0.0000000E+00  0.0000000E+00  0.0000000E+00  0.0000000E+00  0.0000000E+00  0.0000000E+00  0.0000000E+00  0.0000000E+00  0.0000000E+00  0.0000000E+00  0.0000000E+00  0.0000000E+00  0.0000000E+00  0.0000000E+00  0.0000000E+00  0.0000000E+00  0.0000000E+00  0.0000000E+00  0.0000000E+00  0.0000000E+00  0.0000000E+00  0.0000000E+00  0.0000000E+00  0.0000000E+00  0.0000000E+00  0.0000000E+00  0.0000000E+00  0.0000000E+00  0.0000000E+00  0.0000000E+00  0.0000000E+00  0.0000000E+00  0.0000000E+00  0.0000000E+00  0.0000000E+00  0.0000000E+00  0.0000000E+00  0.0000000E+00  0.0000000E+00  0.0000000E+00  0.0000000E+00  0.0000000E+00  0.0000000E+00  0.0000000E+00  0.0000000E+00  0.0000000E+00  0.0000000E+00  0.0000000E+00  0.0000000E+00  0.0000000E+00  0.0000000E+00  0.0000000E+00  0.0000000E+00  0.0000000E+00  0.0000000E+00  0.0000000E+00  0.0000000E+00  0.0000000E+00  0.0000000E+00  0.0000000E+00  0.0000000E+00  0.0000000E+00  0.0000000E+00  0.0000000E+00  0.0000000E+00  0.0000000E+00  0.0000000E+00  0.0000000E+00  0.0000000E+00  0.0000000E+00  0.0000000E+00  0.0000000E+00  0.0000000E+00  0.0000000E+00  0.0000000E+00  0.0000000E+00  0.0000000E+00  0.0000000E+00  0.0000000E+00  0.0000000E+00  0.0000000E+00  0.0000000E+00  0.0000000E+00  0.0000000E+00  0.0000000E+00  0.0000000E+00  0.0000000E+00  0.0000000E+00  0.0000000E+00
  0.1259999E+01  0.0000000E+00  0.0000000E+00  0.0000000E+00  0.0000000E+00  0.0000000E+00  0.0000000E+00  0.0000000E+00  0.0000000E+00  0.0000000E+00  0.0000000E+00  0.0000000E+00  0.0000000E+00  0.0000000E+00  0.0000000E+00  0.0000000E+00  0.0000000E+00  0.0000000E+00  0.0000000E+00  0.0000000E+00  0.0000000E+00  0.0000000E+00  0.0000000E+00  0.0000000E+00  0.0000000E+00  0.0000000E+00  0.0000000E+00  0.0000000E+00  0.0000000E+00  0.0000000E+00  0.0000000E+00  0.0000000E+00  0.0000000E+00  0.0000000E+00  0.0000000E+00  0.0000000E+00  0.0000000E+00  0.0000000E+00  0.0000000E+00  0.0000000E+00  0.0000000E+00  0.0000000E+00  0.0000000E+00  0.0000000E+00  0.0000000E+00  0.0000000E+00  0.0000000E+00  0.0000000E+00  0.0000000E+00  0.0000000E+00  0.0000000E+00  0.0000000E+00  0.0000000E+00  0.0000000E+00  0.0000000E+00  0.0000000E+00  0.0000000E+00  0.0000000E+00  0.0000000E+00  0.0000000E+00  0.0000000E+00  0.0000000E+00  0.0000000E+00  0.0000000E+00  0.0000000E+00  0.0000000E+00  0.0000000E+00  0.0000000E+00  0.0000000E+00  0.0000000E+00  0.0000000E+00  0.0000000E+00  0.0000000E+00  0.0000000E+00  0.0000000E+00  0.0000000E+00  0.0000000E+00  0.0000000E+00  0.0000000E+00  0.0000000E+00  0.0000000E+00  0.0000000E+00  0.0000000E+00  0.0000000E+00  0.0000000E+00  0.0000000E+00  0.0000000E+00  0.0000000E+00  0.0000000E+00  0.0000000E+00  0.0000000E+00  0.0000000E+00  0.0000000E+00  0.0000000E+00  0.0000000E+00  0.0000000E+00  0.0000000E+00  0.0000000E+00  0.0000000E+00  0.0000000E+00  0.0000000E+00  0.0000000E+00  0.0000000E+00  0.0000000E+00  0.0000000E+00  0.0000000E+00  0.0000000E+00  0.0000000E+00  0.0000000E+00  0.0000000E+00  0.0000000E+00  0.0000000E+00  0.0000000E+00  0.0000000E+00  0.0000000E+00  0.0000000E+00  0.0000000E+00  0.0000000E+00  0.0000000E+00  0.0000000E+00  0.0000000E+00  0.0000000E+00  0.0000000E+00  0.0000000E+00  0.0000000E+00  0.0000000E+00  0.0000000E+00  0.0000000E+00  0.0000000E+00  0.0000000E+00  0.0000000E+00  0.0000000E+00  0.0000000E+00  0.0000000E+00  0.0000000E+00  0.0000000E+00  0.0000000E+00  0.0000000E+00  0.0000000E+00  0.0000000E+00  0.0000000E+00  0.0000000E+00  0.0000000E+00  0.0000000E+00  0.0000000E+00  0.0000000E+00  0.0000000E+00  0.0000000E+00  0.0000000E+00  0.0000000E+00  0.0000000E+00  0.0000000E+00  0.0000000E+00  0.0000000E+00  0.0000000E+00  0.0000000E+00  0.0000000E+00  0.0000000E+00  0.0000000E+00  0.0000000E+00  0.0000000E+00  0.0000000E+00  0.0000000E+00  0.0000000E+00  0.0000000E+00  0.0000000E+00  0.0000000E+00  0.0000000E+00  0.0000000E+00  0.0000000E+00  0.0000000E+00  0.0000000E+00  0.0000000E+00  0.0000000E+00  0.0000000E+00  0.0000000E+00  0.0000000E+00  0.0000000E+00  0.0000000E+00  0.0000000E+00  0.0000000E+00  0.0000000E+00  0.0000000E+00  0.0000000E+00  0.0000000E+00  0.0000000E+00  0.0000000E+00  0.0000000E+00  0.0000000E+00  0.0000000E+00  0.0000000E+00  0.0000000E+00  0.0000000E+00  0.0000000E+00  0.0000000E+00  0.0000000E+00  0.0000000E+00  0.0000000E+00  0.0000000E+00  0.0000000E+00  0.0000000E+00
  0.1289999E+01  0.0000000E+00  0.0000000E+00  0.0000000E+00  0.0000000E+00  0.0000000E+00  0.0000000E+00  0.0000000E+00  0.0000000E+00  0.0000000E+00  0.0000000E+00  0.0000000E+00  0.0000000E+00  0.0000000E+00  0.0000000E+00  0.0000000E+00  0.0000000E+00  0.0000000E+00  0.0000000E+00  0.0000000E+00  0.0000000E+00  0.0000000E+00  0.0000000E+00  0.0000000E+00  0.0000000E+00  0.0000000E+00  0.0000000E+00  0.0000000E+00  0.0000000E+00  0.0000000E+00  0.0000000E+00  0.0000000E+00  0.0000000E+00  0.0000000E+00  0.0000000E+00  0.0000000E+00  0.0000000E+00  0.0000000E+00  0.0000000E+00  0.0000000E+00  0.0000000E+00  0.0000000E+00  0.0000000E+00  0.0000000E+00  0.0000000E+00  0.0000000E+00  0.0000000E+00  0.0000000E+00  0.0000000E+00  0.0000000E+00  0.0000000E+00  0.0000000E+00  0.0000000E+00  0.0000000E+00  0.0000000E+00  0.0000000E+00  0.0000000E+00  0.0000000E+00  0.0000000E+00  0.0000000E+00  0.0000000E+00  0.0000000E+00  0.0000000E+00  0.0000000E+00  0.0000000E+00  0.0000000E+00  0.0000000E+00  0.0000000E+00  0.0000000E+00  0.0000000E+00  0.0000000E+00  0.0000000E+00  0.0000000E+00  0.0000000E+00  0.0000000E+00  0.0000000E+00  0.0000000E+00  0.0000000E+00  0.0000000E+00  0.0000000E+00  0.0000000E+00  0.0000000E+00  0.0000000E+00  0.0000000E+00  0.0000000E+00  0.0000000E+00  0.0000000E+00  0.0000000E+00  0.0000000E+00  0.0000000E+00  0.0000000E+00  0.0000000E+00  0.0000000E+00  0.0000000E+00  0.0000000E+00  0.0000000E+00  0.0000000E+00  0.0000000E+00  0.0000000E+00  0.0000000E+00  0.0000000E+00  0.0000000E+00  0.0000000E+00  0.0000000E+00  0.0000000E+00  0.0000000E+00  0.0000000E+00  0.0000000E+00  0.0000000E+00  0.0000000E+00  0.0000000E+00  0.0000000E+00  0.0000000E+00  0.0000000E+00  0.0000000E+00  0.0000000E+00  0.0000000E+00  0.0000000E+00  0.0000000E+00  0.0000000E+00  0.0000000E+00  0.0000000E+00  0.0000000E+00  0.0000000E+00  0.0000000E+00  0.0000000E+00  0.0000000E+00  0.0000000E+00  0.0000000E+00  0.0000000E+00  0.0000000E+00  0.0000000E+00  0.0000000E+00  0.0000000E+00  0.0000000E+00  0.0000000E+00  0.0000000E+00  0.0000000E+00  0.0000000E+00  0.0000000E+00  0.0000000E+00  0.0000000E+00  0.0000000E+00  0.0000000E+00  0.0000000E+00  0.0000000E+00  0.0000000E+00  0.0000000E+00  0.0000000E+00  0.0000000E+00  0.0000000E+00  0.0000000E+00  0.0000000E+00  0.0000000E+00  0.0000000E+00  0.0000000E+00  0.0000000E+00  0.0000000E+00  0.0000000E+00  0.0000000E+00  0.0000000E+00  0.0000000E+00  0.0000000E+00  0.0000000E+00  0.0000000E+00  0.0000000E+00  0.0000000E+00  0.0000000E+00  0.0000000E+00  0.0000000E+00  0.0000000E+00  0.0000000E+00  0.0000000E+00  0.0000000E+00  0.0000000E+00  0.0000000E+00  0.0000000E+00  0.0000000E+00  0.0000000E+00  0.0000000E+00  0.0000000E+00  0.0000000E+00  0.0000000E+00  0.0000000E+00  0.0000000E+00  0.0000000E+00  0.0000000E+00  0.0000000E+00  0.0000000E+00  0.0000000E+00  0.0000000E+00  0.0000000E+00  0.0000000E+00  0.0000000E+00  0.0000000E+00  0.0000000E+00  0.0000000E+00  0.0000000E+00  0.0000000E+00  0.0000000E+00  0.0000000E+00
  0.1319999E+01  0.0000000E+00  0.0000000E+00  0.0000000E+00  0.0000000E+00  0.0000000E+00  0.0000000E+00  0.0000000E+00  0.0000000E+00  0.0000000E+00  0.0000000E+00  0.0000000E+00  0.0000000E+00  0.0000000E+00  0.0000000E+00  0.0000000E+00  0.0000000E+00  0.0000000E+00  0.0000000E+00  0.0000000E+00  0.0000000E+00  0.0000000E+00  0.0000000E+00  0.0000000E+00  0.0000000E+00  0.0000000E+00  0.0000000E+00  0.0000000E+00  0.0000000E+00  0.0000000E+00  0.0000000E+00  0.0000000E+00  0.0000000E+00  0.0000000E+00  0.0000000E+00  0.0000000E+00  0.0000000E+00  0.0000000E+00  0.0000000E+00  0.0000000E+00  0.0000000E+00  0.0000000E+00  0.0000000E+00  0.0000000E+00  0.0000000E+00  0.0000000E+00  0.0000000E+00  0.0000000E+00  0.0000000E+00  0.0000000E+00  0.0000000E+00  0.0000000E+00  0.0000000E+00  0.0000000E+00  0.0000000E+00  0.0000000E+00  0.0000000E+00  0.0000000E+00  0.0000000E+00  0.0000000E+00  0.0000000E+00  0.0000000E+00  0.0000000E+00  0.0000000E+00  0.0000000E+00  0.0000000E+00  0.0000000E+00  0.0000000E+00  0.0000000E+00  0.0000000E+00  0.0000000E+00  0.0000000E+00  0.0000000E+00  0.0000000E+00  0.0000000E+00  0.0000000E+00  0.0000000E+00  0.0000000E+00  0.0000000E+00  0.0000000E+00  0.0000000E+00  0.0000000E+00  0.0000000E+00  0.0000000E+00  0.0000000E+00  0.0000000E+00  0.0000000E+00  0.0000000E+00  0.0000000E+00  0.0000000E+00  0.0000000E+00  0.0000000E+00  0.0000000E+00  0.0000000E+00  0.0000000E+00  0.0000000E+00  0.0000000E+00  0.0000000E+00  0.0000000E+00  0.0000000E+00  0.0000000E+00  0.0000000E+00  0.0000000E+00  0.0000000E+00  0.0000000E+00  0.0000000E+00  0.0000000E+00  0.0000000E+00  0.0000000E+00  0.0000000E+00  0.0000000E+00  0.0000000E+00  0.0000000E+00  0.1098353E-05  0.1098353E-05  0.0000000E+00  0.0000000E+00  0.0000000E+00  0.0000000E+00  0.0000000E+00  0.0000000E+00  0.0000000E+00  0.0000000E+00  0.0000000E+00  0.0000000E+00  0.0000000E+00  0.0000000E+00  0.0000000E+00  0.0000000E+00  0.0000000E+00  0.0000000E+00  0.0000000E+00  0.0000000E+00  0.0000000E+00  0.0000000E+00  0.0000000E+00  0.0000000E+00  0.0000000E+00  0.0000000E+00  0.0000000E+00  0.0000000E+00  0.0000000E+00  0.0000000E+00  0.0000000E+00  0.0000000E+00  0.0000000E+00  0.0000000E+00  0.0000000E+00  0.0000000E+00  0.0000000E+00  0.0000000E+00  0.0000000E+00  0.0000000E+00  0.0000000E+00  0.0000000E+00  0.0000000E+00  0.0000000E+00  0.0000000E+00  0.0000000E+00  0.0000000E+00  0.0000000E+00  0.0000000E+00  0.0000000E+00  0.0000000E+00  0.0000000E+00  0.0000000E+00  0.0000000E+00  0.0000000E+00  0.0000000E+00  0.0000000E+00  0.0000000E+00  0.0000000E+00  0.0000000E+00  0.0000000E+00  0.0000000E+00  0.0000000E+00  0.0000000E+00  0.0000000E+00  0.0000000E+00  0.0000000E+00  0.0000000E+00  0.0000000E+00  0.0000000E+00  0.0000000E+00  0.0000000E+00  0.0000000E+00  0.0000000E+00  0.0000000E+00  0.0000000E+00  0.0000000E+00  0.0000000E+00  0.0000000E+00  0.0000000E+00  0.0000000E+00  0.0000000E+00  0.0000000E+00  0.0000000E+00  0.0000000E+00  0.0000000E+00  0.0000000E+00  0.0000000E+00
  0.1349999E+01  0.0000000E+00  0.0000000E+00  0.0000000E+00  0.0000000E+00  0.0000000E+00  0.0000000E+00  0.0000000E+00  0.0000000E+00  0.0000000E+00  0.0000000E+00  0.0000000E+00  0.0000000E+00  0.0000000E+00  0.0000000E+00  0.0000000E+00  0.0000000E+00  0.0000000E+00  0.0000000E+00  0.0000000E+00  0.0000000E+00  0.0000000E+00  0.0000000E+00  0.0000000E+00  0.0000000E+00  0.0000000E+00  0.0000000E+00  0.0000000E+00  0.0000000E+00  0.0000000E+00  0.0000000E+00  0.0000000E+00  0.0000000E+00  0.0000000E+00  0.0000000E+00  0.0000000E+00  0.0000000E+00  0.0000000E+00  0.0000000E+00  0.0000000E+00  0.0000000E+00  0.0000000E+00  0.0000000E+00  0.0000000E+00  0.0000000E+00  0.0000000E+00  0.0000000E+00  0.0000000E+00  0.0000000E+00  0.0000000E+00  0.0000000E+00  0.0000000E+00  0.0000000E+00  0.0000000E+00  0.0000000E+00  0.0000000E+00  0.0000000E+00  0.0000000E+00  0.0000000E+00  0.0000000E+00  0.0000000E+00  0.0000000E+00  0.0000000E+00  0.0000000E+00  0.0000000E+00  0.0000000E+00  0.0000000E+00  0.0000000E+00  0.0000000E+00  0.0000000E+00  0.0000000E+00  0.0000000E+00  0.0000000E+00  0.0000000E+00  0.0000000E+00  0.0000000E+00  0.0000000E+00  0.0000000E+00  0.0000000E+00  0.0000000E+00  0.0000000E+00  0.0000000E+00  0.0000000E+00  0.0000000E+00  0.0000000E+00  0.0000000E+00  0.0000000E+00  0.0000000E+00  0.0000000E+00  0.0000000E+00  0.0000000E+00  0.0000000E+00  0.0000000E+00  0.1647529E-05  0.9393805E-06  0.0000000E+00  0.0000000E+00  0.0000000E+00  0.0000000E+00  0.0000000E+00  0.0000000E+00  0.0000000E+00  0.0000000E+00  0.0000000E+00  0.0000000E+00  0.0000000E+00  0.0000000E+00  0.0000000E+00  0.0000000E+00  0.0000000E+00  0.0000000E+00  0.0000000E+00  0.0000000E+00  0.1098353E-05  0.1098353E-05  0.0000000E+00  0.0000000E+00  0.0000000E+00  0.0000000E+00  0.5491771E-06  0.4696909E-06  0.0000000E+00  0.0000000E+00  0.0000000E+00  0.0000000E+00  0.0000000E+00  0.0000000E+00  0.0000000E+00  0.0000000E+00  0.0000000E+00  0.0000000E+00  0.0000000E+00  0.0000000E+00  0.0000000E+00  0.0000000E+00  0.0000000E+00  0.0000000E+00  0.0000000E+00  0.0000000E+00  0.0000000E+00  0.0000000E+00  0.0000000E+00  0.0000000E+00  0.0000000E+00  0.0000000E+00  0.0000000E+00  0.0000000E+00  0.0000000E+00  0.0000000E+00  0.0000000E+00  0.0000000E+00  0.0000000E+00  0.0000000E+00  0.0000000E+00  0.0000000E+00  0.0000000E+00  0.0000000E+00  0.0000000E+00  0.0000000E+00  0.0000000E+00  0.0000000E+00  0.0000000E+00  0.0000000E+00  0.0000000E+00  0.0000000E+00  0.0000000E+00  0.0000000E+00  0.0000000E+00  0.0000000E+00  0.0000000E+00  0.0000000E+00  0.0000000E+00  0.0000000E+00  0.0000000E+00  0.0000000E+00  0.0000000E+00  0.0000000E+00  0.0000000E+00  0.0000000E+00  0.0000000E+00  0.0000000E+00  0.0000000E+00  0.0000000E+00  0.0000000E+00  0.0000000E+00  0.0000000E+00  0.0000000E+00  0.0000000E+00  0.0000000E+00  0.0000000E+00  0.0000000E+00  0.0000000E+00  0.0000000E+00  0.0000000E+00  0.0000000E+00  0.0000000E+00  0.0000000E+00  0.0000000E+00  0.0000000E+00  0.0000000E+00  0.0000000E+00
  0.1379999E+01  0.0000000E+00  0.0000000E+00  0.0000000E+00  0.0000000E+00  0.0000000E+00  0.0000000E+00  0.0000000E+00  0.0000000E+00  0.0000000E+00  0.0000000E+00  0.0000000E+00  0.0000000E+00  0.0000000E+00  0.0000000E+00  0.0000000E+00  0.0000000E+00  0.0000000E+00  0.0000000E+00  0.0000000E+00  0.0000000E+00  0.0000000E+00  0.0000000E+00  0.0000000E+00  0.0000000E+00  0.0000000E+00  0.0000000E+00  0.0000000E+00  0.0000000E+00  0.0000000E+00  0.0000000E+00  0.0000000E+00  0.0000000E+00  0.0000000E+00  0.0000000E+00  0.0000000E+00  0.0000000E+00  0.0000000E+00  0.0000000E+00  0.0000000E+00  0.0000000E+00  0.0000000E+00  0.0000000E+00  0.0000000E+00  0.0000000E+00  0.0000000E+00  0.0000000E+00  0.0000000E+00  0.0000000E+00  0.0000000E+00  0.0000000E+00  0.0000000E+00  0.0000000E+00  0.0000000E+00  0.0000000E+00  0.0000000E+00  0.0000000E+00  0.0000000E+00  0.0000000E+00  0.0000000E+00  0.0000000E+00  0.1098334E-05  0.3131217E-06  0.0000000E+00  0.0000000E+00  0.0000000E+00  0.0000000E+00  0.0000000E+00  0.0000000E+00  0.0000000E+00  0.0000000E+00  0.0000000E+00  0.0000000E+00  0.0000000E+00  0.0000000E+00  0.0000000E+00  0.0000000E+00  0.0000000E+00  0.0000000E+00  0.0000000E+00  0.0000000E+00  0.0000000E+00  0.0000000E+00  0.0000000E+00  0.0000000E+00  0.0000000E+00  0.0000000E+00  0.0000000E+00  0.0000000E+00  0.0000000E+00  0.0000000E+00  0.0000000E+00  0.0000000E+00  0.1263108E-04  0.7201933E-05  0.0000000E+00  0.0000000E+00  0.0000000E+00  0.0000000E+00  0.0000000E+00  0.0000000E+00  0.0000000E+00  0.0000000E+00  0.0000000E+00  0.0000000E+00  0.0000000E+00  0.0000000E+00  0.0000000E+00  0.0000000E+00  0.0000000E+00  0.0000000E+00  0.0000000E+00  0.0000000E+00  0.4393408E-05  0.4393408E-05  0.0000000E+00  0.0000000E+00  0.0000000E+00  0.0000000E+00  0.5491771E-06  0.4696909E-06  0.0000000E+00  0.0000000E+00  0.0000000E+00  0.0000000E+00  0.0000000E+00  0.0000000E+00  0.0000000E+00  0.0000000E+00  0.0000000E+00  0.0000000E+00  0.0000000E+00  0.0000000E+00  0.0000000E+00  0.0000000E+00  0.0000000E+00  0.0000000E+00  0.0000000E+00  0.0000000E+00  0.0000000E+00  0.0000000E+00  0.0000000E+00  0.0000000E+00  0.0000000E+00  0.0000000E+00  0.0000000E+00  0.0000000E+00  0.0000000E+00  0.0000000E+00  0.0000000E+00  0.0000000E+00  0.0000000E+00  0.0000000E+00  0.0000000E+00  0.0000000E+00  0.0000000E+00  0.0000000E+00  0.0000000E+00  0.0000000E+00  0.0000000E+00  0.0000000E+00  0.0000000E+00  0.0000000E+00  0.0000000E+00  0.0000000E+00  0.0000000E+00  0.0000000E+00  0.0000000E+00  0.0000000E+00  0.0000000E+00  0.0000000E+00  0.0000000E+00  0.0000000E+00  0.0000000E+00  0.0000000E+00  0.0000000E+00  0.0000000E+00  0.0000000E+00  0.0000000E+00  0.0000000E+00  0.0000000E+00  0.0000000E+00  0.0000000E+00  0.0000000E+00  0.0000000E+00  0.0000000E+00  0.0000000E+00  0.0000000E+00  0.0000000E+00  0.0000000E+00  0.0000000E+00  0.0000000E+00  0.0000000E+00  0.0000000E+00  0.0000000E+00  0.0000000E+00  0.0000000E+00  0.0000000E+00  0.0000000E+00  0.0000000E+00  0.0000000E+00
  0.1409999E+01  0.0000000E+00  0.0000000E+00  0.0000000E+00  0.0000000E+00  0.0000000E+00  0.0000000E+00  0.0000000E+00  0.0000000E+00  0.0000000E+00  0.0000000E+00  0.0000000E+00  0.0000000E+00  0.0000000E+00  0.0000000E+00  0.0000000E+00  0.0000000E+00  0.0000000E+00  0.0000000E+00  0.0000000E+00  0.0000000E+00  0.0000000E+00  0.0000000E+00  0.0000000E+00  0.0000000E+00  0.0000000E+00  0.0000000E+00  0.0000000E+00  0.0000000E+00  0.0000000E+00  0.0000000E+00  0.0000000E+00  0.0000000E+00  0.0000000E+00  0.0000000E+00  0.0000000E+00  0.0000000E+00  0.0000000E+00  0.0000000E+00  0.0000000E+00  0.0000000E+00  0.5491741E-06  0.9393767E-06  0.0000000E+00  0.0000000E+00  0.0000000E+00  0.0000000E+00  0.0000000E+00  0.0000000E+00  0.0000000E+00  0.0000000E+00  0.0000000E+00  0.0000000E+00  0.0000000E+00  0.0000000E+00  0.0000000E+00  0.0000000E+00  0.0000000E+00  0.0000000E+00  0.0000000E+00  0.0000000E+00  0.1098334E-05  0.3131217E-06  0.0000000E+00  0.0000000E+00  0.0000000E+00  0.0000000E+00  0.0000000E+00  0.0000000E+00  0.0000000E+00  0.0000000E+00  0.0000000E+00  0.0000000E+00  0.0000000E+00  0.0000000E+00  0.0000000E+00  0.0000000E+00  0.0000000E+00  0.0000000E+00  0.0000000E+00  0.0000000E+00  0.0000000E+00  0.0000000E+00  0.0000000E+00  0.0000000E+00  0.0000000E+00  0.0000000E+00  0.0000000E+00  0.0000000E+00  0.0000000E+00  0.0000000E+00  0.0000000E+00  0.0000000E+00  0.5326994E-04  0.3037321E-04  0.0000000E+00  0.0000000E+00  0.0000000E+00  0.0000000E+00  0.0000000E+00  0.0000000E+00  0.0000000E+00  0.0000000E+00  0.0000000E+00  0.0000000E+00  0.0000000E+00  0.0000000E+00  0.0000000E+00  0.0000000E+00  0.0000000E+00  0.0000000E+00  0.0000000E+00  0.0000000E+00  0.6590109E-05  0.6590109E-05  0.0000000E+00  0.0000000E+00  0.0000000E+00  0.0000000E+00  0.6040941E-05  0.5166594E-05  0.0000000E+00  0.0000000E+00  0.0000000E+00  0.0000000E+00  0.0000000E+00  0.0000000E+00  0.0000000E+00  0.0000000E+00  0.0000000E+00  0.0000000E+00  0.0000000E+00  0.0000000E+00  0.0000000E+00  0.0000000E+00  0.0000000E+00  0.0000000E+00  0.0000000E+00  0.0000000E+00  0.0000000E+00  0.0000000E+00  0.0000000E+00  0.0000000E+00  0.0000000E+00  0.0000000E+00  0.0000000E+00  0.0000000E+00  0.0000000E+00  0.0000000E+00  0.0000000E+00  0.0000000E+00  0.0000000E+00  0.0000000E+00  0.0000000E+00  0.0000000E+00  0.0000000E+00  0.0000000E+00  0.0000000E+00  0.0000000E+00  0.0000000E+00  0.0000000E+00  0.0000000E+00  0.0000000E+00  0.0000000E+00  0.0000000E+00  0.0000000E+00  0.0000000E+00  0.0000000E+00  0.0000000E+00  0.0000000E+00  0.0000000E+00  0.0000000E+00  0.0000000E+00  0.0000000E+00  0.0000000E+00  0.0000000E+00  0.0000000E+00  0.0000000E+00  0.0000000E+00  0.0000000E+00  0.0000000E+00  0.0000000E+00  0.0000000E+00  0.0000000E+00  0.0000000E+00  0.0000000E+00  0.0000000E+00  0.0000000E+00  0.0000000E+00  0.0000000E+00  0.0000000E+00  0.0000000E+00  0.0000000E+00  0.0000000E+00  0.0000000E+00  0.0000000E+00  0.0000000E+00  0.0000000E+00  0.0000000E+00  0.0000000E+00  0.0000000E+00
  0.1439999E+01  0.0000000E+00  0.0000000E+00  0.0000000E+00  0.0000000E+00  0.0000000E+00  0.0000000E+00  0.0000000E+00  0.0000000E+00  0.0000000E+00  0.0000000E+00  0.0000000E+00  0.0000000E+00  0.0000000E+00  0.0000000E+00  0.0000000E+00  0.0000000E+00  0.1098357E-05  0.1098357E-05  0.0000000E+00  0.0000000E+00  0.0000000E+00  0.0000000E+00  0.0000000E+00  0.0000000E+00  0.0000000E+00  0.0000000E+00  0.5491761E-06  0.3131267E-06  0.0000000E+00  0.0000000E+00  0.0000000E+00  0.0000000E+00  0.0000000E+00  0.0000000E+00  0.0000000E+00  0.0000000E+00  0.0000000E+00  0.0000000E+00  0.0000000E+00  0.0000000E+00  0.2196713E-05  0.3757535E-05  0.0000000E+00  0.0000000E+00  0.0000000E+00  0.0000000E+00  0.0000000E+00  0.0000000E+00  0.0000000E+00  0.0000000E+00  0.0000000E+00  0.0000000E+00  0.0000000E+00  0.0000000E+00  0.0000000E+00  0.0000000E+00  0.0000000E+00  0.0000000E+00  0.0000000E+00  0.0000000E+00  0.3295065E-05  0.9393825E-06  0.0000000E+00  0.0000000E+00  0.0000000E+00  0.0000000E+00  0.0000000E+00  0.0000000E+00  0.0000000E+00  0.0000000E+00  0.0000000E+00  0.0000000E+00  0.0000000E+00  0.0000000E+00  0.0000000E+00  0.0000000E+00  0.0000000E+00  0.0000000E+00  0.0000000E+00  0.0000000E+00  0.0000000E+00  0.0000000E+00  0.0000000E+00  0.0000000E+00  0.0000000E+00  0.0000000E+00  0.0000000E+00  0.0000000E+00  0.0000000E+00  0.0000000E+00  0.0000000E+00  0.0000000E+00  0.1735346E-03  0.9894519E-04  0.0000000E+00  0.0000000E+00  0.0000000E+00  0.0000000E+00  0.0000000E+00  0.0000000E+00  0.0000000E+00  0.0000000E+00  0.0000000E+00  0.0000000E+00  0.0000000E+00  0.0000000E+00  0.0000000E+00  0.0000000E+00  0.0000000E+00  0.0000000E+00  0.0000000E+00  0.0000000E+00  0.8786812E-05  0.8786812E-05  0.0000000E+00  0.0000000E+00  0.0000000E+00  0.0000000E+00  0.7688480E-05  0.6575673E-05  0.0000000E+00  0.0000000E+00  0.0000000E+00  0.0000000E+00  0.0000000E+00  0.0000000E+00  0.0000000E+00  0.0000000E+00  0.0000000E+00  0.0000000E+00  0.0000000E+00  0.0000000E+00  0.0000000E+00  0.0000000E+00  0.0000000E+00  0.0000000E+00  0.5491783E-06  0.9393838E-06  0.0000000E+00  0.0000000E+00  0.0000000E+00  0.0000000E+00  0.0000000E+00  0.0000000E+00  0.0000000E+00  0.0000000E+00  0.0000000E+00  0.0000000E+00  0.0000000E+00  0.0000000E+00  0.0000000E+00  0.0000000E+00  0.0000000E+00  0.0000000E+00  0.0000000E+00  0.0000000E+00  0.0000000E+00  0.0000000E+00  0.0000000E+00  0.0000000E+00  0.0000000E+00  0.0000000E+00  0.0000000E+00  0.0000000E+00  0.0000000E+00  0.0000000E+00  0.0000000E+00  0.0000000E+00  0.0000000E+00  0.0000000E+00  0.0000000E+00  0.0000000E+00  0.0000000E+00  0.0000000E+00  0.0000000E+00  0.0000000E+00  0.0000000E+00  0.0000000E+00  0.0000000E+00  0.0000000E+00  0.0000000E+00  0.0000000E+00  0.0000000E+00  0.0000000E+00  0.0000000E+00  0.0000000E+00  0.0000000E+00  0.0000000E+00  0.0000000E+00  0.0000000E+00  0.0000000E+00  0.0000000E+00  0.0000000E+00  0.0000000E+00  0.0000000E+00  0.0000000E+00  0.9393767E-06  0.9393767E-06  0.0000000E+00  0.0000000E+00
  0.1469999E+01  0.0000000E+00  0.0000000E+00  0.0000000E+00  0.0000000E+00  0.0000000E+00  0.0000000E+00  0.0000000E+00  0.0000000E+00  0.0000000E+00  0.0000000E+00  0.0000000E+00  0.0000000E+00  0.0000000E+00  0.0000000E+00  0.0000000E+00  0.0000000E+00  0.6040936E-05  0.6040936E-05  0.0000000E+00  0.0000000E+00  0.0000000E+00  0.0000000E+00  0.0000000E+00  0.0000000E+00  0.0000000E+00  0.0000000E+00  0.1098354E-05  0.6262544E-06  0.0000000E+00  0.0000000E+00  0.0000000E+00  0.0000000E+00  0.0000000E+00  0.0000000E+00  0.0000000E+00  0.0000000E+00  0.0000000E+00  0.0000000E+00  0.0000000E+00  0.0000000E+00  0.4393436E-05  0.7515088E-05  0.0000000E+00  0.0000000E+00  0.0000000E+00  0.0000000E+00  0.0000000E+00  0.0000000E+00  0.0000000E+00  0.0000000E+00  0.0000000E+00  0.0000000E+00  0.0000000E+00  0.0000000E+00  0.0000000E+00  0.0000000E+00  0.0000000E+00  0.0000000E+00  0.0000000E+00  0.0000000E+00  0.5491783E-05  0.1565640E-05  0.0000000E+00  0.0000000E+00  0.0000000E+00  0.0000000E+00  0.0000000E+00  0.0000000E+00  0.0000000E+00  0.0000000E+00  0.0000000E+00  0.0000000E+00  0.0000000E+00  0.0000000E+00  0.0000000E+00  0.0000000E+00  0.0000000E+00  0.0000000E+00  0.0000000E+00  0.0000000E+00  0.0000000E+00  0.0000000E+00  0.0000000E+00  0.0000000E+00  0.0000000E+00  0.0000000E+00  0.0000000E+00  0.0000000E+00  0.0000000E+00  0.0000000E+00  0.0000000E+00  0.0000000E+00  0.4146216E-03  0.2364070E-03  0.0000000E+00  0.0000000E+00  0.0000000E+00  0.0000000E+00  0.0000000E+00  0.0000000E+00  0.0000000E+00  0.0000000E+00  0.0000000E+00  0.0000000E+00  0.0000000E+00  0.0000000E+00  0.0000000E+00  0.0000000E+00  0.0000000E+00  0.0000000E+00  0.0000000E+00  0.0000000E+00  0.1427860E-04  0.1427860E-04  0.0000000E+00  0.0000000E+00  0.0000000E+00  0.0000000E+00  0.1592627E-04  0.1362115E-04  0.0000000E+00  0.0000000E+00  0.0000000E+00  0.0000000E+00  0.0000000E+00  0.0000000E+00  0.0000000E+00  0.0000000E+00  0.0000000E+00  0.0000000E+00  0.0000000E+00  0.0000000E+00  0.0000000E+00  0.0000000E+00  0.0000000E+00  0.0000000E+00  0.5491783E-06  0.9393838E-06  0.0000000E+00  0.0000000E+00  0.0000000E+00  0.0000000E+00  0.0000000E+00  0.0000000E+00  0.0000000E+00  0.0000000E+00  0.0000000E+00  0.0000000E+00  0.0000000E+00  0.0000000E+00  0.0000000E+00  0.0000000E+00  0.0000000E+00  0.0000000E+00  0.0000000E+00  0.0000000E+00  0.0000000E+00  0.0000000E+00  0.0000000E+00  0.0000000E+00  0.0000000E+00  0.0000000E+00  0.0000000E+00  0.0000000E+00  0.0000000E+00  0.0000000E+00  0.0000000E+00  0.0000000E+00  0.0000000E+00  0.0000000E+00  0.0000000E+00  0.0000000E+00  0.0000000E+00  0.0000000E+00  0.0000000E+00  0.0000000E+00  0.0000000E+00  0.0000000E+00  0.0000000E+00  0.0000000E+00  0.0000000E+00  0.0000000E+00  0.0000000E+00  0.0000000E+00  0.0000000E+00  0.0000000E+00  0.0000000E+00  0.0000000E+00  0.0000000E+00  0.0000000E+00  0.0000000E+00  0.0000000E+00  0.0000000E+00  0.0000000E+00  0.0000000E+00  0.0000000E+00  0.3757508E-05  0.3757508E-05  0.0000000E+00  0.0000000E+00
  0.1499999E+01  0.0000000E+00  0.0000000E+00  0.0000000E+00  0.0000000E+00  0.0000000E+00  0.0000000E+00  0.0000000E+00  0.0000000E+00  0.0000000E+00  0.0000000E+00  0.0000000E+00  0.0000000E+00  0.0000000E+00  0.0000000E+00  0.0000000E+00  0.0000000E+00  0.1098354E-04  0.1098354E-04  0.0000000E+00  0.0000000E+00  0.0000000E+00  0.0000000E+00  0.1647517E-05  0.1409060E-05  0.0000000E+00  0.0000000E+00  0.4942553E-05  0.2818122E-05  0.0000000E+00  0.0000000E+00  0.0000000E+00  0.0000000E+00  0.0000000E+00  0.0000000E+00  0.0000000E+00  0.0000000E+00  0.0000000E+00  0.0000000E+00  0.0000000E+00  0.0000000E+00  0.6590148E-05  0.1127262E-04  0.0000000E+00  0.0000000E+00  0.0000000E+00  0.0000000E+00  0.0000000E+00  0.0000000E+00  0.0000000E+00  0.0000000E+00  0.0000000E+00  0.0000000E+00  0.0000000E+00  0.0000000E+00  0.0000000E+00  0.0000000E+00  0.0000000E+00  0.0000000E+00  0.0000000E+00  0.0000000E+00  0.2855737E-04  0.8141356E-05  0.0000000E+00  0.0000000E+00  0.0000000E+00  0.0000000E+00  0.0000000E+00  0.0000000E+00  0.0000000E+00  0.0000000E+00  0.0000000E+00  0.0000000E+00  0.0000000E+00  0.0000000E+00  0.0000000E+00  0.0000000E+00  0.0000000E+00  0.0000000E+00  0.0000000E+00  0.0000000E+00  0.0000000E+00  0.0000000E+00  0.5491783E-06  0.5491783E-06  0.0000000E+00  0.0000000E+00  0.0000000E+00  0.0000000E+00  0.0000000E+00  0.0000000E+00  0.0000000E+00  0.0000000E+00  0.8517657E-03  0.4856559E-03  0.0000000E+00  0.0000000E+00  0.0000000E+00  0.0000000E+00  0.0000000E+00  0.0000000E+00  0.0000000E+00  0.0000000E+00  0.0000000E+00  0.0000000E+00  0.0000000E+00  0.0000000E+00  0.0000000E+00  0.0000000E+00  0.0000000E+00  0.0000000E+00  0.0000000E+00  0.0000000E+00  0.2526219E-04  0.2526219E-04  0.0000000E+00  0.0000000E+00  0.0000000E+00  0.0000000E+00  0.2196720E-04  0.1878774E-04  0.0000000E+00  0.0000000E+00  0.0000000E+00  0.0000000E+00  0.0000000E+00  0.0000000E+00  0.0000000E+00  0.0000000E+00  0.0000000E+00  0.0000000E+00  0.0000000E+00  0.0000000E+00  0.0000000E+00  0.0000000E+00  0.0000000E+00  0.0000000E+00  0.1098355E-05  0.1878764E-05  0.0000000E+00  0.0000000E+00  0.0000000E+00  0.0000000E+00  0.0000000E+00  0.0000000E+00  0.0000000E+00  0.0000000E+00  0.0000000E+00  0.0000000E+00  0.0000000E+00  0.0000000E+00  0.0000000E+00  0.0000000E+00  0.0000000E+00  0.0000000E+00  0.0000000E+00  0.0000000E+00  0.0000000E+00  0.0000000E+00  0.0000000E+00  0.0000000E+00  0.0000000E+00  0.0000000E+00  0.0000000E+00  0.0000000E+00  0.0000000E+00  0.0000000E+00  0.0000000E+00  0.0000000E+00  0.0000000E+00  0.0000000E+00  0.0000000E+00  0.0000000E+00  0.0000000E+00  0.0000000E+00  0.0000000E+00  0.0000000E+00  0.0000000E+00  0.0000000E+00  0.0000000E+00  0.0000000E+00  0.0000000E+00  0.0000000E+00  0.0000000E+00  0.0000000E+00  0.0000000E+00  0.0000000E+00  0.0000000E+00  0.0000000E+00  0.0000000E+00  0.0000000E+00  0.0000000E+00  0.0000000E+00  0.0000000E+00  0.0000000E+00  0.0000000E+00  0.0000000E+00  0.6575643E-05  0.6575643E-05  0.0000000E+00  0.0000000E+00
  0.1529999E+01  0.0000000E+00  0.0000000E+00  0.0000000E+00  0.0000000E+00  0.0000000E+00  0.0000000E+00  0.0000000E+00  0.0000000E+00  0.0000000E+00  0.0000000E+00  0.0000000E+00  0.0000000E+00  0.0000000E+00  0.0000000E+00  0.0000000E+00  0.0000000E+00  0.2855720E-04  0.2855720E-04  0.0000000E+00  0.0000000E+00  0.0000000E+00  0.0000000E+00  0.4393410E-05  0.3757522E-05  0.0000000E+00  0.0000000E+00  0.1098349E-04  0.6262518E-05  0.0000000E+00  0.0000000E+00  0.0000000E+00  0.0000000E+00  0.0000000E+00  0.0000000E+00  0.0000000E+00  0.0000000E+00  0.0000000E+00  0.0000000E+00  0.0000000E+00  0.0000000E+00  0.9336040E-05  0.1596954E-04  0.0000000E+00  0.0000000E+00  0.0000000E+00  0.0000000E+00  0.0000000E+00  0.0000000E+00  0.0000000E+00  0.0000000E+00  0.0000000E+00  0.0000000E+00  0.0000000E+00  0.0000000E+00  0.0000000E+00  0.0000000E+00  0.0000000E+00  0.0000000E+00  0.0000000E+00  0.0000000E+00  0.9665625E-04  0.2755551E-04  0.0000000E+00  0.0000000E+00  0.0000000E+00  0.0000000E+00  0.0000000E+00  0.0000000E+00  0.0000000E+00  0.0000000E+00  0.0000000E+00  0.0000000E+00  0.0000000E+00  0.0000000E+00  0.0000000E+00  0.0000000E+00  0.0000000E+00  0.0000000E+00  0.0000000E+00  0.0000000E+00  0.0000000E+00  0.0000000E+00  0.3295063E-05  0.3295063E-05  0.0000000E+00  0.0000000E+00  0.0000000E+00  0.0000000E+00  0.0000000E+00  0.0000000E+00  0.0000000E+00  0.0000000E+00  0.1582171E-02  0.9021148E-03  0.0000000E+00  0.0000000E+00  0.0000000E+00  0.0000000E+00  0.0000000E+00  0.0000000E+00  0.0000000E+00  0.0000000E+00  0.0000000E+00  0.0000000E+00  0.0000000E+00  0.0000000E+00  0.0000000E+00  0.0000000E+00  0.0000000E+00  0.0000000E+00  0.0000000E+00  0.0000000E+00  0.3624576E-04  0.3624576E-04  0.0000000E+00  0.0000000E+00  0.0000000E+00  0.0000000E+00  0.3130307E-04  0.2677236E-04  0.0000000E+00  0.0000000E+00  0.5491768E-06  0.3131271E-06  0.0000000E+00  0.0000000E+00  0.0000000E+00  0.0000000E+00  0.0000000E+00  0.0000000E+00  0.2196718E-05  0.1878772E-05  0.0000000E+00  0.0000000E+00  0.5491755E-06  0.4696896E-06  0.1098355E-05  0.1878764E-05  0.0000000E+00  0.0000000E+00  0.0000000E+00  0.0000000E+00  0.0000000E+00  0.0000000E+00  0.0000000E+00  0.0000000E+00  0.0000000E+00  0.0000000E+00  0.0000000E+00  0.0000000E+00  0.0000000E+00  0.0000000E+00  0.0000000E+00  0.0000000E+00  0.0000000E+00  0.0000000E+00  0.0000000E+00  0.0000000E+00  0.0000000E+00  0.0000000E+00  0.0000000E+00  0.0000000E+00  0.0000000E+00  0.0000000E+00  0.0000000E+00  0.0000000E+00  0.0000000E+00  0.0000000E+00  0.0000000E+00  0.0000000E+00  0.0000000E+00  0.0000000E+00  0.0000000E+00  0.0000000E+00  0.0000000E+00  0.0000000E+00  0.0000000E+00  0.0000000E+00  0.0000000E+00  0.0000000E+00  0.0000000E+00  0.0000000E+00  0.0000000E+00  0.0000000E+00  0.0000000E+00  0.0000000E+00  0.0000000E+00  0.0000000E+00  0.0000000E+00  0.0000000E+00  0.0000000E+00  0.0000000E+00  0.0000000E+00  0.0000000E+00  0.0000000E+00  0.0000000E+00  0.1033314E-04  0.1033314E-04  0.0000000E+00  0.0000000E+00
  0.1559999E+01  0.0000000E+00  0.0000000E+00  0.0000000E+00  0.0000000E+00  0.0000000E+00  0.0000000E+00  0.0000000E+00  0.0000000E+00  0.0000000E+00  0.0000000E+00  0.0000000E+00  0.0000000E+00  0.0000000E+00  0.0000000E+00  0.0000000E+00  0.0000000E+00  0.4613094E-04  0.4613094E-04  0.0000000E+00  0.0000000E+00  0.0000000E+00  0.0000000E+00  0.9335974E-05  0.7984714E-05  0.0000000E+00  0.0000000E+00  0.1263102E-04  0.7201897E-05  0.0000000E+00  0.0000000E+00  0.0000000E+00  0.0000000E+00  0.0000000E+00  0.0000000E+00  0.0000000E+00  0.0000000E+00  0.0000000E+00  0.0000000E+00  0.0000000E+00  0.0000000E+00  0.1263112E-04  0.2160587E-04  0.0000000E+00  0.0000000E+00  0.0000000E+00  0.0000000E+00  0.0000000E+00  0.0000000E+00  0.0000000E+00  0.0000000E+00  0.0000000E+00  0.0000000E+00  0.0000000E+00  0.0000000E+00  0.0000000E+00  0.0000000E+00  0.0000000E+00  0.0000000E+00  0.0000000E+00  0.0000000E+00  0.2778856E-03  0.7922178E-04  0.0000000E+00  0.0000000E+00  0.0000000E+00  0.0000000E+00  0.0000000E+00  0.0000000E+00  0.0000000E+00  0.0000000E+00  0.0000000E+00  0.0000000E+00  0.0000000E+00  0.0000000E+00  0.0000000E+00  0.0000000E+00  0.0000000E+00  0.0000000E+00  0.0000000E+00  0.0000000E+00  0.0000000E+00  0.0000000E+00  0.6040953E-05  0.6040953E-05  0.0000000E+00  0.0000000E+00  0.0000000E+00  0.0000000E+00  0.0000000E+00  0.0000000E+00  0.0000000E+00  0.0000000E+00  0.2623951E-02  0.1496112E-02  0.0000000E+00  0.0000000E+00  0.0000000E+00  0.0000000E+00  0.0000000E+00  0.0000000E+00  0.0000000E+00  0.0000000E+00  0.0000000E+00  0.0000000E+00  0.0000000E+00  0.0000000E+00  0.0000000E+00  0.0000000E+00  0.0000000E+00  0.0000000E+00  0.0000000E+00  0.0000000E+00  0.5162266E-04  0.5162266E-04  0.0000000E+00  0.0000000E+00  0.0000000E+00  0.0000000E+00  0.4558147E-04  0.3898415E-04  0.0000000E+00  0.0000000E+00  0.2196703E-05  0.1252506E-05  0.5491754E-06  0.4696894E-06  0.0000000E+00  0.0000000E+00  0.0000000E+00  0.0000000E+00  0.3844233E-05  0.3287831E-05  0.0000000E+00  0.0000000E+00  0.3295054E-05  0.2818138E-05  0.2196706E-05  0.3757523E-05  0.0000000E+00  0.0000000E+00  0.0000000E+00  0.0000000E+00  0.0000000E+00  0.0000000E+00  0.0000000E+00  0.0000000E+00  0.0000000E+00  0.0000000E+00  0.0000000E+00  0.0000000E+00  0.0000000E+00  0.0000000E+00  0.0000000E+00  0.0000000E+00  0.0000000E+00  0.0000000E+00  0.0000000E+00  0.0000000E+00  0.0000000E+00  0.0000000E+00  0.0000000E+00  0.0000000E+00  0.0000000E+00  0.0000000E+00  0.0000000E+00  0.0000000E+00  0.0000000E+00  0.0000000E+00  0.0000000E+00  0.0000000E+00  0.0000000E+00  0.0000000E+00  0.0000000E+00  0.0000000E+00  0.0000000E+00  0.0000000E+00  0.0000000E+00  0.0000000E+00  0.0000000E+00  0.0000000E+00  0.0000000E+00  0.0000000E+00  0.0000000E+00  0.0000000E+00  0.0000000E+00  0.0000000E+00  0.0000000E+00  0.0000000E+00  0.0000000E+00  0.0000000E+00  0.0000000E+00  0.0000000E+00  0.0000000E+00  0.0000000E+00  0.0000000E+00  0.0000000E+00  0.2066637E-04  0.2066637E-04  0.0000000E+00  0.0000000E+00
  0.1589999E+01  0.0000000E+00  0.0000000E+00  0.0000000E+00  0.0000000E+00  0.0000000E+00  0.0000000E+00  0.0000000E+00  0.0000000E+00  0.0000000E+00  0.0000000E+00  0.0000000E+00  0.0000000E+00  0.0000000E+00  0.0000000E+00  0.0000000E+00  0.0000000E+00  0.7194216E-04  0.7194216E-04  0.0000000E+00  0.0000000E+00  0.0000000E+00  0.0000000E+00  0.1482771E-04  0.1268160E-04  0.0000000E+00  0.0000000E+00  0.2306546E-04  0.1315136E-04  0.0000000E+00  0.0000000E+00  0.0000000E+00  0.0000000E+00  0.0000000E+00  0.0000000E+00  0.0000000E+00  0.0000000E+00  0.0000000E+00  0.0000000E+00  0.0000000E+00  0.0000000E+00  0.1702455E-04  0.2912094E-04  0.0000000E+00  0.0000000E+00  0.0000000E+00  0.0000000E+00  0.0000000E+00  0.0000000E+00  0.0000000E+00  0.0000000E+00  0.0000000E+00  0.0000000E+00  0.0000000E+00  0.0000000E+00  0.0000000E+00  0.0000000E+00  0.0000000E+00  0.0000000E+00  0.0000000E+00  0.0000000E+00  0.6293593E-03  0.1794226E-03  0.0000000E+00  0.0000000E+00  0.0000000E+00  0.0000000E+00  0.0000000E+00  0.0000000E+00  0.0000000E+00  0.0000000E+00  0.0000000E+00  0.0000000E+00  0.0000000E+00  0.0000000E+00  0.0000000E+00  0.0000000E+00  0.0000000E+00  0.0000000E+00  0.0000000E+00  0.0000000E+00  0.0000000E+00  0.0000000E+00  0.1537686E-04  0.1537686E-04  0.0000000E+00  0.0000000E+00  0.0000000E+00  0.0000000E+00  0.0000000E+00  0.0000000E+00  0.0000000E+00  0.0000000E+00  0.4097438E-02  0.2336258E-02  0.0000000E+00  0.0000000E+00  0.0000000E+00  0.0000000E+00  0.0000000E+00  0.0000000E+00  0.0000000E+00  0.0000000E+00  0.0000000E+00  0.0000000E+00  0.0000000E+00  0.0000000E+00  0.5491764E-06  0.9393807E-06  0.0000000E+00  0.0000000E+00  0.0000000E+00  0.0000000E+00  0.7249139E-04  0.7249139E-04  0.0000000E+00  0.0000000E+00  0.0000000E+00  0.0000000E+00  0.5876170E-04  0.5025671E-04  0.0000000E+00  0.0000000E+00  0.3844233E-05  0.2191887E-05  0.1647516E-05  0.1409059E-05  0.0000000E+00  0.0000000E+00  0.0000000E+00  0.0000000E+00  0.6040950E-05  0.5166602E-05  0.0000000E+00  0.0000000E+00  0.1263098E-04  0.1080281E-04  0.4942583E-05  0.8454419E-05  0.0000000E+00  0.0000000E+00  0.0000000E+00  0.0000000E+00  0.0000000E+00  0.0000000E+00  0.0000000E+00  0.0000000E+00  0.0000000E+00  0.0000000E+00  0.0000000E+00  0.0000000E+00  0.0000000E+00  0.0000000E+00  0.0000000E+00  0.0000000E+00  0.0000000E+00  0.0000000E+00  0.0000000E+00  0.0000000E+00  0.0000000E+00  0.0000000E+00  0.0000000E+00  0.0000000E+00  0.0000000E+00  0.0000000E+00  0.0000000E+00  0.0000000E+00  0.0000000E+00  0.0000000E+00  0.0000000E+00  0.0000000E+00  0.0000000E+00  0.0000000E+00  0.0000000E+00  0.0000000E+00  0.0000000E+00  0.0000000E+00  0.0000000E+00  0.0000000E+00  0.0000000E+00  0.0000000E+00  0.0000000E+00  0.0000000E+00  0.0000000E+00  0.0000000E+00  0.0000000E+00  0.0000000E+00  0.0000000E+00  0.0000000E+00  0.0000000E+00  0.0000000E+00  0.0000000E+00  0.0000000E+00  0.0000000E+00  0.0000000E+00  0.0000000E+00  0.0000000E+00  0.3287826E-04  0.3287826E-04  0.0000000E+00  0.0000000E+00
  0.1619999E+01  0.0000000E+00  0.0000000E+00  0.0000000E+00  0.0000000E+00  0.0000000E+00  0.0000000E+00  0.0000000E+00  0.0000000E+00  0.0000000E+00  0.0000000E+00  0.0000000E+00  0.0000000E+00  0.0000000E+00  0.0000000E+00  0.0000000E+00  0.0000000E+00  0.1054420E-03  0.1054420E-03  0.0000000E+00  0.0000000E+00  0.0000000E+00  0.0000000E+00  0.2141784E-04  0.1831789E-04  0.0000000E+00  0.0000000E+00  0.3020473E-04  0.1722199E-04  0.0000000E+00  0.0000000E+00  0.0000000E+00  0.0000000E+00  0.0000000E+00  0.0000000E+00  0.0000000E+00  0.0000000E+00  0.0000000E+00  0.0000000E+00  0.0000000E+00  0.0000000E+00  0.2690978E-04  0.4602988E-04  0.0000000E+00  0.0000000E+00  0.0000000E+00  0.0000000E+00  0.0000000E+00  0.0000000E+00  0.0000000E+00  0.0000000E+00  0.0000000E+00  0.0000000E+00  0.0000000E+00  0.0000000E+00  0.0000000E+00  0.0000000E+00  0.0000000E+00  0.0000000E+00  0.0000000E+00  0.0000000E+00  0.1220276E-02  0.3478856E-03  0.0000000E+00  0.0000000E+00  0.0000000E+00  0.0000000E+00  0.0000000E+00  0.0000000E+00  0.0000000E+00  0.0000000E+00  0.0000000E+00  0.0000000E+00  0.0000000E+00  0.0000000E+00  0.0000000E+00  0.0000000E+00  0.0000000E+00  0.0000000E+00  0.0000000E+00  0.0000000E+00  0.0000000E+00  0.0000000E+00  0.3569662E-04  0.3569662E-04  0.0000000E+00  0.0000000E+00  0.0000000E+00  0.0000000E+00  0.0000000E+00  0.0000000E+00  0.0000000E+00  0.0000000E+00  0.5880602E-02  0.3352975E-02  0.0000000E+00  0.0000000E+00  0.0000000E+00  0.0000000E+00  0.0000000E+00  0.0000000E+00  0.0000000E+00  0.0000000E+00  0.0000000E+00  0.0000000E+00  0.0000000E+00  0.0000000E+00  0.1098353E-05  0.1878761E-05  0.0000000E+00  0.0000000E+00  0.0000000E+00  0.0000000E+00  0.9445841E-04  0.9445841E-04  0.0000000E+00  0.0000000E+00  0.0000000E+00  0.0000000E+00  0.8182735E-04  0.6998391E-04  0.0000000E+00  0.0000000E+00  0.9885169E-05  0.5636280E-05  0.6040949E-05  0.5166601E-05  0.0000000E+00  0.0000000E+00  0.0000000E+00  0.0000000E+00  0.1208193E-04  0.1033323E-04  0.0000000E+00  0.0000000E+00  0.2800790E-04  0.2395412E-04  0.8786793E-05  0.1503004E-04  0.0000000E+00  0.0000000E+00  0.0000000E+00  0.0000000E+00  0.0000000E+00  0.0000000E+00  0.0000000E+00  0.0000000E+00  0.0000000E+00  0.0000000E+00  0.0000000E+00  0.0000000E+00  0.0000000E+00  0.0000000E+00  0.0000000E+00  0.0000000E+00  0.0000000E+00  0.0000000E+00  0.0000000E+00  0.0000000E+00  0.0000000E+00  0.0000000E+00  0.0000000E+00  0.0000000E+00  0.0000000E+00  0.0000000E+00  0.0000000E+00  0.0000000E+00  0.0000000E+00  0.0000000E+00  0.0000000E+00  0.0000000E+00  0.0000000E+00  0.0000000E+00  0.0000000E+00  0.0000000E+00  0.0000000E+00  0.0000000E+00  0.0000000E+00  0.0000000E+00  0.0000000E+00  0.0000000E+00  0.0000000E+00  0.0000000E+00  0.0000000E+00  0.0000000E+00  0.0000000E+00  0.0000000E+00  0.0000000E+00  0.0000000E+00  0.0000000E+00  0.0000000E+00  0.0000000E+00  0.0000000E+00  0.0000000E+00  0.0000000E+00  0.0000000E+00  0.0000000E+00  0.5166590E-04  0.5166590E-04  0.0000000E+00  0.0000000E+00
  0.1649999E+01  0.0000000E+00  0.0000000E+00  0.0000000E+00  0.0000000E+00  0.0000000E+00  0.0000000E+00  0.0000000E+00  0.0000000E+00  0.0000000E+00  0.0000000E+00  0.0000000E+00  0.0000000E+00  0.0000000E+00  0.0000000E+00  0.0000000E+00  0.0000000E+00  0.1598111E-03  0.1598111E-03  0.0000000E+00  0.0000000E+00  0.0000000E+00  0.0000000E+00  0.3514725E-04  0.3006015E-04  0.0000000E+00  0.0000000E+00  0.4613065E-04  0.2630256E-04  0.0000000E+00  0.0000000E+00  0.0000000E+00  0.0000000E+00  0.0000000E+00  0.0000000E+00  0.0000000E+00  0.0000000E+00  0.0000000E+00  0.0000000E+00  0.0000000E+00  0.0000000E+00  0.4173749E-04  0.7139308E-04  0.0000000E+00  0.0000000E+00  0.0000000E+00  0.0000000E+00  0.0000000E+00  0.0000000E+00  0.0000000E+00  0.0000000E+00  0.0000000E+00  0.0000000E+00  0.0000000E+00  0.0000000E+00  0.0000000E+00  0.0000000E+00  0.0000000E+00  0.0000000E+00  0.0000000E+00  0.0000000E+00  0.2150585E-02  0.6131055E-03  0.0000000E+00  0.0000000E+00  0.0000000E+00  0.0000000E+00  0.0000000E+00  0.0000000E+00  0.0000000E+00  0.0000000E+00  0.0000000E+00  0.0000000E+00  0.0000000E+00  0.0000000E+00  0.0000000E+00  0.0000000E+00  0.0000000E+00  0.0000000E+00  0.0000000E+00  0.0000000E+00  0.0000000E+00  0.0000000E+00  0.6480286E-04  0.6480286E-04  0.0000000E+00  0.0000000E+00  0.0000000E+00  0.0000000E+00  0.0000000E+00  0.0000000E+00  0.0000000E+00  0.0000000E+00  0.8059738E-02  0.4595464E-02  0.0000000E+00  0.0000000E+00  0.0000000E+00  0.0000000E+00  0.0000000E+00  0.0000000E+00  0.0000000E+00  0.0000000E+00  0.0000000E+00  0.0000000E+00  0.0000000E+00  0.0000000E+00  0.3295057E-05  0.5636282E-05  0.0000000E+00  0.0000000E+00  0.0000000E+00  0.0000000E+00  0.1252124E-03  0.1252124E-03  0.0000000E+00  0.0000000E+00  0.0000000E+00  0.0000000E+00  0.1026961E-03  0.8783217E-04  0.0000000E+00  0.0000000E+00  0.1867202E-04  0.1064632E-04  0.1318027E-04  0.1127259E-04  0.0000000E+00  0.0000000E+00  0.0000000E+00  0.0000000E+00  0.1592619E-04  0.1362109E-04  0.0000000E+00  0.0000000E+00  0.5272078E-04  0.4509014E-04  0.1318025E-04  0.2254517E-04  0.0000000E+00  0.0000000E+00  0.0000000E+00  0.0000000E+00  0.0000000E+00  0.0000000E+00  0.0000000E+00  0.0000000E+00  0.0000000E+00  0.0000000E+00  0.0000000E+00  0.0000000E+00  0.0000000E+00  0.0000000E+00  0.0000000E+00  0.0000000E+00  0.0000000E+00  0.0000000E+00  0.0000000E+00  0.0000000E+00  0.0000000E+00  0.0000000E+00  0.0000000E+00  0.0000000E+00  0.0000000E+00  0.0000000E+00  0.0000000E+00  0.0000000E+00  0.0000000E+00  0.0000000E+00  0.0000000E+00  0.0000000E+00  0.0000000E+00  0.0000000E+00  0.0000000E+00  0.0000000E+00  0.0000000E+00  0.0000000E+00  0.0000000E+00  0.0000000E+00  0.0000000E+00  0.0000000E+00  0.0000000E+00  0.0000000E+00  0.0000000E+00  0.0000000E+00  0.0000000E+00  0.0000000E+00  0.0000000E+00  0.0000000E+00  0.0000000E+00  0.0000000E+00  0.0000000E+00  0.0000000E+00  0.0000000E+00  0.0000000E+00  0.0000000E+00  0.0000000E+00  0.7327157E-04  0.7327157E-04  0.0000000E+00  0.0000000E+00
  0.1679999E+01  0.0000000E+00  0.0000000E+00  0.0000000E+00  0.0000000E+00  0.0000000E+00  0.0000000E+00  0.0000000E+00  0.0000000E+00  0.0000000E+00  0.0000000E+00  0.0000000E+00  0.0000000E+00  0.0000000E+00  0.0000000E+00  0.0000000E+00  0.0000000E+00  0.2108844E-03  0.2108844E-03  0.0000000E+00  0.0000000E+00  0.0000000E+00  0.0000000E+00  0.4942558E-04  0.4227188E-04  0.0000000E+00  0.0000000E+00  0.6040928E-04  0.3444388E-04  0.0000000E+00  0.0000000E+00  0.0000000E+00  0.0000000E+00  0.0000000E+00  0.0000000E+00  0.0000000E+00  0.0000000E+00  0.0000000E+00  0.0000000E+00  0.0000000E+00  0.0000000E+00  0.5766362E-04  0.9863514E-04  0.0000000E+00  0.0000000E+00  0.0000000E+00  0.0000000E+00  0.0000000E+00  0.0000000E+00  0.0000000E+00  0.0000000E+00  0.0000000E+00  0.0000000E+00  0.0000000E+00  0.0000000E+00  0.0000000E+00  0.0000000E+00  0.0000000E+00  0.0000000E+00  0.0000000E+00  0.0000000E+00  0.3418048E-02  0.9744436E-03  0.0000000E+00  0.0000000E+00  0.0000000E+00  0.0000000E+00  0.0000000E+00  0.0000000E+00  0.0000000E+00  0.0000000E+00  0.0000000E+00  0.0000000E+00  0.0000000E+00  0.0000000E+00  0.0000000E+00  0.0000000E+00  0.0000000E+00  0.0000000E+00  0.0000000E+00  0.0000000E+00  0.0000000E+00  0.0000000E+00  0.1098353E-03  0.1098353E-03  0.0000000E+00  0.0000000E+00  0.0000000E+00  0.0000000E+00  0.5491746E-06  0.4696888E-06  0.0000000E+00  0.0000000E+00  0.1057939E-01  0.6032106E-02  0.0000000E+00  0.0000000E+00  0.0000000E+00  0.0000000E+00  0.0000000E+00  0.0000000E+00  0.0000000E+00  0.0000000E+00  0.0000000E+00  0.0000000E+00  0.0000000E+00  0.0000000E+00  0.9885171E-05  0.1690884E-04  0.0000000E+00  0.0000000E+00  0.0000000E+00  0.0000000E+00  0.1515730E-03  0.1515730E-03  0.0000000E+00  0.0000000E+00  0.0000000E+00  0.0000000E+00  0.1241139E-03  0.1061501E-03  0.0000000E+00  0.0000000E+00  0.2800798E-04  0.1596946E-04  0.2745882E-04  0.2348451E-04  0.0000000E+00  0.0000000E+00  0.0000000E+00  0.0000000E+00  0.2361463E-04  0.2019672E-04  0.0000000E+00  0.0000000E+00  0.1004992E-03  0.8595324E-04  0.2031956E-04  0.3475713E-04  0.0000000E+00  0.0000000E+00  0.0000000E+00  0.0000000E+00  0.0000000E+00  0.0000000E+00  0.0000000E+00  0.0000000E+00  0.0000000E+00  0.0000000E+00  0.0000000E+00  0.0000000E+00  0.0000000E+00  0.0000000E+00  0.0000000E+00  0.0000000E+00  0.0000000E+00  0.0000000E+00  0.0000000E+00  0.0000000E+00  0.0000000E+00  0.0000000E+00  0.0000000E+00  0.0000000E+00  0.0000000E+00  0.0000000E+00  0.0000000E+00  0.0000000E+00  0.0000000E+00  0.0000000E+00  0.0000000E+00  0.0000000E+00  0.0000000E+00  0.0000000E+00  0.0000000E+00  0.0000000E+00  0.0000000E+00  0.0000000E+00  0.0000000E+00  0.0000000E+00  0.0000000E+00  0.0000000E+00  0.0000000E+00  0.0000000E+00  0.0000000E+00  0.0000000E+00  0.0000000E+00  0.0000000E+00  0.0000000E+00  0.0000000E+00  0.0000000E+00  0.0000000E+00  0.0000000E+00  0.0000000E+00  0.0000000E+00  0.0000000E+00  0.0000000E+00  0.0000000E+00  0.9957401E-04  0.9957401E-04  0.0000000E+00  0.0000000E+00
  0.1709999E+01  0.0000000E+00  0.0000000E+00  0.0000000E+00  0.0000000E+00  0.0000000E+00  0.0000000E+00  0.0000000E+00  0.0000000E+00  0.0000000E+00  0.0000000E+00  0.0000000E+00  0.0000000E+00  0.0000000E+00  0.0000000E+00  0.0000000E+00  0.0000000E+00  0.2789823E-03  0.2789823E-03  0.0000000E+00  0.0000000E+00  0.0000000E+00  0.0000000E+00  0.6974504E-04  0.5965036E-04  0.0000000E+00  0.0000000E+00  0.7963072E-04  0.4540348E-04  0.0000000E+00  0.0000000E+00  0.0000000E+00  0.0000000E+00  0.0000000E+00  0.0000000E+00  0.0000000E+00  0.0000000E+00  0.0000000E+00  0.0000000E+00  0.0000000E+00  0.0000000E+00  0.7963058E-04  0.1362102E-03  0.0000000E+00  0.0000000E+00  0.0000000E+00  0.0000000E+00  0.0000000E+00  0.0000000E+00  0.0000000E+00  0.0000000E+00  0.2196710E-05  0.1098355E-05  0.0000000E+00  0.0000000E+00  0.0000000E+00  0.0000000E+00  0.0000000E+00  0.0000000E+00  0.0000000E+00  0.0000000E+00  0.4936013E-02  0.1407197E-02  0.0000000E+00  0.0000000E+00  0.0000000E+00  0.0000000E+00  0.0000000E+00  0.0000000E+00  0.0000000E+00  0.0000000E+00  0.0000000E+00  0.0000000E+00  0.0000000E+00  0.0000000E+00  0.0000000E+00  0.0000000E+00  0.0000000E+00  0.0000000E+00  0.0000000E+00  0.0000000E+00  0.0000000E+00  0.0000000E+00  0.1768347E-03  0.1768347E-03  0.0000000E+00  0.0000000E+00  0.0000000E+00  0.0000000E+00  0.6040942E-05  0.5166595E-05  0.0000000E+00  0.0000000E+00  0.1333467E-01  0.7603103E-02  0.0000000E+00  0.0000000E+00  0.0000000E+00  0.0000000E+00  0.0000000E+00  0.0000000E+00  0.0000000E+00  0.0000000E+00  0.0000000E+00  0.0000000E+00  0.0000000E+00  0.0000000E+00  0.2141792E-04  0.3663592E-04  0.0000000E+00  0.0000000E+00  0.0000000E+00  0.0000000E+00  0.1900155E-03  0.1900155E-03  0.0000000E+00  0.0000000E+00  0.0000000E+00  0.0000000E+00  0.1598102E-03  0.1366798E-03  0.0000000E+00  0.0000000E+00  0.4558204E-04  0.2598976E-04  0.4832720E-04  0.4133247E-04  0.0000000E+00  0.0000000E+00  0.0000000E+00  0.0000000E+00  0.3459820E-04  0.2959057E-04  0.0000000E+00  0.0000000E+00  0.1603593E-03  0.1371494E-03  0.2855715E-04  0.4884775E-04  0.0000000E+00  0.0000000E+00  0.0000000E+00  0.0000000E+00  0.0000000E+00  0.0000000E+00  0.0000000E+00  0.0000000E+00  0.0000000E+00  0.0000000E+00  0.0000000E+00  0.0000000E+00  0.0000000E+00  0.0000000E+00  0.0000000E+00  0.0000000E+00  0.0000000E+00  0.0000000E+00  0.0000000E+00  0.0000000E+00  0.0000000E+00  0.0000000E+00  0.0000000E+00  0.0000000E+00  0.0000000E+00  0.0000000E+00  0.0000000E+00  0.0000000E+00  0.0000000E+00  0.0000000E+00  0.0000000E+00  0.0000000E+00  0.0000000E+00  0.0000000E+00  0.0000000E+00  0.0000000E+00  0.0000000E+00  0.0000000E+00  0.0000000E+00  0.0000000E+00  0.0000000E+00  0.0000000E+00  0.0000000E+00  0.0000000E+00  0.0000000E+00  0.0000000E+00  0.0000000E+00  0.0000000E+00  0.0000000E+00  0.0000000E+00  0.0000000E+00  0.0000000E+00  0.0000000E+00  0.0000000E+00  0.0000000E+00  0.0000000E+00  0.0000000E+00  0.0000000E+00  0.1305736E-03  0.1305736E-03  0.0000000E+00  0.0000000E+00
  0.1739999E+01  0.0000000E+00  0.0000000E+00  0.0000000E+00  0.0000000E+00  0.0000000E+00  0.0000000E+00  0.0000000E+00  0.0000000E+00  0.0000000E+00  0.0000000E+00  0.0000000E+00  0.0000000E+00  0.0000000E+00  0.0000000E+00  0.0000000E+00  0.0000000E+00  0.3723439E-03  0.3723439E-03  0.0000000E+00  0.0000000E+00  0.0000000E+00  0.0000000E+00  0.1032450E-03  0.8830161E-04  0.0000000E+00  0.0000000E+00  0.1004995E-03  0.5730232E-04  0.0000000E+00  0.0000000E+00  0.0000000E+00  0.0000000E+00  0.0000000E+00  0.0000000E+00  0.0000000E+00  0.0000000E+00  0.0000000E+00  0.0000000E+00  0.0000000E+00  0.0000000E+00  0.1026960E-03  0.1756641E-03  0.0000000E+00  0.0000000E+00  0.0000000E+00  0.0000000E+00  0.0000000E+00  0.0000000E+00  0.0000000E+00  0.0000000E+00  0.4393417E-05  0.2196708E-05  0.0000000E+00  0.0000000E+00  0.0000000E+00  0.0000000E+00  0.0000000E+00  0.0000000E+00  0.0000000E+00  0.0000000E+00  0.6963560E-02  0.1985225E-02  0.0000000E+00  0.0000000E+00  0.0000000E+00  0.0000000E+00  0.0000000E+00  0.0000000E+00  0.0000000E+00  0.0000000E+00  0.0000000E+00  0.0000000E+00  0.0000000E+00  0.0000000E+00  0.0000000E+00  0.0000000E+00  0.0000000E+00  0.0000000E+00  0.0000000E+00  0.0000000E+00  0.0000000E+00  0.0000000E+00  0.2729403E-03  0.2729403E-03  0.0000000E+00  0.0000000E+00  0.0000000E+00  0.0000000E+00  0.1427864E-04  0.1221199E-04  0.0000000E+00  0.0000000E+00  0.1628860E-01  0.9287360E-02  0.0000000E+00  0.0000000E+00  0.0000000E+00  0.0000000E+00  0.0000000E+00  0.0000000E+00  0.0000000E+00  0.0000000E+00  0.0000000E+00  0.0000000E+00  0.0000000E+00  0.0000000E+00  0.4173768E-04  0.7139339E-04  0.0000000E+00  0.0000000E+00  0.0000000E+00  0.0000000E+00  0.2526212E-03  0.2526212E-03  0.0000000E+00  0.0000000E+00  0.0000000E+00  0.0000000E+00  0.2125310E-03  0.1817699E-03  0.0000000E+00  0.0000000E+00  0.7139333E-04  0.4070672E-04  0.7633500E-04  0.6528651E-04  0.0000000E+00  0.0000000E+00  0.0000000E+00  0.0000000E+00  0.4393417E-04  0.3757528E-04  0.0000000E+00  0.0000000E+00  0.2328507E-03  0.1991486E-03  0.3624572E-04  0.6199926E-04  0.0000000E+00  0.0000000E+00  0.0000000E+00  0.0000000E+00  0.0000000E+00  0.0000000E+00  0.0000000E+00  0.0000000E+00  0.0000000E+00  0.0000000E+00  0.0000000E+00  0.0000000E+00  0.0000000E+00  0.0000000E+00  0.0000000E+00  0.0000000E+00  0.0000000E+00  0.0000000E+00  0.0000000E+00  0.0000000E+00  0.0000000E+00  0.0000000E+00  0.0000000E+00  0.0000000E+00  0.0000000E+00  0.0000000E+00  0.0000000E+00  0.0000000E+00  0.0000000E+00  0.0000000E+00  0.0000000E+00  0.0000000E+00  0.0000000E+00  0.0000000E+00  0.0000000E+00  0.0000000E+00  0.0000000E+00  0.0000000E+00  0.0000000E+00  0.0000000E+00  0.0000000E+00  0.0000000E+00  0.0000000E+00  0.0000000E+00  0.0000000E+00  0.0000000E+00  0.0000000E+00  0.0000000E+00  0.0000000E+00  0.0000000E+00  0.0000000E+00  0.0000000E+00  0.0000000E+00  0.0000000E+00  0.0000000E+00  0.0000000E+00  0.0000000E+00  0.0000000E+00  0.1625124E-03  0.1625124E-03  0.0000000E+00  0.0000000E+00
  0.1769999E+01  0.0000000E+00  0.0000000E+00  0.0000000E+00  0.0000000E+00  0.0000000E+00  0.0000000E+00  0.0000000E+00  0.0000000E+00  0.0000000E+00  0.0000000E+00  0.0000000E+00  0.0000000E+00  0.0000000E+00  0.0000000E+00  0.0000000E+00  0.0000000E+00  0.4761376E-03  0.4761376E-03  0.0000000E+00  0.0000000E+00  0.0000000E+00  0.0000000E+00  0.1318021E-03  0.1127255E-03  0.0000000E+00  0.0000000E+00  0.1422367E-03  0.8109989E-04  0.0000000E+00  0.0000000E+00  0.0000000E+00  0.0000000E+00  0.0000000E+00  0.0000000E+00  0.0000000E+00  0.0000000E+00  0.0000000E+00  0.0000000E+00  0.0000000E+00  0.0000000E+00  0.1257613E-03  0.2151181E-03  0.0000000E+00  0.0000000E+00  0.0000000E+00  0.0000000E+00  0.0000000E+00  0.0000000E+00  0.0000000E+00  0.0000000E+00  0.9885183E-05  0.4942592E-05  0.0000000E+00  0.0000000E+00  0.0000000E+00  0.0000000E+00  0.0000000E+00  0.0000000E+00  0.0000000E+00  0.0000000E+00  0.9278914E-02  0.2645304E-02  0.0000000E+00  0.0000000E+00  0.0000000E+00  0.0000000E+00  0.0000000E+00  0.0000000E+00  0.0000000E+00  0.0000000E+00  0.0000000E+00  0.0000000E+00  0.0000000E+00  0.0000000E+00  0.0000000E+00  0.0000000E+00  0.0000000E+00  0.0000000E+00  0.0000000E+00  0.0000000E+00  0.0000000E+00  0.0000000E+00  0.3860719E-03  0.3860719E-03  0.0000000E+00  0.0000000E+00  0.0000000E+00  0.0000000E+00  0.3020496E-04  0.2583319E-04  0.0000000E+00  0.0000000E+00  0.1934972E-01  0.1103273E-01  0.0000000E+00  0.0000000E+00  0.0000000E+00  0.0000000E+00  0.0000000E+00  0.0000000E+00  0.0000000E+00  0.0000000E+00  0.0000000E+00  0.0000000E+00  0.0000000E+00  0.0000000E+00  0.6095897E-04  0.1042719E-03  0.0000000E+00  0.0000000E+00  0.0000000E+00  0.0000000E+00  0.3086371E-03  0.3086371E-03  0.0000000E+00  0.0000000E+00  0.0000000E+00  0.0000000E+00  0.2718421E-03  0.2324966E-03  0.0000000E+00  0.0000000E+00  0.1070896E-03  0.6105988E-04  0.1274087E-03  0.1089680E-03  0.0000000E+00  0.0000000E+00  0.0000000E+00  0.0000000E+00  0.6205698E-04  0.5307505E-04  0.0000000E+00  0.0000000E+00  0.3459796E-03  0.2959036E-03  0.4887675E-04  0.8360496E-04  0.0000000E+00  0.0000000E+00  0.0000000E+00  0.0000000E+00  0.0000000E+00  0.0000000E+00  0.0000000E+00  0.0000000E+00  0.0000000E+00  0.0000000E+00  0.0000000E+00  0.0000000E+00  0.0000000E+00  0.0000000E+00  0.0000000E+00  0.0000000E+00  0.0000000E+00  0.0000000E+00  0.0000000E+00  0.0000000E+00  0.0000000E+00  0.0000000E+00  0.0000000E+00  0.0000000E+00  0.0000000E+00  0.0000000E+00  0.0000000E+00  0.0000000E+00  0.0000000E+00  0.0000000E+00  0.0000000E+00  0.0000000E+00  0.0000000E+00  0.0000000E+00  0.0000000E+00  0.0000000E+00  0.0000000E+00  0.0000000E+00  0.0000000E+00  0.0000000E+00  0.0000000E+00  0.0000000E+00  0.0000000E+00  0.0000000E+00  0.0000000E+00  0.0000000E+00  0.0000000E+00  0.0000000E+00  0.0000000E+00  0.0000000E+00  0.0000000E+00  0.0000000E+00  0.0000000E+00  0.0000000E+00  0.0000000E+00  0.0000000E+00  0.0000000E+00  0.0000000E+00  0.2000875E-03  0.2000875E-03  0.0000000E+00  0.0000000E+00
  0.1799999E+01  0.0000000E+00  0.0000000E+00  0.0000000E+00  0.0000000E+00  0.0000000E+00  0.0000000E+00  0.0000000E+00  0.0000000E+00  0.0000000E+00  0.0000000E+00  0.0000000E+00  0.0000000E+00  0.0000000E+00  0.0000000E+00  0.0000000E+00  0.0000000E+00  0.5931134E-03  0.5931134E-03  0.0000000E+00  0.0000000E+00  0.0000000E+00  0.0000000E+00  0.1773839E-03  0.1517099E-03  0.0000000E+00  0.0000000E+00  0.1850725E-03  0.1055238E-03  0.0000000E+00  0.0000000E+00  0.0000000E+00  0.0000000E+00  0.0000000E+00  0.0000000E+00  0.0000000E+00  0.0000000E+00  0.0000000E+00  0.0000000E+00  0.0000000E+00  0.0000000E+00  0.1664006E-03  0.2846327E-03  0.0000000E+00  0.0000000E+00  0.0000000E+00  0.0000000E+00  0.0000000E+00  0.0000000E+00  0.0000000E+00  0.0000000E+00  0.1537694E-04  0.7688468E-05  0.0000000E+00  0.0000000E+00  0.0000000E+00  0.0000000E+00  0.1098350E-05  0.4696890E-06  0.0000000E+00  0.0000000E+00  0.1178758E-01  0.3360495E-02  0.0000000E+00  0.0000000E+00  0.0000000E+00  0.0000000E+00  0.0000000E+00  0.0000000E+00  0.0000000E+00  0.0000000E+00  0.0000000E+00  0.0000000E+00  0.0000000E+00  0.0000000E+00  0.0000000E+00  0.0000000E+00  0.0000000E+00  0.0000000E+00  0.0000000E+00  0.0000000E+00  0.0000000E+00  0.0000000E+00  0.5228173E-03  0.5228173E-03  0.0000000E+00  0.0000000E+00  0.0000000E+00  0.0000000E+00  0.5381941E-04  0.4602976E-04  0.0000000E+00  0.0000000E+00  0.2231188E-01  0.1272169E-01  0.0000000E+00  0.0000000E+00  0.0000000E+00  0.0000000E+00  0.0000000E+00  0.0000000E+00  0.0000000E+00  0.0000000E+00  0.0000000E+00  0.0000000E+00  0.0000000E+00  0.0000000E+00  0.9500809E-04  0.1625138E-03  0.0000000E+00  0.0000000E+00  0.0000000E+00  0.0000000E+00  0.3745396E-03  0.3745396E-03  0.0000000E+00  0.0000000E+00  0.0000000E+00  0.0000000E+00  0.3317027E-03  0.2836931E-03  0.0000000E+00  0.0000000E+00  0.1653018E-03  0.9425100E-04  0.1806789E-03  0.1545281E-03  0.0000000E+00  0.0000000E+00  0.0000000E+00  0.0000000E+00  0.8127812E-04  0.6951419E-04  0.0000000E+00  0.0000000E+00  0.4662502E-03  0.3987666E-03  0.6150777E-04  0.1052107E-03  0.0000000E+00  0.0000000E+00  0.0000000E+00  0.0000000E+00  0.0000000E+00  0.0000000E+00  0.0000000E+00  0.0000000E+00  0.0000000E+00  0.0000000E+00  0.0000000E+00  0.0000000E+00  0.0000000E+00  0.0000000E+00  0.0000000E+00  0.0000000E+00  0.0000000E+00  0.0000000E+00  0.0000000E+00  0.0000000E+00  0.0000000E+00  0.0000000E+00  0.0000000E+00  0.0000000E+00  0.0000000E+00  0.0000000E+00  0.0000000E+00  0.0000000E+00  0.0000000E+00  0.0000000E+00  0.0000000E+00  0.0000000E+00  0.0000000E+00  0.0000000E+00  0.0000000E+00  0.0000000E+00  0.0000000E+00  0.0000000E+00  0.0000000E+00  0.0000000E+00  0.0000000E+00  0.0000000E+00  0.0000000E+00  0.0000000E+00  0.0000000E+00  0.0000000E+00  0.0000000E+00  0.0000000E+00  0.0000000E+00  0.0000000E+00  0.0000000E+00  0.0000000E+00  0.0000000E+00  0.0000000E+00  0.0000000E+00  0.0000000E+00  0.0000000E+00  0.0000000E+00  0.2479958E-03  0.2479958E-03  0.0000000E+00  0.0000000E+00
  0.1829999E+01  0.0000000E+00  0.0000000E+00  0.0000000E+00  0.0000000E+00  0.0000000E+00  0.0000000E+00  0.0000000E+00  0.0000000E+00  0.0000000E+00  0.0000000E+00  0.0000000E+00  0.0000000E+00  0.0000000E+00  0.0000000E+00  0.0000000E+00  0.0000000E+00  0.7177758E-03  0.7177758E-03  0.0000000E+00  0.0000000E+00  0.0000000E+00  0.0000000E+00  0.2235149E-03  0.1911641E-03  0.0000000E+00  0.0000000E+00  0.2416374E-03  0.1377757E-03  0.0000000E+00  0.0000000E+00  0.0000000E+00  0.0000000E+00  0.0000000E+00  0.0000000E+00  0.0000000E+00  0.0000000E+00  0.0000000E+00  0.0000000E+00  0.0000000E+00  0.0000000E+00  0.2202195E-03  0.3766913E-03  0.0000000E+00  0.0000000E+00  0.0000000E+00  0.0000000E+00  0.0000000E+00  0.0000000E+00  0.0000000E+00  0.0000000E+00  0.2855729E-04  0.1427864E-04  0.0000000E+00  0.0000000E+00  0.0000000E+00  0.0000000E+00  0.2196701E-05  0.9393788E-06  0.0000000E+00  0.0000000E+00  0.1432044E-01  0.4082582E-02  0.0000000E+00  0.0000000E+00  0.0000000E+00  0.0000000E+00  0.0000000E+00  0.0000000E+00  0.0000000E+00  0.0000000E+00  0.0000000E+00  0.0000000E+00  0.0000000E+00  0.0000000E+00  0.0000000E+00  0.0000000E+00  0.0000000E+00  0.0000000E+00  0.0000000E+00  0.0000000E+00  0.0000000E+00  0.0000000E+00  0.6848265E-03  0.6848265E-03  0.0000000E+00  0.0000000E+00  0.0000000E+00  0.0000000E+00  0.9995030E-04  0.8548380E-04  0.0000000E+00  0.0000000E+00  0.2512922E-01  0.1432806E-01  0.0000000E+00  0.0000000E+00  0.0000000E+00  0.0000000E+00  0.0000000E+00  0.0000000E+00  0.0000000E+00  0.0000000E+00  0.0000000E+00  0.0000000E+00  0.0000000E+00  0.0000000E+00  0.1323517E-03  0.2263910E-03  0.0000000E+00  0.0000000E+00  0.0000000E+00  0.0000000E+00  0.4569165E-03  0.4569165E-03  0.0000000E+00  0.0000000E+00  0.0000000E+00  0.0000000E+00  0.4179229E-03  0.3574341E-03  0.0000000E+00  0.0000000E+00  0.2432843E-03  0.1387147E-03  0.2707455E-03  0.2315586E-03  0.0000000E+00  0.0000000E+00  0.0000000E+00  0.0000000E+00  0.1142287E-03  0.9769558E-04  0.0000000E+00  0.0000000E+00  0.6183756E-03  0.5288739E-03  0.8567156E-04  0.1465434E-03  0.0000000E+00  0.0000000E+00  0.0000000E+00  0.0000000E+00  0.0000000E+00  0.0000000E+00  0.0000000E+00  0.0000000E+00  0.0000000E+00  0.0000000E+00  0.0000000E+00  0.0000000E+00  0.0000000E+00  0.0000000E+00  0.0000000E+00  0.0000000E+00  0.0000000E+00  0.0000000E+00  0.0000000E+00  0.0000000E+00  0.0000000E+00  0.0000000E+00  0.0000000E+00  0.0000000E+00  0.0000000E+00  0.0000000E+00  0.0000000E+00  0.0000000E+00  0.0000000E+00  0.0000000E+00  0.0000000E+00  0.0000000E+00  0.0000000E+00  0.0000000E+00  0.0000000E+00  0.0000000E+00  0.0000000E+00  0.0000000E+00  0.0000000E+00  0.0000000E+00  0.0000000E+00  0.0000000E+00  0.0000000E+00  0.0000000E+00  0.0000000E+00  0.0000000E+00  0.0000000E+00  0.0000000E+00  0.0000000E+00  0.0000000E+00  0.0000000E+00  0.0000000E+00  0.0000000E+00  0.0000000E+00  0.0000000E+00  0.0000000E+00  0.0000000E+00  0.0000000E+00  0.2855711E-03  0.2855711E-03  0.0000000E+00  0.0000000E+00
  0.1859999E+01  0.0000000E+00  0.0000000E+00  0.0000000E+00  0.0000000E+00  0.0000000E+00  0.0000000E+00  0.0000000E+00  0.0000000E+00  0.0000000E+00  0.0000000E+00  0.1098344E-05  0.1098344E-05  0.0000000E+00  0.0000000E+00  0.0000000E+00  0.0000000E+00  0.8918642E-03  0.8918642E-03  0.0000000E+00  0.0000000E+00  0.0000000E+00  0.0000000E+00  0.2844736E-03  0.2432998E-03  0.0000000E+00  0.0000000E+00  0.3179730E-03  0.1813004E-03  0.0000000E+00  0.0000000E+00  0.0000000E+00  0.0000000E+00  0.0000000E+00  0.0000000E+00  0.0000000E+00  0.0000000E+00  0.0000000E+00  0.0000000E+00  0.0000000E+00  0.0000000E+00  0.2943579E-03  0.5035069E-03  0.0000000E+00  0.0000000E+00  0.0000000E+00  0.0000000E+00  0.0000000E+00  0.0000000E+00  0.0000000E+00  0.0000000E+00  0.4722916E-04  0.2361458E-04  0.0000000E+00  0.0000000E+00  0.0000000E+00  0.0000000E+00  0.1208171E-04  0.5166523E-05  0.0000000E+00  0.0000000E+00  0.1679068E-01  0.4786817E-02  0.0000000E+00  0.0000000E+00  0.0000000E+00  0.0000000E+00  0.0000000E+00  0.0000000E+00  0.0000000E+00  0.0000000E+00  0.0000000E+00  0.0000000E+00  0.0000000E+00  0.0000000E+00  0.1098354E-05  0.9393818E-06  0.0000000E+00  0.0000000E+00  0.0000000E+00  0.0000000E+00  0.0000000E+00  0.0000000E+00  0.8731963E-03  0.8731963E-03  0.0000000E+00  0.0000000E+00  0.0000000E+00  0.0000000E+00  0.1669497E-03  0.1427859E-03  0.0000000E+00  0.0000000E+00  0.2775489E-01  0.1582515E-01  0.0000000E+00  0.0000000E+00  0.0000000E+00  0.0000000E+00  0.0000000E+00  0.0000000E+00  0.0000000E+00  0.0000000E+00  0.0000000E+00  0.0000000E+00  0.0000000E+00  0.0000000E+00  0.1817775E-03  0.3109352E-03  0.0000000E+00  0.0000000E+00  0.0000000E+00  0.0000000E+00  0.5414900E-03  0.5414900E-03  0.0000000E+00  0.0000000E+00  0.0000000E+00  0.0000000E+00  0.5074386E-03  0.4339936E-03  0.0000000E+00  0.0000000E+00  0.3586112E-03  0.2044713E-03  0.3811310E-03  0.3259673E-03  0.0000000E+00  0.0000000E+00  0.0000000E+00  0.0000000E+00  0.1554172E-03  0.1329226E-03  0.0000000E+00  0.0000000E+00  0.7963096E-03  0.6810543E-03  0.1147778E-03  0.1963305E-03  0.0000000E+00  0.0000000E+00  0.0000000E+00  0.0000000E+00  0.0000000E+00  0.0000000E+00  0.0000000E+00  0.0000000E+00  0.0000000E+00  0.0000000E+00  0.0000000E+00  0.0000000E+00  0.0000000E+00  0.0000000E+00  0.0000000E+00  0.0000000E+00  0.0000000E+00  0.0000000E+00  0.0000000E+00  0.0000000E+00  0.0000000E+00  0.0000000E+00  0.0000000E+00  0.0000000E+00  0.0000000E+00  0.0000000E+00  0.0000000E+00  0.0000000E+00  0.0000000E+00  0.0000000E+00  0.0000000E+00  0.0000000E+00  0.0000000E+00  0.0000000E+00  0.0000000E+00  0.0000000E+00  0.0000000E+00  0.0000000E+00  0.0000000E+00  0.0000000E+00  0.0000000E+00  0.0000000E+00  0.0000000E+00  0.0000000E+00  0.0000000E+00  0.0000000E+00  0.0000000E+00  0.0000000E+00  0.0000000E+00  0.0000000E+00  0.0000000E+00  0.0000000E+00  0.0000000E+00  0.0000000E+00  0.0000000E+00  0.0000000E+00  0.0000000E+00  0.0000000E+00  0.3381763E-03  0.3381763E-03  0.0000000E+00  0.0000000E+00
  0.1889999E+01  0.0000000E+00  0.0000000E+00  0.0000000E+00  0.0000000E+00  0.0000000E+00  0.0000000E+00  0.0000000E+00  0.0000000E+00  0.0000000E+00  0.0000000E+00  0.1208189E-04  0.1208189E-04  0.0000000E+00  0.0000000E+00  0.0000000E+00  0.0000000E+00  0.1068151E-02  0.1068151E-02  0.0000000E+00  0.0000000E+00  0.0000000E+00  0.0000000E+00  0.3509246E-03  0.3001328E-03  0.0000000E+00  0.0000000E+00  0.4003493E-03  0.2282693E-03  0.0000000E+00  0.0000000E+00  0.0000000E+00  0.0000000E+00  0.0000000E+00  0.0000000E+00  0.0000000E+00  0.0000000E+00  0.0000000E+00  0.0000000E+00  0.0000000E+00  0.0000000E+00  0.3871694E-03  0.6622635E-03  0.0000000E+00  0.0000000E+00  0.0000000E+00  0.0000000E+00  0.0000000E+00  0.0000000E+00  0.0000000E+00  0.0000000E+00  0.6480273E-04  0.3240136E-04  0.0000000E+00  0.0000000E+00  0.0000000E+00  0.0000000E+00  0.1867184E-04  0.7984667E-05  0.0000000E+00  0.0000000E+00  0.1923117E-01  0.5482570E-02  0.0000000E+00  0.0000000E+00  0.0000000E+00  0.0000000E+00  0.0000000E+00  0.0000000E+00  0.0000000E+00  0.0000000E+00  0.0000000E+00  0.0000000E+00  0.0000000E+00  0.0000000E+00  0.1098354E-05  0.9393818E-06  0.0000000E+00  0.0000000E+00  0.0000000E+00  0.0000000E+00  0.0000000E+00  0.0000000E+00  0.1096712E-02  0.1096712E-02  0.0000000E+00  0.0000000E+00  0.0000000E+00  0.0000000E+00  0.2301052E-03  0.1968005E-03  0.0000000E+00  0.0000000E+00  0.3009707E-01  0.1716061E-01  0.0000000E+00  0.0000000E+00  0.0000000E+00  0.0000000E+00  0.0000000E+00  0.0000000E+00  0.0000000E+00  0.0000000E+00  0.0000000E+00  0.0000000E+00  0.0000000E+00  0.0000000E+00  0.2284581E-03  0.3907835E-03  0.0000000E+00  0.0000000E+00  0.0000000E+00  0.0000000E+00  0.6513257E-03  0.6513257E-03  0.0000000E+00  0.0000000E+00  0.0000000E+00  0.0000000E+00  0.6222165E-03  0.5321588E-03  0.0000000E+00  0.0000000E+00  0.5129291E-03  0.2924596E-03  0.5057947E-03  0.4325876E-03  0.0000000E+00  0.0000000E+00  0.0000000E+00  0.0000000E+00  0.2042938E-03  0.1747249E-03  0.0000000E+00  0.0000000E+00  0.9956592E-03  0.8515506E-03  0.1438841E-03  0.2461175E-03  0.0000000E+00  0.0000000E+00  0.0000000E+00  0.0000000E+00  0.0000000E+00  0.0000000E+00  0.0000000E+00  0.0000000E+00  0.0000000E+00  0.0000000E+00  0.0000000E+00  0.0000000E+00  0.0000000E+00  0.0000000E+00  0.0000000E+00  0.0000000E+00  0.0000000E+00  0.0000000E+00  0.0000000E+00  0.0000000E+00  0.0000000E+00  0.0000000E+00  0.0000000E+00  0.0000000E+00  0.0000000E+00  0.0000000E+00  0.0000000E+00  0.0000000E+00  0.0000000E+00  0.0000000E+00  0.0000000E+00  0.0000000E+00  0.0000000E+00  0.0000000E+00  0.0000000E+00  0.0000000E+00  0.0000000E+00  0.0000000E+00  0.0000000E+00  0.0000000E+00  0.0000000E+00  0.0000000E+00  0.0000000E+00  0.0000000E+00  0.0000000E+00  0.0000000E+00  0.0000000E+00  0.0000000E+00  0.0000000E+00  0.0000000E+00  0.0000000E+00  0.0000000E+00  0.0000000E+00  0.0000000E+00  0.0000000E+00  0.0000000E+00  0.0000000E+00  0.0000000E+00  0.4048722E-03  0.4048722E-03  0.0000000E+00  0.0000000E+00
  0.1919999E+01  0.0000000E+00  0.0000000E+00  0.0000000E+00  0.0000000E+00  0.0000000E+00  0.0000000E+00  0.0000000E+00  0.0000000E+00  0.0000000E+00  0.0000000E+00  0.3624578E-04  0.3624578E-04  0.0000000E+00  0.0000000E+00  0.0000000E+00  0.0000000E+00  0.1287821E-02  0.1287821E-02  0.0000000E+00  0.0000000E+00  0.0000000E+00  0.0000000E+00  0.4333011E-03  0.3705865E-03  0.0000000E+00  0.0000000E+00  0.5134793E-03  0.2927733E-03  0.0000000E+00  0.0000000E+00  0.0000000E+00  0.0000000E+00  0.0000000E+00  0.0000000E+00  0.5491741E-06  0.4696884E-06  0.0000000E+00  0.0000000E+00  0.0000000E+00  0.0000000E+00  0.4975538E-03  0.8510790E-03  0.0000000E+00  0.0000000E+00  0.0000000E+00  0.0000000E+00  0.0000000E+00  0.0000000E+00  0.0000000E+00  0.0000000E+00  0.9995021E-04  0.4997510E-04  0.0000000E+00  0.0000000E+00  0.0000000E+00  0.0000000E+00  0.3404893E-04  0.1456040E-04  0.0000000E+00  0.0000000E+00  0.2142347E-01  0.6107567E-02  0.0000000E+00  0.0000000E+00  0.0000000E+00  0.0000000E+00  0.0000000E+00  0.0000000E+00  0.0000000E+00  0.0000000E+00  0.0000000E+00  0.0000000E+00  0.0000000E+00  0.0000000E+00  0.7688415E-05  0.6575618E-05  0.0000000E+00  0.0000000E+00  0.0000000E+00  0.0000000E+00  0.0000000E+00  0.0000000E+00  0.1374594E-02  0.1374594E-02  0.0000000E+00  0.0000000E+00  0.0000000E+00  0.0000000E+00  0.3624547E-03  0.3099942E-03  0.0000000E+00  0.0000000E+00  0.3237166E-01  0.1845752E-01  0.0000000E+00  0.0000000E+00  0.0000000E+00  0.0000000E+00  0.0000000E+00  0.0000000E+00  0.0000000E+00  0.0000000E+00  0.0000000E+00  0.0000000E+00  0.0000000E+00  0.0000000E+00  0.2932616E-03  0.5016316E-03  0.0000000E+00  0.0000000E+00  0.0000000E+00  0.0000000E+00  0.7391954E-03  0.7391954E-03  0.0000000E+00  0.0000000E+00  0.0000000E+00  0.0000000E+00  0.7402899E-03  0.6331427E-03  0.0000000E+00  0.0000000E+00  0.6974458E-03  0.3976665E-03  0.6436376E-03  0.5504796E-03  0.0000000E+00  0.0000000E+00  0.0000000E+00  0.0000000E+00  0.2718424E-03  0.2324968E-03  0.0000000E+00  0.0000000E+00  0.1218078E-02  0.1041777E-02  0.1762854E-03  0.3015409E-03  0.0000000E+00  0.0000000E+00  0.0000000E+00  0.0000000E+00  0.0000000E+00  0.0000000E+00  0.0000000E+00  0.0000000E+00  0.0000000E+00  0.0000000E+00  0.0000000E+00  0.0000000E+00  0.0000000E+00  0.0000000E+00  0.0000000E+00  0.0000000E+00  0.0000000E+00  0.0000000E+00  0.0000000E+00  0.0000000E+00  0.0000000E+00  0.0000000E+00  0.0000000E+00  0.0000000E+00  0.0000000E+00  0.0000000E+00  0.0000000E+00  0.0000000E+00  0.0000000E+00  0.0000000E+00  0.0000000E+00  0.0000000E+00  0.0000000E+00  0.0000000E+00  0.0000000E+00  0.0000000E+00  0.0000000E+00  0.0000000E+00  0.0000000E+00  0.0000000E+00  0.0000000E+00  0.0000000E+00  0.0000000E+00  0.0000000E+00  0.0000000E+00  0.0000000E+00  0.0000000E+00  0.0000000E+00  0.0000000E+00  0.0000000E+00  0.0000000E+00  0.0000000E+00  0.0000000E+00  0.0000000E+00  0.0000000E+00  0.0000000E+00  0.0000000E+00  0.0000000E+00  0.4659320E-03  0.4659320E-03  0.0000000E+00  0.0000000E+00
  0.1949999E+01  0.0000000E+00  0.0000000E+00  0.0000000E+00  0.0000000E+00  0.0000000E+00  0.0000000E+00  0.0000000E+00  0.0000000E+00  0.0000000E+00  0.0000000E+00  0.8896660E-04  0.8896660E-04  0.0000000E+00  0.0000000E+00  0.0000000E+00  0.0000000E+00  0.1515728E-02  0.1515728E-02  0.0000000E+00  0.0000000E+00  0.0000000E+00  0.0000000E+00  0.5305078E-03  0.4537238E-03  0.0000000E+00  0.0000000E+00  0.6776800E-03  0.3863965E-03  0.0000000E+00  0.0000000E+00  0.0000000E+00  0.0000000E+00  0.0000000E+00  0.0000000E+00  0.1098348E-05  0.9393763E-06  0.0000000E+00  0.0000000E+00  0.0000000E+00  0.0000000E+00  0.6310040E-03  0.1079349E-02  0.0000000E+00  0.0000000E+00  0.0000000E+00  0.0000000E+00  0.0000000E+00  0.0000000E+00  0.0000000E+00  0.0000000E+00  0.1285072E-03  0.6425362E-04  0.0000000E+00  0.0000000E+00  0.0000000E+00  0.0000000E+00  0.5601588E-04  0.2395416E-04  0.0000000E+00  0.0000000E+00  0.2343472E-01  0.6680950E-02  0.0000000E+00  0.0000000E+00  0.0000000E+00  0.0000000E+00  0.0000000E+00  0.0000000E+00  0.0000000E+00  0.0000000E+00  0.0000000E+00  0.0000000E+00  0.0000000E+00  0.0000000E+00  0.1757363E-04  0.1503008E-04  0.0000000E+00  0.0000000E+00  0.0000000E+00  0.0000000E+00  0.0000000E+00  0.0000000E+00  0.1696963E-02  0.1696963E-02  0.0000000E+00  0.0000000E+00  0.0000000E+00  0.0000000E+00  0.5272067E-03  0.4509005E-03  0.0000000E+00  0.0000000E+00  0.3437392E-01  0.1959916E-01  0.0000000E+00  0.0000000E+00  0.0000000E+00  0.0000000E+00  0.0000000E+00  0.0000000E+00  0.0000000E+00  0.0000000E+00  0.0000000E+00  0.0000000E+00  0.0000000E+00  0.0000000E+00  0.3569655E-03  0.6105989E-03  0.0000000E+00  0.0000000E+00  0.0000000E+00  0.0000000E+00  0.8874704E-03  0.8874704E-03  0.0000000E+00  0.0000000E+00  0.0000000E+00  0.0000000E+00  0.8940550E-03  0.7646523E-03  0.0000000E+00  0.0000000E+00  0.9522683E-03  0.5429600E-03  0.7913682E-03  0.6768281E-03  0.0000000E+00  0.0000000E+00  0.0000000E+00  0.0000000E+00  0.3311537E-03  0.2832236E-03  0.0000000E+00  0.0000000E+00  0.1463009E-02  0.1251257E-02  0.2158261E-03  0.3691763E-03  0.0000000E+00  0.0000000E+00  0.1647523E-05  0.1409066E-05  0.0000000E+00  0.0000000E+00  0.0000000E+00  0.0000000E+00  0.0000000E+00  0.0000000E+00  0.0000000E+00  0.0000000E+00  0.0000000E+00  0.0000000E+00  0.0000000E+00  0.0000000E+00  0.0000000E+00  0.0000000E+00  0.0000000E+00  0.0000000E+00  0.0000000E+00  0.0000000E+00  0.0000000E+00  0.0000000E+00  0.0000000E+00  0.0000000E+00  0.0000000E+00  0.0000000E+00  0.0000000E+00  0.0000000E+00  0.0000000E+00  0.0000000E+00  0.0000000E+00  0.0000000E+00  0.0000000E+00  0.0000000E+00  0.0000000E+00  0.0000000E+00  0.0000000E+00  0.0000000E+00  0.0000000E+00  0.0000000E+00  0.0000000E+00  0.0000000E+00  0.0000000E+00  0.0000000E+00  0.0000000E+00  0.0000000E+00  0.0000000E+00  0.0000000E+00  0.0000000E+00  0.0000000E+00  0.0000000E+00  0.0000000E+00  0.0000000E+00  0.0000000E+00  0.0000000E+00  0.0000000E+00  0.5279309E-03  0.5279309E-03  0.0000000E+00  0.0000000E+00
  0.1979999E+01  0.0000000E+00  0.0000000E+00  0.0000000E+00  0.0000000E+00  0.0000000E+00  0.0000000E+00  0.0000000E+00  0.0000000E+00  0.0000000E+00  0.0000000E+00  0.1625561E-03  0.1625561E-03  0.0000000E+00  0.0000000E+00  0.0000000E+00  0.0000000E+00  0.1772745E-02  0.1772745E-02  0.0000000E+00  0.0000000E+00  0.0000000E+00  0.0000000E+00  0.6266141E-03  0.5359199E-03  0.0000000E+00  0.0000000E+00  0.8676985E-03  0.4947403E-03  0.0000000E+00  0.0000000E+00  0.0000000E+00  0.0000000E+00  0.0000000E+00  0.0000000E+00  0.2196684E-05  0.1878743E-05  0.0000000E+00  0.0000000E+00  0.0000000E+00  0.0000000E+00  0.7974057E-03  0.1363983E-02  0.0000000E+00  0.0000000E+00  0.0000000E+00  0.0000000E+00  0.0000000E+00  0.0000000E+00  0.0000000E+00  0.0000000E+00  0.1845231E-03  0.9226153E-04  0.0000000E+00  0.0000000E+00  0.0000000E+00  0.0000000E+00  0.7688479E-04  0.3287836E-04  0.0000000E+00  0.0000000E+00  0.2536448E-01  0.7231102E-02  0.0000000E+00  0.0000000E+00  0.0000000E+00  0.0000000E+00  0.0000000E+00  0.0000000E+00  0.0000000E+00  0.0000000E+00  0.0000000E+00  0.0000000E+00  0.0000000E+00  0.0000000E+00  0.3185222E-04  0.2724203E-04  0.0000000E+00  0.0000000E+00  0.0000000E+00  0.0000000E+00  0.0000000E+00  0.0000000E+00  0.2072052E-02  0.2072052E-02  0.0000000E+00  0.0000000E+00  0.0000000E+00  0.0000000E+00  0.7023959E-03  0.6007333E-03  0.0000000E+00  0.0000000E+00  0.3620046E-01  0.2064061E-01  0.0000000E+00  0.0000000E+00  0.0000000E+00  0.0000000E+00  0.0000000E+00  0.0000000E+00  0.0000000E+00  0.0000000E+00  0.0000000E+00  0.0000000E+00  0.0000000E+00  0.0000000E+00  0.4201206E-03  0.7186274E-03  0.0000000E+00  0.0000000E+00  0.0000000E+00  0.0000000E+00  0.1032452E-02  0.1032452E-02  0.0000000E+00  0.0000000E+00  0.0000000E+00  0.0000000E+00  0.1074733E-02  0.9191796E-03  0.0000000E+00  0.0000000E+00  0.1275731E-02  0.7273908E-03  0.9533766E-03  0.8153879E-03  0.0000000E+00  0.0000000E+00  0.0000000E+00  0.0000000E+00  0.4052925E-03  0.3466317E-03  0.0000000E+00  0.0000000E+00  0.1726610E-02  0.1476706E-02  0.2581125E-03  0.4415082E-03  0.0000000E+00  0.0000000E+00  0.2196697E-05  0.1878754E-05  0.0000000E+00  0.0000000E+00  0.0000000E+00  0.0000000E+00  0.0000000E+00  0.0000000E+00  0.0000000E+00  0.0000000E+00  0.0000000E+00  0.0000000E+00  0.0000000E+00  0.0000000E+00  0.0000000E+00  0.0000000E+00  0.0000000E+00  0.0000000E+00  0.0000000E+00  0.0000000E+00  0.0000000E+00  0.0000000E+00  0.0000000E+00  0.0000000E+00  0.0000000E+00  0.0000000E+00  0.0000000E+00  0.0000000E+00  0.0000000E+00  0.0000000E+00  0.0000000E+00  0.0000000E+00  0.0000000E+00  0.0000000E+00  0.0000000E+00  0.0000000E+00  0.0000000E+00  0.0000000E+00  0.0000000E+00  0.0000000E+00  0.0000000E+00  0.0000000E+00  0.0000000E+00  0.0000000E+00  0.0000000E+00  0.0000000E+00  0.0000000E+00  0.0000000E+00  0.0000000E+00  0.0000000E+00  0.0000000E+00  0.0000000E+00  0.0000000E+00  0.0000000E+00  0.0000000E+00  0.0000000E+00  0.5908694E-03  0.5908694E-03  0.0000000E+00  0.0000000E+00
  0.2009999E+01  0.0000000E+00  0.0000000E+00  0.0000000E+00  0.0000000E+00  0.0000000E+00  0.0000000E+00  0.0000000E+00  0.0000000E+00  0.0000000E+00  0.0000000E+00  0.3130298E-03  0.3130298E-03  0.0000000E+00  0.0000000E+00  0.0000000E+00  0.0000000E+00  0.2051173E-02  0.2051173E-02  0.0000000E+00  0.0000000E+00  0.0000000E+00  0.0000000E+00  0.7545722E-03  0.6453578E-03  0.0000000E+00  0.0000000E+00  0.1111538E-02  0.6337718E-03  0.0000000E+00  0.0000000E+00  0.0000000E+00  0.0000000E+00  0.0000000E+00  0.0000000E+00  0.4942567E-05  0.4227195E-05  0.0000000E+00  0.0000000E+00  0.0000000E+00  0.0000000E+00  0.9665518E-03  0.1653312E-02  0.0000000E+00  0.0000000E+00  0.0000000E+00  0.0000000E+00  0.0000000E+00  0.0000000E+00  0.0000000E+00  0.0000000E+00  0.2416374E-03  0.1208187E-03  0.0000000E+00  0.0000000E+00  0.0000000E+00  0.0000000E+00  0.1076386E-03  0.4602968E-04  0.0000000E+00  0.0000000E+00  0.2705596E-01  0.7713321E-02  0.0000000E+00  0.0000000E+00  0.0000000E+00  0.0000000E+00  0.0000000E+00  0.0000000E+00  0.0000000E+00  0.0000000E+00  0.0000000E+00  0.0000000E+00  0.0000000E+00  0.0000000E+00  0.5491754E-04  0.4696894E-04  0.0000000E+00  0.0000000E+00  0.0000000E+00  0.0000000E+00  0.0000000E+00  0.0000000E+00  0.2459768E-02  0.2459768E-02  0.0000000E+00  0.0000000E+00  0.0000000E+00  0.0000000E+00  0.9204177E-03  0.7871994E-03  0.0000000E+00  0.0000000E+00  0.3792921E-01  0.2162631E-01  0.0000000E+00  0.0000000E+00  0.0000000E+00  0.0000000E+00  0.0000000E+00  0.0000000E+00  0.0000000E+00  0.0000000E+00  0.0000000E+00  0.0000000E+00  0.0000000E+00  0.0000000E+00  0.4860212E-03  0.8313521E-03  0.0000000E+00  0.0000000E+00  0.0000000E+00  0.0000000E+00  0.1159859E-02  0.1159859E-02  0.0000000E+00  0.0000000E+00  0.0000000E+00  0.0000000E+00  0.1310333E-02  0.1120679E-02  0.0000000E+00  0.0000000E+00  0.1651376E-02  0.9415739E-03  0.1125271E-02  0.9624031E-03  0.0000000E+00  0.0000000E+00  0.0000000E+00  0.0000000E+00  0.4953578E-03  0.4236613E-03  0.0000000E+00  0.0000000E+00  0.1982528E-02  0.1695583E-02  0.3031449E-03  0.5185373E-03  0.0000000E+00  0.0000000E+00  0.3295043E-05  0.2818129E-05  0.0000000E+00  0.0000000E+00  0.0000000E+00  0.0000000E+00  0.0000000E+00  0.0000000E+00  0.0000000E+00  0.0000000E+00  0.0000000E+00  0.0000000E+00  0.0000000E+00  0.0000000E+00  0.0000000E+00  0.0000000E+00  0.0000000E+00  0.0000000E+00  0.0000000E+00  0.0000000E+00  0.0000000E+00  0.0000000E+00  0.0000000E+00  0.0000000E+00  0.0000000E+00  0.0000000E+00  0.0000000E+00  0.0000000E+00  0.0000000E+00  0.0000000E+00  0.0000000E+00  0.0000000E+00  0.0000000E+00  0.0000000E+00  0.0000000E+00  0.0000000E+00  0.0000000E+00  0.0000000E+00  0.0000000E+00  0.0000000E+00  0.0000000E+00  0.0000000E+00  0.0000000E+00  0.0000000E+00  0.0000000E+00  0.0000000E+00  0.0000000E+00  0.0000000E+00  0.0000000E+00  0.0000000E+00  0.0000000E+00  0.0000000E+00  0.0000000E+00  0.0000000E+00  0.0000000E+00  0.0000000E+00  0.6707165E-03  0.6707165E-03  0.0000000E+00  0.0000000E+00
  0.2039999E+01  0.0000000E+00  0.0000000E+00  0.0000000E+00  0.0000000E+00  0.0000000E+00  0.0000000E+00  0.0000000E+00  0.0000000E+00  0.0000000E+00  0.0000000E+00  0.5524696E-03  0.5524696E-03  0.0000000E+00  0.0000000E+00  0.0000000E+00  0.0000000E+00  0.2346082E-02  0.2346082E-02  0.0000000E+00  0.0000000E+00  0.0000000E+00  0.0000000E+00  0.8775884E-03  0.7505690E-03  0.0000000E+00  0.0000000E+00  0.1414134E-02  0.8063043E-03  0.0000000E+00  0.0000000E+00  0.0000000E+00  0.0000000E+00  0.0000000E+00  0.0000000E+00  0.9335954E-05  0.7984698E-05  0.0000000E+00  0.0000000E+00  0.0000000E+00  0.0000000E+00  0.1169198E-02  0.1999944E-02  0.0000000E+00  0.0000000E+00  0.0000000E+00  0.0000000E+00  0.0000000E+00  0.0000000E+00  0.0000000E+00  0.0000000E+00  0.3031454E-03  0.1515727E-03  0.0000000E+00  0.0000000E+00  0.0000000E+00  0.0000000E+00  0.1449826E-03  0.6199913E-04  0.0000000E+00  0.0000000E+00  0.2851128E-01  0.8128215E-02  0.0000000E+00  0.0000000E+00  0.0000000E+00  0.0000000E+00  0.0000000E+00  0.0000000E+00  0.0000000E+00  0.0000000E+00  0.0000000E+00  0.0000000E+00  0.0000000E+00  0.0000000E+00  0.7249117E-04  0.6199902E-04  0.0000000E+00  0.0000000E+00  0.0000000E+00  0.0000000E+00  0.0000000E+00  0.0000000E+00  0.2885373E-02  0.2885373E-02  0.0000000E+00  0.0000000E+00  0.0000000E+00  0.0000000E+00  0.1168645E-02  0.9994989E-03  0.0000000E+00  0.0000000E+00  0.3947514E-01  0.2250776E-01  0.0000000E+00  0.0000000E+00  0.0000000E+00  0.0000000E+00  0.0000000E+00  0.0000000E+00  0.0000000E+00  0.0000000E+00  0.0000000E+00  0.0000000E+00  0.0000000E+00  0.0000000E+00  0.5634550E-03  0.9638047E-03  0.0000000E+00  0.0000000E+00  0.0000000E+00  0.0000000E+00  0.1324615E-02  0.1324615E-02  0.0000000E+00  0.0000000E+00  0.0000000E+00  0.0000000E+00  0.1551976E-02  0.1327348E-02  0.1098365E-05  0.1878782E-05  0.2163756E-02  0.1233721E-02  0.1315288E-02  0.1124918E-02  0.0000000E+00  0.0000000E+00  0.0000000E+00  0.0000000E+00  0.5881681E-03  0.5030385E-03  0.0000000E+00  0.0000000E+00  0.2269745E-02  0.1941229E-02  0.3481772E-03  0.5955664E-03  0.0000000E+00  0.0000000E+00  0.4942577E-05  0.4227204E-05  0.0000000E+00  0.0000000E+00  0.0000000E+00  0.0000000E+00  0.0000000E+00  0.0000000E+00  0.0000000E+00  0.0000000E+00  0.0000000E+00  0.0000000E+00  0.0000000E+00  0.0000000E+00  0.0000000E+00  0.0000000E+00  0.0000000E+00  0.0000000E+00  0.0000000E+00  0.0000000E+00  0.0000000E+00  0.0000000E+00  0.0000000E+00  0.0000000E+00  0.0000000E+00  0.0000000E+00  0.0000000E+00  0.0000000E+00  0.0000000E+00  0.0000000E+00  0.0000000E+00  0.0000000E+00  0.0000000E+00  0.0000000E+00  0.0000000E+00  0.0000000E+00  0.0000000E+00  0.0000000E+00  0.0000000E+00  0.0000000E+00  0.0000000E+00  0.0000000E+00  0.0000000E+00  0.0000000E+00  0.0000000E+00  0.0000000E+00  0.0000000E+00  0.0000000E+00  0.0000000E+00  0.0000000E+00  0.0000000E+00  0.0000000E+00  0.0000000E+00  0.0000000E+00  0.0000000E+00  0.0000000E+00  0.7543215E-03  0.7543215E-03  0.9393799E-06  0.1878760E-05
  0.2069999E+01  0.0000000E+00  0.0000000E+00  0.0000000E+00  0.0000000E+00  0.0000000E+00  0.0000000E+00  0.0000000E+00  0.0000000E+00  0.0000000E+00  0.0000000E+00  0.8951541E-03  0.8951541E-03  0.0000000E+00  0.0000000E+00  0.0000000E+00  0.0000000E+00  0.2642091E-02  0.2642091E-02  0.0000000E+00  0.0000000E+00  0.0000000E+00  0.0000000E+00  0.1047835E-02  0.8961746E-03  0.0000000E+00  0.0000000E+00  0.1771641E-02  0.1010146E-02  0.0000000E+00  0.0000000E+00  0.0000000E+00  0.0000000E+00  0.0000000E+00  0.0000000E+00  0.1647528E-04  0.1409070E-04  0.0000000E+00  0.0000000E+00  0.0000000E+00  0.0000000E+00  0.1384477E-02  0.2368184E-02  0.0000000E+00  0.0000000E+00  0.0000000E+00  0.0000000E+00  0.0000000E+00  0.0000000E+00  0.0000000E+00  0.0000000E+00  0.3745384E-03  0.1872692E-03  0.0000000E+00  0.0000000E+00  0.0000000E+00  0.0000000E+00  0.1812283E-03  0.7749894E-04  0.0000000E+00  0.0000000E+00  0.2986884E-01  0.8515239E-02  0.0000000E+00  0.0000000E+00  0.0000000E+00  0.0000000E+00  0.0000000E+00  0.0000000E+00  0.0000000E+00  0.0000000E+00  0.0000000E+00  0.0000000E+00  0.0000000E+00  0.0000000E+00  0.9665487E-04  0.8266534E-04  0.0000000E+00  0.0000000E+00  0.0000000E+00  0.0000000E+00  0.0000000E+00  0.0000000E+00  0.3354921E-02  0.3354921E-02  0.0000000E+00  0.0000000E+00  0.0000000E+00  0.0000000E+00  0.1432798E-02  0.1225420E-02  0.0000000E+00  0.0000000E+00  0.4089641E-01  0.2331813E-01  0.0000000E+00  0.0000000E+00  0.0000000E+00  0.0000000E+00  0.0000000E+00  0.0000000E+00  0.0000000E+00  0.0000000E+00  0.0000000E+00  0.0000000E+00  0.0000000E+00  0.0000000E+00  0.6244147E-03  0.1068078E-02  0.0000000E+00  0.0000000E+00  0.0000000E+00  0.0000000E+00  0.1489369E-02  0.1489369E-02  0.0000000E+00  0.0000000E+00  0.0000000E+00  0.0000000E+00  0.1820520E-02  0.1557024E-02  0.1098365E-05  0.1878782E-05  0.2797501E-02  0.1595067E-02  0.1489378E-02  0.1273810E-02  0.0000000E+00  0.0000000E+00  0.0000000E+00  0.0000000E+00  0.6963557E-03  0.5955674E-03  0.0000000E+00  0.0000000E+00  0.2578934E-02  0.2205667E-02  0.4003489E-03  0.6848074E-03  0.0000000E+00  0.0000000E+00  0.1318022E-04  0.1127256E-04  0.0000000E+00  0.0000000E+00  0.0000000E+00  0.0000000E+00  0.0000000E+00  0.0000000E+00  0.0000000E+00  0.0000000E+00  0.0000000E+00  0.0000000E+00  0.0000000E+00  0.0000000E+00  0.0000000E+00  0.0000000E+00  0.0000000E+00  0.0000000E+00  0.0000000E+00  0.0000000E+00  0.0000000E+00  0.0000000E+00  0.0000000E+00  0.0000000E+00  0.0000000E+00  0.0000000E+00  0.0000000E+00  0.0000000E+00  0.0000000E+00  0.0000000E+00  0.0000000E+00  0.0000000E+00  0.0000000E+00  0.0000000E+00  0.0000000E+00  0.0000000E+00  0.0000000E+00  0.0000000E+00  0.0000000E+00  0.0000000E+00  0.0000000E+00  0.0000000E+00  0.0000000E+00  0.0000000E+00  0.0000000E+00  0.0000000E+00  0.0000000E+00  0.0000000E+00  0.0000000E+00  0.0000000E+00  0.0000000E+00  0.0000000E+00  0.0000000E+00  0.0000000E+00  0.0000000E+00  0.0000000E+00  0.8491990E-03  0.8491990E-03  0.3757522E-05  0.7515044E-05
  0.2099998E+01  0.0000000E+00  0.0000000E+00  0.0000000E+00  0.0000000E+00  0.0000000E+00  0.0000000E+00  0.0000000E+00  0.0000000E+00  0.0000000E+00  0.0000000E+00  0.1330099E-02  0.1330099E-02  0.0000000E+00  0.0000000E+00  0.0000000E+00  0.0000000E+00  0.2962809E-02  0.2962809E-02  0.0000000E+00  0.0000000E+00  0.0000000E+00  0.0000000E+00  0.1215886E-02  0.1039902E-02  0.0000000E+00  0.0000000E+00  0.2235148E-02  0.1274426E-02  0.0000000E+00  0.0000000E+00  0.0000000E+00  0.0000000E+00  0.0000000E+00  0.0000000E+00  0.1977033E-04  0.1690884E-04  0.0000000E+00  0.0000000E+00  0.0000000E+00  0.0000000E+00  0.1633806E-02  0.2794669E-02  0.0000000E+00  0.0000000E+00  0.0000000E+00  0.0000000E+00  0.0000000E+00  0.0000000E+00  0.0000000E+00  0.0000000E+00  0.4569145E-03  0.2284572E-03  0.0000000E+00  0.0000000E+00  0.0000000E+00  0.0000000E+00  0.2482280E-03  0.1061501E-03  0.0000000E+00  0.0000000E+00  0.3107483E-01  0.8859050E-02  0.0000000E+00  0.0000000E+00  0.0000000E+00  0.0000000E+00  0.0000000E+00  0.0000000E+00  0.0000000E+00  0.0000000E+00  0.0000000E+00  0.0000000E+00  0.0000000E+00  0.0000000E+00  0.1394906E-03  0.1193012E-03  0.0000000E+00  0.0000000E+00  0.0000000E+00  0.0000000E+00  0.0000000E+00  0.0000000E+00  0.3833254E-02  0.3833254E-02  0.0000000E+00  0.0000000E+00  0.0000000E+00  0.0000000E+00  0.1762855E-02  0.1507705E-02  0.0000000E+00  0.0000000E+00  0.4218861E-01  0.2405491E-01  0.0000000E+00  0.0000000E+00  0.0000000E+00  0.0000000E+00  0.0000000E+00  0.0000000E+00  0.0000000E+00  0.0000000E+00  0.0000000E+00  0.0000000E+00  0.0000000E+00  0.0000000E+00  0.7034961E-03  0.1203349E-02  0.0000000E+00  0.0000000E+00  0.0000000E+00  0.0000000E+00  0.1680483E-02  0.1680483E-02  0.0000000E+00  0.0000000E+00  0.0000000E+00  0.0000000E+00  0.2107741E-02  0.1802673E-02  0.3844254E-05  0.6575699E-05  0.3609742E-02  0.2058186E-02  0.1697520E-02  0.1451827E-02  0.0000000E+00  0.0000000E+00  0.3844243E-05  0.6575678E-05  0.8160759E-03  0.6979597E-03  0.0000000E+00  0.0000000E+00  0.2896908E-02  0.2477618E-02  0.4580126E-03  0.7834427E-03  0.0000000E+00  0.0000000E+00  0.2141785E-04  0.1831790E-04  0.0000000E+00  0.0000000E+00  0.0000000E+00  0.0000000E+00  0.0000000E+00  0.0000000E+00  0.0000000E+00  0.0000000E+00  0.0000000E+00  0.0000000E+00  0.0000000E+00  0.0000000E+00  0.0000000E+00  0.0000000E+00  0.0000000E+00  0.0000000E+00  0.0000000E+00  0.0000000E+00  0.0000000E+00  0.0000000E+00  0.0000000E+00  0.0000000E+00  0.0000000E+00  0.0000000E+00  0.0000000E+00  0.0000000E+00  0.0000000E+00  0.0000000E+00  0.0000000E+00  0.0000000E+00  0.0000000E+00  0.0000000E+00  0.0000000E+00  0.0000000E+00  0.0000000E+00  0.0000000E+00  0.0000000E+00  0.0000000E+00  0.0000000E+00  0.0000000E+00  0.0000000E+00  0.0000000E+00  0.0000000E+00  0.0000000E+00  0.0000000E+00  0.0000000E+00  0.0000000E+00  0.0000000E+00  0.0000000E+00  0.0000000E+00  0.0000000E+00  0.0000000E+00  0.0000000E+00  0.0000000E+00  0.9318644E-03  0.9318644E-03  0.1080287E-04  0.2160575E-04
  0.2129998E+01  0.0000000E+00  0.0000000E+00  0.0000000E+00  0.0000000E+00  0.1098358E-05  0.9393854E-06  0.0000000E+00  0.0000000E+00  0.0000000E+00  0.0000000E+00  0.1891359E-02  0.1891359E-02  0.0000000E+00  0.0000000E+00  0.0000000E+00  0.0000000E+00  0.3300003E-02  0.3300003E-02  0.0000000E+00  0.0000000E+00  0.0000000E+00  0.0000000E+00  0.1437203E-02  0.1229187E-02  0.0000000E+00  0.0000000E+00  0.2822216E-02  0.1609158E-02  0.0000000E+00  0.0000000E+00  0.0000000E+00  0.0000000E+00  0.0000000E+00  0.0000000E+00  0.2965550E-04  0.2536326E-04  0.0000000E+00  0.0000000E+00  0.0000000E+00  0.0000000E+00  0.1865011E-02  0.3190150E-02  0.0000000E+00  0.0000000E+00  0.0000000E+00  0.0000000E+00  0.0000000E+00  0.0000000E+00  0.0000000E+00  0.0000000E+00  0.5546675E-03  0.2773337E-03  0.0000000E+00  0.0000000E+00  0.0000000E+00  0.0000000E+00  0.3130306E-03  0.1338618E-03  0.0000000E+00  0.0000000E+00  0.3211825E-01  0.9156520E-02  0.0000000E+00  0.0000000E+00  0.0000000E+00  0.0000000E+00  0.0000000E+00  0.0000000E+00  0.0000000E+00  0.0000000E+00  0.0000000E+00  0.0000000E+00  0.0000000E+00  0.0000000E+00  0.1801296E-03  0.1540582E-03  0.0000000E+00  0.0000000E+00  0.0000000E+00  0.0000000E+00  0.0000000E+00  0.0000000E+00  0.4349481E-02  0.4349481E-02  0.0000000E+00  0.0000000E+00  0.0000000E+00  0.0000000E+00  0.2082481E-02  0.1781069E-02  0.0000000E+00  0.0000000E+00  0.4343799E-01  0.2476728E-01  0.0000000E+00  0.0000000E+00  0.0000000E+00  0.0000000E+00  0.0000000E+00  0.0000000E+00  0.0000000E+00  0.0000000E+00  0.0000000E+00  0.0000000E+00  0.0000000E+00  0.0000000E+00  0.7754366E-03  0.1326405E-02  0.0000000E+00  0.0000000E+00  0.0000000E+00  0.0000000E+00  0.1865007E-02  0.1865007E-02  0.5491805E-06  0.9393876E-06  0.0000000E+00  0.0000000E+00  0.2410335E-02  0.2061471E-02  0.9336012E-05  0.1596949E-04  0.4521379E-02  0.2577979E-02  0.1898516E-02  0.1623731E-02  0.0000000E+00  0.0000000E+00  0.1208185E-04  0.2066632E-04  0.9566650E-03  0.8182004E-03  0.1098347E-05  0.1878751E-05  0.3228607E-02  0.2761309E-02  0.5189707E-03  0.8877131E-03  0.0000000E+00  0.0000000E+00  0.2690958E-04  0.2301477E-04  0.0000000E+00  0.0000000E+00  0.0000000E+00  0.0000000E+00  0.0000000E+00  0.0000000E+00  0.0000000E+00  0.0000000E+00  0.0000000E+00  0.0000000E+00  0.0000000E+00  0.0000000E+00  0.0000000E+00  0.0000000E+00  0.0000000E+00  0.0000000E+00  0.0000000E+00  0.0000000E+00  0.0000000E+00  0.0000000E+00  0.0000000E+00  0.0000000E+00  0.0000000E+00  0.0000000E+00  0.0000000E+00  0.0000000E+00  0.0000000E+00  0.0000000E+00  0.0000000E+00  0.0000000E+00  0.0000000E+00  0.0000000E+00  0.0000000E+00  0.0000000E+00  0.0000000E+00  0.0000000E+00  0.0000000E+00  0.0000000E+00  0.0000000E+00  0.0000000E+00  0.0000000E+00  0.0000000E+00  0.0000000E+00  0.0000000E+00  0.0000000E+00  0.0000000E+00  0.0000000E+00  0.0000000E+00  0.0000000E+00  0.0000000E+00  0.0000000E+00  0.0000000E+00  0.0000000E+00  0.0000000E+00  0.1011712E-02  0.1011712E-02  0.2019682E-04  0.4039364E-04
  0.2159998E+01  0.0000000E+00  0.0000000E+00  0.0000000E+00  0.0000000E+00  0.1098358E-05  0.9393854E-06  0.0000000E+00  0.0000000E+00  0.0000000E+00  0.0000000E+00  0.2538288E-02  0.2538288E-02  0.0000000E+00  0.0000000E+00  0.5491748E-06  0.5491748E-06  0.3626763E-02  0.3626763E-02  0.0000000E+00  0.0000000E+00  0.0000000E+00  0.0000000E+00  0.1656874E-02  0.1417063E-02  0.0000000E+00  0.0000000E+00  0.3518574E-02  0.2006204E-02  0.0000000E+00  0.0000000E+00  0.0000000E+00  0.0000000E+00  0.0000000E+00  0.0000000E+00  0.4887642E-04  0.4180220E-04  0.0000000E+00  0.0000000E+00  0.5491779E-06  0.4696916E-06  0.2124224E-02  0.3633542E-02  0.0000000E+00  0.0000000E+00  0.0000000E+00  0.0000000E+00  0.0000000E+00  0.0000000E+00  0.0000000E+00  0.0000000E+00  0.6886664E-03  0.3443332E-03  0.0000000E+00  0.0000000E+00  0.0000000E+00  0.0000000E+00  0.4063906E-03  0.1737854E-03  0.0000000E+00  0.0000000E+00  0.3309469E-01  0.9434888E-02  0.0000000E+00  0.0000000E+00  0.0000000E+00  0.0000000E+00  0.0000000E+00  0.0000000E+00  0.0000000E+00  0.0000000E+00  0.0000000E+00  0.0000000E+00  0.0000000E+00  0.0000000E+00  0.2207685E-03  0.1888152E-03  0.0000000E+00  0.0000000E+00  0.0000000E+00  0.0000000E+00  0.0000000E+00  0.0000000E+00  0.4828916E-02  0.4828916E-02  0.0000000E+00  0.0000000E+00  0.0000000E+00  0.0000000E+00  0.2460863E-02  0.2104685E-02  0.0000000E+00  0.0000000E+00  0.4465057E-01  0.2545866E-01  0.0000000E+00  0.0000000E+00  0.0000000E+00  0.0000000E+00  0.0000000E+00  0.0000000E+00  0.0000000E+00  0.0000000E+00  0.0000000E+00  0.0000000E+00  0.0000000E+00  0.0000000E+00  0.8407886E-03  0.1438191E-02  0.0000000E+00  0.0000000E+00  0.0000000E+00  0.0000000E+00  0.2080287E-02  0.2080287E-02  0.1098351E-05  0.1878758E-05  0.0000000E+00  0.0000000E+00  0.2740392E-02  0.2343756E-02  0.2031947E-04  0.3475699E-04  0.5539012E-02  0.3158208E-02  0.2107203E-02  0.1802214E-02  0.0000000E+00  0.0000000E+00  0.2526200E-04  0.4321132E-04  0.1096705E-02  0.9379716E-03  0.1098347E-05  0.1878751E-05  0.3601498E-02  0.3080228E-02  0.5914629E-03  0.1011713E-02  0.0000000E+00  0.0000000E+00  0.3954072E-04  0.3381772E-04  0.0000000E+00  0.0000000E+00  0.0000000E+00  0.0000000E+00  0.0000000E+00  0.0000000E+00  0.0000000E+00  0.0000000E+00  0.0000000E+00  0.0000000E+00  0.0000000E+00  0.0000000E+00  0.0000000E+00  0.0000000E+00  0.0000000E+00  0.0000000E+00  0.0000000E+00  0.0000000E+00  0.0000000E+00  0.0000000E+00  0.0000000E+00  0.0000000E+00  0.0000000E+00  0.0000000E+00  0.0000000E+00  0.0000000E+00  0.0000000E+00  0.0000000E+00  0.0000000E+00  0.0000000E+00  0.0000000E+00  0.0000000E+00  0.0000000E+00  0.0000000E+00  0.0000000E+00  0.0000000E+00  0.0000000E+00  0.0000000E+00  0.0000000E+00  0.0000000E+00  0.0000000E+00  0.0000000E+00  0.0000000E+00  0.0000000E+00  0.0000000E+00  0.0000000E+00  0.0000000E+00  0.0000000E+00  0.0000000E+00  0.0000000E+00  0.0000000E+00  0.0000000E+00  0.0000000E+00  0.0000000E+00  0.1078408E-02  0.1078408E-02  0.3240889E-04  0.6481778E-04
  0.2189998E+01  0.0000000E+00  0.0000000E+00  0.0000000E+00  0.0000000E+00  0.1098358E-05  0.9393854E-06  0.0000000E+00  0.0000000E+00  0.0000000E+00  0.0000000E+00  0.3203885E-02  0.3203885E-02  0.0000000E+00  0.0000000E+00  0.4393416E-05  0.4393416E-05  0.3979335E-02  0.3979335E-02  0.0000000E+00  0.0000000E+00  0.0000000E+00  0.0000000E+00  0.1935850E-02  0.1655661E-02  0.0000000E+00  0.0000000E+00  0.4356617E-02  0.2484036E-02  0.0000000E+00  0.0000000E+00  0.0000000E+00  0.0000000E+00  0.0000000E+00  0.0000000E+00  0.7194177E-04  0.6152914E-04  0.0000000E+00  0.0000000E+00  0.3844221E-05  0.3287821E-05  0.2418033E-02  0.4136109E-02  0.0000000E+00  0.0000000E+00  0.0000000E+00  0.0000000E+00  0.0000000E+00  0.0000000E+00  0.0000000E+00  0.0000000E+00  0.8281550E-03  0.4140775E-03  0.0000000E+00  0.0000000E+00  0.0000000E+00  0.0000000E+00  0.5283077E-03  0.2259211E-03  0.0000000E+00  0.0000000E+00  0.3398105E-01  0.9687580E-02  0.0000000E+00  0.0000000E+00  0.0000000E+00  0.0000000E+00  0.0000000E+00  0.0000000E+00  0.0000000E+00  0.0000000E+00  0.0000000E+00  0.0000000E+00  0.0000000E+00  0.0000000E+00  0.2679976E-03  0.2292084E-03  0.0000000E+00  0.0000000E+00  0.0000000E+00  0.0000000E+00  0.0000000E+00  0.0000000E+00  0.5326470E-02  0.5326470E-02  0.0000000E+00  0.0000000E+00  0.0000000E+00  0.0000000E+00  0.2869450E-02  0.2454135E-02  0.0000000E+00  0.0000000E+00  0.4579066E-01  0.2610871E-01  0.0000000E+00  0.0000000E+00  0.0000000E+00  0.0000000E+00  0.0000000E+00  0.0000000E+00  0.0000000E+00  0.0000000E+00  0.0000000E+00  0.0000000E+00  0.0000000E+00  0.0000000E+00  0.8968051E-03  0.1534009E-02  0.0000000E+00  0.0000000E+00  0.0000000E+00  0.0000000E+00  0.2319731E-02  0.2319731E-02  0.1647520E-05  0.2818126E-05  0.0000000E+00  0.0000000E+00  0.3099005E-02  0.2650465E-02  0.3404877E-04  0.5824131E-04  0.6745557E-02  0.3846151E-02  0.2318093E-02  0.1982580E-02  0.0000000E+00  0.0000000E+00  0.5546687E-04  0.9487753E-04  0.1266947E-02  0.1083573E-02  0.1098347E-05  0.1878751E-05  0.3987568E-02  0.3410420E-02  0.6507738E-03  0.1113166E-02  0.0000000E+00  0.0000000E+00  0.5272109E-04  0.4509041E-04  0.0000000E+00  0.0000000E+00  0.0000000E+00  0.0000000E+00  0.0000000E+00  0.0000000E+00  0.0000000E+00  0.0000000E+00  0.0000000E+00  0.0000000E+00  0.0000000E+00  0.0000000E+00  0.0000000E+00  0.0000000E+00  0.0000000E+00  0.0000000E+00  0.0000000E+00  0.0000000E+00  0.0000000E+00  0.0000000E+00  0.0000000E+00  0.0000000E+00  0.0000000E+00  0.0000000E+00  0.0000000E+00  0.0000000E+00  0.0000000E+00  0.0000000E+00  0.0000000E+00  0.0000000E+00  0.0000000E+00  0.0000000E+00  0.0000000E+00  0.0000000E+00  0.0000000E+00  0.0000000E+00  0.0000000E+00  0.0000000E+00  0.0000000E+00  0.0000000E+00  0.0000000E+00  0.0000000E+00  0.0000000E+00  0.0000000E+00  0.0000000E+00  0.0000000E+00  0.0000000E+00  0.0000000E+00  0.0000000E+00  0.0000000E+00  0.0000000E+00  0.0000000E+00  0.0000000E+00  0.0000000E+00  0.1163892E-02  0.1163892E-02  0.5401465E-04  0.1080293E-03
  0.2219998E+01  0.0000000E+00  0.0000000E+00  0.0000000E+00  0.0000000E+00  0.7688455E-05  0.6575652E-05  0.0000000E+00  0.0000000E+00  0.0000000E+00  0.0000000E+00  0.3981523E-02  0.3981523E-02  0.5491803E-06  0.1098361E-05  0.7688468E-05  0.7688468E-05  0.4285227E-02  0.4285227E-02  0.0000000E+00  0.0000000E+00  0.0000000E+00  0.0000000E+00  0.2241194E-02  0.1916811E-02  0.0000000E+00  0.0000000E+00  0.5296253E-02  0.3019793E-02  0.0000000E+00  0.0000000E+00  0.0000000E+00  0.0000000E+00  0.0000000E+00  0.0000000E+00  0.1054416E-03  0.9018029E-04  0.0000000E+00  0.0000000E+00  0.1208198E-04  0.1033328E-04  0.2717885E-02  0.4649014E-02  0.0000000E+00  0.0000000E+00  0.0000000E+00  0.0000000E+00  0.0000000E+00  0.0000000E+00  0.0000000E+00  0.0000000E+00  0.9874194E-03  0.4937097E-03  0.0000000E+00  0.0000000E+00  0.0000000E+00  0.0000000E+00  0.6392412E-03  0.2733597E-03  0.0000000E+00  0.0000000E+00  0.3488060E-01  0.9944031E-02  0.0000000E+00  0.0000000E+00  0.0000000E+00  0.0000000E+00  0.0000000E+00  0.0000000E+00  0.0000000E+00  0.0000000E+00  0.0000000E+00  0.0000000E+00  0.0000000E+00  0.0000000E+00  0.3064398E-03  0.2620867E-03  0.0000000E+00  0.0000000E+00  0.0000000E+00  0.0000000E+00  0.0000000E+00  0.0000000E+00  0.5852580E-02  0.5852580E-02  0.0000000E+00  0.0000000E+00  0.0000000E+00  0.0000000E+00  0.3336248E-02  0.2853370E-02  0.0000000E+00  0.0000000E+00  0.4684673E-01  0.2671085E-01  0.0000000E+00  0.0000000E+00  0.0000000E+00  0.0000000E+00  0.0000000E+00  0.0000000E+00  0.0000000E+00  0.0000000E+00  0.0000000E+00  0.0000000E+00  0.0000000E+00  0.0000000E+00  0.9473290E-03  0.1620431E-02  0.0000000E+00  0.0000000E+00  0.0000000E+00  0.0000000E+00  0.2556971E-02  0.2556971E-02  0.2196704E-05  0.3757521E-05  0.0000000E+00  0.0000000E+00  0.3454873E-02  0.2954826E-02  0.5656521E-04  0.9675628E-04  0.8144312E-02  0.4643687E-02  0.2551493E-02  0.2182198E-02  0.0000000E+00  0.0000000E+00  0.9665523E-04  0.1653313E-03  0.1458059E-02  0.1247024E-02  0.1647521E-05  0.2818127E-05  0.4392863E-02  0.3757054E-02  0.7199707E-03  0.1231529E-02  0.0000000E+00  0.0000000E+00  0.6535208E-04  0.5589323E-04  0.0000000E+00  0.0000000E+00  0.0000000E+00  0.0000000E+00  0.0000000E+00  0.0000000E+00  0.0000000E+00  0.0000000E+00  0.0000000E+00  0.0000000E+00  0.0000000E+00  0.0000000E+00  0.0000000E+00  0.0000000E+00  0.0000000E+00  0.0000000E+00  0.0000000E+00  0.0000000E+00  0.0000000E+00  0.0000000E+00  0.0000000E+00  0.0000000E+00  0.0000000E+00  0.0000000E+00  0.0000000E+00  0.0000000E+00  0.0000000E+00  0.0000000E+00  0.0000000E+00  0.0000000E+00  0.0000000E+00  0.0000000E+00  0.0000000E+00  0.0000000E+00  0.0000000E+00  0.0000000E+00  0.0000000E+00  0.0000000E+00  0.0000000E+00  0.0000000E+00  0.0000000E+00  0.0000000E+00  0.0000000E+00  0.0000000E+00  0.0000000E+00  0.0000000E+00  0.0000000E+00  0.0000000E+00  0.0000000E+00  0.0000000E+00  0.0000000E+00  0.0000000E+00  0.0000000E+00  0.0000000E+00  0.1239982E-02  0.1239982E-02  0.9581695E-04  0.1916339E-03
  0.2249998E+01  0.0000000E+00  0.0000000E+00  0.0000000E+00  0.0000000E+00  0.2526188E-04  0.2160555E-04  0.0000000E+00  0.0000000E+00  0.0000000E+00  0.0000000E+00  0.4776726E-02  0.4776726E-02  0.2196732E-05  0.4393463E-05  0.1977045E-04  0.1977045E-04  0.4611989E-02  0.4611989E-02  0.0000000E+00  0.0000000E+00  0.0000000E+00  0.0000000E+00  0.2562459E-02  0.2191577E-02  0.0000000E+00  0.0000000E+00  0.6388568E-02  0.3642605E-02  0.0000000E+00  0.0000000E+00  0.0000000E+00  0.0000000E+00  0.0000000E+00  0.0000000E+00  0.1488263E-03  0.1272856E-03  0.0000000E+00  0.0000000E+00  0.3185217E-04  0.2724199E-04  0.3037505E-02  0.5195732E-02  0.0000000E+00  0.0000000E+00  0.1647518E-05  0.1409062E-05  0.0000000E+00  0.0000000E+00  0.0000000E+00  0.0000000E+00  0.1120318E-02  0.5601590E-03  0.0000000E+00  0.0000000E+00  0.0000000E+00  0.0000000E+00  0.7743388E-03  0.3311317E-03  0.0000000E+00  0.0000000E+00  0.3566154E-01  0.1016667E-01  0.0000000E+00  0.0000000E+00  0.0000000E+00  0.0000000E+00  0.0000000E+00  0.0000000E+00  0.0000000E+00  0.0000000E+00  0.0000000E+00  0.0000000E+00  0.0000000E+00  0.0000000E+00  0.3492754E-03  0.2987224E-03  0.0000000E+00  0.0000000E+00  0.0000000E+00  0.0000000E+00  0.0000000E+00  0.0000000E+00  0.6324869E-02  0.6324869E-02  0.0000000E+00  0.0000000E+00  0.0000000E+00  0.0000000E+00  0.3785479E-02  0.3237580E-02  0.0000000E+00  0.0000000E+00  0.4790883E-01  0.2731644E-01  0.0000000E+00  0.0000000E+00  0.0000000E+00  0.0000000E+00  0.0000000E+00  0.0000000E+00  0.0000000E+00  0.0000000E+00  0.0000000E+00  0.0000000E+00  0.0000000E+00  0.0000000E+00  0.1006640E-02  0.1721885E-02  0.0000000E+00  0.0000000E+00  0.0000000E+00  0.0000000E+00  0.2789820E-02  0.2789820E-02  0.3295078E-05  0.5636317E-05  0.0000000E+00  0.0000000E+00  0.3815685E-02  0.3263415E-02  0.8786829E-04  0.1503010E-03  0.9746262E-02  0.5557080E-02  0.2771715E-02  0.2370546E-02  0.0000000E+00  0.0000000E+00  0.1532204E-03  0.2620875E-03  0.1643136E-02  0.1405314E-02  0.1647521E-05  0.2818127E-05  0.4793760E-02  0.4099926E-02  0.7803800E-03  0.1334860E-02  0.0000000E+00  0.0000000E+00  0.9061428E-04  0.7749905E-04  0.0000000E+00  0.0000000E+00  0.0000000E+00  0.0000000E+00  0.0000000E+00  0.0000000E+00  0.0000000E+00  0.0000000E+00  0.0000000E+00  0.0000000E+00  0.0000000E+00  0.0000000E+00  0.0000000E+00  0.0000000E+00  0.0000000E+00  0.0000000E+00  0.0000000E+00  0.0000000E+00  0.0000000E+00  0.0000000E+00  0.0000000E+00  0.0000000E+00  0.0000000E+00  0.0000000E+00  0.0000000E+00  0.0000000E+00  0.0000000E+00  0.0000000E+00  0.0000000E+00  0.0000000E+00  0.0000000E+00  0.0000000E+00  0.0000000E+00  0.0000000E+00  0.0000000E+00  0.0000000E+00  0.0000000E+00  0.0000000E+00  0.0000000E+00  0.0000000E+00  0.0000000E+00  0.0000000E+00  0.0000000E+00  0.0000000E+00  0.0000000E+00  0.0000000E+00  0.0000000E+00  0.0000000E+00  0.0000000E+00  0.0000000E+00  0.0000000E+00  0.0000000E+00  0.0000000E+00  0.0000000E+00  0.1322647E-02  0.1322647E-02  0.1493616E-03  0.2987233E-03
  0.2279998E+01  0.0000000E+00  0.0000000E+00  0.0000000E+00  0.0000000E+00  0.5711393E-04  0.4884744E-04  0.0000000E+00  0.0000000E+00  0.0000000E+00  0.0000000E+00  0.5576335E-02  0.5576335E-02  0.4942621E-05  0.9885242E-05  0.4613080E-04  0.4613080E-04  0.4973899E-02  0.4973899E-02  0.0000000E+00  0.0000000E+00  0.1098369E-05  0.1878790E-05  0.2962806E-02  0.2533979E-02  0.0000000E+00  0.0000000E+00  0.7649477E-02  0.4361544E-02  0.0000000E+00  0.0000000E+00  0.0000000E+00  0.0000000E+00  0.0000000E+00  0.0000000E+00  0.2103339E-03  0.1798908E-03  0.0000000E+00  0.0000000E+00  0.6205717E-04  0.5307521E-04  0.3354930E-02  0.5738696E-02  0.0000000E+00  0.0000000E+00  0.4942569E-05  0.4227197E-05  0.0000000E+00  0.0000000E+00  0.0000000E+00  0.0000000E+00  0.1285072E-02  0.6425359E-03  0.0000000E+00  0.0000000E+00  0.0000000E+00  0.0000000E+00  0.9182222E-03  0.3926608E-03  0.0000000E+00  0.0000000E+00  0.3639633E-01  0.1037615E-01  0.0000000E+00  0.0000000E+00  0.0000000E+00  0.0000000E+00  0.0000000E+00  0.0000000E+00  0.0000000E+00  0.0000000E+00  0.0000000E+00  0.0000000E+00  0.0000000E+00  0.0000000E+00  0.3954063E-03  0.3381764E-03  0.0000000E+00  0.0000000E+00  0.0000000E+00  0.0000000E+00  0.0000000E+00  0.0000000E+00  0.6825169E-02  0.6825169E-02  0.0000000E+00  0.0000000E+00  0.0000000E+00  0.0000000E+00  0.4326422E-02  0.3700229E-02  0.0000000E+00  0.0000000E+00  0.4896709E-01  0.2791983E-01  0.0000000E+00  0.0000000E+00  0.0000000E+00  0.0000000E+00  0.0000000E+00  0.0000000E+00  0.0000000E+00  0.0000000E+00  0.0000000E+00  0.0000000E+00  0.0000000E+00  0.0000000E+00  0.1061009E-02  0.1814884E-02  0.0000000E+00  0.0000000E+00  0.0000000E+00  0.0000000E+00  0.3052325E-02  0.3052325E-02  0.6590131E-05  0.1127259E-04  0.0000000E+00  0.0000000E+00  0.4223172E-02  0.3611923E-02  0.1307036E-03  0.2235719E-03  0.1146903E-01  0.6539358E-02  0.3029827E-02  0.2591300E-02  0.0000000E+00  0.0000000E+00  0.2202198E-03  0.3766917E-03  0.1848531E-02  0.1580980E-02  0.2196697E-05  0.3757507E-05  0.5213334E-02  0.4458772E-02  0.8479290E-03  0.1450405E-02  0.0000000E+00  0.0000000E+00  0.1186223E-03  0.1014533E-03  0.0000000E+00  0.0000000E+00  0.0000000E+00  0.0000000E+00  0.0000000E+00  0.0000000E+00  0.0000000E+00  0.0000000E+00  0.0000000E+00  0.0000000E+00  0.0000000E+00  0.0000000E+00  0.0000000E+00  0.0000000E+00  0.0000000E+00  0.0000000E+00  0.0000000E+00  0.0000000E+00  0.0000000E+00  0.0000000E+00  0.0000000E+00  0.0000000E+00  0.0000000E+00  0.0000000E+00  0.0000000E+00  0.0000000E+00  0.0000000E+00  0.0000000E+00  0.0000000E+00  0.0000000E+00  0.0000000E+00  0.0000000E+00  0.0000000E+00  0.0000000E+00  0.0000000E+00  0.0000000E+00  0.0000000E+00  0.0000000E+00  0.0000000E+00  0.0000000E+00  0.0000000E+00  0.0000000E+00  0.3757533E-05  0.1878766E-05  0.0000000E+00  0.0000000E+00  0.0000000E+00  0.0000000E+00  0.0000000E+00  0.0000000E+00  0.0000000E+00  0.0000000E+00  0.0000000E+00  0.0000000E+00  0.1416585E-02  0.1416585E-02  0.2123003E-03  0.4246007E-03
  0.2309998E+01  0.0000000E+00  0.0000000E+00  0.0000000E+00  0.0000000E+00  0.1087364E-03  0.9299822E-04  0.0000000E+00  0.0000000E+00  0.0000000E+00  0.0000000E+00  0.6397906E-02  0.6397906E-02  0.9885154E-05  0.1977031E-04  0.7743377E-04  0.7743377E-04  0.5353929E-02  0.5353929E-02  0.0000000E+00  0.0000000E+00  0.2196719E-05  0.3757545E-05  0.3356566E-02  0.2870747E-02  0.0000000E+00  0.0000000E+00  0.9007053E-02  0.5135600E-02  0.2745889E-05  0.2348458E-05  0.0000000E+00  0.0000000E+00  0.0000000E+00  0.0000000E+00  0.2734892E-03  0.2339052E-03  0.5491753E-06  0.9393788E-06  0.1048930E-03  0.8971112E-04  0.3661373E-02  0.6262875E-02  0.0000000E+00  0.0000000E+00  0.8237624E-05  0.7045336E-05  0.0000000E+00  0.0000000E+00  0.0000000E+00  0.0000000E+00  0.1414678E-02  0.7073392E-03  0.0000000E+00  0.0000000E+00  0.0000000E+00  0.0000000E+00  0.1096157E-02  0.4687513E-03  0.0000000E+00  0.0000000E+00  0.3706303E-01  0.1056621E-01  0.0000000E+00  0.0000000E+00  0.0000000E+00  0.0000000E+00  0.0000000E+00  0.0000000E+00  0.0000000E+00  0.0000000E+00  0.0000000E+00  0.0000000E+00  0.0000000E+00  0.0000000E+00  0.4217668E-03  0.3607216E-03  0.0000000E+00  0.0000000E+00  0.0000000E+00  0.0000000E+00  0.0000000E+00  0.0000000E+00  0.7367208E-02  0.7367208E-02  0.0000000E+00  0.0000000E+00  0.0000000E+00  0.0000000E+00  0.4843747E-02  0.4142678E-02  0.0000000E+00  0.0000000E+00  0.5002479E-01  0.2852291E-01  0.0000000E+00  0.0000000E+00  0.0000000E+00  0.0000000E+00  0.0000000E+00  0.0000000E+00  0.0000000E+00  0.0000000E+00  0.0000000E+00  0.0000000E+00  0.0000000E+00  0.0000000E+00  0.1122517E-02  0.1920095E-02  0.0000000E+00  0.0000000E+00  0.0000000E+00  0.0000000E+00  0.3364254E-02  0.3364254E-02  0.1043442E-04  0.1784834E-04  0.1647516E-05  0.2818120E-05  0.4639443E-02  0.3967945E-02  0.1740889E-03  0.2977836E-03  0.1346968E-01  0.7680079E-02  0.3252792E-02  0.2781993E-02  0.0000000E+00  0.0000000E+00  0.3075386E-03  0.5260529E-03  0.2074792E-02  0.1774493E-02  0.2196697E-05  0.3757507E-05  0.5635105E-02  0.4819497E-02  0.9396428E-03  0.1607284E-02  0.0000000E+00  0.0000000E+00  0.1521221E-03  0.1301045E-03  0.0000000E+00  0.0000000E+00  0.0000000E+00  0.0000000E+00  0.0000000E+00  0.0000000E+00  0.0000000E+00  0.0000000E+00  0.0000000E+00  0.0000000E+00  0.0000000E+00  0.0000000E+00  0.0000000E+00  0.0000000E+00  0.0000000E+00  0.0000000E+00  0.0000000E+00  0.0000000E+00  0.0000000E+00  0.0000000E+00  0.0000000E+00  0.0000000E+00  0.0000000E+00  0.0000000E+00  0.0000000E+00  0.0000000E+00  0.0000000E+00  0.0000000E+00  0.0000000E+00  0.0000000E+00  0.0000000E+00  0.0000000E+00  0.0000000E+00  0.0000000E+00  0.0000000E+00  0.0000000E+00  0.0000000E+00  0.0000000E+00  0.0000000E+00  0.0000000E+00  0.0000000E+00  0.0000000E+00  0.1033318E-04  0.5166591E-05  0.0000000E+00  0.0000000E+00  0.0000000E+00  0.0000000E+00  0.0000000E+00  0.0000000E+00  0.0000000E+00  0.0000000E+00  0.0000000E+00  0.0000000E+00  0.1518978E-02  0.1518978E-02  0.2973178E-03  0.5946356E-03
  0.2339998E+01  0.0000000E+00  0.0000000E+00  0.0000000E+00  0.0000000E+00  0.1889147E-03  0.1615717E-03  0.0000000E+00  0.0000000E+00  0.0000000E+00  0.0000000E+00  0.7176641E-02  0.7176641E-02  0.1867188E-04  0.3734375E-04  0.1186217E-03  0.1186217E-03  0.5743844E-02  0.5743844E-02  0.0000000E+00  0.0000000E+00  0.6040934E-05  0.1033318E-04  0.3777780E-02  0.3230996E-02  0.0000000E+00  0.0000000E+00  0.1046621E-01  0.5967578E-02  0.6590104E-05  0.5636273E-05  0.0000000E+00  0.0000000E+00  0.0000000E+00  0.0000000E+00  0.3432350E-03  0.2935562E-03  0.2196709E-05  0.3757528E-05  0.1812284E-03  0.1549979E-03  0.3999118E-02  0.6840596E-02  0.0000000E+00  0.0000000E+00  0.1372940E-04  0.1174225E-04  0.0000000E+00  0.0000000E+00  0.0000000E+00  0.0000000E+00  0.1593708E-02  0.7968539E-03  0.0000000E+00  0.0000000E+00  0.0000000E+00  0.0000000E+00  0.1279583E-02  0.5471901E-03  0.0000000E+00  0.0000000E+00  0.3778355E-01  0.1077163E-01  0.0000000E+00  0.0000000E+00  0.0000000E+00  0.0000000E+00  0.0000000E+00  0.0000000E+00  0.1098352E-05  0.4696898E-06  0.0000000E+00  0.0000000E+00  0.0000000E+00  0.0000000E+00  0.4481272E-03  0.3832667E-03  0.0000000E+00  0.0000000E+00  0.0000000E+00  0.0000000E+00  0.0000000E+00  0.0000000E+00  0.7893867E-02  0.7893867E-02  0.0000000E+00  0.0000000E+00  0.0000000E+00  0.0000000E+00  0.5435762E-02  0.4649007E-02  0.0000000E+00  0.0000000E+00  0.5109294E-01  0.2913194E-01  0.0000000E+00  0.0000000E+00  0.0000000E+00  0.0000000E+00  0.0000000E+00  0.0000000E+00  0.0000000E+00  0.0000000E+00  0.0000000E+00  0.0000000E+00  0.0000000E+00  0.0000000E+00  0.1182377E-02  0.2022487E-02  0.0000000E+00  0.0000000E+00  0.0000000E+00  0.0000000E+00  0.3675089E-02  0.3675089E-02  0.1757371E-04  0.3006029E-04  0.4942565E-05  0.8454388E-05  0.5104046E-02  0.4365303E-02  0.2317531E-03  0.3964198E-03  0.1563123E-01  0.8912545E-02  0.3465879E-02  0.2964239E-02  0.0000000E+00  0.0000000E+00  0.4113309E-03  0.7035923E-03  0.2301046E-02  0.1968000E-02  0.2196697E-05  0.3757507E-05  0.6094769E-02  0.5212631E-02  0.1015978E-02  0.1737856E-02  0.0000000E+00  0.0000000E+00  0.1784824E-03  0.1526494E-03  0.0000000E+00  0.0000000E+00  0.0000000E+00  0.0000000E+00  0.0000000E+00  0.0000000E+00  0.0000000E+00  0.0000000E+00  0.0000000E+00  0.0000000E+00  0.0000000E+00  0.0000000E+00  0.0000000E+00  0.0000000E+00  0.0000000E+00  0.0000000E+00  0.0000000E+00  0.0000000E+00  0.0000000E+00  0.0000000E+00  0.0000000E+00  0.0000000E+00  0.0000000E+00  0.0000000E+00  0.0000000E+00  0.0000000E+00  0.0000000E+00  0.0000000E+00  0.0000000E+00  0.0000000E+00  0.0000000E+00  0.0000000E+00  0.0000000E+00  0.0000000E+00  0.0000000E+00  0.0000000E+00  0.0000000E+00  0.0000000E+00  0.0000000E+00  0.0000000E+00  0.0000000E+00  0.0000000E+00  0.2160572E-04  0.1080286E-04  0.0000000E+00  0.0000000E+00  0.0000000E+00  0.0000000E+00  0.0000000E+00  0.0000000E+00  0.0000000E+00  0.0000000E+00  0.0000000E+00  0.0000000E+00  0.1612915E-02  0.1612915E-02  0.4166191E-03  0.8332382E-03
  0.2369998E+01  0.0000000E+00  0.0000000E+00  0.0000000E+00  0.0000000E+00  0.2822747E-03  0.2414192E-03  0.0000000E+00  0.0000000E+00  0.0000000E+00  0.0000000E+00  0.8034445E-02  0.8034445E-02  0.3075390E-04  0.6150780E-04  0.1977037E-03  0.1977037E-03  0.6123325E-02  0.6123325E-02  0.0000000E+00  0.0000000E+00  0.1153271E-04  0.1972700E-04  0.4241837E-02  0.3627887E-02  0.0000000E+00  0.0000000E+00  0.1210331E-01  0.6901011E-02  0.1537691E-04  0.1315130E-04  0.0000000E+00  0.0000000E+00  0.0000000E+00  0.0000000E+00  0.4206689E-03  0.3597825E-03  0.9336107E-05  0.1596966E-04  0.2707443E-03  0.2315576E-03  0.4310500E-02  0.7373224E-02  0.0000000E+00  0.0000000E+00  0.2086869E-04  0.1784823E-04  0.0000000E+00  0.0000000E+00  0.0000000E+00  0.0000000E+00  0.1766150E-02  0.8830749E-03  0.0000000E+00  0.0000000E+00  0.0000000E+00  0.0000000E+00  0.1481685E-02  0.6336154E-03  0.0000000E+00  0.0000000E+00  0.3847003E-01  0.1096733E-01  0.0000000E+00  0.0000000E+00  0.0000000E+00  0.0000000E+00  0.0000000E+00  0.0000000E+00  0.4393386E-05  0.1878750E-05  0.0000000E+00  0.0000000E+00  0.0000000E+00  0.0000000E+00  0.4865694E-03  0.4161449E-03  0.0000000E+00  0.0000000E+00  0.0000000E+00  0.0000000E+00  0.0000000E+00  0.0000000E+00  0.8449635E-02  0.8449635E-02  0.0000000E+00  0.0000000E+00  0.0000000E+00  0.0000000E+00  0.6034369E-02  0.5160973E-02  0.0000000E+00  0.0000000E+00  0.5214901E-01  0.2973408E-01  0.0000000E+00  0.0000000E+00  0.0000000E+00  0.0000000E+00  0.0000000E+00  0.0000000E+00  0.0000000E+00  0.0000000E+00  0.0000000E+00  0.0000000E+00  0.0000000E+00  0.0000000E+00  0.1261458E-02  0.2157758E-02  0.0000000E+00  0.0000000E+00  0.0000000E+00  0.0000000E+00  0.4014484E-02  0.4014484E-02  0.3020496E-04  0.5166637E-04  0.7139276E-05  0.1221192E-04  0.5575788E-02  0.4768766E-02  0.2883186E-03  0.4931765E-03  0.1793338E-01  0.1022517E-01  0.3728924E-02  0.3189212E-02  0.0000000E+00  0.0000000E+00  0.5464243E-03  0.9346732E-03  0.2571795E-02  0.2199562E-02  0.4942573E-05  0.8454401E-05  0.6552783E-02  0.5604354E-02  0.1095606E-02  0.1874064E-02  0.0000000E+00  0.0000000E+00  0.2141788E-03  0.1831792E-03  0.0000000E+00  0.0000000E+00  0.0000000E+00  0.0000000E+00  0.1878766E-05  0.9393828E-06  0.0000000E+00  0.0000000E+00  0.0000000E+00  0.0000000E+00  0.0000000E+00  0.0000000E+00  0.0000000E+00  0.0000000E+00  0.0000000E+00  0.0000000E+00  0.0000000E+00  0.0000000E+00  0.0000000E+00  0.0000000E+00  0.0000000E+00  0.0000000E+00  0.0000000E+00  0.0000000E+00  0.0000000E+00  0.0000000E+00  0.0000000E+00  0.0000000E+00  0.0000000E+00  0.0000000E+00  0.0000000E+00  0.0000000E+00  0.0000000E+00  0.0000000E+00  0.0000000E+00  0.0000000E+00  0.2066662E-04  0.1033331E-04  0.0000000E+00  0.0000000E+00  0.0000000E+00  0.0000000E+00  0.3663582E-04  0.1831791E-04  0.0000000E+00  0.0000000E+00  0.0000000E+00  0.0000000E+00  0.4696890E-05  0.4696890E-05  0.0000000E+00  0.0000000E+00  0.0000000E+00  0.0000000E+00  0.1692763E-02  0.1692763E-02  0.5636329E-03  0.1127266E-02
  0.2399998E+01  0.0000000E+00  0.0000000E+00  0.0000000E+00  0.0000000E+00  0.4118787E-03  0.3522647E-03  0.0000000E+00  0.0000000E+00  0.0000000E+00  0.0000000E+00  0.8850528E-02  0.8850528E-02  0.6425356E-04  0.1285071E-03  0.2894161E-03  0.2894161E-03  0.6555528E-02  0.6555528E-02  0.0000000E+00  0.0000000E+00  0.2855721E-04  0.4884787E-04  0.4741591E-02  0.4055309E-02  0.0000000E+00  0.0000000E+00  0.1382059E-01  0.7880160E-02  0.3020462E-04  0.2583289E-04  0.0000000E+00  0.0000000E+00  0.0000000E+00  0.0000000E+00  0.4997504E-03  0.4274180E-03  0.2471309E-04  0.4227239E-04  0.3932115E-03  0.3362993E-03  0.4586189E-02  0.7844796E-02  0.0000000E+00  0.0000000E+00  0.3185221E-04  0.2724202E-04  0.0000000E+00  0.0000000E+00  0.0000000E+00  0.0000000E+00  0.1953968E-02  0.9769842E-03  0.0000000E+00  0.0000000E+00  0.0000000E+00  0.0000000E+00  0.1715635E-02  0.7336595E-03  0.0000000E+00  0.0000000E+00  0.3913235E-01  0.1115615E-01  0.0000000E+00  0.0000000E+00  0.0000000E+00  0.0000000E+00  0.0000000E+00  0.0000000E+00  0.1647533E-04  0.7045369E-05  0.0000000E+00  0.0000000E+00  0.0000000E+00  0.0000000E+00  0.5162249E-03  0.4415082E-03  0.0000000E+00  0.0000000E+00  0.0000000E+00  0.0000000E+00  0.0000000E+00  0.0000000E+00  0.8999361E-02  0.8999361E-02  0.0000000E+00  0.0000000E+00  0.1647534E-05  0.2818151E-05  0.6689540E-02  0.5721317E-02  0.0000000E+00  0.0000000E+00  0.5319740E-01  0.3033185E-01  0.0000000E+00  0.0000000E+00  0.0000000E+00  0.0000000E+00  0.0000000E+00  0.0000000E+00  0.0000000E+00  0.0000000E+00  0.0000000E+00  0.0000000E+00  0.0000000E+00  0.0000000E+00  0.1343835E-02  0.2298666E-02  0.0000000E+00  0.0000000E+00  0.0000000E+00  0.0000000E+00  0.4362664E-02  0.4362664E-02  0.4228700E-04  0.7233303E-04  0.1592605E-04  0.2724193E-04  0.6061262E-02  0.5183974E-02  0.3586136E-03  0.6134180E-03  0.2041793E-01  0.1164180E-01  0.3960125E-02  0.3386950E-02  0.0000000E+00  0.0000000E+00  0.6793280E-03  0.1162008E-02  0.2820573E-02  0.2412332E-02  0.6590113E-05  0.1127256E-04  0.6985540E-02  0.5974475E-02  0.1164253E-02  0.1991486E-02  0.0000000E+00  0.0000000E+00  0.2592109E-03  0.2216935E-03  0.0000000E+00  0.0000000E+00  0.0000000E+00  0.0000000E+00  0.1127252E-04  0.5636262E-05  0.0000000E+00  0.0000000E+00  0.0000000E+00  0.0000000E+00  0.0000000E+00  0.0000000E+00  0.0000000E+00  0.0000000E+00  0.0000000E+00  0.0000000E+00  0.3757502E-05  0.1878751E-05  0.0000000E+00  0.0000000E+00  0.0000000E+00  0.0000000E+00  0.0000000E+00  0.0000000E+00  0.0000000E+00  0.0000000E+00  0.0000000E+00  0.0000000E+00  0.0000000E+00  0.0000000E+00  0.0000000E+00  0.0000000E+00  0.0000000E+00  0.0000000E+00  0.0000000E+00  0.0000000E+00  0.1456023E-03  0.7280114E-04  0.0000000E+00  0.0000000E+00  0.0000000E+00  0.0000000E+00  0.5730213E-04  0.2865106E-04  0.0000000E+00  0.0000000E+00  0.5636239E-05  0.2818120E-05  0.8454414E-05  0.8454414E-05  0.0000000E+00  0.0000000E+00  0.1503012E-04  0.7515061E-05  0.1798913E-02  0.1798913E-02  0.7261412E-03  0.1452282E-02
  0.2429998E+01  0.0000000E+00  0.0000000E+00  0.0000000E+00  0.0000000E+00  0.5887115E-03  0.5035033E-03  0.0000000E+00  0.0000000E+00  0.0000000E+00  0.0000000E+00  0.9731407E-02  0.9731407E-02  0.1224666E-03  0.2449331E-03  0.4074902E-03  0.4074902E-03  0.7000361E-02  0.7000361E-02  0.0000000E+00  0.0000000E+00  0.5986041E-04  0.1023928E-03  0.5220475E-02  0.4464881E-02  0.0000000E+00  0.0000000E+00  0.1568121E-01  0.8941039E-02  0.4887634E-04  0.4180213E-04  0.0000000E+00  0.0000000E+00  0.0000000E+00  0.0000000E+00  0.5980532E-03  0.5114928E-03  0.4393418E-04  0.7515057E-04  0.5590636E-03  0.4781465E-03  0.4908556E-02  0.8396213E-02  0.0000000E+00  0.0000000E+00  0.5107310E-04  0.4368094E-04  0.0000000E+00  0.0000000E+00  0.0000000E+00  0.0000000E+00  0.2122021E-02  0.1061010E-02  0.0000000E+00  0.0000000E+00  0.0000000E+00  0.0000000E+00  0.1989126E-02  0.8506130E-03  0.0000000E+00  0.0000000E+00  0.3972986E-01  0.1132650E-01  0.0000000E+00  0.0000000E+00  0.0000000E+00  0.0000000E+00  0.0000000E+00  0.0000000E+00  0.3844226E-04  0.1643913E-04  0.0000000E+00  0.0000000E+00  0.0000000E+00  0.0000000E+00  0.5469790E-03  0.4678110E-03  0.0000000E+00  0.0000000E+00  0.0000000E+00  0.0000000E+00  0.0000000E+00  0.0000000E+00  0.9586975E-02  0.9586975E-02  0.0000000E+00  0.0000000E+00  0.1318022E-04  0.2254511E-04  0.7332630E-02  0.6271328E-02  0.0000000E+00  0.0000000E+00  0.5424798E-01  0.3093086E-01  0.0000000E+00  0.0000000E+00  0.0000000E+00  0.0000000E+00  0.0000000E+00  0.0000000E+00  0.0000000E+00  0.0000000E+00  0.0000000E+00  0.0000000E+00  0.0000000E+00  0.0000000E+00  0.1435549E-02  0.2455544E-02  0.0000000E+00  0.0000000E+00  0.0000000E+00  0.0000000E+00  0.4773446E-02  0.4773446E-02  0.6700007E-04  0.1146054E-03  0.3240141E-04  0.5542346E-04  0.6573638E-02  0.5622191E-02  0.4333011E-03  0.7411728E-03  0.2302211E-01  0.1312664E-01  0.4201208E-02  0.3593139E-02  0.0000000E+00  0.0000000E+00  0.8188190E-03  0.1400612E-02  0.3088012E-02  0.2641063E-02  0.1208187E-04  0.2066636E-04  0.7461126E-02  0.6381226E-02  0.1245529E-02  0.2130511E-02  0.0000000E+00  0.0000000E+00  0.3003990E-03  0.2569202E-03  0.0000000E+00  0.0000000E+00  0.0000000E+00  0.0000000E+00  0.1409067E-04  0.7045336E-05  0.0000000E+00  0.0000000E+00  0.0000000E+00  0.0000000E+00  0.0000000E+00  0.0000000E+00  0.0000000E+00  0.0000000E+00  0.0000000E+00  0.0000000E+00  0.1221191E-04  0.6105955E-05  0.0000000E+00  0.0000000E+00  0.0000000E+00  0.0000000E+00  0.0000000E+00  0.0000000E+00  0.0000000E+00  0.0000000E+00  0.0000000E+00  0.0000000E+00  0.0000000E+00  0.0000000E+00  0.0000000E+00  0.0000000E+00  0.0000000E+00  0.0000000E+00  0.0000000E+00  0.0000000E+00  0.7082865E-03  0.3541432E-03  0.0000000E+00  0.0000000E+00  0.0000000E+00  0.0000000E+00  0.1061503E-03  0.5307514E-04  0.0000000E+00  0.0000000E+00  0.5636277E-04  0.2818139E-04  0.1596950E-04  0.1596950E-04  0.0000000E+00  0.0000000E+00  0.1211800E-03  0.6059002E-04  0.1900366E-02  0.1900366E-02  0.9102601E-03  0.1820520E-02
  0.2459998E+01  0.0000000E+00  0.0000000E+00  0.0000000E+00  0.0000000E+00  0.7908086E-03  0.6763495E-03  0.0000000E+00  0.0000000E+00  0.0000000E+00  0.0000000E+00  0.1051673E-01  0.1051673E-01  0.2070399E-03  0.4140798E-03  0.5865186E-03  0.5865186E-03  0.7505600E-02  0.7505600E-02  0.0000000E+00  0.0000000E+00  0.1037943E-03  0.1775429E-03  0.5733402E-02  0.4903568E-02  0.0000000E+00  0.0000000E+00  0.1764232E-01  0.1005922E-01  0.7578608E-04  0.6481704E-04  0.0000000E+00  0.0000000E+00  0.0000000E+00  0.0000000E+00  0.6919622E-03  0.5918097E-03  0.6864697E-04  0.1174225E-03  0.7485336E-03  0.6401932E-03  0.5233667E-02  0.8952324E-02  0.0000000E+00  0.0000000E+00  0.8347460E-04  0.7139275E-04  0.0000000E+00  0.0000000E+00  0.0000000E+00  0.0000000E+00  0.2337297E-02  0.1168648E-02  0.0000000E+00  0.0000000E+00  0.0000000E+00  0.0000000E+00  0.2323026E-02  0.9933994E-03  0.0000000E+00  0.0000000E+00  0.4038448E-01  0.1151312E-01  0.0000000E+00  0.0000000E+00  0.0000000E+00  0.0000000E+00  0.0000000E+00  0.0000000E+00  0.6809781E-04  0.2912078E-04  0.0000000E+00  0.0000000E+00  0.0000000E+00  0.0000000E+00  0.5733395E-03  0.4903562E-03  0.0000000E+00  0.0000000E+00  0.0000000E+00  0.0000000E+00  0.0000000E+00  0.0000000E+00  0.1016306E-01  0.1016306E-01  0.0000000E+00  0.0000000E+00  0.8567146E-04  0.1465433E-03  0.8061390E-02  0.6894610E-02  0.0000000E+00  0.0000000E+00  0.5530240E-01  0.3153207E-01  0.0000000E+00  0.0000000E+00  0.0000000E+00  0.0000000E+00  0.0000000E+00  0.0000000E+00  0.1098393E-05  0.9394150E-06  0.0000000E+00  0.0000000E+00  0.0000000E+00  0.0000000E+00  0.1523419E-02  0.2605849E-02  0.0000000E+00  0.0000000E+00  0.0000000E+00  0.0000000E+00  0.5205097E-02  0.5205097E-02  0.1048933E-03  0.1794227E-03  0.5931090E-04  0.1014529E-03  0.7118416E-02  0.6088119E-02  0.5129328E-03  0.8773851E-03  0.2569569E-01  0.1465105E-01  0.4449442E-02  0.3805444E-02  0.0000000E+00  0.0000000E+00  0.9714903E-03  0.1661760E-02  0.3362052E-02  0.2875439E-02  0.1867199E-04  0.3193893E-04  0.7942209E-02  0.6792678E-02  0.1335047E-02  0.2283633E-02  0.0000000E+00  0.0000000E+00  0.3410379E-03  0.2916771E-03  0.0000000E+00  0.0000000E+00  0.0000000E+00  0.0000000E+00  0.2066630E-04  0.1033315E-04  0.0000000E+00  0.0000000E+00  0.0000000E+00  0.0000000E+00  0.0000000E+00  0.0000000E+00  0.0000000E+00  0.0000000E+00  0.0000000E+00  0.0000000E+00  0.3287832E-04  0.1643916E-04  0.0000000E+00  0.0000000E+00  0.0000000E+00  0.0000000E+00  0.0000000E+00  0.0000000E+00  0.0000000E+00  0.0000000E+00  0.0000000E+00  0.0000000E+00  0.0000000E+00  0.0000000E+00  0.0000000E+00  0.0000000E+00  0.0000000E+00  0.0000000E+00  0.0000000E+00  0.0000000E+00  0.2339988E-02  0.1169994E-02  0.0000000E+00  0.0000000E+00  0.0000000E+00  0.0000000E+00  0.1700286E-03  0.8501430E-04  0.0000000E+00  0.0000000E+00  0.2592730E-03  0.1296365E-03  0.2724213E-04  0.2724213E-04  0.0000000E+00  0.0000000E+00  0.3748133E-03  0.1874066E-03  0.2009335E-02  0.2009335E-02  0.1124910E-02  0.2249820E-02
  0.2489998E+01  0.0000000E+00  0.0000000E+00  0.0000000E+00  0.0000000E+00  0.1025857E-02  0.8773780E-03  0.0000000E+00  0.0000000E+00  0.0000000E+00  0.0000000E+00  0.1133830E-01  0.1133830E-01  0.3185244E-03  0.6370488E-03  0.8133326E-03  0.8133326E-03  0.7991627E-02  0.7991627E-02  0.0000000E+00  0.0000000E+00  0.1867197E-03  0.3193890E-03  0.6307292E-02  0.5394395E-02  0.0000000E+00  0.0000000E+00  0.1963363E-01  0.1119461E-01  0.1230152E-03  0.1052104E-03  0.0000000E+00  0.0000000E+00  0.0000000E+00  0.0000000E+00  0.7919119E-03  0.6772930E-03  0.1059913E-03  0.1813010E-03  0.9747843E-03  0.8336970E-03  0.5569215E-02  0.9526289E-02  0.0000000E+00  0.0000000E+00  0.1219174E-03  0.1042715E-03  0.0000000E+00  0.0000000E+00  0.0000000E+00  0.0000000E+00  0.2555870E-02  0.1277935E-02  0.0000000E+00  0.0000000E+00  0.1098342E-05  0.9393718E-06  0.2623977E-02  0.1122095E-02  0.0000000E+00  0.0000000E+00  0.4106107E-01  0.1170601E-01  0.0000000E+00  0.0000000E+00  0.0000000E+00  0.0000000E+00  0.0000000E+00  0.0000000E+00  0.1241134E-03  0.5307480E-04  0.0000000E+00  0.0000000E+00  0.0000000E+00  0.0000000E+00  0.6095851E-03  0.5213557E-03  0.0000000E+00  0.0000000E+00  0.0000000E+00  0.0000000E+00  0.0000000E+00  0.0000000E+00  0.1074409E-01  0.1074409E-01  0.0000000E+00  0.0000000E+00  0.3157786E-03  0.5401477E-03  0.8806077E-02  0.7531513E-02  0.0000000E+00  0.0000000E+00  0.5642381E-01  0.3217147E-01  0.0000000E+00  0.0000000E+00  0.0000000E+00  0.0000000E+00  0.0000000E+00  0.0000000E+00  0.2745927E-05  0.2348490E-05  0.0000000E+00  0.0000000E+00  0.0000000E+00  0.0000000E+00  0.1586025E-02  0.2712938E-02  0.0000000E+00  0.0000000E+00  0.0000000E+00  0.0000000E+00  0.5627962E-02  0.5627962E-02  0.1565159E-03  0.2677245E-03  0.9281073E-04  0.1587552E-03  0.7647823E-02  0.6540901E-02  0.5969568E-03  0.1021110E-02  0.2842400E-01  0.1620666E-01  0.4709751E-02  0.4028078E-02  0.5491771E-06  0.9393818E-06  0.1111526E-02  0.1901294E-02  0.3666292E-02  0.3135645E-02  0.3130300E-04  0.5354460E-04  0.8424936E-02  0.7205538E-02  0.1421268E-02  0.2431116E-02  0.0000000E+00  0.0000000E+00  0.3871686E-03  0.3311310E-03  0.0000000E+00  0.0000000E+00  0.0000000E+00  0.0000000E+00  0.3381762E-04  0.1690881E-04  0.0000000E+00  0.0000000E+00  0.0000000E+00  0.0000000E+00  0.0000000E+00  0.0000000E+00  0.0000000E+00  0.0000000E+00  0.0000000E+00  0.0000000E+00  0.8078714E-04  0.4039357E-04  0.0000000E+00  0.0000000E+00  0.0000000E+00  0.0000000E+00  0.0000000E+00  0.0000000E+00  0.0000000E+00  0.0000000E+00  0.0000000E+00  0.0000000E+00  0.0000000E+00  0.0000000E+00  0.0000000E+00  0.0000000E+00  0.0000000E+00  0.0000000E+00  0.0000000E+00  0.0000000E+00  0.5897467E-02  0.2948734E-02  0.0000000E+00  0.0000000E+00  0.0000000E+00  0.0000000E+00  0.2789972E-03  0.1394986E-03  0.0000000E+00  0.0000000E+00  0.7402300E-03  0.3701150E-03  0.5260533E-04  0.5260533E-04  0.0000000E+00  0.0000000E+00  0.1073714E-02  0.5368572E-03  0.2148363E-02  0.2148363E-02  0.1362107E-02  0.2724214E-02
  0.2519998E+01  0.0000000E+00  0.0000000E+00  0.0000000E+00  0.0000000E+00  0.1271890E-02  0.1087800E-02  0.0000000E+00  0.0000000E+00  0.0000000E+00  0.0000000E+00  0.1212582E-01  0.1212582E-01  0.4898683E-03  0.9797366E-03  0.1086828E-02  0.1086828E-02  0.8506205E-02  0.8506205E-02  0.5491838E-06  0.9393934E-06  0.3003981E-03  0.5138388E-03  0.6862501E-02  0.5869244E-02  0.0000000E+00  0.0000000E+00  0.2181771E-01  0.1243992E-01  0.1740886E-03  0.1488916E-03  0.0000000E+00  0.0000000E+00  0.0000000E+00  0.0000000E+00  0.8968047E-03  0.7670040E-03  0.1499256E-03  0.2564517E-03  0.1212573E-02  0.1037069E-02  0.5873459E-02  0.1004671E-01  0.0000000E+00  0.0000000E+00  0.1740896E-03  0.1488924E-03  0.0000000E+00  0.0000000E+00  0.0000000E+00  0.0000000E+00  0.2792015E-02  0.1396008E-02  0.0000000E+00  0.0000000E+00  0.1098342E-05  0.9393718E-06  0.2963363E-02  0.1267228E-02  0.0000000E+00  0.0000000E+00  0.4170910E-01  0.1189075E-01  0.1098391E-05  0.4697068E-06  0.0000000E+00  0.0000000E+00  0.0000000E+00  0.0000000E+00  0.2009979E-03  0.8595304E-04  0.0000000E+00  0.0000000E+00  0.0000000E+00  0.0000000E+00  0.6326506E-03  0.5410828E-03  0.0000000E+00  0.0000000E+00  0.0000000E+00  0.0000000E+00  0.0000000E+00  0.0000000E+00  0.1136850E-01  0.1136850E-01  0.0000000E+00  0.0000000E+00  0.8880186E-03  0.1518979E-02  0.9607879E-02  0.8217265E-02  0.0000000E+00  0.0000000E+00  0.5751173E-01  0.3279177E-01  0.0000000E+00  0.0000000E+00  0.0000000E+00  0.0000000E+00  0.0000000E+00  0.0000000E+00  0.3844294E-05  0.3287883E-05  0.0000000E+00  0.0000000E+00  0.0000000E+00  0.0000000E+00  0.1667303E-02  0.2851967E-02  0.0000000E+00  0.0000000E+00  0.0000000E+00  0.0000000E+00  0.6045334E-02  0.6045334E-02  0.2207695E-03  0.3776321E-03  0.1400403E-03  0.2395426E-03  0.8199750E-02  0.7012945E-02  0.6958115E-03  0.1190204E-02  0.3118576E-01  0.1778135E-01  0.4947004E-02  0.4230991E-02  0.1647536E-05  0.2818153E-05  0.1246074E-02  0.2131443E-02  0.3998002E-02  0.3419344E-02  0.4393413E-04  0.7515048E-04  0.8880207E-02  0.7594914E-02  0.1522314E-02  0.2603959E-02  0.0000000E+00  0.0000000E+00  0.4431849E-03  0.3790397E-03  0.0000000E+00  0.0000000E+00  0.0000000E+00  0.0000000E+00  0.5824140E-04  0.2912070E-04  0.0000000E+00  0.0000000E+00  0.0000000E+00  0.0000000E+00  0.0000000E+00  0.0000000E+00  0.0000000E+00  0.0000000E+00  0.0000000E+00  0.0000000E+00  0.1540585E-03  0.7702925E-04  0.0000000E+00  0.0000000E+00  0.0000000E+00  0.0000000E+00  0.0000000E+00  0.0000000E+00  0.0000000E+00  0.0000000E+00  0.0000000E+00  0.0000000E+00  0.0000000E+00  0.0000000E+00  0.0000000E+00  0.0000000E+00  0.0000000E+00  0.0000000E+00  0.0000000E+00  0.0000000E+00  0.1200248E-01  0.6001238E-02  0.0000000E+00  0.0000000E+00  0.0000000E+00  0.0000000E+00  0.4274190E-03  0.2137095E-03  0.0000000E+00  0.0000000E+00  0.1812999E-02  0.9064993E-03  0.9675639E-04  0.9675639E-04  0.0000000E+00  0.0000000E+00  0.2627448E-02  0.1313724E-02  0.2313693E-02  0.2313693E-02  0.1644864E-02  0.3289729E-02
  0.2549998E+01  0.0000000E+00  0.0000000E+00  0.0000000E+00  0.0000000E+00  0.1569546E-02  0.1342375E-02  0.0000000E+00  0.0000000E+00  0.0000000E+00  0.0000000E+00  0.1288039E-01  0.1288039E-01  0.6892182E-03  0.1378436E-02  0.1417980E-02  0.1417980E-02  0.9038365E-02  0.9038365E-02  0.1647535E-05  0.2818152E-05  0.4552688E-03  0.7787492E-03  0.7442983E-02  0.6365709E-02  0.0000000E+00  0.0000000E+00  0.2410833E-01  0.1374598E-01  0.2339492E-03  0.2000881E-03  0.0000000E+00  0.0000000E+00  0.0000000E+00  0.0000000E+00  0.1009935E-02  0.8637602E-03  0.2213189E-03  0.3785718E-03  0.1503633E-02  0.1286002E-02  0.6201317E-02  0.1060751E-01  0.0000000E+00  0.0000000E+00  0.2361469E-03  0.2019678E-03  0.0000000E+00  0.0000000E+00  0.0000000E+00  0.0000000E+00  0.3060014E-02  0.1530007E-02  0.0000000E+00  0.0000000E+00  0.1537679E-04  0.1315120E-04  0.3321429E-02  0.1420348E-02  0.0000000E+00  0.0000000E+00  0.4237800E-01  0.1208145E-01  0.1098391E-05  0.4697068E-06  0.0000000E+00  0.0000000E+00  0.0000000E+00  0.0000000E+00  0.2921617E-03  0.1249376E-03  0.0000000E+00  0.0000000E+00  0.5491735E-05  0.2348439E-05  0.6623061E-03  0.5664461E-03  0.0000000E+00  0.0000000E+00  0.0000000E+00  0.0000000E+00  0.0000000E+00  0.0000000E+00  0.1202696E-01  0.1202696E-01  0.0000000E+00  0.0000000E+00  0.2088400E-02  0.3572263E-02  0.1047228E-01  0.8956557E-02  0.0000000E+00  0.0000000E+00  0.5863919E-01  0.3343463E-01  0.0000000E+00  0.0000000E+00  0.0000000E+00  0.0000000E+00  0.0000000E+00  0.0000000E+00  0.5491820E-05  0.4696951E-05  0.0000000E+00  0.0000000E+00  0.0000000E+00  0.0000000E+00  0.1741442E-02  0.2978783E-02  0.0000000E+00  0.0000000E+00  0.5491700E-06  0.4696849E-06  0.6531912E-02  0.6531912E-02  0.2982043E-03  0.5100863E-03  0.2048431E-03  0.3503896E-03  0.8771993E-02  0.7502363E-02  0.8232186E-03  0.1408137E-02  0.3387400E-01  0.1931412E-01  0.5202370E-02  0.4449396E-02  0.9335969E-05  0.1596942E-04  0.1387761E-02  0.2373802E-02  0.4326406E-02  0.3700216E-02  0.5876191E-04  0.1005138E-03  0.9344812E-02  0.7992272E-02  0.1618419E-02  0.2768349E-02  0.1098351E-05  0.1878759E-05  0.5118322E-03  0.4377512E-03  0.0000000E+00  0.0000000E+00  0.0000000E+00  0.0000000E+00  0.9487715E-04  0.4743857E-04  0.0000000E+00  0.0000000E+00  0.0000000E+00  0.0000000E+00  0.0000000E+00  0.0000000E+00  0.0000000E+00  0.0000000E+00  0.0000000E+00  0.0000000E+00  0.2874517E-03  0.1437259E-03  0.0000000E+00  0.0000000E+00  0.0000000E+00  0.0000000E+00  0.0000000E+00  0.0000000E+00  0.0000000E+00  0.0000000E+00  0.0000000E+00  0.0000000E+00  0.0000000E+00  0.0000000E+00  0.9393922E-06  0.4696961E-06  0.0000000E+00  0.0000000E+00  0.0000000E+00  0.0000000E+00  0.2083176E-01  0.1041588E-01  0.0000000E+00  0.0000000E+00  0.0000000E+00  0.0000000E+00  0.6143486E-03  0.3071743E-03  0.9393851E-06  0.9393851E-06  0.3811050E-02  0.1905525E-02  0.1596947E-03  0.1596947E-03  0.0000000E+00  0.0000000E+00  0.5020347E-02  0.2510173E-02  0.2504387E-02  0.2504387E-02  0.1936069E-02  0.3872138E-02
  0.2579998E+01  0.0000000E+00  0.0000000E+00  0.0000000E+00  0.0000000E+00  0.1782626E-02  0.1524614E-02  0.0000000E+00  0.0000000E+00  0.0000000E+00  0.0000000E+00  0.1366461E-01  0.1366461E-01  0.9357986E-03  0.1871597E-02  0.1780984E-02  0.1780984E-02  0.9607319E-02  0.9607319E-02  0.6590121E-05  0.1127258E-04  0.6688982E-03  0.1144168E-02  0.8070155E-02  0.6902107E-02  0.0000000E+00  0.0000000E+00  0.2648407E-01  0.1510057E-01  0.3201691E-03  0.2738289E-03  0.5491697E-06  0.9393692E-06  0.0000000E+00  0.0000000E+00  0.1136794E-02  0.9722582E-03  0.3141301E-03  0.5373278E-03  0.1816113E-02  0.1553255E-02  0.6488536E-02  0.1109881E-01  0.0000000E+00  0.0000000E+00  0.2965562E-03  0.2536336E-03  0.0000000E+00  0.0000000E+00  0.1098354E-05  0.5491771E-06  0.3328015E-02  0.1664008E-02  0.0000000E+00  0.0000000E+00  0.9445931E-04  0.8078756E-04  0.3750884E-02  0.1603997E-02  0.0000000E+00  0.0000000E+00  0.4309853E-01  0.1228686E-01  0.3295150E-05  0.1409110E-05  0.0000000E+00  0.0000000E+00  0.0000000E+00  0.0000000E+00  0.4239636E-03  0.1813002E-03  0.0000000E+00  0.0000000E+00  0.1647528E-04  0.7045349E-05  0.6952567E-03  0.5946276E-03  0.0000000E+00  0.0000000E+00  0.0000000E+00  0.0000000E+00  0.1098377E-05  0.1098377E-05  0.1266785E-01  0.1266785E-01  0.0000000E+00  0.0000000E+00  0.4072038E-02  0.6965329E-02  0.1132790E-01  0.9688333E-02  0.0000000E+00  0.0000000E+00  0.5974414E-01  0.3406464E-01  0.0000000E+00  0.0000000E+00  0.0000000E+00  0.0000000E+00  0.0000000E+00  0.0000000E+00  0.1208195E-04  0.1033324E-04  0.0000000E+00  0.0000000E+00  0.0000000E+00  0.0000000E+00  0.1821073E-02  0.3114993E-02  0.0000000E+00  0.0000000E+00  0.1098348E-05  0.9393762E-06  0.7015187E-02  0.7015187E-02  0.3849748E-03  0.6585096E-03  0.3058934E-03  0.5232387E-03  0.9345339E-02  0.7992724E-02  0.9572196E-03  0.1637349E-02  0.3657869E-01  0.2085627E-01  0.5456083E-02  0.4666388E-02  0.2251626E-04  0.3851465E-04  0.1515719E-02  0.2592677E-02  0.4677328E-02  0.4000347E-02  0.8622088E-04  0.1474831E-03  0.9825889E-02  0.8403720E-02  0.1699148E-02  0.2906438E-02  0.1647527E-05  0.2818138E-05  0.5804791E-03  0.4964623E-03  0.0000000E+00  0.0000000E+00  0.0000000E+00  0.0000000E+00  0.1296340E-03  0.6481698E-04  0.0000000E+00  0.0000000E+00  0.0000000E+00  0.0000000E+00  0.0000000E+00  0.0000000E+00  0.0000000E+00  0.0000000E+00  0.0000000E+00  0.0000000E+00  0.4602964E-03  0.2301482E-03  0.0000000E+00  0.0000000E+00  0.0000000E+00  0.0000000E+00  0.0000000E+00  0.0000000E+00  0.0000000E+00  0.0000000E+00  0.0000000E+00  0.0000000E+00  0.0000000E+00  0.0000000E+00  0.1878773E-05  0.9393867E-06  0.0000000E+00  0.0000000E+00  0.0000000E+00  0.0000000E+00  0.3158207E-01  0.1579103E-01  0.0000000E+00  0.0000000E+00  0.0000000E+00  0.0000000E+00  0.8604695E-03  0.4302348E-03  0.8454474E-05  0.8454474E-05  0.6513583E-02  0.3256792E-02  0.2348446E-03  0.2348446E-03  0.0000000E+00  0.0000000E+00  0.8500648E-02  0.4250324E-02  0.2667839E-02  0.2667839E-02  0.2250297E-02  0.4500594E-02
  0.2609998E+01  0.0000000E+00  0.0000000E+00  0.0000000E+00  0.0000000E+00  0.2028656E-02  0.1735035E-02  0.0000000E+00  0.0000000E+00  0.0000000E+00  0.0000000E+00  0.1442797E-01  0.1442797E-01  0.1224668E-02  0.2449337E-02  0.2224171E-02  0.2224171E-02  0.1018175E-01  0.1018175E-01  0.1757384E-04  0.3006052E-04  0.9451349E-03  0.1616678E-02  0.8667114E-02  0.7412664E-02  0.5491747E-06  0.9393778E-06  0.2898942E-01  0.1652905E-01  0.4201189E-03  0.3593122E-03  0.2196695E-05  0.3757504E-05  0.1647525E-05  0.2818135E-05  0.1263654E-02  0.1080757E-02  0.4393421E-03  0.7515062E-03  0.2163739E-02  0.1850566E-02  0.6824632E-02  0.1167371E-01  0.0000000E+00  0.0000000E+00  0.3657525E-03  0.3128146E-03  0.0000000E+00  0.0000000E+00  0.1867203E-04  0.9336017E-05  0.3641044E-02  0.1820522E-02  0.0000000E+00  0.0000000E+00  0.3712430E-03  0.3175105E-03  0.4177044E-02  0.1786236E-02  0.0000000E+00  0.0000000E+00  0.4382123E-01  0.1249289E-01  0.9885312E-05  0.4227272E-05  0.0000000E+00  0.0000000E+00  0.0000000E+00  0.0000000E+00  0.5876189E-03  0.2512844E-03  0.0000000E+00  0.0000000E+00  0.3844218E-04  0.1643909E-04  0.7249120E-03  0.6199906E-03  0.0000000E+00  0.0000000E+00  0.0000000E+00  0.0000000E+00  0.1098377E-05  0.1098377E-05  0.1331697E-01  0.1331697E-01  0.0000000E+00  0.0000000E+00  0.6904698E-02  0.1181067E-01  0.1224282E-01  0.1047083E-01  0.0000000E+00  0.0000000E+00  0.6095232E-01  0.3475351E-01  0.0000000E+00  0.0000000E+00  0.0000000E+00  0.0000000E+00  0.0000000E+00  0.0000000E+00  0.2086873E-04  0.1784826E-04  0.1098351E-05  0.1878759E-05  0.0000000E+00  0.0000000E+00  0.1895211E-02  0.3241809E-02  0.0000000E+00  0.0000000E+00  0.1647530E-05  0.1409072E-05  0.7491873E-02  0.7491873E-02  0.4942602E-03  0.8454450E-03  0.4486804E-03  0.7674795E-03  0.9941205E-02  0.8502346E-02  0.1123071E-02  0.1921043E-02  0.3925427E-01  0.2238182E-01  0.5715851E-02  0.4888557E-02  0.4283559E-04  0.7327140E-04  0.1627749E-02  0.2784308E-02  0.5041440E-02  0.4311758E-02  0.1087370E-03  0.1859975E-03  0.1027567E-01  0.8788399E-02  0.1798000E-02  0.3075527E-02  0.1647527E-05  0.2818138E-05  0.6321017E-03  0.5406133E-03  0.0000000E+00  0.0000000E+00  0.0000000E+00  0.0000000E+00  0.1916329E-03  0.9581647E-04  0.0000000E+00  0.0000000E+00  0.0000000E+00  0.0000000E+00  0.0000000E+00  0.0000000E+00  0.0000000E+00  0.0000000E+00  0.0000000E+00  0.0000000E+00  0.6632054E-03  0.3316027E-03  0.0000000E+00  0.0000000E+00  0.0000000E+00  0.0000000E+00  0.0000000E+00  0.0000000E+00  0.0000000E+00  0.0000000E+00  0.0000000E+00  0.0000000E+00  0.0000000E+00  0.0000000E+00  0.4696891E-05  0.2348445E-05  0.0000000E+00  0.0000000E+00  0.0000000E+00  0.0000000E+00  0.4309139E-01  0.2154570E-01  0.0000000E+00  0.0000000E+00  0.0000000E+00  0.0000000E+00  0.1190184E-02  0.5950922E-03  0.2442393E-04  0.2442393E-04  0.9894598E-02  0.4947299E-02  0.3795099E-03  0.3795099E-03  0.0000000E+00  0.0000000E+00  0.1277672E-01  0.6388358E-02  0.2844443E-02  0.2844443E-02  0.2622763E-02  0.5245525E-02
  0.2639998E+01  0.0000000E+00  0.0000000E+00  0.0000000E+00  0.0000000E+00  0.2272491E-02  0.1943578E-02  0.0000000E+00  0.0000000E+00  0.0000000E+00  0.0000000E+00  0.1519681E-01  0.1519681E-01  0.1581084E-02  0.3162168E-02  0.2697015E-02  0.2697015E-02  0.1087701E-01  0.1087701E-01  0.3185249E-04  0.5448453E-04  0.1273543E-02  0.2178429E-02  0.9296476E-02  0.7950934E-02  0.1098350E-05  0.1878757E-05  0.3144313E-01  0.1792810E-01  0.5250113E-03  0.4490228E-03  0.3295049E-05  0.5636267E-05  0.2745879E-05  0.4696898E-05  0.1396005E-02  0.1193952E-02  0.5793836E-03  0.9910509E-03  0.2521250E-02  0.2156332E-02  0.7134915E-02  0.1220446E-01  0.0000000E+00  0.0000000E+00  0.4486778E-03  0.3837376E-03  0.0000000E+00  0.0000000E+00  0.4832741E-04  0.2416370E-04  0.3974944E-02  0.1987472E-02  0.0000000E+00  0.0000000E+00  0.1086272E-02  0.9290485E-03  0.4614182E-02  0.1973170E-02  0.0000000E+00  0.0000000E+00  0.4460216E-01  0.1271553E-01  0.3185269E-04  0.1362121E-04  0.0000000E+00  0.0000000E+00  0.0000000E+00  0.0000000E+00  0.7809286E-03  0.3339497E-03  0.0000000E+00  0.0000000E+00  0.8567110E-04  0.3663567E-04  0.7754360E-03  0.6632019E-03  0.0000000E+00  0.0000000E+00  0.0000000E+00  0.0000000E+00  0.4393458E-05  0.4393458E-05  0.1395402E-01  0.1395402E-01  0.0000000E+00  0.0000000E+00  0.1052212E-01  0.1799836E-01  0.1320718E-01  0.1129561E-01  0.0000000E+00  0.0000000E+00  0.6225717E-01  0.3549751E-01  0.0000000E+00  0.0000000E+00  0.0000000E+00  0.0000000E+00  0.0000000E+00  0.0000000E+00  0.3295060E-04  0.2818143E-04  0.7139284E-05  0.1221193E-04  0.1098351E-05  0.9393792E-06  0.1975391E-02  0.3378959E-02  0.0000000E+00  0.0000000E+00  0.2196703E-05  0.1878759E-05  0.8019086E-02  0.8019086E-02  0.6321039E-03  0.1081230E-02  0.6222198E-03  0.1064323E-02  0.1057385E-01  0.9043425E-02  0.1272447E-02  0.2176555E-02  0.4197764E-01  0.2393462E-01  0.5997039E-02  0.5129048E-02  0.6974499E-04  0.1193006E-03  0.1736485E-02  0.2970304E-02  0.5435204E-02  0.4648530E-02  0.1405892E-03  0.2404816E-03  0.1073862E-01  0.9184348E-02  0.1886418E-02  0.3226767E-02  0.1647527E-05  0.2818138E-05  0.6908633E-03  0.5908699E-03  0.0000000E+00  0.0000000E+00  0.0000000E+00  0.0000000E+00  0.2470564E-03  0.1235282E-03  0.0000000E+00  0.0000000E+00  0.0000000E+00  0.0000000E+00  0.0000000E+00  0.0000000E+00  0.0000000E+00  0.0000000E+00  0.0000000E+00  0.0000000E+00  0.9046254E-03  0.4523127E-03  0.0000000E+00  0.0000000E+00  0.0000000E+00  0.0000000E+00  0.0000000E+00  0.0000000E+00  0.0000000E+00  0.0000000E+00  0.0000000E+00  0.0000000E+00  0.0000000E+00  0.0000000E+00  0.9393789E-05  0.4696894E-05  0.0000000E+00  0.0000000E+00  0.0000000E+00  0.0000000E+00  0.5445693E-01  0.2722847E-01  0.0000000E+00  0.0000000E+00  0.0000000E+00  0.0000000E+00  0.1633579E-02  0.8167897E-03  0.7515153E-04  0.7515153E-04  0.1366999E-01  0.6834993E-02  0.5420266E-03  0.5420266E-03  0.0000000E+00  0.0000000E+00  0.1735992E-01  0.8679961E-02  0.3105590E-02  0.3105590E-02  0.3007908E-02  0.6015817E-02
  0.2669998E+01  0.0000000E+00  0.0000000E+00  0.0000000E+00  0.0000000E+00  0.2518523E-02  0.2153999E-02  0.0000000E+00  0.0000000E+00  0.0000000E+00  0.0000000E+00  0.1595577E-01  0.1595577E-01  0.1945189E-02  0.3890378E-02  0.3187430E-02  0.3187430E-02  0.1156239E-01  0.1156239E-01  0.5217208E-04  0.8924172E-04  0.1711787E-02  0.2928057E-02  0.9994484E-02  0.8547914E-02  0.2196703E-05  0.3757519E-05  0.3404898E-01  0.1941389E-01  0.6491255E-03  0.5551732E-03  0.6040915E-05  0.1033314E-04  0.7688419E-05  0.1315124E-04  0.1535495E-02  0.1313252E-02  0.7331545E-03  0.1254080E-02  0.2932011E-02  0.2507641E-02  0.7449046E-02  0.1274179E-01  0.5491855E-06  0.9393963E-06  0.5502751E-03  0.4706300E-03  0.0000000E+00  0.0000000E+00  0.1142290E-03  0.5711450E-04  0.4326420E-02  0.2163210E-02  0.0000000E+00  0.0000000E+00  0.2343854E-02  0.2004612E-02  0.5075486E-02  0.2170439E-02  0.0000000E+00  0.0000000E+00  0.4550940E-01  0.1297417E-01  0.5931233E-04  0.2536382E-04  0.0000000E+00  0.0000000E+00  0.0000000E+00  0.0000000E+00  0.1017072E-02  0.4349321E-03  0.0000000E+00  0.0000000E+00  0.1592607E-03  0.6810488E-04  0.8325504E-03  0.7120498E-03  0.0000000E+00  0.0000000E+00  0.0000000E+00  0.0000000E+00  0.9885287E-05  0.9885287E-05  0.1457349E-01  0.1457349E-01  0.0000000E+00  0.0000000E+00  0.1463377E-01  0.2503145E-01  0.1423358E-01  0.1217346E-01  0.0000000E+00  0.0000000E+00  0.6362022E-01  0.3627468E-01  0.0000000E+00  0.0000000E+00  0.0000000E+00  0.0000000E+00  0.0000000E+00  0.0000000E+00  0.4228665E-04  0.3616621E-04  0.1537685E-04  0.2630251E-04  0.2196704E-05  0.1878760E-05  0.2048432E-02  0.3503897E-02  0.0000000E+00  0.0000000E+00  0.2745888E-05  0.2348457E-05  0.8547397E-02  0.8547397E-02  0.7748890E-03  0.1325468E-02  0.8221206E-03  0.1406259E-02  0.1124495E-01  0.9617387E-02  0.1484431E-02  0.2539158E-02  0.4457085E-01  0.2541320E-01  0.6309520E-02  0.5396300E-02  0.1235641E-03  0.2113596E-03  0.1857304E-02  0.3176968E-02  0.5819077E-02  0.4976843E-02  0.1850725E-03  0.3165714E-03  0.1123892E-01  0.9612235E-02  0.1994057E-02  0.3410887E-02  0.1647527E-05  0.2818138E-05  0.7457808E-03  0.6378388E-03  0.0000000E+00  0.0000000E+00  0.0000000E+00  0.0000000E+00  0.3212673E-03  0.1606336E-03  0.0000000E+00  0.0000000E+00  0.0000000E+00  0.0000000E+00  0.0000000E+00  0.0000000E+00  0.0000000E+00  0.0000000E+00  0.0000000E+00  0.0000000E+00  0.1217440E-02  0.6087202E-03  0.0000000E+00  0.0000000E+00  0.0000000E+00  0.0000000E+00  0.0000000E+00  0.0000000E+00  0.0000000E+00  0.0000000E+00  0.9393806E-06  0.4696903E-06  0.0000000E+00  0.0000000E+00  0.1878760E-04  0.9393802E-05  0.0000000E+00  0.0000000E+00  0.0000000E+00  0.0000000E+00  0.6540170E-01  0.3270085E-01  0.0000000E+00  0.0000000E+00  0.0000000E+00  0.0000000E+00  0.2143662E-02  0.1071831E-02  0.2010296E-03  0.2010296E-03  0.1749051E-01  0.8745256E-02  0.7646586E-03  0.7646586E-03  0.0000000E+00  0.0000000E+00  0.2214138E-01  0.1107069E-01  0.3389281E-02  0.3389281E-02  0.3429222E-02  0.6858444E-02
  0.2699998E+01  0.0000000E+00  0.0000000E+00  0.0000000E+00  0.0000000E+00  0.2770046E-02  0.2369118E-02  0.0000000E+00  0.0000000E+00  0.0000000E+00  0.0000000E+00  0.1668726E-01  0.1668726E-01  0.2386178E-02  0.4772355E-02  0.3771757E-02  0.3771757E-02  0.1231421E-01  0.1231421E-01  0.9281108E-04  0.1587558E-03  0.2204948E-02  0.3771622E-02  0.1068864E-01  0.9141602E-02  0.5491763E-05  0.9393804E-05  0.3673336E-01  0.2094446E-01  0.7990504E-03  0.6833985E-03  0.9335971E-05  0.1596942E-04  0.1153263E-04  0.1972686E-04  0.1701895E-02  0.1455568E-02  0.9061444E-03  0.1549984E-02  0.3342795E-02  0.2858969E-02  0.7787334E-02  0.1332044E-01  0.5491855E-06  0.9393963E-06  0.6661521E-03  0.5697353E-03  0.0000000E+00  0.0000000E+00  0.2350482E-03  0.1175241E-03  0.4691074E-02  0.2345537E-02  0.0000000E+00  0.0000000E+00  0.4410931E-02  0.3772507E-02  0.5587323E-02  0.2389316E-02  0.0000000E+00  0.0000000E+00  0.4642434E-01  0.1323501E-01  0.1043445E-03  0.4462100E-04  0.0000000E+00  0.0000000E+00  0.0000000E+00  0.0000000E+00  0.1283978E-02  0.5490694E-03  0.0000000E+00  0.0000000E+00  0.2965547E-03  0.1268161E-03  0.9116316E-03  0.7796850E-03  0.0000000E+00  0.0000000E+00  0.0000000E+00  0.0000000E+00  0.1647540E-04  0.1647540E-04  0.1525502E-01  0.1525502E-01  0.5491753E-06  0.9393788E-06  0.1903602E-01  0.3256162E-01  0.1529954E-01  0.1308513E-01  0.0000000E+00  0.0000000E+00  0.6519800E-01  0.3717429E-01  0.5491766E-06  0.4696905E-06  0.0000000E+00  0.0000000E+00  0.0000000E+00  0.0000000E+00  0.5546687E-04  0.4743876E-04  0.3020494E-04  0.5166634E-04  0.8786817E-05  0.7515041E-05  0.2131907E-02  0.3646682E-02  0.0000000E+00  0.0000000E+00  0.5491847E-05  0.4696975E-05  0.9107552E-02  0.9107552E-02  0.9489740E-03  0.1623245E-02  0.1086272E-02  0.1858097E-02  0.1192373E-01  0.1019793E-01  0.1713435E-02  0.2930876E-02  0.4714320E-01  0.2687989E-01  0.6604435E-02  0.5648531E-02  0.1691459E-03  0.2893285E-03  0.1970437E-02  0.3370484E-02  0.6200213E-02  0.5302814E-02  0.2328505E-03  0.3982970E-03  0.1171671E-01  0.1002087E-01  0.2089065E-02  0.3573400E-02  0.6040917E-05  0.1033315E-04  0.8149772E-03  0.6970199E-03  0.0000000E+00  0.0000000E+00  0.0000000E+00  0.0000000E+00  0.4095691E-03  0.2047845E-03  0.0000000E+00  0.0000000E+00  0.2818193E-05  0.9393977E-06  0.2818141E-05  0.1409070E-05  0.0000000E+00  0.0000000E+00  0.0000000E+00  0.0000000E+00  0.1654246E-02  0.8271231E-03  0.0000000E+00  0.0000000E+00  0.0000000E+00  0.0000000E+00  0.0000000E+00  0.0000000E+00  0.0000000E+00  0.0000000E+00  0.2818158E-05  0.1409079E-05  0.0000000E+00  0.0000000E+00  0.3757507E-04  0.1878753E-04  0.0000000E+00  0.0000000E+00  0.0000000E+00  0.0000000E+00  0.7522954E-01  0.3761477E-01  0.0000000E+00  0.0000000E+00  0.0000000E+00  0.0000000E+00  0.2786201E-02  0.1393100E-02  0.4612428E-03  0.4612428E-03  0.2113543E-01  0.1056772E-01  0.1094384E-02  0.1094384E-02  0.9393887E-06  0.9393887E-06  0.2666633E-01  0.1333316E-01  0.3651367E-02  0.3651367E-02  0.3859931E-02  0.7719862E-02
  0.2729998E+01  0.0000000E+00  0.0000000E+00  0.0000000E+00  0.0000000E+00  0.3021569E-02  0.2584237E-02  0.0000000E+00  0.0000000E+00  0.0000000E+00  0.0000000E+00  0.1743085E-01  0.1743085E-01  0.2858471E-02  0.5716943E-02  0.4365422E-02  0.4365422E-02  0.1313908E-01  0.1313908E-01  0.1543191E-03  0.2639669E-03  0.2800259E-02  0.4789916E-02  0.1138774E-01  0.9739517E-02  0.1153270E-04  0.1972699E-04  0.3945947E-01  0.2249882E-01  0.9511730E-03  0.8135032E-03  0.1372936E-04  0.2348443E-04  0.2141781E-04  0.3663573E-04  0.1892460E-02  0.1618551E-02  0.1118128E-02  0.1912588E-02  0.3772251E-02  0.3226267E-02  0.8104207E-02  0.1386246E-01  0.5491855E-06  0.9393963E-06  0.7672010E-03  0.6561587E-03  0.0000000E+00  0.0000000E+00  0.4305599E-03  0.2152800E-03  0.5033757E-02  0.2516878E-02  0.0000000E+00  0.0000000E+00  0.7216126E-02  0.6171687E-02  0.6102464E-02  0.2609607E-02  0.0000000E+00  0.0000000E+00  0.4741286E-01  0.1351682E-01  0.1713446E-03  0.7327235E-04  0.0000000E+00  0.0000000E+00  0.0000000E+00  0.0000000E+00  0.1593717E-02  0.6815237E-03  0.0000000E+00  0.0000000E+00  0.5349020E-03  0.2287410E-03  0.9852212E-03  0.8426236E-03  0.0000000E+00  0.0000000E+00  0.0000000E+00  0.0000000E+00  0.2745888E-04  0.2745888E-04  0.1593436E-01  0.1593436E-01  0.2196696E-05  0.3757506E-05  0.2345633E-01  0.4012268E-01  0.1639295E-01  0.1402028E-01  0.0000000E+00  0.0000000E+00  0.6690595E-01  0.3814812E-01  0.1647518E-05  0.1409061E-05  0.0000000E+00  0.0000000E+00  0.0000000E+00  0.0000000E+00  0.7578655E-04  0.6481744E-04  0.4997537E-04  0.8548419E-04  0.1977028E-04  0.1690879E-04  0.2215930E-02  0.3790407E-02  0.0000000E+00  0.0000000E+00  0.8237724E-05  0.7045422E-05  0.9699567E-02  0.9699567E-02  0.1141735E-02  0.1952967E-02  0.1439944E-02  0.2463063E-02  0.1266897E-01  0.1083530E-01  0.1956718E-02  0.3347018E-02  0.4971335E-01  0.2834533E-01  0.6895510E-02  0.5897477E-02  0.2471289E-03  0.4227204E-03  0.2095649E-02  0.3584662E-02  0.6595622E-02  0.5640993E-02  0.3003991E-03  0.5138405E-03  0.1222031E-01  0.1045158E-01  0.2212628E-02  0.3784758E-02  0.1208184E-04  0.2066631E-04  0.8737394E-03  0.7472771E-03  0.0000000E+00  0.0000000E+00  0.0000000E+00  0.0000000E+00  0.4912950E-03  0.2456475E-03  0.0000000E+00  0.0000000E+00  0.6575814E-05  0.2191938E-05  0.1409078E-04  0.7045390E-05  0.0000000E+00  0.0000000E+00  0.0000000E+00  0.0000000E+00  0.2094815E-02  0.1047408E-02  0.0000000E+00  0.0000000E+00  0.9393743E-06  0.4696872E-06  0.0000000E+00  0.0000000E+00  0.0000000E+00  0.0000000E+00  0.8454386E-05  0.4227193E-05  0.0000000E+00  0.0000000E+00  0.4790827E-04  0.2395413E-04  0.0000000E+00  0.0000000E+00  0.0000000E+00  0.0000000E+00  0.8376852E-01  0.4188426E-01  0.0000000E+00  0.0000000E+00  0.9393807E-06  0.9393807E-06  0.3535827E-02  0.1767913E-02  0.8247842E-03  0.8247842E-03  0.2453036E-01  0.1226518E-01  0.1497380E-02  0.1497380E-02  0.1878784E-05  0.1878784E-05  0.3070192E-01  0.1535096E-01  0.3939754E-02  0.3939754E-02  0.4266214E-02  0.8532427E-02
  0.2759998E+01  0.0000000E+00  0.0000000E+00  0.0000000E+00  0.0000000E+00  0.3301647E-02  0.2823777E-02  0.0000000E+00  0.0000000E+00  0.0000000E+00  0.0000000E+00  0.1808438E-01  0.1808438E-01  0.3338454E-02  0.6676907E-02  0.5024437E-02  0.5024437E-02  0.1400074E-01  0.1400074E-01  0.2317529E-03  0.3964195E-03  0.3517484E-02  0.6016748E-02  0.1210661E-01  0.1035434E-01  0.2086873E-04  0.3569651E-04  0.4232617E-01  0.2413335E-01  0.1116475E-02  0.9548801E-03  0.1922113E-04  0.3287825E-04  0.3295048E-04  0.5636265E-04  0.2073688E-02  0.1773549E-02  0.1325717E-02  0.2267675E-02  0.4234665E-02  0.3621753E-02  0.8435909E-02  0.1442984E-01  0.5491855E-06  0.9393963E-06  0.8968075E-03  0.7670063E-03  0.2196719E-05  0.2196719E-05  0.7424942E-03  0.3712471E-03  0.5426968E-02  0.2713484E-02  0.0000000E+00  0.0000000E+00  0.1065617E-01  0.9113831E-02  0.6686789E-02  0.2859483E-02  0.0000000E+00  0.0000000E+00  0.4852880E-01  0.1383496E-01  0.2921642E-03  0.1249386E-03  0.0000000E+00  0.0000000E+00  0.0000000E+00  0.0000000E+00  0.1929818E-02  0.8252510E-03  0.0000000E+00  0.0000000E+00  0.8589134E-03  0.3672985E-03  0.1095056E-02  0.9365616E-03  0.0000000E+00  0.0000000E+00  0.0000000E+00  0.0000000E+00  0.5272111E-04  0.5272111E-04  0.1666917E-01  0.1666917E-01  0.6590103E-05  0.1127254E-04  0.2759713E-01  0.4720562E-01  0.1755556E-01  0.1501463E-01  0.0000000E+00  0.0000000E+00  0.6882533E-01  0.3924250E-01  0.1647518E-05  0.1409061E-05  0.0000000E+00  0.0000000E+00  0.0000000E+00  0.0000000E+00  0.9390898E-04  0.8031688E-04  0.8072930E-04  0.1380896E-03  0.3349971E-04  0.2865106E-04  0.2308741E-02  0.3949162E-02  0.0000000E+00  0.0000000E+00  0.1208198E-04  0.1033327E-04  0.1032014E-01  0.1032014E-01  0.1328454E-02  0.2272355E-02  0.1826014E-02  0.3123445E-02  0.1341311E-01  0.1147174E-01  0.2191764E-02  0.3749070E-02  0.5229888E-01  0.2981953E-01  0.7207989E-02  0.6164728E-02  0.3437838E-03  0.5880513E-03  0.2234592E-02  0.3822328E-02  0.7001474E-02  0.5988104E-02  0.3805788E-03  0.6509901E-03  0.1272555E-01  0.1088369E-01  0.2335096E-02  0.3994243E-02  0.1757359E-04  0.3006009E-04  0.9440343E-03  0.8073977E-03  0.0000000E+00  0.0000000E+00  0.0000000E+00  0.0000000E+00  0.5730204E-03  0.2865102E-03  0.0000000E+00  0.0000000E+00  0.1127276E-04  0.3757586E-05  0.4696902E-04  0.2348451E-04  0.0000000E+00  0.0000000E+00  0.0000000E+00  0.0000000E+00  0.2643423E-02  0.1321711E-02  0.0000000E+00  0.0000000E+00  0.4696899E-05  0.2348449E-05  0.0000000E+00  0.0000000E+00  0.0000000E+00  0.0000000E+00  0.3005989E-04  0.1502995E-04  0.0000000E+00  0.0000000E+00  0.6575661E-04  0.3287831E-04  0.0000000E+00  0.0000000E+00  0.0000000E+00  0.0000000E+00  0.9125352E-01  0.4562676E-01  0.0000000E+00  0.0000000E+00  0.1878770E-05  0.1878770E-05  0.4354022E-02  0.2177011E-02  0.1337682E-02  0.1337682E-02  0.2750829E-01  0.1375415E-01  0.1962371E-02  0.1962371E-02  0.4696948E-05  0.4696948E-05  0.3437587E-01  0.1718794E-01  0.4282632E-02  0.4282632E-02  0.4697860E-02  0.9395720E-02
  0.2789998E+01  0.0000000E+00  0.0000000E+00  0.1098367E-05  0.4696965E-06  0.3537792E-02  0.3025743E-02  0.0000000E+00  0.0000000E+00  0.0000000E+00  0.0000000E+00  0.1881588E-01  0.1881588E-01  0.3866762E-02  0.7733524E-02  0.5679054E-02  0.5679054E-02  0.1485910E-01  0.1485910E-01  0.3432383E-03  0.5871181E-03  0.4351686E-02  0.7443673E-02  0.1287546E-01  0.1101191E-01  0.3459820E-04  0.5918113E-04  0.4514181E-01  0.2573875E-01  0.1298802E-02  0.1110817E-02  0.3514742E-04  0.6012058E-04  0.5711422E-04  0.9769537E-04  0.2265900E-02  0.1937941E-02  0.1568456E-02  0.2682886E-02  0.4687184E-02  0.4008776E-02  0.8730267E-02  0.1493335E-01  0.2196719E-05  0.3757546E-05  0.1034102E-02  0.8844289E-03  0.1318016E-04  0.1318016E-04  0.1115935E-02  0.5579676E-03  0.5898161E-02  0.2949080E-02  0.0000000E+00  0.0000000E+00  0.1436974E-01  0.1228991E-01  0.7322741E-02  0.3131436E-02  0.0000000E+00  0.0000000E+00  0.4975015E-01  0.1418315E-01  0.4920654E-03  0.2104227E-03  0.0000000E+00  0.0000000E+00  0.0000000E+00  0.0000000E+00  0.2293371E-02  0.9807178E-03  0.0000000E+00  0.0000000E+00  0.1283972E-02  0.5490670E-03  0.1196105E-02  0.1022984E-02  0.0000000E+00  0.0000000E+00  0.0000000E+00  0.0000000E+00  0.7908153E-04  0.7908153E-04  0.1744845E-01  0.1744845E-01  0.2416361E-04  0.4133249E-04  0.3143309E-01  0.5376714E-01  0.1874069E-01  0.1602822E-01  0.0000000E+00  0.0000000E+00  0.7094680E-01  0.4045211E-01  0.4942609E-05  0.4227231E-05  0.0000000E+00  0.0000000E+00  0.0000000E+00  0.0000000E+00  0.1224665E-03  0.1047410E-03  0.1197210E-03  0.2047859E-03  0.5491766E-04  0.4696905E-04  0.2403749E-02  0.4111676E-02  0.0000000E+00  0.0000000E+00  0.1482788E-04  0.1268174E-04  0.1098354E-01  0.1098354E-01  0.1563500E-02  0.2674408E-02  0.2296111E-02  0.3927558E-02  0.1416822E-01  0.1211756E-01  0.2442738E-02  0.4178368E-02  0.5480972E-01  0.3125115E-01  0.7556174E-02  0.6462518E-02  0.4558157E-03  0.7796847E-03  0.2386713E-02  0.4082536E-02  0.7452345E-02  0.6373717E-02  0.4673487E-03  0.7994124E-03  0.1322146E-01  0.1130783E-01  0.2468549E-02  0.4222517E-02  0.1977031E-04  0.3381764E-04  0.1020919E-02  0.8731545E-03  0.0000000E+00  0.0000000E+00  0.0000000E+00  0.0000000E+00  0.6876247E-03  0.3438123E-03  0.0000000E+00  0.0000000E+00  0.1972725E-04  0.6575749E-05  0.1061503E-03  0.5307513E-04  0.0000000E+00  0.0000000E+00  0.0000000E+00  0.0000000E+00  0.3234293E-02  0.1617146E-02  0.0000000E+00  0.0000000E+00  0.1033326E-04  0.5166632E-05  0.0000000E+00  0.0000000E+00  0.0000000E+00  0.0000000E+00  0.5542318E-04  0.2771159E-04  0.0000000E+00  0.0000000E+00  0.9581733E-04  0.4790867E-04  0.0000000E+00  0.0000000E+00  0.1878760E-05  0.6262533E-06  0.9756336E-01  0.4878168E-01  0.0000000E+00  0.0000000E+00  0.2818145E-05  0.2818145E-05  0.5310311E-02  0.2655155E-02  0.1977406E-02  0.1977406E-02  0.3014706E-01  0.1507353E-01  0.2503455E-02  0.2503455E-02  0.1409066E-04  0.1409066E-04  0.3747028E-01  0.1873514E-01  0.4612359E-02  0.4612359E-02  0.5138432E-02  0.1027686E-01
  0.2819998E+01  0.0000000E+00  0.0000000E+00  0.3295082E-05  0.1409081E-05  0.3787120E-02  0.3238984E-02  0.0000000E+00  0.0000000E+00  0.0000000E+00  0.0000000E+00  0.1959461E-01  0.1959461E-01  0.4424174E-02  0.8848348E-02  0.6391342E-02  0.6391342E-02  0.1578556E-01  0.1578556E-01  0.4662560E-03  0.7975432E-03  0.5284191E-02  0.9038746E-02  0.1368495E-01  0.1170423E-01  0.4997514E-04  0.8548379E-04  0.4811394E-01  0.2743339E-01  0.1494858E-02  0.1278497E-02  0.5272131E-04  0.9018119E-04  0.8237655E-04  0.1409072E-03  0.2452071E-02  0.2097166E-02  0.1827121E-02  0.3125338E-02  0.5156728E-02  0.4410359E-02  0.9042752E-02  0.1546787E-01  0.7688475E-05  0.1315134E-04  0.1158216E-02  0.9905797E-03  0.2855740E-04  0.2855740E-04  0.1626672E-02  0.8133361E-03  0.6383635E-02  0.3191817E-02  0.1098353E-05  0.9393809E-06  0.1800310E-01  0.1539739E-01  0.7930128E-02  0.3391173E-02  0.0000000E+00  0.0000000E+00  0.5109014E-01  0.1456517E-01  0.7468748E-03  0.3193872E-03  0.0000000E+00  0.0000000E+00  0.1098358E-05  0.9393848E-06  0.2695370E-02  0.1152625E-02  0.0000000E+00  0.0000000E+00  0.1838634E-02  0.7862580E-03  0.1312529E-02  0.1122558E-02  0.0000000E+00  0.0000000E+00  0.0000000E+00  0.0000000E+00  0.1263112E-03  0.1263112E-03  0.1823268E-01  0.1823268E-01  0.6040954E-04  0.1033321E-03  0.3474956E-01  0.5944004E-01  0.1998347E-01  0.1709113E-01  0.0000000E+00  0.0000000E+00  0.7325552E-01  0.4176849E-01  0.7139324E-05  0.6106000E-05  0.0000000E+00  0.0000000E+00  0.0000000E+00  0.0000000E+00  0.1455318E-03  0.1244680E-03  0.1631063E-03  0.2789976E-03  0.8786852E-04  0.7515071E-04  0.2498756E-02  0.4274189E-02  0.0000000E+00  0.0000000E+00  0.2636071E-04  0.2254535E-04  0.1167880E-01  0.1167880E-01  0.1850171E-02  0.3164766E-02  0.2844739E-02  0.4866000E-02  0.1493267E-01  0.1277136E-01  0.2721175E-02  0.4654642E-02  0.5742820E-01  0.3274414E-01  0.7926311E-02  0.6779083E-02  0.6090383E-03  0.1041776E-02  0.2534441E-02  0.4335228E-02  0.7909812E-02  0.6764972E-02  0.5711443E-03  0.9769575E-03  0.1368661E-01  0.1170565E-01  0.2618475E-02  0.4478970E-02  0.3185223E-04  0.5448407E-04  0.1096156E-02  0.9375019E-03  0.0000000E+00  0.0000000E+00  0.0000000E+00  0.0000000E+00  0.8097437E-03  0.4048718E-03  0.0000000E+00  0.0000000E+00  0.3757558E-04  0.1252519E-04  0.2451799E-03  0.1225900E-03  0.0000000E+00  0.0000000E+00  0.0000000E+00  0.0000000E+00  0.3890917E-02  0.1945459E-02  0.0000000E+00  0.0000000E+00  0.1690893E-04  0.8454463E-05  0.0000000E+00  0.0000000E+00  0.0000000E+00  0.0000000E+00  0.9299822E-04  0.4649911E-04  0.0000000E+00  0.0000000E+00  0.1315135E-03  0.6575677E-04  0.0000000E+00  0.0000000E+00  0.3757508E-05  0.1252503E-05  0.1028851E+00  0.5144256E-01  0.0000000E+00  0.0000000E+00  0.1784840E-04  0.1784840E-04  0.6414085E-02  0.3207042E-02  0.2696037E-02  0.2696037E-02  0.3251612E-01  0.1625806E-01  0.3029508E-02  0.3029508E-02  0.3851500E-04  0.3851500E-04  0.4010523E-01  0.2005262E-01  0.4994695E-02  0.4994695E-02  0.5589803E-02  0.1117961E-01
  0.2849998E+01  0.0000000E+00  0.0000000E+00  0.5491813E-05  0.2348473E-05  0.4023267E-02  0.3440952E-02  0.0000000E+00  0.0000000E+00  0.0000000E+00  0.0000000E+00  0.2031841E-01  0.2031841E-01  0.5015638E-02  0.1003128E-01  0.7164032E-02  0.7164032E-02  0.1683777E-01  0.1683777E-01  0.6343051E-03  0.1084996E-02  0.6272715E-02  0.1072964E-01  0.1448070E-01  0.1238481E-01  0.7468819E-04  0.1277561E-03  0.5122720E-01  0.2920849E-01  0.1717824E-02  0.1469192E-02  0.7688524E-04  0.1315142E-03  0.1158759E-03  0.1982088E-03  0.2655267E-02  0.2270952E-02  0.2088530E-02  0.3572485E-02  0.5665805E-02  0.4845753E-02  0.9343700E-02  0.1598265E-01  0.1977033E-04  0.3381767E-04  0.1288920E-02  0.1102366E-02  0.4393441E-04  0.4393441E-04  0.2253828E-02  0.1126914E-02  0.6869113E-02  0.3434556E-02  0.1098353E-05  0.9393809E-06  0.2155517E-01  0.1843534E-01  0.8582556E-02  0.3670172E-02  0.0000000E+00  0.0000000E+00  0.5262123E-01  0.1500166E-01  0.1121412E-02  0.4795513E-03  0.0000000E+00  0.0000000E+00  0.4393422E-05  0.3757532E-05  0.3131413E-02  0.1339091E-02  0.4393426E-05  0.3757536E-05  0.2517412E-02  0.1076525E-02  0.1437742E-02  0.1229648E-02  0.0000000E+00  0.0000000E+00  0.4393449E-05  0.1878778E-05  0.1911140E-03  0.1911140E-03  0.1902075E-01  0.1902075E-01  0.1301547E-03  0.2226330E-03  0.3773155E-01  0.6454080E-01  0.2123891E-01  0.1816486E-01  0.0000000E+00  0.0000000E+00  0.7584928E-01  0.4324739E-01  0.1263113E-04  0.1080294E-04  0.0000000E+00  0.0000000E+00  0.0000000E+00  0.0000000E+00  0.1812282E-03  0.1549978E-03  0.2257127E-03  0.3860875E-03  0.1422377E-03  0.1216507E-03  0.2601452E-02  0.4449853E-02  0.0000000E+00  0.0000000E+00  0.3459843E-04  0.2959076E-04  0.1250147E-01  0.1250147E-01  0.2179124E-02  0.3727448E-02  0.3490570E-02  0.5970710E-02  0.1575807E-01  0.1347730E-01  0.3010040E-02  0.5148753E-02  0.6002853E-01  0.3422679E-01  0.8359066E-02  0.7149201E-02  0.7732453E-03  0.1322656E-02  0.2692058E-02  0.4604836E-02  0.8405722E-02  0.7189105E-02  0.6837252E-03  0.1169530E-02  0.1419626E-01  0.1214153E-01  0.2774441E-02  0.4745754E-02  0.4832741E-04  0.8266531E-04  0.1168098E-02  0.9990311E-03  0.0000000E+00  0.0000000E+00  0.0000000E+00  0.0000000E+00  0.9252871E-03  0.4626436E-03  0.0000000E+00  0.0000000E+00  0.5824183E-04  0.1941394E-04  0.4659350E-03  0.2329675E-03  0.0000000E+00  0.0000000E+00  0.0000000E+00  0.0000000E+00  0.4645246E-02  0.2322623E-02  0.0000000E+00  0.0000000E+00  0.6012090E-04  0.3006045E-04  0.0000000E+00  0.0000000E+00  0.0000000E+00  0.0000000E+00  0.1503007E-03  0.7515037E-04  0.0000000E+00  0.0000000E+00  0.1653309E-03  0.8266547E-04  0.9393751E-06  0.9393751E-06  0.5636259E-05  0.1878753E-05  0.1074956E+00  0.5374778E-01  0.0000000E+00  0.0000000E+00  0.4133305E-04  0.4133305E-04  0.7529129E-02  0.3764565E-02  0.3358304E-02  0.3358304E-02  0.3477063E-01  0.1738532E-01  0.3614746E-02  0.3614746E-02  0.7890828E-04  0.7890828E-04  0.4239826E-01  0.2119913E-01  0.5381695E-02  0.5381695E-02  0.6028492E-02  0.1205698E-01
  0.2879998E+01  0.0000000E+00  0.0000000E+00  0.1537707E-04  0.6575718E-05  0.4281380E-02  0.3661707E-02  0.0000000E+00  0.0000000E+00  0.0000000E+00  0.0000000E+00  0.2115536E-01  0.2115536E-01  0.5596118E-02  0.1119224E-01  0.7952651E-02  0.7952651E-02  0.1791801E-01  0.1791801E-01  0.8265142E-03  0.1413774E-02  0.7334271E-02  0.1254546E-01  0.1531106E-01  0.1309498E-01  0.1032454E-03  0.1766040E-03  0.5432292E-01  0.3097359E-01  0.1952322E-02  0.1669749E-02  0.1043441E-03  0.1784833E-03  0.1526709E-03  0.2611475E-03  0.2877687E-02  0.2461180E-02  0.2350489E-02  0.4020573E-02  0.6180381E-02  0.5285852E-02  0.9645196E-02  0.1649836E-01  0.3020476E-04  0.5166604E-04  0.1425116E-02  0.1218849E-02  0.7908215E-04  0.7908215E-04  0.2988631E-02  0.1494316E-02  0.7445745E-02  0.3722872E-02  0.1098353E-05  0.9393809E-06  0.2497102E-01  0.2135680E-01  0.9330532E-02  0.3990030E-02  0.0000000E+00  0.0000000E+00  0.5437750E-01  0.1550235E-01  0.1532203E-02  0.6552182E-03  0.0000000E+00  0.0000000E+00  0.1208197E-04  0.1033327E-04  0.3572936E-02  0.1527900E-02  0.7688483E-05  0.6575677E-05  0.3320305E-02  0.1419867E-02  0.1575036E-02  0.1347070E-02  0.0000000E+00  0.0000000E+00  0.1098352E-04  0.4696901E-05  0.2756875E-03  0.2756875E-03  0.1987252E-01  0.1987252E-01  0.2630545E-03  0.4499616E-03  0.4037148E-01  0.6905647E-01  0.2259921E-01  0.1932827E-01  0.0000000E+00  0.0000000E+00  0.7872149E-01  0.4488505E-01  0.2636051E-04  0.2254517E-04  0.0000000E+00  0.0000000E+00  0.0000000E+00  0.0000000E+00  0.2158261E-03  0.1845881E-03  0.2866714E-03  0.4903589E-03  0.2119830E-03  0.1813012E-03  0.2723369E-02  0.4658394E-02  0.0000000E+00  0.0000000E+00  0.5821361E-04  0.4978796E-04  0.1323298E-01  0.1323298E-01  0.2536633E-02  0.4338977E-02  0.4247334E-02  0.7265176E-02  0.1660381E-01  0.1420063E-01  0.3325266E-02  0.5687954E-02  0.6269809E-01  0.3574890E-01  0.8799505E-02  0.7525893E-02  0.9478839E-03  0.1621380E-02  0.2857355E-02  0.4887582E-02  0.8911511E-02  0.7621688E-02  0.8105823E-03  0.1386522E-02  0.1470095E-01  0.1257318E-01  0.2973792E-02  0.5086750E-02  0.6535221E-04  0.1117867E-03  0.1258712E-02  0.1076530E-02  0.0000000E+00  0.0000000E+00  0.0000000E+00  0.0000000E+00  0.1064316E-02  0.5321578E-03  0.0000000E+00  0.0000000E+00  0.7984768E-04  0.2661589E-04  0.8454364E-03  0.4227182E-03  0.0000000E+00  0.0000000E+00  0.0000000E+00  0.0000000E+00  0.5534841E-02  0.2767420E-02  0.0000000E+00  0.0000000E+00  0.1343321E-03  0.6716604E-04  0.0000000E+00  0.0000000E+00  0.0000000E+00  0.0000000E+00  0.2376632E-03  0.1188316E-03  0.0000000E+00  0.0000000E+00  0.2132393E-03  0.1066197E-03  0.1878754E-05  0.1878754E-05  0.9393751E-05  0.3131250E-05  0.1114456E+00  0.5572278E-01  0.9393822E-06  0.9393822E-06  0.8830230E-04  0.8830230E-04  0.8738109E-02  0.4369054E-02  0.3962329E-02  0.3962329E-02  0.3668602E-01  0.1834301E-01  0.4161466E-02  0.4161466E-02  0.1709684E-03  0.1709684E-03  0.4439820E-01  0.2219910E-01  0.5788457E-02  0.5788457E-02  0.6505696E-02  0.1301139E-01
  0.2909998E+01  0.0000000E+00  0.0000000E+00  0.4722933E-04  0.2019675E-04  0.4520818E-02  0.3866489E-02  0.0000000E+00  0.0000000E+00  0.0000000E+00  0.0000000E+00  0.2204943E-01  0.2204943E-01  0.6148582E-02  0.1229716E-01  0.8772573E-02  0.8772573E-02  0.1903174E-01  0.1903174E-01  0.1062660E-02  0.1817708E-02  0.8417796E-02  0.1439886E-01  0.1614141E-01  0.1380515E-01  0.1307043E-03  0.2235732E-03  0.5746421E-01  0.3276468E-01  0.2186271E-02  0.1869837E-02  0.1488272E-03  0.2545729E-03  0.1894657E-03  0.3240860E-03  0.3106144E-02  0.2656571E-02  0.2643755E-02  0.4522212E-02  0.6705406E-02  0.5734886E-02  0.9954381E-02  0.1702723E-01  0.5162255E-04  0.8830173E-04  0.1584927E-02  0.1355529E-02  0.1427862E-03  0.1427862E-03  0.3898069E-02  0.1949034E-02  0.8007011E-02  0.4003506E-02  0.3295045E-05  0.2818130E-05  0.2784207E-01  0.2381230E-01  0.1006423E-01  0.4303781E-02  0.0000000E+00  0.0000000E+00  0.5644898E-01  0.1609291E-01  0.1988015E-02  0.8501381E-03  0.0000000E+00  0.0000000E+00  0.3404919E-04  0.2912101E-04  0.4060601E-02  0.1736441E-02  0.2086873E-04  0.1784826E-04  0.4212160E-02  0.1801253E-02  0.1749672E-02  0.1496430E-02  0.0000000E+00  0.0000000E+00  0.2306530E-04  0.9863450E-05  0.3822275E-03  0.3822275E-03  0.2077647E-01  0.2077647E-01  0.4931595E-03  0.8435622E-03  0.4266598E-01  0.7298129E-01  0.2407430E-01  0.2058986E-01  0.0000000E+00  0.0000000E+00  0.8193693E-01  0.4671841E-01  0.4008996E-04  0.3428747E-04  0.0000000E+00  0.0000000E+00  0.0000000E+00  0.0000000E+00  0.2669003E-03  0.2282700E-03  0.3580637E-03  0.6124774E-03  0.2861221E-03  0.2447097E-03  0.2850232E-02  0.4875397E-02  0.0000000E+00  0.0000000E+00  0.8292657E-04  0.7092404E-04  0.1404466E-01  0.1404466E-01  0.2942474E-02  0.5033178E-02  0.5108992E-02  0.8739064E-02  0.1752589E-01  0.1498924E-01  0.3636095E-02  0.6219637E-02  0.6532259E-01  0.3724533E-01  0.9281139E-02  0.7937817E-02  0.1135149E-02  0.1941702E-02  0.3024853E-02  0.5174091E-02  0.9406326E-02  0.8044885E-02  0.9500725E-03  0.1625124E-02  0.1526331E-01  0.1305415E-01  0.3164904E-02  0.5413652E-02  0.9500790E-04  0.1625135E-03  0.1360859E-02  0.1163892E-02  0.0000000E+00  0.0000000E+00  0.0000000E+00  0.0000000E+00  0.1239980E-02  0.6199902E-03  0.0000000E+00  0.0000000E+00  0.1380896E-03  0.4602985E-04  0.1398744E-02  0.6993718E-03  0.0000000E+00  0.0000000E+00  0.0000000E+00  0.0000000E+00  0.6398131E-02  0.3199066E-02  0.0000000E+00  0.0000000E+00  0.2583309E-03  0.1291655E-03  0.9393803E-06  0.9393803E-06  0.0000000E+00  0.0000000E+00  0.3588431E-03  0.1794215E-03  0.0000000E+00  0.0000000E+00  0.2780567E-03  0.1390284E-03  0.8454436E-05  0.8454436E-05  0.1690881E-04  0.5636271E-05  0.1149596E+00  0.5747978E-01  0.9393731E-05  0.9393731E-05  0.1653316E-03  0.1653316E-03  0.1005606E-01  0.5028032E-02  0.4583263E-02  0.4583263E-02  0.3848774E-01  0.1924387E-01  0.4698792E-02  0.4698792E-02  0.3391195E-03  0.3391195E-03  0.4611164E-01  0.2305582E-01  0.6202737E-02  0.6202737E-02  0.6970689E-02  0.1394138E-01
  0.2939998E+01  0.0000000E+00  0.0000000E+00  0.7908127E-04  0.3381765E-04  0.4693258E-02  0.4013970E-02  0.0000000E+00  0.0000000E+00  0.0000000E+00  0.0000000E+00  0.2288747E-01  0.2288747E-01  0.6713135E-02  0.1342627E-01  0.9601826E-02  0.9601826E-02  0.2018556E-01  0.2018556E-01  0.1341090E-02  0.2293970E-02  0.9673199E-02  0.1654626E-01  0.1703327E-01  0.1456793E-01  0.1735401E-03  0.2968449E-03  0.6072358E-01  0.3462309E-01  0.2456479E-02  0.2100936E-02  0.1916629E-03  0.3278445E-03  0.2421868E-03  0.4142668E-03  0.3344481E-02  0.2860411E-02  0.2922189E-02  0.4998482E-02  0.7206808E-02  0.6163717E-02  0.1024434E-01  0.1752321E-01  0.8731968E-04  0.1493626E-03  0.1723319E-02  0.1473891E-02  0.2438347E-03  0.2438347E-03  0.4904156E-02  0.2452078E-02  0.8610005E-02  0.4305002E-02  0.8786827E-05  0.7515050E-05  0.3045064E-01  0.2604331E-01  0.1082868E-01  0.4630685E-02  0.0000000E+00  0.0000000E+00  0.5865007E-01  0.1672041E-01  0.2529508E-02  0.1081697E-02  0.0000000E+00  0.0000000E+00  0.6150790E-04  0.5260544E-04  0.4590003E-02  0.1962830E-02  0.4503257E-04  0.3851470E-04  0.5212763E-02  0.2229142E-02  0.1963851E-02  0.1679610E-02  0.0000000E+00  0.0000000E+00  0.4283553E-04  0.1831783E-04  0.5557678E-03  0.5557678E-03  0.2175896E-01  0.2175896E-01  0.8226620E-03  0.1407185E-02  0.4473363E-01  0.7651805E-01  0.2561695E-01  0.2190923E-01  0.0000000E+00  0.0000000E+00  0.8568616E-01  0.4885613E-01  0.7249093E-04  0.6199883E-04  0.0000000E+00  0.0000000E+00  0.0000000E+00  0.0000000E+00  0.3223676E-03  0.2757091E-03  0.4393412E-03  0.7515048E-03  0.3981540E-03  0.3405264E-03  0.2997963E-02  0.5128094E-02  0.0000000E+00  0.0000000E+00  0.1202709E-03  0.1028633E-03  0.1488381E-01  0.1488381E-01  0.3360398E-02  0.5748049E-02  0.6048637E-02  0.1034635E-01  0.1847871E-01  0.1580416E-01  0.3979332E-02  0.6806751E-02  0.6803166E-01  0.3878997E-01  0.9830317E-02  0.8407508E-02  0.1369101E-02  0.2341883E-02  0.3206634E-02  0.5485032E-02  0.9930801E-02  0.8493448E-02  0.1095599E-02  0.1874050E-02  0.1584434E-01  0.1355108E-01  0.3373039E-02  0.5769673E-02  0.1252124E-03  0.2141791E-03  0.1459161E-02  0.1247967E-02  0.0000000E+00  0.0000000E+00  0.0000000E+00  0.0000000E+00  0.1416583E-02  0.7082914E-03  0.0000000E+00  0.0000000E+00  0.1944524E-03  0.6481746E-04  0.2169969E-02  0.1084984E-02  0.0000000E+00  0.0000000E+00  0.0000000E+00  0.0000000E+00  0.7317779E-02  0.3658889E-02  0.0000000E+00  0.0000000E+00  0.4518432E-03  0.2259216E-03  0.1878779E-05  0.1878779E-05  0.0000000E+00  0.0000000E+00  0.5326293E-03  0.2663147E-03  0.0000000E+00  0.0000000E+00  0.3550860E-03  0.1775430E-03  0.2066647E-04  0.2066647E-04  0.3006012E-04  0.1002004E-04  0.1179666E+00  0.5898328E-01  0.2160585E-04  0.2160585E-04  0.2818137E-03  0.2818137E-03  0.1153278E-01  0.5766388E-02  0.5041679E-02  0.5041679E-02  0.4014669E-01  0.2007334E-01  0.5284028E-02  0.5284028E-02  0.6049650E-03  0.6049650E-03  0.4770199E-01  0.2385100E-01  0.6612293E-02  0.6612293E-02  0.7416427E-02  0.1483285E-01
  0.2969998E+01  0.0000000E+00  0.0000000E+00  0.1307039E-03  0.5589310E-04  0.4847027E-02  0.4145483E-02  0.0000000E+00  0.0000000E+00  0.0000000E+00  0.0000000E+00  0.2380570E-01  0.2380570E-01  0.7272194E-02  0.1454439E-01  0.1050358E-01  0.1050358E-01  0.2138825E-01  0.2138825E-01  0.1681580E-02  0.2876387E-02  0.1099939E-01  0.1881475E-01  0.1789109E-01  0.1530159E-01  0.2185726E-03  0.3738741E-03  0.6394450E-01  0.3645959E-01  0.2747532E-02  0.2349864E-02  0.2482281E-03  0.4246008E-03  0.2960062E-03  0.5063263E-03  0.3583376E-02  0.3064729E-02  0.3201175E-02  0.5475693E-02  0.7771898E-02  0.6647018E-02  0.1056067E-01  0.1806430E-01  0.1230160E-03  0.2104220E-03  0.1900705E-02  0.1625603E-02  0.3668519E-03  0.3668519E-03  0.5941001E-02  0.2970500E-02  0.9276709E-02  0.4638354E-02  0.2636049E-04  0.2254515E-04  0.3264957E-01  0.2792398E-01  0.1166562E-01  0.4988586E-02  0.0000000E+00  0.0000000E+00  0.6110379E-01  0.1741994E-01  0.3091872E-02  0.1322182E-02  0.0000000E+00  0.0000000E+00  0.9885194E-04  0.8454442E-04  0.5145773E-02  0.2200495E-02  0.7798315E-04  0.6669611E-04  0.6338573E-02  0.2710574E-02  0.2160457E-02  0.1847759E-02  0.0000000E+00  0.0000000E+00  0.7249089E-04  0.3099939E-04  0.7545692E-03  0.7545692E-03  0.2276614E-01  0.2276614E-01  0.1297147E-02  0.2218804E-02  0.4652670E-01  0.7958516E-01  0.2724253E-01  0.2329953E-01  0.0000000E+00  0.0000000E+00  0.8983944E-01  0.5122423E-01  0.1175235E-03  0.1005135E-03  0.0000000E+00  0.0000000E+00  0.0000000E+00  0.0000000E+00  0.3739904E-03  0.3198602E-03  0.4992014E-03  0.8538972E-03  0.5288573E-03  0.4523121E-03  0.3129218E-02  0.5352610E-02  0.0000000E+00  0.0000000E+00  0.1631062E-03  0.1394988E-03  0.1574163E-01  0.1574163E-01  0.3800292E-02  0.6500498E-02  0.7174456E-02  0.1227209E-01  0.1951501E-01  0.1669046E-01  0.4312684E-02  0.7376960E-02  0.7096098E-01  0.4046020E-01  0.1042012E-01  0.8911948E-02  0.1626118E-02  0.2781518E-02  0.3431794E-02  0.5870175E-02  0.1046461E-01  0.8949994E-02  0.1268038E-02  0.2169012E-02  0.1645339E-01  0.1407197E-01  0.3581179E-02  0.6125701E-02  0.1685974E-03  0.2883904E-03  0.1590415E-02  0.1360223E-02  0.0000000E+00  0.0000000E+00  0.0000000E+00  0.0000000E+00  0.1596005E-02  0.7980026E-03  0.0000000E+00  0.0000000E+00  0.2752396E-03  0.9174653E-04  0.3161962E-02  0.1580981E-02  0.0000000E+00  0.0000000E+00  0.0000000E+00  0.0000000E+00  0.8362367E-02  0.4181183E-02  0.0000000E+00  0.0000000E+00  0.7890772E-03  0.3945386E-03  0.3757543E-05  0.3757543E-05  0.0000000E+00  0.0000000E+00  0.7580832E-03  0.3790416E-03  0.0000000E+00  0.0000000E+00  0.4471451E-03  0.2235725E-03  0.6105977E-04  0.6105977E-04  0.4696895E-04  0.1565632E-04  0.1205470E+00  0.6027352E-01  0.5260573E-04  0.5260573E-04  0.4743864E-03  0.4743864E-03  0.1303203E-01  0.6516013E-02  0.5448435E-02  0.5448435E-02  0.4170419E-01  0.2085209E-01  0.5840139E-02  0.5840139E-02  0.9356256E-03  0.9356256E-03  0.4916462E-01  0.2458231E-01  0.7049097E-02  0.7049097E-02  0.7857466E-02  0.1571493E-01
  0.2999998E+01  0.0000000E+00  0.0000000E+00  0.2130808E-03  0.9112007E-04  0.5035942E-02  0.4307056E-02  0.0000000E+00  0.0000000E+00  0.0000000E+00  0.0000000E+00  0.2460090E-01  0.2460090E-01  0.7830157E-02  0.1566031E-01  0.1144377E-01  0.1144377E-01  0.2254482E-01  0.2254482E-01  0.2024815E-02  0.3463499E-02  0.1233555E-01  0.2110028E-01  0.1873133E-01  0.1602022E-01  0.2866708E-03  0.4903579E-03  0.6725219E-01  0.3834555E-01  0.3040793E-02  0.2600678E-02  0.2971049E-03  0.5082058E-03  0.3520220E-03  0.6021429E-03  0.3858514E-02  0.3300045E-02  0.3477418E-02  0.5948214E-02  0.8305134E-02  0.7103075E-02  0.1087479E-01  0.1860161E-01  0.1795808E-03  0.3071777E-03  0.2067656E-02  0.1768390E-02  0.5140292E-03  0.5140292E-03  0.7148095E-02  0.3574048E-02  0.9956585E-02  0.4978293E-02  0.5272087E-04  0.4509022E-04  0.3450796E-01  0.2951339E-01  0.1259482E-01  0.5385943E-02  0.0000000E+00  0.0000000E+00  0.6381454E-01  0.1819274E-01  0.3687177E-02  0.1576753E-02  0.1098344E-05  0.9393734E-06  0.1581634E-03  0.1352713E-03  0.5691656E-02  0.2433931E-02  0.1197202E-03  0.1023922E-03  0.7490746E-02  0.3203279E-02  0.2383424E-02  0.2038455E-02  0.0000000E+00  0.0000000E+00  0.1076385E-03  0.4602964E-04  0.1028061E-02  0.1028061E-02  0.2384583E-01  0.2384583E-01  0.1937485E-02  0.3314119E-02  0.4816878E-01  0.8239397E-01  0.2894387E-01  0.2475462E-01  0.1098353E-05  0.1878761E-05  0.9442382E-01  0.5383813E-01  0.1823250E-03  0.1559358E-03  0.0000000E+00  0.0000000E+00  0.0000000E+00  0.0000000E+00  0.4245148E-03  0.3630718E-03  0.5678487E-03  0.9713202E-03  0.6804293E-03  0.5819460E-03  0.3270907E-02  0.5594972E-02  0.0000000E+00  0.0000000E+00  0.2185738E-03  0.1869381E-03  0.1666096E-01  0.1666096E-01  0.4288507E-02  0.7335604E-02  0.8446911E-02  0.1444866E-01  0.2058865E-01  0.1760871E-01  0.4661411E-02  0.7973465E-02  0.7390456E-01  0.4213855E-01  0.1105332E-01  0.9453502E-02  0.1925966E-02  0.3294415E-02  0.3650919E-02  0.6244994E-02  0.1106321E-01  0.9461956E-02  0.1457503E-02  0.2493098E-02  0.1710471E-01  0.1462903E-01  0.3817874E-02  0.6530574E-02  0.2174741E-03  0.3719951E-03  0.1720569E-02  0.1471539E-02  0.0000000E+00  0.0000000E+00  0.0000000E+00  0.0000000E+00  0.1816759E-02  0.9083793E-03  0.0000000E+00  0.0000000E+00  0.3456923E-03  0.1152308E-03  0.4421679E-02  0.2210840E-02  0.0000000E+00  0.0000000E+00  0.0000000E+00  0.0000000E+00  0.9357166E-02  0.4678583E-02  0.0000000E+00  0.0000000E+00  0.1289768E-02  0.6448841E-03  0.1503006E-04  0.1503006E-04  0.0000000E+00  0.0000000E+00  0.1059623E-02  0.5298115E-03  0.0000000E+00  0.0000000E+00  0.5589306E-03  0.2794653E-03  0.1315134E-03  0.1315134E-03  0.7515038E-04  0.2505013E-04  0.1228091E+00  0.6140453E-01  0.1324529E-03  0.1324529E-03  0.7045379E-03  0.7045379E-03  0.1467970E-01  0.7339848E-02  0.5804461E-02  0.5804461E-02  0.4314238E-01  0.2157119E-01  0.6373703E-02  0.6373703E-02  0.1459800E-02  0.1459800E-02  0.5056241E-01  0.2528121E-01  0.7464307E-02  0.7464307E-02  0.8320114E-02  0.1664023E-01
  0.3029998E+01  0.0000000E+00  0.0000000E+00  0.2998507E-03  0.1282256E-03  0.5202892E-02  0.4449842E-02  0.0000000E+00  0.0000000E+00  0.0000000E+00  0.0000000E+00  0.2552682E-01  0.2552682E-01  0.8363955E-02  0.1672791E-01  0.1239165E-01  0.1239165E-01  0.2381122E-01  0.2381122E-01  0.2437250E-02  0.4168980E-02  0.1372329E-01  0.2347405E-01  0.1961441E-01  0.1677548E-01  0.3558666E-03  0.6087192E-03  0.7059119E-01  0.4024936E-01  0.3332959E-02  0.2850557E-02  0.3641046E-03  0.6228106E-03  0.4376934E-03  0.7486861E-03  0.4099601E-02  0.3506238E-02  0.3772876E-02  0.6453604E-02  0.8846623E-02  0.7566190E-02  0.1118782E-01  0.1913706E-01  0.2487769E-03  0.4255394E-03  0.2241197E-02  0.1916813E-02  0.7029439E-03  0.7029439E-03  0.8485885E-02  0.4242943E-02  0.1066173E-01  0.5330864E-02  0.9116331E-04  0.7796862E-04  0.3604021E-01  0.3082387E-01  0.1358333E-01  0.5808659E-02  0.0000000E+00  0.0000000E+00  0.6697889E-01  0.1909486E-01  0.4314338E-02  0.1844947E-02  0.6590105E-05  0.5636273E-05  0.2581131E-03  0.2207546E-03  0.6246333E-02  0.2671129E-02  0.1702446E-03  0.1456040E-03  0.8683550E-02  0.3713360E-02  0.2634946E-02  0.2253573E-02  0.0000000E+00  0.0000000E+00  0.1636542E-03  0.6998368E-04  0.1335608E-02  0.1335608E-02  0.2497713E-01  0.2497713E-01  0.2736532E-02  0.4680910E-02  0.4966089E-01  0.8494627E-01  0.3065567E-01  0.2621866E-01  0.3295062E-05  0.5636291E-05  0.9931768E-01  0.5662848E-01  0.2531684E-03  0.2165256E-03  0.0000000E+00  0.0000000E+00  0.0000000E+00  0.0000000E+00  0.4821789E-03  0.4123899E-03  0.6353973E-03  0.1086864E-02  0.8611068E-03  0.7364729E-03  0.3436201E-02  0.5877712E-02  0.0000000E+00  0.0000000E+00  0.2822790E-03  0.2414229E-03  0.1758358E-01  0.1758358E-01  0.4843725E-02  0.8285319E-02  0.9913806E-02  0.1695783E-01  0.2173971E-01  0.1859318E-01  0.5039237E-02  0.8619748E-02  0.7694754E-01  0.4387359E-01  0.1172058E-01  0.1002418E-01  0.2213740E-02  0.3786660E-02  0.3895304E-02  0.6663021E-02  0.1162282E-01  0.9940571E-02  0.1649714E-02  0.2821879E-02  0.1778898E-01  0.1521426E-01  0.4071598E-02  0.6964575E-02  0.2762363E-03  0.4725095E-03  0.1852371E-02  0.1584265E-02  0.0000000E+00  0.0000000E+00  0.0000000E+00  0.0000000E+00  0.2065694E-02  0.1032847E-02  0.0000000E+00  0.0000000E+00  0.4725093E-03  0.1575031E-03  0.6068406E-02  0.3034203E-02  0.0000000E+00  0.0000000E+00  0.0000000E+00  0.0000000E+00  0.1045624E-01  0.5228122E-02  0.2818112E-05  0.2818112E-05  0.1991488E-02  0.9957440E-03  0.2630250E-04  0.2630250E-04  0.0000000E+00  0.0000000E+00  0.1514288E-02  0.7571438E-03  0.0000000E+00  0.0000000E+00  0.7082929E-03  0.3541465E-03  0.2536333E-03  0.2536333E-03  0.9957416E-04  0.3319138E-04  0.1248410E+00  0.6242048E-01  0.2498749E-03  0.2498749E-03  0.1047415E-02  0.1047415E-02  0.1634522E-01  0.8172612E-02  0.6109760E-02  0.6109760E-02  0.4448944E-01  0.2224472E-01  0.6871573E-02  0.6871573E-02  0.2067584E-02  0.2067584E-02  0.5184279E-01  0.2592139E-01  0.7961250E-02  0.7961250E-02  0.8854153E-02  0.1770831E-01
  0.3059998E+01  0.0000000E+00  0.0000000E+00  0.4140800E-03  0.1770737E-03  0.5346778E-02  0.4572902E-02  0.0000000E+00  0.0000000E+00  0.0000000E+00  0.0000000E+00  0.2647799E-01  0.2647799E-01  0.8905443E-02  0.1781089E-01  0.1334448E-01  0.1334448E-01  0.2515231E-01  0.2515231E-01  0.2876046E-02  0.4919553E-02  0.1517315E-01  0.2595407E-01  0.2046673E-01  0.1750444E-01  0.4415382E-03  0.7552627E-03  0.7407406E-01  0.4223521E-01  0.3637217E-02  0.3110778E-02  0.4168258E-03  0.7129915E-03  0.5491776E-03  0.9393828E-03  0.4372538E-02  0.3739670E-02  0.4051307E-02  0.6929867E-02  0.9434248E-02  0.8068765E-02  0.1148877E-01  0.1965184E-01  0.3344498E-03  0.5720851E-03  0.2424074E-02  0.2073221E-02  0.8698900E-03  0.8698900E-03  0.9797321E-02  0.4898660E-02  0.1138664E-01  0.5693320E-02  0.1669493E-03  0.1427856E-03  0.3737579E-01  0.3196614E-01  0.1465861E-01  0.6268486E-02  0.1098363E-05  0.9393889E-06  0.7044309E-01  0.2008246E-01  0.5086473E-02  0.2175136E-02  0.1208186E-04  0.1033317E-04  0.3569649E-03  0.3052989E-03  0.6841644E-02  0.2925702E-02  0.2482277E-03  0.2123000E-03  0.9892836E-02  0.4230489E-02  0.2885374E-02  0.2467754E-02  0.0000000E+00  0.0000000E+00  0.2339481E-03  0.1000436E-03  0.1706857E-02  0.1706857E-02  0.2616226E-01  0.2616226E-01  0.3728896E-02  0.6378375E-02  0.5103935E-01  0.8730416E-01  0.3248277E-01  0.2778131E-01  0.7139272E-05  0.1221191E-04  0.1047572E+00  0.5972996E-01  0.3630035E-03  0.3104635E-03  0.0000000E+00  0.0000000E+00  0.0000000E+00  0.0000000E+00  0.5480809E-03  0.4687534E-03  0.7100853E-03  0.1214620E-02  0.1070894E-02  0.9158959E-03  0.3596562E-02  0.6152014E-02  0.0000000E+00  0.0000000E+00  0.3663034E-03  0.3132858E-03  0.1859077E-01  0.1859077E-01  0.5437936E-02  0.9301731E-02  0.1146301E-01  0.1960778E-01  0.2290563E-01  0.1959033E-01  0.5414875E-02  0.9262286E-02  0.8003390E-01  0.4563335E-01  0.1241584E-01  0.1061881E-01  0.2533358E-02  0.4333375E-02  0.4172088E-02  0.7136466E-02  0.1219507E-01  0.1042999E-01  0.1863343E-02  0.3187298E-02  0.1851500E-01  0.1583520E-01  0.4370352E-02  0.7475602E-02  0.3426869E-03  0.5861749E-03  0.2012730E-02  0.1721414E-02  0.0000000E+00  0.0000000E+00  0.0000000E+00  0.0000000E+00  0.2304297E-02  0.1152149E-02  0.2818127E-05  0.2818127E-05  0.6519317E-03  0.2173105E-03  0.8033592E-02  0.4016796E-02  0.0000000E+00  0.0000000E+00  0.1878750E-05  0.1878750E-05  0.1158162E-01  0.5790809E-02  0.5636240E-05  0.5636240E-05  0.2928993E-02  0.1464497E-02  0.4039318E-04  0.4039318E-04  0.0000000E+00  0.0000000E+00  0.2120180E-02  0.1060090E-02  0.0000000E+00  0.0000000E+00  0.8651699E-03  0.4325849E-03  0.4866034E-03  0.4866034E-03  0.1427859E-03  0.4759529E-04  0.1266887E+00  0.6334436E-01  0.4480856E-03  0.4480856E-03  0.1479527E-02  0.1479527E-02  0.1800040E-01  0.9000200E-02  0.6389696E-02  0.6389696E-02  0.4585532E-01  0.2292766E-01  0.7326236E-02  0.7326236E-02  0.2787150E-02  0.2787150E-02  0.5302171E-01  0.2651086E-01  0.8476020E-02  0.8476020E-02  0.9417310E-02  0.1883462E-01
  0.3089998E+01  0.5491779E-05  0.4696916E-05  0.5502758E-03  0.2353153E-03  0.5508236E-02  0.4710991E-02  0.0000000E+00  0.0000000E+00  0.0000000E+00  0.0000000E+00  0.2736985E-01  0.2736985E-01  0.9438694E-02  0.1887739E-01  0.1433848E-01  0.1433848E-01  0.2636707E-01  0.2636707E-01  0.3314289E-02  0.5669178E-02  0.1667845E-01  0.2852892E-01  0.2139705E-01  0.1830011E-01  0.5365453E-03  0.9177749E-03  0.7750860E-01  0.4419350E-01  0.3949143E-02  0.3377556E-02  0.4959074E-03  0.8482627E-03  0.6815274E-03  0.1165770E-02  0.4617470E-02  0.3949152E-02  0.4357744E-02  0.7454035E-02  0.1000045E-01  0.8553020E-02  0.1180454E-01  0.2019198E-01  0.4261628E-03  0.7289627E-03  0.2602557E-02  0.2225871E-02  0.1179627E-02  0.1179627E-02  0.1112194E-01  0.5560968E-02  0.1224994E-01  0.6124969E-02  0.2899649E-03  0.2479963E-03  0.3852467E-01  0.3294873E-01  0.1571523E-01  0.6720331E-02  0.2196728E-05  0.1878781E-05  0.7421371E-01  0.2115741E-01  0.5892667E-02  0.2519890E-02  0.1427859E-04  0.1221195E-04  0.5118293E-03  0.4377488E-03  0.7438045E-02  0.3180742E-02  0.3229156E-03  0.2761777E-03  0.1121855E-01  0.4797404E-02  0.3142391E-02  0.2687571E-02  0.0000000E+00  0.0000000E+00  0.3196192E-03  0.1366793E-03  0.2150588E-02  0.2150588E-02  0.2743855E-01  0.2743855E-01  0.4870638E-02  0.8331355E-02  0.5228542E-01  0.8943561E-01  0.3443288E-01  0.2944917E-01  0.1592607E-04  0.2724197E-04  0.1104290E+00  0.6296388E-01  0.5211668E-03  0.4457347E-03  0.0000000E+00  0.0000000E+00  0.0000000E+00  0.0000000E+00  0.6167284E-03  0.5274651E-03  0.7798309E-03  0.1333921E-02  0.1283975E-02  0.1098136E-02  0.3775049E-02  0.6457320E-02  0.0000000E+00  0.0000000E+00  0.4519740E-03  0.3865567E-03  0.1967265E-01  0.1967265E-01  0.6052468E-02  0.1035290E-01  0.1327473E-01  0.2270677E-01  0.2413853E-01  0.2064480E-01  0.5794905E-02  0.9912337E-02  0.8322131E-01  0.4745073E-01  0.1319623E-01  0.1128625E-01  0.2848590E-02  0.4872588E-02  0.4463154E-02  0.7634342E-02  0.1280081E-01  0.1094807E-01  0.2067087E-02  0.3535806E-02  0.1931514E-01  0.1651953E-01  0.4690520E-02  0.8023256E-02  0.4201207E-03  0.7186276E-03  0.2168695E-02  0.1854805E-02  0.0000000E+00  0.0000000E+00  0.0000000E+00  0.0000000E+00  0.2622747E-02  0.1311373E-02  0.6575639E-05  0.6575639E-05  0.8820786E-03  0.2940262E-03  0.1051355E-01  0.5256776E-02  0.0000000E+00  0.0000000E+00  0.1878750E-05  0.1878750E-05  0.1272486E-01  0.6362428E-02  0.8454381E-05  0.8454381E-05  0.4183066E-02  0.2091533E-02  0.6763505E-04  0.6763505E-04  0.0000000E+00  0.0000000E+00  0.2956223E-02  0.1478111E-02  0.0000000E+00  0.0000000E+00  0.1056804E-02  0.5284020E-03  0.8595390E-03  0.8595390E-03  0.1831793E-03  0.6105976E-04  0.1284557E+00  0.6422785E-01  0.6866890E-03  0.6866890E-03  0.2040341E-02  0.2040341E-02  0.1965746E-01  0.9828732E-02  0.6595419E-02  0.6595419E-02  0.4714415E-01  0.2357207E-01  0.7787471E-02  0.7787471E-02  0.3657009E-02  0.3657009E-02  0.5425231E-01  0.2712616E-01  0.9034012E-02  0.9034012E-02  0.9998787E-02  0.1999757E-01
  0.3119998E+01  0.9885203E-05  0.8454451E-05  0.6897679E-03  0.2949665E-03  0.5688367E-02  0.4865051E-02  0.0000000E+00  0.0000000E+00  0.0000000E+00  0.0000000E+00  0.2836826E-01  0.2836826E-01  0.9965358E-02  0.1993072E-01  0.1538356E-01  0.1538356E-01  0.2772136E-01  0.2772136E-01  0.3783288E-02  0.6471413E-02  0.1814039E-01  0.3102962E-01  0.2229165E-01  0.1906522E-01  0.6359465E-03  0.1087803E-02  0.8102059E-01  0.4619595E-01  0.4247901E-02  0.3633074E-02  0.5612595E-03  0.9600490E-03  0.8429879E-03  0.1441953E-02  0.4907435E-02  0.4197149E-02  0.4653751E-02  0.7960364E-02  0.1059686E-01  0.9063100E-02  0.1213515E-01  0.2075749E-01  0.5261134E-03  0.8999310E-03  0.2804654E-02  0.2398717E-02  0.1427854E-02  0.1427854E-02  0.1249380E-01  0.6246898E-02  0.1313301E-01  0.6566505E-02  0.4558177E-03  0.3898441E-03  0.3954394E-01  0.3382048E-01  0.1681689E-01  0.7191433E-02  0.1647554E-04  0.1409092E-04  0.7868272E-01  0.2243147E-01  0.6745001E-02  0.2884375E-02  0.2855724E-04  0.2442396E-04  0.6798810E-03  0.5814771E-03  0.8025663E-02  0.3432026E-02  0.4118821E-03  0.3522675E-03  0.1255635E-01  0.5369492E-02  0.3438943E-02  0.2941201E-02  0.0000000E+00  0.0000000E+00  0.4316510E-03  0.1845876E-03  0.2697568E-02  0.2697568E-02  0.2877469E-01  0.2877469E-01  0.6214479E-02  0.1063003E-01  0.5345463E-01  0.9143557E-01  0.3649997E-01  0.3121708E-01  0.3020477E-04  0.5166605E-04  0.1162921E+00  0.6630687E-01  0.7128294E-03  0.6096567E-03  0.0000000E+00  0.0000000E+00  0.0000000E+00  0.0000000E+00  0.6991051E-03  0.5979189E-03  0.8462810E-03  0.1447586E-02  0.1538793E-02  0.1316073E-02  0.3998015E-02  0.6838710E-02  0.0000000E+00  0.0000000E+00  0.5656538E-03  0.4837828E-03  0.2077429E-01  0.2077429E-01  0.6739486E-02  0.1152807E-01  0.1526769E-01  0.2611579E-01  0.2543130E-01  0.2175045E-01  0.6198556E-02  0.1060279E-01  0.8659162E-01  0.4937240E-01  0.1400791E-01  0.1198045E-01  0.3166009E-02  0.5415541E-02  0.4790467E-02  0.8194219E-02  0.1343402E-01  0.1148962E-01  0.2290598E-02  0.3918128E-02  0.2015814E-01  0.1724051E-01  0.5011783E-02  0.8572787E-02  0.5035953E-03  0.8614130E-03  0.2331799E-02  0.1994302E-02  0.0000000E+00  0.0000000E+00  0.0000000E+00  0.0000000E+00  0.2960919E-02  0.1480460E-02  0.1784819E-04  0.1784819E-04  0.1216499E-02  0.4054995E-03  0.1363139E-01  0.6815696E-02  0.0000000E+00  0.0000000E+00  0.2818125E-05  0.2818125E-05  0.1382205E-01  0.6911025E-02  0.1784823E-04  0.1784823E-04  0.5723659E-02  0.2861829E-02  0.1052105E-03  0.1052105E-03  0.0000000E+00  0.0000000E+00  0.4044029E-02  0.2022015E-02  0.0000000E+00  0.0000000E+00  0.1248438E-02  0.6242188E-03  0.1450409E-02  0.1450409E-02  0.2376636E-03  0.7922118E-04  0.1301156E+00  0.6505780E-01  0.1004202E-02  0.1004202E-02  0.2737361E-02  0.2737361E-02  0.2130890E-01  0.1065445E-01  0.6748539E-02  0.6748539E-02  0.4842452E-01  0.2421226E-01  0.8214891E-02  0.8214891E-02  0.4664957E-02  0.4664957E-02  0.5538991E-01  0.2769496E-01  0.9573211E-02  0.9573211E-02  0.1054739E-01  0.2109478E-01
  0.3149997E+01  0.2855738E-04  0.2442407E-04  0.8589157E-03  0.3672995E-03  0.5867400E-02  0.5018171E-02  0.0000000E+00  0.0000000E+00  0.0000000E+00  0.0000000E+00  0.2928210E-01  0.2928210E-01  0.1048433E-01  0.2096866E-01  0.1645170E-01  0.1645170E-01  0.2913604E-01  0.2913604E-01  0.4340155E-02  0.7423948E-02  0.1964241E-01  0.3359886E-01  0.2325930E-01  0.1989282E-01  0.7650031E-03  0.1308558E-02  0.8456936E-01  0.4821937E-01  0.4568070E-02  0.3906902E-02  0.6491282E-03  0.1110351E-02  0.1033003E-02  0.1766978E-02  0.5205078E-02  0.4451712E-02  0.4956345E-02  0.8477958E-02  0.1123226E-01  0.9606537E-02  0.1245752E-01  0.2130892E-01  0.6480300E-03  0.1108472E-02  0.2993571E-02  0.2560291E-02  0.1720020E-02  0.1720020E-02  0.1388211E-01  0.6941054E-02  0.1406002E-01  0.7030008E-02  0.7369972E-03  0.6303266E-03  0.4050390E-01  0.3464150E-01  0.1810856E-01  0.7743792E-02  0.2965583E-04  0.2536354E-04  0.8360447E-01  0.2383460E-01  0.7646736E-02  0.3269986E-02  0.5052453E-04  0.4321177E-04  0.9149310E-03  0.7825068E-03  0.8661609E-02  0.3703977E-02  0.4931606E-03  0.4217820E-03  0.1389195E-01  0.5940636E-02  0.3791514E-02  0.3242742E-02  0.2196716E-05  0.1878770E-05  0.5700437E-03  0.2437687E-03  0.3329115E-02  0.3329115E-02  0.3022397E-01  0.3022397E-01  0.7697250E-02  0.1316635E-01  0.5462382E-01  0.9343551E-01  0.3861484E-01  0.3302585E-01  0.5491799E-04  0.9393867E-04  0.1223941E+00  0.6978607E-01  0.9791796E-03  0.8374563E-03  0.0000000E+00  0.0000000E+00  0.0000000E+00  0.0000000E+00  0.7765376E-03  0.6641441E-03  0.9105350E-03  0.1557494E-02  0.1809538E-02  0.1547631E-02  0.4202864E-02  0.7189109E-02  0.0000000E+00  0.0000000E+00  0.6947108E-03  0.5941606E-03  0.2183421E-01  0.2183421E-01  0.7440238E-02  0.1272672E-01  0.1740289E-01  0.2976811E-01  0.2673339E-01  0.2286408E-01  0.6632398E-02  0.1134489E-01  0.9007283E-01  0.5135730E-01  0.1484210E-01  0.1269390E-01  0.3485632E-02  0.5962265E-02  0.5199601E-02  0.8894053E-02  0.1408589E-01  0.1204715E-01  0.2495441E-02  0.4268517E-02  0.2102144E-01  0.1797887E-01  0.5403348E-02  0.9242568E-02  0.5854220E-03  0.1001380E-02  0.2515226E-02  0.2151180E-02  0.0000000E+00  0.0000000E+00  0.0000000E+00  0.0000000E+00  0.3310370E-02  0.1655185E-02  0.5166600E-04  0.5166600E-04  0.1651445E-02  0.5504817E-03  0.1727247E-01  0.8636234E-02  0.2818164E-05  0.2818164E-05  0.6575635E-05  0.6575635E-05  0.1490986E-01  0.7454928E-02  0.2254517E-04  0.2254517E-04  0.7483125E-02  0.3741562E-02  0.1568767E-03  0.1568767E-03  0.0000000E+00  0.0000000E+00  0.5331932E-02  0.2665966E-02  0.0000000E+00  0.0000000E+00  0.1503952E-02  0.7519762E-03  0.2215062E-02  0.2215062E-02  0.3175112E-03  0.1058371E-03  0.1317370E+00  0.6586848E-01  0.1383715E-02  0.1383715E-02  0.3627895E-02  0.3627895E-02  0.2310594E-01  0.1155297E-01  0.6879113E-02  0.6879113E-02  0.4972181E-01  0.2486091E-01  0.8644192E-02  0.8644192E-02  0.5790344E-02  0.5790344E-02  0.5651530E-01  0.2825765E-01  0.1014624E-01  0.1014624E-01  0.1114342E-01  0.2228685E-01
  0.3179997E+01  0.5931150E-04  0.5072694E-04  0.1048932E-02  0.4485563E-03  0.6053021E-02  0.5176926E-02  0.0000000E+00  0.0000000E+00  0.0000000E+00  0.0000000E+00  0.3024975E-01  0.3024975E-01  0.1101484E-01  0.2202968E-01  0.1756158E-01  0.1756158E-01  0.3056334E-01  0.3056334E-01  0.4905810E-02  0.8391515E-02  0.2127288E-01  0.3638783E-01  0.2423024E-01  0.2072323E-01  0.8852723E-03  0.1514281E-02  0.8812913E-01  0.5024907E-01  0.4901956E-02  0.4192463E-02  0.7529224E-03  0.1287894E-02  0.1244435E-02  0.2128638E-02  0.5493400E-02  0.4698303E-02  0.5248501E-02  0.8977698E-02  0.1189183E-01  0.1017064E-01  0.1275133E-01  0.2181149E-01  0.7913652E-03  0.1353651E-02  0.3213243E-02  0.2748168E-02  0.2027564E-02  0.2027564E-02  0.1534731E-01  0.7673653E-02  0.1499033E-01  0.7495163E-02  0.1197207E-02  0.1023927E-02  0.4132217E-01  0.3534133E-01  0.1946612E-01  0.8324328E-02  0.6699980E-04  0.5730246E-04  0.8912823E-01  0.2540936E-01  0.8652832E-02  0.3700224E-02  0.8127812E-04  0.6951419E-04  0.1151076E-02  0.9844728E-03  0.9307448E-02  0.3980158E-02  0.5832255E-03  0.4988112E-03  0.1530444E-01  0.6544661E-02  0.4145184E-02  0.3545223E-02  0.5491754E-05  0.4696895E-05  0.7172226E-03  0.3067070E-03  0.4139707E-02  0.4139707E-02  0.3172982E-01  0.3172982E-01  0.9347036E-02  0.1598835E-01  0.5566561E-01  0.9521751E-01  0.4095159E-01  0.3502438E-01  0.1065411E-03  0.1822413E-03  0.1286912E+00  0.7337653E-01  0.1338337E-02  0.1144630E-02  0.0000000E+00  0.0000000E+00  0.1098364E-05  0.1878781E-05  0.8644061E-03  0.7392947E-03  0.9813788E-03  0.1678674E-02  0.2085236E-02  0.1783425E-02  0.4417589E-02  0.7556403E-02  0.1647520E-05  0.2818126E-05  0.8413411E-03  0.7195681E-03  0.2294244E-01  0.2294244E-01  0.8218416E-02  0.1405782E-01  0.1969297E-01  0.3368535E-01  0.2810635E-01  0.2403832E-01  0.7050320E-02  0.1205976E-01  0.9370837E-01  0.5343019E-01  0.1575704E-01  0.1347642E-01  0.3817884E-02  0.6530591E-02  0.5600504E-02  0.9579808E-02  0.1477841E-01  0.1263944E-01  0.2693695E-02  0.4607636E-02  0.2195614E-01  0.1877828E-01  0.5798752E-02  0.9918917E-02  0.6919618E-03  0.1183619E-02  0.2698102E-02  0.2307587E-02  0.1878770E-05  0.1878770E-05  0.0000000E+00  0.0000000E+00  0.3672028E-02  0.1836014E-02  0.1315133E-03  0.1315133E-03  0.2207558E-02  0.7358526E-03  0.2164047E-01  0.1082024E-01  0.8454478E-05  0.8454478E-05  0.1221195E-04  0.1221195E-04  0.1602959E-01  0.8014796E-02  0.3099958E-04  0.3099958E-04  0.9417307E-02  0.4708653E-02  0.2442409E-03  0.2442409E-03  0.5636314E-05  0.5636314E-05  0.6959876E-02  0.3479938E-02  0.0000000E+00  0.0000000E+00  0.1772614E-02  0.8863070E-03  0.3331042E-02  0.3331042E-02  0.4058123E-03  0.1352708E-03  0.1333752E+00  0.6668762E-01  0.1835554E-02  0.1835554E-02  0.4719460E-02  0.4719460E-02  0.2498846E-01  0.1249423E-01  0.6986202E-02  0.6986202E-02  0.5101816E-01  0.2550908E-01  0.9027455E-02  0.9027455E-02  0.7037838E-02  0.7037838E-02  0.5768672E-01  0.2884336E-01  0.1074276E-01  0.1074276E-01  0.1171503E-01  0.2343006E-01
  0.3209997E+01  0.1087371E-03  0.9299885E-04  0.1243340E-02  0.5316913E-03  0.6270498E-02  0.5362926E-02  0.0000000E+00  0.0000000E+00  0.0000000E+00  0.0000000E+00  0.3123607E-01  0.3123607E-01  0.1155632E-01  0.2311264E-01  0.1866817E-01  0.1866817E-01  0.3197088E-01  0.3197088E-01  0.5494533E-02  0.9398542E-02  0.2287154E-01  0.3912237E-01  0.2519349E-01  0.2154706E-01  0.1057155E-02  0.1808292E-02  0.9169329E-01  0.5228126E-01  0.5247963E-02  0.4488389E-02  0.8649551E-03  0.1479528E-02  0.1497603E-02  0.2561688E-02  0.5799833E-02  0.4960384E-02  0.5530776E-02  0.9460537E-02  0.1256238E-01  0.1074414E-01  0.1308907E-01  0.2238920E-01  0.9209722E-03  0.1575347E-02  0.3426873E-02  0.2930878E-02  0.2357072E-02  0.2357072E-02  0.1681360E-01  0.8406802E-02  0.1596127E-01  0.7980633E-02  0.1792515E-02  0.1533072E-02  0.4216241E-01  0.3605996E-01  0.2099282E-01  0.8977195E-02  0.1559654E-03  0.1333914E-03  0.9494514E-01  0.2706769E-01  0.9728115E-02  0.4160049E-02  0.1296058E-03  0.1108471E-03  0.1436648E-02  0.1228712E-02  0.1003017E-01  0.4289215E-02  0.6985526E-03  0.5974462E-03  0.1674329E-01  0.7159958E-02  0.4502146E-02  0.3850519E-02  0.1208191E-04  0.1033321E-04  0.8676961E-03  0.3710542E-03  0.5054633E-02  0.5054633E-02  0.3328123E-01  0.3328123E-01  0.1107694E-01  0.1894739E-01  0.5669257E-01  0.9697415E-01  0.4337069E-01  0.3709335E-01  0.1735411E-03  0.2968466E-03  0.1350055E+00  0.7697681E-01  0.1757357E-02  0.1503003E-02  0.0000000E+00  0.0000000E+00  0.2196728E-05  0.3757562E-05  0.9638069E-03  0.8243086E-03  0.1041788E-02  0.1782006E-02  0.2391686E-02  0.2045520E-02  0.4619688E-02  0.7902099E-02  0.4942596E-05  0.8454441E-05  0.1001152E-02  0.8562482E-03  0.2412867E-01  0.2412867E-01  0.9010879E-02  0.1541334E-01  0.2213410E-01  0.3786097E-01  0.2950510E-01  0.2523463E-01  0.7468795E-02  0.1277557E-01  0.9742246E-01  0.5554788E-01  0.1665771E-01  0.1424673E-01  0.4157829E-02  0.7112075E-02  0.6033806E-02  0.1032098E-01  0.1552365E-01  0.1327681E-01  0.2899089E-02  0.4958968E-02  0.2291006E-01  0.1959413E-01  0.6189768E-02  0.1058776E-01  0.8094855E-03  0.1384646E-02  0.2911731E-02  0.2490296E-02  0.7515057E-05  0.7515057E-05  0.0000000E+00  0.0000000E+00  0.4094749E-02  0.2047375E-02  0.2498749E-03  0.2498749E-03  0.2814419E-02  0.9381397E-03  0.2696037E-01  0.1348019E-01  0.1784830E-04  0.1784830E-04  0.3381812E-04  0.3381812E-04  0.1720194E-01  0.8600970E-02  0.3663584E-04  0.3663584E-04  0.1144919E-01  0.5724597E-02  0.3494538E-03  0.3494538E-03  0.1127260E-04  0.1127260E-04  0.8853671E-02  0.4426836E-02  0.0000000E+00  0.0000000E+00  0.2086354E-02  0.1043177E-02  0.4792712E-02  0.4792712E-02  0.5382649E-03  0.1794216E-03  0.1350295E+00  0.6751474E-01  0.2386031E-02  0.2386031E-02  0.5903080E-02  0.5903080E-02  0.2691984E-01  0.1345992E-01  0.7077321E-02  0.7077321E-02  0.5224217E-01  0.2612109E-01  0.9455808E-02  0.9455808E-02  0.8395289E-02  0.8395289E-02  0.5880271E-01  0.2940135E-01  0.1143133E-01  0.1143133E-01  0.1235381E-01  0.2470762E-01
  0.3239997E+01  0.1614578E-03  0.1380889E-03  0.1505849E-02  0.6439484E-03  0.6479184E-02  0.5541408E-02  0.0000000E+00  0.0000000E+00  0.0000000E+00  0.0000000E+00  0.3222459E-01  0.3222459E-01  0.1212636E-01  0.2425273E-01  0.1982913E-01  0.1982913E-01  0.3343280E-01  0.3343280E-01  0.6143109E-02  0.1050795E-01  0.2450310E-01  0.4191320E-01  0.2618750E-01  0.2239720E-01  0.1231242E-02  0.2106072E-02  0.9532333E-01  0.5435102E-01  0.5606581E-02  0.4795102E-02  0.9973054E-03  0.1705917E-02  0.1779333E-02  0.3043596E-02  0.6116170E-02  0.5230934E-02  0.5849296E-02  0.1000537E-01  0.1319558E-01  0.1128569E-01  0.1340045E-01  0.2292182E-01  0.1069250E-02  0.1828981E-02  0.3662469E-02  0.3132374E-02  0.2783233E-02  0.2783233E-02  0.1825684E-01  0.9128421E-02  0.1709036E-01  0.8545182E-02  0.2543789E-02  0.2175609E-02  0.4296750E-01  0.3674852E-01  0.2259861E-01  0.9663881E-02  0.2745879E-03  0.2348449E-03  0.1014650E+00  0.2892642E-01  0.1086928E-01  0.4648047E-02  0.1724418E-03  0.1474831E-03  0.1710131E-02  0.1462612E-02  0.1075947E-01  0.4601087E-02  0.8050929E-03  0.6885662E-03  0.1808877E-01  0.7735327E-02  0.4876685E-02  0.4170849E-02  0.2636044E-04  0.2254511E-04  0.1057711E-02  0.4523105E-03  0.6095869E-02  0.6095869E-02  0.3486174E-01  0.3486174E-01  0.1293806E-01  0.2213090E-01  0.5769976E-01  0.9869698E-01  0.4599301E-01  0.3933613E-01  0.2883194E-03  0.4931779E-03  0.1413884E+00  0.8061617E-01  0.2272506E-02  0.1943591E-02  0.0000000E+00  0.0000000E+00  0.3295084E-05  0.5636327E-05  0.1058264E-02  0.9050946E-03  0.1106042E-02  0.1891914E-02  0.2732728E-02  0.2337201E-02  0.4831119E-02  0.8263756E-02  0.5491777E-05  0.9393829E-05  0.1189520E-02  0.1017352E-02  0.2533905E-01  0.2533905E-01  0.9853871E-02  0.1685530E-01  0.2467619E-01  0.4220927E-01  0.3097194E-01  0.2648916E-01  0.7939447E-02  0.1358063E-01  0.1012700E+00  0.5774164E-01  0.1769619E-01  0.1513490E-01  0.4496668E-02  0.7691669E-02  0.6506648E-02  0.1112979E-01  0.1625021E-01  0.1389820E-01  0.3068233E-02  0.5248294E-02  0.2396118E-01  0.2049311E-01  0.6648328E-02  0.1137214E-01  0.9401896E-03  0.1608219E-02  0.3111632E-02  0.2661264E-02  0.1127257E-04  0.1127257E-04  0.0000000E+00  0.0000000E+00  0.4524036E-02  0.2262018E-02  0.4217831E-03  0.4217831E-03  0.3658941E-02  0.1219647E-02  0.3293772E-01  0.1646886E-01  0.3945411E-04  0.3945411E-04  0.5166632E-04  0.5166632E-04  0.1833390E-01  0.9166948E-02  0.4415089E-04  0.4415089E-04  0.1363233E-01  0.6816165E-02  0.4753315E-03  0.4753315E-03  0.2630290E-04  0.2630290E-04  0.1118428E-01  0.5592139E-02  0.0000000E+00  0.0000000E+00  0.2428287E-02  0.1214144E-02  0.6709086E-02  0.6709086E-02  0.7017161E-03  0.2339053E-03  0.1366687E+00  0.6833435E-01  0.3017302E-02  0.3017302E-02  0.7242636E-02  0.7242636E-02  0.2883713E-01  0.1441856E-01  0.7160927E-02  0.7160927E-02  0.5346807E-01  0.2673404E-01  0.9861617E-02  0.9861617E-02  0.9787421E-02  0.9787421E-02  0.6001170E-01  0.3000585E-01  0.1210017E-01  0.1210017E-01  0.1299963E-01  0.2599927E-01
  0.3269997E+01  0.2361458E-03  0.2019668E-03  0.1746388E-02  0.7468105E-03  0.6716430E-02  0.5744316E-02  0.0000000E+00  0.0000000E+00  0.0000000E+00  0.0000000E+00  0.3331636E-01  0.3331636E-01  0.1275352E-01  0.2550704E-01  0.2106204E-01  0.2106204E-01  0.3494084E-01  0.3494084E-01  0.6843863E-02  0.1170661E-01  0.2614578E-01  0.4472304E-01  0.2722160E-01  0.2328163E-01  0.1433338E-02  0.2451762E-02  0.9899841E-01  0.5644646E-01  0.6001980E-02  0.5133272E-02  0.1130755E-02  0.1934186E-02  0.2107189E-02  0.3604402E-02  0.6445116E-02  0.5512270E-02  0.6157384E-02  0.1053237E-01  0.1384801E-01  0.1184369E-01  0.1370743E-01  0.2344692E-01  0.1206544E-02  0.2063825E-02  0.3887079E-02  0.3324475E-02  0.3167661E-02  0.3167661E-02  0.1973742E-01  0.9868712E-02  0.1823265E-01  0.9116324E-02  0.3610298E-02  0.3087755E-02  0.4366605E-01  0.3734597E-01  0.2449217E-01  0.1047363E-01  0.4887684E-03  0.4180257E-03  0.1081716E+00  0.3083840E-01  0.1213897E-01  0.5191006E-02  0.2636049E-03  0.2254516E-03  0.2022067E-02  0.1729399E-02  0.1150304E-01  0.4919064E-02  0.9072390E-03  0.7759281E-03  0.1934089E-01  0.8270775E-02  0.5194104E-02  0.4442325E-02  0.4722915E-04  0.4039335E-04  0.1247725E-02  0.5335665E-03  0.7254627E-02  0.7254627E-02  0.3655541E-01  0.3655541E-01  0.1494705E-01  0.2556732E-01  0.5866631E-01  0.1003503E+00  0.4875428E-01  0.4169774E-01  0.4442861E-03  0.7599631E-03  0.1476808E+00  0.8420394E-01  0.2857380E-02  0.2443812E-02  0.0000000E+00  0.0000000E+00  0.7688484E-05  0.1315136E-04  0.1173042E-02  0.1003259E-02  0.1182927E-02  0.2023428E-02  0.3057828E-02  0.2615248E-02  0.5039253E-02  0.8619776E-02  0.7688520E-05  0.1315142E-04  0.1380634E-02  0.1180805E-02  0.2657250E-01  0.2657250E-01  0.1070345E-01  0.1830853E-01  0.2740014E-01  0.4686866E-01  0.3251457E-01  0.2780851E-01  0.8437003E-02  0.1443172E-01  0.1052784E+00  0.6002716E-01  0.1873523E-01  0.1602355E-01  0.4854731E-02  0.8304143E-02  0.7028915E-02  0.1202314E-01  0.1703278E-01  0.1456751E-01  0.3242314E-02  0.5546064E-02  0.2503261E-01  0.2140947E-01  0.7077242E-02  0.1210581E-01  0.1058262E-02  0.1810185E-02  0.3328007E-02  0.2846322E-02  0.1690883E-04  0.1690883E-04  0.0000000E+00  0.0000000E+00  0.5004058E-02  0.2502029E-02  0.6538117E-03  0.6538117E-03  0.4723270E-02  0.1574423E-02  0.3969566E-01  0.1984783E-01  0.9299879E-04  0.9299879E-04  0.1061506E-03  0.1061506E-03  0.1949686E-01  0.9748428E-02  0.5918105E-04  0.5918105E-04  0.1591972E-01  0.7959860E-02  0.6246930E-03  0.6246930E-03  0.4321180E-04  0.4321180E-04  0.1365957E-01  0.6829786E-02  0.0000000E+00  0.0000000E+00  0.2852881E-02  0.1426440E-02  0.9092254E-02  0.9092254E-02  0.9412587E-03  0.3137529E-03  0.1382628E+00  0.6913140E-01  0.3651381E-02  0.3651381E-02  0.8629161E-02  0.8629161E-02  0.3077694E-01  0.1538847E-01  0.7237955E-02  0.7237955E-02  0.5467705E-01  0.2733852E-01  0.1030688E-01  0.1030688E-01  0.1133836E-01  0.1133836E-01  0.6121410E-01  0.3060705E-01  0.1279626E-01  0.1279626E-01  0.1366894E-01  0.2733788E-01
  0.3299997E+01  0.3404896E-03  0.2912082E-03  0.1996814E-02  0.8539005E-03  0.6952579E-02  0.5946285E-02  0.0000000E+00  0.0000000E+00  0.0000000E+00  0.0000000E+00  0.3439824E-01  0.3439824E-01  0.1333235E-01  0.2666471E-01  0.2231911E-01  0.2231911E-01  0.3644777E-01  0.3644777E-01  0.7524291E-02  0.1287050E-01  0.2777310E-01  0.4750662E-01  0.2828754E-01  0.2419329E-01  0.1646973E-02  0.2817191E-02  0.1028371E+00  0.5863521E-01  0.6395187E-02  0.5469568E-02  0.1275737E-02  0.2182182E-02  0.2457015E-02  0.4202790E-02  0.6768576E-02  0.5788913E-02  0.6463827E-02  0.1105655E-01  0.1455425E-01  0.1244771E-01  0.1403145E-01  0.2400117E-01  0.1350978E-02  0.2310883E-02  0.4126521E-02  0.3529261E-02  0.3699271E-02  0.3699271E-02  0.2127292E-01  0.1063646E-01  0.1947487E-01  0.9737437E-02  0.4912947E-02  0.4201862E-02  0.4439096E-01  0.3796596E-01  0.2646701E-01  0.1131813E-01  0.7348023E-03  0.6284494E-03  0.1152099E+00  0.3284492E-01  0.1354377E-01  0.5791743E-02  0.3690459E-03  0.3156313E-03  0.2308733E-02  0.1974574E-02  0.1219720E-01  0.5215907E-02  0.1037942E-02  0.8877138E-03  0.2058203E-01  0.8801525E-02  0.5553264E-02  0.4749501E-02  0.6480311E-04  0.5542372E-04  0.1464099E-02  0.6260949E-03  0.8624262E-02  0.8624262E-02  0.3830674E-01  0.3830674E-01  0.1711359E-01  0.2927324E-01  0.5966856E-01  0.1020647E+00  0.5167425E-01  0.4419508E-01  0.6343045E-03  0.1084995E-02  0.1538359E+00  0.8771343E-01  0.3514738E-02  0.3006026E-02  0.0000000E+00  0.0000000E+00  0.1208193E-04  0.2066647E-04  0.1311983E-02  0.1122091E-02  0.1254320E-02  0.2145547E-02  0.3442266E-02  0.2944043E-02  0.5258371E-02  0.8994582E-02  0.1427869E-04  0.2442407E-04  0.1607443E-02  0.1374787E-02  0.2783012E-01  0.2783012E-01  0.1161563E-01  0.1986884E-01  0.3024321E-01  0.5173181E-01  0.3410061E-01  0.2916500E-01  0.8941147E-02  0.1529407E-01  0.1094363E+00  0.6239787E-01  0.1982590E-01  0.1695637E-01  0.5236955E-02  0.8957948E-02  0.7546784E-02  0.1290897E-01  0.1785216E-01  0.1526830E-01  0.3404869E-02  0.5824118E-02  0.2616336E-01  0.2237656E-01  0.7563809E-02  0.1293809E-01  0.1182926E-02  0.2023425E-02  0.3555915E-02  0.3041243E-02  0.2066636E-04  0.2066636E-04  0.0000000E+00  0.0000000E+00  0.5616531E-02  0.2808266E-02  0.9882356E-03  0.9882356E-03  0.5985806E-02  0.1995269E-02  0.4701056E-01  0.2350528E-01  0.1606341E-03  0.1606341E-03  0.1634528E-03  0.1634528E-03  0.2073589E-01  0.1036794E-01  0.8924142E-04  0.8924142E-04  0.1828040E-01  0.9140198E-02  0.8313589E-03  0.8313589E-03  0.7139303E-04  0.7139303E-04  0.1655383E-01  0.8276915E-02  0.0000000E+00  0.0000000E+00  0.3311301E-02  0.1655650E-02  0.1199599E-01  0.1199599E-01  0.1223073E-02  0.4076911E-03  0.1399556E+00  0.6997779E-01  0.4380335E-02  0.4380335E-02  0.1014532E-01  0.1014532E-01  0.3271112E-01  0.1635556E-01  0.7299014E-02  0.7299014E-02  0.5593206E-01  0.2796603E-01  0.1076343E-01  0.1076343E-01  0.1291931E-01  0.1291931E-01  0.6244752E-01  0.3122376E-01  0.1353179E-01  0.1353179E-01  0.1436878E-01  0.2873755E-01
  0.3329997E+01  0.4744869E-03  0.4058112E-03  0.2248333E-02  0.9614581E-03  0.7198610E-02  0.6156706E-02  0.0000000E+00  0.0000000E+00  0.0000000E+00  0.0000000E+00  0.3547133E-01  0.3547133E-01  0.1396391E-01  0.2792782E-01  0.2357618E-01  0.2357618E-01  0.3796792E-01  0.3796792E-01  0.8287095E-02  0.1417529E-01  0.2939975E-01  0.5028904E-01  0.2941172E-01  0.2515476E-01  0.1901785E-02  0.3253053E-02  0.1066715E+00  0.6082148E-01  0.6839470E-02  0.5849546E-02  0.1422368E-02  0.2432998E-02  0.2833199E-02  0.4846262E-02  0.7146970E-02  0.6112540E-02  0.6800470E-02  0.1163238E-01  0.1528246E-01  0.1307052E-01  0.1431922E-01  0.2449341E-01  0.1504747E-02  0.2573909E-02  0.4402757E-02  0.3765515E-02  0.4206709E-02  0.4206709E-02  0.2283149E-01  0.1141574E-01  0.2075336E-01  0.1037668E-01  0.6385831E-02  0.5461566E-02  0.4517299E-01  0.3863480E-01  0.2855170E-01  0.1220961E-01  0.1099458E-02  0.9403258E-03  0.1224217E+00  0.3490091E-01  0.1483763E-01  0.6345038E-02  0.4942575E-03  0.4227203E-03  0.2586610E-02  0.2212232E-02  0.1294847E-01  0.5537176E-02  0.1165351E-02  0.9966821E-03  0.2190885E-01  0.9368917E-02  0.5905833E-02  0.5051041E-02  0.8127848E-04  0.6951449E-04  0.1690360E-02  0.7228513E-03  0.1025860E-01  0.1025860E-01  0.4014263E-01  0.4014263E-01  0.1936518E-01  0.3312466E-01  0.6061039E-01  0.1036757E+00  0.5470847E-01  0.4679014E-01  0.8671634E-03  0.1483306E-02  0.1599236E+00  0.9118450E-01  0.4219880E-02  0.3609108E-02  0.0000000E+00  0.0000000E+00  0.1867208E-04  0.3193909E-04  0.1448728E-02  0.1239044E-02  0.1333950E-02  0.2281757E-02  0.3838223E-02  0.3282691E-02  0.5473651E-02  0.9362824E-02  0.2361483E-04  0.4039379E-04  0.1820524E-02  0.1557027E-02  0.2919756E-01  0.2919756E-01  0.1256956E-01  0.2150056E-01  0.3307527E-01  0.5657612E-01  0.3574705E-01  0.3057314E-01  0.9467809E-02  0.1619494E-01  0.1137979E+00  0.6488472E-01  0.2096435E-01  0.1793004E-01  0.5620278E-02  0.9613633E-02  0.8117932E-02  0.1388593E-01  0.1864957E-01  0.1595029E-01  0.3588855E-02  0.6138831E-02  0.2737704E-01  0.2341457E-01  0.8101995E-02  0.1385868E-01  0.1346586E-02  0.2303371E-02  0.3810732E-02  0.3259179E-02  0.3945382E-04  0.3945382E-04  0.9393748E-06  0.9393748E-06  0.6238398E-02  0.3119199E-02  0.1396867E-02  0.1396867E-02  0.7449402E-02  0.2483134E-02  0.5478215E-01  0.2739107E-01  0.2996616E-03  0.2996616E-03  0.2526936E-03  0.2526936E-03  0.2196460E-01  0.1098230E-01  0.1390287E-03  0.1390287E-03  0.2055651E-01  0.1027825E-01  0.1051175E-02  0.1051175E-02  0.1117859E-03  0.1117859E-03  0.1963504E-01  0.9817521E-02  0.0000000E+00  0.0000000E+00  0.3778185E-02  0.1889092E-02  0.1518893E-01  0.1518893E-01  0.1643917E-02  0.5479722E-03  0.1416465E+00  0.7082324E-01  0.5131828E-02  0.5131828E-02  0.1166712E-01  0.1166712E-01  0.3484727E-01  0.1742363E-01  0.7376984E-02  0.7376984E-02  0.5722089E-01  0.2861045E-01  0.1122278E-01  0.1122278E-01  0.1444761E-01  0.1444761E-01  0.6363300E-01  0.3181650E-01  0.1425981E-01  0.1425981E-01  0.1507284E-01  0.3014567E-01
  0.3359997E+01  0.6172714E-03  0.5279295E-03  0.2530608E-02  0.1082168E-02  0.7442441E-02  0.6365245E-02  0.0000000E+00  0.0000000E+00  0.0000000E+00  0.0000000E+00  0.3664877E-01  0.3664877E-01  0.1463116E-01  0.2926232E-01  0.2494035E-01  0.2494035E-01  0.3955999E-01  0.3955999E-01  0.9113600E-02  0.1558905E-01  0.3097973E-01  0.5299164E-01  0.3049523E-01  0.2608145E-01  0.2191746E-02  0.3749039E-02  0.1106948E+00  0.6311546E-01  0.7289784E-02  0.6234684E-02  0.1596451E-02  0.2730771E-02  0.3212681E-02  0.5495376E-02  0.7522618E-02  0.6433818E-02  0.7137673E-02  0.1220918E-01  0.1597552E-01  0.1366327E-01  0.1461853E-01  0.2500538E-01  0.1685429E-02  0.2882971E-02  0.4666361E-02  0.3990967E-02  0.4736115E-02  0.4736115E-02  0.2443727E-01  0.1221863E-01  0.2210215E-01  0.1105107E-01  0.8215766E-02  0.7026642E-02  0.4592536E-01  0.3927827E-01  0.3065944E-01  0.1311095E-01  0.1536604E-02  0.1314201E-02  0.1295597E+00  0.3693587E-01  0.1627649E-01  0.6960340E-02  0.6667009E-03  0.5702047E-03  0.2838136E-02  0.2427353E-02  0.1376675E-01  0.5887095E-02  0.1304842E-02  0.1115983E-02  0.2314559E-01  0.9897786E-02  0.6254008E-02  0.5348822E-02  0.1208191E-03  0.1033322E-03  0.1951767E-02  0.8346373E-03  0.1206760E-01  0.1206760E-01  0.4195327E-01  0.4195327E-01  0.2174905E-01  0.3720232E-01  0.6159012E-01  0.1053515E+00  0.5785413E-01  0.4948050E-01  0.1149440E-02  0.1966147E-02  0.1659572E+00  0.9462474E-01  0.5052986E-02  0.4321633E-02  0.0000000E+00  0.0000000E+00  0.2745889E-04  0.4696915E-04  0.1577235E-02  0.1348951E-02  0.1426762E-02  0.2440514E-02  0.4287992E-02  0.3667362E-02  0.5689479E-02  0.9732005E-02  0.4283604E-04  0.7327217E-04  0.2060514E-02  0.1762282E-02  0.3057710E-01  0.3057710E-01  0.1356960E-01  0.2321115E-01  0.3603154E-01  0.6163289E-01  0.3743742E-01  0.3201885E-01  0.9952732E-02  0.1702441E-01  0.1182286E+00  0.6741104E-01  0.2218737E-01  0.1897604E-01  0.6029958E-02  0.1031440E-01  0.8702799E-02  0.1488637E-01  0.1958263E-01  0.1674830E-01  0.3765689E-02  0.6441310E-02  0.2857973E-01  0.2444319E-01  0.8624260E-02  0.1475202E-01  0.1495964E-02  0.2558886E-02  0.4077631E-02  0.3487447E-02  0.6199886E-04  0.6199886E-04  0.4696903E-05  0.4696903E-05  0.6866857E-02  0.3433428E-02  0.1932315E-02  0.1932315E-02  0.9352605E-02  0.3117535E-02  0.6302428E-01  0.3151214E-01  0.4649904E-03  0.4649904E-03  0.3644799E-03  0.3644799E-03  0.2331639E-01  0.1165819E-01  0.2104220E-03  0.2104220E-03  0.2305246E-01  0.1152623E-01  0.1301988E-02  0.1301988E-02  0.1653306E-03  0.1653306E-03  0.2280078E-01  0.1140039E-01  0.0000000E+00  0.0000000E+00  0.4403800E-02  0.2201900E-02  0.1871819E-01  0.1871819E-01  0.2243231E-02  0.7477436E-03  0.1433073E+00  0.7165364E-01  0.5860779E-02  0.5860779E-02  0.1332417E-01  0.1332417E-01  0.3706421E-01  0.1853210E-01  0.7468103E-02  0.7468103E-02  0.5855293E-01  0.2927647E-01  0.1168589E-01  0.1168589E-01  0.1596944E-01  0.1596944E-01  0.6500732E-01  0.3250366E-01  0.1511840E-01  0.1511840E-01  0.1578302E-01  0.3156603E-01
  0.3389997E+01  0.7963066E-03  0.6810516E-03  0.2795309E-02  0.1195362E-02  0.7661013E-02  0.6552182E-02  0.0000000E+00  0.0000000E+00  0.0000000E+00  0.0000000E+00  0.3790088E-01  0.3790088E-01  0.1538244E-01  0.3076488E-01  0.2628968E-01  0.2628968E-01  0.4121412E-01  0.4121412E-01  0.9953849E-02  0.1702632E-01  0.3255314E-01  0.5568299E-01  0.3165124E-01  0.2707014E-01  0.2534436E-02  0.4335219E-02  0.1147313E+00  0.6541694E-01  0.7834017E-02  0.6700146E-02  0.1784813E-02  0.3052970E-02  0.3626216E-02  0.6202738E-02  0.7974045E-02  0.6819907E-02  0.7457839E-02  0.1275683E-01  0.1671910E-01  0.1429923E-01  0.1492551E-01  0.2553048E-01  0.1875442E-02  0.3207994E-02  0.4987085E-02  0.4265270E-02  0.5366571E-02  0.5366571E-02  0.2605953E-01  0.1302977E-01  0.2349596E-01  0.1174798E-01  0.1009397E-01  0.8632997E-02  0.4674143E-01  0.3997623E-01  0.3296487E-01  0.1409682E-01  0.2062715E-02  0.1764164E-02  0.1367835E+00  0.3899530E-01  0.1784604E-01  0.7631529E-02  0.8578188E-03  0.7336608E-03  0.3140188E-02  0.2685687E-02  0.1459270E-01  0.6240299E-02  0.1457513E-02  0.1246557E-02  0.2434061E-01  0.1040881E-01  0.6646117E-02  0.5684177E-02  0.1438848E-03  0.1230593E-03  0.2199995E-02  0.9407874E-03  0.1403147E-01  0.1403147E-01  0.4380510E-01  0.4380510E-01  0.2428682E-01  0.4154324E-01  0.6251823E-01  0.1069391E+00  0.6109923E-01  0.5225592E-01  0.1480597E-02  0.2532600E-02  0.1718054E+00  0.9795921E-01  0.5953634E-02  0.5091925E-02  0.0000000E+00  0.0000000E+00  0.4173774E-04  0.7139351E-04  0.1738146E-02  0.1486572E-02  0.1506392E-02  0.2576723E-02  0.4734477E-02  0.4049223E-02  0.5888284E-02  0.1007207E-01  0.6919714E-04  0.1183635E-03  0.2360915E-02  0.2019203E-02  0.3207524E-01  0.3207524E-01  0.1454988E-01  0.2488794E-01  0.3898940E-01  0.6669239E-01  0.3919315E-01  0.3352046E-01  0.1048214E-01  0.1792998E-01  0.1230065E+00  0.7013527E-01  0.2339061E-01  0.2000513E-01  0.6427009E-02  0.1099357E-01  0.9318972E-02  0.1594035E-01  0.2050139E-01  0.1753409E-01  0.3945829E-02  0.6749444E-02  0.2984998E-01  0.2552959E-01  0.9214627E-02  0.1576186E-01  0.1644242E-02  0.2812519E-02  0.4361554E-02  0.3730277E-02  0.9957431E-04  0.9957431E-04  0.5636287E-05  0.5636287E-05  0.7543215E-02  0.3771607E-02  0.2494063E-02  0.2494063E-02  0.1153384E-01  0.3844613E-02  0.7139134E-01  0.3569567E-01  0.6791736E-03  0.6791736E-03  0.5523578E-03  0.5523578E-03  0.2475457E-01  0.1237729E-01  0.2883898E-03  0.2883898E-03  0.2545634E-01  0.1272817E-01  0.1579104E-02  0.1579104E-02  0.2376633E-03  0.2376633E-03  0.2616098E-01  0.1308049E-01  0.0000000E+00  0.0000000E+00  0.5036009E-02  0.2518005E-02  0.2258087E-01  0.2258087E-01  0.3047338E-02  0.1015779E-02  0.1451410E+00  0.7257048E-01  0.6643286E-02  0.6643286E-02  0.1508462E-01  0.1508462E-01  0.3935818E-01  0.1967909E-01  0.7562981E-02  0.7562981E-02  0.5988402E-01  0.2994201E-01  0.1221289E-01  0.1221289E-01  0.1751753E-01  0.1751753E-01  0.6637225E-01  0.3318612E-01  0.1595633E-01  0.1595633E-01  0.1655942E-01  0.3311884E-01
  0.3419997E+01  0.9687481E-03  0.8285345E-03  0.3095159E-02  0.1323588E-02  0.7894959E-02  0.6752267E-02  0.0000000E+00  0.0000000E+00  0.1098353E-05  0.4696905E-06  0.3917935E-01  0.3917935E-01  0.1611504E-01  0.3223009E-01  0.2769228E-01  0.2769228E-01  0.4288911E-01  0.4288911E-01  0.1081002E-01  0.1849082E-01  0.3417651E-01  0.5845982E-01  0.3289184E-01  0.2813117E-01  0.2860650E-02  0.4893217E-02  0.1188034E+00  0.6773876E-01  0.8360698E-02  0.7150596E-02  0.1998995E-02  0.3419333E-02  0.4070501E-02  0.6962701E-02  0.8436454E-02  0.7215388E-02  0.7787332E-02  0.1332044E-01  0.1750002E-01  0.1496712E-01  0.1522920E-01  0.2604995E-01  0.2084678E-02  0.3565897E-02  0.5315494E-02  0.4546146E-02  0.6014599E-02  0.6014599E-02  0.2769168E-01  0.1384584E-01  0.2494799E-01  0.1247399E-01  0.1220939E-01  0.1044224E-01  0.4756519E-01  0.4068077E-01  0.3536478E-01  0.1512310E-01  0.2725019E-02  0.2330609E-02  0.1439127E+00  0.4102774E-01  0.1938703E-01  0.8290504E-02  0.1103852E-02  0.9440843E-03  0.3409281E-02  0.2915832E-02  0.1545382E-01  0.6608542E-02  0.1618971E-02  0.1384647E-02  0.2568060E-01  0.1098183E-01  0.7053601E-02  0.6032683E-02  0.1746387E-03  0.1493621E-03  0.2506436E-02  0.1071831E-02  0.1609418E-01  0.1609418E-01  0.4574918E-01  0.4574918E-01  0.2690103E-01  0.4601492E-01  0.6344963E-01  0.1085323E+00  0.6446240E-01  0.5513231E-01  0.1867760E-02  0.3194853E-02  0.1774375E+00  0.1011705E+00  0.6933349E-02  0.5929839E-02  0.0000000E+00  0.0000000E+00  0.5876225E-04  0.1005144E-03  0.1905096E-02  0.1629358E-02  0.1598653E-02  0.2734538E-02  0.5251797E-02  0.4491668E-02  0.6095868E-02  0.1042714E-01  0.9995146E-04  0.1709696E-03  0.2650331E-02  0.2266730E-02  0.3365358E-01  0.3365358E-01  0.1559771E-01  0.2668029E-01  0.4194892E-01  0.7175472E-01  0.4099060E-01  0.3505776E-01  0.1101210E-01  0.1883648E-01  0.1278338E+00  0.7288766E-01  0.2459550E-01  0.2103562E-01  0.6846032E-02  0.1171032E-01  0.9966997E-02  0.1704881E-01  0.2148773E-01  0.1837767E-01  0.4120468E-02  0.7048169E-02  0.3115813E-01  0.2664840E-01  0.9814317E-02  0.1678765E-01  0.1823273E-02  0.3118756E-02  0.4646028E-02  0.3973577E-02  0.1427856E-03  0.1427856E-03  0.9393763E-05  0.9393763E-05  0.8290022E-02  0.4145011E-02  0.3148811E-02  0.3148811E-02  0.1394708E-01  0.4649026E-02  0.7969823E-01  0.3984911E-01  0.9497178E-03  0.9497178E-03  0.7411740E-03  0.7411740E-03  0.2624912E-01  0.1312456E-01  0.3851469E-03  0.3851469E-03  0.2775877E-01  0.1387938E-01  0.1830860E-02  0.1830860E-02  0.3466324E-03  0.3466324E-03  0.2947131E-01  0.1473566E-01  0.0000000E+00  0.0000000E+00  0.5744311E-02  0.2872155E-02  0.2685135E-01  0.2685135E-01  0.4075021E-02  0.1358340E-02  0.1469849E+00  0.7349247E-01  0.7360040E-02  0.7360040E-02  0.1688256E-01  0.1688256E-01  0.4182968E-01  0.2091484E-01  0.7654101E-02  0.7654101E-02  0.6134570E-01  0.3067285E-01  0.1275867E-01  0.1275867E-01  0.1906657E-01  0.1906657E-01  0.6782828E-01  0.3391414E-01  0.1689947E-01  0.1689947E-01  0.1732736E-01  0.3465472E-01
  0.3449997E+01  0.1220270E-02  0.1043652E-02  0.3366450E-02  0.1439600E-02  0.8173943E-02  0.6990872E-02  0.0000000E+00  0.0000000E+00  0.7688493E-05  0.3287842E-05  0.4036228E-01  0.4036228E-01  0.1693002E-01  0.3386005E-01  0.2911740E-01  0.2911740E-01  0.4456355E-01  0.4456355E-01  0.1175789E-01  0.2011217E-01  0.3577571E-01  0.6119529E-01  0.3416098E-01  0.2921663E-01  0.3240686E-02  0.5543278E-02  0.1231194E+00  0.7019963E-01  0.8887379E-02  0.7601047E-02  0.2208228E-02  0.3777233E-02  0.4484587E-02  0.7671005E-02  0.8901603E-02  0.7613213E-02  0.8170105E-02  0.1397518E-01  0.1831282E-01  0.1566227E-01  0.1551422E-01  0.2653749E-01  0.2292267E-02  0.3920984E-02  0.5662027E-02  0.4842523E-02  0.6715354E-02  0.6715354E-02  0.2935130E-01  0.1467565E-01  0.2648019E-01  0.1324009E-01  0.1439836E-01  0.1231438E-01  0.4832745E-01  0.4133270E-01  0.3778335E-01  0.1615735E-01  0.3480681E-02  0.2976899E-02  0.1508543E+00  0.4300671E-01  0.2106091E-01  0.9006310E-02  0.1399306E-02  0.1196775E-02  0.3697047E-02  0.3161948E-02  0.1638412E-01  0.7006369E-02  0.1778233E-02  0.1520857E-02  0.2695798E-01  0.1152808E-01  0.7417150E-02  0.6343614E-02  0.2053927E-03  0.1756649E-03  0.2809581E-02  0.1201466E-02  0.1837986E-01  0.1837986E-01  0.4774544E-01  0.4774544E-01  0.2952718E-01  0.5050702E-01  0.6435851E-01  0.1100869E+00  0.6791788E-01  0.5808765E-01  0.2331807E-02  0.3988618E-02  0.1829695E+00  0.1043247E+00  0.7988868E-02  0.6832586E-02  0.0000000E+00  0.0000000E+00  0.6974595E-04  0.1193023E-03  0.2051175E-02  0.1754295E-02  0.1671144E-02  0.2858536E-02  0.5799329E-02  0.4959952E-02  0.6300714E-02  0.1077754E-01  0.1279598E-03  0.2188786E-03  0.2976542E-02  0.2545727E-02  0.3527475E-01  0.3527475E-01  0.1664113E-01  0.2846509E-01  0.4489695E-01  0.7679740E-01  0.4277323E-01  0.3658237E-01  0.1157225E-01  0.1979464E-01  0.1328681E+00  0.7575809E-01  0.2593109E-01  0.2217791E-01  0.7271101E-02  0.1243741E-01  0.1063314E-01  0.1818827E-01  0.2250096E-01  0.1924424E-01  0.4300050E-02  0.7355347E-02  0.3246901E-01  0.2776955E-01  0.1038985E-01  0.1777211E-01  0.1976493E-02  0.3380843E-02  0.4942033E-02  0.4226739E-02  0.1822395E-03  0.1822395E-03  0.1596944E-04  0.1596944E-04  0.9155187E-02  0.4577593E-02  0.3883407E-02  0.3883407E-02  0.1671731E-01  0.5572438E-02  0.8755990E-01  0.4377995E-01  0.1301048E-02  0.1301048E-02  0.1003262E-02  0.1003262E-02  0.2778595E-01  0.1389298E-01  0.4875364E-03  0.4875364E-03  0.3008560E-01  0.1504280E-01  0.2093890E-02  0.2093890E-02  0.4687523E-03  0.4687523E-03  0.3280520E-01  0.1640260E-01  0.0000000E+00  0.0000000E+00  0.6494885E-02  0.3247442E-02  0.3137819E-01  0.3137819E-01  0.5480351E-02  0.1826784E-02  0.1488910E+00  0.7444548E-01  0.8128454E-02  0.8128454E-02  0.1872567E-01  0.1872567E-01  0.4432937E-01  0.2216468E-01  0.7765887E-02  0.7765887E-02  0.6281396E-01  0.3140698E-01  0.1336269E-01  0.1336269E-01  0.2053764E-01  0.2053764E-01  0.6931062E-01  0.3465531E-01  0.1788018E-01  0.1788018E-01  0.1813476E-01  0.3626951E-01
  0.3479997E+01  0.1444334E-02  0.1235286E-02  0.3687179E-02  0.1576754E-02  0.8468304E-02  0.7242628E-02  0.0000000E+00  0.0000000E+00  0.9885179E-05  0.4227215E-05  0.4160452E-01  0.4160452E-01  0.1776366E-01  0.3552733E-01  0.3054472E-01  0.3054472E-01  0.4629290E-01  0.4629290E-01  0.1267172E-01  0.2167532E-01  0.3741885E-01  0.6400591E-01  0.3549493E-01  0.3035750E-01  0.3631697E-02  0.6212113E-02  0.1275325E+00  0.7271592E-01  0.9472267E-02  0.8101280E-02  0.2430649E-02  0.4157688E-02  0.4886033E-02  0.8357688E-02  0.9367852E-02  0.8011979E-02  0.8555081E-02  0.1463369E-01  0.1914154E-01  0.1637105E-01  0.1581792E-01  0.2705696E-01  0.2519081E-02  0.4308954E-02  0.6040361E-02  0.5166098E-02  0.7442460E-02  0.7442460E-02  0.3108670E-01  0.1554335E-01  0.2821559E-01  0.1410779E-01  0.1656868E-01  0.1417058E-01  0.4920065E-01  0.4207951E-01  0.4020961E-01  0.1719490E-01  0.4373651E-02  0.3740623E-02  0.1577762E+00  0.4498005E-01  0.2276557E-01  0.9735275E-02  0.1733205E-02  0.1482346E-02  0.3990307E-02  0.3412762E-02  0.1735396E-01  0.7421101E-02  0.1958361E-02  0.1674914E-02  0.2819691E-01  0.1205789E-01  0.7842209E-02  0.6707151E-02  0.2592117E-03  0.2216942E-03  0.3146776E-02  0.1345661E-02  0.2069960E-01  0.2069960E-01  0.4974499E-01  0.4974499E-01  0.3245370E-01  0.5551291E-01  0.6526575E-01  0.1116388E+00  0.7147320E-01  0.6112838E-01  0.2810144E-02  0.4806826E-02  0.1883651E+00  0.1074011E+00  0.9155319E-02  0.7830208E-02  0.0000000E+00  0.0000000E+00  0.9610637E-04  0.1643925E-03  0.2233502E-02  0.1910232E-02  0.1743086E-02  0.2981595E-02  0.6393532E-02  0.5468152E-02  0.6537962E-02  0.1118336E-01  0.1669511E-03  0.2855743E-03  0.3345039E-02  0.2860888E-02  0.3701455E-01  0.3701455E-01  0.1777574E-01  0.3040587E-01  0.4778175E-01  0.8173193E-01  0.4463934E-01  0.3817839E-01  0.1213680E-01  0.2076032E-01  0.1380221E+00  0.7869679E-01  0.2727714E-01  0.2332914E-01  0.7725823E-02  0.1321522E-01  0.1132237E-01  0.1936720E-01  0.2354438E-01  0.2013665E-01  0.4508181E-02  0.7711362E-02  0.3385020E-01  0.2895083E-01  0.1099889E-01  0.1881388E-01  0.2152777E-02  0.3682381E-02  0.5274286E-02  0.4510903E-02  0.2179356E-03  0.2179356E-03  0.3099949E-04  0.3099949E-04  0.1008892E-01  0.5044462E-02  0.4684701E-02  0.4684701E-02  0.1973741E-01  0.6579137E-02  0.9510215E-01  0.4755108E-01  0.1735979E-02  0.1735979E-02  0.1325474E-02  0.1325474E-02  0.2942048E-01  0.1471024E-01  0.6378375E-03  0.6378375E-03  0.3252613E-01  0.1626306E-01  0.2373828E-02  0.2373828E-02  0.6124769E-03  0.6124769E-03  0.3625551E-01  0.1812776E-01  0.0000000E+00  0.0000000E+00  0.7367578E-02  0.3683789E-02  0.3616437E-01  0.3616437E-01  0.7105488E-02  0.2368496E-02  0.1508458E+00  0.7542289E-01  0.8943838E-02  0.8943838E-02  0.2061566E-01  0.2061566E-01  0.4677552E-01  0.2338776E-01  0.7878613E-02  0.7878613E-02  0.6428032E-01  0.3214016E-01  0.1393196E-01  0.1393196E-01  0.2191852E-01  0.2191852E-01  0.7087281E-01  0.3543641E-01  0.1887217E-01  0.1887217E-01  0.1896846E-01  0.3793691E-01
  0.3509997E+01  0.1678282E-02  0.1435372E-02  0.3962865E-02  0.1694646E-02  0.8707746E-02  0.7447415E-02  0.0000000E+00  0.0000000E+00  0.2306537E-04  0.9863480E-05  0.4288630E-01  0.4288630E-01  0.1863796E-01  0.3727592E-01  0.3201652E-01  0.3201652E-01  0.4810025E-01  0.4810025E-01  0.1355096E-01  0.2317927E-01  0.3907079E-01  0.6683160E-01  0.3689038E-01  0.3155098E-01  0.4079283E-02  0.6977721E-02  0.1321242E+00  0.7533396E-01  0.1009117E-01  0.8630607E-02  0.2699200E-02  0.4617053E-02  0.5338553E-02  0.9131736E-02  0.9910989E-02  0.8476504E-02  0.8957077E-02  0.1532132E-01  0.1999989E-01  0.1710517E-01  0.1609690E-01  0.2753417E-01  0.2760164E-02  0.4721332E-02  0.6456082E-02  0.5521649E-02  0.8202525E-02  0.8202525E-02  0.3286052E-01  0.1643026E-01  0.2985873E-01  0.1492937E-01  0.1878848E-01  0.1606909E-01  0.5010789E-01  0.4285545E-01  0.4277645E-01  0.1829256E-01  0.5413806E-02  0.4630229E-02  0.1641621E+00  0.4680061E-01  0.2450427E-01  0.1047880E-01  0.2146187E-02  0.1835555E-02  0.4306626E-02  0.3683299E-02  0.1823484E-01  0.7797793E-02  0.2167046E-02  0.1853394E-02  0.2950395E-01  0.1261682E-01  0.8232126E-02  0.7040632E-02  0.3042442E-03  0.2602088E-03  0.3509231E-02  0.1500658E-02  0.2309291E-01  0.2309291E-01  0.5182913E-01  0.5182913E-01  0.3524348E-01  0.6028490E-01  0.6615378E-01  0.1131578E+00  0.7514655E-01  0.6427006E-01  0.3353829E-02  0.5736813E-02  0.1936943E+00  0.1104397E+00  0.1043105E-01  0.8921294E-02  0.0000000E+00  0.0000000E+00  0.1323519E-03  0.2263914E-03  0.2420221E-02  0.2069927E-02  0.1830954E-02  0.3131896E-02  0.7043761E-02  0.6024269E-02  0.6761469E-02  0.1156567E-01  0.2180247E-03  0.3729369E-03  0.3734968E-02  0.3194380E-02  0.3873678E-01  0.3873678E-01  0.1891913E-01  0.3236166E-01  0.5054630E-01  0.8646076E-01  0.4655489E-01  0.3981669E-01  0.1275463E-01  0.2181712E-01  0.1434167E+00  0.8177269E-01  0.2864735E-01  0.2450103E-01  0.8216240E-02  0.1405409E-01  0.1202476E-01  0.2056866E-01  0.2457298E-01  0.2101637E-01  0.4691058E-02  0.8024178E-02  0.3533573E-01  0.3022134E-01  0.1161561E-01  0.1986880E-01  0.2321924E-02  0.3971711E-02  0.5626316E-02  0.4811980E-02  0.2649045E-03  0.2649045E-03  0.4509023E-04  0.4509023E-04  0.1101421E-01  0.5507103E-02  0.5426806E-02  0.5426806E-02  0.2305150E-01  0.7683833E-02  0.1020828E+00  0.5104138E-01  0.2206611E-02  0.2206611E-02  0.1679623E-02  0.1679623E-02  0.3111889E-01  0.1555944E-01  0.7871994E-03  0.7871994E-03  0.3486799E-01  0.1743399E-01  0.2617130E-02  0.2617130E-02  0.7721701E-03  0.7721701E-03  0.3966921E-01  0.1983461E-01  0.0000000E+00  0.0000000E+00  0.8332314E-02  0.4166157E-02  0.4104442E-01  0.4104442E-01  0.9024654E-02  0.3008218E-02  0.1529011E+00  0.7645057E-01  0.9805255E-02  0.9805255E-02  0.2248121E-01  0.2248121E-01  0.4939264E-01  0.2469632E-01  0.8014822E-02  0.8014822E-02  0.6583689E-01  0.3291845E-01  0.1459515E-01  0.1459515E-01  0.2333698E-01  0.2333698E-01  0.7252612E-01  0.3626306E-01  0.1986885E-01  0.1986885E-01  0.1984772E-01  0.3969544E-01
  0.3539997E+01  0.1946278E-02  0.1664579E-02  0.4306647E-02  0.1841658E-02  0.9010889E-02  0.7706682E-02  0.0000000E+00  0.0000000E+00  0.3075380E-04  0.1315130E-04  0.4411535E-01  0.4411535E-01  0.1960342E-01  0.3920683E-01  0.3355696E-01  0.3355696E-01  0.4993613E-01  0.4993613E-01  0.1448401E-01  0.2477529E-01  0.4068373E-01  0.6959058E-01  0.3830836E-01  0.3276373E-01  0.4537844E-02  0.7762101E-02  0.1368466E+00  0.7802654E-01  0.1073591E-01  0.9182027E-02  0.2969398E-02  0.5079233E-02  0.5789433E-02  0.9902978E-02  0.1041789E-01  0.8910038E-02  0.9338205E-02  0.1597324E-01  0.2092802E-01  0.1789896E-01  0.1640115E-01  0.2805459E-01  0.2991912E-02  0.5117744E-02  0.6890478E-02  0.5893172E-02  0.9017495E-02  0.9017495E-02  0.3471564E-01  0.1735782E-01  0.3160731E-01  0.1580365E-01  0.2107306E-01  0.1802302E-01  0.5102172E-01  0.4363701E-01  0.4533781E-01  0.1938788E-01  0.6472622E-02  0.5535795E-02  0.1703198E+00  0.4855606E-01  0.2625504E-01  0.1122748E-01  0.2573448E-02  0.2200976E-02  0.4614166E-02  0.3946327E-02  0.1914427E-01  0.8186695E-02  0.2381225E-02  0.2036574E-02  0.3088788E-01  0.1320863E-01  0.8617654E-02  0.7370360E-02  0.3723422E-03  0.3184506E-03  0.3887064E-02  0.1662231E-02  0.2565646E-01  0.2565646E-01  0.5389788E-01  0.5389788E-01  0.3813104E-01  0.6522414E-01  0.6705442E-01  0.1146984E+00  0.7884460E-01  0.6743287E-01  0.3946944E-02  0.6751352E-02  0.1990059E+00  0.1134683E+00  0.1171227E-01  0.1001707E-01  0.0000000E+00  0.0000000E+00  0.1609093E-03  0.2752395E-03  0.2608588E-02  0.2231030E-02  0.1914429E-02  0.3274682E-02  0.7775279E-02  0.6649910E-02  0.7014098E-02  0.1199780E-01  0.2899666E-03  0.4959954E-03  0.4170468E-02  0.3566847E-02  0.4056335E-01  0.4056335E-01  0.2008064E-01  0.3434845E-01  0.5332184E-01  0.9120839E-01  0.4854950E-01  0.4152260E-01  0.1336476E-01  0.2286078E-01  0.1490051E+00  0.8495902E-01  0.3002030E-01  0.2567526E-01  0.8736852E-02  0.1494461E-01  0.1273264E-01  0.2177952E-01  0.2569661E-01  0.2197737E-01  0.4900302E-02  0.8382095E-02  0.3682344E-01  0.3149373E-01  0.1223398E-01  0.2092654E-01  0.2497112E-02  0.4271375E-02  0.5980533E-02  0.5114929E-02  0.3344184E-03  0.3344184E-03  0.7702883E-04  0.7702883E-04  0.1199683E-01  0.5998416E-02  0.6190517E-02  0.6190517E-02  0.2681843E-01  0.8939478E-02  0.1085766E+00  0.5428830E-01  0.2757084E-02  0.2757084E-02  0.2123015E-02  0.2123015E-02  0.3279568E-01  0.1639784E-01  0.9685034E-03  0.9685034E-03  0.3715256E-01  0.1857628E-01  0.2903637E-02  0.2903637E-02  0.9666206E-03  0.9666206E-03  0.4300871E-01  0.2150436E-01  0.3757549E-05  0.3757549E-05  0.9318680E-02  0.4659340E-02  0.4636043E-01  0.4636043E-01  0.1129231E-01  0.3764105E-02  0.1550946E+00  0.7754729E-01  0.1074182E-01  0.1074182E-01  0.2443412E-01  0.2443412E-01  0.5198439E-01  0.2599220E-01  0.8131306E-02  0.8131306E-02  0.6740001E-01  0.3370000E-01  0.1523392E-01  0.1523392E-01  0.2480243E-01  0.2480243E-01  0.7425081E-01  0.3712540E-01  0.2093221E-01  0.2093221E-01  0.2079273E-01  0.4158546E-01
  0.3569997E+01  0.2176930E-02  0.1861848E-02  0.4606497E-02  0.1969883E-02  0.9322821E-02  0.7973466E-02  0.1098355E-05  0.9393830E-06  0.5491769E-04  0.2348454E-04  0.4548280E-01  0.4548280E-01  0.2059028E-01  0.4118057E-01  0.3510784E-01  0.3510784E-01  0.5173302E-01  0.5173302E-01  0.1548187E-01  0.2648215E-01  0.4237796E-01  0.7248861E-01  0.3980156E-01  0.3404081E-01  0.5029907E-02  0.8603789E-02  0.1416755E+00  0.8077989E-01  0.1140371E-01  0.9753169E-02  0.3264318E-02  0.5583701E-02  0.6221636E-02  0.1064227E-01  0.1094619E-01  0.9361870E-02  0.9689678E-02  0.1657445E-01  0.2186931E-01  0.1870401E-01  0.1669001E-01  0.2854870E-01  0.3238492E-02  0.5539526E-02  0.7313385E-02  0.6254869E-02  0.9955497E-02  0.9955497E-02  0.3658503E-01  0.1829251E-01  0.3346024E-01  0.1673012E-01  0.2335983E-01  0.1997880E-01  0.5199597E-01  0.4447025E-01  0.4795408E-01  0.2050668E-01  0.7766479E-02  0.6642383E-02  0.1760829E+00  0.5019907E-01  0.2800692E-01  0.1197664E-01  0.3089672E-02  0.2642483E-02  0.4959050E-02  0.4241293E-02  0.2005702E-01  0.8577014E-02  0.2565746E-02  0.2194388E-02  0.3221798E-01  0.1377742E-01  0.9072368E-02  0.7759260E-02  0.4393416E-03  0.3757526E-03  0.4283581E-02  0.1831795E-02  0.2831886E-01  0.2831886E-01  0.5600672E-01  0.5600672E-01  0.4089123E-01  0.6994554E-01  0.6798692E-01  0.1162934E+00  0.8258837E-01  0.7063478E-01  0.4599909E-02  0.7868266E-02  0.2042681E+00  0.1164687E+00  0.1306379E-01  0.1117297E-01  0.2196714E-05  0.3757537E-05  0.1960568E-03  0.3353604E-03  0.2802996E-02  0.2397300E-02  0.1982527E-02  0.3391164E-02  0.8535899E-02  0.7300440E-02  0.7245292E-02  0.1239326E-01  0.3602610E-03  0.6162359E-03  0.4648283E-02  0.3975505E-02  0.4235036E-01  0.4235036E-01  0.2133550E-01  0.3649493E-01  0.5602050E-01  0.9582452E-01  0.5055674E-01  0.4323932E-01  0.1396557E-01  0.2388848E-01  0.1546595E+00  0.8818300E-01  0.3151351E-01  0.2695235E-01  0.9262963E-02  0.1584454E-01  0.1354213E-01  0.2316416E-01  0.2683945E-01  0.2295480E-01  0.5113378E-02  0.8746568E-02  0.3836663E-01  0.3281356E-01  0.1284851E-01  0.2197772E-01  0.2686025E-02  0.4594516E-02  0.6359489E-02  0.5439036E-02  0.4227203E-03  0.4227203E-03  0.1164831E-03  0.1164831E-03  0.1309969E-01  0.6549843E-02  0.7102653E-02  0.7102653E-02  0.3082488E-01  0.1027496E-01  0.1145906E+00  0.5729532E-01  0.3341376E-02  0.3341376E-02  0.2665031E-02  0.2665031E-02  0.3464627E-01  0.1732313E-01  0.1152623E-02  0.1152623E-02  0.3947095E-01  0.1973548E-01  0.3238059E-02  0.3238059E-02  0.1194889E-02  0.1194889E-02  0.4609552E-01  0.2304776E-01  0.5636304E-05  0.5636304E-05  0.1039896E-01  0.5199478E-02  0.5200142E-01  0.5200142E-01  0.1390472E-01  0.4634907E-02  0.1573350E+00  0.7866750E-01  0.1164644E-01  0.1164644E-01  0.2659093E-01  0.2659093E-01  0.5469733E-01  0.2734867E-01  0.8278789E-02  0.8278789E-02  0.6896783E-01  0.3448391E-01  0.1595067E-01  0.1595067E-01  0.2614950E-01  0.2614950E-01  0.7601026E-01  0.3800513E-01  0.2202566E-01  0.2202566E-01  0.2178941E-01  0.4357883E-01
  0.3599997E+01  0.2394409E-02  0.2047850E-02  0.4950286E-02  0.2116899E-02  0.9624868E-02  0.8231795E-02  0.6590157E-05  0.5636318E-05  0.7578643E-04  0.3240867E-04  0.4690297E-01  0.4690297E-01  0.2161175E-01  0.4322350E-01  0.3670925E-01  0.3670925E-01  0.5363317E-01  0.5363317E-01  0.1648521E-01  0.2819839E-01  0.4402494E-01  0.7530581E-01  0.4137277E-01  0.3538460E-01  0.5534596E-02  0.9467072E-02  0.1465906E+00  0.8358238E-01  0.1214455E-01  0.1038679E-01  0.3560321E-02  0.6090023E-02  0.6666463E-02  0.1140316E-01  0.1155030E-01  0.9878544E-02  0.1005158E-01  0.1719349E-01  0.2288089E-01  0.1956918E-01  0.1701842E-01  0.2911046E-01  0.3476277E-02  0.5946264E-02  0.7784055E-02  0.6657416E-02  0.1090228E-01  0.1090228E-01  0.3857526E-01  0.1928763E-01  0.3537687E-01  0.1768844E-01  0.2558835E-01  0.2188478E-01  0.5296253E-01  0.4529691E-01  0.5074827E-01  0.2170156E-01  0.9108666E-02  0.7790306E-02  0.1817361E+00  0.5181071E-01  0.2962700E-01  0.1266944E-01  0.3617983E-02  0.3094327E-02  0.5348977E-02  0.4574783E-02  0.2102687E-01  0.8991753E-02  0.2806287E-02  0.2400114E-02  0.3358763E-01  0.1436313E-01  0.9516103E-02  0.8138770E-02  0.5151281E-03  0.4405701E-03  0.4699863E-02  0.2009810E-02  0.3093403E-01  0.3093403E-01  0.5816390E-01  0.5816390E-01  0.4377611E-01  0.7488020E-01  0.6891064E-01  0.1178735E+00  0.8637059E-01  0.7386959E-01  0.5335810E-02  0.9127044E-02  0.2094721E+00  0.1194359E+00  0.1450151E-01  0.1240261E-01  0.4393400E-05  0.7515026E-05  0.2388928E-03  0.4086323E-03  0.3028708E-02  0.2590343E-02  0.2065452E-02  0.3533011E-02  0.9366256E-02  0.8010614E-02  0.7489128E-02  0.1281035E-01  0.4333016E-03  0.7411738E-03  0.5186500E-02  0.4435822E-02  0.4423295E-01  0.4423295E-01  0.2256291E-01  0.3859445E-01  0.5854674E-01  0.1001457E+00  0.5258102E-01  0.4497061E-01  0.1458670E-01  0.2495093E-01  0.1605350E+00  0.9153312E-01  0.3297158E-01  0.2819938E-01  0.9774799E-02  0.1672005E-01  0.1433899E-01  0.2452721E-01  0.2798284E-01  0.2393270E-01  0.5322609E-02  0.9104462E-02  0.3999328E-01  0.3420478E-01  0.1346140E-01  0.2302608E-01  0.2879891E-02  0.4926129E-02  0.6777403E-02  0.5796463E-02  0.5204160E-03  0.5204160E-03  0.1784820E-03  0.1784820E-03  0.1421193E-01  0.7105963E-02  0.8025131E-02  0.8025131E-02  0.3506337E-01  0.1168779E-01  0.1202860E+00  0.6014301E-01  0.3976400E-02  0.3976400E-02  0.3267171E-02  0.3267171E-02  0.3657294E-01  0.1828647E-01  0.1353653E-02  0.1353653E-02  0.4162118E-01  0.2081059E-01  0.3519877E-02  0.3519877E-02  0.1418462E-02  0.1418462E-02  0.4910250E-01  0.2455125E-01  0.1127256E-04  0.1127256E-04  0.1152152E-01  0.5760759E-02  0.5744606E-01  0.5744606E-01  0.1663363E-01  0.5544542E-02  0.1597210E+00  0.7986052E-01  0.1259146E-01  0.1259146E-01  0.2875320E-01  0.2875320E-01  0.5741778E-01  0.2870889E-01  0.8425333E-02  0.8425333E-02  0.7055445E-01  0.3527723E-01  0.1660917E-01  0.1660917E-01  0.2741954E-01  0.2741954E-01  0.7779133E-01  0.3889567E-01  0.2317076E-01  0.2317076E-01  0.2277529E-01  0.4555058E-01
  0.3629997E+01  0.2626159E-02  0.2246057E-02  0.5323720E-02  0.2276591E-02  0.9945586E-02  0.8506094E-02  0.8786843E-05  0.7515063E-05  0.9665495E-04  0.4133271E-04  0.4829130E-01  0.4829130E-01  0.2268648E-01  0.4537296E-01  0.3842818E-01  0.3842818E-01  0.5563274E-01  0.5563274E-01  0.1755336E-01  0.3002549E-01  0.4573398E-01  0.7822917E-01  0.4290773E-01  0.3669740E-01  0.6049723E-02  0.1034821E-01  0.1517090E+00  0.8650073E-01  0.1292549E-01  0.1105469E-01  0.3884886E-02  0.6645200E-02  0.7134918E-02  0.1220447E-01  0.1216646E-01  0.1040552E-01  0.1045358E-01  0.1788112E-01  0.2387107E-01  0.2041604E-01  0.1732651E-01  0.2963745E-01  0.3744270E-02  0.6404673E-02  0.8273359E-02  0.7075900E-02  0.1186004E-01  0.1186004E-01  0.4060500E-01  0.2030250E-01  0.3732865E-01  0.1866433E-01  0.2782560E-01  0.2379821E-01  0.5407076E-01  0.4624475E-01  0.5344142E-01  0.2285324E-01  0.1062440E-01  0.9086655E-02  0.1872234E+00  0.5337510E-01  0.3141622E-01  0.1343456E-01  0.4211093E-02  0.3601593E-02  0.5715834E-02  0.4888542E-02  0.2198902E-01  0.9403197E-02  0.3036939E-02  0.2597381E-02  0.3493311E-01  0.1493850E-01  0.1001475E-01  0.8565246E-02  0.6139796E-03  0.5251142E-03  0.5135906E-02  0.2196276E-02  0.3366453E-01  0.3366453E-01  0.6030351E-01  0.6030351E-01  0.4657575E-01  0.7966904E-01  0.6984369E-01  0.1194695E+00  0.9028286E-01  0.7721560E-01  0.6126624E-02  0.1047975E-01  0.2145658E+00  0.1223401E+00  0.1596231E-01  0.1365197E-01  0.4942583E-05  0.8454418E-05  0.3004003E-03  0.5138425E-03  0.3245633E-02  0.2775870E-02  0.2156066E-02  0.3688008E-02  0.1027239E-01  0.8785593E-02  0.7745588E-02  0.1324903E-01  0.5134815E-03  0.8783236E-03  0.5744476E-02  0.4913039E-02  0.4621218E-01  0.4621218E-01  0.2383371E-01  0.4076818E-01  0.6107358E-01  0.1044679E+00  0.5464482E-01  0.4673570E-01  0.1525834E-01  0.2609979E-01  0.1664809E+00  0.9492330E-01  0.3448344E-01  0.2949242E-01  0.1031848E-01  0.1765003E-01  0.1512925E-01  0.2587898E-01  0.2912400E-01  0.2490869E-01  0.5565349E-02  0.9519675E-02  0.4160677E-01  0.3558474E-01  0.1409240E-01  0.2410543E-01  0.3064964E-02  0.5242701E-02  0.7189270E-02  0.6148718E-02  0.6500504E-03  0.6500504E-03  0.2536324E-03  0.2536324E-03  0.1531290E-01  0.7656451E-02  0.9022759E-02  0.9022759E-02  0.3957145E-01  0.1319048E-01  0.1256913E+00  0.6284566E-01  0.4672477E-02  0.4672477E-02  0.3973586E-02  0.3973586E-02  0.3846676E-01  0.1923338E-01  0.1582863E-02  0.1582863E-02  0.4377329E-01  0.2188664E-01  0.3853363E-02  0.3853363E-02  0.1659884E-02  0.1659884E-02  0.5198358E-01  0.2599179E-01  0.2442391E-04  0.2442391E-04  0.1268540E-01  0.6342701E-02  0.6283245E-01  0.6283245E-01  0.1948464E-01  0.6494881E-02  0.1622978E+00  0.8114889E-01  0.1369522E-01  0.1369522E-01  0.3102929E-01  0.3102929E-01  0.6031202E-01  0.3015601E-01  0.8613208E-02  0.8613208E-02  0.7211007E-01  0.3605504E-01  0.1730902E-01  0.1730902E-01  0.2872716E-01  0.2872716E-01  0.7973678E-01  0.3986839E-01  0.2438914E-01  0.2438914E-01  0.2386686E-01  0.4773372E-01
  0.3659997E+01  0.2875482E-02  0.2459294E-02  0.5701562E-02  0.2438168E-02  0.1027509E-01  0.8787909E-02  0.1427864E-04  0.1221199E-04  0.1449824E-03  0.6199906E-04  0.4976528E-01  0.4976528E-01  0.2375079E-01  0.4750158E-01  0.4015753E-01  0.4015753E-01  0.5765646E-01  0.5765646E-01  0.1861822E-01  0.3184696E-01  0.4751882E-01  0.8128218E-01  0.4461567E-01  0.3815814E-01  0.6613180E-02  0.1131202E-01  0.1568889E+00  0.8945417E-01  0.1373882E-01  0.1175031E-01  0.4203411E-02  0.7190045E-02  0.7591831E-02  0.1298603E-01  0.1280186E-01  0.1094896E-01  0.1080505E-01  0.1848231E-01  0.2493206E-01  0.2132347E-01  0.1763240E-01  0.3016068E-01  0.4015561E-02  0.6868722E-02  0.8804943E-02  0.7530544E-02  0.1278266E-01  0.1278266E-01  0.4279184E-01  0.2139592E-01  0.3939576E-01  0.1969788E-01  0.2988280E-01  0.2555767E-01  0.5522074E-01  0.4722828E-01  0.5612030E-01  0.2399881E-01  0.1215550E-01  0.1039615E-01  0.1925384E+00  0.5489032E-01  0.3315489E-01  0.1417808E-01  0.4770150E-02  0.4079734E-02  0.6143098E-02  0.5253966E-02  0.2303793E-01  0.9851748E-02  0.3347771E-02  0.2863225E-02  0.3631923E-01  0.1553125E-01  0.1050901E-01  0.8987967E-02  0.7468798E-03  0.6387788E-03  0.5625744E-02  0.2405746E-02  0.3656748E-01  0.3656748E-01  0.6249801E-01  0.6249801E-01  0.4935024E-01  0.8441488E-01  0.7080914E-01  0.1211209E+00  0.9406943E-01  0.8045412E-01  0.7011904E-02  0.1199405E-01  0.2197011E+00  0.1252682E+00  0.1746704E-01  0.1493892E-01  0.1153269E-04  0.1972697E-04  0.3619083E-03  0.6190537E-03  0.3474091E-02  0.2971262E-02  0.2259861E-02  0.3865551E-02  0.1121807E-01  0.9594400E-02  0.8016334E-02  0.1371215E-01  0.6035464E-03  0.1032382E-02  0.6373802E-02  0.5451278E-02  0.4825842E-01  0.4825842E-01  0.2515778E-01  0.4303303E-01  0.6348504E-01  0.1085928E+00  0.5683716E-01  0.4861072E-01  0.1594974E-01  0.2728246E-01  0.1729066E+00  0.9858707E-01  0.3599148E-01  0.3078219E-01  0.1087425E-01  0.1860068E-01  0.1595028E-01  0.2728337E-01  0.3029430E-01  0.2590961E-01  0.5858054E-02  0.1002036E-01  0.4329219E-01  0.3702622E-01  0.1476130E-01  0.2524960E-01  0.3261565E-02  0.5578992E-02  0.7678037E-02  0.6566742E-02  0.7627761E-03  0.7627761E-03  0.3532070E-03  0.3532070E-03  0.1645424E-01  0.8227121E-02  0.1013123E-01  0.1013123E-01  0.4429747E-01  0.1476582E-01  0.1308870E+00  0.6544351E-01  0.5416472E-02  0.5416472E-02  0.4792728E-02  0.4792728E-02  0.4037463E-01  0.2018732E-01  0.1885345E-02  0.1885345E-02  0.4587565E-01  0.2293783E-01  0.4173690E-02  0.4173690E-02  0.1893789E-02  0.1893789E-02  0.5472657E-01  0.2736328E-01  0.4884781E-04  0.4884781E-04  0.1391411E-01  0.6957054E-02  0.6830908E-01  0.6830908E-01  0.2234785E-01  0.7449284E-02  0.1650154E+00  0.8250769E-01  0.1485724E-01  0.1485724E-01  0.3355812E-01  0.3355812E-01  0.6323819E-01  0.3161909E-01  0.8833021E-02  0.8833021E-02  0.7385075E-01  0.3692538E-01  0.1799382E-01  0.1799382E-01  0.3017380E-01  0.3017380E-01  0.8180343E-01  0.4090172E-01  0.2568548E-01  0.2568548E-01  0.2494572E-01  0.4989145E-01
  0.3689997E+01  0.3141280E-02  0.2686621E-02  0.6048642E-02  0.2586590E-02  0.1061668E-01  0.9080056E-02  0.2196721E-04  0.1878774E-04  0.1988023E-03  0.8501415E-04  0.5128432E-01  0.5128432E-01  0.2489308E-01  0.4978617E-01  0.4188688E-01  0.4188688E-01  0.5975761E-01  0.5975761E-01  0.1971932E-01  0.3373041E-01  0.4929322E-01  0.8431733E-01  0.4631373E-01  0.3961042E-01  0.7195855E-02  0.1230870E-01  0.1622955E+00  0.9253691E-01  0.1462189E-01  0.1250557E-01  0.4509307E-02  0.7713289E-02  0.8027864E-02  0.1373187E-01  0.1347569E-01  0.1152526E-01  0.1113620E-01  0.1904876E-01  0.2594859E-01  0.2219287E-01  0.1795367E-01  0.3071022E-01  0.4286866E-02  0.7332798E-02  0.9356845E-02  0.8002565E-02  0.1384588E-01  0.1384588E-01  0.4496329E-01  0.2248164E-01  0.4160455E-01  0.2080227E-01  0.3199936E-01  0.2736787E-01  0.5640915E-01  0.4824469E-01  0.5883216E-01  0.2515849E-01  0.1376240E-01  0.1177047E-01  0.1976841E+00  0.5635731E-01  0.3488259E-01  0.1491690E-01  0.5309437E-02  0.4540966E-02  0.6601108E-02  0.5645684E-02  0.2416815E-01  0.1033506E-01  0.3643233E-02  0.3115922E-02  0.3771963E-01  0.1613011E-01  0.1099997E-01  0.9407871E-02  0.8918623E-03  0.7627770E-03  0.6113418E-02  0.2614291E-02  0.3958244E-01  0.3958244E-01  0.6468868E-01  0.6468868E-01  0.5205008E-01  0.8903302E-01  0.7178283E-01  0.1227864E+00  0.9788347E-01  0.8371613E-01  0.7954844E-02  0.1360697E-01  0.2248546E+00  0.1282066E+00  0.1906680E-01  0.1630713E-01  0.2031965E-04  0.3475729E-04  0.4393419E-03  0.7515060E-03  0.3718475E-02  0.3180275E-02  0.2359262E-02  0.4035580E-02  0.1226425E-01  0.1048916E-01  0.8291485E-02  0.1418280E-01  0.6864728E-03  0.1174230E-02  0.7056415E-02  0.6035091E-02  0.5033540E-01  0.5033540E-01  0.2653732E-01  0.4539277E-01  0.6574271E-01  0.1124546E+00  0.5904155E-01  0.5049606E-01  0.1665928E-01  0.2849614E-01  0.1794860E+00  0.1023385E+00  0.3757916E-01  0.3214008E-01  0.1141299E-01  0.1952222E-01  0.1679656E-01  0.2873096E-01  0.3152062E-01  0.2695843E-01  0.6160651E-02  0.1053796E-01  0.4509073E-01  0.3856444E-01  0.1542471E-01  0.2638438E-01  0.3457071E-02  0.5913411E-02  0.8150328E-02  0.6970675E-02  0.9130767E-03  0.9130767E-03  0.4621754E-03  0.4621754E-03  0.1761999E-01  0.8809996E-02  0.1137028E-01  0.1137028E-01  0.4934383E-01  0.1644794E-01  0.1356805E+00  0.6784025E-01  0.6172683E-02  0.6172683E-02  0.5692657E-02  0.5692657E-02  0.4241497E-01  0.2120748E-01  0.2179373E-02  0.2179373E-02  0.4782018E-01  0.2391009E-01  0.4501530E-02  0.4501530E-02  0.2150241E-02  0.2150241E-02  0.5718117E-01  0.2859058E-01  0.7702937E-04  0.7702937E-04  0.1522925E-01  0.7614624E-02  0.7357801E-01  0.7357801E-01  0.2506736E-01  0.8355787E-02  0.1679059E+00  0.8395293E-01  0.1611507E-01  0.1611507E-01  0.3611426E-01  0.3611426E-01  0.6630246E-01  0.3315123E-01  0.9082897E-02  0.9082897E-02  0.7556231E-01  0.3778116E-01  0.1875660E-01  0.1875660E-01  0.3149175E-01  0.3149175E-01  0.8393302E-01  0.4196651E-01  0.2703725E-01  0.2703725E-01  0.2611666E-01  0.5223332E-01
  0.3719997E+01  0.3375234E-02  0.2886713E-02  0.6441852E-02  0.2754739E-02  0.1094618E-01  0.9361865E-02  0.3185235E-04  0.2724214E-04  0.2734917E-03  0.1169537E-03  0.5285607E-01  0.5285607E-01  0.2595135E-01  0.5190270E-01  0.4368488E-01  0.4368488E-01  0.6200703E-01  0.6200703E-01  0.2084678E-01  0.3565897E-01  0.5108244E-01  0.8737784E-01  0.4807767E-01  0.4111906E-01  0.7788973E-02  0.1332324E-01  0.1678246E+00  0.9568948E-01  0.1556319E-01  0.1331062E-01  0.4843200E-02  0.8284420E-02  0.8481478E-02  0.1450779E-01  0.1414239E-01  0.1209546E-01  0.1145526E-01  0.1959452E-01  0.2699313E-01  0.2308623E-01  0.1829032E-01  0.3128607E-01  0.4589448E-02  0.7850372E-02  0.9918093E-02  0.8482579E-02  0.1483440E-01  0.1483440E-01  0.4721491E-01  0.2360746E-01  0.4375403E-01  0.2187702E-01  0.3400165E-01  0.2908036E-01  0.5771069E-01  0.4935785E-01  0.6146381E-01  0.2628387E-01  0.1545167E-01  0.1321525E-01  0.2029463E+00  0.5785750E-01  0.3650925E-01  0.1561251E-01  0.5852022E-02  0.5005019E-02  0.7160170E-02  0.6123830E-02  0.2529835E-01  0.1081837E-01  0.3973828E-02  0.3398668E-02  0.3912553E-01  0.1673131E-01  0.1163702E-01  0.9952712E-02  0.1042337E-02  0.8914721E-03  0.6708725E-02  0.2868863E-02  0.4260952E-01  0.4260952E-01  0.6692437E-01  0.6692437E-01  0.5464820E-01  0.9347718E-01  0.7273895E-01  0.1244219E+00  0.1017661E+00  0.8703683E-01  0.8953793E-02  0.1531570E-01  0.2300981E+00  0.1311963E+00  0.2072586E-01  0.1772606E-01  0.3514746E-04  0.6012066E-04  0.5123825E-03  0.8764438E-03  0.3941440E-02  0.3370968E-02  0.2464704E-02  0.4215941E-02  0.1335490E-01  0.1142195E-01  0.8586389E-02  0.1468725E-01  0.7864224E-03  0.1345196E-02  0.7767606E-02  0.6643347E-02  0.5245962E-01  0.5245962E-01  0.2788554E-01  0.4769895E-01  0.6791791E-01  0.1161753E+00  0.6122893E-01  0.5236685E-01  0.1748963E-01  0.2991648E-01  0.1862250E+00  0.1061809E+00  0.3915474E-01  0.3348761E-01  0.1197041E-01  0.2047570E-01  0.1763021E-01  0.3015694E-01  0.3275958E-01  0.2801806E-01  0.6503886E-02  0.1112507E-01  0.4689533E-01  0.4010785E-01  0.1606670E-01  0.2748251E-01  0.3676746E-02  0.6289170E-02  0.8656668E-02  0.7403729E-02  0.1093438E-02  0.1093438E-02  0.6228102E-03  0.6228102E-03  0.1888814E-01  0.9444072E-02  0.1271923E-01  0.1271923E-01  0.5482797E-01  0.1827599E-01  0.1402411E+00  0.7012055E-01  0.6990890E-02  0.6990890E-02  0.6736311E-02  0.6736311E-02  0.4457273E-01  0.2228636E-01  0.2553250E-02  0.2553250E-02  0.4974122E-01  0.2487061E-01  0.4854742E-02  0.4854742E-02  0.2411390E-02  0.2411390E-02  0.5956155E-01  0.2978078E-01  0.1258768E-03  0.1258768E-03  0.1663832E-01  0.8319158E-02  0.7869580E-01  0.7869580E-01  0.2758021E-01  0.9193405E-02  0.1709354E+00  0.8546768E-01  0.1742551E-01  0.1742551E-01  0.3863357E-01  0.3863357E-01  0.6952640E-01  0.3476320E-01  0.9380675E-02  0.9380675E-02  0.7729640E-01  0.3864820E-01  0.1957010E-01  0.1957010E-01  0.3287262E-01  0.3287262E-01  0.8614809E-01  0.4307405E-01  0.2844726E-01  0.2844726E-01  0.2735947E-01  0.5471893E-01
  0.3749997E+01  0.3589411E-02  0.3069891E-02  0.6816390E-02  0.2914904E-02  0.1127789E-01  0.9645562E-02  0.5162285E-04  0.4415111E-04  0.3613606E-03  0.1545292E-03  0.5452666E-01  0.5452666E-01  0.2714526E-01  0.5429053E-01  0.4546477E-01  0.4546477E-01  0.6423394E-01  0.6423394E-01  0.2199456E-01  0.3762228E-01  0.5292768E-01  0.9053418E-01  0.4984053E-01  0.4262677E-01  0.8430412E-02  0.1442044E-01  0.1734620E+00  0.9890374E-01  0.1652863E-01  0.1413633E-01  0.5195769E-02  0.8887499E-02  0.8966396E-02  0.1533726E-01  0.1487994E-01  0.1272626E-01  0.1177817E-01  0.2014687E-01  0.2811400E-01  0.2404486E-01  0.1864729E-01  0.3189667E-01  0.4877750E-02  0.8343521E-02  0.1051286E-01  0.8991262E-02  0.1576141E-01  0.1576141E-01  0.4951927E-01  0.2475964E-01  0.4587607E-01  0.2293803E-01  0.3579087E-01  0.3061062E-01  0.5900676E-01  0.5046634E-01  0.6401526E-01  0.2737495E-01  0.1727493E-01  0.1477461E-01  0.2080954E+00  0.5932544E-01  0.3813593E-01  0.1630813E-01  0.6402300E-02  0.5475651E-02  0.7732420E-02  0.6613255E-02  0.2656367E-01  0.1135947E-01  0.4324204E-02  0.3698332E-02  0.4058962E-01  0.1735741E-01  0.1230592E-01  0.1052480E-01  0.1254312E-02  0.1072767E-02  0.7384205E-02  0.3157719E-02  0.4570358E-01  0.4570358E-01  0.6914633E-01  0.6914633E-01  0.5717880E-01  0.9780584E-01  0.7372417E-01  0.1261072E+00  0.1054742E+00  0.9020817E-01  0.1001591E-01  0.1713247E-01  0.2353208E+00  0.1341741E+00  0.2238383E-01  0.1914407E-01  0.4558170E-04  0.7796868E-04  0.6128827E-03  0.1048352E-02  0.4159463E-02  0.3557435E-02  0.2581678E-02  0.4416028E-02  0.1455265E-01  0.1244634E-01  0.8894482E-02  0.1521425E-01  0.8841748E-03  0.1512404E-02  0.8489241E-02  0.7260534E-02  0.5463436E-01  0.5463436E-01  0.2934195E-01  0.5019017E-01  0.7001913E-01  0.1197695E+00  0.6349043E-01  0.5430102E-01  0.1831614E-01  0.3133025E-01  0.1930997E+00  0.1101007E+00  0.4081492E-01  0.3490750E-01  0.1252398E-01  0.2142260E-01  0.1849626E-01  0.3163834E-01  0.3391945E-01  0.2901006E-01  0.6848766E-02  0.1171499E-01  0.4875979E-01  0.4170245E-01  0.1673834E-01  0.2863138E-01  0.3920575E-02  0.6706246E-02  0.9191570E-02  0.7861211E-02  0.1279435E-02  0.1279435E-02  0.8106863E-03  0.8106863E-03  0.2017226E-01  0.1008613E-01  0.1413113E-01  0.1413113E-01  0.6046332E-01  0.2015444E-01  0.1446742E+00  0.7233709E-01  0.7835393E-02  0.7835393E-02  0.7842910E-02  0.7842910E-02  0.4668260E-01  0.2334130E-01  0.2973155E-02  0.2973155E-02  0.5166319E-01  0.2583160E-01  0.5190100E-02  0.5190100E-02  0.2707295E-02  0.2707295E-02  0.6179916E-01  0.3089958E-01  0.1822399E-03  0.1822399E-03  0.1806898E-01  0.9034492E-02  0.8372337E-01  0.8372337E-01  0.3000289E-01  0.1000097E-01  0.1742053E+00  0.8710266E-01  0.1888155E-01  0.1888155E-01  0.4110395E-01  0.4110395E-01  0.7266300E-01  0.3633150E-01  0.9707588E-02  0.9707588E-02  0.7905023E-01  0.3952511E-01  0.2041085E-01  0.2041085E-01  0.3423190E-01  0.3423190E-01  0.8852378E-01  0.4426189E-01  0.2986949E-01  0.2986949E-01  0.2872110E-01  0.5744220E-01
  0.3779997E+01  0.3832143E-02  0.3277490E-02  0.7254641E-02  0.3102313E-02  0.1161947E-01  0.9937709E-02  0.7139301E-04  0.6105981E-04  0.4657058E-03  0.1991505E-03  0.5624340E-01  0.5624340E-01  0.2832215E-01  0.5664431E-01  0.4735064E-01  0.4735064E-01  0.6658772E-01  0.6658772E-01  0.2319672E-01  0.3967860E-01  0.5478225E-01  0.9370645E-01  0.5170005E-01  0.4421715E-01  0.9072952E-02  0.1551952E-01  0.1791075E+00  0.1021227E+00  0.1752374E-01  0.1498741E-01  0.5537901E-02  0.9472724E-02  0.9444180E-02  0.1615452E-01  0.1564821E-01  0.1338334E-01  0.1204563E-01  0.2060437E-01  0.2928814E-01  0.2504907E-01  0.1900590E-01  0.3251009E-01  0.5166069E-02  0.8836698E-02  0.1111696E-01  0.9507926E-02  0.1672795E-01  0.1672795E-01  0.5190050E-01  0.2595025E-01  0.4815516E-01  0.2407758E-01  0.3764160E-01  0.3219347E-01  0.6047086E-01  0.5171853E-01  0.6670510E-01  0.2852521E-01  0.1900044E-01  0.1625037E-01  0.2132093E+00  0.6078336E-01  0.3978346E-01  0.1701267E-01  0.6961365E-02  0.5953800E-02  0.8328825E-02  0.7123338E-02  0.2777845E-01  0.1187894E-01  0.4677877E-02  0.4000815E-02  0.4212291E-01  0.1801309E-01  0.1297482E-01  0.1109688E-01  0.1486061E-02  0.1270974E-02  0.8008061E-02  0.3424500E-02  0.4895908E-01  0.4895908E-01  0.7138202E-01  0.7138202E-01  0.5955660E-01  0.1018731E+00  0.7475992E-01  0.1278788E+00  0.1093052E+00  0.9348474E-01  0.1113019E-01  0.1903848E-01  0.2405748E+00  0.1371698E+00  0.2412251E-01  0.2063110E-01  0.6919643E-04  0.1183623E-03  0.7271124E-03  0.1243745E-02  0.4393411E-02  0.3757523E-02  0.2701399E-02  0.4620814E-02  0.1581630E-01  0.1352710E-01  0.9215197E-02  0.1576284E-01  0.1000601E-02  0.1711555E-02  0.9255878E-02  0.7916210E-02  0.5700130E-01  0.5700130E-01  0.3084229E-01  0.5275654E-01  0.7204504E-01  0.1232349E+00  0.6587823E-01  0.5634323E-01  0.1918055E-01  0.3280883E-01  0.2003225E+00  0.1142189E+00  0.4247123E-01  0.3632408E-01  0.1306163E-01  0.2234226E-01  0.1936945E-01  0.3313196E-01  0.3510183E-01  0.3002130E-01  0.7230447E-02  0.1236787E-01  0.5068083E-01  0.4334544E-01  0.1742591E-01  0.2980749E-01  0.4183092E-02  0.7155288E-02  0.9789615E-02  0.8372697E-02  0.1486098E-02  0.1486098E-02  0.1022995E-02  0.1022995E-02  0.2151274E-01  0.1075637E-01  0.1576377E-01  0.1576377E-01  0.6646690E-01  0.2215563E-01  0.1489530E+00  0.7447649E-01  0.8702444E-02  0.8702444E-02  0.9113887E-02  0.9113887E-02  0.4889203E-01  0.2444602E-01  0.3378022E-02  0.3378022E-02  0.5348276E-01  0.2674138E-01  0.5532035E-02  0.5532035E-02  0.3008833E-02  0.3008833E-02  0.6388742E-01  0.3194371E-01  0.2310876E-03  0.2310876E-03  0.1958421E-01  0.9792106E-02  0.8871432E-01  0.8871432E-01  0.3221324E-01  0.1073775E-01  0.1776650E+00  0.8883252E-01  0.2035356E-01  0.2035356E-01  0.4340636E-01  0.4340636E-01  0.7594519E-01  0.3797260E-01  0.1006362E-01  0.1006362E-01  0.8076365E-01  0.4038183E-01  0.2118396E-01  0.2118396E-01  0.3566164E-01  0.3566164E-01  0.9108172E-01  0.4554086E-01  0.3147019E-01  0.3147019E-01  0.3008883E-01  0.6017766E-01
  0.3809997E+01  0.4047419E-02  0.3461609E-02  0.7762084E-02  0.3319312E-02  0.1194898E-01  0.1021952E-01  0.1109338E-03  0.9487757E-04  0.5799353E-03  0.2479986E-03  0.5810841E-01  0.5810841E-01  0.2951825E-01  0.5903650E-01  0.4925959E-01  0.4925959E-01  0.6892613E-01  0.6892613E-01  0.2444995E-01  0.4182228E-01  0.5659122E-01  0.9680076E-01  0.5366116E-01  0.4589441E-01  0.9743492E-02  0.1666650E-01  0.1849958E+00  0.1054801E+00  0.1854795E-01  0.1586338E-01  0.5906392E-02  0.1010304E-01  0.9925805E-02  0.1697835E-01  0.1645551E-01  0.1407379E-01  0.1234932E-01  0.2112384E-01  0.3046890E-01  0.2605892E-01  0.1936946E-01  0.3313196E-01  0.5481855E-02  0.9376858E-02  0.1177101E-01  0.1006731E-01  0.1771208E-01  0.1771208E-01  0.5433555E-01  0.2716777E-01  0.5048806E-01  0.2524403E-01  0.3946925E-01  0.3375660E-01  0.6199647E-01  0.5302333E-01  0.6930271E-01  0.2963603E-01  0.2087643E-01  0.1785484E-01  0.2184331E+00  0.6227260E-01  0.4132226E-01  0.1767070E-01  0.7557767E-02  0.6463880E-02  0.8927432E-02  0.7635304E-02  0.2912064E-01  0.1245291E-01  0.5045820E-02  0.4315503E-02  0.4364083E-01  0.1866220E-01  0.1374695E-01  0.1175726E-01  0.1731000E-02  0.1480460E-02  0.8694528E-02  0.3718055E-02  0.5228050E-01  0.5228050E-01  0.7363253E-01  0.7363253E-01  0.6175111E-01  0.1056269E+00  0.7581982E-01  0.1296918E+00  0.1130649E+00  0.9670022E-01  0.1230817E-01  0.2105345E-01  0.2458683E+00  0.1401881E+00  0.2589856E-01  0.2215008E-01  0.9445818E-04  0.1615732E-03  0.8424405E-03  0.1441017E-02  0.4622418E-02  0.3953383E-02  0.2845283E-02  0.4866932E-02  0.1719914E-01  0.1470979E-01  0.9566114E-02  0.1636309E-01  0.1119224E-02  0.1914462E-02  0.1010108E-01  0.8639077E-02  0.5937044E-01  0.5937044E-01  0.3238768E-01  0.5539997E-01  0.7404625E-01  0.1266580E+00  0.6829516E-01  0.5841033E-01  0.2010097E-01  0.3438324E-01  0.2078339E+00  0.1185018E+00  0.4416159E-01  0.3776979E-01  0.1364539E-01  0.2334080E-01  0.2022013E-01  0.3458706E-01  0.3630837E-01  0.3105322E-01  0.7667047E-02  0.1311468E-01  0.5257330E-01  0.4496400E-01  0.1823155E-01  0.3118555E-01  0.4454384E-02  0.7619341E-02  0.1039536E-01  0.8890769E-02  0.1722826E-02  0.1722826E-02  0.1315143E-02  0.1315143E-02  0.2294997E-01  0.1147499E-01  0.1762749E-01  0.1762749E-01  0.7258977E-01  0.2419659E-01  0.1531041E+00  0.7655206E-01  0.9683163E-02  0.9683163E-02  0.1034729E-01  0.1034729E-01  0.5110334E-01  0.2555167E-01  0.3790420E-02  0.3790420E-02  0.5529012E-01  0.2764506E-01  0.5855176E-02  0.5855176E-02  0.3307555E-02  0.3307555E-02  0.6593808E-01  0.3296904E-01  0.3250255E-03  0.3250255E-03  0.2113983E-01  0.1056992E-01  0.9356055E-01  0.9356055E-01  0.3422164E-01  0.1140722E-01  0.1811342E+00  0.9056710E-01  0.2189038E-01  0.2189038E-01  0.4558280E-01  0.4558280E-01  0.7927905E-01  0.3963953E-01  0.1047037E-01  0.1047037E-01  0.8253627E-01  0.4126813E-01  0.2200780E-01  0.2200780E-01  0.3707822E-01  0.3707822E-01  0.9376273E-01  0.4688136E-01  0.3307654E-01  0.3307654E-01  0.3161392E-01  0.6322783E-01
  0.3839997E+01  0.4250614E-02  0.3635394E-02  0.8300274E-02  0.3549459E-02  0.1227849E-01  0.1050134E-01  0.1669499E-03  0.1427861E-03  0.7183273E-03  0.3071794E-03  0.5992729E-01  0.5992729E-01  0.3081320E-01  0.6162640E-01  0.5124212E-01  0.5124212E-01  0.7141720E-01  0.7141720E-01  0.2575644E-01  0.4405706E-01  0.5849304E-01  0.1000539E+00  0.5567829E-01  0.4761959E-01  0.1043545E-01  0.1785012E-01  0.1908973E+00  0.1088449E+00  0.1969738E-01  0.1684644E-01  0.6297954E-02  0.1077282E-01  0.1045687E-01  0.1788674E-01  0.1724193E-01  0.1474639E-01  0.1265246E-01  0.2164236E-01  0.3164139E-01  0.2706171E-01  0.1973850E-01  0.3376322E-01  0.5813564E-02  0.9944255E-02  0.1244375E-01  0.1064268E-01  0.1874015E-01  0.1874015E-01  0.5681344E-01  0.2840672E-01  0.5283964E-01  0.2641982E-01  0.4137379E-01  0.3538548E-01  0.6350451E-01  0.5431310E-01  0.7183991E-01  0.3072101E-01  0.2285566E-01  0.1954760E-01  0.2236536E+00  0.6376089E-01  0.4292256E-01  0.1835504E-01  0.8159659E-02  0.6978656E-02  0.9641363E-02  0.8245903E-02  0.3050565E-01  0.1304518E-01  0.5418167E-02  0.4633958E-02  0.4527296E-01  0.1936015E-01  0.1454107E-01  0.1243644E-01  0.2000102E-02  0.1710614E-02  0.9554539E-02  0.4085823E-02  0.5569419E-01  0.5569419E-01  0.7595006E-01  0.7595006E-01  0.6385666E-01  0.1092285E+00  0.7696486E-01  0.1316504E+00  0.1167828E+00  0.9988002E-01  0.1354931E-01  0.2317644E-01  0.2512496E+00  0.1432564E+00  0.2776080E-01  0.2374279E-01  0.1279580E-03  0.2188755E-03  0.9929170E-03  0.1698411E-02  0.4840443E-02  0.4139852E-02  0.3000151E-02  0.5131837E-02  0.1867148E-01  0.1596902E-01  0.9892867E-02  0.1692201E-01  0.1260363E-02  0.2155884E-02  0.1100722E-01  0.9414069E-02  0.6180111E-01  0.6180111E-01  0.3391054E-01  0.5800487E-01  0.7599472E-01  0.1299909E+00  0.7082742E-01  0.6057608E-01  0.2105488E-01  0.3601493E-01  0.2155873E+00  0.1229226E+00  0.4583384E-01  0.3920000E-01  0.1422258E-01  0.2432810E-01  0.2110375E-01  0.3609852E-01  0.3752480E-01  0.3209358E-01  0.8157451E-02  0.1395353E-01  0.5459096E-01  0.4668963E-01  0.1906026E-01  0.3260307E-01  0.4767963E-02  0.8155727E-02  0.1109446E-01  0.9488683E-02  0.2025300E-02  0.2025300E-02  0.1629841E-02  0.1629841E-02  0.2439475E-01  0.1219738E-01  0.1952691E-01  0.1952691E-01  0.7921535E-01  0.2640511E-01  0.1573294E+00  0.7866471E-01  0.1072775E-01  0.1072775E-01  0.1161922E-01  0.1161922E-01  0.5313803E-01  0.2656901E-01  0.4171807E-02  0.4171807E-02  0.5701294E-01  0.2850647E-01  0.6147323E-02  0.6147323E-02  0.3664518E-02  0.3664518E-02  0.6786101E-01  0.3393051E-01  0.3982971E-03  0.3982971E-03  0.2291433E-01  0.1145716E-01  0.9816547E-01  0.9816547E-01  0.3607597E-01  0.1202532E-01  0.1848626E+00  0.9243130E-01  0.2349766E-01  0.2349766E-01  0.4772457E-01  0.4772457E-01  0.8261009E-01  0.4130504E-01  0.1095603E-01  0.1095603E-01  0.8430698E-01  0.4215349E-01  0.2281191E-01  0.2281191E-01  0.3855211E-01  0.3855211E-01  0.9654424E-01  0.4827212E-01  0.3477025E-01  0.3477025E-01  0.3321650E-01  0.6643301E-01
  0.3869997E+01  0.4418662E-02  0.3779119E-02  0.8879109E-02  0.3796988E-02  0.1266183E-01  0.1082919E-01  0.2042944E-03  0.1747254E-03  0.8655080E-03  0.3701185E-03  0.6192738E-01  0.6192738E-01  0.3206971E-01  0.6413943E-01  0.5325100E-01  0.5325100E-01  0.7392144E-01  0.7392144E-01  0.2702833E-01  0.4623267E-01  0.6035750E-01  0.1032431E+00  0.5774429E-01  0.4938657E-01  0.1114553E-01  0.1906473E-01  0.1969388E+00  0.1122896E+00  0.2086988E-01  0.1784924E-01  0.6680182E-02  0.1142663E-01  0.1099287E-01  0.1880358E-01  0.1807998E-01  0.1546314E-01  0.1292321E-01  0.2210548E-01  0.3288801E-01  0.2812790E-01  0.2011798E-01  0.3441233E-01  0.6175489E-02  0.1056334E-01  0.1317579E-01  0.1126877E-01  0.1972646E-01  0.1972646E-01  0.5939458E-01  0.2969729E-01  0.5532084E-01  0.2766042E-01  0.4317398E-01  0.3692512E-01  0.6508943E-01  0.5566863E-01  0.7439357E-01  0.3181304E-01  0.2470857E-01  0.2113233E-01  0.2290597E+00  0.6530210E-01  0.4448770E-01  0.1902435E-01  0.8718725E-02  0.7456805E-02  0.1031684E-01  0.8823616E-02  0.3187421E-01  0.1363042E-01  0.5805889E-02  0.4965562E-02  0.4705449E-01  0.2012199E-01  0.1541645E-01  0.1318512E-01  0.2265911E-02  0.1937950E-02  0.1035964E-01  0.4430111E-02  0.5915510E-01  0.5915510E-01  0.7831645E-01  0.7831645E-01  0.6589685E-01  0.1127183E+00  0.7811757E-01  0.1336222E+00  0.1205001E+00  0.1030593E+00  0.1487282E-01  0.2544035E-01  0.2568007E+00  0.1464215E+00  0.2957419E-01  0.2529372E-01  0.1702443E-03  0.2912073E-03  0.1154375E-02  0.1974588E-02  0.5052425E-02  0.4321152E-02  0.3171494E-02  0.5424923E-02  0.2016142E-01  0.1724331E-01  0.1021195E-01  0.1746780E-01  0.1393263E-02  0.2383213E-02  0.1196717E-01  0.1023508E-01  0.6436686E-01  0.6436686E-01  0.3551359E-01  0.6074692E-01  0.7792618E-01  0.1332947E+00  0.7351181E-01  0.6287193E-01  0.2203406E-01  0.3768984E-01  0.2234686E+00  0.1274163E+00  0.4752531E-01  0.4064665E-01  0.1481844E-01  0.2534733E-01  0.2199671E-01  0.3762595E-01  0.3878351E-01  0.3317011E-01  0.8673124E-02  0.1483561E-01  0.5668552E-01  0.4848103E-01  0.1991862E-01  0.3407132E-01  0.5086495E-02  0.8700584E-02  0.1179192E-01  0.1008519E-01  0.2355960E-02  0.2355960E-02  0.1984930E-02  0.1984930E-02  0.2590527E-01  0.1295264E-01  0.2153344E-01  0.2153344E-01  0.8598273E-01  0.2866091E-01  0.1613594E+00  0.8067968E-01  0.1184656E-01  0.1184656E-01  0.1302077E-01  0.1302077E-01  0.5527885E-01  0.2763942E-01  0.4551320E-02  0.4551320E-02  0.5863526E-01  0.2931763E-01  0.6441361E-02  0.6441361E-02  0.4054357E-02  0.4054357E-02  0.6975856E-01  0.3487928E-01  0.4621749E-03  0.4621749E-03  0.2485321E-01  0.1242661E-01  0.1025261E+00  0.1025261E+00  0.3780161E-01  0.1260054E-01  0.1888061E+00  0.9440307E-01  0.2521861E-01  0.2521861E-01  0.4967097E-01  0.4967097E-01  0.8611678E-01  0.4305839E-01  0.1145109E-01  0.1145109E-01  0.8610683E-01  0.4305341E-01  0.2362823E-01  0.2362823E-01  0.4007484E-01  0.4007484E-01  0.9935111E-01  0.4967555E-01  0.3649307E-01  0.3649307E-01  0.3489517E-01  0.6979034E-01
[truncated: 2,527,409 more chars]
