# Supplementary material for: Visualising reaction complexes in amine-based unloaded and CO2-loaded carbon capture solutions
Source: Nat Commun. 2026 Mar 12;17:3828. doi: 10.1038/s41467-026-70391-6 (PMC13121631; doi:10.1038/s41467-026-70391-6)
Supplement: Supplementary file 3 — Source Data [file 41467_2026_70391_MOESM3_ESM.zip › Source data/KCarb130624box.EPSR.z01]

#    r              Ow-Ow          Ow-Ow          Ow-Hw          Hw-Ow          Ow-K1          K1-Ow          Ow-C1a         C1a-Ow         Ow-C2a         C2a-Ow         Ow-H1a         H1a-Ow         Ow-N1a         N1a-Ow         Ow-O1a         O1a-Ow         Ow-H2a         H2a-Ow         Ow-C1z         C1z-Ow         Ow-N1z         N1z-Ow         Ow-H1z         H1z-Ow         Ow-C2z         C2z-Ow         Ow-H2z         H2z-Ow         Ow-O1z         O1z-Ow         Ow-C1c         C1c-Ow         Ow-C2c         C2c-Ow         Ow-H1c         H1c-Ow         Ow-N1c         N1c-Ow         Ow-O1c         O1c-Ow         Ow-H2c         H2c-Ow         Ow-C3c         C3c-Ow         Ow-O2c         O2c-Ow         Hw-Hw          Hw-Hw          Hw-K1          K1-Hw          Hw-C1a         C1a-Hw         Hw-C2a         C2a-Hw         Hw-H1a         H1a-Hw         Hw-N1a         N1a-Hw         Hw-O1a         O1a-Hw         Hw-H2a         H2a-Hw         Hw-C1z         C1z-Hw         Hw-N1z         N1z-Hw         Hw-H1z         H1z-Hw         Hw-C2z         C2z-Hw         Hw-H2z         H2z-Hw         Hw-O1z         O1z-Hw         Hw-C1c         C1c-Hw         Hw-C2c         C2c-Hw         Hw-H1c         H1c-Hw         Hw-N1c         N1c-Hw         Hw-O1c         O1c-Hw         Hw-H2c         H2c-Hw         Hw-C3c         C3c-Hw         Hw-O2c         O2c-Hw         K1-K1          K1-K1          K1-C1a         C1a-K1         K1-C2a         C2a-K1         K1-H1a         H1a-K1         K1-N1a         N1a-K1         K1-O1a         O1a-K1         K1-H2a         H2a-K1         K1-C1z         C1z-K1         K1-N1z         N1z-K1         K1-H1z         H1z-K1         K1-C2z         C2z-K1         K1-H2z         H2z-K1         K1-O1z         O1z-K1         K1-C1c         C1c-K1         K1-C2c         C2c-K1         K1-H1c         H1c-K1         K1-N1c         N1c-K1         K1-O1c         O1c-K1         K1-H2c         H2c-K1         K1-C3c         C3c-K1         K1-O2c         O2c-K1         C1a-C1a        C1a-C1a        C1a-C2a        C2a-C1a        C1a-H1a        H1a-C1a        C1a-N1a        N1a-C1a        C1a-O1a        O1a-C1a        C1a-H2a        H2a-C1a        C1a-C1z        C1z-C1a        C1a-N1z        N1z-C1a        C1a-H1z        H1z-C1a        C1a-C2z        C2z-C1a        C1a-H2z        H2z-C1a        C1a-O1z        O1z-C1a        C1a-C1c        C1c-C1a        C1a-C2c        C2c-C1a        C1a-H1c        H1c-C1a        C1a-N1c        N1c-C1a        C1a-O1c        O1c-C1a        C1a-H2c        H2c-C1a        C1a-C3c        C3c-C1a        C1a-O2c        O2c-C1a        C2a-C2a        C2a-C2a        C2a-H1a        H1a-C2a        C2a-N1a        N1a-C2a        C2a-O1a        O1a-C2a        C2a-H2a        H2a-C2a        C2a-C1z        C1z-C2a        C2a-N1z        N1z-C2a        C2a-H1z        H1z-C2a        C2a-C2z        C2z-C2a        C2a-H2z        H2z-C2a        C2a-O1z        O1z-C2a        C2a-C1c        C1c-C2a        C2a-C2c        C2c-C2a        C2a-H1c        H1c-C2a    
  0.0000000E+00  0.0000000E+00  0.0000000E+00  0.0000000E+00  0.0000000E+00  0.0000000E+00  0.0000000E+00  0.0000000E+00  0.0000000E+00  0.0000000E+00  0.0000000E+00  0.0000000E+00  0.0000000E+00  0.0000000E+00  0.0000000E+00  0.0000000E+00  0.0000000E+00  0.0000000E+00  0.0000000E+00  0.0000000E+00  0.0000000E+00  0.0000000E+00  0.0000000E+00  0.0000000E+00  0.0000000E+00  0.0000000E+00  0.0000000E+00  0.0000000E+00  0.0000000E+00  0.0000000E+00  0.0000000E+00  0.0000000E+00  0.0000000E+00  0.0000000E+00  0.0000000E+00  0.0000000E+00  0.0000000E+00  0.0000000E+00  0.0000000E+00  0.0000000E+00  0.0000000E+00  0.0000000E+00  0.0000000E+00  0.0000000E+00  0.0000000E+00  0.0000000E+00  0.0000000E+00  0.0000000E+00  0.0000000E+00  0.0000000E+00  0.0000000E+00  0.0000000E+00  0.0000000E+00  0.0000000E+00  0.0000000E+00  0.0000000E+00  0.0000000E+00  0.0000000E+00  0.0000000E+00  0.0000000E+00  0.0000000E+00  0.0000000E+00  0.0000000E+00  0.0000000E+00  0.0000000E+00  0.0000000E+00  0.0000000E+00  0.0000000E+00  0.0000000E+00  0.0000000E+00  0.0000000E+00  0.0000000E+00  0.0000000E+00  0.0000000E+00  0.0000000E+00  0.0000000E+00  0.0000000E+00  0.0000000E+00  0.0000000E+00  0.0000000E+00  0.0000000E+00  0.0000000E+00  0.0000000E+00  0.0000000E+00  0.0000000E+00  0.0000000E+00  0.0000000E+00  0.0000000E+00  0.0000000E+00  0.0000000E+00  0.0000000E+00  0.0000000E+00  0.0000000E+00  0.0000000E+00  0.0000000E+00  0.0000000E+00  0.0000000E+00  0.0000000E+00  0.0000000E+00  0.0000000E+00  0.0000000E+00  0.0000000E+00  0.0000000E+00  0.0000000E+00  0.0000000E+00  0.0000000E+00  0.0000000E+00  0.0000000E+00  0.0000000E+00  0.0000000E+00  0.0000000E+00  0.0000000E+00  0.0000000E+00  0.0000000E+00  0.0000000E+00  0.0000000E+00  0.0000000E+00  0.0000000E+00  0.0000000E+00  0.0000000E+00  0.0000000E+00  0.0000000E+00  0.0000000E+00  0.0000000E+00  0.0000000E+00  0.0000000E+00  0.0000000E+00  0.0000000E+00  0.0000000E+00  0.0000000E+00  0.0000000E+00  0.0000000E+00  0.0000000E+00  0.0000000E+00  0.0000000E+00  0.0000000E+00  0.0000000E+00  0.0000000E+00  0.0000000E+00  0.0000000E+00  0.0000000E+00  0.0000000E+00  0.0000000E+00  0.0000000E+00  0.0000000E+00  0.0000000E+00  0.0000000E+00  0.0000000E+00  0.0000000E+00  0.0000000E+00  0.0000000E+00  0.0000000E+00  0.0000000E+00  0.0000000E+00  0.0000000E+00  0.0000000E+00  0.0000000E+00  0.0000000E+00  0.0000000E+00  0.0000000E+00  0.0000000E+00  0.0000000E+00  0.0000000E+00  0.0000000E+00  0.0000000E+00  0.0000000E+00  0.0000000E+00  0.0000000E+00  0.0000000E+00  0.0000000E+00  0.0000000E+00  0.0000000E+00  0.0000000E+00  0.0000000E+00  0.0000000E+00  0.0000000E+00  0.0000000E+00  0.0000000E+00  0.0000000E+00  0.0000000E+00  0.0000000E+00  0.0000000E+00  0.0000000E+00  0.0000000E+00  0.0000000E+00  0.0000000E+00  0.0000000E+00  0.0000000E+00  0.0000000E+00  0.0000000E+00  0.0000000E+00  0.0000000E+00  0.0000000E+00  0.0000000E+00  0.0000000E+00  0.0000000E+00  0.0000000E+00  0.0000000E+00  0.0000000E+00  0.0000000E+00  0.0000000E+00
  0.7500000E-02  0.0000000E+00  0.0000000E+00  0.0000000E+00  0.0000000E+00  0.0000000E+00  0.0000000E+00  0.0000000E+00  0.0000000E+00  0.0000000E+00  0.0000000E+00  0.0000000E+00  0.0000000E+00  0.0000000E+00  0.0000000E+00  0.0000000E+00  0.0000000E+00  0.5198087E-04  0.2305952E-02  0.0000000E+00  0.0000000E+00  0.0000000E+00  0.0000000E+00  0.0000000E+00  0.0000000E+00  0.0000000E+00  0.0000000E+00  0.0000000E+00  0.0000000E+00  0.0000000E+00  0.0000000E+00  0.0000000E+00  0.0000000E+00  0.0000000E+00  0.0000000E+00  0.0000000E+00  0.0000000E+00  0.0000000E+00  0.0000000E+00  0.0000000E+00  0.0000000E+00  0.0000000E+00  0.0000000E+00  0.0000000E+00  0.0000000E+00  0.0000000E+00  0.0000000E+00  0.0000000E+00  0.0000000E+00  0.0000000E+00  0.0000000E+00  0.0000000E+00  0.0000000E+00  0.0000000E+00  0.0000000E+00  0.0000000E+00  0.0000000E+00  0.0000000E+00  0.0000000E+00  0.0000000E+00  0.0000000E+00  0.0000000E+00  0.0000000E+00  0.0000000E+00  0.0000000E+00  0.0000000E+00  0.0000000E+00  0.0000000E+00  0.0000000E+00  0.0000000E+00  0.0000000E+00  0.0000000E+00  0.0000000E+00  0.0000000E+00  0.0000000E+00  0.0000000E+00  0.0000000E+00  0.0000000E+00  0.0000000E+00  0.0000000E+00  0.0000000E+00  0.0000000E+00  0.0000000E+00  0.0000000E+00  0.0000000E+00  0.0000000E+00  0.0000000E+00  0.0000000E+00  0.0000000E+00  0.0000000E+00  0.0000000E+00  0.0000000E+00  0.0000000E+00  0.0000000E+00  0.0000000E+00  0.0000000E+00  0.0000000E+00  0.0000000E+00  0.0000000E+00  0.0000000E+00  0.0000000E+00  0.0000000E+00  0.0000000E+00  0.0000000E+00  0.0000000E+00  0.0000000E+00  0.0000000E+00  0.0000000E+00  0.0000000E+00  0.0000000E+00  0.0000000E+00  0.0000000E+00  0.0000000E+00  0.0000000E+00  0.0000000E+00  0.0000000E+00  0.0000000E+00  0.0000000E+00  0.0000000E+00  0.0000000E+00  0.0000000E+00  0.0000000E+00  0.0000000E+00  0.0000000E+00  0.0000000E+00  0.0000000E+00  0.0000000E+00  0.0000000E+00  0.0000000E+00  0.0000000E+00  0.0000000E+00  0.0000000E+00  0.0000000E+00  0.0000000E+00  0.0000000E+00  0.0000000E+00  0.0000000E+00  0.0000000E+00  0.0000000E+00  0.0000000E+00  0.0000000E+00  0.0000000E+00  0.0000000E+00  0.0000000E+00  0.0000000E+00  0.0000000E+00  0.0000000E+00  0.0000000E+00  0.0000000E+00  0.0000000E+00  0.0000000E+00  0.0000000E+00  0.0000000E+00  0.0000000E+00  0.0000000E+00  0.0000000E+00  0.0000000E+00  0.0000000E+00  0.0000000E+00  0.0000000E+00  0.0000000E+00  0.0000000E+00  0.0000000E+00  0.0000000E+00  0.0000000E+00  0.0000000E+00  0.0000000E+00  0.0000000E+00  0.0000000E+00  0.0000000E+00  0.0000000E+00  0.0000000E+00  0.0000000E+00  0.0000000E+00  0.0000000E+00  0.0000000E+00  0.0000000E+00  0.0000000E+00  0.0000000E+00  0.0000000E+00  0.0000000E+00  0.0000000E+00  0.0000000E+00  0.0000000E+00  0.0000000E+00  0.0000000E+00  0.0000000E+00  0.0000000E+00  0.0000000E+00  0.0000000E+00  0.0000000E+00  0.0000000E+00  0.0000000E+00  0.0000000E+00  0.0000000E+00  0.0000000E+00  0.0000000E+00  0.0000000E+00  0.0000000E+00  0.0000000E+00  0.0000000E+00
  0.3000000E-01  0.0000000E+00  0.0000000E+00  0.0000000E+00  0.0000000E+00  0.0000000E+00  0.0000000E+00  0.0000000E+00  0.0000000E+00  0.0000000E+00  0.0000000E+00  0.0000000E+00  0.0000000E+00  0.0000000E+00  0.0000000E+00  0.0000000E+00  0.0000000E+00  0.1663280E-03  0.7378565E-02  0.0000000E+00  0.0000000E+00  0.0000000E+00  0.0000000E+00  0.0000000E+00  0.0000000E+00  0.0000000E+00  0.0000000E+00  0.0000000E+00  0.0000000E+00  0.0000000E+00  0.0000000E+00  0.0000000E+00  0.0000000E+00  0.0000000E+00  0.0000000E+00  0.0000000E+00  0.0000000E+00  0.0000000E+00  0.0000000E+00  0.0000000E+00  0.0000000E+00  0.0000000E+00  0.0000000E+00  0.0000000E+00  0.0000000E+00  0.0000000E+00  0.0000000E+00  0.0000000E+00  0.0000000E+00  0.0000000E+00  0.0000000E+00  0.0000000E+00  0.0000000E+00  0.0000000E+00  0.0000000E+00  0.0000000E+00  0.0000000E+00  0.0000000E+00  0.0000000E+00  0.0000000E+00  0.0000000E+00  0.0000000E+00  0.0000000E+00  0.0000000E+00  0.0000000E+00  0.0000000E+00  0.0000000E+00  0.0000000E+00  0.0000000E+00  0.0000000E+00  0.0000000E+00  0.0000000E+00  0.0000000E+00  0.0000000E+00  0.0000000E+00  0.0000000E+00  0.0000000E+00  0.0000000E+00  0.0000000E+00  0.0000000E+00  0.0000000E+00  0.0000000E+00  0.0000000E+00  0.0000000E+00  0.0000000E+00  0.0000000E+00  0.0000000E+00  0.0000000E+00  0.0000000E+00  0.0000000E+00  0.0000000E+00  0.0000000E+00  0.0000000E+00  0.0000000E+00  0.0000000E+00  0.0000000E+00  0.0000000E+00  0.0000000E+00  0.0000000E+00  0.0000000E+00  0.0000000E+00  0.0000000E+00  0.0000000E+00  0.0000000E+00  0.0000000E+00  0.0000000E+00  0.0000000E+00  0.0000000E+00  0.0000000E+00  0.0000000E+00  0.0000000E+00  0.0000000E+00  0.0000000E+00  0.0000000E+00  0.0000000E+00  0.0000000E+00  0.0000000E+00  0.0000000E+00  0.0000000E+00  0.0000000E+00  0.0000000E+00  0.0000000E+00  0.0000000E+00  0.0000000E+00  0.0000000E+00  0.0000000E+00  0.0000000E+00  0.0000000E+00  0.0000000E+00  0.0000000E+00  0.0000000E+00  0.0000000E+00  0.0000000E+00  0.0000000E+00  0.0000000E+00  0.0000000E+00  0.0000000E+00  0.0000000E+00  0.0000000E+00  0.0000000E+00  0.0000000E+00  0.0000000E+00  0.0000000E+00  0.0000000E+00  0.0000000E+00  0.0000000E+00  0.0000000E+00  0.0000000E+00  0.0000000E+00  0.0000000E+00  0.0000000E+00  0.0000000E+00  0.0000000E+00  0.0000000E+00  0.0000000E+00  0.0000000E+00  0.0000000E+00  0.0000000E+00  0.0000000E+00  0.0000000E+00  0.0000000E+00  0.0000000E+00  0.0000000E+00  0.0000000E+00  0.0000000E+00  0.0000000E+00  0.0000000E+00  0.0000000E+00  0.0000000E+00  0.0000000E+00  0.0000000E+00  0.0000000E+00  0.0000000E+00  0.0000000E+00  0.0000000E+00  0.0000000E+00  0.0000000E+00  0.0000000E+00  0.0000000E+00  0.0000000E+00  0.0000000E+00  0.0000000E+00  0.0000000E+00  0.0000000E+00  0.0000000E+00  0.0000000E+00  0.0000000E+00  0.0000000E+00  0.0000000E+00  0.0000000E+00  0.0000000E+00  0.0000000E+00  0.0000000E+00  0.0000000E+00  0.0000000E+00  0.0000000E+00  0.0000000E+00  0.0000000E+00  0.0000000E+00  0.0000000E+00  0.0000000E+00
  0.5999999E-01  0.0000000E+00  0.0000000E+00  0.0000000E+00  0.0000000E+00  0.0000000E+00  0.0000000E+00  0.0000000E+00  0.0000000E+00  0.0000000E+00  0.0000000E+00  0.0000000E+00  0.0000000E+00  0.0000000E+00  0.0000000E+00  0.0000000E+00  0.0000000E+00  0.1729795E-03  0.7673640E-02  0.0000000E+00  0.0000000E+00  0.0000000E+00  0.0000000E+00  0.0000000E+00  0.0000000E+00  0.0000000E+00  0.0000000E+00  0.0000000E+00  0.0000000E+00  0.0000000E+00  0.0000000E+00  0.0000000E+00  0.0000000E+00  0.0000000E+00  0.0000000E+00  0.0000000E+00  0.0000000E+00  0.0000000E+00  0.0000000E+00  0.0000000E+00  0.0000000E+00  0.0000000E+00  0.0000000E+00  0.0000000E+00  0.0000000E+00  0.0000000E+00  0.0000000E+00  0.0000000E+00  0.0000000E+00  0.0000000E+00  0.0000000E+00  0.0000000E+00  0.0000000E+00  0.0000000E+00  0.0000000E+00  0.0000000E+00  0.0000000E+00  0.0000000E+00  0.0000000E+00  0.0000000E+00  0.0000000E+00  0.0000000E+00  0.0000000E+00  0.0000000E+00  0.0000000E+00  0.0000000E+00  0.0000000E+00  0.0000000E+00  0.0000000E+00  0.0000000E+00  0.0000000E+00  0.0000000E+00  0.0000000E+00  0.0000000E+00  0.0000000E+00  0.0000000E+00  0.0000000E+00  0.0000000E+00  0.0000000E+00  0.0000000E+00  0.0000000E+00  0.0000000E+00  0.0000000E+00  0.0000000E+00  0.0000000E+00  0.0000000E+00  0.0000000E+00  0.0000000E+00  0.0000000E+00  0.0000000E+00  0.0000000E+00  0.0000000E+00  0.0000000E+00  0.0000000E+00  0.0000000E+00  0.0000000E+00  0.0000000E+00  0.0000000E+00  0.0000000E+00  0.0000000E+00  0.0000000E+00  0.0000000E+00  0.0000000E+00  0.0000000E+00  0.0000000E+00  0.0000000E+00  0.0000000E+00  0.0000000E+00  0.0000000E+00  0.0000000E+00  0.0000000E+00  0.0000000E+00  0.0000000E+00  0.0000000E+00  0.0000000E+00  0.0000000E+00  0.0000000E+00  0.0000000E+00  0.0000000E+00  0.0000000E+00  0.0000000E+00  0.0000000E+00  0.0000000E+00  0.0000000E+00  0.0000000E+00  0.0000000E+00  0.0000000E+00  0.0000000E+00  0.0000000E+00  0.0000000E+00  0.0000000E+00  0.0000000E+00  0.0000000E+00  0.0000000E+00  0.0000000E+00  0.0000000E+00  0.0000000E+00  0.0000000E+00  0.0000000E+00  0.0000000E+00  0.0000000E+00  0.0000000E+00  0.0000000E+00  0.0000000E+00  0.0000000E+00  0.0000000E+00  0.0000000E+00  0.0000000E+00  0.0000000E+00  0.0000000E+00  0.0000000E+00  0.0000000E+00  0.0000000E+00  0.0000000E+00  0.0000000E+00  0.0000000E+00  0.0000000E+00  0.0000000E+00  0.0000000E+00  0.0000000E+00  0.0000000E+00  0.0000000E+00  0.0000000E+00  0.0000000E+00  0.0000000E+00  0.0000000E+00  0.0000000E+00  0.0000000E+00  0.0000000E+00  0.0000000E+00  0.0000000E+00  0.0000000E+00  0.0000000E+00  0.0000000E+00  0.0000000E+00  0.0000000E+00  0.0000000E+00  0.0000000E+00  0.0000000E+00  0.0000000E+00  0.0000000E+00  0.0000000E+00  0.0000000E+00  0.0000000E+00  0.0000000E+00  0.0000000E+00  0.0000000E+00  0.0000000E+00  0.0000000E+00  0.0000000E+00  0.0000000E+00  0.0000000E+00  0.0000000E+00  0.0000000E+00  0.0000000E+00  0.0000000E+00  0.0000000E+00  0.0000000E+00  0.0000000E+00  0.0000000E+00  0.0000000E+00
  0.9000000E-01  0.0000000E+00  0.0000000E+00  0.0000000E+00  0.0000000E+00  0.0000000E+00  0.0000000E+00  0.0000000E+00  0.0000000E+00  0.0000000E+00  0.0000000E+00  0.0000000E+00  0.0000000E+00  0.0000000E+00  0.0000000E+00  0.0000000E+00  0.0000000E+00  0.1731071E-03  0.7679296E-02  0.0000000E+00  0.0000000E+00  0.0000000E+00  0.0000000E+00  0.0000000E+00  0.0000000E+00  0.0000000E+00  0.0000000E+00  0.0000000E+00  0.0000000E+00  0.0000000E+00  0.0000000E+00  0.0000000E+00  0.0000000E+00  0.0000000E+00  0.0000000E+00  0.0000000E+00  0.0000000E+00  0.0000000E+00  0.0000000E+00  0.0000000E+00  0.0000000E+00  0.0000000E+00  0.0000000E+00  0.0000000E+00  0.0000000E+00  0.0000000E+00  0.0000000E+00  0.0000000E+00  0.0000000E+00  0.0000000E+00  0.0000000E+00  0.0000000E+00  0.0000000E+00  0.0000000E+00  0.0000000E+00  0.0000000E+00  0.0000000E+00  0.0000000E+00  0.0000000E+00  0.0000000E+00  0.0000000E+00  0.0000000E+00  0.0000000E+00  0.0000000E+00  0.0000000E+00  0.0000000E+00  0.0000000E+00  0.0000000E+00  0.0000000E+00  0.0000000E+00  0.0000000E+00  0.0000000E+00  0.0000000E+00  0.0000000E+00  0.0000000E+00  0.0000000E+00  0.0000000E+00  0.0000000E+00  0.0000000E+00  0.0000000E+00  0.0000000E+00  0.0000000E+00  0.0000000E+00  0.0000000E+00  0.0000000E+00  0.0000000E+00  0.0000000E+00  0.0000000E+00  0.0000000E+00  0.0000000E+00  0.0000000E+00  0.0000000E+00  0.0000000E+00  0.0000000E+00  0.0000000E+00  0.0000000E+00  0.0000000E+00  0.0000000E+00  0.0000000E+00  0.0000000E+00  0.0000000E+00  0.0000000E+00  0.0000000E+00  0.0000000E+00  0.0000000E+00  0.0000000E+00  0.0000000E+00  0.0000000E+00  0.0000000E+00  0.0000000E+00  0.0000000E+00  0.0000000E+00  0.0000000E+00  0.0000000E+00  0.0000000E+00  0.0000000E+00  0.0000000E+00  0.0000000E+00  0.0000000E+00  0.0000000E+00  0.0000000E+00  0.0000000E+00  0.0000000E+00  0.0000000E+00  0.0000000E+00  0.0000000E+00  0.0000000E+00  0.0000000E+00  0.0000000E+00  0.0000000E+00  0.0000000E+00  0.0000000E+00  0.0000000E+00  0.0000000E+00  0.0000000E+00  0.0000000E+00  0.0000000E+00  0.0000000E+00  0.0000000E+00  0.0000000E+00  0.0000000E+00  0.0000000E+00  0.0000000E+00  0.0000000E+00  0.0000000E+00  0.0000000E+00  0.0000000E+00  0.0000000E+00  0.0000000E+00  0.0000000E+00  0.0000000E+00  0.0000000E+00  0.0000000E+00  0.0000000E+00  0.0000000E+00  0.0000000E+00  0.0000000E+00  0.0000000E+00  0.0000000E+00  0.0000000E+00  0.0000000E+00  0.0000000E+00  0.0000000E+00  0.0000000E+00  0.0000000E+00  0.0000000E+00  0.0000000E+00  0.0000000E+00  0.0000000E+00  0.0000000E+00  0.0000000E+00  0.0000000E+00  0.0000000E+00  0.0000000E+00  0.0000000E+00  0.0000000E+00  0.0000000E+00  0.0000000E+00  0.0000000E+00  0.0000000E+00  0.0000000E+00  0.0000000E+00  0.0000000E+00  0.0000000E+00  0.0000000E+00  0.0000000E+00  0.0000000E+00  0.0000000E+00  0.0000000E+00  0.0000000E+00  0.0000000E+00  0.0000000E+00  0.0000000E+00  0.0000000E+00  0.0000000E+00  0.0000000E+00  0.0000000E+00  0.0000000E+00  0.0000000E+00  0.0000000E+00  0.0000000E+00
  0.1200000E+00  0.0000000E+00  0.0000000E+00  0.0000000E+00  0.0000000E+00  0.0000000E+00  0.0000000E+00  0.0000000E+00  0.0000000E+00  0.0000000E+00  0.0000000E+00  0.0000000E+00  0.0000000E+00  0.0000000E+00  0.0000000E+00  0.0000000E+00  0.0000000E+00  0.1731071E-03  0.7679296E-02  0.0000000E+00  0.0000000E+00  0.0000000E+00  0.0000000E+00  0.0000000E+00  0.0000000E+00  0.0000000E+00  0.0000000E+00  0.0000000E+00  0.0000000E+00  0.0000000E+00  0.0000000E+00  0.0000000E+00  0.0000000E+00  0.0000000E+00  0.0000000E+00  0.0000000E+00  0.0000000E+00  0.0000000E+00  0.0000000E+00  0.0000000E+00  0.0000000E+00  0.0000000E+00  0.0000000E+00  0.0000000E+00  0.0000000E+00  0.0000000E+00  0.0000000E+00  0.0000000E+00  0.0000000E+00  0.0000000E+00  0.0000000E+00  0.0000000E+00  0.0000000E+00  0.0000000E+00  0.0000000E+00  0.0000000E+00  0.0000000E+00  0.0000000E+00  0.0000000E+00  0.0000000E+00  0.0000000E+00  0.0000000E+00  0.0000000E+00  0.0000000E+00  0.0000000E+00  0.0000000E+00  0.0000000E+00  0.0000000E+00  0.0000000E+00  0.0000000E+00  0.0000000E+00  0.0000000E+00  0.0000000E+00  0.0000000E+00  0.0000000E+00  0.0000000E+00  0.0000000E+00  0.0000000E+00  0.0000000E+00  0.0000000E+00  0.0000000E+00  0.0000000E+00  0.0000000E+00  0.0000000E+00  0.0000000E+00  0.0000000E+00  0.0000000E+00  0.0000000E+00  0.0000000E+00  0.0000000E+00  0.0000000E+00  0.0000000E+00  0.0000000E+00  0.0000000E+00  0.0000000E+00  0.0000000E+00  0.0000000E+00  0.0000000E+00  0.0000000E+00  0.0000000E+00  0.0000000E+00  0.0000000E+00  0.0000000E+00  0.0000000E+00  0.0000000E+00  0.0000000E+00  0.0000000E+00  0.0000000E+00  0.0000000E+00  0.0000000E+00  0.0000000E+00  0.0000000E+00  0.0000000E+00  0.0000000E+00  0.0000000E+00  0.0000000E+00  0.0000000E+00  0.0000000E+00  0.0000000E+00  0.0000000E+00  0.0000000E+00  0.0000000E+00  0.0000000E+00  0.0000000E+00  0.0000000E+00  0.0000000E+00  0.0000000E+00  0.0000000E+00  0.0000000E+00  0.0000000E+00  0.0000000E+00  0.0000000E+00  0.0000000E+00  0.0000000E+00  0.0000000E+00  0.0000000E+00  0.0000000E+00  0.0000000E+00  0.0000000E+00  0.0000000E+00  0.0000000E+00  0.0000000E+00  0.0000000E+00  0.0000000E+00  0.0000000E+00  0.0000000E+00  0.0000000E+00  0.0000000E+00  0.0000000E+00  0.0000000E+00  0.0000000E+00  0.0000000E+00  0.0000000E+00  0.0000000E+00  0.0000000E+00  0.0000000E+00  0.0000000E+00  0.0000000E+00  0.0000000E+00  0.0000000E+00  0.0000000E+00  0.0000000E+00  0.0000000E+00  0.0000000E+00  0.0000000E+00  0.0000000E+00  0.0000000E+00  0.0000000E+00  0.0000000E+00  0.0000000E+00  0.0000000E+00  0.0000000E+00  0.0000000E+00  0.0000000E+00  0.0000000E+00  0.0000000E+00  0.0000000E+00  0.0000000E+00  0.0000000E+00  0.0000000E+00  0.0000000E+00  0.0000000E+00  0.0000000E+00  0.0000000E+00  0.0000000E+00  0.0000000E+00  0.0000000E+00  0.0000000E+00  0.0000000E+00  0.0000000E+00  0.0000000E+00  0.0000000E+00  0.0000000E+00  0.0000000E+00  0.0000000E+00  0.0000000E+00  0.0000000E+00  0.0000000E+00  0.0000000E+00  0.0000000E+00  0.0000000E+00
  0.1500000E+00  0.0000000E+00  0.0000000E+00  0.0000000E+00  0.0000000E+00  0.0000000E+00  0.0000000E+00  0.0000000E+00  0.0000000E+00  0.0000000E+00  0.0000000E+00  0.0000000E+00  0.0000000E+00  0.0000000E+00  0.0000000E+00  0.0000000E+00  0.0000000E+00  0.1731071E-03  0.7679296E-02  0.0000000E+00  0.0000000E+00  0.0000000E+00  0.0000000E+00  0.0000000E+00  0.0000000E+00  0.0000000E+00  0.0000000E+00  0.0000000E+00  0.0000000E+00  0.0000000E+00  0.0000000E+00  0.0000000E+00  0.0000000E+00  0.0000000E+00  0.0000000E+00  0.0000000E+00  0.0000000E+00  0.0000000E+00  0.0000000E+00  0.0000000E+00  0.0000000E+00  0.0000000E+00  0.0000000E+00  0.0000000E+00  0.0000000E+00  0.0000000E+00  0.0000000E+00  0.0000000E+00  0.0000000E+00  0.0000000E+00  0.0000000E+00  0.0000000E+00  0.0000000E+00  0.0000000E+00  0.0000000E+00  0.0000000E+00  0.0000000E+00  0.0000000E+00  0.0000000E+00  0.0000000E+00  0.0000000E+00  0.0000000E+00  0.0000000E+00  0.0000000E+00  0.0000000E+00  0.0000000E+00  0.0000000E+00  0.0000000E+00  0.0000000E+00  0.0000000E+00  0.0000000E+00  0.0000000E+00  0.0000000E+00  0.0000000E+00  0.0000000E+00  0.0000000E+00  0.0000000E+00  0.0000000E+00  0.0000000E+00  0.0000000E+00  0.0000000E+00  0.0000000E+00  0.0000000E+00  0.0000000E+00  0.0000000E+00  0.0000000E+00  0.0000000E+00  0.0000000E+00  0.0000000E+00  0.0000000E+00  0.0000000E+00  0.0000000E+00  0.0000000E+00  0.0000000E+00  0.0000000E+00  0.0000000E+00  0.0000000E+00  0.0000000E+00  0.0000000E+00  0.0000000E+00  0.0000000E+00  0.0000000E+00  0.0000000E+00  0.0000000E+00  0.0000000E+00  0.0000000E+00  0.0000000E+00  0.0000000E+00  0.0000000E+00  0.0000000E+00  0.0000000E+00  0.0000000E+00  0.0000000E+00  0.0000000E+00  0.0000000E+00  0.0000000E+00  0.0000000E+00  0.0000000E+00  0.0000000E+00  0.0000000E+00  0.0000000E+00  0.0000000E+00  0.0000000E+00  0.0000000E+00  0.0000000E+00  0.0000000E+00  0.0000000E+00  0.0000000E+00  0.0000000E+00  0.0000000E+00  0.0000000E+00  0.0000000E+00  0.0000000E+00  0.0000000E+00  0.0000000E+00  0.0000000E+00  0.0000000E+00  0.0000000E+00  0.0000000E+00  0.0000000E+00  0.0000000E+00  0.0000000E+00  0.0000000E+00  0.0000000E+00  0.0000000E+00  0.0000000E+00  0.0000000E+00  0.0000000E+00  0.0000000E+00  0.0000000E+00  0.0000000E+00  0.0000000E+00  0.0000000E+00  0.0000000E+00  0.0000000E+00  0.0000000E+00  0.0000000E+00  0.0000000E+00  0.0000000E+00  0.0000000E+00  0.0000000E+00  0.0000000E+00  0.0000000E+00  0.0000000E+00  0.0000000E+00  0.0000000E+00  0.0000000E+00  0.0000000E+00  0.0000000E+00  0.0000000E+00  0.0000000E+00  0.0000000E+00  0.0000000E+00  0.0000000E+00  0.0000000E+00  0.0000000E+00  0.0000000E+00  0.0000000E+00  0.0000000E+00  0.0000000E+00  0.0000000E+00  0.0000000E+00  0.0000000E+00  0.0000000E+00  0.0000000E+00  0.0000000E+00  0.0000000E+00  0.0000000E+00  0.0000000E+00  0.0000000E+00  0.0000000E+00  0.0000000E+00  0.0000000E+00  0.0000000E+00  0.0000000E+00  0.0000000E+00  0.0000000E+00  0.0000000E+00  0.0000000E+00  0.0000000E+00  0.0000000E+00
  0.1800000E+00  0.0000000E+00  0.0000000E+00  0.0000000E+00  0.0000000E+00  0.0000000E+00  0.0000000E+00  0.0000000E+00  0.0000000E+00  0.0000000E+00  0.0000000E+00  0.0000000E+00  0.0000000E+00  0.0000000E+00  0.0000000E+00  0.0000000E+00  0.0000000E+00  0.1731071E-03  0.7679296E-02  0.0000000E+00  0.0000000E+00  0.0000000E+00  0.0000000E+00  0.0000000E+00  0.0000000E+00  0.0000000E+00  0.0000000E+00  0.0000000E+00  0.0000000E+00  0.0000000E+00  0.0000000E+00  0.0000000E+00  0.0000000E+00  0.0000000E+00  0.0000000E+00  0.0000000E+00  0.0000000E+00  0.0000000E+00  0.0000000E+00  0.0000000E+00  0.0000000E+00  0.0000000E+00  0.0000000E+00  0.0000000E+00  0.0000000E+00  0.0000000E+00  0.0000000E+00  0.0000000E+00  0.0000000E+00  0.0000000E+00  0.0000000E+00  0.0000000E+00  0.0000000E+00  0.0000000E+00  0.0000000E+00  0.0000000E+00  0.0000000E+00  0.0000000E+00  0.0000000E+00  0.0000000E+00  0.0000000E+00  0.0000000E+00  0.0000000E+00  0.0000000E+00  0.0000000E+00  0.0000000E+00  0.0000000E+00  0.0000000E+00  0.0000000E+00  0.0000000E+00  0.0000000E+00  0.0000000E+00  0.0000000E+00  0.0000000E+00  0.0000000E+00  0.0000000E+00  0.0000000E+00  0.0000000E+00  0.0000000E+00  0.0000000E+00  0.0000000E+00  0.0000000E+00  0.0000000E+00  0.0000000E+00  0.0000000E+00  0.0000000E+00  0.0000000E+00  0.0000000E+00  0.0000000E+00  0.0000000E+00  0.0000000E+00  0.0000000E+00  0.0000000E+00  0.0000000E+00  0.0000000E+00  0.0000000E+00  0.0000000E+00  0.0000000E+00  0.0000000E+00  0.0000000E+00  0.0000000E+00  0.0000000E+00  0.0000000E+00  0.0000000E+00  0.0000000E+00  0.0000000E+00  0.0000000E+00  0.0000000E+00  0.0000000E+00  0.0000000E+00  0.0000000E+00  0.0000000E+00  0.0000000E+00  0.0000000E+00  0.0000000E+00  0.0000000E+00  0.0000000E+00  0.0000000E+00  0.0000000E+00  0.0000000E+00  0.0000000E+00  0.0000000E+00  0.0000000E+00  0.0000000E+00  0.0000000E+00  0.0000000E+00  0.0000000E+00  0.0000000E+00  0.0000000E+00  0.0000000E+00  0.0000000E+00  0.0000000E+00  0.0000000E+00  0.0000000E+00  0.0000000E+00  0.0000000E+00  0.0000000E+00  0.0000000E+00  0.0000000E+00  0.0000000E+00  0.0000000E+00  0.0000000E+00  0.0000000E+00  0.0000000E+00  0.0000000E+00  0.0000000E+00  0.0000000E+00  0.0000000E+00  0.0000000E+00  0.0000000E+00  0.0000000E+00  0.0000000E+00  0.0000000E+00  0.0000000E+00  0.0000000E+00  0.0000000E+00  0.0000000E+00  0.0000000E+00  0.0000000E+00  0.0000000E+00  0.0000000E+00  0.0000000E+00  0.0000000E+00  0.0000000E+00  0.0000000E+00  0.0000000E+00  0.0000000E+00  0.0000000E+00  0.0000000E+00  0.0000000E+00  0.0000000E+00  0.0000000E+00  0.0000000E+00  0.0000000E+00  0.0000000E+00  0.0000000E+00  0.0000000E+00  0.0000000E+00  0.0000000E+00  0.0000000E+00  0.0000000E+00  0.0000000E+00  0.0000000E+00  0.0000000E+00  0.0000000E+00  0.0000000E+00  0.0000000E+00  0.0000000E+00  0.0000000E+00  0.0000000E+00  0.0000000E+00  0.0000000E+00  0.0000000E+00  0.0000000E+00  0.0000000E+00  0.0000000E+00  0.0000000E+00  0.0000000E+00  0.0000000E+00  0.0000000E+00  0.0000000E+00
  0.2100000E+00  0.0000000E+00  0.0000000E+00  0.0000000E+00  0.0000000E+00  0.0000000E+00  0.0000000E+00  0.0000000E+00  0.0000000E+00  0.0000000E+00  0.0000000E+00  0.0000000E+00  0.0000000E+00  0.0000000E+00  0.0000000E+00  0.0000000E+00  0.0000000E+00  0.1731071E-03  0.7679296E-02  0.0000000E+00  0.0000000E+00  0.0000000E+00  0.0000000E+00  0.0000000E+00  0.0000000E+00  0.0000000E+00  0.0000000E+00  0.0000000E+00  0.0000000E+00  0.0000000E+00  0.0000000E+00  0.0000000E+00  0.0000000E+00  0.0000000E+00  0.0000000E+00  0.0000000E+00  0.0000000E+00  0.0000000E+00  0.0000000E+00  0.0000000E+00  0.0000000E+00  0.0000000E+00  0.0000000E+00  0.0000000E+00  0.0000000E+00  0.0000000E+00  0.0000000E+00  0.0000000E+00  0.0000000E+00  0.0000000E+00  0.0000000E+00  0.0000000E+00  0.0000000E+00  0.0000000E+00  0.0000000E+00  0.0000000E+00  0.0000000E+00  0.0000000E+00  0.0000000E+00  0.0000000E+00  0.0000000E+00  0.0000000E+00  0.0000000E+00  0.0000000E+00  0.0000000E+00  0.0000000E+00  0.0000000E+00  0.0000000E+00  0.0000000E+00  0.0000000E+00  0.0000000E+00  0.0000000E+00  0.0000000E+00  0.0000000E+00  0.0000000E+00  0.0000000E+00  0.0000000E+00  0.0000000E+00  0.0000000E+00  0.0000000E+00  0.0000000E+00  0.0000000E+00  0.0000000E+00  0.0000000E+00  0.0000000E+00  0.0000000E+00  0.0000000E+00  0.0000000E+00  0.0000000E+00  0.0000000E+00  0.0000000E+00  0.0000000E+00  0.0000000E+00  0.0000000E+00  0.0000000E+00  0.0000000E+00  0.0000000E+00  0.0000000E+00  0.0000000E+00  0.0000000E+00  0.0000000E+00  0.0000000E+00  0.0000000E+00  0.0000000E+00  0.0000000E+00  0.0000000E+00  0.0000000E+00  0.0000000E+00  0.0000000E+00  0.0000000E+00  0.0000000E+00  0.0000000E+00  0.0000000E+00  0.0000000E+00  0.0000000E+00  0.0000000E+00  0.0000000E+00  0.0000000E+00  0.0000000E+00  0.0000000E+00  0.0000000E+00  0.0000000E+00  0.0000000E+00  0.0000000E+00  0.0000000E+00  0.0000000E+00  0.0000000E+00  0.0000000E+00  0.0000000E+00  0.0000000E+00  0.0000000E+00  0.0000000E+00  0.0000000E+00  0.0000000E+00  0.0000000E+00  0.0000000E+00  0.0000000E+00  0.0000000E+00  0.0000000E+00  0.0000000E+00  0.0000000E+00  0.0000000E+00  0.0000000E+00  0.0000000E+00  0.0000000E+00  0.0000000E+00  0.0000000E+00  0.0000000E+00  0.0000000E+00  0.0000000E+00  0.0000000E+00  0.0000000E+00  0.0000000E+00  0.0000000E+00  0.0000000E+00  0.0000000E+00  0.0000000E+00  0.0000000E+00  0.0000000E+00  0.0000000E+00  0.0000000E+00  0.0000000E+00  0.0000000E+00  0.0000000E+00  0.0000000E+00  0.0000000E+00  0.0000000E+00  0.0000000E+00  0.0000000E+00  0.0000000E+00  0.0000000E+00  0.0000000E+00  0.0000000E+00  0.0000000E+00  0.0000000E+00  0.0000000E+00  0.0000000E+00  0.0000000E+00  0.0000000E+00  0.0000000E+00  0.0000000E+00  0.0000000E+00  0.0000000E+00  0.0000000E+00  0.0000000E+00  0.0000000E+00  0.0000000E+00  0.0000000E+00  0.0000000E+00  0.0000000E+00  0.0000000E+00  0.0000000E+00  0.0000000E+00  0.0000000E+00  0.0000000E+00  0.0000000E+00  0.0000000E+00  0.0000000E+00  0.0000000E+00  0.0000000E+00  0.0000000E+00
  0.2400000E+00  0.0000000E+00  0.0000000E+00  0.0000000E+00  0.0000000E+00  0.0000000E+00  0.0000000E+00  0.0000000E+00  0.0000000E+00  0.0000000E+00  0.0000000E+00  0.0000000E+00  0.0000000E+00  0.0000000E+00  0.0000000E+00  0.0000000E+00  0.0000000E+00  0.1731071E-03  0.7679296E-02  0.0000000E+00  0.0000000E+00  0.0000000E+00  0.0000000E+00  0.0000000E+00  0.0000000E+00  0.0000000E+00  0.0000000E+00  0.0000000E+00  0.0000000E+00  0.0000000E+00  0.0000000E+00  0.0000000E+00  0.0000000E+00  0.0000000E+00  0.0000000E+00  0.0000000E+00  0.0000000E+00  0.0000000E+00  0.0000000E+00  0.0000000E+00  0.0000000E+00  0.0000000E+00  0.0000000E+00  0.0000000E+00  0.0000000E+00  0.0000000E+00  0.0000000E+00  0.0000000E+00  0.0000000E+00  0.0000000E+00  0.0000000E+00  0.0000000E+00  0.0000000E+00  0.0000000E+00  0.0000000E+00  0.0000000E+00  0.0000000E+00  0.0000000E+00  0.0000000E+00  0.0000000E+00  0.0000000E+00  0.0000000E+00  0.0000000E+00  0.0000000E+00  0.0000000E+00  0.0000000E+00  0.0000000E+00  0.0000000E+00  0.0000000E+00  0.0000000E+00  0.0000000E+00  0.0000000E+00  0.0000000E+00  0.0000000E+00  0.0000000E+00  0.0000000E+00  0.0000000E+00  0.0000000E+00  0.0000000E+00  0.0000000E+00  0.0000000E+00  0.0000000E+00  0.0000000E+00  0.0000000E+00  0.0000000E+00  0.0000000E+00  0.0000000E+00  0.0000000E+00  0.0000000E+00  0.0000000E+00  0.0000000E+00  0.0000000E+00  0.0000000E+00  0.0000000E+00  0.0000000E+00  0.0000000E+00  0.0000000E+00  0.0000000E+00  0.0000000E+00  0.0000000E+00  0.0000000E+00  0.0000000E+00  0.0000000E+00  0.0000000E+00  0.0000000E+00  0.0000000E+00  0.0000000E+00  0.0000000E+00  0.0000000E+00  0.0000000E+00  0.0000000E+00  0.0000000E+00  0.0000000E+00  0.0000000E+00  0.0000000E+00  0.0000000E+00  0.0000000E+00  0.0000000E+00  0.0000000E+00  0.0000000E+00  0.0000000E+00  0.0000000E+00  0.0000000E+00  0.0000000E+00  0.0000000E+00  0.0000000E+00  0.0000000E+00  0.0000000E+00  0.0000000E+00  0.0000000E+00  0.0000000E+00  0.0000000E+00  0.0000000E+00  0.0000000E+00  0.0000000E+00  0.0000000E+00  0.0000000E+00  0.0000000E+00  0.0000000E+00  0.0000000E+00  0.0000000E+00  0.0000000E+00  0.0000000E+00  0.0000000E+00  0.0000000E+00  0.0000000E+00  0.0000000E+00  0.0000000E+00  0.0000000E+00  0.0000000E+00  0.0000000E+00  0.0000000E+00  0.0000000E+00  0.0000000E+00  0.0000000E+00  0.0000000E+00  0.0000000E+00  0.0000000E+00  0.0000000E+00  0.0000000E+00  0.0000000E+00  0.0000000E+00  0.0000000E+00  0.0000000E+00  0.0000000E+00  0.0000000E+00  0.0000000E+00  0.0000000E+00  0.0000000E+00  0.0000000E+00  0.0000000E+00  0.0000000E+00  0.0000000E+00  0.0000000E+00  0.0000000E+00  0.0000000E+00  0.0000000E+00  0.0000000E+00  0.0000000E+00  0.0000000E+00  0.0000000E+00  0.0000000E+00  0.0000000E+00  0.0000000E+00  0.0000000E+00  0.0000000E+00  0.0000000E+00  0.0000000E+00  0.0000000E+00  0.0000000E+00  0.0000000E+00  0.0000000E+00  0.0000000E+00  0.0000000E+00  0.0000000E+00  0.0000000E+00  0.0000000E+00  0.0000000E+00  0.0000000E+00  0.0000000E+00  0.0000000E+00
  0.2700000E+00  0.0000000E+00  0.0000000E+00  0.0000000E+00  0.0000000E+00  0.0000000E+00  0.0000000E+00  0.0000000E+00  0.0000000E+00  0.0000000E+00  0.0000000E+00  0.0000000E+00  0.0000000E+00  0.0000000E+00  0.0000000E+00  0.0000000E+00  0.0000000E+00  0.1731071E-03  0.7679296E-02  0.0000000E+00  0.0000000E+00  0.0000000E+00  0.0000000E+00  0.0000000E+00  0.0000000E+00  0.0000000E+00  0.0000000E+00  0.0000000E+00  0.0000000E+00  0.0000000E+00  0.0000000E+00  0.0000000E+00  0.0000000E+00  0.0000000E+00  0.0000000E+00  0.0000000E+00  0.0000000E+00  0.0000000E+00  0.0000000E+00  0.0000000E+00  0.0000000E+00  0.0000000E+00  0.0000000E+00  0.0000000E+00  0.0000000E+00  0.0000000E+00  0.0000000E+00  0.0000000E+00  0.0000000E+00  0.0000000E+00  0.0000000E+00  0.0000000E+00  0.0000000E+00  0.0000000E+00  0.0000000E+00  0.0000000E+00  0.0000000E+00  0.0000000E+00  0.0000000E+00  0.0000000E+00  0.0000000E+00  0.0000000E+00  0.0000000E+00  0.0000000E+00  0.0000000E+00  0.0000000E+00  0.0000000E+00  0.0000000E+00  0.0000000E+00  0.0000000E+00  0.0000000E+00  0.0000000E+00  0.0000000E+00  0.0000000E+00  0.0000000E+00  0.0000000E+00  0.0000000E+00  0.0000000E+00  0.0000000E+00  0.0000000E+00  0.0000000E+00  0.0000000E+00  0.0000000E+00  0.0000000E+00  0.0000000E+00  0.0000000E+00  0.0000000E+00  0.0000000E+00  0.0000000E+00  0.0000000E+00  0.0000000E+00  0.0000000E+00  0.0000000E+00  0.0000000E+00  0.0000000E+00  0.0000000E+00  0.0000000E+00  0.0000000E+00  0.0000000E+00  0.0000000E+00  0.0000000E+00  0.0000000E+00  0.0000000E+00  0.0000000E+00  0.0000000E+00  0.0000000E+00  0.0000000E+00  0.0000000E+00  0.0000000E+00  0.0000000E+00  0.0000000E+00  0.0000000E+00  0.0000000E+00  0.0000000E+00  0.0000000E+00  0.0000000E+00  0.0000000E+00  0.0000000E+00  0.0000000E+00  0.0000000E+00  0.0000000E+00  0.0000000E+00  0.0000000E+00  0.0000000E+00  0.0000000E+00  0.0000000E+00  0.0000000E+00  0.0000000E+00  0.0000000E+00  0.0000000E+00  0.0000000E+00  0.0000000E+00  0.0000000E+00  0.0000000E+00  0.0000000E+00  0.0000000E+00  0.0000000E+00  0.0000000E+00  0.0000000E+00  0.0000000E+00  0.0000000E+00  0.0000000E+00  0.0000000E+00  0.0000000E+00  0.0000000E+00  0.0000000E+00  0.0000000E+00  0.0000000E+00  0.0000000E+00  0.0000000E+00  0.0000000E+00  0.0000000E+00  0.0000000E+00  0.0000000E+00  0.0000000E+00  0.0000000E+00  0.0000000E+00  0.0000000E+00  0.0000000E+00  0.0000000E+00  0.0000000E+00  0.0000000E+00  0.0000000E+00  0.0000000E+00  0.0000000E+00  0.0000000E+00  0.0000000E+00  0.0000000E+00  0.0000000E+00  0.0000000E+00  0.0000000E+00  0.0000000E+00  0.0000000E+00  0.0000000E+00  0.0000000E+00  0.0000000E+00  0.0000000E+00  0.0000000E+00  0.0000000E+00  0.0000000E+00  0.0000000E+00  0.0000000E+00  0.0000000E+00  0.0000000E+00  0.0000000E+00  0.0000000E+00  0.0000000E+00  0.0000000E+00  0.0000000E+00  0.0000000E+00  0.0000000E+00  0.0000000E+00  0.0000000E+00  0.0000000E+00  0.0000000E+00  0.0000000E+00  0.0000000E+00  0.0000000E+00  0.0000000E+00  0.0000000E+00  0.0000000E+00
  0.3000000E+00  0.0000000E+00  0.0000000E+00  0.0000000E+00  0.0000000E+00  0.0000000E+00  0.0000000E+00  0.0000000E+00  0.0000000E+00  0.0000000E+00  0.0000000E+00  0.0000000E+00  0.0000000E+00  0.0000000E+00  0.0000000E+00  0.0000000E+00  0.0000000E+00  0.1731071E-03  0.7679296E-02  0.0000000E+00  0.0000000E+00  0.0000000E+00  0.0000000E+00  0.0000000E+00  0.0000000E+00  0.0000000E+00  0.0000000E+00  0.0000000E+00  0.0000000E+00  0.0000000E+00  0.0000000E+00  0.0000000E+00  0.0000000E+00  0.0000000E+00  0.0000000E+00  0.0000000E+00  0.0000000E+00  0.0000000E+00  0.0000000E+00  0.0000000E+00  0.0000000E+00  0.0000000E+00  0.0000000E+00  0.0000000E+00  0.0000000E+00  0.0000000E+00  0.0000000E+00  0.0000000E+00  0.0000000E+00  0.0000000E+00  0.0000000E+00  0.0000000E+00  0.0000000E+00  0.0000000E+00  0.0000000E+00  0.0000000E+00  0.0000000E+00  0.0000000E+00  0.0000000E+00  0.0000000E+00  0.0000000E+00  0.0000000E+00  0.0000000E+00  0.0000000E+00  0.0000000E+00  0.0000000E+00  0.0000000E+00  0.0000000E+00  0.0000000E+00  0.0000000E+00  0.0000000E+00  0.0000000E+00  0.0000000E+00  0.0000000E+00  0.0000000E+00  0.0000000E+00  0.0000000E+00  0.0000000E+00  0.0000000E+00  0.0000000E+00  0.0000000E+00  0.0000000E+00  0.0000000E+00  0.0000000E+00  0.0000000E+00  0.0000000E+00  0.0000000E+00  0.0000000E+00  0.0000000E+00  0.0000000E+00  0.0000000E+00  0.0000000E+00  0.0000000E+00  0.0000000E+00  0.0000000E+00  0.0000000E+00  0.0000000E+00  0.0000000E+00  0.0000000E+00  0.0000000E+00  0.0000000E+00  0.0000000E+00  0.0000000E+00  0.0000000E+00  0.0000000E+00  0.0000000E+00  0.0000000E+00  0.0000000E+00  0.0000000E+00  0.0000000E+00  0.0000000E+00  0.0000000E+00  0.0000000E+00  0.0000000E+00  0.0000000E+00  0.0000000E+00  0.0000000E+00  0.0000000E+00  0.0000000E+00  0.0000000E+00  0.0000000E+00  0.0000000E+00  0.0000000E+00  0.0000000E+00  0.0000000E+00  0.0000000E+00  0.0000000E+00  0.0000000E+00  0.0000000E+00  0.0000000E+00  0.0000000E+00  0.0000000E+00  0.0000000E+00  0.0000000E+00  0.0000000E+00  0.0000000E+00  0.0000000E+00  0.0000000E+00  0.0000000E+00  0.0000000E+00  0.0000000E+00  0.0000000E+00  0.0000000E+00  0.0000000E+00  0.0000000E+00  0.0000000E+00  0.0000000E+00  0.0000000E+00  0.0000000E+00  0.0000000E+00  0.0000000E+00  0.0000000E+00  0.0000000E+00  0.0000000E+00  0.0000000E+00  0.0000000E+00  0.0000000E+00  0.0000000E+00  0.0000000E+00  0.0000000E+00  0.0000000E+00  0.0000000E+00  0.0000000E+00  0.0000000E+00  0.0000000E+00  0.0000000E+00  0.0000000E+00  0.0000000E+00  0.0000000E+00  0.0000000E+00  0.0000000E+00  0.0000000E+00  0.0000000E+00  0.0000000E+00  0.0000000E+00  0.0000000E+00  0.0000000E+00  0.0000000E+00  0.0000000E+00  0.0000000E+00  0.0000000E+00  0.0000000E+00  0.0000000E+00  0.0000000E+00  0.0000000E+00  0.0000000E+00  0.0000000E+00  0.0000000E+00  0.0000000E+00  0.0000000E+00  0.0000000E+00  0.0000000E+00  0.0000000E+00  0.0000000E+00  0.0000000E+00  0.0000000E+00  0.0000000E+00  0.0000000E+00  0.0000000E+00  0.0000000E+00  0.0000000E+00
  0.3300000E+00  0.0000000E+00  0.0000000E+00  0.0000000E+00  0.0000000E+00  0.0000000E+00  0.0000000E+00  0.0000000E+00  0.0000000E+00  0.0000000E+00  0.0000000E+00  0.0000000E+00  0.0000000E+00  0.0000000E+00  0.0000000E+00  0.0000000E+00  0.0000000E+00  0.1731071E-03  0.7679296E-02  0.0000000E+00  0.0000000E+00  0.0000000E+00  0.0000000E+00  0.0000000E+00  0.0000000E+00  0.0000000E+00  0.0000000E+00  0.0000000E+00  0.0000000E+00  0.0000000E+00  0.0000000E+00  0.0000000E+00  0.0000000E+00  0.0000000E+00  0.0000000E+00  0.0000000E+00  0.0000000E+00  0.0000000E+00  0.0000000E+00  0.0000000E+00  0.0000000E+00  0.0000000E+00  0.0000000E+00  0.0000000E+00  0.0000000E+00  0.0000000E+00  0.0000000E+00  0.0000000E+00  0.0000000E+00  0.0000000E+00  0.0000000E+00  0.0000000E+00  0.0000000E+00  0.0000000E+00  0.0000000E+00  0.0000000E+00  0.0000000E+00  0.0000000E+00  0.0000000E+00  0.0000000E+00  0.0000000E+00  0.0000000E+00  0.0000000E+00  0.0000000E+00  0.0000000E+00  0.0000000E+00  0.0000000E+00  0.0000000E+00  0.0000000E+00  0.0000000E+00  0.0000000E+00  0.0000000E+00  0.0000000E+00  0.0000000E+00  0.0000000E+00  0.0000000E+00  0.0000000E+00  0.0000000E+00  0.0000000E+00  0.0000000E+00  0.0000000E+00  0.0000000E+00  0.0000000E+00  0.0000000E+00  0.0000000E+00  0.0000000E+00  0.0000000E+00  0.0000000E+00  0.0000000E+00  0.0000000E+00  0.0000000E+00  0.0000000E+00  0.0000000E+00  0.0000000E+00  0.0000000E+00  0.0000000E+00  0.0000000E+00  0.0000000E+00  0.0000000E+00  0.0000000E+00  0.0000000E+00  0.0000000E+00  0.0000000E+00  0.0000000E+00  0.0000000E+00  0.0000000E+00  0.0000000E+00  0.0000000E+00  0.0000000E+00  0.0000000E+00  0.0000000E+00  0.0000000E+00  0.0000000E+00  0.0000000E+00  0.0000000E+00  0.0000000E+00  0.0000000E+00  0.0000000E+00  0.0000000E+00  0.0000000E+00  0.0000000E+00  0.0000000E+00  0.0000000E+00  0.0000000E+00  0.0000000E+00  0.0000000E+00  0.0000000E+00  0.0000000E+00  0.0000000E+00  0.0000000E+00  0.0000000E+00  0.0000000E+00  0.0000000E+00  0.0000000E+00  0.0000000E+00  0.0000000E+00  0.0000000E+00  0.0000000E+00  0.0000000E+00  0.0000000E+00  0.0000000E+00  0.0000000E+00  0.0000000E+00  0.0000000E+00  0.0000000E+00  0.0000000E+00  0.0000000E+00  0.0000000E+00  0.0000000E+00  0.0000000E+00  0.0000000E+00  0.0000000E+00  0.0000000E+00  0.0000000E+00  0.0000000E+00  0.0000000E+00  0.0000000E+00  0.0000000E+00  0.0000000E+00  0.0000000E+00  0.0000000E+00  0.0000000E+00  0.0000000E+00  0.0000000E+00  0.0000000E+00  0.0000000E+00  0.0000000E+00  0.0000000E+00  0.0000000E+00  0.0000000E+00  0.0000000E+00  0.0000000E+00  0.0000000E+00  0.0000000E+00  0.0000000E+00  0.0000000E+00  0.0000000E+00  0.0000000E+00  0.0000000E+00  0.0000000E+00  0.0000000E+00  0.0000000E+00  0.0000000E+00  0.0000000E+00  0.0000000E+00  0.0000000E+00  0.0000000E+00  0.0000000E+00  0.0000000E+00  0.0000000E+00  0.0000000E+00  0.0000000E+00  0.0000000E+00  0.0000000E+00  0.0000000E+00  0.0000000E+00  0.0000000E+00  0.0000000E+00  0.0000000E+00  0.0000000E+00  0.0000000E+00
  0.3600000E+00  0.0000000E+00  0.0000000E+00  0.0000000E+00  0.0000000E+00  0.0000000E+00  0.0000000E+00  0.0000000E+00  0.0000000E+00  0.0000000E+00  0.0000000E+00  0.0000000E+00  0.0000000E+00  0.0000000E+00  0.0000000E+00  0.0000000E+00  0.0000000E+00  0.1731071E-03  0.7679296E-02  0.0000000E+00  0.0000000E+00  0.0000000E+00  0.0000000E+00  0.0000000E+00  0.0000000E+00  0.0000000E+00  0.0000000E+00  0.0000000E+00  0.0000000E+00  0.0000000E+00  0.0000000E+00  0.0000000E+00  0.0000000E+00  0.0000000E+00  0.0000000E+00  0.0000000E+00  0.0000000E+00  0.0000000E+00  0.0000000E+00  0.0000000E+00  0.0000000E+00  0.0000000E+00  0.0000000E+00  0.0000000E+00  0.0000000E+00  0.0000000E+00  0.0000000E+00  0.0000000E+00  0.0000000E+00  0.0000000E+00  0.0000000E+00  0.0000000E+00  0.0000000E+00  0.0000000E+00  0.0000000E+00  0.0000000E+00  0.0000000E+00  0.0000000E+00  0.0000000E+00  0.0000000E+00  0.0000000E+00  0.0000000E+00  0.0000000E+00  0.0000000E+00  0.0000000E+00  0.0000000E+00  0.0000000E+00  0.0000000E+00  0.0000000E+00  0.0000000E+00  0.0000000E+00  0.0000000E+00  0.0000000E+00  0.0000000E+00  0.0000000E+00  0.0000000E+00  0.0000000E+00  0.0000000E+00  0.0000000E+00  0.0000000E+00  0.0000000E+00  0.0000000E+00  0.0000000E+00  0.0000000E+00  0.0000000E+00  0.0000000E+00  0.0000000E+00  0.0000000E+00  0.0000000E+00  0.0000000E+00  0.0000000E+00  0.0000000E+00  0.0000000E+00  0.0000000E+00  0.0000000E+00  0.0000000E+00  0.0000000E+00  0.0000000E+00  0.0000000E+00  0.0000000E+00  0.0000000E+00  0.0000000E+00  0.0000000E+00  0.0000000E+00  0.0000000E+00  0.0000000E+00  0.0000000E+00  0.0000000E+00  0.0000000E+00  0.0000000E+00  0.0000000E+00  0.0000000E+00  0.0000000E+00  0.0000000E+00  0.0000000E+00  0.0000000E+00  0.0000000E+00  0.0000000E+00  0.0000000E+00  0.0000000E+00  0.0000000E+00  0.0000000E+00  0.0000000E+00  0.0000000E+00  0.0000000E+00  0.0000000E+00  0.0000000E+00  0.0000000E+00  0.0000000E+00  0.0000000E+00  0.0000000E+00  0.0000000E+00  0.0000000E+00  0.0000000E+00  0.0000000E+00  0.0000000E+00  0.0000000E+00  0.0000000E+00  0.0000000E+00  0.0000000E+00  0.0000000E+00  0.0000000E+00  0.0000000E+00  0.0000000E+00  0.0000000E+00  0.0000000E+00  0.0000000E+00  0.0000000E+00  0.0000000E+00  0.0000000E+00  0.0000000E+00  0.0000000E+00  0.0000000E+00  0.0000000E+00  0.0000000E+00  0.0000000E+00  0.0000000E+00  0.0000000E+00  0.0000000E+00  0.0000000E+00  0.0000000E+00  0.0000000E+00  0.0000000E+00  0.0000000E+00  0.0000000E+00  0.0000000E+00  0.0000000E+00  0.0000000E+00  0.0000000E+00  0.0000000E+00  0.0000000E+00  0.0000000E+00  0.0000000E+00  0.0000000E+00  0.0000000E+00  0.0000000E+00  0.0000000E+00  0.0000000E+00  0.0000000E+00  0.0000000E+00  0.0000000E+00  0.0000000E+00  0.0000000E+00  0.0000000E+00  0.0000000E+00  0.0000000E+00  0.0000000E+00  0.0000000E+00  0.0000000E+00  0.0000000E+00  0.0000000E+00  0.0000000E+00  0.0000000E+00  0.0000000E+00  0.0000000E+00  0.0000000E+00  0.0000000E+00  0.0000000E+00  0.0000000E+00  0.0000000E+00  0.0000000E+00
  0.3900000E+00  0.0000000E+00  0.0000000E+00  0.0000000E+00  0.0000000E+00  0.0000000E+00  0.0000000E+00  0.0000000E+00  0.0000000E+00  0.0000000E+00  0.0000000E+00  0.0000000E+00  0.0000000E+00  0.0000000E+00  0.0000000E+00  0.0000000E+00  0.0000000E+00  0.1731071E-03  0.7679296E-02  0.0000000E+00  0.0000000E+00  0.0000000E+00  0.0000000E+00  0.0000000E+00  0.0000000E+00  0.0000000E+00  0.0000000E+00  0.0000000E+00  0.0000000E+00  0.0000000E+00  0.0000000E+00  0.0000000E+00  0.0000000E+00  0.0000000E+00  0.0000000E+00  0.0000000E+00  0.0000000E+00  0.0000000E+00  0.0000000E+00  0.0000000E+00  0.0000000E+00  0.0000000E+00  0.0000000E+00  0.0000000E+00  0.0000000E+00  0.0000000E+00  0.0000000E+00  0.0000000E+00  0.0000000E+00  0.0000000E+00  0.0000000E+00  0.0000000E+00  0.0000000E+00  0.0000000E+00  0.0000000E+00  0.0000000E+00  0.0000000E+00  0.0000000E+00  0.0000000E+00  0.0000000E+00  0.0000000E+00  0.0000000E+00  0.0000000E+00  0.0000000E+00  0.0000000E+00  0.0000000E+00  0.0000000E+00  0.0000000E+00  0.0000000E+00  0.0000000E+00  0.0000000E+00  0.0000000E+00  0.0000000E+00  0.0000000E+00  0.0000000E+00  0.0000000E+00  0.0000000E+00  0.0000000E+00  0.0000000E+00  0.0000000E+00  0.0000000E+00  0.0000000E+00  0.0000000E+00  0.0000000E+00  0.0000000E+00  0.0000000E+00  0.0000000E+00  0.0000000E+00  0.0000000E+00  0.0000000E+00  0.0000000E+00  0.0000000E+00  0.0000000E+00  0.0000000E+00  0.0000000E+00  0.0000000E+00  0.0000000E+00  0.0000000E+00  0.0000000E+00  0.0000000E+00  0.0000000E+00  0.0000000E+00  0.0000000E+00  0.0000000E+00  0.0000000E+00  0.0000000E+00  0.0000000E+00  0.0000000E+00  0.0000000E+00  0.0000000E+00  0.0000000E+00  0.0000000E+00  0.0000000E+00  0.0000000E+00  0.0000000E+00  0.0000000E+00  0.0000000E+00  0.0000000E+00  0.0000000E+00  0.0000000E+00  0.0000000E+00  0.0000000E+00  0.0000000E+00  0.0000000E+00  0.0000000E+00  0.0000000E+00  0.0000000E+00  0.0000000E+00  0.0000000E+00  0.0000000E+00  0.0000000E+00  0.0000000E+00  0.0000000E+00  0.0000000E+00  0.0000000E+00  0.0000000E+00  0.0000000E+00  0.0000000E+00  0.0000000E+00  0.0000000E+00  0.0000000E+00  0.0000000E+00  0.0000000E+00  0.0000000E+00  0.0000000E+00  0.0000000E+00  0.0000000E+00  0.0000000E+00  0.0000000E+00  0.0000000E+00  0.0000000E+00  0.0000000E+00  0.0000000E+00  0.0000000E+00  0.0000000E+00  0.0000000E+00  0.0000000E+00  0.0000000E+00  0.0000000E+00  0.0000000E+00  0.0000000E+00  0.0000000E+00  0.0000000E+00  0.0000000E+00  0.0000000E+00  0.0000000E+00  0.0000000E+00  0.0000000E+00  0.0000000E+00  0.0000000E+00  0.0000000E+00  0.0000000E+00  0.0000000E+00  0.0000000E+00  0.0000000E+00  0.0000000E+00  0.0000000E+00  0.0000000E+00  0.0000000E+00  0.0000000E+00  0.0000000E+00  0.0000000E+00  0.0000000E+00  0.0000000E+00  0.0000000E+00  0.0000000E+00  0.0000000E+00  0.0000000E+00  0.0000000E+00  0.0000000E+00  0.0000000E+00  0.0000000E+00  0.0000000E+00  0.0000000E+00  0.0000000E+00  0.0000000E+00  0.0000000E+00  0.0000000E+00  0.0000000E+00  0.0000000E+00  0.0000000E+00
  0.4200000E+00  0.0000000E+00  0.0000000E+00  0.0000000E+00  0.0000000E+00  0.0000000E+00  0.0000000E+00  0.0000000E+00  0.0000000E+00  0.0000000E+00  0.0000000E+00  0.0000000E+00  0.0000000E+00  0.0000000E+00  0.0000000E+00  0.0000000E+00  0.0000000E+00  0.1731071E-03  0.7679296E-02  0.0000000E+00  0.0000000E+00  0.0000000E+00  0.0000000E+00  0.0000000E+00  0.0000000E+00  0.0000000E+00  0.0000000E+00  0.0000000E+00  0.0000000E+00  0.0000000E+00  0.0000000E+00  0.0000000E+00  0.0000000E+00  0.0000000E+00  0.0000000E+00  0.0000000E+00  0.0000000E+00  0.0000000E+00  0.0000000E+00  0.0000000E+00  0.0000000E+00  0.0000000E+00  0.0000000E+00  0.0000000E+00  0.0000000E+00  0.0000000E+00  0.0000000E+00  0.0000000E+00  0.0000000E+00  0.0000000E+00  0.0000000E+00  0.0000000E+00  0.0000000E+00  0.0000000E+00  0.0000000E+00  0.0000000E+00  0.0000000E+00  0.0000000E+00  0.0000000E+00  0.0000000E+00  0.0000000E+00  0.0000000E+00  0.0000000E+00  0.0000000E+00  0.0000000E+00  0.0000000E+00  0.0000000E+00  0.0000000E+00  0.0000000E+00  0.0000000E+00  0.0000000E+00  0.0000000E+00  0.0000000E+00  0.0000000E+00  0.0000000E+00  0.0000000E+00  0.0000000E+00  0.0000000E+00  0.0000000E+00  0.0000000E+00  0.0000000E+00  0.0000000E+00  0.0000000E+00  0.0000000E+00  0.0000000E+00  0.0000000E+00  0.0000000E+00  0.0000000E+00  0.0000000E+00  0.0000000E+00  0.0000000E+00  0.0000000E+00  0.0000000E+00  0.0000000E+00  0.0000000E+00  0.0000000E+00  0.0000000E+00  0.0000000E+00  0.0000000E+00  0.0000000E+00  0.0000000E+00  0.0000000E+00  0.0000000E+00  0.0000000E+00  0.0000000E+00  0.0000000E+00  0.0000000E+00  0.0000000E+00  0.0000000E+00  0.0000000E+00  0.0000000E+00  0.0000000E+00  0.0000000E+00  0.0000000E+00  0.0000000E+00  0.0000000E+00  0.0000000E+00  0.0000000E+00  0.0000000E+00  0.0000000E+00  0.0000000E+00  0.0000000E+00  0.0000000E+00  0.0000000E+00  0.0000000E+00  0.0000000E+00  0.0000000E+00  0.0000000E+00  0.0000000E+00  0.0000000E+00  0.0000000E+00  0.0000000E+00  0.0000000E+00  0.0000000E+00  0.0000000E+00  0.0000000E+00  0.0000000E+00  0.0000000E+00  0.0000000E+00  0.0000000E+00  0.0000000E+00  0.0000000E+00  0.0000000E+00  0.0000000E+00  0.0000000E+00  0.0000000E+00  0.0000000E+00  0.0000000E+00  0.0000000E+00  0.0000000E+00  0.0000000E+00  0.0000000E+00  0.0000000E+00  0.0000000E+00  0.0000000E+00  0.0000000E+00  0.0000000E+00  0.0000000E+00  0.0000000E+00  0.0000000E+00  0.0000000E+00  0.0000000E+00  0.0000000E+00  0.0000000E+00  0.0000000E+00  0.0000000E+00  0.0000000E+00  0.0000000E+00  0.0000000E+00  0.0000000E+00  0.0000000E+00  0.0000000E+00  0.0000000E+00  0.0000000E+00  0.0000000E+00  0.0000000E+00  0.0000000E+00  0.0000000E+00  0.0000000E+00  0.0000000E+00  0.0000000E+00  0.0000000E+00  0.0000000E+00  0.0000000E+00  0.0000000E+00  0.0000000E+00  0.0000000E+00  0.0000000E+00  0.0000000E+00  0.0000000E+00  0.0000000E+00  0.0000000E+00  0.0000000E+00  0.0000000E+00  0.0000000E+00  0.0000000E+00  0.0000000E+00  0.0000000E+00  0.0000000E+00  0.0000000E+00  0.0000000E+00
  0.4500000E+00  0.0000000E+00  0.0000000E+00  0.0000000E+00  0.0000000E+00  0.0000000E+00  0.0000000E+00  0.0000000E+00  0.0000000E+00  0.0000000E+00  0.0000000E+00  0.0000000E+00  0.0000000E+00  0.0000000E+00  0.0000000E+00  0.0000000E+00  0.0000000E+00  0.1731071E-03  0.7679296E-02  0.0000000E+00  0.0000000E+00  0.0000000E+00  0.0000000E+00  0.0000000E+00  0.0000000E+00  0.0000000E+00  0.0000000E+00  0.0000000E+00  0.0000000E+00  0.0000000E+00  0.0000000E+00  0.0000000E+00  0.0000000E+00  0.0000000E+00  0.0000000E+00  0.0000000E+00  0.0000000E+00  0.0000000E+00  0.0000000E+00  0.0000000E+00  0.0000000E+00  0.0000000E+00  0.0000000E+00  0.0000000E+00  0.0000000E+00  0.0000000E+00  0.0000000E+00  0.0000000E+00  0.0000000E+00  0.0000000E+00  0.0000000E+00  0.0000000E+00  0.0000000E+00  0.0000000E+00  0.0000000E+00  0.0000000E+00  0.0000000E+00  0.0000000E+00  0.0000000E+00  0.0000000E+00  0.0000000E+00  0.0000000E+00  0.0000000E+00  0.0000000E+00  0.0000000E+00  0.0000000E+00  0.0000000E+00  0.0000000E+00  0.0000000E+00  0.0000000E+00  0.0000000E+00  0.0000000E+00  0.0000000E+00  0.0000000E+00  0.0000000E+00  0.0000000E+00  0.0000000E+00  0.0000000E+00  0.0000000E+00  0.0000000E+00  0.0000000E+00  0.0000000E+00  0.0000000E+00  0.0000000E+00  0.0000000E+00  0.0000000E+00  0.0000000E+00  0.0000000E+00  0.0000000E+00  0.0000000E+00  0.0000000E+00  0.0000000E+00  0.0000000E+00  0.0000000E+00  0.0000000E+00  0.0000000E+00  0.0000000E+00  0.0000000E+00  0.0000000E+00  0.0000000E+00  0.0000000E+00  0.0000000E+00  0.0000000E+00  0.0000000E+00  0.0000000E+00  0.0000000E+00  0.0000000E+00  0.0000000E+00  0.0000000E+00  0.0000000E+00  0.0000000E+00  0.0000000E+00  0.0000000E+00  0.0000000E+00  0.0000000E+00  0.0000000E+00  0.0000000E+00  0.0000000E+00  0.0000000E+00  0.0000000E+00  0.0000000E+00  0.0000000E+00  0.0000000E+00  0.0000000E+00  0.0000000E+00  0.0000000E+00  0.0000000E+00  0.0000000E+00  0.0000000E+00  0.0000000E+00  0.0000000E+00  0.0000000E+00  0.0000000E+00  0.0000000E+00  0.0000000E+00  0.0000000E+00  0.0000000E+00  0.0000000E+00  0.0000000E+00  0.0000000E+00  0.0000000E+00  0.0000000E+00  0.0000000E+00  0.0000000E+00  0.0000000E+00  0.0000000E+00  0.0000000E+00  0.0000000E+00  0.0000000E+00  0.0000000E+00  0.0000000E+00  0.0000000E+00  0.0000000E+00  0.0000000E+00  0.0000000E+00  0.0000000E+00  0.0000000E+00  0.0000000E+00  0.0000000E+00  0.0000000E+00  0.0000000E+00  0.0000000E+00  0.0000000E+00  0.0000000E+00  0.0000000E+00  0.0000000E+00  0.0000000E+00  0.0000000E+00  0.0000000E+00  0.0000000E+00  0.0000000E+00  0.0000000E+00  0.0000000E+00  0.0000000E+00  0.0000000E+00  0.0000000E+00  0.0000000E+00  0.0000000E+00  0.0000000E+00  0.0000000E+00  0.0000000E+00  0.0000000E+00  0.0000000E+00  0.0000000E+00  0.0000000E+00  0.0000000E+00  0.0000000E+00  0.0000000E+00  0.0000000E+00  0.0000000E+00  0.0000000E+00  0.0000000E+00  0.0000000E+00  0.0000000E+00  0.0000000E+00  0.0000000E+00  0.0000000E+00  0.0000000E+00  0.0000000E+00  0.0000000E+00  0.0000000E+00
  0.4800000E+00  0.0000000E+00  0.0000000E+00  0.0000000E+00  0.0000000E+00  0.0000000E+00  0.0000000E+00  0.0000000E+00  0.0000000E+00  0.0000000E+00  0.0000000E+00  0.0000000E+00  0.0000000E+00  0.0000000E+00  0.0000000E+00  0.0000000E+00  0.0000000E+00  0.1731071E-03  0.7679296E-02  0.0000000E+00  0.0000000E+00  0.0000000E+00  0.0000000E+00  0.0000000E+00  0.0000000E+00  0.0000000E+00  0.0000000E+00  0.0000000E+00  0.0000000E+00  0.0000000E+00  0.0000000E+00  0.0000000E+00  0.0000000E+00  0.0000000E+00  0.0000000E+00  0.0000000E+00  0.0000000E+00  0.0000000E+00  0.0000000E+00  0.0000000E+00  0.0000000E+00  0.0000000E+00  0.0000000E+00  0.0000000E+00  0.0000000E+00  0.0000000E+00  0.0000000E+00  0.0000000E+00  0.0000000E+00  0.0000000E+00  0.0000000E+00  0.0000000E+00  0.0000000E+00  0.0000000E+00  0.0000000E+00  0.0000000E+00  0.0000000E+00  0.0000000E+00  0.0000000E+00  0.0000000E+00  0.0000000E+00  0.0000000E+00  0.0000000E+00  0.0000000E+00  0.0000000E+00  0.0000000E+00  0.0000000E+00  0.0000000E+00  0.0000000E+00  0.0000000E+00  0.0000000E+00  0.0000000E+00  0.0000000E+00  0.0000000E+00  0.0000000E+00  0.0000000E+00  0.0000000E+00  0.0000000E+00  0.0000000E+00  0.0000000E+00  0.0000000E+00  0.0000000E+00  0.0000000E+00  0.0000000E+00  0.0000000E+00  0.0000000E+00  0.0000000E+00  0.0000000E+00  0.0000000E+00  0.0000000E+00  0.0000000E+00  0.0000000E+00  0.0000000E+00  0.0000000E+00  0.0000000E+00  0.0000000E+00  0.0000000E+00  0.0000000E+00  0.0000000E+00  0.0000000E+00  0.0000000E+00  0.0000000E+00  0.0000000E+00  0.0000000E+00  0.0000000E+00  0.0000000E+00  0.0000000E+00  0.0000000E+00  0.0000000E+00  0.0000000E+00  0.0000000E+00  0.0000000E+00  0.0000000E+00  0.0000000E+00  0.0000000E+00  0.0000000E+00  0.0000000E+00  0.0000000E+00  0.0000000E+00  0.0000000E+00  0.0000000E+00  0.0000000E+00  0.0000000E+00  0.0000000E+00  0.0000000E+00  0.0000000E+00  0.0000000E+00  0.0000000E+00  0.0000000E+00  0.0000000E+00  0.0000000E+00  0.0000000E+00  0.0000000E+00  0.0000000E+00  0.0000000E+00  0.0000000E+00  0.0000000E+00  0.0000000E+00  0.0000000E+00  0.0000000E+00  0.0000000E+00  0.0000000E+00  0.0000000E+00  0.0000000E+00  0.0000000E+00  0.0000000E+00  0.0000000E+00  0.0000000E+00  0.0000000E+00  0.0000000E+00  0.0000000E+00  0.0000000E+00  0.0000000E+00  0.0000000E+00  0.0000000E+00  0.0000000E+00  0.0000000E+00  0.0000000E+00  0.0000000E+00  0.0000000E+00  0.0000000E+00  0.0000000E+00  0.0000000E+00  0.0000000E+00  0.0000000E+00  0.0000000E+00  0.0000000E+00  0.0000000E+00  0.0000000E+00  0.0000000E+00  0.0000000E+00  0.0000000E+00  0.0000000E+00  0.0000000E+00  0.0000000E+00  0.0000000E+00  0.0000000E+00  0.0000000E+00  0.0000000E+00  0.0000000E+00  0.0000000E+00  0.0000000E+00  0.0000000E+00  0.0000000E+00  0.0000000E+00  0.0000000E+00  0.0000000E+00  0.0000000E+00  0.0000000E+00  0.0000000E+00  0.0000000E+00  0.0000000E+00  0.0000000E+00  0.0000000E+00  0.0000000E+00  0.0000000E+00  0.0000000E+00  0.0000000E+00  0.0000000E+00  0.0000000E+00  0.0000000E+00
  0.5100000E+00  0.0000000E+00  0.0000000E+00  0.0000000E+00  0.0000000E+00  0.0000000E+00  0.0000000E+00  0.0000000E+00  0.0000000E+00  0.0000000E+00  0.0000000E+00  0.0000000E+00  0.0000000E+00  0.0000000E+00  0.0000000E+00  0.0000000E+00  0.0000000E+00  0.1731071E-03  0.7679296E-02  0.0000000E+00  0.0000000E+00  0.0000000E+00  0.0000000E+00  0.0000000E+00  0.0000000E+00  0.0000000E+00  0.0000000E+00  0.0000000E+00  0.0000000E+00  0.0000000E+00  0.0000000E+00  0.0000000E+00  0.0000000E+00  0.0000000E+00  0.0000000E+00  0.0000000E+00  0.0000000E+00  0.0000000E+00  0.0000000E+00  0.0000000E+00  0.0000000E+00  0.0000000E+00  0.0000000E+00  0.0000000E+00  0.0000000E+00  0.0000000E+00  0.0000000E+00  0.0000000E+00  0.0000000E+00  0.0000000E+00  0.0000000E+00  0.0000000E+00  0.0000000E+00  0.0000000E+00  0.0000000E+00  0.0000000E+00  0.0000000E+00  0.0000000E+00  0.0000000E+00  0.0000000E+00  0.0000000E+00  0.0000000E+00  0.0000000E+00  0.0000000E+00  0.0000000E+00  0.0000000E+00  0.0000000E+00  0.0000000E+00  0.0000000E+00  0.0000000E+00  0.0000000E+00  0.0000000E+00  0.0000000E+00  0.0000000E+00  0.0000000E+00  0.0000000E+00  0.0000000E+00  0.0000000E+00  0.0000000E+00  0.0000000E+00  0.0000000E+00  0.0000000E+00  0.0000000E+00  0.0000000E+00  0.0000000E+00  0.0000000E+00  0.0000000E+00  0.0000000E+00  0.0000000E+00  0.0000000E+00  0.0000000E+00  0.0000000E+00  0.0000000E+00  0.0000000E+00  0.0000000E+00  0.0000000E+00  0.0000000E+00  0.0000000E+00  0.0000000E+00  0.0000000E+00  0.0000000E+00  0.0000000E+00  0.0000000E+00  0.0000000E+00  0.0000000E+00  0.0000000E+00  0.0000000E+00  0.0000000E+00  0.0000000E+00  0.0000000E+00  0.0000000E+00  0.0000000E+00  0.0000000E+00  0.0000000E+00  0.0000000E+00  0.0000000E+00  0.0000000E+00  0.0000000E+00  0.0000000E+00  0.0000000E+00  0.0000000E+00  0.0000000E+00  0.0000000E+00  0.0000000E+00  0.0000000E+00  0.0000000E+00  0.0000000E+00  0.0000000E+00  0.0000000E+00  0.0000000E+00  0.0000000E+00  0.0000000E+00  0.0000000E+00  0.0000000E+00  0.0000000E+00  0.0000000E+00  0.0000000E+00  0.0000000E+00  0.0000000E+00  0.0000000E+00  0.0000000E+00  0.0000000E+00  0.0000000E+00  0.0000000E+00  0.0000000E+00  0.0000000E+00  0.0000000E+00  0.0000000E+00  0.0000000E+00  0.0000000E+00  0.0000000E+00  0.0000000E+00  0.0000000E+00  0.0000000E+00  0.0000000E+00  0.0000000E+00  0.0000000E+00  0.0000000E+00  0.0000000E+00  0.0000000E+00  0.0000000E+00  0.0000000E+00  0.0000000E+00  0.0000000E+00  0.0000000E+00  0.0000000E+00  0.0000000E+00  0.0000000E+00  0.0000000E+00  0.0000000E+00  0.0000000E+00  0.0000000E+00  0.0000000E+00  0.0000000E+00  0.0000000E+00  0.0000000E+00  0.0000000E+00  0.0000000E+00  0.0000000E+00  0.0000000E+00  0.0000000E+00  0.0000000E+00  0.0000000E+00  0.0000000E+00  0.0000000E+00  0.0000000E+00  0.0000000E+00  0.0000000E+00  0.0000000E+00  0.0000000E+00  0.0000000E+00  0.0000000E+00  0.0000000E+00  0.0000000E+00  0.0000000E+00  0.0000000E+00  0.0000000E+00  0.0000000E+00  0.0000000E+00  0.0000000E+00  0.0000000E+00
  0.5400000E+00  0.0000000E+00  0.0000000E+00  0.0000000E+00  0.0000000E+00  0.0000000E+00  0.0000000E+00  0.0000000E+00  0.0000000E+00  0.0000000E+00  0.0000000E+00  0.0000000E+00  0.0000000E+00  0.0000000E+00  0.0000000E+00  0.0000000E+00  0.0000000E+00  0.1731071E-03  0.7679296E-02  0.0000000E+00  0.0000000E+00  0.0000000E+00  0.0000000E+00  0.0000000E+00  0.0000000E+00  0.0000000E+00  0.0000000E+00  0.0000000E+00  0.0000000E+00  0.0000000E+00  0.0000000E+00  0.0000000E+00  0.0000000E+00  0.0000000E+00  0.0000000E+00  0.0000000E+00  0.0000000E+00  0.0000000E+00  0.0000000E+00  0.0000000E+00  0.0000000E+00  0.0000000E+00  0.0000000E+00  0.0000000E+00  0.0000000E+00  0.0000000E+00  0.0000000E+00  0.0000000E+00  0.0000000E+00  0.0000000E+00  0.0000000E+00  0.0000000E+00  0.0000000E+00  0.0000000E+00  0.0000000E+00  0.0000000E+00  0.0000000E+00  0.0000000E+00  0.0000000E+00  0.0000000E+00  0.0000000E+00  0.0000000E+00  0.0000000E+00  0.0000000E+00  0.0000000E+00  0.0000000E+00  0.0000000E+00  0.0000000E+00  0.0000000E+00  0.0000000E+00  0.0000000E+00  0.0000000E+00  0.0000000E+00  0.0000000E+00  0.0000000E+00  0.0000000E+00  0.0000000E+00  0.0000000E+00  0.0000000E+00  0.0000000E+00  0.0000000E+00  0.0000000E+00  0.0000000E+00  0.0000000E+00  0.0000000E+00  0.0000000E+00  0.0000000E+00  0.0000000E+00  0.0000000E+00  0.0000000E+00  0.0000000E+00  0.0000000E+00  0.0000000E+00  0.0000000E+00  0.0000000E+00  0.0000000E+00  0.0000000E+00  0.0000000E+00  0.0000000E+00  0.0000000E+00  0.0000000E+00  0.0000000E+00  0.0000000E+00  0.0000000E+00  0.0000000E+00  0.0000000E+00  0.0000000E+00  0.0000000E+00  0.0000000E+00  0.0000000E+00  0.0000000E+00  0.0000000E+00  0.0000000E+00  0.0000000E+00  0.0000000E+00  0.0000000E+00  0.0000000E+00  0.0000000E+00  0.0000000E+00  0.0000000E+00  0.0000000E+00  0.0000000E+00  0.0000000E+00  0.0000000E+00  0.0000000E+00  0.0000000E+00  0.0000000E+00  0.0000000E+00  0.0000000E+00  0.0000000E+00  0.0000000E+00  0.0000000E+00  0.0000000E+00  0.0000000E+00  0.0000000E+00  0.0000000E+00  0.0000000E+00  0.0000000E+00  0.0000000E+00  0.0000000E+00  0.0000000E+00  0.0000000E+00  0.0000000E+00  0.0000000E+00  0.0000000E+00  0.0000000E+00  0.0000000E+00  0.0000000E+00  0.0000000E+00  0.0000000E+00  0.0000000E+00  0.0000000E+00  0.0000000E+00  0.0000000E+00  0.0000000E+00  0.0000000E+00  0.0000000E+00  0.0000000E+00  0.0000000E+00  0.0000000E+00  0.0000000E+00  0.0000000E+00  0.0000000E+00  0.0000000E+00  0.0000000E+00  0.0000000E+00  0.0000000E+00  0.0000000E+00  0.0000000E+00  0.0000000E+00  0.0000000E+00  0.0000000E+00  0.0000000E+00  0.0000000E+00  0.0000000E+00  0.0000000E+00  0.0000000E+00  0.0000000E+00  0.0000000E+00  0.0000000E+00  0.0000000E+00  0.0000000E+00  0.0000000E+00  0.0000000E+00  0.0000000E+00  0.0000000E+00  0.0000000E+00  0.0000000E+00  0.0000000E+00  0.0000000E+00  0.0000000E+00  0.0000000E+00  0.0000000E+00  0.0000000E+00  0.0000000E+00  0.0000000E+00  0.0000000E+00  0.0000000E+00  0.0000000E+00  0.0000000E+00  0.0000000E+00
  0.5699999E+00  0.0000000E+00  0.0000000E+00  0.0000000E+00  0.0000000E+00  0.0000000E+00  0.0000000E+00  0.0000000E+00  0.0000000E+00  0.0000000E+00  0.0000000E+00  0.0000000E+00  0.0000000E+00  0.0000000E+00  0.0000000E+00  0.0000000E+00  0.0000000E+00  0.1731071E-03  0.7679296E-02  0.0000000E+00  0.0000000E+00  0.0000000E+00  0.0000000E+00  0.0000000E+00  0.0000000E+00  0.0000000E+00  0.0000000E+00  0.0000000E+00  0.0000000E+00  0.0000000E+00  0.0000000E+00  0.0000000E+00  0.0000000E+00  0.0000000E+00  0.0000000E+00  0.0000000E+00  0.0000000E+00  0.0000000E+00  0.0000000E+00  0.0000000E+00  0.0000000E+00  0.0000000E+00  0.0000000E+00  0.0000000E+00  0.0000000E+00  0.0000000E+00  0.0000000E+00  0.0000000E+00  0.0000000E+00  0.0000000E+00  0.0000000E+00  0.0000000E+00  0.0000000E+00  0.0000000E+00  0.0000000E+00  0.0000000E+00  0.0000000E+00  0.0000000E+00  0.0000000E+00  0.0000000E+00  0.0000000E+00  0.0000000E+00  0.0000000E+00  0.0000000E+00  0.0000000E+00  0.0000000E+00  0.0000000E+00  0.0000000E+00  0.0000000E+00  0.0000000E+00  0.0000000E+00  0.0000000E+00  0.0000000E+00  0.0000000E+00  0.0000000E+00  0.0000000E+00  0.0000000E+00  0.0000000E+00  0.0000000E+00  0.0000000E+00  0.0000000E+00  0.0000000E+00  0.0000000E+00  0.0000000E+00  0.0000000E+00  0.0000000E+00  0.0000000E+00  0.0000000E+00  0.0000000E+00  0.0000000E+00  0.0000000E+00  0.0000000E+00  0.0000000E+00  0.0000000E+00  0.0000000E+00  0.0000000E+00  0.0000000E+00  0.0000000E+00  0.0000000E+00  0.0000000E+00  0.0000000E+00  0.0000000E+00  0.0000000E+00  0.0000000E+00  0.0000000E+00  0.0000000E+00  0.0000000E+00  0.0000000E+00  0.0000000E+00  0.0000000E+00  0.0000000E+00  0.0000000E+00  0.0000000E+00  0.0000000E+00  0.0000000E+00  0.0000000E+00  0.0000000E+00  0.0000000E+00  0.0000000E+00  0.0000000E+00  0.0000000E+00  0.0000000E+00  0.0000000E+00  0.0000000E+00  0.0000000E+00  0.0000000E+00  0.0000000E+00  0.0000000E+00  0.0000000E+00  0.0000000E+00  0.0000000E+00  0.0000000E+00  0.0000000E+00  0.0000000E+00  0.0000000E+00  0.0000000E+00  0.0000000E+00  0.0000000E+00  0.0000000E+00  0.0000000E+00  0.0000000E+00  0.0000000E+00  0.0000000E+00  0.0000000E+00  0.0000000E+00  0.0000000E+00  0.0000000E+00  0.0000000E+00  0.0000000E+00  0.0000000E+00  0.0000000E+00  0.0000000E+00  0.0000000E+00  0.0000000E+00  0.0000000E+00  0.0000000E+00  0.0000000E+00  0.0000000E+00  0.0000000E+00  0.0000000E+00  0.0000000E+00  0.0000000E+00  0.0000000E+00  0.0000000E+00  0.0000000E+00  0.0000000E+00  0.0000000E+00  0.0000000E+00  0.0000000E+00  0.0000000E+00  0.0000000E+00  0.0000000E+00  0.0000000E+00  0.0000000E+00  0.0000000E+00  0.0000000E+00  0.0000000E+00  0.0000000E+00  0.0000000E+00  0.0000000E+00  0.0000000E+00  0.0000000E+00  0.0000000E+00  0.0000000E+00  0.0000000E+00  0.0000000E+00  0.0000000E+00  0.0000000E+00  0.0000000E+00  0.0000000E+00  0.0000000E+00  0.0000000E+00  0.0000000E+00  0.0000000E+00  0.0000000E+00  0.0000000E+00  0.0000000E+00  0.0000000E+00  0.0000000E+00  0.0000000E+00  0.0000000E+00
  0.5999999E+00  0.0000000E+00  0.0000000E+00  0.0000000E+00  0.0000000E+00  0.0000000E+00  0.0000000E+00  0.0000000E+00  0.0000000E+00  0.0000000E+00  0.0000000E+00  0.0000000E+00  0.0000000E+00  0.0000000E+00  0.0000000E+00  0.0000000E+00  0.0000000E+00  0.1731071E-03  0.7679296E-02  0.0000000E+00  0.0000000E+00  0.0000000E+00  0.0000000E+00  0.0000000E+00  0.0000000E+00  0.0000000E+00  0.0000000E+00  0.0000000E+00  0.0000000E+00  0.0000000E+00  0.0000000E+00  0.0000000E+00  0.0000000E+00  0.0000000E+00  0.0000000E+00  0.0000000E+00  0.0000000E+00  0.0000000E+00  0.0000000E+00  0.0000000E+00  0.0000000E+00  0.0000000E+00  0.0000000E+00  0.0000000E+00  0.0000000E+00  0.0000000E+00  0.0000000E+00  0.0000000E+00  0.0000000E+00  0.0000000E+00  0.0000000E+00  0.0000000E+00  0.0000000E+00  0.0000000E+00  0.0000000E+00  0.0000000E+00  0.0000000E+00  0.0000000E+00  0.0000000E+00  0.0000000E+00  0.0000000E+00  0.0000000E+00  0.0000000E+00  0.0000000E+00  0.0000000E+00  0.0000000E+00  0.0000000E+00  0.0000000E+00  0.0000000E+00  0.0000000E+00  0.0000000E+00  0.0000000E+00  0.0000000E+00  0.0000000E+00  0.0000000E+00  0.0000000E+00  0.0000000E+00  0.0000000E+00  0.0000000E+00  0.0000000E+00  0.0000000E+00  0.0000000E+00  0.0000000E+00  0.0000000E+00  0.0000000E+00  0.0000000E+00  0.0000000E+00  0.0000000E+00  0.0000000E+00  0.0000000E+00  0.0000000E+00  0.0000000E+00  0.0000000E+00  0.0000000E+00  0.0000000E+00  0.0000000E+00  0.0000000E+00  0.0000000E+00  0.0000000E+00  0.0000000E+00  0.0000000E+00  0.0000000E+00  0.0000000E+00  0.0000000E+00  0.0000000E+00  0.0000000E+00  0.0000000E+00  0.0000000E+00  0.0000000E+00  0.0000000E+00  0.0000000E+00  0.0000000E+00  0.0000000E+00  0.0000000E+00  0.0000000E+00  0.0000000E+00  0.0000000E+00  0.0000000E+00  0.0000000E+00  0.0000000E+00  0.0000000E+00  0.0000000E+00  0.0000000E+00  0.0000000E+00  0.0000000E+00  0.0000000E+00  0.0000000E+00  0.0000000E+00  0.0000000E+00  0.0000000E+00  0.0000000E+00  0.0000000E+00  0.0000000E+00  0.0000000E+00  0.0000000E+00  0.0000000E+00  0.0000000E+00  0.0000000E+00  0.0000000E+00  0.0000000E+00  0.0000000E+00  0.0000000E+00  0.0000000E+00  0.0000000E+00  0.0000000E+00  0.0000000E+00  0.0000000E+00  0.0000000E+00  0.0000000E+00  0.0000000E+00  0.0000000E+00  0.0000000E+00  0.0000000E+00  0.0000000E+00  0.0000000E+00  0.0000000E+00  0.0000000E+00  0.0000000E+00  0.0000000E+00  0.0000000E+00  0.0000000E+00  0.0000000E+00  0.0000000E+00  0.0000000E+00  0.0000000E+00  0.0000000E+00  0.0000000E+00  0.0000000E+00  0.0000000E+00  0.0000000E+00  0.0000000E+00  0.0000000E+00  0.0000000E+00  0.0000000E+00  0.0000000E+00  0.0000000E+00  0.0000000E+00  0.0000000E+00  0.0000000E+00  0.0000000E+00  0.0000000E+00  0.0000000E+00  0.0000000E+00  0.0000000E+00  0.0000000E+00  0.0000000E+00  0.0000000E+00  0.0000000E+00  0.0000000E+00  0.0000000E+00  0.0000000E+00  0.0000000E+00  0.0000000E+00  0.0000000E+00  0.0000000E+00  0.0000000E+00  0.0000000E+00  0.0000000E+00  0.0000000E+00  0.0000000E+00  0.0000000E+00
  0.6299999E+00  0.0000000E+00  0.0000000E+00  0.0000000E+00  0.0000000E+00  0.0000000E+00  0.0000000E+00  0.0000000E+00  0.0000000E+00  0.0000000E+00  0.0000000E+00  0.0000000E+00  0.0000000E+00  0.0000000E+00  0.0000000E+00  0.0000000E+00  0.0000000E+00  0.1731071E-03  0.7679296E-02  0.0000000E+00  0.0000000E+00  0.0000000E+00  0.0000000E+00  0.0000000E+00  0.0000000E+00  0.0000000E+00  0.0000000E+00  0.0000000E+00  0.0000000E+00  0.0000000E+00  0.0000000E+00  0.0000000E+00  0.0000000E+00  0.0000000E+00  0.0000000E+00  0.0000000E+00  0.0000000E+00  0.0000000E+00  0.0000000E+00  0.0000000E+00  0.0000000E+00  0.0000000E+00  0.0000000E+00  0.0000000E+00  0.0000000E+00  0.0000000E+00  0.0000000E+00  0.0000000E+00  0.0000000E+00  0.0000000E+00  0.0000000E+00  0.0000000E+00  0.0000000E+00  0.0000000E+00  0.0000000E+00  0.0000000E+00  0.0000000E+00  0.0000000E+00  0.0000000E+00  0.0000000E+00  0.0000000E+00  0.0000000E+00  0.0000000E+00  0.0000000E+00  0.0000000E+00  0.0000000E+00  0.0000000E+00  0.0000000E+00  0.0000000E+00  0.0000000E+00  0.0000000E+00  0.0000000E+00  0.0000000E+00  0.0000000E+00  0.0000000E+00  0.0000000E+00  0.0000000E+00  0.0000000E+00  0.0000000E+00  0.0000000E+00  0.0000000E+00  0.0000000E+00  0.0000000E+00  0.0000000E+00  0.0000000E+00  0.0000000E+00  0.0000000E+00  0.0000000E+00  0.0000000E+00  0.0000000E+00  0.0000000E+00  0.0000000E+00  0.0000000E+00  0.0000000E+00  0.0000000E+00  0.0000000E+00  0.0000000E+00  0.0000000E+00  0.0000000E+00  0.0000000E+00  0.0000000E+00  0.0000000E+00  0.0000000E+00  0.0000000E+00  0.0000000E+00  0.0000000E+00  0.0000000E+00  0.0000000E+00  0.0000000E+00  0.0000000E+00  0.0000000E+00  0.0000000E+00  0.0000000E+00  0.0000000E+00  0.0000000E+00  0.0000000E+00  0.0000000E+00  0.0000000E+00  0.0000000E+00  0.0000000E+00  0.0000000E+00  0.0000000E+00  0.0000000E+00  0.0000000E+00  0.0000000E+00  0.0000000E+00  0.0000000E+00  0.0000000E+00  0.0000000E+00  0.0000000E+00  0.0000000E+00  0.0000000E+00  0.0000000E+00  0.0000000E+00  0.0000000E+00  0.0000000E+00  0.0000000E+00  0.0000000E+00  0.0000000E+00  0.0000000E+00  0.0000000E+00  0.0000000E+00  0.0000000E+00  0.0000000E+00  0.0000000E+00  0.0000000E+00  0.0000000E+00  0.0000000E+00  0.0000000E+00  0.0000000E+00  0.0000000E+00  0.0000000E+00  0.0000000E+00  0.0000000E+00  0.0000000E+00  0.0000000E+00  0.0000000E+00  0.0000000E+00  0.0000000E+00  0.0000000E+00  0.0000000E+00  0.0000000E+00  0.0000000E+00  0.0000000E+00  0.0000000E+00  0.0000000E+00  0.0000000E+00  0.0000000E+00  0.0000000E+00  0.0000000E+00  0.0000000E+00  0.0000000E+00  0.0000000E+00  0.0000000E+00  0.0000000E+00  0.0000000E+00  0.0000000E+00  0.0000000E+00  0.0000000E+00  0.0000000E+00  0.0000000E+00  0.0000000E+00  0.0000000E+00  0.0000000E+00  0.0000000E+00  0.0000000E+00  0.0000000E+00  0.0000000E+00  0.0000000E+00  0.0000000E+00  0.0000000E+00  0.0000000E+00  0.0000000E+00  0.0000000E+00  0.0000000E+00  0.0000000E+00  0.0000000E+00  0.0000000E+00  0.0000000E+00  0.0000000E+00  0.0000000E+00
  0.6599998E+00  0.0000000E+00  0.0000000E+00  0.0000000E+00  0.0000000E+00  0.0000000E+00  0.0000000E+00  0.0000000E+00  0.0000000E+00  0.0000000E+00  0.0000000E+00  0.0000000E+00  0.0000000E+00  0.0000000E+00  0.0000000E+00  0.0000000E+00  0.0000000E+00  0.1731071E-03  0.7679296E-02  0.0000000E+00  0.0000000E+00  0.0000000E+00  0.0000000E+00  0.0000000E+00  0.0000000E+00  0.0000000E+00  0.0000000E+00  0.0000000E+00  0.0000000E+00  0.0000000E+00  0.0000000E+00  0.0000000E+00  0.0000000E+00  0.0000000E+00  0.0000000E+00  0.0000000E+00  0.0000000E+00  0.0000000E+00  0.0000000E+00  0.0000000E+00  0.0000000E+00  0.0000000E+00  0.0000000E+00  0.0000000E+00  0.0000000E+00  0.0000000E+00  0.0000000E+00  0.0000000E+00  0.0000000E+00  0.0000000E+00  0.0000000E+00  0.0000000E+00  0.0000000E+00  0.0000000E+00  0.0000000E+00  0.0000000E+00  0.0000000E+00  0.0000000E+00  0.0000000E+00  0.0000000E+00  0.0000000E+00  0.0000000E+00  0.0000000E+00  0.0000000E+00  0.0000000E+00  0.0000000E+00  0.0000000E+00  0.0000000E+00  0.0000000E+00  0.0000000E+00  0.0000000E+00  0.0000000E+00  0.0000000E+00  0.0000000E+00  0.0000000E+00  0.0000000E+00  0.0000000E+00  0.0000000E+00  0.0000000E+00  0.0000000E+00  0.0000000E+00  0.0000000E+00  0.0000000E+00  0.0000000E+00  0.0000000E+00  0.0000000E+00  0.0000000E+00  0.0000000E+00  0.0000000E+00  0.0000000E+00  0.0000000E+00  0.0000000E+00  0.0000000E+00  0.0000000E+00  0.0000000E+00  0.0000000E+00  0.0000000E+00  0.0000000E+00  0.0000000E+00  0.0000000E+00  0.0000000E+00  0.0000000E+00  0.0000000E+00  0.0000000E+00  0.0000000E+00  0.0000000E+00  0.0000000E+00  0.0000000E+00  0.0000000E+00  0.0000000E+00  0.0000000E+00  0.0000000E+00  0.0000000E+00  0.0000000E+00  0.0000000E+00  0.0000000E+00  0.0000000E+00  0.0000000E+00  0.0000000E+00  0.0000000E+00  0.0000000E+00  0.0000000E+00  0.0000000E+00  0.0000000E+00  0.0000000E+00  0.0000000E+00  0.0000000E+00  0.0000000E+00  0.0000000E+00  0.0000000E+00  0.0000000E+00  0.0000000E+00  0.0000000E+00  0.0000000E+00  0.0000000E+00  0.0000000E+00  0.0000000E+00  0.0000000E+00  0.0000000E+00  0.0000000E+00  0.0000000E+00  0.0000000E+00  0.0000000E+00  0.0000000E+00  0.0000000E+00  0.0000000E+00  0.0000000E+00  0.0000000E+00  0.0000000E+00  0.0000000E+00  0.0000000E+00  0.0000000E+00  0.0000000E+00  0.0000000E+00  0.0000000E+00  0.0000000E+00  0.0000000E+00  0.0000000E+00  0.0000000E+00  0.0000000E+00  0.0000000E+00  0.0000000E+00  0.0000000E+00  0.0000000E+00  0.0000000E+00  0.0000000E+00  0.0000000E+00  0.0000000E+00  0.0000000E+00  0.0000000E+00  0.0000000E+00  0.0000000E+00  0.0000000E+00  0.0000000E+00  0.0000000E+00  0.0000000E+00  0.0000000E+00  0.0000000E+00  0.0000000E+00  0.0000000E+00  0.0000000E+00  0.0000000E+00  0.0000000E+00  0.0000000E+00  0.0000000E+00  0.0000000E+00  0.0000000E+00  0.0000000E+00  0.0000000E+00  0.0000000E+00  0.0000000E+00  0.0000000E+00  0.0000000E+00  0.0000000E+00  0.0000000E+00  0.0000000E+00  0.0000000E+00  0.0000000E+00  0.0000000E+00  0.0000000E+00  0.0000000E+00
  0.6899998E+00  0.0000000E+00  0.0000000E+00  0.0000000E+00  0.0000000E+00  0.0000000E+00  0.0000000E+00  0.0000000E+00  0.0000000E+00  0.0000000E+00  0.0000000E+00  0.0000000E+00  0.0000000E+00  0.0000000E+00  0.0000000E+00  0.0000000E+00  0.0000000E+00  0.1731071E-03  0.7679296E-02  0.0000000E+00  0.0000000E+00  0.0000000E+00  0.0000000E+00  0.0000000E+00  0.0000000E+00  0.0000000E+00  0.0000000E+00  0.0000000E+00  0.0000000E+00  0.0000000E+00  0.0000000E+00  0.0000000E+00  0.0000000E+00  0.0000000E+00  0.0000000E+00  0.0000000E+00  0.0000000E+00  0.0000000E+00  0.0000000E+00  0.0000000E+00  0.0000000E+00  0.0000000E+00  0.0000000E+00  0.0000000E+00  0.0000000E+00  0.0000000E+00  0.0000000E+00  0.0000000E+00  0.0000000E+00  0.0000000E+00  0.0000000E+00  0.0000000E+00  0.0000000E+00  0.0000000E+00  0.0000000E+00  0.0000000E+00  0.0000000E+00  0.0000000E+00  0.0000000E+00  0.0000000E+00  0.0000000E+00  0.0000000E+00  0.0000000E+00  0.0000000E+00  0.0000000E+00  0.0000000E+00  0.0000000E+00  0.0000000E+00  0.0000000E+00  0.0000000E+00  0.0000000E+00  0.0000000E+00  0.0000000E+00  0.0000000E+00  0.0000000E+00  0.0000000E+00  0.0000000E+00  0.0000000E+00  0.0000000E+00  0.0000000E+00  0.0000000E+00  0.0000000E+00  0.0000000E+00  0.0000000E+00  0.0000000E+00  0.0000000E+00  0.0000000E+00  0.0000000E+00  0.0000000E+00  0.0000000E+00  0.0000000E+00  0.0000000E+00  0.0000000E+00  0.0000000E+00  0.0000000E+00  0.0000000E+00  0.0000000E+00  0.0000000E+00  0.0000000E+00  0.0000000E+00  0.0000000E+00  0.0000000E+00  0.0000000E+00  0.0000000E+00  0.0000000E+00  0.0000000E+00  0.0000000E+00  0.0000000E+00  0.0000000E+00  0.0000000E+00  0.0000000E+00  0.0000000E+00  0.0000000E+00  0.0000000E+00  0.0000000E+00  0.0000000E+00  0.0000000E+00  0.0000000E+00  0.0000000E+00  0.0000000E+00  0.0000000E+00  0.0000000E+00  0.0000000E+00  0.0000000E+00  0.0000000E+00  0.0000000E+00  0.0000000E+00  0.0000000E+00  0.0000000E+00  0.0000000E+00  0.0000000E+00  0.0000000E+00  0.0000000E+00  0.0000000E+00  0.0000000E+00  0.0000000E+00  0.0000000E+00  0.0000000E+00  0.0000000E+00  0.0000000E+00  0.0000000E+00  0.0000000E+00  0.0000000E+00  0.0000000E+00  0.0000000E+00  0.0000000E+00  0.0000000E+00  0.0000000E+00  0.0000000E+00  0.0000000E+00  0.0000000E+00  0.0000000E+00  0.0000000E+00  0.0000000E+00  0.0000000E+00  0.0000000E+00  0.0000000E+00  0.0000000E+00  0.0000000E+00  0.0000000E+00  0.0000000E+00  0.0000000E+00  0.0000000E+00  0.0000000E+00  0.0000000E+00  0.0000000E+00  0.0000000E+00  0.0000000E+00  0.0000000E+00  0.0000000E+00  0.0000000E+00  0.0000000E+00  0.0000000E+00  0.0000000E+00  0.0000000E+00  0.0000000E+00  0.0000000E+00  0.0000000E+00  0.0000000E+00  0.0000000E+00  0.0000000E+00  0.0000000E+00  0.0000000E+00  0.0000000E+00  0.0000000E+00  0.0000000E+00  0.0000000E+00  0.0000000E+00  0.0000000E+00  0.0000000E+00  0.0000000E+00  0.0000000E+00  0.0000000E+00  0.0000000E+00  0.0000000E+00  0.0000000E+00  0.0000000E+00  0.0000000E+00  0.0000000E+00  0.0000000E+00  0.0000000E+00
  0.7199998E+00  0.0000000E+00  0.0000000E+00  0.0000000E+00  0.0000000E+00  0.0000000E+00  0.0000000E+00  0.0000000E+00  0.0000000E+00  0.0000000E+00  0.0000000E+00  0.0000000E+00  0.0000000E+00  0.0000000E+00  0.0000000E+00  0.0000000E+00  0.0000000E+00  0.1731071E-03  0.7679296E-02  0.0000000E+00  0.0000000E+00  0.0000000E+00  0.0000000E+00  0.0000000E+00  0.0000000E+00  0.0000000E+00  0.0000000E+00  0.0000000E+00  0.0000000E+00  0.0000000E+00  0.0000000E+00  0.0000000E+00  0.0000000E+00  0.0000000E+00  0.0000000E+00  0.0000000E+00  0.0000000E+00  0.0000000E+00  0.0000000E+00  0.0000000E+00  0.0000000E+00  0.0000000E+00  0.0000000E+00  0.0000000E+00  0.0000000E+00  0.0000000E+00  0.0000000E+00  0.0000000E+00  0.0000000E+00  0.0000000E+00  0.0000000E+00  0.0000000E+00  0.0000000E+00  0.0000000E+00  0.0000000E+00  0.0000000E+00  0.0000000E+00  0.0000000E+00  0.0000000E+00  0.0000000E+00  0.0000000E+00  0.0000000E+00  0.0000000E+00  0.0000000E+00  0.0000000E+00  0.0000000E+00  0.0000000E+00  0.0000000E+00  0.0000000E+00  0.0000000E+00  0.0000000E+00  0.0000000E+00  0.0000000E+00  0.0000000E+00  0.0000000E+00  0.0000000E+00  0.0000000E+00  0.0000000E+00  0.0000000E+00  0.0000000E+00  0.0000000E+00  0.0000000E+00  0.0000000E+00  0.0000000E+00  0.0000000E+00  0.0000000E+00  0.0000000E+00  0.0000000E+00  0.0000000E+00  0.0000000E+00  0.0000000E+00  0.0000000E+00  0.0000000E+00  0.0000000E+00  0.0000000E+00  0.0000000E+00  0.0000000E+00  0.0000000E+00  0.0000000E+00  0.0000000E+00  0.0000000E+00  0.0000000E+00  0.0000000E+00  0.0000000E+00  0.0000000E+00  0.0000000E+00  0.0000000E+00  0.0000000E+00  0.0000000E+00  0.0000000E+00  0.0000000E+00  0.0000000E+00  0.0000000E+00  0.0000000E+00  0.0000000E+00  0.0000000E+00  0.0000000E+00  0.0000000E+00  0.0000000E+00  0.0000000E+00  0.0000000E+00  0.0000000E+00  0.0000000E+00  0.0000000E+00  0.0000000E+00  0.0000000E+00  0.0000000E+00  0.0000000E+00  0.0000000E+00  0.0000000E+00  0.0000000E+00  0.0000000E+00  0.0000000E+00  0.0000000E+00  0.0000000E+00  0.0000000E+00  0.0000000E+00  0.0000000E+00  0.0000000E+00  0.0000000E+00  0.0000000E+00  0.0000000E+00  0.0000000E+00  0.0000000E+00  0.0000000E+00  0.0000000E+00  0.0000000E+00  0.0000000E+00  0.0000000E+00  0.0000000E+00  0.0000000E+00  0.0000000E+00  0.0000000E+00  0.0000000E+00  0.0000000E+00  0.0000000E+00  0.0000000E+00  0.0000000E+00  0.0000000E+00  0.0000000E+00  0.0000000E+00  0.0000000E+00  0.0000000E+00  0.0000000E+00  0.0000000E+00  0.0000000E+00  0.0000000E+00  0.0000000E+00  0.0000000E+00  0.0000000E+00  0.0000000E+00  0.0000000E+00  0.0000000E+00  0.0000000E+00  0.0000000E+00  0.0000000E+00  0.0000000E+00  0.0000000E+00  0.0000000E+00  0.0000000E+00  0.0000000E+00  0.0000000E+00  0.0000000E+00  0.0000000E+00  0.0000000E+00  0.0000000E+00  0.0000000E+00  0.0000000E+00  0.0000000E+00  0.0000000E+00  0.0000000E+00  0.0000000E+00  0.0000000E+00  0.0000000E+00  0.0000000E+00  0.0000000E+00  0.0000000E+00  0.0000000E+00  0.0000000E+00  0.0000000E+00  0.0000000E+00
  0.7499998E+00  0.0000000E+00  0.0000000E+00  0.0000000E+00  0.0000000E+00  0.0000000E+00  0.0000000E+00  0.0000000E+00  0.0000000E+00  0.0000000E+00  0.0000000E+00  0.0000000E+00  0.0000000E+00  0.0000000E+00  0.0000000E+00  0.0000000E+00  0.0000000E+00  0.1731071E-03  0.7679296E-02  0.0000000E+00  0.0000000E+00  0.0000000E+00  0.0000000E+00  0.0000000E+00  0.0000000E+00  0.0000000E+00  0.0000000E+00  0.0000000E+00  0.0000000E+00  0.0000000E+00  0.0000000E+00  0.0000000E+00  0.0000000E+00  0.0000000E+00  0.0000000E+00  0.0000000E+00  0.0000000E+00  0.0000000E+00  0.0000000E+00  0.0000000E+00  0.0000000E+00  0.0000000E+00  0.0000000E+00  0.0000000E+00  0.0000000E+00  0.0000000E+00  0.0000000E+00  0.0000000E+00  0.0000000E+00  0.0000000E+00  0.0000000E+00  0.0000000E+00  0.0000000E+00  0.0000000E+00  0.0000000E+00  0.0000000E+00  0.0000000E+00  0.0000000E+00  0.0000000E+00  0.0000000E+00  0.0000000E+00  0.3785145E-06  0.3358298E-04  0.0000000E+00  0.0000000E+00  0.0000000E+00  0.0000000E+00  0.0000000E+00  0.0000000E+00  0.0000000E+00  0.0000000E+00  0.0000000E+00  0.0000000E+00  0.0000000E+00  0.0000000E+00  0.0000000E+00  0.0000000E+00  0.0000000E+00  0.0000000E+00  0.0000000E+00  0.0000000E+00  0.0000000E+00  0.0000000E+00  0.0000000E+00  0.0000000E+00  0.0000000E+00  0.0000000E+00  0.0000000E+00  0.0000000E+00  0.0000000E+00  0.0000000E+00  0.0000000E+00  0.0000000E+00  0.0000000E+00  0.0000000E+00  0.0000000E+00  0.0000000E+00  0.0000000E+00  0.0000000E+00  0.0000000E+00  0.0000000E+00  0.0000000E+00  0.0000000E+00  0.0000000E+00  0.0000000E+00  0.0000000E+00  0.0000000E+00  0.0000000E+00  0.0000000E+00  0.0000000E+00  0.0000000E+00  0.0000000E+00  0.0000000E+00  0.0000000E+00  0.0000000E+00  0.0000000E+00  0.0000000E+00  0.0000000E+00  0.0000000E+00  0.0000000E+00  0.0000000E+00  0.0000000E+00  0.0000000E+00  0.0000000E+00  0.0000000E+00  0.0000000E+00  0.0000000E+00  0.0000000E+00  0.0000000E+00  0.0000000E+00  0.0000000E+00  0.0000000E+00  0.0000000E+00  0.0000000E+00  0.0000000E+00  0.0000000E+00  0.0000000E+00  0.0000000E+00  0.0000000E+00  0.0000000E+00  0.0000000E+00  0.0000000E+00  0.0000000E+00  0.0000000E+00  0.0000000E+00  0.0000000E+00  0.0000000E+00  0.0000000E+00  0.0000000E+00  0.0000000E+00  0.0000000E+00  0.0000000E+00  0.0000000E+00  0.0000000E+00  0.0000000E+00  0.0000000E+00  0.0000000E+00  0.0000000E+00  0.0000000E+00  0.0000000E+00  0.0000000E+00  0.0000000E+00  0.0000000E+00  0.0000000E+00  0.0000000E+00  0.0000000E+00  0.0000000E+00  0.0000000E+00  0.0000000E+00  0.0000000E+00  0.0000000E+00  0.0000000E+00  0.0000000E+00  0.0000000E+00  0.0000000E+00  0.0000000E+00  0.0000000E+00  0.0000000E+00  0.0000000E+00  0.0000000E+00  0.0000000E+00  0.0000000E+00  0.0000000E+00  0.0000000E+00  0.0000000E+00  0.0000000E+00  0.0000000E+00  0.0000000E+00  0.0000000E+00  0.0000000E+00  0.0000000E+00  0.0000000E+00  0.0000000E+00  0.0000000E+00  0.0000000E+00  0.0000000E+00  0.0000000E+00  0.0000000E+00  0.0000000E+00  0.0000000E+00  0.0000000E+00
  0.7799997E+00  0.0000000E+00  0.0000000E+00  0.0000000E+00  0.0000000E+00  0.0000000E+00  0.0000000E+00  0.0000000E+00  0.0000000E+00  0.0000000E+00  0.0000000E+00  0.0000000E+00  0.0000000E+00  0.0000000E+00  0.0000000E+00  0.0000000E+00  0.0000000E+00  0.1731071E-03  0.7679296E-02  0.0000000E+00  0.0000000E+00  0.0000000E+00  0.0000000E+00  0.0000000E+00  0.0000000E+00  0.0000000E+00  0.0000000E+00  0.0000000E+00  0.0000000E+00  0.0000000E+00  0.0000000E+00  0.0000000E+00  0.0000000E+00  0.0000000E+00  0.0000000E+00  0.0000000E+00  0.0000000E+00  0.0000000E+00  0.0000000E+00  0.0000000E+00  0.0000000E+00  0.0000000E+00  0.0000000E+00  0.0000000E+00  0.0000000E+00  0.0000000E+00  0.0000000E+00  0.0000000E+00  0.0000000E+00  0.0000000E+00  0.0000000E+00  0.0000000E+00  0.0000000E+00  0.0000000E+00  0.0000000E+00  0.0000000E+00  0.0000000E+00  0.0000000E+00  0.0000000E+00  0.0000000E+00  0.0000000E+00  0.2003076E-05  0.1777191E-03  0.0000000E+00  0.0000000E+00  0.0000000E+00  0.0000000E+00  0.0000000E+00  0.0000000E+00  0.0000000E+00  0.0000000E+00  0.0000000E+00  0.0000000E+00  0.0000000E+00  0.0000000E+00  0.0000000E+00  0.0000000E+00  0.0000000E+00  0.0000000E+00  0.0000000E+00  0.0000000E+00  0.0000000E+00  0.0000000E+00  0.0000000E+00  0.0000000E+00  0.0000000E+00  0.0000000E+00  0.0000000E+00  0.0000000E+00  0.0000000E+00  0.0000000E+00  0.0000000E+00  0.0000000E+00  0.0000000E+00  0.0000000E+00  0.0000000E+00  0.0000000E+00  0.0000000E+00  0.0000000E+00  0.0000000E+00  0.0000000E+00  0.0000000E+00  0.0000000E+00  0.0000000E+00  0.0000000E+00  0.0000000E+00  0.0000000E+00  0.0000000E+00  0.0000000E+00  0.0000000E+00  0.0000000E+00  0.0000000E+00  0.0000000E+00  0.0000000E+00  0.0000000E+00  0.0000000E+00  0.0000000E+00  0.0000000E+00  0.0000000E+00  0.0000000E+00  0.0000000E+00  0.0000000E+00  0.0000000E+00  0.0000000E+00  0.0000000E+00  0.0000000E+00  0.0000000E+00  0.0000000E+00  0.0000000E+00  0.0000000E+00  0.0000000E+00  0.0000000E+00  0.0000000E+00  0.0000000E+00  0.0000000E+00  0.0000000E+00  0.0000000E+00  0.0000000E+00  0.0000000E+00  0.0000000E+00  0.0000000E+00  0.0000000E+00  0.0000000E+00  0.0000000E+00  0.0000000E+00  0.0000000E+00  0.0000000E+00  0.0000000E+00  0.0000000E+00  0.0000000E+00  0.0000000E+00  0.0000000E+00  0.0000000E+00  0.0000000E+00  0.0000000E+00  0.0000000E+00  0.0000000E+00  0.0000000E+00  0.0000000E+00  0.0000000E+00  0.0000000E+00  0.0000000E+00  0.0000000E+00  0.0000000E+00  0.0000000E+00  0.0000000E+00  0.0000000E+00  0.0000000E+00  0.0000000E+00  0.0000000E+00  0.0000000E+00  0.0000000E+00  0.0000000E+00  0.0000000E+00  0.0000000E+00  0.0000000E+00  0.0000000E+00  0.0000000E+00  0.0000000E+00  0.0000000E+00  0.0000000E+00  0.0000000E+00  0.0000000E+00  0.0000000E+00  0.0000000E+00  0.0000000E+00  0.0000000E+00  0.0000000E+00  0.0000000E+00  0.0000000E+00  0.0000000E+00  0.0000000E+00  0.0000000E+00  0.0000000E+00  0.0000000E+00  0.0000000E+00  0.0000000E+00  0.0000000E+00  0.0000000E+00  0.0000000E+00  0.0000000E+00
  0.8099997E+00  0.0000000E+00  0.0000000E+00  0.0000000E+00  0.0000000E+00  0.0000000E+00  0.0000000E+00  0.0000000E+00  0.0000000E+00  0.0000000E+00  0.0000000E+00  0.0000000E+00  0.0000000E+00  0.0000000E+00  0.0000000E+00  0.0000000E+00  0.0000000E+00  0.1731071E-03  0.7679296E-02  0.0000000E+00  0.0000000E+00  0.0000000E+00  0.0000000E+00  0.0000000E+00  0.0000000E+00  0.0000000E+00  0.0000000E+00  0.0000000E+00  0.0000000E+00  0.0000000E+00  0.0000000E+00  0.0000000E+00  0.0000000E+00  0.0000000E+00  0.0000000E+00  0.0000000E+00  0.0000000E+00  0.0000000E+00  0.0000000E+00  0.0000000E+00  0.0000000E+00  0.0000000E+00  0.0000000E+00  0.0000000E+00  0.0000000E+00  0.0000000E+00  0.0000000E+00  0.0000000E+00  0.0000000E+00  0.0000000E+00  0.0000000E+00  0.0000000E+00  0.0000000E+00  0.0000000E+00  0.0000000E+00  0.0000000E+00  0.0000000E+00  0.0000000E+00  0.0000000E+00  0.0000000E+00  0.0000000E+00  0.3601556E-05  0.3195411E-03  0.0000000E+00  0.0000000E+00  0.0000000E+00  0.0000000E+00  0.0000000E+00  0.0000000E+00  0.0000000E+00  0.0000000E+00  0.0000000E+00  0.0000000E+00  0.0000000E+00  0.0000000E+00  0.0000000E+00  0.0000000E+00  0.0000000E+00  0.0000000E+00  0.0000000E+00  0.0000000E+00  0.0000000E+00  0.0000000E+00  0.0000000E+00  0.0000000E+00  0.0000000E+00  0.0000000E+00  0.0000000E+00  0.0000000E+00  0.0000000E+00  0.0000000E+00  0.0000000E+00  0.0000000E+00  0.0000000E+00  0.0000000E+00  0.0000000E+00  0.0000000E+00  0.0000000E+00  0.0000000E+00  0.0000000E+00  0.0000000E+00  0.0000000E+00  0.0000000E+00  0.0000000E+00  0.0000000E+00  0.0000000E+00  0.0000000E+00  0.0000000E+00  0.0000000E+00  0.0000000E+00  0.0000000E+00  0.0000000E+00  0.0000000E+00  0.0000000E+00  0.0000000E+00  0.0000000E+00  0.0000000E+00  0.0000000E+00  0.0000000E+00  0.0000000E+00  0.0000000E+00  0.0000000E+00  0.0000000E+00  0.0000000E+00  0.0000000E+00  0.0000000E+00  0.0000000E+00  0.0000000E+00  0.0000000E+00  0.0000000E+00  0.0000000E+00  0.0000000E+00  0.0000000E+00  0.0000000E+00  0.0000000E+00  0.0000000E+00  0.0000000E+00  0.0000000E+00  0.0000000E+00  0.0000000E+00  0.0000000E+00  0.0000000E+00  0.0000000E+00  0.0000000E+00  0.0000000E+00  0.0000000E+00  0.0000000E+00  0.0000000E+00  0.0000000E+00  0.0000000E+00  0.0000000E+00  0.0000000E+00  0.0000000E+00  0.0000000E+00  0.0000000E+00  0.0000000E+00  0.0000000E+00  0.0000000E+00  0.0000000E+00  0.0000000E+00  0.0000000E+00  0.0000000E+00  0.0000000E+00  0.0000000E+00  0.0000000E+00  0.0000000E+00  0.0000000E+00  0.0000000E+00  0.0000000E+00  0.0000000E+00  0.0000000E+00  0.0000000E+00  0.0000000E+00  0.0000000E+00  0.0000000E+00  0.0000000E+00  0.0000000E+00  0.0000000E+00  0.0000000E+00  0.0000000E+00  0.0000000E+00  0.0000000E+00  0.0000000E+00  0.0000000E+00  0.0000000E+00  0.0000000E+00  0.0000000E+00  0.0000000E+00  0.0000000E+00  0.0000000E+00  0.0000000E+00  0.0000000E+00  0.0000000E+00  0.0000000E+00  0.0000000E+00  0.0000000E+00  0.0000000E+00  0.0000000E+00  0.0000000E+00  0.0000000E+00  0.0000000E+00
  0.8399997E+00  0.0000000E+00  0.0000000E+00  0.0000000E+00  0.0000000E+00  0.0000000E+00  0.0000000E+00  0.0000000E+00  0.0000000E+00  0.0000000E+00  0.0000000E+00  0.0000000E+00  0.0000000E+00  0.0000000E+00  0.0000000E+00  0.0000000E+00  0.0000000E+00  0.1731071E-03  0.7679296E-02  0.0000000E+00  0.0000000E+00  0.0000000E+00  0.0000000E+00  0.0000000E+00  0.0000000E+00  0.0000000E+00  0.0000000E+00  0.0000000E+00  0.0000000E+00  0.0000000E+00  0.0000000E+00  0.0000000E+00  0.0000000E+00  0.0000000E+00  0.0000000E+00  0.0000000E+00  0.0000000E+00  0.0000000E+00  0.0000000E+00  0.0000000E+00  0.0000000E+00  0.0000000E+00  0.0000000E+00  0.0000000E+00  0.0000000E+00  0.0000000E+00  0.0000000E+00  0.0000000E+00  0.0000000E+00  0.0000000E+00  0.0000000E+00  0.0000000E+00  0.0000000E+00  0.0000000E+00  0.0000000E+00  0.0000000E+00  0.0000000E+00  0.1174155E-06  0.2083494E-04  0.0000000E+00  0.0000000E+00  0.1316802E-04  0.1168307E-02  0.0000000E+00  0.0000000E+00  0.0000000E+00  0.0000000E+00  0.0000000E+00  0.0000000E+00  0.0000000E+00  0.0000000E+00  0.0000000E+00  0.0000000E+00  0.0000000E+00  0.0000000E+00  0.0000000E+00  0.0000000E+00  0.0000000E+00  0.0000000E+00  0.0000000E+00  0.0000000E+00  0.0000000E+00  0.0000000E+00  0.0000000E+00  0.0000000E+00  0.0000000E+00  0.0000000E+00  0.0000000E+00  0.0000000E+00  0.0000000E+00  0.0000000E+00  0.0000000E+00  0.0000000E+00  0.0000000E+00  0.0000000E+00  0.0000000E+00  0.0000000E+00  0.0000000E+00  0.0000000E+00  0.0000000E+00  0.0000000E+00  0.0000000E+00  0.0000000E+00  0.0000000E+00  0.0000000E+00  0.0000000E+00  0.0000000E+00  0.0000000E+00  0.0000000E+00  0.0000000E+00  0.0000000E+00  0.0000000E+00  0.0000000E+00  0.0000000E+00  0.0000000E+00  0.0000000E+00  0.0000000E+00  0.0000000E+00  0.0000000E+00  0.0000000E+00  0.0000000E+00  0.0000000E+00  0.0000000E+00  0.0000000E+00  0.0000000E+00  0.0000000E+00  0.0000000E+00  0.0000000E+00  0.0000000E+00  0.0000000E+00  0.0000000E+00  0.0000000E+00  0.0000000E+00  0.0000000E+00  0.0000000E+00  0.0000000E+00  0.0000000E+00  0.0000000E+00  0.0000000E+00  0.0000000E+00  0.0000000E+00  0.0000000E+00  0.0000000E+00  0.0000000E+00  0.0000000E+00  0.0000000E+00  0.0000000E+00  0.0000000E+00  0.0000000E+00  0.0000000E+00  0.0000000E+00  0.0000000E+00  0.0000000E+00  0.0000000E+00  0.0000000E+00  0.0000000E+00  0.0000000E+00  0.0000000E+00  0.0000000E+00  0.0000000E+00  0.0000000E+00  0.0000000E+00  0.0000000E+00  0.0000000E+00  0.0000000E+00  0.0000000E+00  0.0000000E+00  0.0000000E+00  0.0000000E+00  0.0000000E+00  0.0000000E+00  0.0000000E+00  0.0000000E+00  0.0000000E+00  0.0000000E+00  0.0000000E+00  0.0000000E+00  0.0000000E+00  0.0000000E+00  0.0000000E+00  0.0000000E+00  0.0000000E+00  0.0000000E+00  0.0000000E+00  0.0000000E+00  0.0000000E+00  0.0000000E+00  0.0000000E+00  0.0000000E+00  0.0000000E+00  0.0000000E+00  0.0000000E+00  0.0000000E+00  0.0000000E+00  0.0000000E+00  0.0000000E+00  0.0000000E+00  0.0000000E+00  0.0000000E+00  0.0000000E+00  0.0000000E+00
  0.8699996E+00  0.0000000E+00  0.0000000E+00  0.0000000E+00  0.0000000E+00  0.0000000E+00  0.0000000E+00  0.0000000E+00  0.0000000E+00  0.0000000E+00  0.0000000E+00  0.0000000E+00  0.0000000E+00  0.0000000E+00  0.0000000E+00  0.0000000E+00  0.0000000E+00  0.1731071E-03  0.7679296E-02  0.0000000E+00  0.0000000E+00  0.0000000E+00  0.0000000E+00  0.0000000E+00  0.0000000E+00  0.0000000E+00  0.0000000E+00  0.0000000E+00  0.0000000E+00  0.0000000E+00  0.0000000E+00  0.0000000E+00  0.0000000E+00  0.0000000E+00  0.0000000E+00  0.0000000E+00  0.0000000E+00  0.0000000E+00  0.0000000E+00  0.0000000E+00  0.0000000E+00  0.0000000E+00  0.0000000E+00  0.0000000E+00  0.0000000E+00  0.0000000E+00  0.0000000E+00  0.0000000E+00  0.0000000E+00  0.0000000E+00  0.0000000E+00  0.0000000E+00  0.0000000E+00  0.0000000E+00  0.0000000E+00  0.0000000E+00  0.0000000E+00  0.2720006E-06  0.4826547E-04  0.0000000E+00  0.0000000E+00  0.2849483E-04  0.2528149E-02  0.0000000E+00  0.0000000E+00  0.0000000E+00  0.0000000E+00  0.0000000E+00  0.0000000E+00  0.0000000E+00  0.0000000E+00  0.0000000E+00  0.0000000E+00  0.0000000E+00  0.0000000E+00  0.0000000E+00  0.0000000E+00  0.0000000E+00  0.0000000E+00  0.0000000E+00  0.0000000E+00  0.0000000E+00  0.0000000E+00  0.0000000E+00  0.0000000E+00  0.0000000E+00  0.0000000E+00  0.0000000E+00  0.0000000E+00  0.0000000E+00  0.0000000E+00  0.0000000E+00  0.0000000E+00  0.0000000E+00  0.0000000E+00  0.0000000E+00  0.0000000E+00  0.0000000E+00  0.0000000E+00  0.0000000E+00  0.0000000E+00  0.0000000E+00  0.0000000E+00  0.0000000E+00  0.0000000E+00  0.0000000E+00  0.0000000E+00  0.0000000E+00  0.0000000E+00  0.0000000E+00  0.0000000E+00  0.0000000E+00  0.0000000E+00  0.0000000E+00  0.0000000E+00  0.0000000E+00  0.0000000E+00  0.0000000E+00  0.0000000E+00  0.0000000E+00  0.0000000E+00  0.0000000E+00  0.0000000E+00  0.0000000E+00  0.0000000E+00  0.0000000E+00  0.0000000E+00  0.0000000E+00  0.0000000E+00  0.0000000E+00  0.0000000E+00  0.0000000E+00  0.0000000E+00  0.0000000E+00  0.0000000E+00  0.0000000E+00  0.0000000E+00  0.0000000E+00  0.0000000E+00  0.0000000E+00  0.0000000E+00  0.0000000E+00  0.0000000E+00  0.0000000E+00  0.0000000E+00  0.0000000E+00  0.0000000E+00  0.0000000E+00  0.0000000E+00  0.0000000E+00  0.0000000E+00  0.0000000E+00  0.0000000E+00  0.0000000E+00  0.0000000E+00  0.0000000E+00  0.0000000E+00  0.0000000E+00  0.0000000E+00  0.0000000E+00  0.0000000E+00  0.0000000E+00  0.0000000E+00  0.0000000E+00  0.0000000E+00  0.0000000E+00  0.0000000E+00  0.0000000E+00  0.0000000E+00  0.0000000E+00  0.0000000E+00  0.0000000E+00  0.0000000E+00  0.0000000E+00  0.0000000E+00  0.0000000E+00  0.0000000E+00  0.0000000E+00  0.0000000E+00  0.0000000E+00  0.0000000E+00  0.0000000E+00  0.0000000E+00  0.0000000E+00  0.0000000E+00  0.0000000E+00  0.0000000E+00  0.0000000E+00  0.0000000E+00  0.0000000E+00  0.0000000E+00  0.0000000E+00  0.0000000E+00  0.0000000E+00  0.0000000E+00  0.0000000E+00  0.0000000E+00  0.0000000E+00  0.0000000E+00  0.0000000E+00  0.0000000E+00
  0.8999996E+00  0.0000000E+00  0.0000000E+00  0.0000000E+00  0.0000000E+00  0.0000000E+00  0.0000000E+00  0.0000000E+00  0.0000000E+00  0.0000000E+00  0.0000000E+00  0.0000000E+00  0.0000000E+00  0.0000000E+00  0.0000000E+00  0.0000000E+00  0.0000000E+00  0.1731071E-03  0.7679296E-02  0.0000000E+00  0.0000000E+00  0.0000000E+00  0.0000000E+00  0.0000000E+00  0.0000000E+00  0.0000000E+00  0.0000000E+00  0.0000000E+00  0.0000000E+00  0.0000000E+00  0.0000000E+00  0.0000000E+00  0.0000000E+00  0.0000000E+00  0.0000000E+00  0.0000000E+00  0.0000000E+00  0.0000000E+00  0.0000000E+00  0.0000000E+00  0.0000000E+00  0.0000000E+00  0.0000000E+00  0.0000000E+00  0.0000000E+00  0.0000000E+00  0.0000000E+00  0.0000000E+00  0.0000000E+00  0.0000000E+00  0.0000000E+00  0.0000000E+00  0.0000000E+00  0.0000000E+00  0.0000000E+00  0.0000000E+00  0.0000000E+00  0.1806887E-05  0.3206253E-03  0.0000000E+00  0.0000000E+00  0.4289663E-04  0.3805922E-02  0.0000000E+00  0.0000000E+00  0.0000000E+00  0.0000000E+00  0.0000000E+00  0.0000000E+00  0.0000000E+00  0.0000000E+00  0.0000000E+00  0.0000000E+00  0.0000000E+00  0.0000000E+00  0.0000000E+00  0.0000000E+00  0.0000000E+00  0.0000000E+00  0.0000000E+00  0.0000000E+00  0.0000000E+00  0.0000000E+00  0.0000000E+00  0.0000000E+00  0.0000000E+00  0.0000000E+00  0.0000000E+00  0.0000000E+00  0.0000000E+00  0.0000000E+00  0.0000000E+00  0.0000000E+00  0.0000000E+00  0.0000000E+00  0.0000000E+00  0.0000000E+00  0.0000000E+00  0.0000000E+00  0.0000000E+00  0.0000000E+00  0.0000000E+00  0.0000000E+00  0.0000000E+00  0.0000000E+00  0.0000000E+00  0.0000000E+00  0.0000000E+00  0.0000000E+00  0.0000000E+00  0.0000000E+00  0.0000000E+00  0.0000000E+00  0.0000000E+00  0.0000000E+00  0.0000000E+00  0.0000000E+00  0.0000000E+00  0.0000000E+00  0.0000000E+00  0.0000000E+00  0.0000000E+00  0.0000000E+00  0.0000000E+00  0.0000000E+00  0.0000000E+00  0.0000000E+00  0.0000000E+00  0.0000000E+00  0.0000000E+00  0.0000000E+00  0.0000000E+00  0.0000000E+00  0.0000000E+00  0.0000000E+00  0.0000000E+00  0.0000000E+00  0.0000000E+00  0.0000000E+00  0.0000000E+00  0.0000000E+00  0.0000000E+00  0.0000000E+00  0.0000000E+00  0.0000000E+00  0.0000000E+00  0.0000000E+00  0.0000000E+00  0.0000000E+00  0.0000000E+00  0.0000000E+00  0.0000000E+00  0.0000000E+00  0.0000000E+00  0.0000000E+00  0.0000000E+00  0.0000000E+00  0.0000000E+00  0.0000000E+00  0.0000000E+00  0.0000000E+00  0.0000000E+00  0.0000000E+00  0.0000000E+00  0.0000000E+00  0.0000000E+00  0.0000000E+00  0.0000000E+00  0.0000000E+00  0.0000000E+00  0.0000000E+00  0.0000000E+00  0.0000000E+00  0.0000000E+00  0.0000000E+00  0.0000000E+00  0.0000000E+00  0.0000000E+00  0.0000000E+00  0.0000000E+00  0.0000000E+00  0.0000000E+00  0.0000000E+00  0.0000000E+00  0.0000000E+00  0.0000000E+00  0.0000000E+00  0.0000000E+00  0.0000000E+00  0.0000000E+00  0.0000000E+00  0.0000000E+00  0.0000000E+00  0.0000000E+00  0.0000000E+00  0.0000000E+00  0.0000000E+00  0.0000000E+00  0.0000000E+00  0.0000000E+00  0.0000000E+00
  0.9299996E+00  0.0000000E+00  0.0000000E+00  0.0000000E+00  0.0000000E+00  0.0000000E+00  0.0000000E+00  0.0000000E+00  0.0000000E+00  0.0000000E+00  0.0000000E+00  0.0000000E+00  0.0000000E+00  0.0000000E+00  0.0000000E+00  0.0000000E+00  0.0000000E+00  0.1731071E-03  0.7679296E-02  0.0000000E+00  0.0000000E+00  0.0000000E+00  0.0000000E+00  0.0000000E+00  0.0000000E+00  0.0000000E+00  0.0000000E+00  0.0000000E+00  0.0000000E+00  0.0000000E+00  0.0000000E+00  0.0000000E+00  0.0000000E+00  0.0000000E+00  0.0000000E+00  0.0000000E+00  0.0000000E+00  0.0000000E+00  0.0000000E+00  0.0000000E+00  0.0000000E+00  0.0000000E+00  0.0000000E+00  0.0000000E+00  0.0000000E+00  0.0000000E+00  0.0000000E+00  0.0000000E+00  0.0000000E+00  0.0000000E+00  0.0000000E+00  0.0000000E+00  0.0000000E+00  0.0000000E+00  0.0000000E+00  0.0000000E+00  0.0000000E+00  0.3133634E-05  0.5560513E-03  0.0000000E+00  0.0000000E+00  0.6518779E-04  0.5783662E-02  0.0000000E+00  0.0000000E+00  0.0000000E+00  0.0000000E+00  0.0000000E+00  0.0000000E+00  0.0000000E+00  0.0000000E+00  0.0000000E+00  0.0000000E+00  0.0000000E+00  0.0000000E+00  0.0000000E+00  0.0000000E+00  0.0000000E+00  0.0000000E+00  0.0000000E+00  0.0000000E+00  0.0000000E+00  0.0000000E+00  0.0000000E+00  0.0000000E+00  0.0000000E+00  0.0000000E+00  0.0000000E+00  0.0000000E+00  0.0000000E+00  0.0000000E+00  0.0000000E+00  0.0000000E+00  0.0000000E+00  0.0000000E+00  0.0000000E+00  0.0000000E+00  0.0000000E+00  0.0000000E+00  0.0000000E+00  0.0000000E+00  0.0000000E+00  0.0000000E+00  0.0000000E+00  0.0000000E+00  0.0000000E+00  0.0000000E+00  0.0000000E+00  0.0000000E+00  0.0000000E+00  0.0000000E+00  0.0000000E+00  0.0000000E+00  0.0000000E+00  0.0000000E+00  0.0000000E+00  0.0000000E+00  0.0000000E+00  0.0000000E+00  0.0000000E+00  0.0000000E+00  0.0000000E+00  0.0000000E+00  0.0000000E+00  0.0000000E+00  0.0000000E+00  0.0000000E+00  0.0000000E+00  0.0000000E+00  0.0000000E+00  0.0000000E+00  0.0000000E+00  0.0000000E+00  0.0000000E+00  0.0000000E+00  0.0000000E+00  0.0000000E+00  0.0000000E+00  0.0000000E+00  0.0000000E+00  0.0000000E+00  0.0000000E+00  0.0000000E+00  0.0000000E+00  0.0000000E+00  0.0000000E+00  0.0000000E+00  0.0000000E+00  0.0000000E+00  0.0000000E+00  0.0000000E+00  0.0000000E+00  0.0000000E+00  0.0000000E+00  0.0000000E+00  0.0000000E+00  0.0000000E+00  0.0000000E+00  0.0000000E+00  0.0000000E+00  0.0000000E+00  0.0000000E+00  0.0000000E+00  0.0000000E+00  0.0000000E+00  0.0000000E+00  0.0000000E+00  0.0000000E+00  0.0000000E+00  0.0000000E+00  0.0000000E+00  0.0000000E+00  0.0000000E+00  0.0000000E+00  0.0000000E+00  0.0000000E+00  0.0000000E+00  0.0000000E+00  0.0000000E+00  0.0000000E+00  0.0000000E+00  0.0000000E+00  0.0000000E+00  0.0000000E+00  0.0000000E+00  0.0000000E+00  0.0000000E+00  0.0000000E+00  0.0000000E+00  0.0000000E+00  0.0000000E+00  0.0000000E+00  0.0000000E+00  0.0000000E+00  0.0000000E+00  0.0000000E+00  0.0000000E+00  0.0000000E+00  0.0000000E+00  0.0000000E+00  0.0000000E+00
  0.9599996E+00  0.0000000E+00  0.0000000E+00  0.0000000E+00  0.0000000E+00  0.0000000E+00  0.0000000E+00  0.0000000E+00  0.0000000E+00  0.0000000E+00  0.0000000E+00  0.0000000E+00  0.0000000E+00  0.0000000E+00  0.0000000E+00  0.0000000E+00  0.0000000E+00  0.1731071E-03  0.7679296E-02  0.0000000E+00  0.0000000E+00  0.0000000E+00  0.0000000E+00  0.0000000E+00  0.0000000E+00  0.0000000E+00  0.0000000E+00  0.0000000E+00  0.0000000E+00  0.0000000E+00  0.0000000E+00  0.0000000E+00  0.0000000E+00  0.0000000E+00  0.0000000E+00  0.0000000E+00  0.0000000E+00  0.0000000E+00  0.0000000E+00  0.0000000E+00  0.0000000E+00  0.0000000E+00  0.0000000E+00  0.0000000E+00  0.0000000E+00  0.0000000E+00  0.0000000E+00  0.0000000E+00  0.0000000E+00  0.0000000E+00  0.0000000E+00  0.0000000E+00  0.0000000E+00  0.0000000E+00  0.0000000E+00  0.0000000E+00  0.0000000E+00  0.5201131E-05  0.9229208E-03  0.0000000E+00  0.0000000E+00  0.9087675E-04  0.8062866E-02  0.0000000E+00  0.0000000E+00  0.0000000E+00  0.0000000E+00  0.0000000E+00  0.0000000E+00  0.0000000E+00  0.0000000E+00  0.0000000E+00  0.0000000E+00  0.0000000E+00  0.0000000E+00  0.0000000E+00  0.0000000E+00  0.0000000E+00  0.0000000E+00  0.0000000E+00  0.0000000E+00  0.0000000E+00  0.0000000E+00  0.0000000E+00  0.0000000E+00  0.0000000E+00  0.0000000E+00  0.0000000E+00  0.0000000E+00  0.0000000E+00  0.0000000E+00  0.0000000E+00  0.0000000E+00  0.0000000E+00  0.0000000E+00  0.0000000E+00  0.0000000E+00  0.0000000E+00  0.0000000E+00  0.0000000E+00  0.0000000E+00  0.0000000E+00  0.0000000E+00  0.0000000E+00  0.0000000E+00  0.0000000E+00  0.0000000E+00  0.0000000E+00  0.0000000E+00  0.0000000E+00  0.0000000E+00  0.0000000E+00  0.0000000E+00  0.0000000E+00  0.0000000E+00  0.0000000E+00  0.0000000E+00  0.0000000E+00  0.0000000E+00  0.0000000E+00  0.0000000E+00  0.0000000E+00  0.0000000E+00  0.0000000E+00  0.0000000E+00  0.0000000E+00  0.0000000E+00  0.0000000E+00  0.0000000E+00  0.0000000E+00  0.0000000E+00  0.0000000E+00  0.0000000E+00  0.0000000E+00  0.0000000E+00  0.0000000E+00  0.0000000E+00  0.0000000E+00  0.0000000E+00  0.0000000E+00  0.0000000E+00  0.0000000E+00  0.0000000E+00  0.0000000E+00  0.0000000E+00  0.0000000E+00  0.0000000E+00  0.0000000E+00  0.0000000E+00  0.0000000E+00  0.0000000E+00  0.0000000E+00  0.0000000E+00  0.0000000E+00  0.0000000E+00  0.0000000E+00  0.0000000E+00  0.0000000E+00  0.0000000E+00  0.0000000E+00  0.0000000E+00  0.0000000E+00  0.0000000E+00  0.0000000E+00  0.0000000E+00  0.0000000E+00  0.0000000E+00  0.0000000E+00  0.0000000E+00  0.0000000E+00  0.0000000E+00  0.0000000E+00  0.0000000E+00  0.0000000E+00  0.0000000E+00  0.0000000E+00  0.0000000E+00  0.0000000E+00  0.0000000E+00  0.0000000E+00  0.0000000E+00  0.0000000E+00  0.0000000E+00  0.0000000E+00  0.0000000E+00  0.0000000E+00  0.0000000E+00  0.0000000E+00  0.0000000E+00  0.0000000E+00  0.0000000E+00  0.0000000E+00  0.0000000E+00  0.0000000E+00  0.0000000E+00  0.0000000E+00  0.0000000E+00  0.0000000E+00  0.0000000E+00  0.0000000E+00  0.0000000E+00
  0.9899995E+00  0.0000000E+00  0.0000000E+00  0.0000000E+00  0.0000000E+00  0.0000000E+00  0.0000000E+00  0.0000000E+00  0.0000000E+00  0.0000000E+00  0.0000000E+00  0.0000000E+00  0.0000000E+00  0.0000000E+00  0.0000000E+00  0.0000000E+00  0.0000000E+00  0.1731071E-03  0.7679296E-02  0.0000000E+00  0.0000000E+00  0.0000000E+00  0.0000000E+00  0.0000000E+00  0.0000000E+00  0.0000000E+00  0.0000000E+00  0.0000000E+00  0.0000000E+00  0.0000000E+00  0.0000000E+00  0.0000000E+00  0.0000000E+00  0.0000000E+00  0.0000000E+00  0.0000000E+00  0.0000000E+00  0.0000000E+00  0.0000000E+00  0.0000000E+00  0.0000000E+00  0.0000000E+00  0.0000000E+00  0.0000000E+00  0.0000000E+00  0.0000000E+00  0.0000000E+00  0.0000000E+00  0.0000000E+00  0.0000000E+00  0.0000000E+00  0.0000000E+00  0.0000000E+00  0.0000000E+00  0.0000000E+00  0.0000000E+00  0.0000000E+00  0.8148223E-05  0.1445871E-02  0.0000000E+00  0.0000000E+00  0.1174046E-03  0.1041650E-01  0.0000000E+00  0.0000000E+00  0.0000000E+00  0.0000000E+00  0.0000000E+00  0.0000000E+00  0.0000000E+00  0.0000000E+00  0.0000000E+00  0.0000000E+00  0.5373612E-08  0.4077582E-06  0.0000000E+00  0.0000000E+00  0.0000000E+00  0.0000000E+00  0.0000000E+00  0.0000000E+00  0.0000000E+00  0.0000000E+00  0.0000000E+00  0.0000000E+00  0.0000000E+00  0.0000000E+00  0.0000000E+00  0.0000000E+00  0.0000000E+00  0.0000000E+00  0.0000000E+00  0.0000000E+00  0.0000000E+00  0.0000000E+00  0.0000000E+00  0.0000000E+00  0.0000000E+00  0.0000000E+00  0.0000000E+00  0.0000000E+00  0.0000000E+00  0.0000000E+00  0.0000000E+00  0.0000000E+00  0.0000000E+00  0.0000000E+00  0.0000000E+00  0.0000000E+00  0.0000000E+00  0.0000000E+00  0.0000000E+00  0.0000000E+00  0.0000000E+00  0.0000000E+00  0.0000000E+00  0.0000000E+00  0.0000000E+00  0.0000000E+00  0.0000000E+00  0.0000000E+00  0.0000000E+00  0.0000000E+00  0.0000000E+00  0.0000000E+00  0.0000000E+00  0.0000000E+00  0.0000000E+00  0.0000000E+00  0.0000000E+00  0.0000000E+00  0.0000000E+00  0.0000000E+00  0.0000000E+00  0.0000000E+00  0.0000000E+00  0.0000000E+00  0.0000000E+00  0.0000000E+00  0.0000000E+00  0.0000000E+00  0.0000000E+00  0.0000000E+00  0.0000000E+00  0.0000000E+00  0.0000000E+00  0.0000000E+00  0.0000000E+00  0.0000000E+00  0.0000000E+00  0.0000000E+00  0.0000000E+00  0.0000000E+00  0.0000000E+00  0.0000000E+00  0.0000000E+00  0.0000000E+00  0.0000000E+00  0.0000000E+00  0.0000000E+00  0.0000000E+00  0.0000000E+00  0.0000000E+00  0.0000000E+00  0.0000000E+00  0.0000000E+00  0.0000000E+00  0.0000000E+00  0.0000000E+00  0.0000000E+00  0.0000000E+00  0.0000000E+00  0.0000000E+00  0.0000000E+00  0.0000000E+00  0.0000000E+00  0.0000000E+00  0.0000000E+00  0.0000000E+00  0.0000000E+00  0.0000000E+00  0.0000000E+00  0.0000000E+00  0.0000000E+00  0.0000000E+00  0.0000000E+00  0.0000000E+00  0.0000000E+00  0.0000000E+00  0.0000000E+00  0.0000000E+00  0.0000000E+00  0.0000000E+00  0.0000000E+00  0.0000000E+00  0.0000000E+00  0.0000000E+00  0.0000000E+00  0.0000000E+00  0.0000000E+00  0.0000000E+00
  0.1020000E+01  0.0000000E+00  0.0000000E+00  0.7734894E-07  0.3867447E-07  0.0000000E+00  0.0000000E+00  0.0000000E+00  0.0000000E+00  0.0000000E+00  0.0000000E+00  0.0000000E+00  0.0000000E+00  0.0000000E+00  0.0000000E+00  0.0000000E+00  0.0000000E+00  0.1731071E-03  0.7679296E-02  0.0000000E+00  0.0000000E+00  0.0000000E+00  0.0000000E+00  0.0000000E+00  0.0000000E+00  0.0000000E+00  0.0000000E+00  0.0000000E+00  0.0000000E+00  0.0000000E+00  0.0000000E+00  0.0000000E+00  0.0000000E+00  0.0000000E+00  0.0000000E+00  0.0000000E+00  0.0000000E+00  0.0000000E+00  0.0000000E+00  0.0000000E+00  0.0000000E+00  0.0000000E+00  0.0000000E+00  0.0000000E+00  0.0000000E+00  0.0000000E+00  0.0000000E+00  0.0000000E+00  0.0000000E+00  0.0000000E+00  0.0000000E+00  0.0000000E+00  0.0000000E+00  0.0000000E+00  0.0000000E+00  0.0000000E+00  0.0000000E+00  0.9672345E-05  0.1716321E-02  0.5354217E-08  0.4750426E-06  0.1340254E-03  0.1189114E-01  0.0000000E+00  0.0000000E+00  0.0000000E+00  0.0000000E+00  0.0000000E+00  0.0000000E+00  0.0000000E+00  0.0000000E+00  0.0000000E+00  0.0000000E+00  0.2138566E-07  0.1622778E-05  0.0000000E+00  0.0000000E+00  0.0000000E+00  0.0000000E+00  0.0000000E+00  0.0000000E+00  0.0000000E+00  0.0000000E+00  0.0000000E+00  0.0000000E+00  0.0000000E+00  0.0000000E+00  0.0000000E+00  0.0000000E+00  0.0000000E+00  0.0000000E+00  0.0000000E+00  0.0000000E+00  0.0000000E+00  0.0000000E+00  0.0000000E+00  0.0000000E+00  0.0000000E+00  0.0000000E+00  0.0000000E+00  0.0000000E+00  0.0000000E+00  0.0000000E+00  0.0000000E+00  0.0000000E+00  0.0000000E+00  0.0000000E+00  0.0000000E+00  0.0000000E+00  0.0000000E+00  0.0000000E+00  0.0000000E+00  0.0000000E+00  0.0000000E+00  0.0000000E+00  0.0000000E+00  0.0000000E+00  0.0000000E+00  0.0000000E+00  0.0000000E+00  0.0000000E+00  0.0000000E+00  0.0000000E+00  0.0000000E+00  0.0000000E+00  0.0000000E+00  0.0000000E+00  0.0000000E+00  0.0000000E+00  0.0000000E+00  0.0000000E+00  0.0000000E+00  0.0000000E+00  0.0000000E+00  0.0000000E+00  0.0000000E+00  0.0000000E+00  0.0000000E+00  0.0000000E+00  0.0000000E+00  0.0000000E+00  0.0000000E+00  0.0000000E+00  0.0000000E+00  0.0000000E+00  0.0000000E+00  0.0000000E+00  0.0000000E+00  0.0000000E+00  0.0000000E+00  0.0000000E+00  0.0000000E+00  0.0000000E+00  0.0000000E+00  0.0000000E+00  0.0000000E+00  0.0000000E+00  0.0000000E+00  0.0000000E+00  0.0000000E+00  0.0000000E+00  0.0000000E+00  0.0000000E+00  0.0000000E+00  0.0000000E+00  0.0000000E+00  0.0000000E+00  0.0000000E+00  0.0000000E+00  0.0000000E+00  0.0000000E+00  0.0000000E+00  0.0000000E+00  0.0000000E+00  0.0000000E+00  0.0000000E+00  0.0000000E+00  0.0000000E+00  0.0000000E+00  0.0000000E+00  0.0000000E+00  0.0000000E+00  0.0000000E+00  0.0000000E+00  0.0000000E+00  0.0000000E+00  0.0000000E+00  0.0000000E+00  0.0000000E+00  0.0000000E+00  0.0000000E+00  0.0000000E+00  0.0000000E+00  0.0000000E+00  0.0000000E+00  0.0000000E+00  0.0000000E+00  0.0000000E+00  0.0000000E+00  0.0000000E+00  0.0000000E+00
  0.1049999E+01  0.0000000E+00  0.0000000E+00  0.3541427E-06  0.1770713E-06  0.0000000E+00  0.0000000E+00  0.0000000E+00  0.0000000E+00  0.0000000E+00  0.0000000E+00  0.0000000E+00  0.0000000E+00  0.0000000E+00  0.0000000E+00  0.0000000E+00  0.0000000E+00  0.1731071E-03  0.7679296E-02  0.0000000E+00  0.0000000E+00  0.0000000E+00  0.0000000E+00  0.0000000E+00  0.0000000E+00  0.0000000E+00  0.0000000E+00  0.0000000E+00  0.0000000E+00  0.0000000E+00  0.0000000E+00  0.0000000E+00  0.0000000E+00  0.0000000E+00  0.0000000E+00  0.0000000E+00  0.0000000E+00  0.0000000E+00  0.0000000E+00  0.0000000E+00  0.0000000E+00  0.0000000E+00  0.0000000E+00  0.0000000E+00  0.0000000E+00  0.0000000E+00  0.0000000E+00  0.0000000E+00  0.0000000E+00  0.0000000E+00  0.0000000E+00  0.0000000E+00  0.0000000E+00  0.0000000E+00  0.0000000E+00  0.0000000E+00  0.0000000E+00  0.1218718E-04  0.2162569E-02  0.1601630E-07  0.1421016E-05  0.1509531E-03  0.1339302E-01  0.0000000E+00  0.0000000E+00  0.0000000E+00  0.0000000E+00  0.0000000E+00  0.0000000E+00  0.0000000E+00  0.0000000E+00  0.0000000E+00  0.0000000E+00  0.4792469E-07  0.3636601E-05  0.0000000E+00  0.0000000E+00  0.0000000E+00  0.0000000E+00  0.0000000E+00  0.0000000E+00  0.0000000E+00  0.0000000E+00  0.1599656E-07  0.1213845E-05  0.0000000E+00  0.0000000E+00  0.0000000E+00  0.0000000E+00  0.1599239E-07  0.1213528E-05  0.0000000E+00  0.0000000E+00  0.0000000E+00  0.0000000E+00  0.0000000E+00  0.0000000E+00  0.0000000E+00  0.0000000E+00  0.0000000E+00  0.0000000E+00  0.0000000E+00  0.0000000E+00  0.0000000E+00  0.0000000E+00  0.0000000E+00  0.0000000E+00  0.0000000E+00  0.0000000E+00  0.0000000E+00  0.0000000E+00  0.0000000E+00  0.0000000E+00  0.0000000E+00  0.0000000E+00  0.0000000E+00  0.0000000E+00  0.0000000E+00  0.0000000E+00  0.0000000E+00  0.0000000E+00  0.0000000E+00  0.0000000E+00  0.0000000E+00  0.0000000E+00  0.0000000E+00  0.0000000E+00  0.0000000E+00  0.0000000E+00  0.0000000E+00  0.0000000E+00  0.0000000E+00  0.0000000E+00  0.0000000E+00  0.0000000E+00  0.0000000E+00  0.0000000E+00  0.0000000E+00  0.0000000E+00  0.0000000E+00  0.0000000E+00  0.0000000E+00  0.0000000E+00  0.0000000E+00  0.0000000E+00  0.0000000E+00  0.0000000E+00  0.0000000E+00  0.0000000E+00  0.0000000E+00  0.0000000E+00  0.0000000E+00  0.0000000E+00  0.0000000E+00  0.0000000E+00  0.0000000E+00  0.0000000E+00  0.0000000E+00  0.0000000E+00  0.0000000E+00  0.0000000E+00  0.0000000E+00  0.0000000E+00  0.0000000E+00  0.0000000E+00  0.0000000E+00  0.0000000E+00  0.0000000E+00  0.0000000E+00  0.0000000E+00  0.0000000E+00  0.0000000E+00  0.0000000E+00  0.0000000E+00  0.0000000E+00  0.0000000E+00  0.0000000E+00  0.0000000E+00  0.0000000E+00  0.0000000E+00  0.0000000E+00  0.0000000E+00  0.0000000E+00  0.0000000E+00  0.0000000E+00  0.0000000E+00  0.0000000E+00  0.0000000E+00  0.0000000E+00  0.0000000E+00  0.0000000E+00  0.0000000E+00  0.0000000E+00  0.0000000E+00  0.0000000E+00  0.0000000E+00  0.0000000E+00  0.0000000E+00  0.0000000E+00  0.0000000E+00  0.0000000E+00
  0.1079999E+01  0.0000000E+00  0.0000000E+00  0.1737401E-05  0.8687003E-06  0.0000000E+00  0.0000000E+00  0.0000000E+00  0.0000000E+00  0.0000000E+00  0.0000000E+00  0.0000000E+00  0.0000000E+00  0.0000000E+00  0.0000000E+00  0.0000000E+00  0.0000000E+00  0.1731071E-03  0.7679296E-02  0.0000000E+00  0.0000000E+00  0.0000000E+00  0.0000000E+00  0.0000000E+00  0.0000000E+00  0.0000000E+00  0.0000000E+00  0.0000000E+00  0.0000000E+00  0.0000000E+00  0.0000000E+00  0.0000000E+00  0.0000000E+00  0.0000000E+00  0.0000000E+00  0.0000000E+00  0.0000000E+00  0.0000000E+00  0.0000000E+00  0.0000000E+00  0.0000000E+00  0.0000000E+00  0.0000000E+00  0.0000000E+00  0.0000000E+00  0.0000000E+00  0.0000000E+00  0.0000000E+00  0.0000000E+00  0.0000000E+00  0.0000000E+00  0.0000000E+00  0.0000000E+00  0.0000000E+00  0.0000000E+00  0.0000000E+00  0.0000000E+00  0.1425498E-04  0.2529492E-02  0.6933172E-07  0.6151324E-05  0.1653938E-03  0.1467425E-01  0.0000000E+00  0.0000000E+00  0.0000000E+00  0.0000000E+00  0.0000000E+00  0.0000000E+00  0.0000000E+00  0.0000000E+00  0.0000000E+00  0.0000000E+00  0.2664521E-06  0.2021881E-04  0.0000000E+00  0.0000000E+00  0.0000000E+00  0.0000000E+00  0.0000000E+00  0.0000000E+00  0.0000000E+00  0.0000000E+00  0.1118789E-06  0.8489548E-05  0.0000000E+00  0.0000000E+00  0.0000000E+00  0.0000000E+00  0.7472266E-07  0.5670074E-05  0.0000000E+00  0.0000000E+00  0.0000000E+00  0.0000000E+00  0.0000000E+00  0.0000000E+00  0.0000000E+00  0.0000000E+00  0.0000000E+00  0.0000000E+00  0.0000000E+00  0.0000000E+00  0.0000000E+00  0.0000000E+00  0.0000000E+00  0.0000000E+00  0.0000000E+00  0.0000000E+00  0.0000000E+00  0.0000000E+00  0.0000000E+00  0.0000000E+00  0.0000000E+00  0.0000000E+00  0.0000000E+00  0.0000000E+00  0.0000000E+00  0.0000000E+00  0.0000000E+00  0.0000000E+00  0.0000000E+00  0.0000000E+00  0.0000000E+00  0.0000000E+00  0.0000000E+00  0.0000000E+00  0.0000000E+00  0.0000000E+00  0.0000000E+00  0.0000000E+00  0.0000000E+00  0.0000000E+00  0.0000000E+00  0.0000000E+00  0.0000000E+00  0.0000000E+00  0.0000000E+00  0.0000000E+00  0.0000000E+00  0.0000000E+00  0.0000000E+00  0.0000000E+00  0.0000000E+00  0.0000000E+00  0.0000000E+00  0.0000000E+00  0.0000000E+00  0.0000000E+00  0.0000000E+00  0.0000000E+00  0.0000000E+00  0.0000000E+00  0.0000000E+00  0.0000000E+00  0.0000000E+00  0.0000000E+00  0.0000000E+00  0.0000000E+00  0.0000000E+00  0.0000000E+00  0.0000000E+00  0.0000000E+00  0.0000000E+00  0.0000000E+00  0.0000000E+00  0.0000000E+00  0.0000000E+00  0.0000000E+00  0.0000000E+00  0.0000000E+00  0.0000000E+00  0.0000000E+00  0.0000000E+00  0.0000000E+00  0.0000000E+00  0.0000000E+00  0.0000000E+00  0.0000000E+00  0.0000000E+00  0.0000000E+00  0.0000000E+00  0.0000000E+00  0.0000000E+00  0.0000000E+00  0.0000000E+00  0.0000000E+00  0.0000000E+00  0.0000000E+00  0.0000000E+00  0.0000000E+00  0.0000000E+00  0.0000000E+00  0.0000000E+00  0.0000000E+00  0.0000000E+00  0.0000000E+00  0.0000000E+00  0.0000000E+00  0.0000000E+00  0.0000000E+00
  0.1109999E+01  0.0000000E+00  0.0000000E+00  0.6068975E-05  0.3034488E-05  0.0000000E+00  0.0000000E+00  0.0000000E+00  0.0000000E+00  0.0000000E+00  0.0000000E+00  0.0000000E+00  0.0000000E+00  0.0000000E+00  0.0000000E+00  0.0000000E+00  0.0000000E+00  0.1731071E-03  0.7679296E-02  0.0000000E+00  0.0000000E+00  0.0000000E+00  0.0000000E+00  0.0000000E+00  0.0000000E+00  0.0000000E+00  0.0000000E+00  0.0000000E+00  0.0000000E+00  0.0000000E+00  0.0000000E+00  0.0000000E+00  0.0000000E+00  0.0000000E+00  0.0000000E+00  0.0000000E+00  0.0000000E+00  0.0000000E+00  0.0000000E+00  0.0000000E+00  0.0000000E+00  0.0000000E+00  0.0000000E+00  0.0000000E+00  0.0000000E+00  0.0000000E+00  0.0000000E+00  0.0000000E+00  0.0000000E+00  0.0000000E+00  0.0000000E+00  0.0000000E+00  0.0000000E+00  0.0000000E+00  0.0000000E+00  0.0000000E+00  0.0000000E+00  0.1715916E-04  0.3044828E-02  0.2557848E-06  0.2269401E-04  0.1685651E-03  0.1495562E-01  0.0000000E+00  0.0000000E+00  0.0000000E+00  0.0000000E+00  0.0000000E+00  0.0000000E+00  0.0000000E+00  0.0000000E+00  0.0000000E+00  0.0000000E+00  0.1108565E-05  0.8411969E-04  0.0000000E+00  0.0000000E+00  0.0000000E+00  0.0000000E+00  0.0000000E+00  0.0000000E+00  0.0000000E+00  0.0000000E+00  0.4318863E-06  0.3277222E-04  0.0000000E+00  0.0000000E+00  0.0000000E+00  0.0000000E+00  0.2718610E-06  0.2062924E-04  0.0000000E+00  0.0000000E+00  0.0000000E+00  0.0000000E+00  0.0000000E+00  0.0000000E+00  0.0000000E+00  0.0000000E+00  0.0000000E+00  0.0000000E+00  0.0000000E+00  0.0000000E+00  0.0000000E+00  0.0000000E+00  0.0000000E+00  0.0000000E+00  0.0000000E+00  0.0000000E+00  0.0000000E+00  0.0000000E+00  0.0000000E+00  0.0000000E+00  0.0000000E+00  0.0000000E+00  0.0000000E+00  0.0000000E+00  0.0000000E+00  0.0000000E+00  0.0000000E+00  0.0000000E+00  0.0000000E+00  0.0000000E+00  0.0000000E+00  0.0000000E+00  0.0000000E+00  0.0000000E+00  0.0000000E+00  0.0000000E+00  0.0000000E+00  0.0000000E+00  0.0000000E+00  0.0000000E+00  0.0000000E+00  0.0000000E+00  0.0000000E+00  0.0000000E+00  0.0000000E+00  0.0000000E+00  0.0000000E+00  0.0000000E+00  0.0000000E+00  0.0000000E+00  0.0000000E+00  0.0000000E+00  0.0000000E+00  0.0000000E+00  0.0000000E+00  0.0000000E+00  0.0000000E+00  0.0000000E+00  0.0000000E+00  0.0000000E+00  0.0000000E+00  0.0000000E+00  0.0000000E+00  0.0000000E+00  0.0000000E+00  0.0000000E+00  0.0000000E+00  0.0000000E+00  0.0000000E+00  0.0000000E+00  0.0000000E+00  0.0000000E+00  0.0000000E+00  0.0000000E+00  0.0000000E+00  0.0000000E+00  0.0000000E+00  0.0000000E+00  0.0000000E+00  0.0000000E+00  0.0000000E+00  0.0000000E+00  0.0000000E+00  0.0000000E+00  0.0000000E+00  0.0000000E+00  0.0000000E+00  0.0000000E+00  0.0000000E+00  0.0000000E+00  0.0000000E+00  0.0000000E+00  0.0000000E+00  0.0000000E+00  0.0000000E+00  0.0000000E+00  0.0000000E+00  0.0000000E+00  0.0000000E+00  0.0000000E+00  0.0000000E+00  0.0000000E+00  0.0000000E+00  0.0000000E+00  0.0000000E+00  0.0000000E+00  0.0000000E+00  0.0000000E+00
  0.1139999E+01  0.0000000E+00  0.0000000E+00  0.2105146E-04  0.1052573E-04  0.0000000E+00  0.0000000E+00  0.0000000E+00  0.0000000E+00  0.0000000E+00  0.0000000E+00  0.0000000E+00  0.0000000E+00  0.0000000E+00  0.0000000E+00  0.0000000E+00  0.0000000E+00  0.1731071E-03  0.7679296E-02  0.0000000E+00  0.0000000E+00  0.0000000E+00  0.0000000E+00  0.0000000E+00  0.0000000E+00  0.0000000E+00  0.0000000E+00  0.0000000E+00  0.0000000E+00  0.0000000E+00  0.0000000E+00  0.0000000E+00  0.0000000E+00  0.0000000E+00  0.0000000E+00  0.0000000E+00  0.0000000E+00  0.0000000E+00  0.0000000E+00  0.0000000E+00  0.0000000E+00  0.0000000E+00  0.0000000E+00  0.0000000E+00  0.0000000E+00  0.0000000E+00  0.0000000E+00  0.0000000E+00  0.0000000E+00  0.0000000E+00  0.0000000E+00  0.0000000E+00  0.0000000E+00  0.0000000E+00  0.0000000E+00  0.0000000E+00  0.0000000E+00  0.1779339E-04  0.3157368E-02  0.6392387E-06  0.5671523E-04  0.1711983E-03  0.1518924E-01  0.0000000E+00  0.0000000E+00  0.0000000E+00  0.0000000E+00  0.0000000E+00  0.0000000E+00  0.0000000E+00  0.0000000E+00  0.0000000E+00  0.0000000E+00  0.2782052E-05  0.2111065E-03  0.0000000E+00  0.0000000E+00  0.0000000E+00  0.0000000E+00  0.0000000E+00  0.0000000E+00  0.0000000E+00  0.0000000E+00  0.1076743E-05  0.8170497E-04  0.0000000E+00  0.0000000E+00  0.0000000E+00  0.0000000E+00  0.9221391E-06  0.6997338E-04  0.0000000E+00  0.0000000E+00  0.0000000E+00  0.0000000E+00  0.0000000E+00  0.0000000E+00  0.0000000E+00  0.0000000E+00  0.0000000E+00  0.0000000E+00  0.0000000E+00  0.0000000E+00  0.0000000E+00  0.0000000E+00  0.0000000E+00  0.0000000E+00  0.0000000E+00  0.0000000E+00  0.0000000E+00  0.0000000E+00  0.0000000E+00  0.0000000E+00  0.0000000E+00  0.0000000E+00  0.0000000E+00  0.0000000E+00  0.0000000E+00  0.0000000E+00  0.0000000E+00  0.0000000E+00  0.0000000E+00  0.0000000E+00  0.0000000E+00  0.0000000E+00  0.0000000E+00  0.0000000E+00  0.0000000E+00  0.0000000E+00  0.0000000E+00  0.0000000E+00  0.0000000E+00  0.0000000E+00  0.0000000E+00  0.0000000E+00  0.0000000E+00  0.0000000E+00  0.0000000E+00  0.0000000E+00  0.0000000E+00  0.0000000E+00  0.0000000E+00  0.0000000E+00  0.0000000E+00  0.0000000E+00  0.0000000E+00  0.0000000E+00  0.0000000E+00  0.0000000E+00  0.0000000E+00  0.0000000E+00  0.0000000E+00  0.0000000E+00  0.0000000E+00  0.0000000E+00  0.0000000E+00  0.0000000E+00  0.0000000E+00  0.0000000E+00  0.0000000E+00  0.0000000E+00  0.0000000E+00  0.0000000E+00  0.0000000E+00  0.0000000E+00  0.0000000E+00  0.0000000E+00  0.0000000E+00  0.0000000E+00  0.0000000E+00  0.0000000E+00  0.0000000E+00  0.0000000E+00  0.0000000E+00  0.0000000E+00  0.0000000E+00  0.0000000E+00  0.0000000E+00  0.0000000E+00  0.0000000E+00  0.0000000E+00  0.0000000E+00  0.0000000E+00  0.0000000E+00  0.0000000E+00  0.0000000E+00  0.0000000E+00  0.0000000E+00  0.0000000E+00  0.0000000E+00  0.0000000E+00  0.0000000E+00  0.0000000E+00  0.0000000E+00  0.0000000E+00  0.0000000E+00  0.0000000E+00  0.0000000E+00  0.0000000E+00  0.0000000E+00  0.0000000E+00
  0.1169999E+01  0.0000000E+00  0.0000000E+00  0.5835517E-04  0.2917759E-04  0.0000000E+00  0.0000000E+00  0.0000000E+00  0.0000000E+00  0.0000000E+00  0.0000000E+00  0.0000000E+00  0.0000000E+00  0.0000000E+00  0.0000000E+00  0.0000000E+00  0.0000000E+00  0.1731176E-03  0.7679766E-02  0.0000000E+00  0.0000000E+00  0.0000000E+00  0.0000000E+00  0.0000000E+00  0.0000000E+00  0.0000000E+00  0.0000000E+00  0.0000000E+00  0.0000000E+00  0.0000000E+00  0.0000000E+00  0.0000000E+00  0.0000000E+00  0.0000000E+00  0.0000000E+00  0.0000000E+00  0.0000000E+00  0.0000000E+00  0.0000000E+00  0.0000000E+00  0.0000000E+00  0.0000000E+00  0.0000000E+00  0.0000000E+00  0.0000000E+00  0.0000000E+00  0.0000000E+00  0.3433871E-06  0.3433871E-06  0.0000000E+00  0.0000000E+00  0.0000000E+00  0.0000000E+00  0.0000000E+00  0.0000000E+00  0.0000000E+00  0.0000000E+00  0.1904511E-04  0.3379483E-02  0.1454625E-05  0.1290588E-03  0.1744858E-03  0.1548092E-01  0.0000000E+00  0.0000000E+00  0.0000000E+00  0.0000000E+00  0.0000000E+00  0.0000000E+00  0.0000000E+00  0.0000000E+00  0.0000000E+00  0.0000000E+00  0.6379397E-05  0.4840788E-03  0.0000000E+00  0.0000000E+00  0.0000000E+00  0.0000000E+00  0.0000000E+00  0.0000000E+00  0.2134166E-07  0.3238878E-05  0.2851178E-05  0.2163519E-03  0.0000000E+00  0.0000000E+00  0.0000000E+00  0.0000000E+00  0.2504990E-05  0.1900826E-03  0.0000000E+00  0.0000000E+00  0.0000000E+00  0.0000000E+00  0.0000000E+00  0.0000000E+00  0.0000000E+00  0.0000000E+00  0.0000000E+00  0.0000000E+00  0.0000000E+00  0.0000000E+00  0.0000000E+00  0.0000000E+00  0.0000000E+00  0.0000000E+00  0.0000000E+00  0.0000000E+00  0.0000000E+00  0.0000000E+00  0.0000000E+00  0.0000000E+00  0.0000000E+00  0.0000000E+00  0.0000000E+00  0.0000000E+00  0.0000000E+00  0.0000000E+00  0.0000000E+00  0.0000000E+00  0.0000000E+00  0.0000000E+00  0.0000000E+00  0.0000000E+00  0.0000000E+00  0.0000000E+00  0.0000000E+00  0.0000000E+00  0.0000000E+00  0.0000000E+00  0.0000000E+00  0.0000000E+00  0.0000000E+00  0.0000000E+00  0.0000000E+00  0.0000000E+00  0.0000000E+00  0.0000000E+00  0.0000000E+00  0.0000000E+00  0.0000000E+00  0.0000000E+00  0.0000000E+00  0.0000000E+00  0.0000000E+00  0.0000000E+00  0.0000000E+00  0.0000000E+00  0.0000000E+00  0.0000000E+00  0.0000000E+00  0.0000000E+00  0.0000000E+00  0.0000000E+00  0.0000000E+00  0.0000000E+00  0.0000000E+00  0.0000000E+00  0.0000000E+00  0.0000000E+00  0.0000000E+00  0.0000000E+00  0.0000000E+00  0.0000000E+00  0.0000000E+00  0.0000000E+00  0.0000000E+00  0.0000000E+00  0.0000000E+00  0.0000000E+00  0.0000000E+00  0.0000000E+00  0.0000000E+00  0.0000000E+00  0.0000000E+00  0.0000000E+00  0.0000000E+00  0.0000000E+00  0.0000000E+00  0.0000000E+00  0.0000000E+00  0.0000000E+00  0.0000000E+00  0.0000000E+00  0.0000000E+00  0.0000000E+00  0.0000000E+00  0.0000000E+00  0.0000000E+00  0.0000000E+00  0.0000000E+00  0.0000000E+00  0.0000000E+00  0.0000000E+00  0.0000000E+00  0.0000000E+00  0.0000000E+00  0.0000000E+00  0.0000000E+00  0.0000000E+00
  0.1199999E+01  0.0000000E+00  0.0000000E+00  0.1503957E-03  0.7519785E-04  0.0000000E+00  0.0000000E+00  0.0000000E+00  0.0000000E+00  0.0000000E+00  0.0000000E+00  0.0000000E+00  0.0000000E+00  0.0000000E+00  0.0000000E+00  0.0000000E+00  0.0000000E+00  0.1732028E-03  0.7683543E-02  0.0000000E+00  0.0000000E+00  0.0000000E+00  0.0000000E+00  0.0000000E+00  0.0000000E+00  0.0000000E+00  0.0000000E+00  0.4261302E-07  0.1077848E-05  0.0000000E+00  0.0000000E+00  0.0000000E+00  0.0000000E+00  0.0000000E+00  0.0000000E+00  0.0000000E+00  0.0000000E+00  0.0000000E+00  0.0000000E+00  0.0000000E+00  0.0000000E+00  0.0000000E+00  0.0000000E+00  0.0000000E+00  0.0000000E+00  0.0000000E+00  0.0000000E+00  0.8075452E-06  0.8075452E-06  0.0000000E+00  0.0000000E+00  0.0000000E+00  0.0000000E+00  0.0000000E+00  0.0000000E+00  0.0000000E+00  0.0000000E+00  0.2194343E-04  0.3893777E-02  0.3645343E-05  0.3234261E-03  0.1778327E-03  0.1577786E-01  0.0000000E+00  0.0000000E+00  0.0000000E+00  0.0000000E+00  0.0000000E+00  0.0000000E+00  0.0000000E+00  0.0000000E+00  0.0000000E+00  0.0000000E+00  0.1363786E-04  0.1034862E-02  0.0000000E+00  0.0000000E+00  0.0000000E+00  0.0000000E+00  0.0000000E+00  0.0000000E+00  0.5863379E-07  0.8898450E-05  0.6673459E-05  0.5063926E-03  0.0000000E+00  0.0000000E+00  0.0000000E+00  0.0000000E+00  0.5777089E-05  0.4383747E-03  0.0000000E+00  0.0000000E+00  0.0000000E+00  0.0000000E+00  0.0000000E+00  0.0000000E+00  0.0000000E+00  0.0000000E+00  0.0000000E+00  0.0000000E+00  0.0000000E+00  0.0000000E+00  0.0000000E+00  0.0000000E+00  0.0000000E+00  0.0000000E+00  0.0000000E+00  0.0000000E+00  0.0000000E+00  0.0000000E+00  0.0000000E+00  0.0000000E+00  0.0000000E+00  0.0000000E+00  0.0000000E+00  0.0000000E+00  0.0000000E+00  0.0000000E+00  0.0000000E+00  0.0000000E+00  0.0000000E+00  0.0000000E+00  0.0000000E+00  0.0000000E+00  0.0000000E+00  0.0000000E+00  0.0000000E+00  0.0000000E+00  0.0000000E+00  0.0000000E+00  0.0000000E+00  0.0000000E+00  0.0000000E+00  0.0000000E+00  0.0000000E+00  0.0000000E+00  0.0000000E+00  0.0000000E+00  0.0000000E+00  0.0000000E+00  0.0000000E+00  0.0000000E+00  0.0000000E+00  0.0000000E+00  0.0000000E+00  0.0000000E+00  0.0000000E+00  0.0000000E+00  0.0000000E+00  0.0000000E+00  0.0000000E+00  0.0000000E+00  0.0000000E+00  0.0000000E+00  0.0000000E+00  0.0000000E+00  0.0000000E+00  0.0000000E+00  0.0000000E+00  0.0000000E+00  0.0000000E+00  0.0000000E+00  0.0000000E+00  0.0000000E+00  0.0000000E+00  0.0000000E+00  0.0000000E+00  0.0000000E+00  0.0000000E+00  0.0000000E+00  0.0000000E+00  0.0000000E+00  0.0000000E+00  0.0000000E+00  0.0000000E+00  0.0000000E+00  0.0000000E+00  0.0000000E+00  0.0000000E+00  0.0000000E+00  0.0000000E+00  0.0000000E+00  0.0000000E+00  0.0000000E+00  0.0000000E+00  0.0000000E+00  0.0000000E+00  0.0000000E+00  0.0000000E+00  0.0000000E+00  0.0000000E+00  0.0000000E+00  0.0000000E+00  0.0000000E+00  0.0000000E+00  0.0000000E+00  0.0000000E+00  0.0000000E+00  0.0000000E+00  0.0000000E+00
  0.1229999E+01  0.0000000E+00  0.0000000E+00  0.3414703E-03  0.1707352E-03  0.0000000E+00  0.0000000E+00  0.0000000E+00  0.0000000E+00  0.0000000E+00  0.0000000E+00  0.0000000E+00  0.0000000E+00  0.0000000E+00  0.0000000E+00  0.0000000E+00  0.0000000E+00  0.1735225E-03  0.7697728E-02  0.0000000E+00  0.0000000E+00  0.0000000E+00  0.0000000E+00  0.0000000E+00  0.0000000E+00  0.0000000E+00  0.0000000E+00  0.1812537E-06  0.4584605E-05  0.0000000E+00  0.0000000E+00  0.0000000E+00  0.0000000E+00  0.0000000E+00  0.0000000E+00  0.0000000E+00  0.0000000E+00  0.0000000E+00  0.0000000E+00  0.0000000E+00  0.0000000E+00  0.0000000E+00  0.0000000E+00  0.0000000E+00  0.0000000E+00  0.0000000E+00  0.0000000E+00  0.4126341E-05  0.4126341E-05  0.0000000E+00  0.0000000E+00  0.0000000E+00  0.0000000E+00  0.0000000E+00  0.0000000E+00  0.2125523E-07  0.1885830E-05  0.2224175E-04  0.3946714E-02  0.7833169E-05  0.6949828E-03  0.1810408E-03  0.1606249E-01  0.0000000E+00  0.0000000E+00  0.0000000E+00  0.0000000E+00  0.1598452E-07  0.1212931E-05  0.0000000E+00  0.0000000E+00  0.0000000E+00  0.0000000E+00  0.2943916E-04  0.2233890E-02  0.0000000E+00  0.0000000E+00  0.0000000E+00  0.0000000E+00  0.0000000E+00  0.0000000E+00  0.1066395E-06  0.1618395E-04  0.1440576E-04  0.1093132E-02  0.1603688E-07  0.2433808E-05  0.0000000E+00  0.0000000E+00  0.1294413E-04  0.9822210E-03  0.0000000E+00  0.0000000E+00  0.0000000E+00  0.0000000E+00  0.0000000E+00  0.0000000E+00  0.0000000E+00  0.0000000E+00  0.0000000E+00  0.0000000E+00  0.0000000E+00  0.0000000E+00  0.0000000E+00  0.0000000E+00  0.0000000E+00  0.0000000E+00  0.0000000E+00  0.0000000E+00  0.0000000E+00  0.0000000E+00  0.0000000E+00  0.0000000E+00  0.0000000E+00  0.0000000E+00  0.0000000E+00  0.0000000E+00  0.0000000E+00  0.0000000E+00  0.0000000E+00  0.0000000E+00  0.0000000E+00  0.0000000E+00  0.0000000E+00  0.0000000E+00  0.0000000E+00  0.0000000E+00  0.0000000E+00  0.0000000E+00  0.0000000E+00  0.0000000E+00  0.0000000E+00  0.0000000E+00  0.0000000E+00  0.0000000E+00  0.0000000E+00  0.0000000E+00  0.0000000E+00  0.0000000E+00  0.0000000E+00  0.0000000E+00  0.0000000E+00  0.0000000E+00  0.0000000E+00  0.0000000E+00  0.0000000E+00  0.0000000E+00  0.0000000E+00  0.0000000E+00  0.0000000E+00  0.0000000E+00  0.0000000E+00  0.0000000E+00  0.0000000E+00  0.0000000E+00  0.0000000E+00  0.0000000E+00  0.0000000E+00  0.0000000E+00  0.0000000E+00  0.0000000E+00  0.0000000E+00  0.0000000E+00  0.0000000E+00  0.0000000E+00  0.0000000E+00  0.0000000E+00  0.0000000E+00  0.0000000E+00  0.0000000E+00  0.0000000E+00  0.0000000E+00  0.0000000E+00  0.0000000E+00  0.0000000E+00  0.0000000E+00  0.0000000E+00  0.0000000E+00  0.0000000E+00  0.0000000E+00  0.0000000E+00  0.0000000E+00  0.0000000E+00  0.0000000E+00  0.0000000E+00  0.0000000E+00  0.0000000E+00  0.0000000E+00  0.0000000E+00  0.0000000E+00  0.0000000E+00  0.0000000E+00  0.0000000E+00  0.0000000E+00  0.0000000E+00  0.0000000E+00  0.0000000E+00  0.0000000E+00  0.0000000E+00  0.0000000E+00  0.0000000E+00
  0.1259999E+01  0.0000000E+00  0.0000000E+00  0.7056814E-03  0.3528407E-03  0.0000000E+00  0.0000000E+00  0.0000000E+00  0.0000000E+00  0.0000000E+00  0.0000000E+00  0.0000000E+00  0.0000000E+00  0.0000000E+00  0.0000000E+00  0.0000000E+00  0.0000000E+00  0.1740028E-03  0.7719031E-02  0.0000000E+00  0.0000000E+00  0.0000000E+00  0.0000000E+00  0.0000000E+00  0.0000000E+00  0.0000000E+00  0.0000000E+00  0.9918925E-06  0.2508879E-04  0.0000000E+00  0.0000000E+00  0.0000000E+00  0.0000000E+00  0.0000000E+00  0.0000000E+00  0.0000000E+00  0.0000000E+00  0.0000000E+00  0.0000000E+00  0.0000000E+00  0.0000000E+00  0.2142647E-07  0.1625874E-05  0.0000000E+00  0.0000000E+00  0.0000000E+00  0.0000000E+00  0.1585074E-04  0.1585074E-04  0.0000000E+00  0.0000000E+00  0.0000000E+00  0.0000000E+00  0.0000000E+00  0.0000000E+00  0.4776525E-07  0.4237880E-05  0.2372358E-04  0.4209658E-02  0.1572660E-04  0.1395312E-02  0.1828051E-03  0.1621903E-01  0.0000000E+00  0.0000000E+00  0.0000000E+00  0.0000000E+00  0.6920511E-07  0.5251393E-05  0.0000000E+00  0.0000000E+00  0.0000000E+00  0.0000000E+00  0.6005838E-04  0.4557326E-02  0.0000000E+00  0.0000000E+00  0.0000000E+00  0.0000000E+00  0.2126928E-07  0.1613947E-05  0.2612569E-06  0.3964918E-04  0.2980273E-04  0.2261478E-02  0.1119651E-06  0.1699217E-04  0.0000000E+00  0.0000000E+00  0.2753446E-04  0.2089358E-02  0.0000000E+00  0.0000000E+00  0.0000000E+00  0.0000000E+00  0.0000000E+00  0.0000000E+00  0.0000000E+00  0.0000000E+00  0.0000000E+00  0.0000000E+00  0.0000000E+00  0.0000000E+00  0.0000000E+00  0.0000000E+00  0.0000000E+00  0.0000000E+00  0.0000000E+00  0.0000000E+00  0.0000000E+00  0.0000000E+00  0.0000000E+00  0.0000000E+00  0.0000000E+00  0.0000000E+00  0.0000000E+00  0.0000000E+00  0.0000000E+00  0.0000000E+00  0.0000000E+00  0.0000000E+00  0.0000000E+00  0.0000000E+00  0.0000000E+00  0.0000000E+00  0.0000000E+00  0.0000000E+00  0.0000000E+00  0.0000000E+00  0.0000000E+00  0.0000000E+00  0.0000000E+00  0.0000000E+00  0.0000000E+00  0.0000000E+00  0.0000000E+00  0.0000000E+00  0.0000000E+00  0.0000000E+00  0.0000000E+00  0.0000000E+00  0.0000000E+00  0.0000000E+00  0.0000000E+00  0.0000000E+00  0.0000000E+00  0.0000000E+00  0.0000000E+00  0.0000000E+00  0.0000000E+00  0.0000000E+00  0.0000000E+00  0.0000000E+00  0.0000000E+00  0.0000000E+00  0.0000000E+00  0.0000000E+00  0.0000000E+00  0.0000000E+00  0.0000000E+00  0.0000000E+00  0.0000000E+00  0.0000000E+00  0.0000000E+00  0.0000000E+00  0.0000000E+00  0.0000000E+00  0.0000000E+00  0.0000000E+00  0.0000000E+00  0.0000000E+00  0.0000000E+00  0.0000000E+00  0.0000000E+00  0.0000000E+00  0.0000000E+00  0.0000000E+00  0.0000000E+00  0.0000000E+00  0.0000000E+00  0.0000000E+00  0.0000000E+00  0.0000000E+00  0.0000000E+00  0.0000000E+00  0.0000000E+00  0.0000000E+00  0.0000000E+00  0.0000000E+00  0.0000000E+00  0.0000000E+00  0.0000000E+00  0.0000000E+00  0.0000000E+00  0.0000000E+00  0.0000000E+00  0.0000000E+00  0.0000000E+00  0.0000000E+00  0.0000000E+00  0.0000000E+00
  0.1289999E+01  0.0000000E+00  0.0000000E+00  0.1374049E-02  0.6870246E-03  0.0000000E+00  0.0000000E+00  0.0000000E+00  0.0000000E+00  0.0000000E+00  0.0000000E+00  0.0000000E+00  0.0000000E+00  0.0000000E+00  0.0000000E+00  0.0000000E+00  0.0000000E+00  0.1750476E-03  0.7765380E-02  0.0000000E+00  0.0000000E+00  0.0000000E+00  0.0000000E+00  0.0000000E+00  0.0000000E+00  0.0000000E+00  0.0000000E+00  0.3379670E-05  0.8548491E-04  0.0000000E+00  0.0000000E+00  0.0000000E+00  0.0000000E+00  0.0000000E+00  0.0000000E+00  0.0000000E+00  0.0000000E+00  0.0000000E+00  0.0000000E+00  0.0000000E+00  0.0000000E+00  0.2555956E-06  0.1939500E-04  0.0000000E+00  0.0000000E+00  0.0000000E+00  0.0000000E+00  0.5063270E-04  0.5063270E-04  0.0000000E+00  0.0000000E+00  0.0000000E+00  0.0000000E+00  0.0000000E+00  0.0000000E+00  0.2077361E-06  0.1843099E-04  0.2552012E-04  0.4528448E-02  0.3077798E-04  0.2730717E-02  0.1861777E-03  0.1651826E-01  0.0000000E+00  0.0000000E+00  0.0000000E+00  0.0000000E+00  0.1010685E-06  0.7669238E-05  0.0000000E+00  0.0000000E+00  0.0000000E+00  0.0000000E+00  0.1154798E-03  0.8762788E-02  0.0000000E+00  0.0000000E+00  0.0000000E+00  0.0000000E+00  0.1064834E-06  0.8080130E-05  0.4849497E-06  0.7359750E-04  0.5910249E-04  0.4484790E-02  0.3890129E-06  0.5903784E-04  0.0000000E+00  0.0000000E+00  0.5496637E-04  0.4170935E-02  0.0000000E+00  0.0000000E+00  0.0000000E+00  0.0000000E+00  0.0000000E+00  0.0000000E+00  0.0000000E+00  0.0000000E+00  0.0000000E+00  0.0000000E+00  0.0000000E+00  0.0000000E+00  0.0000000E+00  0.0000000E+00  0.0000000E+00  0.0000000E+00  0.0000000E+00  0.0000000E+00  0.0000000E+00  0.0000000E+00  0.0000000E+00  0.0000000E+00  0.0000000E+00  0.0000000E+00  0.0000000E+00  0.0000000E+00  0.0000000E+00  0.0000000E+00  0.0000000E+00  0.0000000E+00  0.0000000E+00  0.0000000E+00  0.0000000E+00  0.0000000E+00  0.0000000E+00  0.0000000E+00  0.0000000E+00  0.0000000E+00  0.0000000E+00  0.0000000E+00  0.0000000E+00  0.0000000E+00  0.0000000E+00  0.0000000E+00  0.0000000E+00  0.0000000E+00  0.0000000E+00  0.0000000E+00  0.0000000E+00  0.0000000E+00  0.0000000E+00  0.0000000E+00  0.0000000E+00  0.0000000E+00  0.0000000E+00  0.0000000E+00  0.0000000E+00  0.0000000E+00  0.0000000E+00  0.0000000E+00  0.0000000E+00  0.0000000E+00  0.0000000E+00  0.0000000E+00  0.0000000E+00  0.0000000E+00  0.0000000E+00  0.0000000E+00  0.0000000E+00  0.0000000E+00  0.0000000E+00  0.0000000E+00  0.0000000E+00  0.0000000E+00  0.0000000E+00  0.0000000E+00  0.0000000E+00  0.0000000E+00  0.0000000E+00  0.0000000E+00  0.0000000E+00  0.0000000E+00  0.0000000E+00  0.0000000E+00  0.0000000E+00  0.0000000E+00  0.0000000E+00  0.0000000E+00  0.0000000E+00  0.0000000E+00  0.0000000E+00  0.0000000E+00  0.0000000E+00  0.0000000E+00  0.0000000E+00  0.0000000E+00  0.0000000E+00  0.0000000E+00  0.0000000E+00  0.0000000E+00  0.0000000E+00  0.0000000E+00  0.0000000E+00  0.0000000E+00  0.0000000E+00  0.0000000E+00  0.0000000E+00  0.0000000E+00  0.0000000E+00  0.0000000E+00
  0.1319999E+01  0.0000000E+00  0.0000000E+00  0.2491635E-02  0.1245818E-02  0.0000000E+00  0.0000000E+00  0.0000000E+00  0.0000000E+00  0.0000000E+00  0.0000000E+00  0.0000000E+00  0.0000000E+00  0.0000000E+00  0.0000000E+00  0.0000000E+00  0.0000000E+00  0.1772970E-03  0.7865168E-02  0.0000000E+00  0.0000000E+00  0.0000000E+00  0.0000000E+00  0.0000000E+00  0.0000000E+00  0.0000000E+00  0.0000000E+00  0.1153326E-04  0.2917208E-03  0.0000000E+00  0.0000000E+00  0.0000000E+00  0.0000000E+00  0.0000000E+00  0.0000000E+00  0.0000000E+00  0.0000000E+00  0.0000000E+00  0.0000000E+00  0.0000000E+00  0.0000000E+00  0.5537584E-06  0.4202006E-04  0.0000000E+00  0.0000000E+00  0.0000000E+00  0.0000000E+00  0.1349782E-03  0.1349782E-03  0.0000000E+00  0.0000000E+00  0.1492190E-06  0.2647835E-04  0.0000000E+00  0.0000000E+00  0.3408264E-06  0.3023917E-04  0.2708691E-04  0.4806469E-02  0.5812811E-04  0.5157304E-02  0.1886712E-03  0.1673949E-01  0.0000000E+00  0.0000000E+00  0.0000000E+00  0.0000000E+00  0.2024140E-06  0.1535949E-04  0.0000000E+00  0.0000000E+00  0.1060660E-07  0.5365639E-06  0.2092696E-03  0.1587971E-01  0.0000000E+00  0.0000000E+00  0.0000000E+00  0.0000000E+00  0.2024513E-06  0.1536232E-04  0.1151413E-05  0.1747420E-03  0.1094658E-03  0.8306441E-02  0.9644647E-06  0.1463702E-03  0.0000000E+00  0.0000000E+00  0.1054686E-03  0.8003128E-02  0.0000000E+00  0.0000000E+00  0.0000000E+00  0.0000000E+00  0.0000000E+00  0.0000000E+00  0.0000000E+00  0.0000000E+00  0.0000000E+00  0.0000000E+00  0.0000000E+00  0.0000000E+00  0.0000000E+00  0.0000000E+00  0.0000000E+00  0.0000000E+00  0.0000000E+00  0.0000000E+00  0.0000000E+00  0.0000000E+00  0.0000000E+00  0.0000000E+00  0.0000000E+00  0.0000000E+00  0.0000000E+00  0.0000000E+00  0.0000000E+00  0.0000000E+00  0.0000000E+00  0.0000000E+00  0.0000000E+00  0.0000000E+00  0.0000000E+00  0.0000000E+00  0.0000000E+00  0.0000000E+00  0.0000000E+00  0.0000000E+00  0.0000000E+00  0.0000000E+00  0.0000000E+00  0.0000000E+00  0.0000000E+00  0.0000000E+00  0.0000000E+00  0.0000000E+00  0.0000000E+00  0.0000000E+00  0.0000000E+00  0.0000000E+00  0.0000000E+00  0.0000000E+00  0.0000000E+00  0.0000000E+00  0.0000000E+00  0.0000000E+00  0.0000000E+00  0.0000000E+00  0.0000000E+00  0.0000000E+00  0.0000000E+00  0.0000000E+00  0.0000000E+00  0.0000000E+00  0.0000000E+00  0.0000000E+00  0.0000000E+00  0.0000000E+00  0.0000000E+00  0.0000000E+00  0.0000000E+00  0.0000000E+00  0.0000000E+00  0.0000000E+00  0.0000000E+00  0.0000000E+00  0.0000000E+00  0.0000000E+00  0.0000000E+00  0.0000000E+00  0.0000000E+00  0.0000000E+00  0.0000000E+00  0.0000000E+00  0.0000000E+00  0.0000000E+00  0.0000000E+00  0.0000000E+00  0.0000000E+00  0.0000000E+00  0.0000000E+00  0.0000000E+00  0.0000000E+00  0.0000000E+00  0.0000000E+00  0.0000000E+00  0.0000000E+00  0.0000000E+00  0.0000000E+00  0.0000000E+00  0.0000000E+00  0.0000000E+00  0.0000000E+00  0.0000000E+00  0.0000000E+00  0.0000000E+00  0.0000000E+00  0.0000000E+00  0.0000000E+00  0.0000000E+00
  0.1349999E+01  0.0000000E+00  0.0000000E+00  0.4267445E-02  0.2133722E-02  0.0000000E+00  0.0000000E+00  0.0000000E+00  0.0000000E+00  0.0000000E+00  0.0000000E+00  0.0000000E+00  0.0000000E+00  0.0000000E+00  0.0000000E+00  0.0000000E+00  0.0000000E+00  0.1806555E-03  0.8014156E-02  0.0000000E+00  0.0000000E+00  0.0000000E+00  0.0000000E+00  0.0000000E+00  0.0000000E+00  0.0000000E+00  0.0000000E+00  0.3323528E-04  0.8406485E-03  0.0000000E+00  0.0000000E+00  0.0000000E+00  0.0000000E+00  0.0000000E+00  0.0000000E+00  0.0000000E+00  0.0000000E+00  0.0000000E+00  0.0000000E+00  0.0000000E+00  0.0000000E+00  0.1299678E-05  0.9862165E-04  0.0000000E+00  0.0000000E+00  0.0000000E+00  0.0000000E+00  0.3152765E-03  0.3152765E-03  0.0000000E+00  0.0000000E+00  0.1865364E-06  0.3310018E-04  0.0000000E+00  0.0000000E+00  0.7725354E-06  0.6854172E-04  0.2824313E-04  0.5011635E-02  0.1055934E-03  0.9368573E-02  0.1940224E-03  0.1721427E-01  0.0000000E+00  0.0000000E+00  0.0000000E+00  0.0000000E+00  0.4475141E-06  0.3395808E-04  0.0000000E+00  0.0000000E+00  0.4258665E-07  0.2154361E-05  0.3632266E-03  0.2756221E-01  0.0000000E+00  0.0000000E+00  0.0000000E+00  0.0000000E+00  0.4157862E-06  0.3155051E-04  0.2329710E-05  0.3535641E-03  0.1951810E-03  0.1481064E-01  0.2254103E-05  0.3420899E-03  0.0000000E+00  0.0000000E+00  0.1955985E-03  0.1484232E-01  0.0000000E+00  0.0000000E+00  0.0000000E+00  0.0000000E+00  0.0000000E+00  0.0000000E+00  0.0000000E+00  0.0000000E+00  0.0000000E+00  0.0000000E+00  0.0000000E+00  0.0000000E+00  0.0000000E+00  0.0000000E+00  0.0000000E+00  0.0000000E+00  0.0000000E+00  0.0000000E+00  0.0000000E+00  0.0000000E+00  0.0000000E+00  0.0000000E+00  0.0000000E+00  0.0000000E+00  0.0000000E+00  0.0000000E+00  0.0000000E+00  0.0000000E+00  0.0000000E+00  0.0000000E+00  0.0000000E+00  0.0000000E+00  0.0000000E+00  0.0000000E+00  0.0000000E+00  0.0000000E+00  0.0000000E+00  0.0000000E+00  0.0000000E+00  0.0000000E+00  0.0000000E+00  0.0000000E+00  0.0000000E+00  0.0000000E+00  0.0000000E+00  0.0000000E+00  0.0000000E+00  0.0000000E+00  0.0000000E+00  0.0000000E+00  0.0000000E+00  0.0000000E+00  0.0000000E+00  0.0000000E+00  0.0000000E+00  0.0000000E+00  0.0000000E+00  0.0000000E+00  0.0000000E+00  0.0000000E+00  0.0000000E+00  0.0000000E+00  0.0000000E+00  0.0000000E+00  0.0000000E+00  0.0000000E+00  0.0000000E+00  0.0000000E+00  0.0000000E+00  0.0000000E+00  0.0000000E+00  0.0000000E+00  0.0000000E+00  0.0000000E+00  0.0000000E+00  0.0000000E+00  0.0000000E+00  0.0000000E+00  0.0000000E+00  0.0000000E+00  0.0000000E+00  0.0000000E+00  0.0000000E+00  0.0000000E+00  0.0000000E+00  0.0000000E+00  0.0000000E+00  0.0000000E+00  0.0000000E+00  0.0000000E+00  0.0000000E+00  0.0000000E+00  0.0000000E+00  0.0000000E+00  0.0000000E+00  0.0000000E+00  0.0000000E+00  0.0000000E+00  0.0000000E+00  0.0000000E+00  0.0000000E+00  0.0000000E+00  0.0000000E+00  0.0000000E+00  0.0000000E+00  0.0000000E+00  0.0000000E+00  0.0000000E+00  0.0000000E+00  0.0000000E+00
  0.1379999E+01  0.0000000E+00  0.0000000E+00  0.6980445E-02  0.3490223E-02  0.0000000E+00  0.0000000E+00  0.0000000E+00  0.0000000E+00  0.0000000E+00  0.0000000E+00  0.0000000E+00  0.0000000E+00  0.0000000E+00  0.0000000E+00  0.0000000E+00  0.0000000E+00  0.1852603E-03  0.8218432E-02  0.0000000E+00  0.0000000E+00  0.0000000E+00  0.0000000E+00  0.0000000E+00  0.0000000E+00  0.0000000E+00  0.0000000E+00  0.8483831E-04  0.2145888E-02  0.0000000E+00  0.0000000E+00  0.0000000E+00  0.0000000E+00  0.0000000E+00  0.0000000E+00  0.0000000E+00  0.0000000E+00  0.0000000E+00  0.0000000E+00  0.0000000E+00  0.0000000E+00  0.2813898E-05  0.2135230E-03  0.0000000E+00  0.0000000E+00  0.0000000E+00  0.0000000E+00  0.6483631E-03  0.6483631E-03  0.0000000E+00  0.0000000E+00  0.9646246E-06  0.1711690E-03  0.0000000E+00  0.0000000E+00  0.1561255E-05  0.1385194E-03  0.3160017E-04  0.5607329E-02  0.1857032E-03  0.1647616E-01  0.2034282E-03  0.1804877E-01  0.0000000E+00  0.0000000E+00  0.0000000E+00  0.0000000E+00  0.7299201E-06  0.5538749E-04  0.0000000E+00  0.0000000E+00  0.5863074E-07  0.2965995E-05  0.6015872E-03  0.4564939E-01  0.0000000E+00  0.0000000E+00  0.0000000E+00  0.0000000E+00  0.8475232E-06  0.6431140E-04  0.4510086E-05  0.6844649E-03  0.3356808E-03  0.2547199E-01  0.4513176E-05  0.6849339E-03  0.0000000E+00  0.0000000E+00  0.3412390E-03  0.2589376E-01  0.0000000E+00  0.0000000E+00  0.0000000E+00  0.0000000E+00  0.0000000E+00  0.0000000E+00  0.0000000E+00  0.0000000E+00  0.0000000E+00  0.0000000E+00  0.0000000E+00  0.0000000E+00  0.0000000E+00  0.0000000E+00  0.0000000E+00  0.0000000E+00  0.0000000E+00  0.0000000E+00  0.0000000E+00  0.0000000E+00  0.0000000E+00  0.0000000E+00  0.0000000E+00  0.0000000E+00  0.0000000E+00  0.0000000E+00  0.0000000E+00  0.0000000E+00  0.0000000E+00  0.0000000E+00  0.0000000E+00  0.0000000E+00  0.0000000E+00  0.0000000E+00  0.0000000E+00  0.0000000E+00  0.0000000E+00  0.0000000E+00  0.0000000E+00  0.0000000E+00  0.0000000E+00  0.0000000E+00  0.0000000E+00  0.0000000E+00  0.0000000E+00  0.0000000E+00  0.0000000E+00  0.0000000E+00  0.0000000E+00  0.0000000E+00  0.0000000E+00  0.0000000E+00  0.0000000E+00  0.0000000E+00  0.0000000E+00  0.0000000E+00  0.0000000E+00  0.0000000E+00  0.0000000E+00  0.0000000E+00  0.0000000E+00  0.0000000E+00  0.0000000E+00  0.0000000E+00  0.0000000E+00  0.0000000E+00  0.0000000E+00  0.0000000E+00  0.0000000E+00  0.0000000E+00  0.0000000E+00  0.0000000E+00  0.0000000E+00  0.0000000E+00  0.0000000E+00  0.0000000E+00  0.0000000E+00  0.0000000E+00  0.0000000E+00  0.0000000E+00  0.0000000E+00  0.0000000E+00  0.0000000E+00  0.0000000E+00  0.0000000E+00  0.0000000E+00  0.0000000E+00  0.0000000E+00  0.0000000E+00  0.0000000E+00  0.0000000E+00  0.0000000E+00  0.0000000E+00  0.0000000E+00  0.0000000E+00  0.0000000E+00  0.0000000E+00  0.0000000E+00  0.0000000E+00  0.0000000E+00  0.0000000E+00  0.0000000E+00  0.0000000E+00  0.0000000E+00  0.0000000E+00  0.0000000E+00  0.0000000E+00  0.0000000E+00  0.0000000E+00  0.0000000E+00
  0.1409999E+01  0.0000000E+00  0.0000000E+00  0.1102090E-01  0.5510450E-02  0.0000000E+00  0.0000000E+00  0.0000000E+00  0.0000000E+00  0.0000000E+00  0.0000000E+00  0.0000000E+00  0.0000000E+00  0.0000000E+00  0.0000000E+00  0.0000000E+00  0.0000000E+00  0.1919212E-03  0.8513920E-02  0.0000000E+00  0.0000000E+00  0.0000000E+00  0.0000000E+00  0.0000000E+00  0.0000000E+00  0.0000000E+00  0.0000000E+00  0.1904020E-03  0.4816001E-02  0.0000000E+00  0.0000000E+00  0.0000000E+00  0.0000000E+00  0.0000000E+00  0.0000000E+00  0.0000000E+00  0.0000000E+00  0.0000000E+00  0.0000000E+00  0.0000000E+00  0.0000000E+00  0.6128930E-05  0.4650729E-03  0.0000000E+00  0.0000000E+00  0.0000000E+00  0.0000000E+00  0.1209531E-02  0.1209531E-02  0.0000000E+00  0.0000000E+00  0.1502463E-05  0.2666063E-03  0.0000000E+00  0.0000000E+00  0.2946585E-05  0.2614301E-03  0.3748905E-04  0.6652289E-02  0.3111316E-03  0.2760456E-01  0.2179556E-03  0.1933769E-01  0.0000000E+00  0.0000000E+00  0.0000000E+00  0.0000000E+00  0.1347986E-05  0.1022873E-03  0.0000000E+00  0.0000000E+00  0.1331126E-06  0.6733864E-05  0.9431028E-03  0.7156414E-01  0.0000000E+00  0.0000000E+00  0.0000000E+00  0.0000000E+00  0.1641576E-05  0.1245654E-03  0.8171221E-05  0.1240090E-02  0.5513403E-03  0.4183658E-01  0.8456822E-05  0.1283434E-02  0.0000000E+00  0.0000000E+00  0.5649240E-03  0.4286733E-01  0.0000000E+00  0.0000000E+00  0.0000000E+00  0.0000000E+00  0.0000000E+00  0.0000000E+00  0.0000000E+00  0.0000000E+00  0.0000000E+00  0.0000000E+00  0.0000000E+00  0.0000000E+00  0.0000000E+00  0.0000000E+00  0.0000000E+00  0.0000000E+00  0.0000000E+00  0.0000000E+00  0.0000000E+00  0.0000000E+00  0.0000000E+00  0.0000000E+00  0.0000000E+00  0.0000000E+00  0.0000000E+00  0.0000000E+00  0.0000000E+00  0.0000000E+00  0.0000000E+00  0.0000000E+00  0.0000000E+00  0.0000000E+00  0.0000000E+00  0.0000000E+00  0.0000000E+00  0.0000000E+00  0.0000000E+00  0.0000000E+00  0.0000000E+00  0.0000000E+00  0.0000000E+00  0.0000000E+00  0.0000000E+00  0.0000000E+00  0.0000000E+00  0.0000000E+00  0.0000000E+00  0.0000000E+00  0.0000000E+00  0.0000000E+00  0.0000000E+00  0.0000000E+00  0.0000000E+00  0.0000000E+00  0.0000000E+00  0.0000000E+00  0.0000000E+00  0.0000000E+00  0.0000000E+00  0.0000000E+00  0.0000000E+00  0.0000000E+00  0.0000000E+00  0.0000000E+00  0.0000000E+00  0.0000000E+00  0.0000000E+00  0.0000000E+00  0.0000000E+00  0.0000000E+00  0.0000000E+00  0.0000000E+00  0.0000000E+00  0.0000000E+00  0.0000000E+00  0.0000000E+00  0.0000000E+00  0.0000000E+00  0.0000000E+00  0.0000000E+00  0.0000000E+00  0.0000000E+00  0.0000000E+00  0.0000000E+00  0.0000000E+00  0.0000000E+00  0.0000000E+00  0.0000000E+00  0.0000000E+00  0.0000000E+00  0.0000000E+00  0.0000000E+00  0.0000000E+00  0.0000000E+00  0.0000000E+00  0.0000000E+00  0.0000000E+00  0.0000000E+00  0.0000000E+00  0.0000000E+00  0.0000000E+00  0.0000000E+00  0.0000000E+00  0.0000000E+00  0.0000000E+00  0.0000000E+00  0.0000000E+00  0.0000000E+00  0.0000000E+00  0.0000000E+00
  0.1439999E+01  0.0000000E+00  0.0000000E+00  0.1673596E-01  0.8367979E-02  0.0000000E+00  0.0000000E+00  0.0000000E+00  0.0000000E+00  0.0000000E+00  0.0000000E+00  0.0000000E+00  0.0000000E+00  0.0000000E+00  0.0000000E+00  0.0000000E+00  0.0000000E+00  0.2009179E-03  0.8913026E-02  0.0000000E+00  0.0000000E+00  0.0000000E+00  0.0000000E+00  0.0000000E+00  0.0000000E+00  0.0000000E+00  0.0000000E+00  0.3821081E-03  0.9664988E-02  0.0000000E+00  0.0000000E+00  0.0000000E+00  0.0000000E+00  0.0000000E+00  0.0000000E+00  0.0000000E+00  0.0000000E+00  0.0000000E+00  0.0000000E+00  0.0000000E+00  0.0000000E+00  0.1131942E-04  0.8589358E-03  0.0000000E+00  0.0000000E+00  0.0000000E+00  0.0000000E+00  0.2070111E-02  0.2070111E-02  0.0000000E+00  0.0000000E+00  0.2035381E-05  0.3611705E-03  0.0000000E+00  0.0000000E+00  0.5568209E-05  0.4940287E-03  0.4763028E-04  0.8451812E-02  0.5003124E-03  0.4438926E-01  0.2351992E-03  0.2086760E-01  0.0000000E+00  0.0000000E+00  0.0000000E+00  0.0000000E+00  0.2105174E-05  0.1597439E-03  0.0000000E+00  0.0000000E+00  0.2504379E-06  0.1266908E-04  0.1421048E-02  0.1078314E+00  0.0000000E+00  0.0000000E+00  0.0000000E+00  0.0000000E+00  0.3102125E-05  0.2353942E-03  0.1457224E-04  0.2211530E-02  0.8684330E-03  0.6589807E-01  0.1605714E-04  0.2436882E-02  0.0000000E+00  0.0000000E+00  0.8941090E-03  0.6784640E-01  0.0000000E+00  0.0000000E+00  0.0000000E+00  0.0000000E+00  0.0000000E+00  0.0000000E+00  0.0000000E+00  0.0000000E+00  0.0000000E+00  0.0000000E+00  0.0000000E+00  0.0000000E+00  0.0000000E+00  0.0000000E+00  0.0000000E+00  0.0000000E+00  0.0000000E+00  0.0000000E+00  0.0000000E+00  0.0000000E+00  0.0000000E+00  0.0000000E+00  0.0000000E+00  0.0000000E+00  0.0000000E+00  0.0000000E+00  0.0000000E+00  0.0000000E+00  0.0000000E+00  0.0000000E+00  0.0000000E+00  0.0000000E+00  0.0000000E+00  0.0000000E+00  0.0000000E+00  0.0000000E+00  0.0000000E+00  0.0000000E+00  0.0000000E+00  0.0000000E+00  0.0000000E+00  0.0000000E+00  0.0000000E+00  0.0000000E+00  0.0000000E+00  0.0000000E+00  0.0000000E+00  0.0000000E+00  0.0000000E+00  0.0000000E+00  0.0000000E+00  0.0000000E+00  0.0000000E+00  0.0000000E+00  0.0000000E+00  0.0000000E+00  0.0000000E+00  0.0000000E+00  0.0000000E+00  0.0000000E+00  0.0000000E+00  0.0000000E+00  0.0000000E+00  0.0000000E+00  0.0000000E+00  0.0000000E+00  0.0000000E+00  0.0000000E+00  0.0000000E+00  0.0000000E+00  0.0000000E+00  0.0000000E+00  0.0000000E+00  0.0000000E+00  0.0000000E+00  0.0000000E+00  0.0000000E+00  0.0000000E+00  0.0000000E+00  0.0000000E+00  0.0000000E+00  0.0000000E+00  0.0000000E+00  0.0000000E+00  0.0000000E+00  0.0000000E+00  0.0000000E+00  0.0000000E+00  0.0000000E+00  0.0000000E+00  0.0000000E+00  0.0000000E+00  0.0000000E+00  0.0000000E+00  0.0000000E+00  0.0000000E+00  0.0000000E+00  0.0000000E+00  0.0000000E+00  0.0000000E+00  0.0000000E+00  0.0000000E+00  0.0000000E+00  0.0000000E+00  0.0000000E+00  0.0000000E+00  0.0000000E+00  0.0000000E+00  0.0000000E+00  0.0000000E+00
  0.1469999E+01  0.0000000E+00  0.0000000E+00  0.2476471E-01  0.1238235E-01  0.0000000E+00  0.0000000E+00  0.0000000E+00  0.0000000E+00  0.0000000E+00  0.0000000E+00  0.0000000E+00  0.0000000E+00  0.0000000E+00  0.0000000E+00  0.0000000E+00  0.0000000E+00  0.2138756E-03  0.9487853E-02  0.0000000E+00  0.0000000E+00  0.0000000E+00  0.0000000E+00  0.0000000E+00  0.0000000E+00  0.0000000E+00  0.0000000E+00  0.7075348E-03  0.1789629E-01  0.0000000E+00  0.0000000E+00  0.0000000E+00  0.0000000E+00  0.0000000E+00  0.0000000E+00  0.0000000E+00  0.0000000E+00  0.0000000E+00  0.0000000E+00  0.0000000E+00  0.0000000E+00  0.1941948E-04  0.1473581E-02  0.0000000E+00  0.0000000E+00  0.0000000E+00  0.0000000E+00  0.3320740E-02  0.3320740E-02  0.0000000E+00  0.0000000E+00  0.3089964E-05  0.5483023E-03  0.0000000E+00  0.0000000E+00  0.9468491E-05  0.8400738E-03  0.6133754E-04  0.1088411E-01  0.7749238E-03  0.6875362E-01  0.2581552E-03  0.2290433E-01  0.0000000E+00  0.0000000E+00  0.0000000E+00  0.0000000E+00  0.3560198E-05  0.2701535E-03  0.0000000E+00  0.0000000E+00  0.6023901E-06  0.3047354E-04  0.2058472E-02  0.1562002E+00  0.0000000E+00  0.0000000E+00  0.0000000E+00  0.0000000E+00  0.5697907E-05  0.4323662E-03  0.2569036E-04  0.3898850E-02  0.1318381E-02  0.1000408E+00  0.2856956E-04  0.4335806E-02  0.0000000E+00  0.0000000E+00  0.1352987E-02  0.1026668E+00  0.0000000E+00  0.0000000E+00  0.0000000E+00  0.0000000E+00  0.0000000E+00  0.0000000E+00  0.0000000E+00  0.0000000E+00  0.0000000E+00  0.0000000E+00  0.0000000E+00  0.0000000E+00  0.0000000E+00  0.0000000E+00  0.0000000E+00  0.0000000E+00  0.0000000E+00  0.0000000E+00  0.0000000E+00  0.0000000E+00  0.0000000E+00  0.0000000E+00  0.0000000E+00  0.0000000E+00  0.0000000E+00  0.0000000E+00  0.0000000E+00  0.0000000E+00  0.0000000E+00  0.0000000E+00  0.0000000E+00  0.0000000E+00  0.0000000E+00  0.0000000E+00  0.0000000E+00  0.0000000E+00  0.0000000E+00  0.0000000E+00  0.0000000E+00  0.0000000E+00  0.0000000E+00  0.0000000E+00  0.0000000E+00  0.0000000E+00  0.0000000E+00  0.0000000E+00  0.0000000E+00  0.0000000E+00  0.0000000E+00  0.0000000E+00  0.0000000E+00  0.0000000E+00  0.0000000E+00  0.0000000E+00  0.0000000E+00  0.0000000E+00  0.0000000E+00  0.0000000E+00  0.0000000E+00  0.0000000E+00  0.0000000E+00  0.0000000E+00  0.0000000E+00  0.0000000E+00  0.0000000E+00  0.0000000E+00  0.0000000E+00  0.0000000E+00  0.0000000E+00  0.0000000E+00  0.0000000E+00  0.0000000E+00  0.0000000E+00  0.0000000E+00  0.0000000E+00  0.0000000E+00  0.0000000E+00  0.0000000E+00  0.0000000E+00  0.0000000E+00  0.0000000E+00  0.0000000E+00  0.0000000E+00  0.0000000E+00  0.0000000E+00  0.0000000E+00  0.0000000E+00  0.0000000E+00  0.0000000E+00  0.0000000E+00  0.0000000E+00  0.0000000E+00  0.0000000E+00  0.0000000E+00  0.0000000E+00  0.0000000E+00  0.0000000E+00  0.0000000E+00  0.0000000E+00  0.0000000E+00  0.0000000E+00  0.0000000E+00  0.0000000E+00  0.0000000E+00  0.0000000E+00  0.0000000E+00  0.0000000E+00  0.0000000E+00  0.0000000E+00  0.0000000E+00
  0.1499999E+01  0.0000000E+00  0.0000000E+00  0.3569213E-01  0.1784606E-01  0.0000000E+00  0.0000000E+00  0.0000000E+00  0.0000000E+00  0.0000000E+00  0.0000000E+00  0.0000000E+00  0.0000000E+00  0.0000000E+00  0.0000000E+00  0.0000000E+00  0.0000000E+00  0.2313126E-03  0.1026138E-01  0.0000000E+00  0.0000000E+00  0.0000000E+00  0.0000000E+00  0.0000000E+00  0.0000000E+00  0.0000000E+00  0.0000000E+00  0.1214707E-02  0.3072463E-01  0.0000000E+00  0.0000000E+00  0.0000000E+00  0.0000000E+00  0.0000000E+00  0.0000000E+00  0.0000000E+00  0.0000000E+00  0.0000000E+00  0.0000000E+00  0.0000000E+00  0.0000000E+00  0.3317135E-04  0.2517095E-02  0.0000000E+00  0.0000000E+00  0.0000000E+00  0.0000000E+00  0.5021902E-02  0.5021902E-02  0.0000000E+00  0.0000000E+00  0.4433096E-05  0.7866359E-03  0.0000000E+00  0.0000000E+00  0.1579987E-04  0.1401813E-02  0.8086310E-04  0.1434885E-01  0.1153737E-02  0.1023631E+00  0.2907091E-03  0.2579261E-01  0.0000000E+00  0.0000000E+00  0.0000000E+00  0.0000000E+00  0.5494576E-05  0.4169372E-03  0.0000000E+00  0.0000000E+00  0.1343172E-05  0.6794799E-04  0.2871384E-02  0.2178852E+00  0.0000000E+00  0.0000000E+00  0.0000000E+00  0.0000000E+00  0.9988653E-05  0.7579548E-03  0.4323391E-04  0.6561315E-02  0.1920770E-02  0.1457510E+00  0.4798376E-04  0.7282168E-02  0.0000000E+00  0.0000000E+00  0.1972965E-02  0.1497117E+00  0.0000000E+00  0.0000000E+00  0.0000000E+00  0.0000000E+00  0.0000000E+00  0.0000000E+00  0.0000000E+00  0.0000000E+00  0.0000000E+00  0.0000000E+00  0.0000000E+00  0.0000000E+00  0.0000000E+00  0.0000000E+00  0.0000000E+00  0.0000000E+00  0.0000000E+00  0.0000000E+00  0.0000000E+00  0.0000000E+00  0.0000000E+00  0.0000000E+00  0.0000000E+00  0.0000000E+00  0.0000000E+00  0.0000000E+00  0.0000000E+00  0.0000000E+00  0.0000000E+00  0.0000000E+00  0.0000000E+00  0.0000000E+00  0.0000000E+00  0.0000000E+00  0.0000000E+00  0.0000000E+00  0.0000000E+00  0.0000000E+00  0.0000000E+00  0.0000000E+00  0.0000000E+00  0.0000000E+00  0.0000000E+00  0.0000000E+00  0.0000000E+00  0.0000000E+00  0.0000000E+00  0.0000000E+00  0.0000000E+00  0.0000000E+00  0.0000000E+00  0.0000000E+00  0.0000000E+00  0.0000000E+00  0.0000000E+00  0.0000000E+00  0.0000000E+00  0.0000000E+00  0.0000000E+00  0.0000000E+00  0.0000000E+00  0.0000000E+00  0.0000000E+00  0.0000000E+00  0.0000000E+00  0.0000000E+00  0.0000000E+00  0.0000000E+00  0.0000000E+00  0.0000000E+00  0.0000000E+00  0.0000000E+00  0.0000000E+00  0.0000000E+00  0.0000000E+00  0.0000000E+00  0.0000000E+00  0.0000000E+00  0.0000000E+00  0.0000000E+00  0.0000000E+00  0.0000000E+00  0.0000000E+00  0.0000000E+00  0.0000000E+00  0.0000000E+00  0.0000000E+00  0.0000000E+00  0.0000000E+00  0.0000000E+00  0.0000000E+00  0.0000000E+00  0.0000000E+00  0.0000000E+00  0.0000000E+00  0.0000000E+00  0.0000000E+00  0.0000000E+00  0.0000000E+00  0.0000000E+00  0.0000000E+00  0.0000000E+00  0.0000000E+00  0.0000000E+00  0.0000000E+00  0.0000000E+00  0.0000000E+00  0.0000000E+00  0.0000000E+00  0.0000000E+00
  0.1529999E+01  0.0000000E+00  0.0000000E+00  0.5029338E-01  0.2514669E-01  0.0000000E+00  0.0000000E+00  0.0000000E+00  0.0000000E+00  0.0000000E+00  0.0000000E+00  0.0000000E+00  0.0000000E+00  0.0000000E+00  0.0000000E+00  0.0000000E+00  0.0000000E+00  0.2535320E-03  0.1124707E-01  0.0000000E+00  0.0000000E+00  0.0000000E+00  0.0000000E+00  0.6390874E-07  0.2424748E-05  0.0000000E+00  0.0000000E+00  0.1942050E-02  0.4912194E-01  0.0000000E+00  0.0000000E+00  0.0000000E+00  0.0000000E+00  0.0000000E+00  0.0000000E+00  0.0000000E+00  0.0000000E+00  0.0000000E+00  0.0000000E+00  0.0000000E+00  0.0000000E+00  0.5356268E-04  0.4064421E-02  0.0000000E+00  0.0000000E+00  0.0000000E+00  0.0000000E+00  0.7259905E-02  0.7259905E-02  0.0000000E+00  0.0000000E+00  0.4912722E-05  0.8717436E-03  0.0000000E+00  0.0000000E+00  0.2554876E-04  0.2266765E-02  0.1124037E-03  0.1994560E-01  0.1657676E-02  0.1470741E+00  0.3351471E-03  0.2973529E-01  0.0000000E+00  0.0000000E+00  0.0000000E+00  0.0000000E+00  0.8468726E-05  0.6426204E-03  0.0000000E+00  0.0000000E+00  0.2638271E-05  0.1334641E-03  0.3872204E-02  0.2938290E+00  0.0000000E+00  0.0000000E+00  0.0000000E+00  0.0000000E+00  0.1633161E-04  0.1239269E-02  0.7209628E-04  0.1094156E-01  0.2696845E-02  0.2046408E+00  0.7695322E-04  0.1167866E-01  0.0000000E+00  0.0000000E+00  0.2774185E-02  0.2105095E+00  0.0000000E+00  0.0000000E+00  0.0000000E+00  0.0000000E+00  0.0000000E+00  0.0000000E+00  0.0000000E+00  0.0000000E+00  0.0000000E+00  0.0000000E+00  0.0000000E+00  0.0000000E+00  0.0000000E+00  0.0000000E+00  0.0000000E+00  0.0000000E+00  0.0000000E+00  0.0000000E+00  0.0000000E+00  0.0000000E+00  0.0000000E+00  0.0000000E+00  0.0000000E+00  0.0000000E+00  0.0000000E+00  0.0000000E+00  0.0000000E+00  0.0000000E+00  0.0000000E+00  0.0000000E+00  0.0000000E+00  0.0000000E+00  0.0000000E+00  0.0000000E+00  0.0000000E+00  0.0000000E+00  0.0000000E+00  0.0000000E+00  0.0000000E+00  0.0000000E+00  0.0000000E+00  0.0000000E+00  0.0000000E+00  0.0000000E+00  0.0000000E+00  0.0000000E+00  0.0000000E+00  0.0000000E+00  0.0000000E+00  0.0000000E+00  0.0000000E+00  0.0000000E+00  0.0000000E+00  0.0000000E+00  0.0000000E+00  0.0000000E+00  0.0000000E+00  0.0000000E+00  0.0000000E+00  0.0000000E+00  0.0000000E+00  0.0000000E+00  0.0000000E+00  0.0000000E+00  0.0000000E+00  0.0000000E+00  0.0000000E+00  0.0000000E+00  0.0000000E+00  0.0000000E+00  0.0000000E+00  0.0000000E+00  0.0000000E+00  0.0000000E+00  0.0000000E+00  0.0000000E+00  0.0000000E+00  0.0000000E+00  0.0000000E+00  0.0000000E+00  0.0000000E+00  0.0000000E+00  0.0000000E+00  0.0000000E+00  0.0000000E+00  0.0000000E+00  0.0000000E+00  0.0000000E+00  0.0000000E+00  0.0000000E+00  0.0000000E+00  0.0000000E+00  0.0000000E+00  0.0000000E+00  0.0000000E+00  0.0000000E+00  0.0000000E+00  0.0000000E+00  0.0000000E+00  0.0000000E+00  0.0000000E+00  0.0000000E+00  0.0000000E+00  0.0000000E+00  0.0000000E+00  0.0000000E+00  0.0000000E+00  0.0000000E+00  0.0000000E+00  0.0000000E+00
  0.1559999E+01  0.0000000E+00  0.0000000E+00  0.6924798E-01  0.3462399E-01  0.0000000E+00  0.0000000E+00  0.0000000E+00  0.0000000E+00  0.0000000E+00  0.0000000E+00  0.0000000E+00  0.0000000E+00  0.0000000E+00  0.0000000E+00  0.0000000E+00  0.0000000E+00  0.2811146E-03  0.1247068E-01  0.0000000E+00  0.0000000E+00  0.0000000E+00  0.0000000E+00  0.3835378E-06  0.1455173E-04  0.0000000E+00  0.0000000E+00  0.2927244E-02  0.7404130E-01  0.0000000E+00  0.0000000E+00  0.0000000E+00  0.0000000E+00  0.0000000E+00  0.0000000E+00  0.0000000E+00  0.0000000E+00  0.0000000E+00  0.0000000E+00  0.0000000E+00  0.0000000E+00  0.8344948E-04  0.6332278E-02  0.0000000E+00  0.0000000E+00  0.0000000E+00  0.0000000E+00  0.1014441E-01  0.1014441E-01  0.0000000E+00  0.0000000E+00  0.8600686E-05  0.1526159E-02  0.0000000E+00  0.0000000E+00  0.3963458E-04  0.3516502E-02  0.1599357E-03  0.2837998E-01  0.2294358E-02  0.2035625E+00  0.3934340E-03  0.3490667E-01  0.0000000E+00  0.0000000E+00  0.0000000E+00  0.0000000E+00  0.1239108E-04  0.9402550E-03  0.0000000E+00  0.0000000E+00  0.5318064E-05  0.2690287E-03  0.5059588E-02  0.3839296E+00  0.0000000E+00  0.0000000E+00  0.0000000E+00  0.0000000E+00  0.2572656E-04  0.1952172E-02  0.1160906E-03  0.1761827E-01  0.3656627E-02  0.2774706E+00  0.1219483E-03  0.1850726E-01  0.0000000E+00  0.0000000E+00  0.3760078E-02  0.2853207E+00  0.0000000E+00  0.0000000E+00  0.0000000E+00  0.0000000E+00  0.0000000E+00  0.0000000E+00  0.0000000E+00  0.0000000E+00  0.0000000E+00  0.0000000E+00  0.0000000E+00  0.0000000E+00  0.0000000E+00  0.0000000E+00  0.0000000E+00  0.0000000E+00  0.0000000E+00  0.0000000E+00  0.0000000E+00  0.0000000E+00  0.0000000E+00  0.0000000E+00  0.0000000E+00  0.0000000E+00  0.0000000E+00  0.0000000E+00  0.0000000E+00  0.0000000E+00  0.0000000E+00  0.0000000E+00  0.0000000E+00  0.0000000E+00  0.0000000E+00  0.0000000E+00  0.0000000E+00  0.0000000E+00  0.0000000E+00  0.0000000E+00  0.0000000E+00  0.0000000E+00  0.0000000E+00  0.0000000E+00  0.0000000E+00  0.0000000E+00  0.0000000E+00  0.0000000E+00  0.0000000E+00  0.0000000E+00  0.0000000E+00  0.0000000E+00  0.0000000E+00  0.0000000E+00  0.0000000E+00  0.0000000E+00  0.0000000E+00  0.0000000E+00  0.0000000E+00  0.0000000E+00  0.0000000E+00  0.0000000E+00  0.0000000E+00  0.0000000E+00  0.0000000E+00  0.0000000E+00  0.0000000E+00  0.0000000E+00  0.0000000E+00  0.0000000E+00  0.0000000E+00  0.0000000E+00  0.0000000E+00  0.0000000E+00  0.0000000E+00  0.0000000E+00  0.0000000E+00  0.0000000E+00  0.0000000E+00  0.0000000E+00  0.0000000E+00  0.0000000E+00  0.0000000E+00  0.0000000E+00  0.0000000E+00  0.0000000E+00  0.0000000E+00  0.0000000E+00  0.0000000E+00  0.0000000E+00  0.0000000E+00  0.0000000E+00  0.0000000E+00  0.0000000E+00  0.0000000E+00  0.0000000E+00  0.0000000E+00  0.0000000E+00  0.0000000E+00  0.0000000E+00  0.0000000E+00  0.0000000E+00  0.0000000E+00  0.0000000E+00  0.0000000E+00  0.0000000E+00  0.0000000E+00  0.0000000E+00  0.0000000E+00  0.0000000E+00  0.0000000E+00  0.0000000E+00
  0.1589999E+01  0.0000000E+00  0.0000000E+00  0.9331562E-01  0.4665781E-01  0.0000000E+00  0.0000000E+00  0.0000000E+00  0.0000000E+00  0.0000000E+00  0.0000000E+00  0.0000000E+00  0.0000000E+00  0.0000000E+00  0.0000000E+00  0.0000000E+00  0.0000000E+00  0.3153806E-03  0.1399077E-01  0.0000000E+00  0.0000000E+00  0.0000000E+00  0.0000000E+00  0.9481638E-06  0.3597409E-04  0.0000000E+00  0.0000000E+00  0.4181867E-02  0.1057756E+00  0.0000000E+00  0.0000000E+00  0.0000000E+00  0.0000000E+00  0.0000000E+00  0.0000000E+00  0.0000000E+00  0.0000000E+00  0.0000000E+00  0.0000000E+00  0.0000000E+00  0.0000000E+00  0.1262634E-03  0.9581069E-02  0.0000000E+00  0.0000000E+00  0.0000000E+00  0.0000000E+00  0.1380250E-01  0.1380250E-01  0.0000000E+00  0.0000000E+00  0.9666223E-05  0.1715234E-02  0.1064323E-07  0.1888601E-05  0.5878492E-04  0.5215580E-02  0.2252468E-03  0.3996917E-01  0.3069496E-02  0.2723352E+00  0.4690200E-03  0.4161290E-01  0.0000000E+00  0.0000000E+00  0.0000000E+00  0.0000000E+00  0.1853620E-04  0.1406556E-02  0.0000000E+00  0.0000000E+00  0.9954846E-05  0.5035929E-03  0.6411249E-02  0.4864957E+00  0.0000000E+00  0.0000000E+00  0.0000000E+00  0.0000000E+00  0.4098364E-04  0.3109904E-02  0.1804857E-03  0.2739108E-01  0.4798434E-02  0.3641128E+00  0.1845437E-03  0.2800694E-01  0.0000000E+00  0.0000000E+00  0.4934283E-02  0.3744212E+00  0.0000000E+00  0.0000000E+00  0.0000000E+00  0.0000000E+00  0.0000000E+00  0.0000000E+00  0.0000000E+00  0.0000000E+00  0.0000000E+00  0.0000000E+00  0.0000000E+00  0.0000000E+00  0.0000000E+00  0.0000000E+00  0.0000000E+00  0.0000000E+00  0.0000000E+00  0.0000000E+00  0.0000000E+00  0.0000000E+00  0.0000000E+00  0.0000000E+00  0.0000000E+00  0.0000000E+00  0.0000000E+00  0.0000000E+00  0.0000000E+00  0.0000000E+00  0.0000000E+00  0.0000000E+00  0.0000000E+00  0.0000000E+00  0.0000000E+00  0.0000000E+00  0.0000000E+00  0.0000000E+00  0.0000000E+00  0.0000000E+00  0.0000000E+00  0.0000000E+00  0.0000000E+00  0.0000000E+00  0.0000000E+00  0.0000000E+00  0.0000000E+00  0.0000000E+00  0.0000000E+00  0.0000000E+00  0.0000000E+00  0.0000000E+00  0.0000000E+00  0.0000000E+00  0.0000000E+00  0.0000000E+00  0.0000000E+00  0.0000000E+00  0.0000000E+00  0.0000000E+00  0.0000000E+00  0.0000000E+00  0.0000000E+00  0.0000000E+00  0.0000000E+00  0.0000000E+00  0.0000000E+00  0.0000000E+00  0.0000000E+00  0.0000000E+00  0.0000000E+00  0.0000000E+00  0.0000000E+00  0.0000000E+00  0.0000000E+00  0.0000000E+00  0.0000000E+00  0.0000000E+00  0.0000000E+00  0.0000000E+00  0.0000000E+00  0.0000000E+00  0.0000000E+00  0.0000000E+00  0.0000000E+00  0.0000000E+00  0.0000000E+00  0.0000000E+00  0.0000000E+00  0.0000000E+00  0.0000000E+00  0.0000000E+00  0.0000000E+00  0.0000000E+00  0.0000000E+00  0.0000000E+00  0.0000000E+00  0.0000000E+00  0.0000000E+00  0.0000000E+00  0.0000000E+00  0.0000000E+00  0.0000000E+00  0.0000000E+00  0.0000000E+00  0.0000000E+00  0.0000000E+00  0.0000000E+00  0.0000000E+00  0.0000000E+00  0.0000000E+00  0.0000000E+00
  0.1619999E+01  0.0000000E+00  0.0000000E+00  0.1232895E+00  0.6164475E-01  0.0000000E+00  0.0000000E+00  0.0000000E+00  0.0000000E+00  0.0000000E+00  0.0000000E+00  0.0000000E+00  0.0000000E+00  0.0000000E+00  0.0000000E+00  0.0000000E+00  0.0000000E+00  0.3587192E-03  0.1591334E-01  0.0000000E+00  0.0000000E+00  0.0000000E+00  0.0000000E+00  0.2577962E-05  0.9780993E-04  0.0000000E+00  0.0000000E+00  0.5692584E-02  0.1439874E+00  0.0000000E+00  0.0000000E+00  0.0000000E+00  0.0000000E+00  0.0000000E+00  0.0000000E+00  0.0000000E+00  0.0000000E+00  0.0000000E+00  0.0000000E+00  0.0000000E+00  0.0000000E+00  0.1860632E-03  0.1411877E-01  0.0000000E+00  0.0000000E+00  0.0000000E+00  0.0000000E+00  0.1837906E-01  0.1837906E-01  0.0000000E+00  0.0000000E+00  0.1210094E-04  0.2147266E-02  0.1595068E-07  0.2830386E-05  0.8571939E-04  0.7605289E-02  0.3137330E-03  0.5567072E-01  0.3987757E-02  0.3538061E+00  0.5645682E-03  0.5009023E-01  0.0000000E+00  0.0000000E+00  0.0000000E+00  0.0000000E+00  0.2744092E-04  0.2082261E-02  0.0000000E+00  0.0000000E+00  0.1822007E-04  0.9217116E-03  0.7902695E-02  0.5996690E+00  0.0000000E+00  0.0000000E+00  0.0000000E+00  0.0000000E+00  0.6259258E-04  0.4749624E-02  0.2705968E-03  0.4106663E-01  0.6112901E-02  0.4638566E+00  0.2721677E-03  0.4130504E-01  0.0000000E+00  0.0000000E+00  0.6283720E-02  0.4768186E+00  0.0000000E+00  0.0000000E+00  0.0000000E+00  0.0000000E+00  0.0000000E+00  0.0000000E+00  0.0000000E+00  0.0000000E+00  0.0000000E+00  0.0000000E+00  0.0000000E+00  0.0000000E+00  0.0000000E+00  0.0000000E+00  0.0000000E+00  0.0000000E+00  0.0000000E+00  0.0000000E+00  0.0000000E+00  0.0000000E+00  0.0000000E+00  0.0000000E+00  0.0000000E+00  0.0000000E+00  0.0000000E+00  0.0000000E+00  0.0000000E+00  0.0000000E+00  0.0000000E+00  0.0000000E+00  0.0000000E+00  0.0000000E+00  0.0000000E+00  0.0000000E+00  0.0000000E+00  0.0000000E+00  0.0000000E+00  0.0000000E+00  0.0000000E+00  0.0000000E+00  0.0000000E+00  0.0000000E+00  0.0000000E+00  0.0000000E+00  0.0000000E+00  0.0000000E+00  0.0000000E+00  0.0000000E+00  0.0000000E+00  0.0000000E+00  0.0000000E+00  0.0000000E+00  0.0000000E+00  0.0000000E+00  0.0000000E+00  0.0000000E+00  0.0000000E+00  0.0000000E+00  0.0000000E+00  0.0000000E+00  0.0000000E+00  0.0000000E+00  0.0000000E+00  0.0000000E+00  0.0000000E+00  0.0000000E+00  0.0000000E+00  0.0000000E+00  0.0000000E+00  0.0000000E+00  0.0000000E+00  0.0000000E+00  0.0000000E+00  0.0000000E+00  0.0000000E+00  0.0000000E+00  0.0000000E+00  0.0000000E+00  0.0000000E+00  0.0000000E+00  0.0000000E+00  0.0000000E+00  0.0000000E+00  0.0000000E+00  0.0000000E+00  0.0000000E+00  0.0000000E+00  0.0000000E+00  0.0000000E+00  0.0000000E+00  0.0000000E+00  0.0000000E+00  0.0000000E+00  0.0000000E+00  0.0000000E+00  0.0000000E+00  0.0000000E+00  0.0000000E+00  0.0000000E+00  0.0000000E+00  0.0000000E+00  0.0000000E+00  0.0000000E+00  0.0000000E+00  0.0000000E+00  0.0000000E+00  0.0000000E+00  0.0000000E+00  0.0000000E+00  0.0000000E+00
  0.1649999E+01  0.0000000E+00  0.0000000E+00  0.1596039E+00  0.7980196E-01  0.0000000E+00  0.0000000E+00  0.0000000E+00  0.0000000E+00  0.0000000E+00  0.0000000E+00  0.0000000E+00  0.0000000E+00  0.0000000E+00  0.0000000E+00  0.0000000E+00  0.0000000E+00  0.4143131E-03  0.1837957E-01  0.0000000E+00  0.0000000E+00  0.0000000E+00  0.0000000E+00  0.5359901E-05  0.2033589E-03  0.0000000E+00  0.0000000E+00  0.7426133E-02  0.1878356E+00  0.0000000E+00  0.0000000E+00  0.0000000E+00  0.0000000E+00  0.0000000E+00  0.0000000E+00  0.0000000E+00  0.0000000E+00  0.0000000E+00  0.0000000E+00  0.0000000E+00  0.0000000E+00  0.2647213E-03  0.2008747E-01  0.0000000E+00  0.0000000E+00  0.0000000E+00  0.0000000E+00  0.2408213E-01  0.2408213E-01  0.0000000E+00  0.0000000E+00  0.1351936E-04  0.2398958E-02  0.4263443E-07  0.7565317E-05  0.1235716E-03  0.1096365E-01  0.4328094E-03  0.7680036E-01  0.5029018E-02  0.4461900E+00  0.6859601E-03  0.6086049E-01  0.0000000E+00  0.0000000E+00  0.0000000E+00  0.0000000E+00  0.3949460E-04  0.2996913E-02  0.0000000E+00  0.0000000E+00  0.3139361E-04  0.1588131E-02  0.9499622E-02  0.7208464E+00  0.5373665E-08  0.8155244E-06  0.0000000E+00  0.0000000E+00  0.9217432E-04  0.6994333E-02  0.3939821E-03  0.5979197E-01  0.7567960E-02  0.5742688E+00  0.3884411E-03  0.5895106E-01  0.1602263E-07  0.2431645E-05  0.7793600E-02  0.5913907E+00  0.0000000E+00  0.0000000E+00  0.0000000E+00  0.0000000E+00  0.0000000E+00  0.0000000E+00  0.0000000E+00  0.0000000E+00  0.0000000E+00  0.0000000E+00  0.0000000E+00  0.0000000E+00  0.0000000E+00  0.0000000E+00  0.0000000E+00  0.0000000E+00  0.0000000E+00  0.0000000E+00  0.0000000E+00  0.0000000E+00  0.0000000E+00  0.0000000E+00  0.0000000E+00  0.0000000E+00  0.0000000E+00  0.0000000E+00  0.0000000E+00  0.0000000E+00  0.0000000E+00  0.0000000E+00  0.0000000E+00  0.0000000E+00  0.0000000E+00  0.0000000E+00  0.0000000E+00  0.0000000E+00  0.0000000E+00  0.0000000E+00  0.0000000E+00  0.0000000E+00  0.0000000E+00  0.0000000E+00  0.0000000E+00  0.0000000E+00  0.0000000E+00  0.0000000E+00  0.0000000E+00  0.0000000E+00  0.0000000E+00  0.0000000E+00  0.0000000E+00  0.0000000E+00  0.0000000E+00  0.0000000E+00  0.0000000E+00  0.0000000E+00  0.0000000E+00  0.0000000E+00  0.0000000E+00  0.0000000E+00  0.0000000E+00  0.0000000E+00  0.0000000E+00  0.0000000E+00  0.0000000E+00  0.0000000E+00  0.0000000E+00  0.0000000E+00  0.0000000E+00  0.0000000E+00  0.0000000E+00  0.0000000E+00  0.0000000E+00  0.0000000E+00  0.0000000E+00  0.0000000E+00  0.0000000E+00  0.0000000E+00  0.0000000E+00  0.0000000E+00  0.0000000E+00  0.0000000E+00  0.0000000E+00  0.0000000E+00  0.0000000E+00  0.0000000E+00  0.0000000E+00  0.0000000E+00  0.0000000E+00  0.0000000E+00  0.0000000E+00  0.0000000E+00  0.0000000E+00  0.0000000E+00  0.0000000E+00  0.0000000E+00  0.0000000E+00  0.0000000E+00  0.0000000E+00  0.0000000E+00  0.0000000E+00  0.0000000E+00  0.0000000E+00  0.0000000E+00  0.0000000E+00  0.0000000E+00  0.0000000E+00  0.0000000E+00  0.0000000E+00  0.0000000E+00
  0.1679999E+01  0.0000000E+00  0.0000000E+00  0.2026757E+00  0.1013378E+00  0.0000000E+00  0.0000000E+00  0.0000000E+00  0.0000000E+00  0.0000000E+00  0.0000000E+00  0.0000000E+00  0.0000000E+00  0.0000000E+00  0.0000000E+00  0.0000000E+00  0.0000000E+00  0.4830924E-03  0.2143072E-01  0.0000000E+00  0.0000000E+00  0.0000000E+00  0.0000000E+00  0.1114829E-04  0.4229748E-03  0.0000000E+00  0.0000000E+00  0.9301079E-02  0.2352602E+00  0.0000000E+00  0.0000000E+00  0.0000000E+00  0.0000000E+00  0.0000000E+00  0.0000000E+00  0.0000000E+00  0.0000000E+00  0.0000000E+00  0.0000000E+00  0.0000000E+00  0.0000000E+00  0.3628451E-03  0.2753326E-01  0.0000000E+00  0.0000000E+00  0.0000000E+00  0.0000000E+00  0.3123817E-01  0.3123817E-01  0.0000000E+00  0.0000000E+00  0.1574211E-04  0.2793376E-02  0.1331950E-06  0.2363494E-04  0.1718916E-03  0.1525075E-01  0.5847870E-03  0.1037682E+00  0.6182619E-02  0.5485411E+00  0.8346090E-03  0.7404908E-01  0.0000000E+00  0.0000000E+00  0.0000000E+00  0.0000000E+00  0.5588755E-04  0.4240836E-02  0.0000000E+00  0.0000000E+00  0.5151755E-04  0.2606155E-02  0.1116013E-01  0.8468485E+00  0.5373665E-08  0.8155244E-06  0.1597955E-07  0.2425106E-05  0.1358089E-03  0.1030540E-01  0.5557000E-03  0.8433479E-01  0.9134582E-02  0.6931466E+00  0.5377368E-03  0.8160865E-01  0.3722433E-07  0.5649282E-05  0.9410756E-02  0.7141030E+00  0.0000000E+00  0.0000000E+00  0.0000000E+00  0.0000000E+00  0.0000000E+00  0.0000000E+00  0.0000000E+00  0.0000000E+00  0.0000000E+00  0.0000000E+00  0.0000000E+00  0.0000000E+00  0.0000000E+00  0.0000000E+00  0.0000000E+00  0.0000000E+00  0.0000000E+00  0.0000000E+00  0.0000000E+00  0.0000000E+00  0.0000000E+00  0.0000000E+00  0.0000000E+00  0.0000000E+00  0.0000000E+00  0.0000000E+00  0.0000000E+00  0.0000000E+00  0.0000000E+00  0.0000000E+00  0.0000000E+00  0.0000000E+00  0.0000000E+00  0.0000000E+00  0.0000000E+00  0.0000000E+00  0.0000000E+00  0.0000000E+00  0.0000000E+00  0.0000000E+00  0.0000000E+00  0.0000000E+00  0.0000000E+00  0.0000000E+00  0.0000000E+00  0.0000000E+00  0.0000000E+00  0.0000000E+00  0.0000000E+00  0.0000000E+00  0.0000000E+00  0.0000000E+00  0.0000000E+00  0.0000000E+00  0.0000000E+00  0.0000000E+00  0.0000000E+00  0.0000000E+00  0.0000000E+00  0.0000000E+00  0.0000000E+00  0.0000000E+00  0.0000000E+00  0.0000000E+00  0.0000000E+00  0.0000000E+00  0.0000000E+00  0.0000000E+00  0.0000000E+00  0.0000000E+00  0.0000000E+00  0.0000000E+00  0.0000000E+00  0.0000000E+00  0.0000000E+00  0.0000000E+00  0.0000000E+00  0.0000000E+00  0.0000000E+00  0.0000000E+00  0.0000000E+00  0.0000000E+00  0.0000000E+00  0.0000000E+00  0.0000000E+00  0.0000000E+00  0.0000000E+00  0.0000000E+00  0.0000000E+00  0.0000000E+00  0.0000000E+00  0.0000000E+00  0.0000000E+00  0.0000000E+00  0.0000000E+00  0.0000000E+00  0.0000000E+00  0.0000000E+00  0.0000000E+00  0.0000000E+00  0.0000000E+00  0.0000000E+00  0.0000000E+00  0.0000000E+00  0.0000000E+00  0.0000000E+00  0.0000000E+00  0.0000000E+00  0.0000000E+00  0.0000000E+00
  0.1709999E+01  0.0000000E+00  0.0000000E+00  0.2523145E+00  0.1261573E+00  0.0000000E+00  0.0000000E+00  0.0000000E+00  0.0000000E+00  0.0000000E+00  0.0000000E+00  0.0000000E+00  0.0000000E+00  0.0000000E+00  0.0000000E+00  0.0000000E+00  0.0000000E+00  0.5700440E-03  0.2528803E-01  0.0000000E+00  0.0000000E+00  0.0000000E+00  0.0000000E+00  0.2171495E-04  0.8238825E-03  0.0000000E+00  0.0000000E+00  0.1127962E-01  0.2853050E+00  0.0000000E+00  0.0000000E+00  0.0000000E+00  0.0000000E+00  0.0000000E+00  0.0000000E+00  0.0000000E+00  0.0000000E+00  0.0000000E+00  0.0000000E+00  0.0000000E+00  0.0000000E+00  0.4826333E-03  0.3662298E-01  0.0000000E+00  0.0000000E+00  0.0000000E+00  0.0000000E+00  0.4013491E-01  0.4013491E-01  0.0000000E+00  0.0000000E+00  0.1789033E-04  0.3174570E-02  0.3573362E-06  0.6340795E-04  0.2319555E-03  0.2057981E-01  0.7667866E-03  0.1360633E+00  0.7417342E-02  0.6580895E+00  0.1012757E-02  0.8985496E-01  0.0000000E+00  0.0000000E+00  0.0000000E+00  0.0000000E+00  0.7779201E-04  0.5902981E-02  0.0000000E+00  0.0000000E+00  0.8323276E-04  0.4210555E-02  0.1284649E-01  0.9748124E+00  0.3206383E-07  0.4866109E-05  0.5875673E-07  0.8917107E-05  0.1968099E-03  0.1493425E-01  0.7521659E-03  0.1141511E+00  0.1077871E-01  0.8179054E+00  0.7227884E-03  0.1096927E+00  0.1280094E-06  0.1942711E-04  0.1110704E-01  0.8428199E+00  0.0000000E+00  0.0000000E+00  0.0000000E+00  0.0000000E+00  0.0000000E+00  0.0000000E+00  0.0000000E+00  0.0000000E+00  0.0000000E+00  0.0000000E+00  0.0000000E+00  0.0000000E+00  0.0000000E+00  0.0000000E+00  0.0000000E+00  0.0000000E+00  0.0000000E+00  0.0000000E+00  0.0000000E+00  0.0000000E+00  0.0000000E+00  0.0000000E+00  0.0000000E+00  0.0000000E+00  0.0000000E+00  0.0000000E+00  0.0000000E+00  0.0000000E+00  0.0000000E+00  0.0000000E+00  0.0000000E+00  0.0000000E+00  0.0000000E+00  0.0000000E+00  0.0000000E+00  0.0000000E+00  0.0000000E+00  0.0000000E+00  0.0000000E+00  0.0000000E+00  0.0000000E+00  0.0000000E+00  0.0000000E+00  0.0000000E+00  0.0000000E+00  0.0000000E+00  0.0000000E+00  0.0000000E+00  0.0000000E+00  0.0000000E+00  0.0000000E+00  0.0000000E+00  0.0000000E+00  0.0000000E+00  0.0000000E+00  0.0000000E+00  0.0000000E+00  0.0000000E+00  0.0000000E+00  0.0000000E+00  0.0000000E+00  0.0000000E+00  0.0000000E+00  0.0000000E+00  0.0000000E+00  0.0000000E+00  0.0000000E+00  0.0000000E+00  0.0000000E+00  0.0000000E+00  0.0000000E+00  0.0000000E+00  0.0000000E+00  0.0000000E+00  0.0000000E+00  0.0000000E+00  0.0000000E+00  0.0000000E+00  0.0000000E+00  0.0000000E+00  0.0000000E+00  0.0000000E+00  0.0000000E+00  0.0000000E+00  0.0000000E+00  0.0000000E+00  0.0000000E+00  0.0000000E+00  0.0000000E+00  0.0000000E+00  0.0000000E+00  0.0000000E+00  0.0000000E+00  0.0000000E+00  0.0000000E+00  0.0000000E+00  0.0000000E+00  0.0000000E+00  0.0000000E+00  0.0000000E+00  0.0000000E+00  0.0000000E+00  0.0000000E+00  0.0000000E+00  0.0000000E+00  0.0000000E+00  0.0000000E+00  0.0000000E+00  0.0000000E+00  0.0000000E+00
  0.1739999E+01  0.0000000E+00  0.0000000E+00  0.3082290E+00  0.1541145E+00  0.0000000E+00  0.0000000E+00  0.0000000E+00  0.0000000E+00  0.0000000E+00  0.0000000E+00  0.0000000E+00  0.0000000E+00  0.0000000E+00  0.0000000E+00  0.0000000E+00  0.0000000E+00  0.6790935E-03  0.3012563E-01  0.0000000E+00  0.0000000E+00  0.0000000E+00  0.0000000E+00  0.3966606E-04  0.1504962E-02  0.0000000E+00  0.0000000E+00  0.1326881E-01  0.3356195E+00  0.0000000E+00  0.0000000E+00  0.0000000E+00  0.0000000E+00  0.0000000E+00  0.0000000E+00  0.0000000E+00  0.0000000E+00  0.0000000E+00  0.0000000E+00  0.0000000E+00  0.0000000E+00  0.6273820E-03  0.4760674E-01  0.0000000E+00  0.0000000E+00  0.0000000E+00  0.0000000E+00  0.5115078E-01  0.5115078E-01  0.0000000E+00  0.0000000E+00  0.2005471E-04  0.3558632E-02  0.1087116E-05  0.1929045E-03  0.3081923E-03  0.2734377E-01  0.9832554E-03  0.1744749E+00  0.8702967E-02  0.7721542E+00  0.1225771E-02  0.1087542E+00  0.0000000E+00  0.0000000E+00  0.0000000E+00  0.0000000E+00  0.1066341E-03  0.8091567E-02  0.0000000E+00  0.0000000E+00  0.1311864E-03  0.6636419E-02  0.1452261E-01  0.1101999E+01  0.7479043E-07  0.1135043E-04  0.1386504E-06  0.2104202E-04  0.2782840E-03  0.2111663E-01  0.9924994E-03  0.1506248E+00  0.1245595E-01  0.9451771E+00  0.9511079E-03  0.1443431E+00  0.3090908E-06  0.4690860E-04  0.1284179E-01  0.9744554E+00  0.0000000E+00  0.0000000E+00  0.0000000E+00  0.0000000E+00  0.0000000E+00  0.0000000E+00  0.0000000E+00  0.0000000E+00  0.0000000E+00  0.0000000E+00  0.0000000E+00  0.0000000E+00  0.0000000E+00  0.0000000E+00  0.0000000E+00  0.0000000E+00  0.0000000E+00  0.0000000E+00  0.0000000E+00  0.0000000E+00  0.0000000E+00  0.0000000E+00  0.0000000E+00  0.0000000E+00  0.0000000E+00  0.0000000E+00  0.0000000E+00  0.0000000E+00  0.0000000E+00  0.0000000E+00  0.0000000E+00  0.0000000E+00  0.0000000E+00  0.0000000E+00  0.0000000E+00  0.0000000E+00  0.0000000E+00  0.0000000E+00  0.0000000E+00  0.0000000E+00  0.0000000E+00  0.0000000E+00  0.0000000E+00  0.0000000E+00  0.0000000E+00  0.0000000E+00  0.0000000E+00  0.0000000E+00  0.0000000E+00  0.0000000E+00  0.0000000E+00  0.0000000E+00  0.0000000E+00  0.0000000E+00  0.0000000E+00  0.0000000E+00  0.0000000E+00  0.0000000E+00  0.0000000E+00  0.0000000E+00  0.0000000E+00  0.0000000E+00  0.0000000E+00  0.0000000E+00  0.0000000E+00  0.0000000E+00  0.0000000E+00  0.0000000E+00  0.0000000E+00  0.0000000E+00  0.0000000E+00  0.0000000E+00  0.0000000E+00  0.0000000E+00  0.0000000E+00  0.0000000E+00  0.0000000E+00  0.0000000E+00  0.0000000E+00  0.0000000E+00  0.0000000E+00  0.0000000E+00  0.0000000E+00  0.0000000E+00  0.0000000E+00  0.0000000E+00  0.0000000E+00  0.0000000E+00  0.0000000E+00  0.0000000E+00  0.0000000E+00  0.0000000E+00  0.0000000E+00  0.0000000E+00  0.0000000E+00  0.0000000E+00  0.0000000E+00  0.0000000E+00  0.0000000E+00  0.0000000E+00  0.0000000E+00  0.0000000E+00  0.0000000E+00  0.0000000E+00  0.0000000E+00  0.0000000E+00  0.0000000E+00  0.0000000E+00  0.0000000E+00  0.0000000E+00
  0.1769999E+01  0.0000000E+00  0.0000000E+00  0.3696032E+00  0.1848016E+00  0.0000000E+00  0.0000000E+00  0.0000000E+00  0.0000000E+00  0.0000000E+00  0.0000000E+00  0.0000000E+00  0.0000000E+00  0.0000000E+00  0.0000000E+00  0.0000000E+00  0.0000000E+00  0.8118200E-03  0.3601358E-01  0.0000000E+00  0.0000000E+00  0.0000000E+00  0.0000000E+00  0.6913480E-04  0.2623029E-02  0.0000000E+00  0.0000000E+00  0.1523978E-01  0.3854730E+00  0.0000000E+00  0.0000000E+00  0.0000000E+00  0.0000000E+00  0.0000000E+00  0.0000000E+00  0.0000000E+00  0.0000000E+00  0.0000000E+00  0.0000000E+00  0.0000000E+00  0.0000000E+00  0.7955353E-03  0.6036647E-01  0.0000000E+00  0.0000000E+00  0.0000000E+00  0.0000000E+00  0.6487542E-01  0.6487542E-01  0.1066513E-07  0.5668737E-06  0.2334366E-04  0.4142242E-02  0.2680883E-05  0.4757123E-03  0.4022806E-03  0.3569157E-01  0.1231308E-02  0.2184908E+00  0.1001883E-01  0.8889013E+00  0.1479308E-02  0.1312488E+00  0.0000000E+00  0.0000000E+00  0.0000000E+00  0.0000000E+00  0.1450680E-03  0.1100799E-01  0.0000000E+00  0.0000000E+00  0.2003211E-03  0.1013379E-01  0.1613489E-01  0.1224341E+01  0.2028698E-06  0.3078816E-04  0.4101875E-06  0.6225135E-04  0.3860493E-03  0.2929403E-01  0.1269965E-02  0.1927339E+00  0.1414314E-01  0.1073204E+01  0.1223680E-02  0.1857095E+00  0.7835910E-06  0.1189203E-03  0.1457760E-01  0.1106171E+01  0.0000000E+00  0.0000000E+00  0.0000000E+00  0.0000000E+00  0.0000000E+00  0.0000000E+00  0.0000000E+00  0.0000000E+00  0.0000000E+00  0.0000000E+00  0.0000000E+00  0.0000000E+00  0.0000000E+00  0.0000000E+00  0.0000000E+00  0.0000000E+00  0.0000000E+00  0.0000000E+00  0.0000000E+00  0.0000000E+00  0.0000000E+00  0.0000000E+00  0.0000000E+00  0.0000000E+00  0.0000000E+00  0.0000000E+00  0.0000000E+00  0.0000000E+00  0.0000000E+00  0.0000000E+00  0.0000000E+00  0.0000000E+00  0.0000000E+00  0.0000000E+00  0.0000000E+00  0.0000000E+00  0.0000000E+00  0.0000000E+00  0.0000000E+00  0.0000000E+00  0.0000000E+00  0.0000000E+00  0.0000000E+00  0.0000000E+00  0.0000000E+00  0.0000000E+00  0.0000000E+00  0.0000000E+00  0.0000000E+00  0.0000000E+00  0.0000000E+00  0.0000000E+00  0.0000000E+00  0.0000000E+00  0.0000000E+00  0.0000000E+00  0.0000000E+00  0.0000000E+00  0.0000000E+00  0.0000000E+00  0.0000000E+00  0.0000000E+00  0.0000000E+00  0.0000000E+00  0.0000000E+00  0.0000000E+00  0.0000000E+00  0.0000000E+00  0.0000000E+00  0.0000000E+00  0.0000000E+00  0.0000000E+00  0.0000000E+00  0.0000000E+00  0.0000000E+00  0.0000000E+00  0.0000000E+00  0.0000000E+00  0.0000000E+00  0.0000000E+00  0.0000000E+00  0.0000000E+00  0.0000000E+00  0.0000000E+00  0.0000000E+00  0.0000000E+00  0.0000000E+00  0.0000000E+00  0.0000000E+00  0.0000000E+00  0.0000000E+00  0.0000000E+00  0.0000000E+00  0.0000000E+00  0.0000000E+00  0.0000000E+00  0.0000000E+00  0.0000000E+00  0.0000000E+00  0.0000000E+00  0.0000000E+00  0.0000000E+00  0.0000000E+00  0.0000000E+00  0.0000000E+00  0.0000000E+00  0.0000000E+00  0.0000000E+00  0.0000000E+00  0.0000000E+00
  0.1799999E+01  0.0000000E+00  0.0000000E+00  0.4354217E+00  0.2177109E+00  0.0000000E+00  0.0000000E+00  0.0000000E+00  0.0000000E+00  0.0000000E+00  0.0000000E+00  0.0000000E+00  0.0000000E+00  0.0000000E+00  0.0000000E+00  0.0000000E+00  0.0000000E+00  0.9692018E-03  0.4299528E-01  0.0000000E+00  0.0000000E+00  0.0000000E+00  0.0000000E+00  0.1124316E-03  0.4265746E-02  0.0000000E+00  0.0000000E+00  0.1712244E-01  0.4330927E+00  0.0000000E+00  0.0000000E+00  0.0000000E+00  0.0000000E+00  0.0000000E+00  0.0000000E+00  0.0000000E+00  0.0000000E+00  0.0000000E+00  0.0000000E+00  0.0000000E+00  0.0000000E+00  0.9864380E-03  0.7485247E-01  0.0000000E+00  0.0000000E+00  0.0000000E+00  0.0000000E+00  0.8192337E-01  0.8192337E-01  0.1066513E-07  0.5668737E-06  0.2795905E-04  0.4961226E-02  0.5693194E-05  0.1010235E-02  0.5185896E-03  0.4601086E-01  0.1504111E-02  0.2668987E+00  0.1133099E-01  0.1005321E+01  0.1770877E-02  0.1571176E+00  0.0000000E+00  0.0000000E+00  0.0000000E+00  0.0000000E+00  0.1933708E-03  0.1467328E-01  0.1065658E-07  0.1617277E-05  0.2996800E-03  0.1516013E-01  0.1767652E-01  0.1341323E+01  0.5280898E-06  0.8014459E-04  0.1038745E-05  0.1576433E-03  0.5236176E-03  0.3973293E-01  0.1587822E-02  0.2409729E+00  0.1580022E-01  0.1198946E+01  0.1546897E-02  0.2347621E+00  0.2004171E-05  0.3041594E-03  0.1627750E-01  0.1235162E+01  0.0000000E+00  0.0000000E+00  0.0000000E+00  0.0000000E+00  0.0000000E+00  0.0000000E+00  0.0000000E+00  0.0000000E+00  0.0000000E+00  0.0000000E+00  0.0000000E+00  0.0000000E+00  0.0000000E+00  0.0000000E+00  0.0000000E+00  0.0000000E+00  0.0000000E+00  0.0000000E+00  0.0000000E+00  0.0000000E+00  0.0000000E+00  0.0000000E+00  0.0000000E+00  0.0000000E+00  0.0000000E+00  0.0000000E+00  0.0000000E+00  0.0000000E+00  0.0000000E+00  0.0000000E+00  0.0000000E+00  0.0000000E+00  0.0000000E+00  0.0000000E+00  0.0000000E+00  0.0000000E+00  0.0000000E+00  0.0000000E+00  0.0000000E+00  0.0000000E+00  0.0000000E+00  0.0000000E+00  0.0000000E+00  0.0000000E+00  0.0000000E+00  0.0000000E+00  0.0000000E+00  0.0000000E+00  0.0000000E+00  0.0000000E+00  0.0000000E+00  0.0000000E+00  0.0000000E+00  0.0000000E+00  0.0000000E+00  0.0000000E+00  0.0000000E+00  0.0000000E+00  0.0000000E+00  0.0000000E+00  0.0000000E+00  0.0000000E+00  0.1098351E-05  0.3131265E-06  0.0000000E+00  0.0000000E+00  0.0000000E+00  0.0000000E+00  0.0000000E+00  0.0000000E+00  0.0000000E+00  0.0000000E+00  0.0000000E+00  0.0000000E+00  0.0000000E+00  0.0000000E+00  0.0000000E+00  0.0000000E+00  0.0000000E+00  0.0000000E+00  0.0000000E+00  0.0000000E+00  0.0000000E+00  0.0000000E+00  0.0000000E+00  0.0000000E+00  0.0000000E+00  0.0000000E+00  0.0000000E+00  0.0000000E+00  0.1098355E-05  0.5491773E-06  0.0000000E+00  0.0000000E+00  0.0000000E+00  0.0000000E+00  0.0000000E+00  0.0000000E+00  0.0000000E+00  0.0000000E+00  0.0000000E+00  0.0000000E+00  0.0000000E+00  0.0000000E+00  0.0000000E+00  0.0000000E+00  0.0000000E+00  0.0000000E+00  0.0000000E+00  0.0000000E+00
  0.1829999E+01  0.0000000E+00  0.0000000E+00  0.5043586E+00  0.2521793E+00  0.0000000E+00  0.0000000E+00  0.0000000E+00  0.0000000E+00  0.0000000E+00  0.0000000E+00  0.0000000E+00  0.0000000E+00  0.3194890E-07  0.2834605E-05  0.0000000E+00  0.0000000E+00  0.1155650E-02  0.5126642E-01  0.0000000E+00  0.0000000E+00  0.0000000E+00  0.0000000E+00  0.1781283E-03  0.6758328E-02  0.0000000E+00  0.0000000E+00  0.1889750E-01  0.4779907E+00  0.0000000E+00  0.0000000E+00  0.0000000E+00  0.0000000E+00  0.0000000E+00  0.0000000E+00  0.0000000E+00  0.0000000E+00  0.0000000E+00  0.0000000E+00  0.0000000E+00  0.0000000E+00  0.1201612E-02  0.9118021E-01  0.0000000E+00  0.0000000E+00  0.0000000E+00  0.0000000E+00  0.1028992E+00  0.1028992E+00  0.1066513E-07  0.5668737E-06  0.3254791E-04  0.5775501E-02  0.1182716E-04  0.2098684E-02  0.6610510E-03  0.5865047E-01  0.1798446E-02  0.3191273E+00  0.1262928E-01  0.1120509E+01  0.2108468E-02  0.1870698E+00  0.0000000E+00  0.0000000E+00  0.0000000E+00  0.0000000E+00  0.2532032E-03  0.1921346E-01  0.3723316E-07  0.5650621E-05  0.4364827E-03  0.2208067E-01  0.1912254E-01  0.1451049E+01  0.1199477E-05  0.1820364E-03  0.2541326E-05  0.3856797E-03  0.6993024E-03  0.5306417E-01  0.1935102E-02  0.2936772E+00  0.1739778E-01  0.1320171E+01  0.1919869E-02  0.2913653E+00  0.4620755E-05  0.7012604E-03  0.1791223E-01  0.1359208E+01  0.0000000E+00  0.0000000E+00  0.0000000E+00  0.0000000E+00  0.0000000E+00  0.0000000E+00  0.0000000E+00  0.0000000E+00  0.0000000E+00  0.0000000E+00  0.0000000E+00  0.0000000E+00  0.0000000E+00  0.0000000E+00  0.0000000E+00  0.0000000E+00  0.0000000E+00  0.0000000E+00  0.0000000E+00  0.0000000E+00  0.0000000E+00  0.0000000E+00  0.0000000E+00  0.0000000E+00  0.0000000E+00  0.0000000E+00  0.0000000E+00  0.0000000E+00  0.0000000E+00  0.0000000E+00  0.0000000E+00  0.0000000E+00  0.0000000E+00  0.0000000E+00  0.0000000E+00  0.0000000E+00  0.0000000E+00  0.0000000E+00  0.0000000E+00  0.0000000E+00  0.0000000E+00  0.0000000E+00  0.0000000E+00  0.0000000E+00  0.0000000E+00  0.0000000E+00  0.0000000E+00  0.0000000E+00  0.0000000E+00  0.0000000E+00  0.0000000E+00  0.0000000E+00  0.0000000E+00  0.0000000E+00  0.0000000E+00  0.0000000E+00  0.0000000E+00  0.0000000E+00  0.0000000E+00  0.0000000E+00  0.0000000E+00  0.0000000E+00  0.1098351E-05  0.3131265E-06  0.0000000E+00  0.0000000E+00  0.0000000E+00  0.0000000E+00  0.0000000E+00  0.0000000E+00  0.0000000E+00  0.0000000E+00  0.0000000E+00  0.0000000E+00  0.0000000E+00  0.0000000E+00  0.0000000E+00  0.0000000E+00  0.0000000E+00  0.0000000E+00  0.0000000E+00  0.0000000E+00  0.0000000E+00  0.0000000E+00  0.0000000E+00  0.0000000E+00  0.0000000E+00  0.0000000E+00  0.0000000E+00  0.0000000E+00  0.2196725E-05  0.1098362E-05  0.0000000E+00  0.0000000E+00  0.0000000E+00  0.0000000E+00  0.0000000E+00  0.0000000E+00  0.0000000E+00  0.0000000E+00  0.0000000E+00  0.0000000E+00  0.0000000E+00  0.0000000E+00  0.0000000E+00  0.0000000E+00  0.0000000E+00  0.0000000E+00  0.0000000E+00  0.0000000E+00
  0.1859999E+01  0.0000000E+00  0.0000000E+00  0.5752077E+00  0.2876038E+00  0.0000000E+00  0.0000000E+00  0.0000000E+00  0.0000000E+00  0.0000000E+00  0.0000000E+00  0.0000000E+00  0.0000000E+00  0.6798992E-05  0.6032276E-03  0.0000000E+00  0.0000000E+00  0.1373300E-02  0.6092171E-01  0.0000000E+00  0.0000000E+00  0.0000000E+00  0.0000000E+00  0.2747070E-03  0.1042260E-01  0.0000000E+00  0.0000000E+00  0.2054655E-01  0.5197015E+00  0.0000000E+00  0.0000000E+00  0.0000000E+00  0.0000000E+00  0.0000000E+00  0.0000000E+00  0.0000000E+00  0.0000000E+00  0.0000000E+00  0.0000000E+00  0.0000000E+00  0.0000000E+00  0.1432400E-02  0.1086928E+00  0.0000000E+00  0.0000000E+00  0.0000000E+00  0.0000000E+00  0.1287698E+00  0.1287698E+00  0.1598110E-07  0.8494284E-06  0.3942172E-04  0.6995233E-02  0.2447862E-04  0.4343636E-02  0.8271674E-03  0.7338883E-01  0.2112803E-02  0.3749087E+00  0.1390151E-01  0.1233385E+01  0.2493473E-02  0.2212286E+00  0.0000000E+00  0.0000000E+00  0.0000000E+00  0.0000000E+00  0.3287447E-03  0.2494567E-01  0.1064141E-06  0.1614975E-04  0.6184889E-03  0.3128795E-01  0.2046042E-01  0.1552569E+01  0.2537200E-05  0.3850535E-03  0.5359754E-05  0.8134132E-03  0.9149410E-03  0.6942718E-01  0.2308572E-02  0.3503563E+00  0.1892753E-01  0.1436251E+01  0.2338864E-02  0.3549534E+00  0.9513276E-05  0.1443765E-02  0.1947351E-01  0.1477681E+01  0.0000000E+00  0.0000000E+00  0.0000000E+00  0.0000000E+00  0.0000000E+00  0.0000000E+00  0.0000000E+00  0.0000000E+00  0.0000000E+00  0.0000000E+00  0.0000000E+00  0.0000000E+00  0.0000000E+00  0.0000000E+00  0.0000000E+00  0.0000000E+00  0.0000000E+00  0.0000000E+00  0.0000000E+00  0.0000000E+00  0.0000000E+00  0.0000000E+00  0.0000000E+00  0.0000000E+00  0.0000000E+00  0.0000000E+00  0.0000000E+00  0.0000000E+00  0.0000000E+00  0.0000000E+00  0.0000000E+00  0.0000000E+00  0.0000000E+00  0.0000000E+00  0.0000000E+00  0.0000000E+00  0.0000000E+00  0.0000000E+00  0.0000000E+00  0.0000000E+00  0.0000000E+00  0.0000000E+00  0.0000000E+00  0.0000000E+00  0.0000000E+00  0.0000000E+00  0.0000000E+00  0.0000000E+00  0.0000000E+00  0.0000000E+00  0.0000000E+00  0.0000000E+00  0.0000000E+00  0.0000000E+00  0.0000000E+00  0.0000000E+00  0.0000000E+00  0.0000000E+00  0.0000000E+00  0.0000000E+00  0.0000000E+00  0.0000000E+00  0.5491749E-05  0.1565630E-05  0.0000000E+00  0.0000000E+00  0.0000000E+00  0.0000000E+00  0.0000000E+00  0.0000000E+00  0.0000000E+00  0.0000000E+00  0.0000000E+00  0.0000000E+00  0.0000000E+00  0.0000000E+00  0.0000000E+00  0.0000000E+00  0.0000000E+00  0.0000000E+00  0.0000000E+00  0.0000000E+00  0.0000000E+00  0.0000000E+00  0.0000000E+00  0.0000000E+00  0.0000000E+00  0.0000000E+00  0.0000000E+00  0.0000000E+00  0.7688550E-05  0.3844275E-05  0.0000000E+00  0.0000000E+00  0.0000000E+00  0.0000000E+00  0.0000000E+00  0.0000000E+00  0.0000000E+00  0.0000000E+00  0.5491763E-05  0.1565634E-05  0.0000000E+00  0.0000000E+00  0.0000000E+00  0.0000000E+00  0.0000000E+00  0.0000000E+00  0.0000000E+00  0.0000000E+00
  0.1889999E+01  0.0000000E+00  0.0000000E+00  0.6466913E+00  0.3233456E+00  0.2133043E-07  0.5668783E-06  0.0000000E+00  0.0000000E+00  0.0000000E+00  0.0000000E+00  0.0000000E+00  0.0000000E+00  0.1066756E-03  0.9464585E-02  0.0000000E+00  0.0000000E+00  0.1623357E-02  0.7201461E-01  0.0000000E+00  0.0000000E+00  0.0000000E+00  0.0000000E+00  0.4009561E-03  0.1521259E-01  0.0000000E+00  0.0000000E+00  0.2205167E-01  0.5577718E+00  0.0000000E+00  0.0000000E+00  0.0000000E+00  0.0000000E+00  0.0000000E+00  0.0000000E+00  0.0000000E+00  0.0000000E+00  0.0000000E+00  0.0000000E+00  0.0000000E+00  0.0000000E+00  0.1678488E-02  0.1273663E+00  0.0000000E+00  0.0000000E+00  0.0000000E+00  0.0000000E+00  0.1602136E+00  0.1602136E+00  0.1598110E-07  0.8494284E-06  0.4912022E-04  0.8716194E-02  0.4412047E-04  0.7829008E-02  0.1024077E-02  0.9085927E-01  0.2437051E-02  0.4324453E+00  0.1511666E-01  0.1341197E+01  0.2933722E-02  0.2602888E+00  0.0000000E+00  0.0000000E+00  0.0000000E+00  0.0000000E+00  0.4220740E-03  0.3202764E-01  0.2024541E-06  0.3072508E-04  0.8577923E-03  0.4339376E-01  0.2168649E-01  0.1645605E+01  0.5793440E-05  0.8792308E-03  0.1131738E-04  0.1717562E-02  0.1177911E-02  0.8938177E-01  0.2702483E-02  0.4101373E+00  0.2037076E-01  0.1545766E+01  0.2810551E-02  0.4265381E+00  0.1933035E-04  0.2933635E-02  0.2093518E-01  0.1588595E+01  0.0000000E+00  0.0000000E+00  0.0000000E+00  0.0000000E+00  0.0000000E+00  0.0000000E+00  0.0000000E+00  0.0000000E+00  0.0000000E+00  0.0000000E+00  0.0000000E+00  0.0000000E+00  0.0000000E+00  0.0000000E+00  0.0000000E+00  0.0000000E+00  0.0000000E+00  0.0000000E+00  0.0000000E+00  0.0000000E+00  0.0000000E+00  0.0000000E+00  0.0000000E+00  0.0000000E+00  0.0000000E+00  0.0000000E+00  0.0000000E+00  0.0000000E+00  0.0000000E+00  0.0000000E+00  0.0000000E+00  0.0000000E+00  0.0000000E+00  0.0000000E+00  0.0000000E+00  0.0000000E+00  0.0000000E+00  0.0000000E+00  0.0000000E+00  0.0000000E+00  0.0000000E+00  0.0000000E+00  0.0000000E+00  0.0000000E+00  0.0000000E+00  0.0000000E+00  0.0000000E+00  0.0000000E+00  0.0000000E+00  0.0000000E+00  0.0000000E+00  0.0000000E+00  0.1098359E-05  0.5491794E-06  0.0000000E+00  0.0000000E+00  0.0000000E+00  0.0000000E+00  0.0000000E+00  0.0000000E+00  0.0000000E+00  0.0000000E+00  0.1208188E-04  0.3444397E-05  0.0000000E+00  0.0000000E+00  0.0000000E+00  0.0000000E+00  0.0000000E+00  0.0000000E+00  0.0000000E+00  0.0000000E+00  0.0000000E+00  0.0000000E+00  0.0000000E+00  0.0000000E+00  0.0000000E+00  0.0000000E+00  0.0000000E+00  0.0000000E+00  0.0000000E+00  0.0000000E+00  0.0000000E+00  0.0000000E+00  0.0000000E+00  0.0000000E+00  0.0000000E+00  0.0000000E+00  0.0000000E+00  0.0000000E+00  0.1208201E-04  0.6041003E-05  0.0000000E+00  0.0000000E+00  0.0000000E+00  0.0000000E+00  0.0000000E+00  0.0000000E+00  0.0000000E+00  0.0000000E+00  0.1977039E-04  0.5636296E-05  0.0000000E+00  0.0000000E+00  0.0000000E+00  0.0000000E+00  0.0000000E+00  0.0000000E+00  0.0000000E+00  0.0000000E+00
  0.1919999E+01  0.0000000E+00  0.0000000E+00  0.7176259E+00  0.3588129E+00  0.2133043E-07  0.5668783E-06  0.0000000E+00  0.0000000E+00  0.0000000E+00  0.0000000E+00  0.0000000E+00  0.0000000E+00  0.1706663E-03  0.1514204E-01  0.0000000E+00  0.0000000E+00  0.1905845E-02  0.8454621E-01  0.0000000E+00  0.0000000E+00  0.0000000E+00  0.0000000E+00  0.5705480E-03  0.2164704E-01  0.0000000E+00  0.0000000E+00  0.2342026E-01  0.5923887E+00  0.0000000E+00  0.0000000E+00  0.0000000E+00  0.0000000E+00  0.0000000E+00  0.0000000E+00  0.0000000E+00  0.0000000E+00  0.0000000E+00  0.0000000E+00  0.0000000E+00  0.0000000E+00  0.1943115E-02  0.1474466E+00  0.0000000E+00  0.0000000E+00  0.0000000E+00  0.0000000E+00  0.1981471E+00  0.1981471E+00  0.1598110E-07  0.8494284E-06  0.6440255E-04  0.1142799E-01  0.7458816E-04  0.1323538E-01  0.1251187E-02  0.1110091E+00  0.2768489E-02  0.4912576E+00  0.1627136E-01  0.1443645E+01  0.3422891E-02  0.3036895E+00  0.0000000E+00  0.0000000E+00  0.0000000E+00  0.0000000E+00  0.5344740E-03  0.4055674E-01  0.4103072E-06  0.6226952E-04  0.1167853E-02  0.5907902E-01  0.2281230E-01  0.1731033E+01  0.1220443E-04  0.1852184E-02  0.2200246E-04  0.3339163E-02  0.1495445E-02  0.1134767E+00  0.3107532E-02  0.4716089E+00  0.2172410E-01  0.1648459E+01  0.3329739E-02  0.5053318E+00  0.3693881E-04  0.5605951E-02  0.2229876E-01  0.1692065E+01  0.0000000E+00  0.0000000E+00  0.0000000E+00  0.0000000E+00  0.0000000E+00  0.0000000E+00  0.0000000E+00  0.0000000E+00  0.0000000E+00  0.0000000E+00  0.0000000E+00  0.0000000E+00  0.0000000E+00  0.0000000E+00  0.0000000E+00  0.0000000E+00  0.0000000E+00  0.0000000E+00  0.0000000E+00  0.0000000E+00  0.0000000E+00  0.0000000E+00  0.0000000E+00  0.0000000E+00  0.0000000E+00  0.0000000E+00  0.0000000E+00  0.0000000E+00  0.0000000E+00  0.0000000E+00  0.0000000E+00  0.0000000E+00  0.0000000E+00  0.0000000E+00  0.0000000E+00  0.0000000E+00  0.0000000E+00  0.0000000E+00  0.0000000E+00  0.0000000E+00  0.0000000E+00  0.0000000E+00  0.0000000E+00  0.0000000E+00  0.0000000E+00  0.0000000E+00  0.0000000E+00  0.0000000E+00  0.0000000E+00  0.0000000E+00  0.0000000E+00  0.0000000E+00  0.1098359E-05  0.5491794E-06  0.0000000E+00  0.0000000E+00  0.0000000E+00  0.0000000E+00  0.0000000E+00  0.0000000E+00  0.0000000E+00  0.0000000E+00  0.2416380E-04  0.6888802E-05  0.0000000E+00  0.0000000E+00  0.0000000E+00  0.0000000E+00  0.0000000E+00  0.0000000E+00  0.0000000E+00  0.0000000E+00  0.0000000E+00  0.0000000E+00  0.0000000E+00  0.0000000E+00  0.0000000E+00  0.0000000E+00  0.0000000E+00  0.0000000E+00  0.0000000E+00  0.0000000E+00  0.0000000E+00  0.0000000E+00  0.0000000E+00  0.0000000E+00  0.0000000E+00  0.0000000E+00  0.0000000E+00  0.0000000E+00  0.2196720E-04  0.1098360E-04  0.0000000E+00  0.0000000E+00  0.0000000E+00  0.0000000E+00  0.0000000E+00  0.0000000E+00  0.0000000E+00  0.0000000E+00  0.3844214E-04  0.1095938E-04  0.0000000E+00  0.0000000E+00  0.0000000E+00  0.0000000E+00  0.0000000E+00  0.0000000E+00  0.0000000E+00  0.0000000E+00
  0.1949999E+01  0.0000000E+00  0.0000000E+00  0.7867987E+00  0.3933994E+00  0.2133043E-07  0.5668783E-06  0.0000000E+00  0.0000000E+00  0.0000000E+00  0.0000000E+00  0.0000000E+00  0.0000000E+00  0.1731073E-03  0.1535862E-01  0.0000000E+00  0.0000000E+00  0.2220977E-02  0.9852595E-01  0.0000000E+00  0.0000000E+00  0.0000000E+00  0.0000000E+00  0.7832954E-03  0.2971885E-01  0.0000000E+00  0.0000000E+00  0.2467066E-01  0.6240163E+00  0.0000000E+00  0.0000000E+00  0.0000000E+00  0.0000000E+00  0.0000000E+00  0.0000000E+00  0.0000000E+00  0.0000000E+00  0.0000000E+00  0.0000000E+00  0.0000000E+00  0.0000000E+00  0.2220843E-02  0.1685211E+00  0.0000000E+00  0.0000000E+00  0.0000000E+00  0.0000000E+00  0.2434666E+00  0.2434666E+00  0.1598110E-07  0.8494284E-06  0.8510216E-04  0.1510105E-01  0.1186357E-03  0.2105145E-01  0.1512913E-02  0.1342303E+00  0.3099251E-02  0.5499501E+00  0.1736711E-01  0.1540864E+01  0.3967791E-02  0.3520346E+00  0.0000000E+00  0.0000000E+00  0.0000000E+00  0.0000000E+00  0.6677160E-03  0.5066735E-01  0.1135332E-05  0.1723016E-03  0.1554613E-02  0.7864434E-01  0.2382667E-01  0.1808006E+01  0.2394156E-04  0.3633448E-02  0.4155320E-04  0.6306246E-02  0.1870282E-02  0.1419200E+00  0.3515007E-02  0.5334485E+00  0.2298821E-01  0.1744382E+01  0.3893053E-02  0.5908220E+00  0.6783666E-04  0.1029511E-01  0.2356074E-01  0.1787827E+01  0.0000000E+00  0.0000000E+00  0.0000000E+00  0.0000000E+00  0.0000000E+00  0.0000000E+00  0.0000000E+00  0.0000000E+00  0.0000000E+00  0.0000000E+00  0.0000000E+00  0.0000000E+00  0.3290002E-06  0.5491773E-06  0.0000000E+00  0.0000000E+00  0.0000000E+00  0.0000000E+00  0.0000000E+00  0.0000000E+00  0.0000000E+00  0.0000000E+00  0.0000000E+00  0.0000000E+00  0.0000000E+00  0.0000000E+00  0.0000000E+00  0.0000000E+00  0.0000000E+00  0.0000000E+00  0.0000000E+00  0.0000000E+00  0.0000000E+00  0.0000000E+00  0.0000000E+00  0.0000000E+00  0.0000000E+00  0.0000000E+00  0.0000000E+00  0.0000000E+00  0.0000000E+00  0.0000000E+00  0.0000000E+00  0.0000000E+00  0.0000000E+00  0.0000000E+00  0.0000000E+00  0.0000000E+00  0.0000000E+00  0.0000000E+00  0.0000000E+00  0.0000000E+00  0.1098359E-05  0.5491794E-06  0.0000000E+00  0.0000000E+00  0.0000000E+00  0.0000000E+00  0.0000000E+00  0.0000000E+00  0.0000000E+00  0.0000000E+00  0.5272083E-04  0.1503006E-04  0.0000000E+00  0.0000000E+00  0.0000000E+00  0.0000000E+00  0.0000000E+00  0.0000000E+00  0.0000000E+00  0.0000000E+00  0.0000000E+00  0.0000000E+00  0.0000000E+00  0.0000000E+00  0.0000000E+00  0.0000000E+00  0.0000000E+00  0.0000000E+00  0.0000000E+00  0.0000000E+00  0.0000000E+00  0.0000000E+00  0.0000000E+00  0.0000000E+00  0.0000000E+00  0.0000000E+00  0.0000000E+00  0.0000000E+00  0.4942587E-04  0.2471294E-04  0.0000000E+00  0.0000000E+00  0.0000000E+00  0.0000000E+00  0.0000000E+00  0.0000000E+00  0.0000000E+00  0.0000000E+00  0.8567108E-04  0.2442377E-04  0.0000000E+00  0.0000000E+00  0.0000000E+00  0.0000000E+00  0.0000000E+00  0.0000000E+00  0.0000000E+00  0.0000000E+00
  0.1979999E+01  0.0000000E+00  0.0000000E+00  0.8536500E+00  0.4268250E+00  0.2133043E-07  0.5668783E-06  0.0000000E+00  0.0000000E+00  0.0000000E+00  0.0000000E+00  0.0000000E+00  0.0000000E+00  0.1731073E-03  0.1535862E-01  0.0000000E+00  0.0000000E+00  0.2573554E-02  0.1141668E+00  0.0000000E+00  0.0000000E+00  0.0000000E+00  0.0000000E+00  0.1048580E-02  0.3978395E-01  0.0000000E+00  0.0000000E+00  0.2579824E-01  0.6525370E+00  0.0000000E+00  0.0000000E+00  0.0000000E+00  0.0000000E+00  0.0000000E+00  0.0000000E+00  0.0000000E+00  0.0000000E+00  0.0000000E+00  0.0000000E+00  0.0000000E+00  0.0000000E+00  0.2511429E-02  0.1905712E+00  0.0000000E+00  0.0000000E+00  0.0000000E+00  0.0000000E+00  0.2969083E+00  0.2969083E+00  0.1598110E-07  0.8494284E-06  0.1148848E-03  0.2038588E-01  0.1815745E-03  0.3221970E-01  0.1808972E-02  0.1604976E+00  0.3424420E-02  0.6076502E+00  0.1840427E-01  0.1632883E+01  0.4568566E-02  0.4053373E+00  0.0000000E+00  0.0000000E+00  0.0000000E+00  0.0000000E+00  0.8260419E-03  0.6268136E-01  0.2574566E-05  0.3907243E-03  0.2032951E-02  0.1028423E+00  0.2475431E-01  0.1878396E+01  0.4439001E-04  0.6736768E-02  0.7361489E-04  0.1117203E-01  0.2305181E-02  0.1749208E+00  0.3922126E-02  0.5952342E+00  0.2415892E-01  0.1833218E+01  0.4501737E-02  0.6831979E+00  0.1169562E-03  0.1774964E-01  0.2472240E-01  0.1875975E+01  0.0000000E+00  0.0000000E+00  0.0000000E+00  0.0000000E+00  0.0000000E+00  0.0000000E+00  0.0000000E+00  0.0000000E+00  0.0000000E+00  0.0000000E+00  0.0000000E+00  0.0000000E+00  0.1645002E-05  0.2745888E-05  0.0000000E+00  0.0000000E+00  0.0000000E+00  0.0000000E+00  0.0000000E+00  0.0000000E+00  0.0000000E+00  0.0000000E+00  0.0000000E+00  0.0000000E+00  0.0000000E+00  0.0000000E+00  0.0000000E+00  0.0000000E+00  0.0000000E+00  0.0000000E+00  0.0000000E+00  0.0000000E+00  0.0000000E+00  0.0000000E+00  0.0000000E+00  0.0000000E+00  0.0000000E+00  0.0000000E+00  0.0000000E+00  0.0000000E+00  0.0000000E+00  0.0000000E+00  0.0000000E+00  0.0000000E+00  0.0000000E+00  0.0000000E+00  0.0000000E+00  0.0000000E+00  0.0000000E+00  0.0000000E+00  0.0000000E+00  0.0000000E+00  0.1098359E-05  0.5491794E-06  0.0000000E+00  0.0000000E+00  0.0000000E+00  0.0000000E+00  0.0000000E+00  0.0000000E+00  0.0000000E+00  0.0000000E+00  0.8567139E-04  0.2442386E-04  0.0000000E+00  0.0000000E+00  0.0000000E+00  0.0000000E+00  0.0000000E+00  0.0000000E+00  0.0000000E+00  0.0000000E+00  0.0000000E+00  0.0000000E+00  0.0000000E+00  0.0000000E+00  0.0000000E+00  0.0000000E+00  0.0000000E+00  0.0000000E+00  0.0000000E+00  0.0000000E+00  0.0000000E+00  0.0000000E+00  0.0000000E+00  0.0000000E+00  0.0000000E+00  0.0000000E+00  0.0000000E+00  0.0000000E+00  0.8017964E-04  0.4008982E-04  0.0000000E+00  0.0000000E+00  0.0000000E+00  0.0000000E+00  0.0000000E+00  0.0000000E+00  0.0000000E+00  0.0000000E+00  0.1999005E-03  0.5698919E-04  0.0000000E+00  0.0000000E+00  0.0000000E+00  0.0000000E+00  0.0000000E+00  0.0000000E+00  0.0000000E+00  0.0000000E+00
  0.2009999E+01  0.0000000E+00  0.0000000E+00  0.9176030E+00  0.4588015E+00  0.2133043E-07  0.5668783E-06  0.0000000E+00  0.0000000E+00  0.0000000E+00  0.0000000E+00  0.0000000E+00  0.0000000E+00  0.1731073E-03  0.1535862E-01  0.0000000E+00  0.0000000E+00  0.2957769E-02  0.1312112E+00  0.0000000E+00  0.0000000E+00  0.0000000E+00  0.0000000E+00  0.1370212E-02  0.5198692E-01  0.0000000E+00  0.0000000E+00  0.2682381E-01  0.6784778E+00  0.0000000E+00  0.0000000E+00  0.0000000E+00  0.0000000E+00  0.0000000E+00  0.0000000E+00  0.0000000E+00  0.0000000E+00  0.0000000E+00  0.0000000E+00  0.0000000E+00  0.0000000E+00  0.2808305E-02  0.2130986E+00  0.0000000E+00  0.0000000E+00  0.0000000E+00  0.0000000E+00  0.3593449E+00  0.3593449E+00  0.2134172E-07  0.1134357E-05  0.1581856E-03  0.2806942E-01  0.2706528E-03  0.4802629E-01  0.2143054E-02  0.1901384E+00  0.3747030E-02  0.6648961E+00  0.1937630E-01  0.1719125E+01  0.5227487E-02  0.4637988E+00  0.5348563E-08  0.8117148E-06  0.0000000E+00  0.0000000E+00  0.1013536E-02  0.7690869E-01  0.5857229E-05  0.8889117E-03  0.2615794E-02  0.1323270E+00  0.2559197E-01  0.1941959E+01  0.7870774E-04  0.1194494E-01  0.1240046E-03  0.1881933E-01  0.2805707E-02  0.2129015E+00  0.4326776E-02  0.6566452E+00  0.2524646E-01  0.1915741E+01  0.5143854E-02  0.7806476E+00  0.1941503E-03  0.2946486E-01  0.2579808E-01  0.1957600E+01  0.0000000E+00  0.0000000E+00  0.0000000E+00  0.0000000E+00  0.0000000E+00  0.0000000E+00  0.0000000E+00  0.0000000E+00  0.0000000E+00  0.0000000E+00  0.0000000E+00  0.0000000E+00  0.2631997E-05  0.4393411E-05  0.0000000E+00  0.0000000E+00  0.0000000E+00  0.0000000E+00  0.0000000E+00  0.0000000E+00  0.0000000E+00  0.0000000E+00  0.0000000E+00  0.0000000E+00  0.0000000E+00  0.0000000E+00  0.0000000E+00  0.0000000E+00  0.0000000E+00  0.0000000E+00  0.0000000E+00  0.0000000E+00  0.0000000E+00  0.0000000E+00  0.0000000E+00  0.0000000E+00  0.3290008E-06  0.9393838E-06  0.0000000E+00  0.0000000E+00  0.0000000E+00  0.0000000E+00  0.0000000E+00  0.0000000E+00  0.0000000E+00  0.0000000E+00  0.0000000E+00  0.0000000E+00  0.0000000E+00  0.0000000E+00  0.0000000E+00  0.0000000E+00  0.2196700E-05  0.1098350E-05  0.0000000E+00  0.0000000E+00  0.0000000E+00  0.0000000E+00  0.0000000E+00  0.0000000E+00  0.0000000E+00  0.0000000E+00  0.1504741E-03  0.4289832E-04  0.0000000E+00  0.0000000E+00  0.0000000E+00  0.0000000E+00  0.0000000E+00  0.0000000E+00  0.0000000E+00  0.0000000E+00  0.0000000E+00  0.0000000E+00  0.0000000E+00  0.0000000E+00  0.0000000E+00  0.0000000E+00  0.0000000E+00  0.0000000E+00  0.0000000E+00  0.0000000E+00  0.0000000E+00  0.0000000E+00  0.0000000E+00  0.0000000E+00  0.0000000E+00  0.0000000E+00  0.0000000E+00  0.0000000E+00  0.1252124E-03  0.6260620E-04  0.0000000E+00  0.0000000E+00  0.0000000E+00  0.0000000E+00  0.1098347E-05  0.4696878E-06  0.0000000E+00  0.0000000E+00  0.3855242E-03  0.1099082E-03  0.0000000E+00  0.0000000E+00  0.0000000E+00  0.0000000E+00  0.0000000E+00  0.0000000E+00  0.0000000E+00  0.0000000E+00
  0.2039999E+01  0.0000000E+00  0.0000000E+00  0.9784367E+00  0.4892184E+00  0.2133043E-07  0.5668783E-06  0.0000000E+00  0.0000000E+00  0.0000000E+00  0.0000000E+00  0.0000000E+00  0.0000000E+00  0.1731073E-03  0.1535862E-01  0.0000000E+00  0.0000000E+00  0.3374963E-02  0.1497186E+00  0.0000000E+00  0.0000000E+00  0.0000000E+00  0.0000000E+00  0.1754278E-02  0.6655870E-01  0.0000000E+00  0.0000000E+00  0.2776257E-01  0.7022228E+00  0.0000000E+00  0.0000000E+00  0.0000000E+00  0.0000000E+00  0.0000000E+00  0.0000000E+00  0.0000000E+00  0.0000000E+00  0.0000000E+00  0.0000000E+00  0.0000000E+00  0.0000000E+00  0.3119766E-02  0.2367328E+00  0.0000000E+00  0.0000000E+00  0.0000000E+00  0.0000000E+00  0.4313210E+00  0.4313210E+00  0.3731802E-07  0.1983530E-05  0.2159725E-03  0.3832350E-01  0.3917026E-03  0.6950612E-01  0.2521417E-02  0.2237079E+00  0.4056395E-02  0.7197917E+00  0.2028748E-01  0.1799968E+01  0.5946773E-02  0.5276160E+00  0.5348563E-08  0.8117148E-06  0.0000000E+00  0.0000000E+00  0.1231199E-02  0.9342533E-01  0.1297136E-04  0.1968574E-02  0.3313615E-02  0.1676283E+00  0.2635796E-01  0.2000084E+01  0.1310449E-03  0.1988779E-01  0.2012729E-03  0.3054581E-01  0.3371975E-02  0.2558708E+00  0.4722216E-02  0.7166584E+00  0.2625598E-01  0.1992346E+01  0.5821924E-02  0.8835537E+00  0.3084842E-03  0.4681654E-01  0.2679671E-01  0.2033377E+01  0.0000000E+00  0.0000000E+00  0.0000000E+00  0.0000000E+00  0.0000000E+00  0.0000000E+00  0.0000000E+00  0.0000000E+00  0.0000000E+00  0.0000000E+00  0.0000000E+00  0.0000000E+00  0.5263986E-05  0.8786807E-05  0.0000000E+00  0.0000000E+00  0.0000000E+00  0.0000000E+00  0.0000000E+00  0.0000000E+00  0.0000000E+00  0.0000000E+00  0.0000000E+00  0.0000000E+00  0.0000000E+00  0.0000000E+00  0.0000000E+00  0.0000000E+00  0.0000000E+00  0.0000000E+00  0.0000000E+00  0.0000000E+00  0.0000000E+00  0.0000000E+00  0.0000000E+00  0.0000000E+00  0.1973998E-05  0.5636286E-05  0.0000000E+00  0.0000000E+00  0.0000000E+00  0.0000000E+00  0.0000000E+00  0.0000000E+00  0.0000000E+00  0.0000000E+00  0.0000000E+00  0.0000000E+00  0.0000000E+00  0.0000000E+00  0.0000000E+00  0.0000000E+00  0.1098352E-04  0.5491761E-05  0.0000000E+00  0.0000000E+00  0.0000000E+00  0.0000000E+00  0.0000000E+00  0.0000000E+00  0.0000000E+00  0.0000000E+00  0.2361461E-03  0.6732235E-04  0.0000000E+00  0.0000000E+00  0.0000000E+00  0.0000000E+00  0.0000000E+00  0.0000000E+00  0.0000000E+00  0.0000000E+00  0.0000000E+00  0.0000000E+00  0.0000000E+00  0.0000000E+00  0.0000000E+00  0.0000000E+00  0.0000000E+00  0.0000000E+00  0.0000000E+00  0.0000000E+00  0.0000000E+00  0.0000000E+00  0.0000000E+00  0.0000000E+00  0.0000000E+00  0.0000000E+00  0.0000000E+00  0.0000000E+00  0.1867196E-03  0.9335982E-04  0.0000000E+00  0.0000000E+00  0.0000000E+00  0.0000000E+00  0.4393409E-05  0.1878760E-05  0.0000000E+00  0.0000000E+00  0.7084403E-03  0.2019676E-03  0.0000000E+00  0.0000000E+00  0.0000000E+00  0.0000000E+00  0.0000000E+00  0.0000000E+00  0.0000000E+00  0.0000000E+00
  0.2069999E+01  0.0000000E+00  0.0000000E+00  0.1036091E+01  0.5180455E+00  0.2133043E-07  0.5668783E-06  0.0000000E+00  0.0000000E+00  0.0000000E+00  0.0000000E+00  0.0000000E+00  0.0000000E+00  0.1731073E-03  0.1535862E-01  0.0000000E+00  0.0000000E+00  0.3819295E-02  0.1694298E+00  0.0000000E+00  0.0000000E+00  0.0000000E+00  0.0000000E+00  0.2198265E-02  0.8340391E-01  0.0000000E+00  0.0000000E+00  0.2862589E-01  0.7240594E+00  0.0000000E+00  0.0000000E+00  0.0000000E+00  0.0000000E+00  0.0000000E+00  0.0000000E+00  0.0000000E+00  0.0000000E+00  0.0000000E+00  0.0000000E+00  0.0000000E+00  0.0000000E+00  0.3434793E-02  0.2606375E+00  0.0000000E+00  0.0000000E+00  0.0000000E+00  0.0000000E+00  0.5129910E+00  0.5129910E+00  0.7984034E-07  0.4243680E-05  0.2923752E-03  0.5188085E-01  0.5542847E-03  0.9835570E-01  0.2939909E-02  0.2608378E+00  0.4354285E-02  0.7726510E+00  0.2114468E-01  0.1876022E+01  0.6727072E-02  0.5968466E+00  0.5348563E-08  0.8117148E-06  0.0000000E+00  0.0000000E+00  0.1479152E-02  0.1122404E+00  0.2650161E-04  0.4021969E-02  0.4127239E-02  0.2087876E+00  0.2705502E-01  0.2052978E+01  0.2060948E-03  0.3127760E-01  0.3116617E-03  0.4729876E-01  0.4006922E-02  0.3040516E+00  0.5103100E-02  0.7744626E+00  0.2720170E-01  0.2064108E+01  0.6525516E-02  0.9903330E+00  0.4698294E-03  0.7130279E-01  0.2771777E-01  0.2103268E+01  0.0000000E+00  0.0000000E+00  0.0000000E+00  0.0000000E+00  0.0000000E+00  0.0000000E+00  0.0000000E+00  0.0000000E+00  0.0000000E+00  0.0000000E+00  0.0000000E+00  0.0000000E+00  0.1052795E-04  0.1757358E-04  0.0000000E+00  0.0000000E+00  0.0000000E+00  0.0000000E+00  0.0000000E+00  0.0000000E+00  0.0000000E+00  0.0000000E+00  0.0000000E+00  0.0000000E+00  0.0000000E+00  0.0000000E+00  0.0000000E+00  0.0000000E+00  0.0000000E+00  0.0000000E+00  0.0000000E+00  0.0000000E+00  0.0000000E+00  0.0000000E+00  0.0000000E+00  0.0000000E+00  0.3619008E-05  0.1033322E-04  0.0000000E+00  0.0000000E+00  0.0000000E+00  0.0000000E+00  0.0000000E+00  0.0000000E+00  0.0000000E+00  0.0000000E+00  0.0000000E+00  0.0000000E+00  0.0000000E+00  0.0000000E+00  0.0000000E+00  0.0000000E+00  0.2636062E-04  0.1318031E-04  0.0000000E+00  0.0000000E+00  0.0000000E+00  0.0000000E+00  0.0000000E+00  0.0000000E+00  0.0000000E+00  0.0000000E+00  0.4184706E-03  0.1193008E-03  0.0000000E+00  0.0000000E+00  0.0000000E+00  0.0000000E+00  0.0000000E+00  0.0000000E+00  0.0000000E+00  0.0000000E+00  0.0000000E+00  0.0000000E+00  0.0000000E+00  0.0000000E+00  0.0000000E+00  0.0000000E+00  0.0000000E+00  0.0000000E+00  0.0000000E+00  0.0000000E+00  0.0000000E+00  0.0000000E+00  0.0000000E+00  0.0000000E+00  0.0000000E+00  0.0000000E+00  0.0000000E+00  0.0000000E+00  0.2504247E-03  0.1252124E-03  0.0000000E+00  0.0000000E+00  0.0000000E+00  0.0000000E+00  0.1208182E-04  0.5166568E-05  0.0000000E+00  0.0000000E+00  0.1163164E-02  0.3316038E-03  0.0000000E+00  0.0000000E+00  0.0000000E+00  0.0000000E+00  0.0000000E+00  0.0000000E+00  0.0000000E+00  0.0000000E+00
  0.2099998E+01  0.0000000E+00  0.0000000E+00  0.1090527E+01  0.5452633E+00  0.4279870E-07  0.1137420E-05  0.0000000E+00  0.0000000E+00  0.0000000E+00  0.0000000E+00  0.0000000E+00  0.0000000E+00  0.1731073E-03  0.1535862E-01  0.0000000E+00  0.0000000E+00  0.4295887E-02  0.1905722E+00  0.0000000E+00  0.0000000E+00  0.0000000E+00  0.0000000E+00  0.2706230E-02  0.1026765E+00  0.0000000E+00  0.0000000E+00  0.2942134E-01  0.7441794E+00  0.0000000E+00  0.0000000E+00  0.0000000E+00  0.0000000E+00  0.0000000E+00  0.0000000E+00  0.0000000E+00  0.0000000E+00  0.0000000E+00  0.0000000E+00  0.0000000E+00  0.0000000E+00  0.3761318E-02  0.2854148E+00  0.0000000E+00  0.0000000E+00  0.0000000E+00  0.0000000E+00  0.6045911E+00  0.6045911E+00  0.2503120E-06  0.1330461E-04  0.3885896E-03  0.6895374E-01  0.7677731E-03  0.1362384E+00  0.3407161E-02  0.3022939E+00  0.4643303E-02  0.8239363E+00  0.2196069E-01  0.1948421E+01  0.7565490E-02  0.6712335E+00  0.2140721E-07  0.3248826E-05  0.5359742E-08  0.8134114E-06  0.1766140E-02  0.1340175E+00  0.5005455E-04  0.7596437E-02  0.5061253E-02  0.2560373E+00  0.2769466E-01  0.2101515E+01  0.3113467E-03  0.4725096E-01  0.4631168E-03  0.7028407E-01  0.4707992E-02  0.3572499E+00  0.5470925E-02  0.8302850E+00  0.2808551E-01  0.2131173E+01  0.7255180E-02  0.1101069E+01  0.6919473E-03  0.1050121E+00  0.2857463E-01  0.2168288E+01  0.0000000E+00  0.0000000E+00  0.0000000E+00  0.0000000E+00  0.0000000E+00  0.0000000E+00  0.3289993E-06  0.5491758E-06  0.0000000E+00  0.0000000E+00  0.0000000E+00  0.0000000E+00  0.2006892E-04  0.3349965E-04  0.0000000E+00  0.0000000E+00  0.0000000E+00  0.0000000E+00  0.0000000E+00  0.0000000E+00  0.0000000E+00  0.0000000E+00  0.0000000E+00  0.0000000E+00  0.0000000E+00  0.0000000E+00  0.0000000E+00  0.0000000E+00  0.0000000E+00  0.0000000E+00  0.3290015E-05  0.4696930E-05  0.0000000E+00  0.0000000E+00  0.0000000E+00  0.0000000E+00  0.8883026E-05  0.2536338E-04  0.0000000E+00  0.0000000E+00  0.0000000E+00  0.0000000E+00  0.0000000E+00  0.0000000E+00  0.0000000E+00  0.0000000E+00  0.0000000E+00  0.0000000E+00  0.0000000E+00  0.0000000E+00  0.0000000E+00  0.0000000E+00  0.3295079E-04  0.1647539E-04  0.0000000E+00  0.0000000E+00  0.0000000E+00  0.0000000E+00  0.0000000E+00  0.0000000E+00  0.0000000E+00  0.0000000E+00  0.6996510E-03  0.1994619E-03  0.0000000E+00  0.0000000E+00  0.0000000E+00  0.0000000E+00  0.0000000E+00  0.0000000E+00  0.0000000E+00  0.0000000E+00  0.0000000E+00  0.0000000E+00  0.0000000E+00  0.0000000E+00  0.1098354E-05  0.9393813E-06  0.0000000E+00  0.0000000E+00  0.0000000E+00  0.0000000E+00  0.0000000E+00  0.0000000E+00  0.0000000E+00  0.0000000E+00  0.0000000E+00  0.0000000E+00  0.0000000E+00  0.0000000E+00  0.3317035E-03  0.1658517E-03  0.0000000E+00  0.0000000E+00  0.0000000E+00  0.0000000E+00  0.1977023E-04  0.8454374E-05  0.0000000E+00  0.0000000E+00  0.1774943E-02  0.5060146E-03  0.0000000E+00  0.0000000E+00  0.0000000E+00  0.0000000E+00  0.0000000E+00  0.0000000E+00  0.0000000E+00  0.0000000E+00
  0.2129998E+01  0.0000000E+00  0.0000000E+00  0.1141804E+01  0.5709022E+00  0.6416757E-07  0.1705320E-05  0.0000000E+00  0.0000000E+00  0.0000000E+00  0.0000000E+00  0.4269654E-07  0.1894084E-05  0.1731073E-03  0.1535862E-01  0.0000000E+00  0.0000000E+00  0.4807737E-02  0.2132786E+00  0.0000000E+00  0.0000000E+00  0.0000000E+00  0.0000000E+00  0.3274541E-02  0.1242387E+00  0.0000000E+00  0.0000000E+00  0.3017360E-01  0.7632069E+00  0.0000000E+00  0.0000000E+00  0.0000000E+00  0.0000000E+00  0.0000000E+00  0.0000000E+00  0.2138040E-07  0.8111892E-06  0.0000000E+00  0.0000000E+00  0.0000000E+00  0.0000000E+00  0.4098427E-02  0.3109951E+00  0.0000000E+00  0.0000000E+00  0.0000000E+00  0.0000000E+00  0.7059958E+00  0.7059958E+00  0.5594532E-06  0.2973610E-04  0.5076185E-03  0.9007496E-01  0.1037265E-02  0.1840587E+00  0.3925727E-02  0.3483026E+00  0.4923508E-02  0.8736575E+00  0.2273211E-01  0.2016863E+01  0.8456179E-02  0.7502582E+00  0.4274352E-07  0.6486891E-05  0.1069707E-07  0.1623421E-05  0.2090313E-02  0.1586163E+00  0.8916499E-04  0.1353196E-01  0.6125314E-02  0.3098657E+00  0.2829099E-01  0.2146765E+01  0.4519048E-03  0.6858250E-01  0.6685577E-03  0.1014624E+00  0.5481443E-02  0.4159406E+00  0.5823703E-02  0.8838237E+00  0.2891554E-01  0.2194157E+01  0.8004237E-02  0.1214748E+01  0.9853030E-03  0.1495327E+00  0.2937278E-01  0.2228853E+01  0.0000000E+00  0.0000000E+00  0.0000000E+00  0.0000000E+00  0.0000000E+00  0.0000000E+00  0.1644986E-05  0.2745861E-05  0.0000000E+00  0.0000000E+00  0.0000000E+00  0.0000000E+00  0.2862289E-04  0.4777821E-04  0.0000000E+00  0.0000000E+00  0.0000000E+00  0.0000000E+00  0.0000000E+00  0.0000000E+00  0.0000000E+00  0.0000000E+00  0.0000000E+00  0.0000000E+00  0.0000000E+00  0.0000000E+00  0.0000000E+00  0.0000000E+00  0.0000000E+00  0.0000000E+00  0.1019903E-04  0.1456046E-04  0.0000000E+00  0.0000000E+00  0.0000000E+00  0.0000000E+00  0.1908200E-04  0.5448412E-04  0.0000000E+00  0.0000000E+00  0.0000000E+00  0.0000000E+00  0.0000000E+00  0.0000000E+00  0.0000000E+00  0.0000000E+00  0.0000000E+00  0.0000000E+00  0.0000000E+00  0.0000000E+00  0.0000000E+00  0.0000000E+00  0.6260640E-04  0.3130320E-04  0.0000000E+00  0.0000000E+00  0.0000000E+00  0.0000000E+00  0.0000000E+00  0.0000000E+00  0.0000000E+00  0.0000000E+00  0.1084069E-02  0.3090549E-03  0.0000000E+00  0.0000000E+00  0.0000000E+00  0.0000000E+00  0.0000000E+00  0.0000000E+00  0.0000000E+00  0.0000000E+00  0.0000000E+00  0.0000000E+00  0.0000000E+00  0.0000000E+00  0.3295055E-05  0.2818139E-05  0.0000000E+00  0.0000000E+00  0.0000000E+00  0.0000000E+00  0.0000000E+00  0.0000000E+00  0.0000000E+00  0.0000000E+00  0.0000000E+00  0.0000000E+00  0.0000000E+00  0.0000000E+00  0.4140806E-03  0.2070403E-03  0.0000000E+00  0.0000000E+00  0.0000000E+00  0.0000000E+00  0.2636031E-04  0.1127250E-04  0.0000000E+00  0.0000000E+00  0.2614083E-02  0.7452428E-03  0.0000000E+00  0.0000000E+00  0.0000000E+00  0.0000000E+00  0.0000000E+00  0.0000000E+00  0.0000000E+00  0.0000000E+00
  0.2159998E+01  0.0000000E+00  0.0000000E+00  0.1190351E+01  0.5951753E+00  0.6416757E-07  0.1705320E-05  0.0000000E+00  0.0000000E+00  0.0000000E+00  0.0000000E+00  0.2021718E-06  0.8968652E-05  0.1731073E-03  0.1535862E-01  0.0000000E+00  0.0000000E+00  0.5346435E-02  0.2371761E+00  0.0000000E+00  0.0000000E+00  0.0000000E+00  0.0000000E+00  0.3904638E-02  0.1481450E+00  0.0000000E+00  0.0000000E+00  0.3087818E-01  0.7810285E+00  0.0000000E+00  0.0000000E+00  0.0000000E+00  0.0000000E+00  0.0000000E+00  0.0000000E+00  0.5644631E-06  0.2141617E-04  0.0000000E+00  0.0000000E+00  0.0000000E+00  0.0000000E+00  0.4442066E-02  0.3370710E+00  0.0000000E+00  0.0000000E+00  0.0000000E+00  0.0000000E+00  0.8167249E+00  0.8167249E+00  0.1220944E-05  0.6489571E-04  0.6485335E-03  0.1150798E+00  0.1368351E-02  0.2428087E+00  0.4493518E-02  0.3986788E+00  0.5197182E-02  0.9222200E+00  0.2347301E-01  0.2082598E+01  0.9401255E-02  0.8341083E+00  0.5337475E-07  0.8100320E-05  0.2666984E-07  0.4047499E-05  0.2457972E-02  0.1865148E+00  0.1521305E-03  0.2308781E-01  0.7320390E-02  0.3703219E+00  0.2884723E-01  0.2188973E+01  0.6300416E-03  0.9561711E-01  0.9330133E-03  0.1415970E+00  0.6322514E-02  0.4797623E+00  0.6162968E-02  0.9353117E+00  0.2970969E-01  0.2254419E+01  0.8775336E-02  0.1331773E+01  0.1362841E-02  0.2068291E+00  0.3011863E-01  0.2285449E+01  0.0000000E+00  0.0000000E+00  0.0000000E+00  0.0000000E+00  0.0000000E+00  0.0000000E+00  0.3290000E-05  0.5491770E-05  0.0000000E+00  0.0000000E+00  0.0000000E+00  0.0000000E+00  0.4737590E-04  0.7908131E-04  0.0000000E+00  0.0000000E+00  0.0000000E+00  0.0000000E+00  0.0000000E+00  0.0000000E+00  0.0000000E+00  0.0000000E+00  0.0000000E+00  0.0000000E+00  0.0000000E+00  0.0000000E+00  0.0000000E+00  0.0000000E+00  0.0000000E+00  0.0000000E+00  0.3026810E-04  0.4321169E-04  0.0000000E+00  0.0000000E+00  0.0000000E+00  0.0000000E+00  0.4178305E-04  0.1193016E-03  0.0000000E+00  0.0000000E+00  0.0000000E+00  0.0000000E+00  0.0000000E+00  0.0000000E+00  0.0000000E+00  0.0000000E+00  0.0000000E+00  0.0000000E+00  0.0000000E+00  0.0000000E+00  0.0000000E+00  0.0000000E+00  0.1032462E-03  0.5162310E-04  0.0000000E+00  0.0000000E+00  0.0000000E+00  0.0000000E+00  0.0000000E+00  0.0000000E+00  0.0000000E+00  0.0000000E+00  0.1601400E-02  0.4565395E-03  0.0000000E+00  0.0000000E+00  0.0000000E+00  0.0000000E+00  0.0000000E+00  0.0000000E+00  0.0000000E+00  0.0000000E+00  0.0000000E+00  0.0000000E+00  0.0000000E+00  0.0000000E+00  0.1208190E-04  0.1033320E-04  0.0000000E+00  0.0000000E+00  0.0000000E+00  0.0000000E+00  0.0000000E+00  0.0000000E+00  0.0000000E+00  0.0000000E+00  0.0000000E+00  0.0000000E+00  0.0000000E+00  0.0000000E+00  0.5041455E-03  0.2520727E-03  0.0000000E+00  0.0000000E+00  0.0000000E+00  0.0000000E+00  0.3514707E-04  0.1503000E-04  0.0000000E+00  0.0000000E+00  0.3658614E-02  0.1043026E-02  0.0000000E+00  0.0000000E+00  0.0000000E+00  0.0000000E+00  0.0000000E+00  0.0000000E+00  0.0000000E+00  0.0000000E+00
  0.2189998E+01  0.0000000E+00  0.0000000E+00  0.1236574E+01  0.6182872E+00  0.1067747E-06  0.2837649E-05  0.0000000E+00  0.0000000E+00  0.0000000E+00  0.0000000E+00  0.1257872E-05  0.5580113E-04  0.1731073E-03  0.1535862E-01  0.0000000E+00  0.0000000E+00  0.5933854E-02  0.2632349E+00  0.0000000E+00  0.0000000E+00  0.0000000E+00  0.0000000E+00  0.4598871E-02  0.1744848E+00  0.0000000E+00  0.0000000E+00  0.3154834E-01  0.7979794E+00  0.0000000E+00  0.0000000E+00  0.0000000E+00  0.0000000E+00  0.0000000E+00  0.0000000E+00  0.2312857E-05  0.8775163E-04  0.0000000E+00  0.0000000E+00  0.0000000E+00  0.0000000E+00  0.4795653E-02  0.3639017E+00  0.0000000E+00  0.0000000E+00  0.0000000E+00  0.0000000E+00  0.9363943E+00  0.9363943E+00  0.2920739E-05  0.1552434E-03  0.8165142E-03  0.1448873E+00  0.1763069E-02  0.3128499E+00  0.5119299E-02  0.4542000E+00  0.5463370E-02  0.9694541E+00  0.2418713E-01  0.2145957E+01  0.1040520E-01  0.9231817E+00  0.8531707E-07  0.1294799E-04  0.8534288E-07  0.1295190E-04  0.2867200E-02  0.2175676E+00  0.2476203E-03  0.3757964E-01  0.8641170E-02  0.4371372E+00  0.2937348E-01  0.2228906E+01  0.8473240E-03  0.1285926E+00  0.1267909E-02  0.1924218E+00  0.7228444E-02  0.5485058E+00  0.6488010E-02  0.9846410E+00  0.3046641E-01  0.2311840E+01  0.9564150E-02  0.1451486E+01  0.1828212E-02  0.2774553E+00  0.3083198E-01  0.2339579E+01  0.0000000E+00  0.0000000E+00  0.0000000E+00  0.0000000E+00  0.0000000E+00  0.0000000E+00  0.5921989E-05  0.9885167E-05  0.0000000E+00  0.0000000E+00  0.0000000E+00  0.0000000E+00  0.6941884E-04  0.1158761E-03  0.0000000E+00  0.0000000E+00  0.0000000E+00  0.0000000E+00  0.3289982E-06  0.4696882E-06  0.0000000E+00  0.0000000E+00  0.0000000E+00  0.0000000E+00  0.0000000E+00  0.0000000E+00  0.0000000E+00  0.0000000E+00  0.0000000E+00  0.0000000E+00  0.7632830E-04  0.1089687E-03  0.0000000E+00  0.0000000E+00  0.0000000E+00  0.0000000E+00  0.9738387E-04  0.2780566E-03  0.0000000E+00  0.0000000E+00  0.0000000E+00  0.0000000E+00  0.0000000E+00  0.0000000E+00  0.0000000E+00  0.0000000E+00  0.0000000E+00  0.0000000E+00  0.0000000E+00  0.0000000E+00  0.0000000E+00  0.0000000E+00  0.1691477E-03  0.8457384E-04  0.0000000E+00  0.0000000E+00  0.0000000E+00  0.0000000E+00  0.0000000E+00  0.0000000E+00  0.0000000E+00  0.0000000E+00  0.2206590E-02  0.6290717E-03  0.0000000E+00  0.0000000E+00  0.0000000E+00  0.0000000E+00  0.0000000E+00  0.0000000E+00  0.0000000E+00  0.0000000E+00  0.0000000E+00  0.0000000E+00  0.0000000E+00  0.0000000E+00  0.2855715E-04  0.2442388E-04  0.0000000E+00  0.0000000E+00  0.0000000E+00  0.0000000E+00  0.0000000E+00  0.0000000E+00  0.0000000E+00  0.0000000E+00  0.0000000E+00  0.0000000E+00  0.0000000E+00  0.0000000E+00  0.6084904E-03  0.3042452E-03  0.0000000E+00  0.0000000E+00  0.0000000E+00  0.0000000E+00  0.5491768E-04  0.2348454E-04  0.0000000E+00  0.0000000E+00  0.4963456E-02  0.1415020E-02  0.0000000E+00  0.0000000E+00  0.0000000E+00  0.0000000E+00  0.0000000E+00  0.0000000E+00  0.0000000E+00  0.0000000E+00
  0.2219998E+01  0.0000000E+00  0.0000000E+00  0.1280663E+01  0.6403316E+00  0.2240568E-06  0.5954542E-05  0.0000000E+00  0.0000000E+00  0.0000000E+00  0.0000000E+00  0.4465359E-05  0.1980902E-03  0.1731073E-03  0.1535862E-01  0.0000000E+00  0.0000000E+00  0.6623460E-02  0.2938269E+00  0.0000000E+00  0.0000000E+00  0.0000000E+00  0.0000000E+00  0.5346969E-02  0.2028682E+00  0.0000000E+00  0.0000000E+00  0.3219267E-01  0.8142770E+00  0.0000000E+00  0.0000000E+00  0.0000000E+00  0.0000000E+00  0.0000000E+00  0.0000000E+00  0.8845994E-05  0.3356240E-03  0.0000000E+00  0.0000000E+00  0.0000000E+00  0.0000000E+00  0.5154045E-02  0.3910971E+00  0.0000000E+00  0.0000000E+00  0.0000000E+00  0.0000000E+00  0.1063767E+01  0.1063767E+01  0.6369214E-05  0.3385369E-03  0.1006959E-02  0.1786810E+00  0.2225390E-02  0.3948869E+00  0.5799060E-02  0.5145105E+00  0.5726060E-02  0.1016067E+01  0.2487770E-01  0.2207226E+01  0.1146572E-01  0.1017274E+01  0.1492537E-06  0.2265121E-04  0.2663848E-06  0.4042740E-04  0.3325229E-02  0.2523236E+00  0.3836777E-03  0.5822815E-01  0.1008332E-01  0.5100925E+00  0.2987639E-01  0.2267068E+01  0.1103681E-02  0.1674982E+00  0.1677535E-02  0.2545880E+00  0.8205470E-02  0.6226440E+00  0.6799419E-02  0.1031901E+01  0.3120078E-01  0.2367565E+01  0.1036529E-01  0.1573069E+01  0.2393385E-02  0.3632276E+00  0.3151808E-01  0.2391642E+01  0.0000000E+00  0.0000000E+00  0.0000000E+00  0.0000000E+00  0.0000000E+00  0.0000000E+00  0.1250199E-04  0.2086871E-04  0.0000000E+00  0.0000000E+00  0.0000000E+00  0.0000000E+00  0.1141627E-03  0.1905639E-03  0.0000000E+00  0.0000000E+00  0.0000000E+00  0.0000000E+00  0.3289982E-06  0.4696882E-06  0.0000000E+00  0.0000000E+00  0.0000000E+00  0.0000000E+00  0.0000000E+00  0.0000000E+00  0.0000000E+00  0.0000000E+00  0.0000000E+00  0.0000000E+00  0.1628554E-03  0.2324976E-03  0.0000000E+00  0.0000000E+00  0.0000000E+00  0.0000000E+00  0.1927920E-03  0.5504719E-03  0.0000000E+00  0.0000000E+00  0.0000000E+00  0.0000000E+00  0.0000000E+00  0.0000000E+00  0.0000000E+00  0.0000000E+00  0.0000000E+00  0.0000000E+00  0.0000000E+00  0.0000000E+00  0.0000000E+00  0.0000000E+00  0.2372450E-03  0.1186225E-03  0.0000000E+00  0.0000000E+00  0.0000000E+00  0.0000000E+00  0.0000000E+00  0.0000000E+00  0.0000000E+00  0.0000000E+00  0.2966649E-02  0.8457553E-03  0.0000000E+00  0.0000000E+00  0.0000000E+00  0.0000000E+00  0.0000000E+00  0.0000000E+00  0.0000000E+00  0.0000000E+00  0.0000000E+00  0.0000000E+00  0.0000000E+00  0.0000000E+00  0.4832749E-04  0.4133272E-04  0.0000000E+00  0.0000000E+00  0.0000000E+00  0.0000000E+00  0.0000000E+00  0.0000000E+00  0.0000000E+00  0.0000000E+00  0.0000000E+00  0.0000000E+00  0.0000000E+00  0.0000000E+00  0.7150316E-03  0.3575158E-03  0.0000000E+00  0.0000000E+00  0.0000000E+00  0.0000000E+00  0.7908174E-04  0.3381785E-04  0.0000000E+00  0.0000000E+00  0.6561550E-02  0.1870617E-02  0.0000000E+00  0.0000000E+00  0.0000000E+00  0.0000000E+00  0.0000000E+00  0.0000000E+00  0.0000000E+00  0.0000000E+00
  0.2249998E+01  0.0000000E+00  0.0000000E+00  0.1323183E+01  0.6615913E+00  0.3411264E-06  0.9065789E-05  0.0000000E+00  0.0000000E+00  0.0000000E+00  0.0000000E+00  0.1582031E-04  0.7018135E-03  0.1731073E-03  0.1535862E-01  0.0000000E+00  0.0000000E+00  0.7309136E-02  0.3242446E+00  0.0000000E+00  0.0000000E+00  0.0000000E+00  0.0000000E+00  0.6155014E-02  0.2335261E+00  0.0000000E+00  0.0000000E+00  0.3282248E-01  0.8302073E+00  0.0000000E+00  0.0000000E+00  0.0000000E+00  0.0000000E+00  0.0000000E+00  0.0000000E+00  0.2783848E-04  0.1056214E-02  0.0000000E+00  0.0000000E+00  0.0000000E+00  0.0000000E+00  0.5529548E-02  0.4195908E+00  0.0000000E+00  0.0000000E+00  0.0000000E+00  0.0000000E+00  0.1198067E+01  0.1198067E+01  0.1334267E-04  0.7091904E-03  0.1222885E-02  0.2169961E+00  0.2758974E-02  0.4895695E+00  0.6543289E-02  0.5805408E+00  0.5983708E-02  0.1061786E+01  0.2555395E-01  0.2267226E+01  0.1257765E-01  0.1115927E+01  0.2775153E-06  0.4211660E-04  0.5543593E-06  0.8413133E-04  0.3830504E-02  0.2906647E+00  0.5725024E-03  0.8688478E-01  0.1164119E-01  0.5889014E+00  0.3036445E-01  0.2304103E+01  0.1399342E-02  0.2123685E+00  0.2167756E-02  0.3289854E+00  0.9247238E-02  0.7016950E+00  0.7105077E-02  0.1078289E+01  0.3191347E-01  0.2421646E+01  0.1118404E-01  0.1697326E+01  0.3065566E-02  0.4652399E+00  0.3217705E-01  0.2441645E+01  0.0000000E+00  0.0000000E+00  0.0000000E+00  0.0000000E+00  0.0000000E+00  0.0000000E+00  0.2928064E-04  0.4887614E-04  0.0000000E+00  0.0000000E+00  0.0000000E+00  0.0000000E+00  0.1822658E-03  0.3042436E-03  0.0000000E+00  0.0000000E+00  0.0000000E+00  0.0000000E+00  0.3289982E-06  0.4696882E-06  0.0000000E+00  0.0000000E+00  0.0000000E+00  0.0000000E+00  0.1973993E-05  0.2818135E-05  0.0000000E+00  0.0000000E+00  0.0000000E+00  0.0000000E+00  0.3010331E-03  0.4297644E-03  0.0000000E+00  0.0000000E+00  0.1316019E-05  0.1878790E-05  0.3530127E-03  0.1007944E-02  0.0000000E+00  0.0000000E+00  0.1645019E-05  0.2348481E-05  0.0000000E+00  0.0000000E+00  0.0000000E+00  0.0000000E+00  0.0000000E+00  0.0000000E+00  0.0000000E+00  0.0000000E+00  0.0000000E+00  0.0000000E+00  0.3218186E-03  0.1609093E-03  0.0000000E+00  0.0000000E+00  0.0000000E+00  0.0000000E+00  0.0000000E+00  0.0000000E+00  0.0000000E+00  0.0000000E+00  0.3947477E-02  0.1125377E-02  0.0000000E+00  0.0000000E+00  0.0000000E+00  0.0000000E+00  0.0000000E+00  0.0000000E+00  0.0000000E+00  0.0000000E+00  0.0000000E+00  0.0000000E+00  0.0000000E+00  0.0000000E+00  0.8237646E-04  0.7045356E-04  0.0000000E+00  0.0000000E+00  0.0000000E+00  0.0000000E+00  0.0000000E+00  0.0000000E+00  0.0000000E+00  0.0000000E+00  0.0000000E+00  0.0000000E+00  0.0000000E+00  0.0000000E+00  0.8402450E-03  0.4201225E-03  0.0000000E+00  0.0000000E+00  0.0000000E+00  0.0000000E+00  0.1164259E-03  0.4978737E-04  0.0000000E+00  0.0000000E+00  0.8395796E-02  0.2393538E-02  0.0000000E+00  0.0000000E+00  0.0000000E+00  0.0000000E+00  0.0000000E+00  0.0000000E+00  0.0000000E+00  0.0000000E+00
  0.2279998E+01  0.0000000E+00  0.0000000E+00  0.1364619E+01  0.6823094E+00  0.5754001E-06  0.1529185E-04  0.0000000E+00  0.0000000E+00  0.0000000E+00  0.0000000E+00  0.4254233E-04  0.1887244E-02  0.1731073E-03  0.1535862E-01  0.0000000E+00  0.0000000E+00  0.7981650E-02  0.3540783E+00  0.0000000E+00  0.0000000E+00  0.0000000E+00  0.0000000E+00  0.7019832E-02  0.2663380E+00  0.0000000E+00  0.0000000E+00  0.3344206E-01  0.8458788E+00  0.1493172E-06  0.5665211E-05  0.0000000E+00  0.0000000E+00  0.0000000E+00  0.0000000E+00  0.7411323E-04  0.2811915E-02  0.0000000E+00  0.0000000E+00  0.3202104E-07  0.1214903E-05  0.5915908E-02  0.4489084E+00  0.0000000E+00  0.0000000E+00  0.0000000E+00  0.0000000E+00  0.1337843E+01  0.1337843E+01  0.2766753E-04  0.1470587E-02  0.1455298E-02  0.2582371E+00  0.3365030E-02  0.5971117E+00  0.7341031E-02  0.6513189E+00  0.6238863E-02  0.1107062E+01  0.2621673E-01  0.2326030E+01  0.1374438E-01  0.1219444E+01  0.5171138E-06  0.7847881E-04  0.9541621E-06  0.1448067E-03  0.4388576E-02  0.3330121E+00  0.8259091E-03  0.1253426E+00  0.1329883E-01  0.6727574E+00  0.3084532E-01  0.2340591E+01  0.1734203E-02  0.2631882E+00  0.2742818E-02  0.4162587E+00  0.1036216E-01  0.7862972E+00  0.7409383E-02  0.1124472E+01  0.3262062E-01  0.2475305E+01  0.1201042E-01  0.1822739E+01  0.3841003E-02  0.5829227E+00  0.3282820E-01  0.2491055E+01  0.0000000E+00  0.0000000E+00  0.0000000E+00  0.0000000E+00  0.0000000E+00  0.0000000E+00  0.6810279E-04  0.1136793E-03  0.0000000E+00  0.0000000E+00  0.5922016E-05  0.9885212E-05  0.2941253E-03  0.4909630E-03  0.0000000E+00  0.0000000E+00  0.0000000E+00  0.0000000E+00  0.1315994E-05  0.1878755E-05  0.0000000E+00  0.0000000E+00  0.0000000E+00  0.0000000E+00  0.2730749E-04  0.3898503E-04  0.0000000E+00  0.0000000E+00  0.0000000E+00  0.0000000E+00  0.5211316E-03  0.7439839E-03  0.0000000E+00  0.0000000E+00  0.1513389E-04  0.2160562E-04  0.6073345E-03  0.1734100E-02  0.0000000E+00  0.0000000E+00  0.1908157E-04  0.2724144E-04  0.0000000E+00  0.0000000E+00  0.0000000E+00  0.0000000E+00  0.0000000E+00  0.0000000E+00  0.0000000E+00  0.0000000E+00  0.0000000E+00  0.0000000E+00  0.4140818E-03  0.2070409E-03  0.0000000E+00  0.0000000E+00  0.0000000E+00  0.0000000E+00  0.0000000E+00  0.0000000E+00  0.0000000E+00  0.0000000E+00  0.5034839E-02  0.1435371E-02  0.0000000E+00  0.0000000E+00  0.0000000E+00  0.0000000E+00  0.0000000E+00  0.0000000E+00  0.0000000E+00  0.0000000E+00  0.0000000E+00  0.0000000E+00  0.0000000E+00  0.0000000E+00  0.1197203E-03  0.1023924E-03  0.0000000E+00  0.0000000E+00  0.0000000E+00  0.0000000E+00  0.0000000E+00  0.0000000E+00  0.0000000E+00  0.0000000E+00  0.0000000E+00  0.0000000E+00  0.0000000E+00  0.0000000E+00  0.9929166E-03  0.4964583E-03  0.0000000E+00  0.0000000E+00  0.0000000E+00  0.0000000E+00  0.1581635E-03  0.6763573E-04  0.0000000E+00  0.0000000E+00  0.1046509E-01  0.2983467E-02  0.0000000E+00  0.0000000E+00  0.0000000E+00  0.0000000E+00  0.0000000E+00  0.0000000E+00  0.0000000E+00  0.0000000E+00
  0.2309998E+01  0.9215831E-06  0.9215831E-06  0.1405373E+01  0.7026864E+00  0.1790763E-05  0.4759139E-04  0.0000000E+00  0.0000000E+00  0.0000000E+00  0.0000000E+00  0.1011107E-03  0.4485424E-02  0.1731073E-03  0.1535862E-01  0.1277395E-06  0.5666723E-05  0.8678840E-02  0.3850068E+00  0.0000000E+00  0.0000000E+00  0.0000000E+00  0.0000000E+00  0.7937241E-02  0.3011452E+00  0.0000000E+00  0.0000000E+00  0.3406545E-01  0.8616468E+00  0.1278885E-05  0.4852192E-04  0.0000000E+00  0.0000000E+00  0.0000000E+00  0.0000000E+00  0.1712211E-03  0.6496263E-02  0.0000000E+00  0.0000000E+00  0.3518593E-06  0.1334982E-04  0.6313673E-02  0.4790915E+00  0.0000000E+00  0.0000000E+00  0.2880982E-06  0.1093067E-04  0.1482352E+01  0.1482352E+01  0.5258664E-04  0.2795089E-02  0.1713331E-02  0.3040240E+00  0.4038017E-02  0.7165306E+00  0.8203313E-02  0.7278231E+00  0.6500740E-02  0.1153531E+01  0.2687582E-01  0.2384506E+01  0.1496000E-01  0.1327298E+01  0.9968541E-06  0.1512857E-03  0.1780129E-05  0.2701580E-03  0.4997741E-02  0.3792365E+00  0.1148423E-02  0.1742884E+00  0.1504986E-01  0.7613384E+00  0.3132445E-01  0.2376949E+01  0.2102525E-02  0.3190859E+00  0.3398810E-02  0.5158141E+00  0.1154666E-01  0.8761785E+00  0.7712491E-02  0.1170472E+01  0.3332419E-01  0.2528693E+01  0.1284618E-01  0.1949577E+01  0.4723980E-02  0.7169261E+00  0.3347239E-01  0.2539937E+01  0.0000000E+00  0.0000000E+00  0.0000000E+00  0.0000000E+00  0.0000000E+00  0.0000000E+00  0.1362055E-03  0.2273584E-03  0.0000000E+00  0.0000000E+00  0.5461417E-04  0.9116366E-04  0.4754018E-03  0.7935552E-03  0.0000000E+00  0.0000000E+00  0.0000000E+00  0.0000000E+00  0.1973995E-05  0.2818138E-05  0.0000000E+00  0.0000000E+00  0.0000000E+00  0.0000000E+00  0.1700931E-03  0.2428303E-03  0.0000000E+00  0.0000000E+00  0.0000000E+00  0.0000000E+00  0.8534247E-03  0.1218376E-02  0.0000000E+00  0.0000000E+00  0.9705457E-04  0.1385582E-03  0.1007398E-02  0.2876386E-02  0.0000000E+00  0.0000000E+00  0.1289677E-03  0.1841183E-03  0.0000000E+00  0.0000000E+00  0.0000000E+00  0.0000000E+00  0.0000000E+00  0.0000000E+00  0.0000000E+00  0.0000000E+00  0.0000000E+00  0.0000000E+00  0.5381976E-03  0.2690988E-03  0.0000000E+00  0.0000000E+00  0.0000000E+00  0.0000000E+00  0.3295059E-05  0.1409071E-05  0.0000000E+00  0.0000000E+00  0.6350663E-02  0.1810496E-02  0.0000000E+00  0.0000000E+00  0.0000000E+00  0.0000000E+00  0.0000000E+00  0.0000000E+00  0.0000000E+00  0.0000000E+00  0.0000000E+00  0.0000000E+00  0.0000000E+00  0.0000000E+00  0.1691463E-03  0.1446646E-03  0.0000000E+00  0.0000000E+00  0.0000000E+00  0.0000000E+00  0.0000000E+00  0.0000000E+00  0.0000000E+00  0.0000000E+00  0.0000000E+00  0.0000000E+00  0.0000000E+00  0.0000000E+00  0.1173046E-02  0.5865230E-03  0.0000000E+00  0.0000000E+00  0.0000000E+00  0.0000000E+00  0.2383443E-03  0.1019235E-03  0.0000000E+00  0.0000000E+00  0.1269036E-01  0.3617866E-02  0.0000000E+00  0.0000000E+00  0.0000000E+00  0.0000000E+00  0.0000000E+00  0.0000000E+00  0.0000000E+00  0.0000000E+00
  0.2339998E+01  0.1293731E-04  0.1293731E-04  0.1445971E+01  0.7229855E+00  0.1361058E-04  0.3617153E-03  0.0000000E+00  0.0000000E+00  0.0000000E+00  0.0000000E+00  0.2078738E-03  0.9221600E-02  0.1731073E-03  0.1535862E-01  0.1097530E-05  0.4868814E-04  0.9417291E-02  0.4177655E+00  0.0000000E+00  0.0000000E+00  0.0000000E+00  0.0000000E+00  0.8903558E-02  0.3378081E+00  0.0000000E+00  0.0000000E+00  0.3469102E-01  0.8774698E+00  0.1043438E-04  0.3958888E-03  0.0000000E+00  0.0000000E+00  0.0000000E+00  0.0000000E+00  0.3506767E-03  0.1330495E-01  0.0000000E+00  0.0000000E+00  0.2866453E-05  0.1087555E-03  0.6731066E-02  0.5107639E+00  0.0000000E+00  0.0000000E+00  0.2962317E-05  0.1123926E-03  0.1630173E+01  0.1630173E+01  0.9595319E-04  0.5100111E-02  0.1988726E-02  0.3528918E+00  0.4782897E-02  0.8487067E+00  0.9122551E-02  0.8093808E+00  0.6764167E-02  0.1200275E+01  0.2753392E-01  0.2442894E+01  0.1622325E-01  0.1439377E+01  0.1646789E-05  0.2499218E-03  0.3097060E-05  0.4700197E-03  0.5664235E-02  0.4298111E+00  0.1548685E-02  0.2350334E+00  0.1688409E-01  0.8541276E+00  0.3180934E-01  0.2413743E+01  0.2495463E-02  0.3787194E+00  0.4145897E-02  0.6291944E+00  0.1279270E-01  0.9707306E+00  0.8017124E-02  0.1216704E+01  0.3403392E-01  0.2582548E+01  0.1369152E-01  0.2077868E+01  0.5708953E-02  0.8664087E+00  0.3411541E-01  0.2588731E+01  0.0000000E+00  0.0000000E+00  0.0000000E+00  0.0000000E+00  0.0000000E+00  0.0000000E+00  0.2477362E-03  0.4135289E-03  0.0000000E+00  0.0000000E+00  0.2993922E-03  0.4997546E-03  0.7251077E-03  0.1210372E-02  0.0000000E+00  0.0000000E+00  0.0000000E+00  0.0000000E+00  0.2960996E-05  0.4227212E-05  0.0000000E+00  0.0000000E+00  0.0000000E+00  0.0000000E+00  0.7685401E-03  0.1097192E-02  0.0000000E+00  0.0000000E+00  0.0000000E+00  0.0000000E+00  0.1310728E-02  0.1871237E-02  0.0000000E+00  0.0000000E+00  0.4681670E-03  0.6683699E-03  0.1569330E-02  0.4480850E-02  0.0000000E+00  0.0000000E+00  0.5912142E-03  0.8440361E-03  0.0000000E+00  0.0000000E+00  0.0000000E+00  0.0000000E+00  0.0000000E+00  0.0000000E+00  0.0000000E+00  0.0000000E+00  0.0000000E+00  0.0000000E+00  0.7051515E-03  0.3525758E-03  0.0000000E+00  0.0000000E+00  0.0000000E+00  0.0000000E+00  0.4393409E-05  0.1878760E-05  0.0000000E+00  0.0000000E+00  0.7792795E-02  0.2221630E-02  0.0000000E+00  0.0000000E+00  0.0000000E+00  0.0000000E+00  0.0000000E+00  0.0000000E+00  0.0000000E+00  0.0000000E+00  0.0000000E+00  0.0000000E+00  0.0000000E+00  0.0000000E+00  0.2284574E-03  0.1953912E-03  0.0000000E+00  0.0000000E+00  0.0000000E+00  0.0000000E+00  0.0000000E+00  0.0000000E+00  0.1098345E-05  0.5491723E-06  0.0000000E+00  0.0000000E+00  0.0000000E+00  0.0000000E+00  0.1348782E-02  0.6743909E-03  0.0000000E+00  0.0000000E+00  0.0000000E+00  0.0000000E+00  0.3306062E-03  0.1413777E-03  0.0000000E+00  0.0000000E+00  0.1511007E-01  0.4307696E-02  0.0000000E+00  0.0000000E+00  0.0000000E+00  0.0000000E+00  0.0000000E+00  0.0000000E+00  0.0000000E+00  0.0000000E+00
  0.2369998E+01  0.1167846E-03  0.1167846E-03  0.1486929E+01  0.7434646E+00  0.8463344E-04  0.2249222E-02  0.4157552E-06  0.3688708E-04  0.0000000E+00  0.0000000E+00  0.3951182E-03  0.1752805E-01  0.1731073E-03  0.1535862E-01  0.7236563E-05  0.3210251E-03  0.1019099E-01  0.4520878E+00  0.0000000E+00  0.0000000E+00  0.0000000E+00  0.0000000E+00  0.9922940E-02  0.3764842E+00  0.0000000E+00  0.0000000E+00  0.3531945E-01  0.8933655E+00  0.6213858E-04  0.2357587E-02  0.0000000E+00  0.0000000E+00  0.0000000E+00  0.0000000E+00  0.6485006E-03  0.2460463E-01  0.0000000E+00  0.0000000E+00  0.1814832E-04  0.6885615E-03  0.7168217E-02  0.5439356E+00  0.0000000E+00  0.0000000E+00  0.1807482E-04  0.6857730E-03  0.1780277E+01  0.1780277E+01  0.1682973E-03  0.8945350E-02  0.2282522E-02  0.4050248E+00  0.5580381E-02  0.9902172E+00  0.1010510E-01  0.8965557E+00  0.7036133E-02  0.1248535E+01  0.2818965E-01  0.2501073E+01  0.1752766E-01  0.1555108E+01  0.2707346E-05  0.4108754E-03  0.5692551E-05  0.8639196E-03  0.6392932E-02  0.4851058E+00  0.2029713E-02  0.3080356E+00  0.1877587E-01  0.9498287E+00  0.3230632E-01  0.2451455E+01  0.2910960E-02  0.4417766E+00  0.4977915E-02  0.7554641E+00  0.1410646E-01  0.1070421E+01  0.8330015E-02  0.1264189E+01  0.3475214E-01  0.2637048E+01  0.1454305E-01  0.2207100E+01  0.6796036E-02  0.1031388E+01  0.3477108E-01  0.2638485E+01  0.0000000E+00  0.0000000E+00  0.0000000E+00  0.0000000E+00  0.0000000E+00  0.0000000E+00  0.4105895E-03  0.6853687E-03  0.9870009E-06  0.3295065E-05  0.1131430E-02  0.1888618E-02  0.1075495E-02  0.1795250E-02  0.0000000E+00  0.0000000E+00  0.0000000E+00  0.0000000E+00  0.4277004E-05  0.6105986E-05  0.0000000E+00  0.0000000E+00  0.0000000E+00  0.0000000E+00  0.2524367E-02  0.3603866E-02  0.0000000E+00  0.0000000E+00  0.0000000E+00  0.0000000E+00  0.1892402E-02  0.2701654E-02  0.3290013E-06  0.9393854E-06  0.1732851E-02  0.2473873E-02  0.2346765E-02  0.6700634E-02  0.0000000E+00  0.0000000E+00  0.2072048E-02  0.2958121E-02  0.0000000E+00  0.0000000E+00  0.0000000E+00  0.0000000E+00  0.0000000E+00  0.0000000E+00  0.0000000E+00  0.0000000E+00  0.0000000E+00  0.0000000E+00  0.8753982E-03  0.4376991E-03  0.0000000E+00  0.0000000E+00  0.0000000E+00  0.0000000E+00  0.1537690E-04  0.6575647E-05  0.0000000E+00  0.0000000E+00  0.9333802E-02  0.2660953E-02  0.0000000E+00  0.0000000E+00  0.0000000E+00  0.0000000E+00  0.0000000E+00  0.0000000E+00  0.0000000E+00  0.0000000E+00  0.0000000E+00  0.0000000E+00  0.0000000E+00  0.0000000E+00  0.3229157E-03  0.2761779E-03  0.0000000E+00  0.0000000E+00  0.0000000E+00  0.0000000E+00  0.0000000E+00  0.0000000E+00  0.1098345E-05  0.5491723E-06  0.0000000E+00  0.0000000E+00  0.0000000E+00  0.0000000E+00  0.1609090E-02  0.8045451E-03  0.0000000E+00  0.0000000E+00  0.0000000E+00  0.0000000E+00  0.4415391E-03  0.1888161E-03  0.0000000E+00  0.0000000E+00  0.1775165E-01  0.5060777E-02  0.0000000E+00  0.0000000E+00  0.0000000E+00  0.0000000E+00  0.0000000E+00  0.0000000E+00  0.0000000E+00  0.0000000E+00
  0.2399998E+01  0.6357901E-03  0.6357901E-03  0.1528754E+01  0.7643768E+00  0.3818428E-03  0.1014787E-01  0.8058480E-05  0.7149733E-03  0.0000000E+00  0.0000000E+00  0.6812085E-03  0.3021946E-01  0.1731180E-03  0.1535956E-01  0.3464301E-04  0.1536817E-02  0.1101251E-01  0.4885317E+00  0.0000000E+00  0.0000000E+00  0.7485282E-07  0.5679950E-05  0.1098828E-01  0.4169039E+00  0.0000000E+00  0.0000000E+00  0.3597134E-01  0.9098541E+00  0.2436721E-03  0.9245111E-02  0.0000000E+00  0.0000000E+00  0.0000000E+00  0.0000000E+00  0.1103444E-02  0.4186555E-01  0.0000000E+00  0.0000000E+00  0.8488861E-04  0.3220741E-02  0.7631083E-02  0.5790586E+00  0.0000000E+00  0.0000000E+00  0.8576743E-04  0.3254084E-02  0.1931686E+01  0.1931686E+01  0.2797048E-03  0.1486689E-01  0.2591018E-02  0.4597662E+00  0.6431016E-02  0.1141159E+01  0.1115194E-01  0.9894344E+00  0.7319859E-02  0.1298881E+01  0.2886031E-01  0.2560576E+01  0.1888494E-01  0.1675530E+01  0.4550319E-05  0.6905708E-03  0.9768090E-05  0.1482436E-02  0.7176551E-02  0.5445680E+00  0.2608245E-02  0.3958355E+00  0.2071133E-01  0.1047739E+01  0.3282307E-01  0.2490667E+01  0.3345491E-02  0.5077223E+00  0.5883183E-02  0.8928503E+00  0.1548576E-01  0.1175084E+01  0.8651088E-02  0.1312916E+01  0.3549085E-01  0.2693102E+01  0.1540411E-01  0.2337777E+01  0.7969998E-02  0.1209552E+01  0.3543844E-01  0.2689125E+01  0.0000000E+00  0.0000000E+00  0.0000000E+00  0.0000000E+00  0.0000000E+00  0.0000000E+00  0.6491150E-03  0.1083523E-02  0.3290000E-05  0.1098354E-04  0.3192954E-02  0.5329778E-02  0.1501886E-02  0.2506994E-02  0.0000000E+00  0.0000000E+00  0.0000000E+00  0.0000000E+00  0.5921972E-05  0.8454394E-05  0.0000000E+00  0.0000000E+00  0.0000000E+00  0.0000000E+00  0.6525138E-02  0.9315494E-02  0.0000000E+00  0.0000000E+00  0.0000000E+00  0.0000000E+00  0.2658648E-02  0.3795570E-02  0.2631999E-05  0.7515051E-05  0.4773784E-02  0.6815206E-02  0.3387369E-02  0.9671830E-02  0.0000000E+00  0.0000000E+00  0.5622299E-02  0.8026572E-02  0.0000000E+00  0.0000000E+00  0.0000000E+00  0.0000000E+00  0.0000000E+00  0.0000000E+00  0.0000000E+00  0.0000000E+00  0.0000000E+00  0.0000000E+00  0.1051138E-02  0.5255689E-03  0.0000000E+00  0.0000000E+00  0.0000000E+00  0.0000000E+00  0.2086866E-04  0.8924096E-05  0.0000000E+00  0.0000000E+00  0.1095935E-01  0.3124377E-02  0.0000000E+00  0.0000000E+00  0.0000000E+00  0.0000000E+00  0.0000000E+00  0.0000000E+00  0.0000000E+00  0.0000000E+00  0.0000000E+00  0.0000000E+00  0.0000000E+00  0.0000000E+00  0.4349487E-03  0.3719956E-03  0.0000000E+00  0.0000000E+00  0.0000000E+00  0.0000000E+00  0.0000000E+00  0.0000000E+00  0.2196688E-05  0.1098344E-05  0.0000000E+00  0.0000000E+00  0.0000000E+00  0.0000000E+00  0.1912239E-02  0.9561197E-03  0.0000000E+00  0.0000000E+00  0.0000000E+00  0.0000000E+00  0.5755370E-03  0.2461178E-03  0.0000000E+00  0.0000000E+00  0.2049102E-01  0.5841736E-02  0.0000000E+00  0.0000000E+00  0.0000000E+00  0.0000000E+00  0.0000000E+00  0.0000000E+00  0.0000000E+00  0.0000000E+00
  0.2429998E+01  0.2543065E-02  0.2543065E-02  0.1572077E+01  0.7860385E+00  0.1288098E-02  0.3423255E-01  0.8418418E-04  0.7469080E-02  0.0000000E+00  0.0000000E+00  0.1102458E-02  0.4890672E-01  0.1731714E-03  0.1536430E-01  0.1355623E-03  0.6013755E-02  0.1187462E-01  0.5267763E+00  0.0000000E+00  0.0000000E+00  0.1044896E-05  0.7928834E-04  0.1209891E-01  0.4590423E+00  0.0000000E+00  0.0000000E+00  0.3664821E-01  0.9269748E+00  0.7314355E-03  0.2775124E-01  0.0000000E+00  0.0000000E+00  0.0000000E+00  0.0000000E+00  0.1738870E-02  0.6597410E-01  0.7452854E-07  0.5655344E-05  0.2997862E-03  0.1137413E-01  0.8126157E-02  0.6166257E+00  0.0000000E+00  0.0000000E+00  0.3059975E-03  0.1160979E-01  0.2083402E+01  0.2083402E+01  0.4522956E-03  0.2404045E-01  0.2913784E-02  0.5170398E+00  0.7324111E-02  0.1299635E+01  0.1226703E-01  0.1088369E+01  0.7617621E-02  0.1351718E+01  0.2954251E-01  0.2621103E+01  0.2028219E-01  0.1799499E+01  0.7588085E-05  0.1151592E-02  0.1740813E-04  0.2641913E-02  0.8031811E-02  0.6094664E+00  0.3275709E-02  0.4971320E+00  0.2267731E-01  0.1147194E+01  0.3336676E-01  0.2531923E+01  0.3787481E-02  0.5748002E+00  0.6876511E-02  0.1043601E+01  0.1692735E-01  0.1284474E+01  0.8991965E-02  0.1364649E+01  0.3626065E-01  0.2751516E+01  0.1628169E-01  0.2470960E+01  0.9223836E-02  0.1399838E+01  0.3612835E-01  0.2741476E+01  0.0000000E+00  0.0000000E+00  0.0000000E+00  0.0000000E+00  0.0000000E+00  0.0000000E+00  0.9945666E-03  0.1660161E-02  0.2829415E-04  0.9445892E-04  0.7369357E-02  0.1230116E-01  0.2082898E-02  0.3476838E-02  0.0000000E+00  0.0000000E+00  0.0000000E+00  0.0000000E+00  0.7237966E-05  0.1033315E-04  0.0000000E+00  0.0000000E+00  0.3289984E-06  0.3131257E-06  0.1373913E-01  0.1961442E-01  0.0000000E+00  0.0000000E+00  0.0000000E+00  0.0000000E+00  0.3572933E-02  0.5100833E-02  0.1217310E-04  0.3475741E-04  0.1070733E-01  0.1528612E-01  0.4758330E-02  0.1358628E-01  0.0000000E+00  0.0000000E+00  0.1214337E-01  0.1733626E-01  0.0000000E+00  0.0000000E+00  0.0000000E+00  0.0000000E+00  0.0000000E+00  0.0000000E+00  0.0000000E+00  0.0000000E+00  0.0000000E+00  0.0000000E+00  0.1248843E-02  0.6244216E-03  0.0000000E+00  0.0000000E+00  0.0000000E+00  0.0000000E+00  0.4283554E-04  0.1831783E-04  0.0000000E+00  0.0000000E+00  0.1278812E-01  0.3645735E-02  0.0000000E+00  0.0000000E+00  0.0000000E+00  0.0000000E+00  0.0000000E+00  0.0000000E+00  0.0000000E+00  0.0000000E+00  0.0000000E+00  0.0000000E+00  0.0000000E+00  0.0000000E+00  0.5854226E-03  0.5006904E-03  0.0000000E+00  0.0000000E+00  0.0000000E+00  0.0000000E+00  0.0000000E+00  0.0000000E+00  0.4393373E-05  0.2196687E-05  0.0000000E+00  0.0000000E+00  0.0000000E+00  0.0000000E+00  0.2273591E-02  0.1136795E-02  0.0000000E+00  0.0000000E+00  0.0000000E+00  0.0000000E+00  0.7930084E-03  0.3391154E-03  0.0000000E+00  0.0000000E+00  0.2334341E-01  0.6654919E-02  0.0000000E+00  0.0000000E+00  0.0000000E+00  0.0000000E+00  0.0000000E+00  0.0000000E+00  0.0000000E+00  0.0000000E+00
  0.2459998E+01  0.7858789E-02  0.7858789E-02  0.1617497E+01  0.8087484E+00  0.3415628E-02  0.9077387E-01  0.1629598E-03  0.1445829E-01  0.0000000E+00  0.0000000E+00  0.1681124E-02  0.7457726E-01  0.1735976E-03  0.1540211E-01  0.4159714E-03  0.1845313E-01  0.1278305E-01  0.5670760E+00  0.0000000E+00  0.0000000E+00  0.9784030E-05  0.7424277E-03  0.1326023E-01  0.5031036E+00  0.0000000E+00  0.0000000E+00  0.3736214E-01  0.9450330E+00  0.1766936E-02  0.6703896E-01  0.0000000E+00  0.0000000E+00  0.0000000E+00  0.0000000E+00  0.2592054E-02  0.9834461E-01  0.5432382E-06  0.4122177E-04  0.8379024E-03  0.3179068E-01  0.8652273E-02  0.6565481E+00  0.0000000E+00  0.0000000E+00  0.8698887E-03  0.3300427E-01  0.2234809E+01  0.2234809E+01  0.6982191E-03  0.3711179E-01  0.3250786E-02  0.5768396E+00  0.8252109E-02  0.1464305E+01  0.1344524E-01  0.1192903E+01  0.7934358E-02  0.1407921E+01  0.3024329E-01  0.2683278E+01  0.2171960E-01  0.1927031E+01  0.1251352E-04  0.1899092E-02  0.2829439E-04  0.4294046E-02  0.8947517E-02  0.6789517E+00  0.4041484E-02  0.6133484E+00  0.2466905E-01  0.1247951E+01  0.3394434E-01  0.2575751E+01  0.4242063E-02  0.6437891E+00  0.7928936E-02  0.1203320E+01  0.1843141E-01  0.1398605E+01  0.9345913E-02  0.1418365E+01  0.3706492E-01  0.2812545E+01  0.1716887E-01  0.2605603E+01  0.1054557E-01  0.1600429E+01  0.3685587E-01  0.2796681E+01  0.0000000E+00  0.0000000E+00  0.0000000E+00  0.0000000E+00  0.0000000E+00  0.0000000E+00  0.1426209E-02  0.2380672E-02  0.1273244E-03  0.4250678E-03  0.1431124E-01  0.2388877E-01  0.2818549E-02  0.4704810E-02  0.0000000E+00  0.0000000E+00  0.0000000E+00  0.0000000E+00  0.1118597E-04  0.1596945E-04  0.0000000E+00  0.0000000E+00  0.3289984E-06  0.3131257E-06  0.2446312E-01  0.3492433E-01  0.0000000E+00  0.0000000E+00  0.0000000E+00  0.0000000E+00  0.4663568E-02  0.6657857E-02  0.5362713E-04  0.1531196E-03  0.2027605E-01  0.2894673E-01  0.6403013E-02  0.1828229E-01  0.0000000E+00  0.0000000E+00  0.2256838E-01  0.3221934E-01  0.0000000E+00  0.0000000E+00  0.0000000E+00  0.0000000E+00  0.1098353E-05  0.5491766E-06  0.0000000E+00  0.0000000E+00  0.0000000E+00  0.0000000E+00  0.1430068E-02  0.7150342E-03  0.0000000E+00  0.0000000E+00  0.0000000E+00  0.0000000E+00  0.9335946E-04  0.3992346E-04  0.0000000E+00  0.0000000E+00  0.1466082E-01  0.4179619E-02  0.0000000E+00  0.0000000E+00  0.0000000E+00  0.0000000E+00  0.0000000E+00  0.0000000E+00  0.0000000E+00  0.0000000E+00  0.0000000E+00  0.0000000E+00  0.0000000E+00  0.0000000E+00  0.7875198E-03  0.6735368E-03  0.0000000E+00  0.0000000E+00  0.0000000E+00  0.0000000E+00  0.0000000E+00  0.0000000E+00  0.9885257E-05  0.4942628E-05  0.0000000E+00  0.0000000E+00  0.0000000E+00  0.0000000E+00  0.2676683E-02  0.1338342E-02  0.0000000E+00  0.0000000E+00  0.0000000E+00  0.0000000E+00  0.1062106E-02  0.4541900E-03  0.0000000E+00  0.0000000E+00  0.2623870E-01  0.7480331E-02  0.0000000E+00  0.0000000E+00  0.0000000E+00  0.0000000E+00  0.0000000E+00  0.0000000E+00  0.0000000E+00  0.0000000E+00
  0.2489998E+01  0.1984415E-01  0.1984415E-01  0.1665868E+01  0.8329341E+00  0.7471976E-02  0.1985755E+00  0.1730238E-03  0.1535120E-01  0.0000000E+00  0.0000000E+00  0.2439299E-02  0.1082111E+00  0.1758465E-03  0.1560165E-01  0.1023668E-02  0.4541148E-01  0.1374475E-01  0.6097384E+00  0.0000000E+00  0.0000000E+00  0.5135442E-04  0.3896855E-02  0.1446543E-01  0.5488300E+00  0.0000000E+00  0.0000000E+00  0.3811168E-01  0.9639916E+00  0.3612210E-02  0.1370501E+00  0.0000000E+00  0.0000000E+00  0.0000000E+00  0.0000000E+00  0.3664290E-02  0.1390261E+00  0.2973293E-05  0.2256182E-03  0.1940944E-02  0.7364097E-01  0.9226907E-02  0.7001523E+00  0.0000000E+00  0.0000000E+00  0.2023580E-02  0.7677621E-01  0.2385287E+01  0.2385287E+01  0.1039908E-02  0.5527326E-01  0.3604924E-02  0.6396799E+00  0.9217295E-02  0.1635574E+01  0.1468789E-01  0.1303155E+01  0.8273439E-02  0.1468090E+01  0.3096844E-01  0.2747616E+01  0.2319881E-01  0.2058270E+01  0.1965543E-04  0.2982970E-02  0.4605618E-04  0.6989632E-02  0.9927772E-02  0.7533349E+00  0.4896153E-02  0.7430558E+00  0.2666225E-01  0.1348783E+01  0.3456265E-01  0.2622669E+01  0.4707508E-02  0.7144265E+00  0.9045892E-02  0.1372833E+01  0.1998373E-01  0.1516397E+01  0.9724284E-02  0.1475788E+01  0.3791338E-01  0.2876928E+01  0.1806333E-01  0.2741349E+01  0.1192979E-01  0.1810502E+01  0.3762271E-01  0.2854870E+01  0.0000000E+00  0.0000000E+00  0.1316026E-05  0.4393502E-05  0.0000000E+00  0.0000000E+00  0.1985834E-02  0.3314815E-02  0.4375690E-03  0.1460808E-02  0.2443259E-01  0.4078364E-01  0.3716720E-02  0.6204065E-02  0.0000000E+00  0.0000000E+00  0.0000000E+00  0.0000000E+00  0.1513396E-04  0.2160572E-04  0.0000000E+00  0.0000000E+00  0.1644991E-05  0.1565627E-05  0.3858808E-01  0.5508957E-01  0.0000000E+00  0.0000000E+00  0.0000000E+00  0.0000000E+00  0.5927595E-02  0.8462422E-02  0.1809485E-03  0.5166557E-03  0.3373449E-01  0.4816042E-01  0.8383312E-02  0.2393656E-01  0.3289978E-06  0.9393752E-06  0.3665124E-01  0.5232447E-01  0.0000000E+00  0.0000000E+00  0.0000000E+00  0.0000000E+00  0.2196724E-05  0.1098362E-05  0.0000000E+00  0.0000000E+00  0.0000000E+00  0.0000000E+00  0.1671710E-02  0.8358549E-03  0.0000000E+00  0.0000000E+00  0.0000000E+00  0.0000000E+00  0.1691460E-03  0.7233216E-04  0.0000000E+00  0.0000000E+00  0.1660710E-01  0.4734482E-02  0.0000000E+00  0.0000000E+00  0.0000000E+00  0.0000000E+00  0.0000000E+00  0.0000000E+00  0.0000000E+00  0.0000000E+00  0.0000000E+00  0.0000000E+00  0.0000000E+00  0.0000000E+00  0.1012681E-02  0.8661088E-03  0.0000000E+00  0.0000000E+00  0.0000000E+00  0.0000000E+00  0.0000000E+00  0.0000000E+00  0.1757377E-04  0.8786885E-05  0.0000000E+00  0.0000000E+00  0.0000000E+00  0.0000000E+00  0.3119318E-02  0.1559659E-02  0.0000000E+00  0.0000000E+00  0.0000000E+00  0.0000000E+00  0.1388318E-02  0.5936885E-03  0.0000000E+00  0.0000000E+00  0.2915915E-01  0.8312915E-02  0.0000000E+00  0.0000000E+00  0.0000000E+00  0.0000000E+00  0.0000000E+00  0.0000000E+00  0.0000000E+00  0.0000000E+00
  0.2519998E+01  0.4328838E-01  0.4328838E-01  0.1717698E+01  0.8588488E+00  0.1400603E-01  0.3722247E+00  0.1731089E-03  0.1535876E-01  0.0000000E+00  0.0000000E+00  0.3378773E-02  0.1498876E+00  0.1850239E-03  0.1641589E-01  0.2140202E-02  0.9494267E-01  0.1476120E-01  0.6548297E+00  0.0000000E+00  0.0000000E+00  0.1964797E-03  0.1490919E-01  0.1570980E-01  0.5960420E+00  0.0000000E+00  0.0000000E+00  0.3891339E-01  0.9842699E+00  0.6401101E-02  0.2428628E+00  0.0000000E+00  0.0000000E+00  0.0000000E+00  0.0000000E+00  0.4981562E-02  0.1890044E+00  0.1278277E-04  0.9699764E-03  0.3833845E-02  0.1454591E+00  0.9854722E-02  0.7477918E+00  0.0000000E+00  0.0000000E+00  0.3979924E-02  0.1510015E+00  0.2534373E+01  0.2534373E+01  0.1501216E-02  0.7979273E-01  0.3974721E-02  0.7052990E+00  0.1020794E-01  0.1811359E+01  0.1598505E-01  0.1418243E+01  0.8632993E-02  0.1531891E+01  0.3172540E-01  0.2814776E+01  0.2471166E-01  0.2192495E+01  0.3036693E-04  0.4608581E-02  0.7326218E-04  0.1111850E-01  0.1098059E-01  0.8332248E+00  0.5830117E-02  0.8847971E+00  0.2865066E-01  0.1449372E+01  0.3523405E-01  0.2673616E+01  0.5182464E-02  0.7865072E+00  0.1022006E-01  0.1551029E+01  0.2159705E-01  0.1638818E+01  0.1012651E-01  0.1536831E+01  0.3881889E-01  0.2945639E+01  0.1897178E-01  0.2879218E+01  0.1336922E-01  0.2028955E+01  0.3844505E-01  0.2917271E+01  0.0000000E+00  0.0000000E+00  0.3619013E-05  0.1208194E-04  0.3289988E-06  0.1098350E-05  0.2676068E-02  0.4466975E-02  0.1080437E-02  0.3606996E-02  0.3706419E-01  0.6186869E-01  0.4689572E-02  0.7827980E-02  0.0000000E+00  0.0000000E+00  0.0000000E+00  0.0000000E+00  0.2171395E-04  0.3099952E-04  0.0000000E+00  0.0000000E+00  0.3618982E-05  0.3444381E-05  0.5519789E-01  0.7880227E-01  0.0000000E+00  0.0000000E+00  0.0000000E+00  0.0000000E+00  0.7394605E-02  0.1055677E-01  0.5083053E-03  0.1451345E-02  0.5032201E-01  0.7184129E-01  0.1061950E-01  0.3032148E-01  0.9869935E-06  0.2818126E-05  0.5359337E-01  0.7651160E-01  0.0000000E+00  0.0000000E+00  0.0000000E+00  0.0000000E+00  0.9885171E-05  0.4942585E-05  0.0000000E+00  0.0000000E+00  0.0000000E+00  0.0000000E+00  0.1893580E-02  0.9467899E-03  0.0000000E+00  0.0000000E+00  0.0000000E+00  0.0000000E+00  0.2701943E-03  0.1155436E-03  0.0000000E+00  0.0000000E+00  0.1851274E-01  0.5277755E-02  0.0000000E+00  0.0000000E+00  0.0000000E+00  0.0000000E+00  0.0000000E+00  0.0000000E+00  0.0000000E+00  0.0000000E+00  0.0000000E+00  0.0000000E+00  0.0000000E+00  0.0000000E+00  0.1283975E-02  0.1098137E-02  0.0000000E+00  0.0000000E+00  0.0000000E+00  0.0000000E+00  0.0000000E+00  0.0000000E+00  0.2965579E-04  0.1482790E-04  0.0000000E+00  0.0000000E+00  0.0000000E+00  0.0000000E+00  0.3631149E-02  0.1815574E-02  0.0000000E+00  0.0000000E+00  0.0000000E+00  0.0000000E+00  0.1807888E-02  0.7731102E-03  0.0000000E+00  0.0000000E+00  0.3211373E-01  0.9155230E-02  0.0000000E+00  0.0000000E+00  0.0000000E+00  0.0000000E+00  0.0000000E+00  0.0000000E+00  0.0000000E+00  0.0000000E+00
  0.2549998E+01  0.8376393E-01  0.8376393E-01  0.1773793E+01  0.8868963E+00  0.2313158E-01  0.6147457E+00  0.1731089E-03  0.1535876E-01  0.0000000E+00  0.0000000E+00  0.4493020E-02  0.1993172E+00  0.2153752E-03  0.1910876E-01  0.3888622E-02  0.1725053E+00  0.1582895E-01  0.7021967E+00  0.0000000E+00  0.0000000E+00  0.5732343E-03  0.4349792E-01  0.1699917E-01  0.6449618E+00  0.0000000E+00  0.0000000E+00  0.3977125E-01  0.1005969E+01  0.1013430E-01  0.3845034E+00  0.0000000E+00  0.0000000E+00  0.0000000E+00  0.0000000E+00  0.6525642E-02  0.2475880E+00  0.4415995E-04  0.3350927E-02  0.6630235E-02  0.2515564E+00  0.1053990E-01  0.7997843E+00  0.0000000E+00  0.0000000E+00  0.6862864E-02  0.2603825E+00  0.2681975E+01  0.2681975E+01  0.2106680E-02  0.1119744E+00  0.4360152E-02  0.7736923E+00  0.1121823E-01  0.1990632E+01  0.1733792E-01  0.1538274E+01  0.9016644E-02  0.1599969E+01  0.3252787E-01  0.2885973E+01  0.2626129E-01  0.2329983E+01  0.4718143E-04  0.7160404E-02  0.1121292E-03  0.1701709E-01  0.1210344E-01  0.9184283E+00  0.6845358E-02  0.1038873E+01  0.3064085E-01  0.1550051E+01  0.3597130E-01  0.2729560E+01  0.5667387E-02  0.8601007E+00  0.1144988E-01  0.1737671E+01  0.2326169E-01  0.1765134E+01  0.1055697E-01  0.1602158E+01  0.3977725E-01  0.3018361E+01  0.1989864E-01  0.3019881E+01  0.1484573E-01  0.2253035E+01  0.3932457E-01  0.2984011E+01  0.0000000E+00  0.0000000E+00  0.1151493E-04  0.3844215E-04  0.4606011E-05  0.1537699E-04  0.3516668E-02  0.5870131E-02  0.2289491E-02  0.7643380E-02  0.5166484E-01  0.8624056E-01  0.5853578E-02  0.9770974E-02  0.0000000E+00  0.0000000E+00  0.0000000E+00  0.0000000E+00  0.2895196E-04  0.4133274E-04  0.0000000E+00  0.0000000E+00  0.8553955E-05  0.8141264E-05  0.7296547E-01  0.1041678E+00  0.0000000E+00  0.0000000E+00  0.0000000E+00  0.0000000E+00  0.9062971E-02  0.1293858E-01  0.1171235E-02  0.3344186E-02  0.6912596E-01  0.9868641E-01  0.1310378E-01  0.3741475E-01  0.2960991E-05  0.8454410E-05  0.7221608E-01  0.1030980E+00  0.0000000E+00  0.0000000E+00  0.0000000E+00  0.0000000E+00  0.3844204E-04  0.1922102E-04  0.0000000E+00  0.0000000E+00  0.0000000E+00  0.0000000E+00  0.2158286E-02  0.1079143E-02  0.0000000E+00  0.0000000E+00  0.0000000E+00  0.0000000E+00  0.3932092E-03  0.1681487E-03  0.0000000E+00  0.0000000E+00  0.2039423E-01  0.5814143E-02  0.0000000E+00  0.0000000E+00  0.0000000E+00  0.0000000E+00  0.0000000E+00  0.0000000E+00  0.0000000E+00  0.0000000E+00  0.0000000E+00  0.0000000E+00  0.0000000E+00  0.0000000E+00  0.1624465E-02  0.1389345E-02  0.0000000E+00  0.0000000E+00  0.0000000E+00  0.0000000E+00  0.0000000E+00  0.0000000E+00  0.7578653E-04  0.3789326E-04  0.0000000E+00  0.0000000E+00  0.0000000E+00  0.0000000E+00  0.4253921E-02  0.2126961E-02  0.0000000E+00  0.0000000E+00  0.0000000E+00  0.0000000E+00  0.2269196E-02  0.9703798E-03  0.0000000E+00  0.0000000E+00  0.3512421E-01  0.1001348E-01  0.0000000E+00  0.0000000E+00  0.0000000E+00  0.0000000E+00  0.0000000E+00  0.0000000E+00  0.0000000E+00  0.0000000E+00
  0.2579998E+01  0.1470613E+00  0.1470613E+00  0.1834945E+01  0.9174727E+00  0.3453727E-01  0.9178637E+00  0.1731302E-03  0.1536064E-01  0.0000000E+00  0.0000000E+00  0.5799170E-02  0.2572601E+00  0.2881143E-03  0.2556239E-01  0.6313484E-02  0.2800759E+00  0.1696217E-01  0.7524678E+00  0.0000000E+00  0.0000000E+00  0.1362020E-02  0.1033522E+00  0.1833452E-01  0.6956263E+00  0.0000000E+00  0.0000000E+00  0.4069073E-01  0.1029226E+01  0.1462664E-01  0.5549461E+00  0.0000000E+00  0.0000000E+00  0.0000000E+00  0.0000000E+00  0.8287541E-02  0.3144359E+00  0.1242031E-03  0.9424726E-02  0.1029946E-01  0.3907695E+00  0.1128212E-01  0.8561047E+00  0.0000000E+00  0.0000000E+00  0.1065957E-01  0.4044324E+00  0.2827753E+01  0.2827753E+01  0.2876052E-02  0.1528681E+00  0.4761057E-02  0.8448313E+00  0.1223492E-01  0.2171040E+01  0.1875916E-01  0.1664370E+01  0.9428766E-02  0.1673098E+01  0.3337535E-01  0.2961164E+01  0.2784716E-01  0.2470686E+01  0.7089313E-04  0.1075897E-01  0.1684149E-03  0.2555919E-01  0.1329273E-01  0.1008673E+01  0.7933483E-02  0.1204010E+01  0.3262203E-01  0.1650274E+01  0.3677796E-01  0.2790771E+01  0.6162799E-02  0.9352859E+00  0.1272698E-01  0.1931487E+01  0.2498472E-01  0.1895881E+01  0.1101252E-01  0.1671294E+01  0.4081450E-01  0.3097069E+01  0.2083547E-01  0.3162057E+01  0.1634674E-01  0.2480833E+01  0.4028396E-01  0.3056811E+01  0.0000000E+00  0.0000000E+00  0.4441503E-04  0.1482779E-03  0.1217301E-04  0.4063913E-04  0.4523078E-02  0.7550062E-02  0.4115127E-02  0.1373819E-01  0.6724762E-01  0.1122518E+00  0.7162667E-02  0.1195615E-01  0.0000000E+00  0.0000000E+00  0.0000000E+00  0.0000000E+00  0.3651900E-04  0.5213569E-04  0.0000000E+00  0.0000000E+00  0.1546296E-04  0.1471694E-04  0.9072307E-01  0.1295191E+00  0.0000000E+00  0.0000000E+00  0.4277013E-05  0.1221200E-04  0.1088794E-01  0.1554397E-01  0.2356671E-02  0.6728916E-02  0.8872315E-01  0.1266640E+00  0.1582395E-01  0.4518154E-01  0.1250192E-04  0.3569628E-04  0.9132404E-01  0.1303771E+00  0.0000000E+00  0.0000000E+00  0.0000000E+00  0.0000000E+00  0.8786799E-04  0.4393399E-04  0.0000000E+00  0.0000000E+00  0.0000000E+00  0.0000000E+00  0.2438365E-02  0.1219183E-02  0.0000000E+00  0.0000000E+00  0.0000000E+00  0.0000000E+00  0.5634537E-03  0.2409506E-03  0.0000000E+00  0.0000000E+00  0.2225485E-01  0.6344584E-02  0.0000000E+00  0.0000000E+00  0.0000000E+00  0.0000000E+00  0.0000000E+00  0.0000000E+00  0.0000000E+00  0.0000000E+00  0.0000000E+00  0.0000000E+00  0.0000000E+00  0.0000000E+00  0.2084674E-02  0.1782945E-02  0.0000000E+00  0.0000000E+00  0.0000000E+00  0.0000000E+00  0.0000000E+00  0.0000000E+00  0.1427862E-03  0.7139308E-04  0.0000000E+00  0.0000000E+00  0.0000000E+00  0.0000000E+00  0.4953569E-02  0.2476785E-02  0.0000000E+00  0.0000000E+00  0.0000000E+00  0.0000000E+00  0.2826063E-02  0.1208514E-02  0.0000000E+00  0.0000000E+00  0.3806562E-01  0.1085204E-01  0.0000000E+00  0.0000000E+00  0.0000000E+00  0.0000000E+00  0.0000000E+00  0.0000000E+00  0.0000000E+00  0.0000000E+00
  0.2609998E+01  0.2375439E+00  0.2375439E+00  0.1902089E+01  0.9510447E+00  0.4751723E-01  0.1262820E+01  0.1731621E-03  0.1536348E-01  0.0000000E+00  0.0000000E+00  0.7265451E-02  0.3223066E+00  0.4477680E-03  0.3972736E-01  0.9350992E-02  0.4148244E+00  0.1814991E-01  0.8051580E+00  0.0000000E+00  0.0000000E+00  0.2695564E-02  0.2045437E+00  0.1970489E-01  0.7476191E+00  0.0000000E+00  0.0000000E+00  0.4168586E-01  0.1054396E+01  0.1956084E-01  0.7421538E+00  0.0000000E+00  0.0000000E+00  0.3198802E-07  0.2427302E-05  0.1024847E-01  0.3888350E+00  0.2916911E-03  0.2213398E-01  0.1470986E-01  0.5581040E+00  0.1209044E-01  0.9174415E+00  0.2130155E-07  0.1616396E-05  0.1519061E-01  0.5763437E+00  0.2971964E+01  0.2971964E+01  0.3831238E-02  0.2036383E+00  0.5185868E-02  0.9202123E+00  0.1326630E-01  0.2354053E+01  0.2024125E-01  0.1795866E+01  0.9873464E-02  0.1752008E+01  0.3427399E-01  0.3040895E+01  0.2947201E-01  0.2614848E+01  0.1042896E-03  0.1582731E-01  0.2468068E-03  0.3745619E-01  0.1454981E-01  0.1104063E+01  0.9093684E-02  0.1380086E+01  0.3458345E-01  0.1749498E+01  0.3767340E-01  0.2858718E+01  0.6677310E-02  0.1013370E+01  0.1403453E-01  0.2129925E+01  0.2675734E-01  0.2030389E+01  0.1150169E-01  0.1745533E+01  0.4192903E-01  0.3181641E+01  0.2178331E-01  0.3305903E+01  0.1787210E-01  0.2712326E+01  0.4133137E-01  0.3136290E+01  0.0000000E+00  0.0000000E+00  0.1187683E-03  0.3965036E-03  0.3849293E-04  0.1285071E-03  0.5646287E-02  0.9424957E-02  0.6605995E-02  0.2205386E-01  0.8317491E-01  0.1388381E+00  0.8638555E-02  0.1441974E-01  0.0000000E+00  0.0000000E+00  0.0000000E+00  0.0000000E+00  0.5428497E-04  0.7749895E-04  0.0000000E+00  0.0000000E+00  0.2599090E-04  0.2473695E-04  0.1077903E+00  0.1538848E+00  0.0000000E+00  0.0000000E+00  0.1743704E-04  0.4978733E-04  0.1299154E-01  0.1854713E-01  0.4089837E-02  0.1167756E-01  0.1082061E+00  0.1544785E+00  0.1876816E-01  0.5358803E-01  0.3750586E-04  0.1070891E-03  0.1099567E+00  0.1569776E+00  0.0000000E+00  0.0000000E+00  0.0000000E+00  0.0000000E+00  0.1526714E-03  0.7633569E-04  0.0000000E+00  0.0000000E+00  0.0000000E+00  0.0000000E+00  0.2726133E-02  0.1363067E-02  0.0000000E+00  0.0000000E+00  0.0000000E+00  0.0000000E+00  0.7721444E-03  0.3301933E-03  0.0000000E+00  0.0000000E+00  0.2403527E-01  0.6852161E-02  0.0000000E+00  0.0000000E+00  0.0000000E+00  0.0000000E+00  0.0000000E+00  0.0000000E+00  0.0000000E+00  0.0000000E+00  0.0000000E+00  0.0000000E+00  0.0000000E+00  0.0000000E+00  0.2558066E-02  0.2187819E-02  0.0000000E+00  0.0000000E+00  0.0000000E+00  0.0000000E+00  0.0000000E+00  0.0000000E+00  0.2317525E-03  0.1158762E-03  0.0000000E+00  0.0000000E+00  0.0000000E+00  0.0000000E+00  0.5746584E-02  0.2873292E-02  0.0000000E+00  0.0000000E+00  0.0000000E+00  0.0000000E+00  0.3353276E-02  0.1433966E-02  0.0000000E+00  0.0000000E+00  0.4110239E-01  0.1171779E-01  0.0000000E+00  0.0000000E+00  0.0000000E+00  0.0000000E+00  0.0000000E+00  0.0000000E+00  0.0000000E+00  0.0000000E+00
  0.2639998E+01  0.3570834E+00  0.3570834E+00  0.1976037E+01  0.9880186E+00  0.6132017E-01  0.1629647E+01  0.1732369E-03  0.1537011E-01  0.4275346E-07  0.3793219E-05  0.8888632E-02  0.3943134E+00  0.7297030E-03  0.6474150E-01  0.1288342E-01  0.5715286E+00  0.1940775E-01  0.8609576E+00  0.0000000E+00  0.0000000E+00  0.4617027E-02  0.3503473E+00  0.2112906E-01  0.8016534E+00  0.0000000E+00  0.0000000E+00  0.4277310E-01  0.1081897E+01  0.2466793E-01  0.9359207E+00  0.0000000E+00  0.0000000E+00  0.5329017E-07  0.4043742E-05  0.1238176E-01  0.4697738E+00  0.5934489E-03  0.4503185E-01  0.1960127E-01  0.7436879E+00  0.1295920E-01  0.9833647E+00  0.2767766E-06  0.2100225E-04  0.2018093E-01  0.7656803E+00  0.3114523E+01  0.3114523E+01  0.5010905E-02  0.2663400E+00  0.5638145E-02  0.1000467E+01  0.1429058E-01  0.2535808E+01  0.2178224E-01  0.1932588E+01  0.1034690E-01  0.1836018E+01  0.3523727E-01  0.3126360E+01  0.3112374E-01  0.2761394E+01  0.1493553E-03  0.2266663E-01  0.3509766E-03  0.5326533E-01  0.1588470E-01  0.1205356E+01  0.1031077E-01  0.1564796E+01  0.3653762E-01  0.1848355E+01  0.3866065E-01  0.2933632E+01  0.7213083E-02  0.1094680E+01  0.1538703E-01  0.2335184E+01  0.2857558E-01  0.2168360E+01  0.1202565E-01  0.1825050E+01  0.4314058E-01  0.3273576E+01  0.2274517E-01  0.3451880E+01  0.1941196E-01  0.2946020E+01  0.4248029E-01  0.3223472E+01  0.0000000E+00  0.0000000E+00  0.2566224E-03  0.8567239E-03  0.1098860E-03  0.3668501E-03  0.6912277E-02  0.1153819E-01  0.9642004E-02  0.3218946E-01  0.9841289E-01  0.1642738E+00  0.1032401E-01  0.1723316E-01  0.0000000E+00  0.0000000E+00  0.0000000E+00  0.0000000E+00  0.7501171E-04  0.1070891E-03  0.0000000E+00  0.0000000E+00  0.3750597E-04  0.3569647E-04  0.1233173E+00  0.1760517E+00  0.6580069E-06  0.1878783E-05  0.4671796E-04  0.1333921E-03  0.1526789E-01  0.2179692E-01  0.6426072E-02  0.1834813E-01  0.1265531E+00  0.1806713E+00  0.2181472E-01  0.6228677E-01  0.1056089E-03  0.3015411E-03  0.1275312E+00  0.1820676E+00  0.0000000E+00  0.0000000E+00  0.0000000E+00  0.0000000E+00  0.2701951E-03  0.1350976E-03  0.0000000E+00  0.0000000E+00  0.0000000E+00  0.0000000E+00  0.3068823E-02  0.1534412E-02  0.0000000E+00  0.0000000E+00  0.0000000E+00  0.0000000E+00  0.1025868E-02  0.4386936E-03  0.0000000E+00  0.0000000E+00  0.2574102E-01  0.7338448E-02  0.0000000E+00  0.0000000E+00  0.0000000E+00  0.0000000E+00  0.0000000E+00  0.0000000E+00  0.0000000E+00  0.0000000E+00  0.0000000E+00  0.0000000E+00  0.0000000E+00  0.0000000E+00  0.3101751E-02  0.2652814E-02  0.0000000E+00  0.0000000E+00  0.0000000E+00  0.0000000E+00  0.0000000E+00  0.0000000E+00  0.3558666E-03  0.1779333E-03  0.0000000E+00  0.0000000E+00  0.0000000E+00  0.0000000E+00  0.6574745E-02  0.3287372E-02  0.0000000E+00  0.0000000E+00  0.0000000E+00  0.0000000E+00  0.3892563E-02  0.1664583E-02  0.0000000E+00  0.0000000E+00  0.4427782E-01  0.1262306E-01  0.0000000E+00  0.0000000E+00  0.0000000E+00  0.0000000E+00  0.0000000E+00  0.0000000E+00  0.0000000E+00  0.0000000E+00
  0.2669998E+01  0.5045018E+00  0.5045018E+00  0.2057815E+01  0.1028908E+01  0.7516615E-01  0.1997618E+01  0.1734710E-03  0.1539089E-01  0.4267420E-06  0.3786187E-04  0.1064989E-01  0.4724453E+00  0.1177724E-02  0.1044913E+00  0.1672362E-01  0.7418855E+00  0.2073826E-01  0.9199809E+00  0.3207750E-07  0.2434092E-05  0.7098458E-02  0.5386422E+00  0.2260805E-01  0.8577672E+00  0.0000000E+00  0.0000000E+00  0.4396834E-01  0.1112129E+01  0.2966579E-01  0.1125544E+01  0.0000000E+00  0.0000000E+00  0.3728738E-06  0.2829426E-04  0.1468326E-01  0.5570945E+00  0.1085041E-02  0.8233461E-01  0.2472453E-01  0.9380683E+00  0.1390422E-01  0.1055074E+01  0.8099016E-06  0.6145662E-04  0.2537429E-01  0.9627208E+00  0.3255578E+01  0.3255578E+01  0.6429545E-02  0.3417437E+00  0.6113195E-02  0.1084763E+01  0.1531418E-01  0.2717443E+01  0.2337249E-01  0.2073680E+01  0.1085287E-01  0.1925799E+01  0.3627245E-01  0.3218204E+01  0.3281751E-01  0.2911671E+01  0.2108505E-03  0.3199934E-01  0.4889882E-03  0.7421039E-01  0.1729315E-01  0.1312231E+01  0.1157930E-01  0.1757312E+01  0.3849513E-01  0.1947381E+01  0.3975721E-01  0.3016841E+01  0.7776950E-02  0.1180254E+01  0.1675729E-01  0.2543140E+01  0.3043934E-01  0.2309785E+01  0.1258467E-01  0.1909890E+01  0.4445089E-01  0.3373004E+01  0.2372468E-01  0.3600533E+01  0.2095617E-01  0.3180374E+01  0.4373861E-01  0.3318955E+01  0.0000000E+00  0.0000000E+00  0.4961333E-03  0.1656322E-02  0.2809650E-03  0.9379908E-03  0.8338169E-02  0.1391833E-01  0.1308139E-01  0.4367173E-01  0.1127415E+00  0.1881916E+00  0.1219243E-01  0.2035198E-01  0.0000000E+00  0.0000000E+00  0.0000000E+00  0.0000000E+00  0.9540960E-04  0.1362098E-03  0.0000000E+00  0.0000000E+00  0.5592990E-04  0.5323152E-04  0.1371069E+00  0.1957381E+00  0.1644999E-05  0.4696905E-05  0.1200847E-03  0.3428734E-03  0.1765711E-01  0.2520785E-01  0.9386715E-02  0.2680154E-01  0.1435780E+00  0.2049765E+00  0.2490729E-01  0.7111688E-01  0.2599088E-03  0.7421080E-03  0.1435144E+00  0.2048856E+00  0.0000000E+00  0.0000000E+00  0.0000000E+00  0.0000000E+00  0.4228687E-03  0.2114344E-03  0.0000000E+00  0.0000000E+00  0.0000000E+00  0.0000000E+00  0.3447756E-02  0.1723878E-02  0.0000000E+00  0.0000000E+00  0.0000000E+00  0.0000000E+00  0.1340001E-02  0.5730268E-03  0.0000000E+00  0.0000000E+00  0.2739513E-01  0.7810015E-02  0.0000000E+00  0.0000000E+00  0.0000000E+00  0.0000000E+00  0.0000000E+00  0.0000000E+00  0.0000000E+00  0.0000000E+00  0.0000000E+00  0.0000000E+00  0.0000000E+00  0.0000000E+00  0.3639950E-02  0.3113115E-02  0.0000000E+00  0.0000000E+00  0.0000000E+00  0.0000000E+00  0.0000000E+00  0.0000000E+00  0.4964562E-03  0.2482281E-03  0.0000000E+00  0.0000000E+00  0.0000000E+00  0.0000000E+00  0.7485283E-02  0.3742642E-02  0.0000000E+00  0.0000000E+00  0.0000000E+00  0.0000000E+00  0.4515325E-02  0.1930895E-02  0.0000000E+00  0.0000000E+00  0.4755966E-01  0.1355867E-01  0.0000000E+00  0.0000000E+00  0.0000000E+00  0.0000000E+00  0.0000000E+00  0.0000000E+00  0.0000000E+00  0.0000000E+00
  0.2699998E+01  0.6754603E+00  0.6754603E+00  0.2148533E+01  0.1074266E+01  0.8847104E-01  0.2351210E+01  0.1742918E-03  0.1546371E-01  0.3539250E-05  0.3140132E-03  0.1265023E-01  0.5611838E+00  0.1802079E-02  0.1598860E+00  0.2067793E-01  0.9173051E+00  0.2213226E-01  0.9818208E+00  0.1386094E-06  0.1051790E-04  0.9942136E-02  0.7544250E+00  0.2413036E-01  0.9155251E+00  0.0000000E+00  0.0000000E+00  0.4527413E-01  0.1145158E+01  0.3436785E-01  0.1303943E+01  0.3201654E-07  0.2429466E-05  0.1630877E-05  0.1237535E-03  0.1710385E-01  0.6489335E+00  0.1798712E-02  0.1364892E+00  0.2982461E-01  0.1131569E+01  0.1491871E-01  0.1132055E+01  0.3314073E-05  0.2514771E-03  0.3051618E-01  0.1157808E+01  0.3395397E+01  0.3395397E+01  0.8116118E-02  0.4313886E+00  0.6620490E-02  0.1174781E+01  0.1633104E-01  0.2897881E+01  0.2501793E-01  0.2219668E+01  0.1139683E-01  0.2022323E+01  0.3738312E-01  0.3316746E+01  0.3454402E-01  0.3064852E+01  0.2923388E-03  0.4436626E-01  0.6682026E-03  0.1014085E+00  0.1877993E-01  0.1425051E+01  0.1289104E-01  0.1956385E+01  0.4045076E-01  0.2046312E+01  0.4096620E-01  0.3108581E+01  0.8372243E-02  0.1270598E+01  0.1815647E-01  0.2755484E+01  0.3234886E-01  0.2454682E+01  0.1317661E-01  0.1999724E+01  0.4587683E-01  0.3481206E+01  0.2471503E-01  0.3750832E+01  0.2250412E-01  0.3415296E+01  0.4512024E-01  0.3423795E+01  0.0000000E+00  0.0000000E+00  0.8692202E-03  0.2901858E-02  0.6241106E-03  0.2083569E-02  0.9918654E-02  0.1655652E-01  0.1665799E-01  0.5561206E-01  0.1257323E+00  0.2098763E+00  0.1421610E-01  0.2372996E-01  0.0000000E+00  0.0000000E+00  0.0000000E+00  0.0000000E+00  0.1237044E-03  0.1766044E-03  0.3290041E-06  0.9393935E-06  0.8323685E-04  0.7922103E-04  0.1492667E+00  0.2130978E+00  0.6579964E-05  0.1878753E-04  0.2951107E-03  0.8426188E-03  0.2025814E-01  0.2892116E-01  0.1277143E-01  0.3646580E-01  0.1588973E+00  0.2268467E+00  0.2807921E-01  0.8017354E-01  0.5540341E-03  0.1581913E-02  0.1576660E+00  0.2250890E+00  0.0000000E+00  0.0000000E+00  0.0000000E+00  0.0000000E+00  0.5810329E-03  0.2905165E-03  0.0000000E+00  0.0000000E+00  0.0000000E+00  0.0000000E+00  0.3875017E-02  0.1937509E-02  0.0000000E+00  0.0000000E+00  0.0000000E+00  0.0000000E+00  0.1647546E-02  0.7045429E-03  0.0000000E+00  0.0000000E+00  0.2899763E-01  0.8266869E-02  0.0000000E+00  0.0000000E+00  0.0000000E+00  0.0000000E+00  0.0000000E+00  0.0000000E+00  0.0000000E+00  0.0000000E+00  0.0000000E+00  0.0000000E+00  0.0000000E+00  0.0000000E+00  0.4225374E-02  0.3613807E-02  0.0000000E+00  0.0000000E+00  0.0000000E+00  0.0000000E+00  0.0000000E+00  0.0000000E+00  0.6645049E-03  0.3322524E-03  0.0000000E+00  0.0000000E+00  0.0000000E+00  0.0000000E+00  0.8449638E-02  0.4224819E-02  0.0000000E+00  0.0000000E+00  0.1098360E-05  0.9393872E-06  0.5120513E-02  0.2189693E-02  0.0000000E+00  0.0000000E+00  0.5081286E-01  0.1448612E-01  0.0000000E+00  0.0000000E+00  0.0000000E+00  0.0000000E+00  0.0000000E+00  0.0000000E+00  0.0000000E+00  0.0000000E+00
  0.2729998E+01  0.8637986E+00  0.8637986E+00  0.2249063E+01  0.1124531E+01  0.1008713E+00  0.2680760E+01  0.1767005E-03  0.1567741E-01  0.7651785E-05  0.6788900E-03  0.1469958E-01  0.6520961E+00  0.2610018E-02  0.2315688E+00  0.2461544E-01  0.1091979E+01  0.2360570E-01  0.1047185E+01  0.7885390E-06  0.5983558E-04  0.1297557E-01  0.9846069E+00  0.2571138E-01  0.9755102E+00  0.2123833E-07  0.1611598E-05  0.4671943E-01  0.1181715E+01  0.3866708E-01  0.1467060E+01  0.1813764E-06  0.1376313E-04  0.5051022E-05  0.3832795E-03  0.1962515E-01  0.7445939E+00  0.2736816E-02  0.2076739E+00  0.3471707E-01  0.1317193E+01  0.1601173E-01  0.1214995E+01  0.1024199E-04  0.7771784E-03  0.3545443E-01  0.1345169E+01  0.3534577E+01  0.3534577E+01  0.1008733E-01  0.5361627E+00  0.7155445E-02  0.1269706E+01  0.1734510E-01  0.3077821E+01  0.2671966E-01  0.2370651E+01  0.1197850E-01  0.2125539E+01  0.3857719E-01  0.3422688E+01  0.3630153E-01  0.3220784E+01  0.3964024E-03  0.6015928E-01  0.8976641E-03  0.1362323E+00  0.2034153E-01  0.1543548E+01  0.1423010E-01  0.2159605E+01  0.4241728E-01  0.2145794E+01  0.4230021E-01  0.3209808E+01  0.9009137E-02  0.1367255E+01  0.1957828E-01  0.2971262E+01  0.3429594E-01  0.2602430E+01  0.1380772E-01  0.2095503E+01  0.4741605E-01  0.3598005E+01  0.2572216E-01  0.3903676E+01  0.2405388E-01  0.3650492E+01  0.4663889E-01  0.3539033E+01  0.0000000E+00  0.0000000E+00  0.1374563E-02  0.4588927E-02  0.1196239E-02  0.3993598E-02  0.1161431E-01  0.1938697E-01  0.2014800E-01  0.6726333E-01  0.1375553E+00  0.2296116E+00  0.1640334E-01  0.2738096E-01  0.0000000E+00  0.0000000E+00  0.0000000E+00  0.0000000E+00  0.1592365E-03  0.2273310E-03  0.6580033E-06  0.1878773E-05  0.1197557E-03  0.1139781E-03  0.1598602E+00  0.2282214E+00  0.2566169E-04  0.7327087E-04  0.6231211E-03  0.1779175E-02  0.2300164E-01  0.3283787E-01  0.1645318E-01  0.4697817E-01  0.1723638E+00  0.2460721E+00  0.3126393E-01  0.8926675E-01  0.1070565E-02  0.3056746E-02  0.1701292E+00  0.2428818E+00  0.0000000E+00  0.0000000E+00  0.0000000E+00  0.0000000E+00  0.7864238E-03  0.3932119E-03  0.0000000E+00  0.0000000E+00  0.0000000E+00  0.0000000E+00  0.4316561E-02  0.2158280E-02  0.0000000E+00  0.0000000E+00  0.0000000E+00  0.0000000E+00  0.1994630E-02  0.8529667E-03  0.0000000E+00  0.0000000E+00  0.3055949E-01  0.8712136E-02  0.0000000E+00  0.0000000E+00  0.0000000E+00  0.0000000E+00  0.0000000E+00  0.0000000E+00  0.0000000E+00  0.0000000E+00  0.0000000E+00  0.0000000E+00  0.0000000E+00  0.0000000E+00  0.4754782E-02  0.4066590E-02  0.0000000E+00  0.0000000E+00  0.0000000E+00  0.0000000E+00  0.0000000E+00  0.0000000E+00  0.8676986E-03  0.4338493E-03  0.0000000E+00  0.0000000E+00  0.0000000E+00  0.0000000E+00  0.9464511E-02  0.4732255E-02  0.0000000E+00  0.0000000E+00  0.5491795E-05  0.4696929E-05  0.5745476E-02  0.2456947E-02  0.0000000E+00  0.0000000E+00  0.5405185E-01  0.1540952E-01  0.0000000E+00  0.0000000E+00  0.0000000E+00  0.0000000E+00  0.0000000E+00  0.0000000E+00  0.0000000E+00  0.0000000E+00
  0.2759998E+01  0.1062834E+01  0.1062834E+01  0.2360368E+01  0.1180184E+01  0.1121462E+00  0.2980402E+01  0.1824247E-03  0.1618528E-01  0.2927564E-04  0.2597426E-02  0.1680520E-01  0.7455047E+00  0.3599527E-02  0.3193612E+00  0.2842560E-01  0.1261003E+01  0.2515699E-01  0.1116003E+01  0.3752534E-05  0.2847482E-03  0.1600108E-01  0.1214188E+01  0.2735030E-01  0.1037692E+01  0.1488779E-06  0.1129709E-04  0.4831330E-01  0.1222030E+01  0.4253330E-01  0.1613747E+01  0.9488467E-06  0.7199999E-04  0.1312897E-04  0.9962473E-03  0.2223534E-01  0.8436264E+00  0.3890485E-02  0.2952161E+00  0.3934318E-01  0.1492712E+01  0.1716705E-01  0.1302663E+01  0.2819647E-04  0.2139593E-02  0.4007031E-01  0.1520299E+01  0.3673547E+01  0.3673547E+01  0.1239075E-01  0.6585941E+00  0.7722155E-02  0.1370267E+01  0.1834166E-01  0.3254658E+01  0.2847368E-01  0.2526273E+01  0.1260466E-01  0.2236648E+01  0.3986117E-01  0.3536607E+01  0.3809036E-01  0.3379494E+01  0.5280566E-03  0.8013956E-01  0.1182646E-02  0.1794821E+00  0.2197882E-01  0.1667788E+01  0.1559109E-01  0.2366153E+01  0.4441126E-01  0.2246665E+01  0.4376524E-01  0.3320977E+01  0.9692518E-02  0.1470967E+01  0.2100735E-01  0.3188142E+01  0.3628717E-01  0.2753528E+01  0.1447885E-01  0.2197356E+01  0.4908677E-01  0.3724782E+01  0.2674818E-01  0.4059389E+01  0.2560150E-01  0.3885364E+01  0.4830607E-01  0.3665542E+01  0.0000000E+00  0.0000000E+00  0.2047371E-02  0.6835069E-02  0.2131252E-02  0.7115102E-02  0.1347185E-01  0.2248763E-01  0.2348237E-01  0.7839500E-01  0.1481182E+00  0.2472435E+00  0.1879148E-01  0.3136733E-01  0.0000000E+00  0.0000000E+00  0.0000000E+00  0.0000000E+00  0.2099021E-03  0.2996629E-03  0.7895958E-05  0.2254504E-04  0.1618674E-03  0.1540581E-03  0.1689060E+00  0.2411356E+00  0.7303771E-04  0.2085419E-03  0.1243287E-02  0.3549912E-02  0.2586229E-01  0.3692183E-01  0.2030544E-01  0.5797739E-01  0.1842256E+00  0.2630062E+00  0.3433875E-01  0.9804618E-01  0.1951953E-02  0.5573339E-02  0.1811065E+00  0.2585534E+00  0.0000000E+00  0.0000000E+00  0.0000000E+00  0.0000000E+00  0.1071993E-02  0.5359966E-03  0.0000000E+00  0.0000000E+00  0.0000000E+00  0.0000000E+00  0.4800931E-02  0.2400465E-02  0.0000000E+00  0.0000000E+00  0.0000000E+00  0.0000000E+00  0.2404312E-02  0.1028160E-02  0.0000000E+00  0.0000000E+00  0.3211915E-01  0.9156778E-02  0.0000000E+00  0.0000000E+00  0.0000000E+00  0.0000000E+00  0.0000000E+00  0.0000000E+00  0.0000000E+00  0.0000000E+00  0.0000000E+00  0.0000000E+00  0.0000000E+00  0.0000000E+00  0.5246846E-02  0.4487434E-02  0.0000000E+00  0.0000000E+00  0.0000000E+00  0.0000000E+00  0.0000000E+00  0.0000000E+00  0.1122513E-02  0.5612563E-03  0.0000000E+00  0.0000000E+00  0.0000000E+00  0.0000000E+00  0.1056397E-01  0.5281983E-02  0.0000000E+00  0.0000000E+00  0.1537676E-04  0.1315118E-04  0.6428655E-02  0.2749095E-02  0.0000000E+00  0.0000000E+00  0.5755340E-01  0.1640777E-01  0.0000000E+00  0.0000000E+00  0.0000000E+00  0.0000000E+00  0.0000000E+00  0.0000000E+00  0.0000000E+00  0.0000000E+00
  0.2789998E+01  0.1265844E+01  0.1265844E+01  0.2483661E+01  0.1241830E+01  0.1222471E+00  0.3248843E+01  0.1959092E-03  0.1738167E-01  0.8955404E-04  0.7945511E-02  0.1899408E-01  0.8426065E+00  0.4734206E-02  0.4200334E+00  0.3203863E-01  0.1421283E+01  0.2678053E-01  0.1188025E+01  0.1145823E-04  0.8694683E-03  0.1887826E-01  0.1432512E+01  0.2904811E-01  0.1102108E+01  0.5432560E-06  0.4122312E-04  0.5009260E-01  0.1267035E+01  0.4598267E-01  0.1744619E+01  0.3699900E-05  0.2807542E-03  0.3195343E-04  0.2424677E-02  0.2491236E-01  0.9451948E+00  0.5218922E-02  0.3960201E+00  0.4363061E-01  0.1655380E+01  0.1838822E-01  0.1395327E+01  0.6533369E-04  0.4957624E-02  0.4430090E-01  0.1680811E+01  0.3812695E+01  0.3812695E+01  0.1503961E-01  0.7993863E+00  0.8324822E-02  0.1477208E+01  0.1932473E-01  0.3429098E+01  0.3027853E-01  0.2686404E+01  0.1327340E-01  0.2355314E+01  0.4124592E-01  0.3659466E+01  0.3991650E-01  0.3541515E+01  0.6946720E-03  0.1054256E+00  0.1531954E-02  0.2324942E+00  0.2368920E-01  0.1797574E+01  0.1695981E-01  0.2573874E+01  0.4643965E-01  0.2349277E+01  0.4537595E-01  0.3443200E+01  0.1042491E-01  0.1582118E+01  0.2244268E-01  0.3405973E+01  0.3832172E-01  0.2907913E+01  0.1519917E-01  0.2306674E+01  0.5088671E-01  0.3861365E+01  0.2778717E-01  0.4217069E+01  0.2713962E-01  0.4118796E+01  0.5013176E-01  0.3804078E+01  0.0000000E+00  0.0000000E+00  0.2893557E-02  0.9660030E-02  0.3520942E-02  0.1175453E-01  0.1549131E-01  0.2585856E-01  0.2651742E-01  0.8852739E-01  0.1570680E+00  0.2621827E+00  0.2133106E-01  0.3560647E-01  0.0000000E+00  0.0000000E+00  0.0000000E+00  0.0000000E+00  0.2664901E-03  0.3804497E-03  0.4375687E-04  0.1249374E-03  0.2158225E-03  0.2054100E-03  0.1768095E+00  0.2524189E+00  0.1651574E-03  0.4715679E-03  0.2245092E-02  0.6410330E-02  0.2890297E-01  0.4126279E-01  0.2410707E-01  0.6883202E-01  0.1945805E+00  0.2777892E+00  0.3740205E-01  0.1067927E+00  0.3252833E-02  0.9287694E-02  0.1905941E+00  0.2720982E+00  0.0000000E+00  0.0000000E+00  0.0000000E+00  0.0000000E+00  0.1412482E-02  0.7062411E-03  0.0000000E+00  0.0000000E+00  0.0000000E+00  0.0000000E+00  0.5345726E-02  0.2672863E-02  0.0000000E+00  0.0000000E+00  0.3295083E-05  0.2818163E-05  0.2826083E-02  0.1208522E-02  0.0000000E+00  0.0000000E+00  0.3363159E-01  0.9587955E-02  0.0000000E+00  0.0000000E+00  0.0000000E+00  0.0000000E+00  0.0000000E+00  0.0000000E+00  0.1098354E-05  0.4696907E-06  0.0000000E+00  0.0000000E+00  0.0000000E+00  0.0000000E+00  0.5770762E-02  0.4935520E-02  0.0000000E+00  0.0000000E+00  0.0000000E+00  0.0000000E+00  0.0000000E+00  0.0000000E+00  0.1450917E-02  0.7254587E-03  0.3295065E-05  0.3295065E-05  0.0000000E+00  0.0000000E+00  0.1169638E-01  0.5848188E-02  0.0000000E+00  0.0000000E+00  0.3185199E-04  0.2724183E-04  0.7139283E-02  0.3052983E-02  0.0000000E+00  0.0000000E+00  0.6110972E-01  0.1742163E-01  0.0000000E+00  0.0000000E+00  0.0000000E+00  0.0000000E+00  0.0000000E+00  0.0000000E+00  0.0000000E+00  0.0000000E+00
  0.2819998E+01  0.1466914E+01  0.1466914E+01  0.2619507E+01  0.1309754E+01  0.1311956E+00  0.3486659E+01  0.2222596E-03  0.1971956E-01  0.1796073E-03  0.1593531E-01  0.2126649E-01  0.9434142E+00  0.5995492E-02  0.5319386E+00  0.3541948E-01  0.1571263E+01  0.2848225E-01  0.1263517E+01  0.3174178E-04  0.2408617E-02  0.2155842E-01  0.1635887E+01  0.3081796E-01  0.1169258E+01  0.2088050E-05  0.1584445E-03  0.5207823E-01  0.1317260E+01  0.4903262E-01  0.1860336E+01  0.1174498E-04  0.8912279E-03  0.7133503E-04  0.5413015E-02  0.2763708E-01  0.1048573E+01  0.6692127E-02  0.5078092E+00  0.4759083E-01  0.1805634E+01  0.1966678E-01  0.1492346E+01  0.1377250E-03  0.1045079E-01  0.4815880E-01  0.1827183E+01  0.3952481E+01  0.3952481E+01  0.1806836E-01  0.9603710E+00  0.8961481E-02  0.1590180E+01  0.2028932E-01  0.3600261E+01  0.3213197E-01  0.2850847E+01  0.1398282E-01  0.2481198E+01  0.4272220E-01  0.3790446E+01  0.4177811E-01  0.3706683E+01  0.9018595E-03  0.1368691E+00  0.1952030E-02  0.2962462E+00  0.2548488E-01  0.1933833E+01  0.1832915E-01  0.2781689E+01  0.4851368E-01  0.2454197E+01  0.4713060E-01  0.3576346E+01  0.1120600E-01  0.1700658E+01  0.2389119E-01  0.3625803E+01  0.4040045E-01  0.3065650E+01  0.1596621E-01  0.2423083E+01  0.5281313E-01  0.4007544E+01  0.2883952E-01  0.4376777E+01  0.2867093E-01  0.4351192E+01  0.5212578E-01  0.3955387E+01  0.0000000E+00  0.0000000E+00  0.3877256E-02  0.1294407E-01  0.5542648E-02  0.1850392E-01  0.1757485E-01  0.2933647E-01  0.2929055E-01  0.9778538E-01  0.1651854E+00  0.2757326E+00  0.2407952E-01  0.4019428E-01  0.0000000E+00  0.0000000E+00  0.0000000E+00  0.0000000E+00  0.3345926E-03  0.4776749E-03  0.1552865E-03  0.4433839E-03  0.2898476E-03  0.2758637E-03  0.1836680E+00  0.2622102E+00  0.3503839E-03  0.1000438E-02  0.3873310E-02  0.1105932E-01  0.3205453E-01  0.4576206E-01  0.2779881E-01  0.7937292E-01  0.2036808E+00  0.2907812E+00  0.4040287E-01  0.1153609E+00  0.5171260E-02  0.1476531E-01  0.1989694E+00  0.2840550E+00  0.0000000E+00  0.0000000E+00  0.0000000E+00  0.0000000E+00  0.1837550E-02  0.9187749E-03  0.0000000E+00  0.0000000E+00  0.1098360E-05  0.5491802E-06  0.5902588E-02  0.2951294E-02  0.0000000E+00  0.0000000E+00  0.1537708E-04  0.1315145E-04  0.3275304E-02  0.1400623E-02  0.0000000E+00  0.0000000E+00  0.3530987E-01  0.1006641E-01  0.0000000E+00  0.0000000E+00  0.0000000E+00  0.0000000E+00  0.0000000E+00  0.0000000E+00  0.2196709E-05  0.9393822E-06  0.0000000E+00  0.0000000E+00  0.0000000E+00  0.0000000E+00  0.6332020E-02  0.5415543E-02  0.0000000E+00  0.0000000E+00  0.0000000E+00  0.0000000E+00  0.0000000E+00  0.0000000E+00  0.1849617E-02  0.9248087E-03  0.4393416E-05  0.4393416E-05  0.0000000E+00  0.0000000E+00  0.1296168E-01  0.6480842E-02  0.0000000E+00  0.0000000E+00  0.8347501E-04  0.7139309E-04  0.7797203E-02  0.3334330E-02  0.0000000E+00  0.0000000E+00  0.6479243E-01  0.1847153E-01  0.0000000E+00  0.0000000E+00  0.0000000E+00  0.0000000E+00  0.0000000E+00  0.0000000E+00  0.0000000E+00  0.0000000E+00
  0.2849998E+01  0.1662107E+01  0.1662107E+01  0.2769131E+01  0.1384566E+01  0.1390501E+00  0.3695402E+01  0.2690042E-03  0.2386688E-01  0.2926073E-03  0.2596103E-01  0.2361919E-01  0.1047783E+01  0.7345062E-02  0.6516765E+00  0.3856002E-01  0.1710582E+01  0.3027835E-01  0.1343194E+01  0.7862777E-04  0.5966400E-02  0.2397968E-01  0.1819616E+01  0.3264827E-01  0.1238701E+01  0.7119106E-05  0.5402090E-03  0.5429536E-01  0.1373339E+01  0.5177386E-01  0.1964341E+01  0.3311562E-04  0.2512866E-02  0.1444417E-03  0.1096047E-01  0.3042117E-01  0.1154203E+01  0.8245619E-02  0.6256906E+00  0.5121006E-01  0.1942950E+01  0.2098762E-01  0.1592574E+01  0.2633742E-03  0.1998525E-01  0.5165622E-01  0.1959878E+01  0.4093564E+01  0.4093564E+01  0.2151418E-01  0.1143523E+01  0.9637336E-02  0.1710108E+01  0.2123484E-01  0.3768040E+01  0.3403335E-01  0.3019544E+01  0.1474285E-01  0.2616062E+01  0.4430892E-01  0.3931225E+01  0.4366402E-01  0.3874007E+01  0.1153603E-02  0.1750745E+00  0.2454990E-02  0.3725770E+00  0.2735284E-01  0.2075577E+01  0.1968644E-01  0.2987676E+01  0.5064060E-01  0.2561793E+01  0.4902535E-01  0.3720122E+01  0.1204323E-01  0.1827719E+01  0.2534096E-01  0.3845824E+01  0.4251149E-01  0.3225839E+01  0.1678242E-01  0.2546953E+01  0.5487739E-01  0.4164183E+01  0.2990444E-01  0.4538393E+01  0.3018111E-01  0.4580381E+01  0.5428367E-01  0.4119132E+01  0.0000000E+00  0.0000000E+00  0.4986952E-02  0.1664875E-01  0.8326314E-02  0.2779708E-01  0.1978736E-01  0.3302968E-01  0.3179723E-01  0.1061538E+00  0.1722609E+00  0.2875432E+00  0.2691458E-01  0.4492665E-01  0.0000000E+00  0.0000000E+00  0.0000000E+00  0.0000000E+00  0.4207899E-03  0.6007329E-03  0.4402000E-03  0.1256887E-02  0.3928236E-03  0.3738716E-03  0.1894942E+00  0.2705280E+00  0.6593140E-03  0.1882515E-02  0.6320062E-02  0.1804544E-01  0.3537997E-01  0.5050956E-01  0.3128819E-01  0.8933602E-01  0.2116327E+00  0.3021335E+00  0.4326518E-01  0.1235335E+00  0.7799343E-02  0.2226918E-01  0.2062748E+00  0.2944844E+00  0.0000000E+00  0.0000000E+00  0.0000000E+00  0.0000000E+00  0.2319728E-02  0.1159864E-02  0.0000000E+00  0.0000000E+00  0.2196707E-05  0.1098353E-05  0.6511077E-02  0.3255538E-02  0.0000000E+00  0.0000000E+00  0.6480293E-04  0.5542356E-04  0.3800314E-02  0.1625134E-02  0.0000000E+00  0.0000000E+00  0.3693982E-01  0.1053109E-01  0.0000000E+00  0.0000000E+00  0.0000000E+00  0.0000000E+00  0.0000000E+00  0.0000000E+00  0.4393440E-05  0.1878774E-05  0.0000000E+00  0.0000000E+00  0.0000000E+00  0.0000000E+00  0.6819692E-02  0.5832632E-02  0.0000000E+00  0.0000000E+00  0.0000000E+00  0.0000000E+00  0.0000000E+00  0.0000000E+00  0.2269192E-02  0.1134596E-02  0.9885167E-05  0.9885167E-05  0.1098346E-05  0.5491731E-06  0.1423248E-01  0.7116241E-02  0.0000000E+00  0.0000000E+00  0.1724421E-03  0.1474834E-03  0.8502344E-02  0.3635870E-02  0.0000000E+00  0.0000000E+00  0.6850910E-01  0.1953110E-01  0.0000000E+00  0.0000000E+00  0.0000000E+00  0.0000000E+00  0.0000000E+00  0.0000000E+00  0.0000000E+00  0.0000000E+00
  0.2879998E+01  0.1848504E+01  0.1848504E+01  0.2933110E+01  0.1466555E+01  0.1459904E+00  0.3879847E+01  0.3493229E-03  0.3099301E-01  0.4587211E-03  0.4069915E-01  0.2602797E-01  0.1154641E+01  0.8769711E-02  0.7780758E+00  0.4148209E-01  0.1840209E+01  0.3215430E-01  0.1426414E+01  0.1712987E-03  0.1299842E-01  0.2616254E-01  0.1985255E+01  0.3455168E-01  0.1310918E+01  0.1793663E-04  0.1361060E-02  0.5676092E-01  0.1435703E+01  0.5425533E-01  0.2058490E+01  0.7889622E-04  0.5986770E-02  0.2711962E-03  0.2057880E-01  0.3323311E-01  0.1260890E+01  0.9839682E-02  0.7466507E+00  0.5455131E-01  0.2069720E+01  0.2235737E-01  0.1696513E+01  0.4697269E-03  0.3564362E-01  0.5484043E-01  0.2080690E+01  0.4236423E+01  0.4236423E+01  0.2539694E-01  0.1349900E+01  0.1035224E-01  0.1836966E+01  0.2216177E-01  0.3932521E+01  0.3599032E-01  0.3193172E+01  0.1554885E-01  0.2759084E+01  0.4600471E-01  0.4081680E+01  0.4558489E-01  0.4044432E+01  0.1454338E-02  0.2207150E+00  0.3047248E-02  0.4624600E+00  0.2929328E-01  0.2222820E+01  0.2102642E-01  0.3191036E+01  0.5283171E-01  0.2672636E+01  0.5106428E-01  0.3874839E+01  0.1294190E-01  0.1964103E+01  0.2679585E-01  0.4066624E+01  0.4467120E-01  0.3389721E+01  0.1765235E-01  0.2678977E+01  0.5709374E-01  0.4332364E+01  0.3099154E-01  0.4703374E+01  0.3167547E-01  0.4807170E+01  0.5661434E-01  0.4295986E+01  0.0000000E+00  0.0000000E+00  0.6249978E-02  0.2086531E-01  0.1181665E-01  0.3944944E-01  0.2204628E-01  0.3680033E-01  0.3397719E-01  0.1134315E+00  0.1786283E+00  0.2981719E+00  0.2985132E-01  0.4982876E-01  0.0000000E+00  0.0000000E+00  0.0000000E+00  0.0000000E+00  0.5221217E-03  0.7453974E-03  0.1057410E-02  0.3019185E-02  0.5092892E-03  0.4847183E-03  0.1947052E+00  0.2779673E+00  0.1143279E-02  0.3264362E-02  0.9723512E-02  0.2776319E-01  0.3879981E-01  0.5539184E-01  0.3466504E-01  0.9897783E-01  0.2185851E+00  0.3120590E+00  0.4611824E-01  0.1316797E+00  0.1123836E-01  0.3208847E-01  0.2127699E+00  0.3037570E+00  0.0000000E+00  0.0000000E+00  0.0000000E+00  0.0000000E+00  0.2902949E-02  0.1451474E-02  0.0000000E+00  0.0000000E+00  0.2196707E-05  0.1098353E-05  0.7112973E-02  0.3556486E-02  0.0000000E+00  0.0000000E+00  0.1449830E-03  0.1239986E-03  0.4380237E-02  0.1873128E-02  0.0000000E+00  0.0000000E+00  0.3882240E-01  0.1106779E-01  0.0000000E+00  0.0000000E+00  0.0000000E+00  0.0000000E+00  0.0000000E+00  0.0000000E+00  0.8786801E-05  0.3757514E-05  0.0000000E+00  0.0000000E+00  0.1098339E-05  0.4696846E-06  0.7352395E-02  0.6288233E-02  0.0000000E+00  0.0000000E+00  0.0000000E+00  0.0000000E+00  0.0000000E+00  0.0000000E+00  0.2739294E-02  0.1369647E-02  0.2086886E-04  0.2086886E-04  0.6590153E-05  0.3295076E-05  0.1561201E-01  0.7806005E-02  0.0000000E+00  0.0000000E+00  0.3284114E-03  0.2808782E-03  0.9297559E-02  0.3975930E-02  0.0000000E+00  0.0000000E+00  0.7226985E-01  0.2060325E-01  0.0000000E+00  0.0000000E+00  0.0000000E+00  0.0000000E+00  0.0000000E+00  0.0000000E+00  0.0000000E+00  0.0000000E+00
  0.2909998E+01  0.2025090E+01  0.2025090E+01  0.3111994E+01  0.1555997E+01  0.1520979E+00  0.4042160E+01  0.4750670E-03  0.4214941E-01  0.6871099E-03  0.6096251E-01  0.2849264E-01  0.1263978E+01  0.1023835E-01  0.9083780E+00  0.4419532E-01  0.1960573E+01  0.3410130E-01  0.1512786E+01  0.3349262E-03  0.2541473E-01  0.2810068E-01  0.2132324E+01  0.3652915E-01  0.1385945E+01  0.4272783E-04  0.3242255E-02  0.5951473E-01  0.1505357E+01  0.5652545E-01  0.2144620E+01  0.1685235E-03  0.1278783E-01  0.4711568E-03  0.3575212E-01  0.3604616E-01  0.1367620E+01  0.1144834E-01  0.8687179E+00  0.5765214E-01  0.2187368E+01  0.2375229E-01  0.1802361E+01  0.7838843E-03  0.5948238E-01  0.5774254E-01  0.2190798E+01  0.4381674E+01  0.4381674E+01  0.2975652E-01  0.1581621E+01  0.1111337E-01  0.1972025E+01  0.2306901E-01  0.4093507E+01  0.3800540E-01  0.3371956E+01  0.1640335E-01  0.2910712E+01  0.4780531E-01  0.4241435E+01  0.4753298E-01  0.4217273E+01  0.1813245E-02  0.2751838E+00  0.3744568E-02  0.5682875E+00  0.3130613E-01  0.2375558E+01  0.2232937E-01  0.3388776E+01  0.5511216E-01  0.2787999E+01  0.5324062E-01  0.4039984E+01  0.1390077E-01  0.2109625E+01  0.2824210E-01  0.4286110E+01  0.4686455E-01  0.3556156E+01  0.1857561E-01  0.2819093E+01  0.5944400E-01  0.4510705E+01  0.3208476E-01  0.4869286E+01  0.3314716E-01  0.5030519E+01  0.5910888E-01  0.4485276E+01  0.0000000E+00  0.0000000E+00  0.7632444E-02  0.2548062E-01  0.1616467E-01  0.5396514E-01  0.2444469E-01  0.4080382E-01  0.3593313E-01  0.1199614E+00  0.1842532E+00  0.3075611E+00  0.3301705E-01  0.5511308E-01  0.0000000E+00  0.0000000E+00  0.0000000E+00  0.0000000E+00  0.6287170E-03  0.8975762E-03  0.2165804E-02  0.6183939E-02  0.6622749E-03  0.6303231E-03  0.1992602E+00  0.2844702E+00  0.1875959E-02  0.5356356E-02  0.1417787E-01  0.4048156E-01  0.4236025E-01  0.6047484E-01  0.3766849E-01  0.1075534E+00  0.2247276E+00  0.3208282E+00  0.4885583E-01  0.1394963E+00  0.1551571E-01  0.4430142E-01  0.2184269E+00  0.3118331E+00  0.0000000E+00  0.0000000E+00  0.0000000E+00  0.0000000E+00  0.3571843E-02  0.1785922E-02  0.1098368E-05  0.1098368E-05  0.4393443E-05  0.2196722E-05  0.7777481E-02  0.3888741E-02  0.0000000E+00  0.0000000E+00  0.2943593E-03  0.2517546E-03  0.4979937E-02  0.2129578E-02  0.0000000E+00  0.0000000E+00  0.4075989E-01  0.1162015E-01  0.0000000E+00  0.0000000E+00  0.0000000E+00  0.0000000E+00  0.0000000E+00  0.0000000E+00  0.1757358E-04  0.7515019E-05  0.0000000E+00  0.0000000E+00  0.2196691E-05  0.9393744E-06  0.7852145E-02  0.6715651E-02  0.0000000E+00  0.0000000E+00  0.0000000E+00  0.0000000E+00  0.0000000E+00  0.0000000E+00  0.3199516E-02  0.1599758E-02  0.4063931E-04  0.4063931E-04  0.1098355E-04  0.5491773E-05  0.1694432E-01  0.8472160E-02  0.0000000E+00  0.0000000E+00  0.5700476E-03  0.4875407E-03  0.1009827E-01  0.4318337E-02  0.0000000E+00  0.0000000E+00  0.7596364E-01  0.2165630E-01  0.0000000E+00  0.0000000E+00  0.0000000E+00  0.0000000E+00  0.0000000E+00  0.0000000E+00  0.0000000E+00  0.0000000E+00
  0.2939998E+01  0.2191323E+01  0.2191323E+01  0.3306023E+01  0.1653012E+01  0.1574787E+00  0.4185159E+01  0.6584518E-03  0.5841988E-01  0.1004190E-02  0.8909483E-01  0.3099817E-01  0.1375127E+01  0.1175050E-01  0.1042541E+01  0.4675261E-01  0.2074018E+01  0.3613068E-01  0.1602813E+01  0.5983796E-03  0.4540599E-01  0.2983498E-01  0.2263926E+01  0.3860090E-01  0.1464549E+01  0.9101726E-04  0.6906534E-02  0.6259490E-01  0.1583267E+01  0.5864766E-01  0.2225139E+01  0.3282079E-03  0.2490493E-01  0.7629086E-03  0.5789071E-01  0.3887540E-01  0.1474963E+01  0.1303562E-01  0.9891636E+00  0.6053510E-01  0.2296749E+01  0.2517298E-01  0.1910165E+01  0.1234448E-02  0.9367189E-01  0.6044773E-01  0.2293435E+01  0.4530110E+01  0.4530110E+01  0.3461087E-01  0.1839640E+01  0.1191576E-01  0.2114406E+01  0.2394998E-01  0.4249832E+01  0.4007478E-01  0.3555558E+01  0.1730991E-01  0.3071577E+01  0.4971083E-01  0.4410499E+01  0.4951926E-01  0.4393501E+01  0.2229481E-02  0.3383532E+00  0.4554190E-02  0.6911582E+00  0.3340136E-01  0.2534548E+01  0.2360041E-01  0.3581673E+01  0.5747771E-01  0.2907667E+01  0.5554016E-01  0.4214477E+01  0.1492420E-01  0.2264944E+01  0.2967090E-01  0.4502950E+01  0.4910766E-01  0.3726367E+01  0.1956040E-01  0.2968548E+01  0.6192407E-01  0.4698896E+01  0.3319491E-01  0.5037765E+01  0.3459901E-01  0.5250855E+01  0.6177361E-01  0.4687480E+01  0.0000000E+00  0.0000000E+00  0.9134009E-02  0.3049354E-01  0.2120630E-01  0.7079644E-01  0.2690395E-01  0.4490890E-01  0.3763701E-01  0.1256497E+00  0.1892388E+00  0.3158833E+00  0.3626291E-01  0.6053117E-01  0.0000000E+00  0.0000000E+00  0.0000000E+00  0.0000000E+00  0.7645937E-03  0.1091558E-02  0.4021012E-02  0.1148105E-01  0.8504649E-03  0.8094337E-03  0.2033937E+00  0.2903713E+00  0.2915595E-02  0.8324792E-02  0.1967875E-01  0.5618800E-01  0.4603336E-01  0.6571869E-01  0.4031566E-01  0.1151118E+00  0.2302242E+00  0.3286754E+00  0.5152041E-01  0.1471044E+00  0.2055587E-01  0.5869242E-01  0.2235627E+00  0.3191652E+00  0.0000000E+00  0.0000000E+00  0.0000000E+00  0.0000000E+00  0.4330806E-02  0.2165403E-02  0.1098368E-05  0.1098368E-05  0.7688459E-05  0.3844229E-05  0.8416715E-02  0.4208358E-02  0.0000000E+00  0.0000000E+00  0.5678449E-03  0.4856568E-03  0.5666399E-02  0.2423131E-02  0.0000000E+00  0.0000000E+00  0.4281601E-01  0.1220632E-01  0.0000000E+00  0.0000000E+00  0.0000000E+00  0.0000000E+00  0.0000000E+00  0.0000000E+00  0.2745875E-04  0.1174223E-04  0.0000000E+00  0.0000000E+00  0.5491763E-05  0.2348451E-05  0.8310156E-02  0.7107370E-02  0.0000000E+00  0.0000000E+00  0.0000000E+00  0.0000000E+00  0.0000000E+00  0.0000000E+00  0.3708049E-02  0.1854025E-02  0.8786848E-04  0.8786848E-04  0.1647532E-04  0.8237661E-05  0.1826563E-01  0.9132817E-02  0.0000000E+00  0.0000000E+00  0.8742943E-03  0.7477517E-03  0.1084294E-01  0.4636782E-02  0.0000000E+00  0.0000000E+00  0.7967936E-01  0.2271561E-01  0.0000000E+00  0.0000000E+00  0.0000000E+00  0.0000000E+00  0.0000000E+00  0.0000000E+00  0.0000000E+00  0.0000000E+00
  0.2969998E+01  0.2347394E+01  0.2347394E+01  0.3515612E+01  0.1757806E+01  0.1622689E+00  0.4312464E+01  0.9146628E-03  0.8115172E-01  0.1434817E-02  0.1273014E+00  0.3354776E-01  0.1488230E+01  0.1328937E-01  0.1179074E+01  0.4918779E-01  0.2182046E+01  0.3825054E-01  0.1696853E+01  0.9914450E-03  0.7523242E-01  0.3139303E-01  0.2382153E+01  0.4076058E-01  0.1546489E+01  0.1785092E-03  0.1354556E-01  0.6600841E-01  0.1669608E+01  0.6066441E-01  0.2301656E+01  0.5812889E-03  0.4410913E-01  0.1175488E-02  0.8919787E-01  0.4169628E-01  0.1581990E+01  0.1459324E-01  0.1107358E+01  0.6326699E-01  0.2400400E+01  0.2660464E-01  0.2018803E+01  0.1855498E-02  0.1407981E+00  0.6298129E-01  0.2389560E+01  0.4682104E+01  0.4682104E+01  0.3996450E-01  0.2124196E+01  0.1277249E-01  0.2266430E+01  0.2482137E-01  0.4404457E+01  0.4218306E-01  0.3742612E+01  0.1827051E-01  0.3242032E+01  0.5171778E-01  0.4588562E+01  0.5154423E-01  0.4573163E+01  0.2709735E-02  0.4112380E+00  0.5481822E-02  0.8319386E+00  0.3556225E-01  0.2698520E+01  0.2483889E-01  0.3769628E+01  0.5993408E-01  0.3031929E+01  0.5795686E-01  0.4397860E+01  0.1601361E-01  0.2430277E+01  0.3109712E-01  0.4719398E+01  0.5141250E-01  0.3901262E+01  0.2061168E-01  0.3128093E+01  0.6452945E-01  0.4896597E+01  0.3432039E-01  0.5208572E+01  0.3602853E-01  0.5467804E+01  0.6457697E-01  0.4900203E+01  0.6579963E-06  0.6579963E-06  0.1068360E-01  0.3566679E-01  0.2694279E-01  0.8994749E-01  0.2942932E-01  0.4912432E-01  0.3919348E-01  0.1308459E+00  0.1937287E+00  0.3233779E+00  0.3968353E-01  0.6624097E-01  0.3289997E-06  0.9393809E-06  0.0000000E+00  0.0000000E+00  0.9142895E-03  0.1305269E-02  0.6722067E-02  0.1919327E-01  0.1088662E-02  0.1036139E-02  0.2070677E+00  0.2956164E+00  0.4250685E-02  0.1213683E-01  0.2612220E-01  0.7458577E-01  0.4986984E-01  0.7119576E-01  0.4283379E-01  0.1223017E+00  0.2352058E+00  0.3357873E+00  0.5409125E-01  0.1544448E+00  0.2642087E-01  0.7543854E-01  0.2281823E+00  0.3257602E+00  0.0000000E+00  0.0000000E+00  0.0000000E+00  0.0000000E+00  0.5228156E-02  0.2614078E-02  0.9885208E-05  0.9885208E-05  0.1208189E-04  0.6040946E-05  0.9204231E-02  0.4602116E-02  0.0000000E+00  0.0000000E+00  0.1039037E-02  0.8886505E-03  0.6341880E-02  0.2711988E-02  0.0000000E+00  0.0000000E+00  0.4492374E-01  0.1280721E-01  0.0000000E+00  0.0000000E+00  0.0000000E+00  0.0000000E+00  0.0000000E+00  0.0000000E+00  0.4722905E-04  0.2019663E-04  0.1098341E-05  0.9393702E-06  0.8786852E-05  0.3757535E-05  0.8779154E-02  0.7508487E-02  0.0000000E+00  0.0000000E+00  0.0000000E+00  0.0000000E+00  0.0000000E+00  0.0000000E+00  0.4275899E-02  0.2137949E-02  0.1252124E-03  0.1252124E-03  0.3404888E-04  0.1702444E-04  0.1966054E-01  0.9830272E-02  0.0000000E+00  0.0000000E+00  0.1263111E-02  0.1080293E-02  0.1171723E-01  0.5010657E-02  0.0000000E+00  0.0000000E+00  0.8323032E-01  0.2372794E-01  0.0000000E+00  0.0000000E+00  0.0000000E+00  0.0000000E+00  0.0000000E+00  0.0000000E+00  0.0000000E+00  0.0000000E+00
  0.2999998E+01  0.2494949E+01  0.2494949E+01  0.3740542E+01  0.1870271E+01  0.1665642E+00  0.4426615E+01  0.1252898E-02  0.1111610E+00  0.2011270E-02  0.1784461E+00  0.3612983E-01  0.1602775E+01  0.1484811E-01  0.1317370E+01  0.5150834E-01  0.2284989E+01  0.4043966E-01  0.1793966E+01  0.1546156E-02  0.1173248E+00  0.3280647E-01  0.2489407E+01  0.4300732E-01  0.1631732E+01  0.3256003E-03  0.2470706E-01  0.6978059E-01  0.1765020E+01  0.6261281E-01  0.2375580E+01  0.9479785E-03  0.7193411E-01  0.1738165E-02  0.1318947E+00  0.4453058E-01  0.1689525E+01  0.1609495E-01  0.1221310E+01  0.6588209E-01  0.2499619E+01  0.2803991E-01  0.2127713E+01  0.2660736E-02  0.2019009E+00  0.6536672E-01  0.2480065E+01  0.4838356E+01  0.4838356E+01  0.4584675E-01  0.2436850E+01  0.1368327E-01  0.2428043E+01  0.2566119E-01  0.4553480E+01  0.4434656E-01  0.3934564E+01  0.1927919E-01  0.3421018E+01  0.5381735E-01  0.4774841E+01  0.5360326E-01  0.4755847E+01  0.3263088E-02  0.4952166E+00  0.6539464E-02  0.9924498E+00  0.3780249E-01  0.2868513E+01  0.2603641E-01  0.3951367E+01  0.6249731E-01  0.3161597E+01  0.6047370E-01  0.4588841E+01  0.1716773E-01  0.2605429E+01  0.3251217E-01  0.4934150E+01  0.5376306E-01  0.4079626E+01  0.2172635E-01  0.3297260E+01  0.6724869E-01  0.5102937E+01  0.3546645E-01  0.5382501E+01  0.3742824E-01  0.5680229E+01  0.6753721E-01  0.5124831E+01  0.1315993E-05  0.1315993E-05  0.1230524E-01  0.4108057E-01  0.3299801E-01  0.1101626E+00  0.3197642E-01  0.5337603E-01  0.4056244E-01  0.1354162E+00  0.1977310E+00  0.3300588E+00  0.4321782E-01  0.7214051E-01  0.3289997E-06  0.9393809E-06  0.0000000E+00  0.0000000E+00  0.1082408E-02  0.1545281E-02  0.1029339E-01  0.2939035E-01  0.1376864E-02  0.1310436E-02  0.2103641E+00  0.3003225E+00  0.6014127E-02  0.1717192E-01  0.3312728E-01  0.9458712E-01  0.5375322E-01  0.7673980E-01  0.4510655E-01  0.1287910E+00  0.2396709E+00  0.3421617E+00  0.5664361E-01  0.1617324E+00  0.3298774E-01  0.9418868E-01  0.2324328E+00  0.3318284E+00  0.0000000E+00  0.0000000E+00  0.0000000E+00  0.0000000E+00  0.6127703E-02  0.3063852E-02  0.1537701E-04  0.1537701E-04  0.3295103E-04  0.1647551E-04  0.1002910E-01  0.5014548E-02  0.0000000E+00  0.0000000E+00  0.1693650E-02  0.1448516E-02  0.7129401E-02  0.3048757E-02  0.0000000E+00  0.0000000E+00  0.4728078E-01  0.1347917E-01  0.0000000E+00  0.0000000E+00  0.0000000E+00  0.0000000E+00  0.0000000E+00  0.0000000E+00  0.8127766E-04  0.3475689E-04  0.3295052E-05  0.2818137E-05  0.2086886E-04  0.8924184E-05  0.9210808E-02  0.7877665E-02  0.0000000E+00  0.0000000E+00  0.0000000E+00  0.0000000E+00  0.0000000E+00  0.0000000E+00  0.4842654E-02  0.2421327E-02  0.2240659E-03  0.2240659E-03  0.6480278E-04  0.3240139E-04  0.2103349E-01  0.1051675E-01  0.0000000E+00  0.0000000E+00  0.1856221E-02  0.1587558E-02  0.1262008E-01  0.5396744E-02  0.0000000E+00  0.0000000E+00  0.8664069E-01  0.2470020E-01  0.0000000E+00  0.0000000E+00  0.0000000E+00  0.0000000E+00  0.0000000E+00  0.0000000E+00  0.0000000E+00  0.0000000E+00
  0.3029998E+01  0.2634444E+01  0.2634444E+01  0.3980510E+01  0.1990255E+01  0.1704536E+00  0.4529981E+01  0.1688723E-02  0.1498287E+00  0.2745244E-02  0.2435665E+00  0.3874939E-01  0.1718983E+01  0.1640787E-01  0.1455757E+01  0.5374339E-01  0.2384140E+01  0.4270196E-01  0.1894325E+01  0.2286640E-02  0.1735139E+00  0.3410993E-01  0.2588316E+01  0.4535200E-01  0.1720691E+01  0.5566339E-03  0.4223825E-01  0.7391985E-01  0.1869718E+01  0.6453324E-01  0.2448442E+01  0.1459168E-02  0.1107240E+00  0.2465224E-02  0.1870651E+00  0.4734707E-01  0.1796385E+01  0.1755254E-01  0.1331915E+01  0.6840007E-01  0.2595153E+01  0.2947807E-01  0.2236843E+01  0.3677115E-02  0.2790253E+00  0.6765550E-01  0.2566904E+01  0.4999552E+01  0.4999552E+01  0.5225869E-01  0.2777658E+01  0.1464269E-01  0.2598289E+01  0.2649764E-01  0.4701904E+01  0.4657071E-01  0.4131897E+01  0.2033742E-01  0.3608797E+01  0.5600769E-01  0.4969175E+01  0.5569435E-01  0.4941374E+01  0.3893805E-02  0.5909362E+00  0.7730438E-02  0.1173196E+01  0.4011391E-01  0.3043907E+01  0.2719616E-01  0.4127375E+01  0.6517102E-01  0.3296854E+01  0.6308518E-01  0.4787004E+01  0.1838507E-01  0.2790176E+01  0.3391339E-01  0.5146804E+01  0.5617162E-01  0.4262391E+01  0.2291200E-01  0.3477198E+01  0.7006630E-01  0.5316742E+01  0.3662358E-01  0.5558112E+01  0.3880253E-01  0.5888795E+01  0.7064438E-01  0.5360608E+01  0.4605988E-05  0.4605988E-05  0.1397892E-01  0.4666808E-01  0.3932564E-01  0.1312871E+00  0.3456329E-01  0.5769410E-01  0.4186198E-01  0.1397546E+00  0.2014235E+00  0.3362224E+00  0.4689841E-01  0.7828428E-01  0.3289997E-06  0.9393809E-06  0.0000000E+00  0.0000000E+00  0.1285072E-02  0.1834610E-02  0.1466779E-01  0.4188040E-01  0.1717049E-02  0.1634209E-02  0.2134998E+00  0.3047992E+00  0.8065082E-02  0.2302793E-01  0.4053148E-01  0.1157281E+00  0.5777236E-01  0.8247765E-01  0.4721543E-01  0.1348125E+00  0.2437760E+00  0.3480223E+00  0.5910547E-01  0.1687617E+00  0.3992568E-01  0.1139983E+00  0.2363783E+00  0.3374610E+00  0.0000000E+00  0.0000000E+00  0.0000000E+00  0.0000000E+00  0.7089864E-02  0.3544932E-02  0.3624603E-04  0.3624603E-04  0.5052472E-04  0.2526236E-04  0.1088142E-01  0.5440709E-02  0.0000000E+00  0.0000000E+00  0.2575625E-02  0.2202837E-02  0.8002597E-02  0.3422163E-02  0.0000000E+00  0.0000000E+00  0.4975979E-01  0.1418591E-01  0.0000000E+00  0.0000000E+00  0.0000000E+00  0.0000000E+00  0.0000000E+00  0.0000000E+00  0.1208192E-03  0.5166610E-04  0.1537704E-04  0.1315141E-04  0.4393409E-04  0.1878760E-04  0.9600731E-02  0.8211151E-02  0.0000000E+00  0.0000000E+00  0.0000000E+00  0.0000000E+00  0.0000000E+00  0.0000000E+00  0.5445653E-02  0.2722827E-02  0.3207202E-03  0.3207202E-03  0.1098357E-03  0.5491783E-04  0.2246465E-01  0.1123232E-01  0.0000000E+00  0.0000000E+00  0.2660221E-02  0.2275189E-02  0.1351194E-01  0.5778133E-02  0.0000000E+00  0.0000000E+00  0.9006533E-01  0.2567652E-01  0.0000000E+00  0.0000000E+00  0.0000000E+00  0.0000000E+00  0.0000000E+00  0.0000000E+00  0.0000000E+00  0.0000000E+00
  0.3059998E+01  0.2768275E+01  0.2768275E+01  0.4235166E+01  0.2117583E+01  0.1739800E+00  0.4623700E+01  0.2225248E-02  0.1974308E+00  0.3660253E-02  0.3247489E+00  0.4140347E-01  0.1836722E+01  0.1797169E-01  0.1594503E+01  0.5592273E-01  0.2480818E+01  0.4503132E-01  0.1997659E+01  0.3229968E-02  0.2450951E+00  0.3532012E-01  0.2680147E+01  0.4780029E-01  0.1813581E+01  0.8967441E-03  0.6804636E-01  0.7842176E-01  0.1983589E+01  0.6645421E-01  0.2521325E+01  0.2123246E-02  0.1611153E+00  0.3378106E-02  0.2563360E+00  0.5016436E-01  0.1903276E+01  0.1894290E-01  0.1437417E+01  0.7083833E-01  0.2687662E+01  0.3090599E-01  0.2345196E+01  0.4914381E-02  0.3729110E+00  0.6987216E-01  0.2651005E+01  0.5165976E+01  0.5165976E+01  0.5919202E-01  0.3146178E+01  0.1566096E-01  0.2778978E+01  0.2732045E-01  0.4847909E+01  0.4884726E-01  0.4333879E+01  0.2145078E-01  0.3806358E+01  0.5828498E-01  0.5171224E+01  0.5781607E-01  0.5129620E+01  0.4606319E-02  0.6990696E+00  0.9057578E-02  0.1374607E+01  0.4249792E-01  0.3224809E+01  0.2831976E-01  0.4297895E+01  0.6796796E-01  0.3438345E+01  0.6577745E-01  0.4991298E+01  0.1965905E-01  0.2983520E+01  0.3529445E-01  0.5356398E+01  0.5864983E-01  0.4450441E+01  0.2416625E-01  0.3667546E+01  0.7298269E-01  0.5538043E+01  0.3779299E-01  0.5735584E+01  0.4014640E-01  0.6092745E+01  0.7385506E-01  0.5604239E+01  0.7895968E-05  0.7895968E-05  0.1569631E-01  0.5240154E-01  0.4570136E-01  0.1525723E+00  0.3723047E-01  0.6214625E-01  0.4308617E-01  0.1438415E+00  0.2048115E+00  0.3418777E+00  0.5066258E-01  0.8456755E-01  0.9869967E-06  0.2818135E-05  0.0000000E+00  0.0000000E+00  0.1511752E-02  0.2158225E-02  0.1964981E-01  0.5610540E-01  0.2130589E-02  0.2027798E-02  0.2164260E+00  0.3089767E+00  0.1044215E-01  0.2981508E-01  0.4818371E-01  0.1375772E+00  0.6191745E-01  0.8839532E-01  0.4918220E-01  0.1404281E+00  0.2475934E+00  0.3534721E+00  0.6146115E-01  0.1754878E+00  0.4699131E-01  0.1341726E+00  0.2400800E+00  0.3427458E+00  0.0000000E+00  0.0000000E+00  0.0000000E+00  0.0000000E+00  0.8183817E-02  0.4091909E-02  0.7468832E-04  0.7468832E-04  0.8457385E-04  0.4228693E-04  0.1177438E-01  0.5887188E-02  0.0000000E+00  0.0000000E+00  0.3678406E-02  0.3146005E-02  0.8883470E-02  0.3798852E-02  0.0000000E+00  0.0000000E+00  0.5243097E-01  0.1494743E-01  0.0000000E+00  0.0000000E+00  0.0000000E+00  0.0000000E+00  0.0000000E+00  0.0000000E+00  0.1735404E-03  0.7421135E-04  0.2745898E-04  0.2348466E-04  0.9116401E-04  0.3898461E-04  0.9988446E-02  0.8542749E-02  0.0000000E+00  0.0000000E+00  0.0000000E+00  0.0000000E+00  0.0000000E+00  0.0000000E+00  0.6107959E-02  0.3053979E-02  0.4294575E-03  0.4294575E-03  0.1691469E-03  0.8457346E-04  0.2404189E-01  0.1202094E-01  0.1098363E-05  0.9393889E-06  0.3702559E-02  0.3166662E-02  0.1449057E-01  0.6196626E-02  0.0000000E+00  0.0000000E+00  0.9309570E-01  0.2654044E-01  0.0000000E+00  0.0000000E+00  0.0000000E+00  0.0000000E+00  0.0000000E+00  0.0000000E+00  0.0000000E+00  0.0000000E+00
  0.3089998E+01  0.2896921E+01  0.2896921E+01  0.4503500E+01  0.2251750E+01  0.1772179E+00  0.4709751E+01  0.2874232E-02  0.2550107E+00  0.4740383E-02  0.4205814E+00  0.4408129E-01  0.1955514E+01  0.1955336E-01  0.1734834E+01  0.5806272E-01  0.2575752E+01  0.4744380E-01  0.2104680E+01  0.4403543E-02  0.3341478E+00  0.3646116E-01  0.2766731E+01  0.5036462E-01  0.1910873E+01  0.1380383E-02  0.1047456E+00  0.8326380E-01  0.2106063E+01  0.6840569E-01  0.2595366E+01  0.2942774E-02  0.2233023E+00  0.4493176E-02  0.3409493E+00  0.5297175E-01  0.2009790E+01  0.2029106E-01  0.1539718E+01  0.7324126E-01  0.2778831E+01  0.3232413E-01  0.2452806E+01  0.6388099E-02  0.4847391E+00  0.7204151E-01  0.2733312E+01  0.5338541E+01  0.5338541E+01  0.6662409E-01  0.3541209E+01  0.1674104E-01  0.2970634E+01  0.2814457E-01  0.4994145E+01  0.5116838E-01  0.4539816E+01  0.2260745E-01  0.4011606E+01  0.6063633E-01  0.5379843E+01  0.5997312E-01  0.5321000E+01  0.5409394E-02  0.8209468E+00  0.1053585E-01  0.1598953E+01  0.4495946E-01  0.3411595E+01  0.2940757E-01  0.4462985E+01  0.7087948E-01  0.3585632E+01  0.6853610E-01  0.5200629E+01  0.2100770E-01  0.3188195E+01  0.3666822E-01  0.5564886E+01  0.6119888E-01  0.4643867E+01  0.2548590E-01  0.3867821E+01  0.7597949E-01  0.5765444E+01  0.3898357E-01  0.5916271E+01  0.4146486E-01  0.6292839E+01  0.7717462E-01  0.5856133E+01  0.1250194E-04  0.1250194E-04  0.1742913E-01  0.5818647E-01  0.5186455E-01  0.1731478E+00  0.3987796E-01  0.6656552E-01  0.4423998E-01  0.1476935E+00  0.2079225E+00  0.3470708E+00  0.5461524E-01  0.9116545E-01  0.2960997E-05  0.8454427E-05  0.0000000E+00  0.0000000E+00  0.1766726E-02  0.2522235E-02  0.2488919E-01  0.7106520E-01  0.2616843E-02  0.2490591E-02  0.2190919E+00  0.3127826E+00  0.1307314E-01  0.3732725E-01  0.5581696E-01  0.1593721E+00  0.6615531E-01  0.9444542E-01  0.5099367E-01  0.1456003E+00  0.2510815E+00  0.3584519E+00  0.6372797E-01  0.1819602E+00  0.5414632E-01  0.1546020E+00  0.2436066E+00  0.3477805E+00  0.0000000E+00  0.0000000E+00  0.0000000E+00  0.0000000E+00  0.9320614E-02  0.4660307E-02  0.1164257E-03  0.1164257E-03  0.1471795E-03  0.7358975E-04  0.1265085E-01  0.6325427E-02  0.0000000E+00  0.0000000E+00  0.4950283E-02  0.4233794E-02  0.9917011E-02  0.4240827E-02  0.0000000E+00  0.0000000E+00  0.5543497E-01  0.1580383E-01  0.0000000E+00  0.0000000E+00  0.0000000E+00  0.0000000E+00  0.0000000E+00  0.0000000E+00  0.2372453E-03  0.1014536E-03  0.5711424E-04  0.4884771E-04  0.1614598E-03  0.6904529E-04  0.1035749E-01  0.8858381E-02  0.0000000E+00  0.0000000E+00  0.0000000E+00  0.0000000E+00  0.0000000E+00  0.0000000E+00  0.6822990E-02  0.3411495E-02  0.6084866E-03  0.6084866E-03  0.2229665E-03  0.1114832E-03  0.2553676E-01  0.1276838E-01  0.4393423E-05  0.3757532E-05  0.5139213E-02  0.4395379E-02  0.1549447E-01  0.6625924E-02  0.0000000E+00  0.0000000E+00  0.9600411E-01  0.2736959E-01  0.0000000E+00  0.0000000E+00  0.0000000E+00  0.0000000E+00  0.0000000E+00  0.0000000E+00  0.0000000E+00  0.0000000E+00
  0.3119998E+01  0.3022113E+01  0.3022113E+01  0.4784732E+01  0.2392366E+01  0.1802175E+00  0.4789467E+01  0.3635712E-02  0.3225716E+00  0.5999890E-02  0.5323287E+00  0.4678679E-01  0.2075534E+01  0.2112223E-01  0.1874029E+01  0.6015855E-01  0.2668726E+01  0.4992208E-01  0.2214620E+01  0.5793701E-02  0.4396352E+00  0.3753959E-01  0.2848564E+01  0.5302152E-01  0.2011678E+01  0.2038058E-02  0.1546510E+00  0.8841895E-01  0.2236456E+01  0.7039916E-01  0.2671000E+01  0.3916726E-02  0.2972073E+00  0.5814625E-02  0.4412230E+00  0.5577349E-01  0.2116090E+01  0.2159027E-01  0.1638304E+01  0.7562513E-01  0.2869277E+01  0.3371958E-01  0.2558696E+01  0.8094663E-02  0.6142359E+00  0.7417787E-01  0.2814367E+01  0.5517466E+01  0.5517466E+01  0.7450997E-01  0.3960360E+01  0.1788468E-01  0.3173567E+01  0.2896721E-01  0.5140120E+01  0.5355106E-01  0.4751215E+01  0.2381471E-01  0.4225830E+01  0.6305270E-01  0.5594230E+01  0.6217160E-01  0.5516056E+01  0.6302275E-02  0.9564532E+00  0.1215433E-01  0.1844580E+01  0.4748781E-01  0.3603450E+01  0.3046327E-01  0.4623201E+01  0.7392558E-01  0.3739727E+01  0.7133528E-01  0.5413034E+01  0.2241373E-01  0.3401578E+01  0.3803270E-01  0.5771963E+01  0.6384362E-01  0.4844553E+01  0.2688301E-01  0.4079850E+01  0.7903950E-01  0.5997643E+01  0.4019323E-01  0.6099853E+01  0.4276025E-01  0.6489431E+01  0.8058665E-01  0.6115043E+01  0.2039800E-04  0.2039800E-04  0.1915310E-01  0.6394189E-01  0.5771550E-01  0.1926810E+00  0.4251227E-01  0.7096279E-01  0.4531252E-01  0.1512741E+00  0.2108543E+00  0.3519645E+00  0.5870929E-01  0.9799936E-01  0.6250975E-05  0.1784818E-04  0.0000000E+00  0.0000000E+00  0.2038151E-02  0.2909729E-02  0.3038908E-01  0.8676883E-01  0.3168265E-02  0.3015410E-02  0.2216677E+00  0.3164598E+00  0.1592034E-01  0.4545676E-01  0.6346256E-01  0.1812023E+00  0.7040377E-01  0.1005106E+00  0.5263269E-01  0.1502802E+00  0.2543446E+00  0.3631104E+00  0.6593195E-01  0.1882531E+00  0.6118532E-01  0.1747002E+00  0.2470052E+00  0.3526324E+00  0.0000000E+00  0.0000000E+00  0.0000000E+00  0.0000000E+00  0.1051233E-01  0.5256166E-02  0.2295557E-03  0.2295557E-03  0.2416380E-03  0.1208190E-03  0.1365694E-01  0.6828472E-02  0.0000000E+00  0.0000000E+00  0.6393472E-02  0.5468100E-02  0.1104722E-01  0.4724141E-02  0.0000000E+00  0.0000000E+00  0.5854659E-01  0.1669091E-01  0.0000000E+00  0.0000000E+00  0.0000000E+00  0.0000000E+00  0.0000000E+00  0.0000000E+00  0.3306057E-03  0.1413775E-03  0.1164258E-03  0.9957467E-04  0.2669013E-03  0.1141354E-03  0.1071665E-01  0.9165556E-02  0.0000000E+00  0.0000000E+00  0.4393441E-05  0.1878774E-05  0.0000000E+00  0.0000000E+00  0.7609420E-02  0.3804710E-02  0.7963072E-03  0.7963072E-03  0.3229159E-03  0.1614579E-03  0.2704918E-01  0.1352459E-01  0.1098351E-04  0.9393791E-05  0.6840630E-02  0.5850539E-02  0.1659941E-01  0.7098431E-02  0.0000000E+00  0.0000000E+00  0.9886092E-01  0.2818403E-01  0.0000000E+00  0.0000000E+00  0.0000000E+00  0.0000000E+00  0.0000000E+00  0.0000000E+00  0.0000000E+00  0.0000000E+00
  0.3149997E+01  0.3145332E+01  0.3145332E+01  0.5077954E+01  0.2538977E+01  0.1830527E+00  0.4864815E+01  0.4519030E-02  0.4009423E+00  0.7439717E-02  0.6600746E+00  0.4951791E-01  0.2196691E+01  0.2269470E-01  0.2013544E+01  0.6223271E-01  0.2760739E+01  0.5246222E-01  0.2327305E+01  0.7409399E-02  0.5622369E+00  0.3857759E-01  0.2927329E+01  0.5580531E-01  0.2117297E+01  0.2894271E-02  0.2196218E+00  0.9384143E-01  0.2373612E+01  0.7245795E-01  0.2749111E+01  0.5055622E-02  0.3836286E+00  0.7353982E-02  0.5580317E+00  0.5856567E-01  0.2222028E+01  0.2284357E-01  0.1733406E+01  0.7798181E-01  0.2958691E+01  0.3510039E-01  0.2663473E+01  0.1003531E-01  0.7614952E+00  0.7631958E-01  0.2895626E+01  0.5703476E+01  0.5703476E+01  0.8285175E-01  0.4403743E+01  0.1908597E-01  0.3386732E+01  0.2979576E-01  0.5287142E+01  0.5599982E-01  0.4968476E+01  0.2506284E-01  0.4447306E+01  0.6552275E-01  0.5813381E+01  0.6440115E-01  0.5713869E+01  0.7288901E-02  0.1106187E+01  0.1391747E-01  0.2112159E+01  0.5008512E-01  0.3800539E+01  0.3149261E-01  0.4779417E+01  0.7710209E-01  0.3900419E+01  0.7418992E-01  0.5629649E+01  0.2389145E-01  0.3625842E+01  0.3938326E-01  0.5976929E+01  0.6657589E-01  0.5051883E+01  0.2834245E-01  0.4301340E+01  0.8214876E-01  0.6233579E+01  0.4142058E-01  0.6286119E+01  0.4402945E-01  0.6682050E+01  0.8406565E-01  0.6379035E+01  0.2566200E-04  0.2566200E-04  0.2085703E-01  0.6963039E-01  0.6331868E-01  0.2113870E+00  0.4522096E-01  0.7548423E-01  0.4639460E-01  0.1548866E+00  0.2135432E+00  0.3564529E+00  0.6286827E-01  0.1049417E+00  0.9540958E-05  0.2724195E-04  0.0000000E+00  0.0000000E+00  0.2347738E-02  0.3351705E-02  0.3578437E-01  0.1021738E+00  0.3801591E-02  0.3618181E-02  0.2241444E+00  0.3199957E+00  0.1891629E-01  0.5401098E-01  0.7087751E-01  0.2023740E+00  0.7466203E-01  0.1065899E+00  0.5418922E-01  0.1547245E+00  0.2574088E+00  0.3674849E+00  0.6806683E-01  0.1943487E+00  0.6813411E-01  0.1945408E+00  0.2502205E+00  0.3572227E+00  0.0000000E+00  0.0000000E+00  0.0000000E+00  0.0000000E+00  0.1175566E-01  0.5877831E-02  0.3745399E-03  0.3745399E-03  0.3723421E-03  0.1861710E-03  0.1471027E-01  0.7355137E-02  0.1098380E-05  0.9394042E-06  0.7950962E-02  0.6800164E-02  0.1215217E-01  0.5196652E-02  0.0000000E+00  0.0000000E+00  0.6195808E-01  0.1766349E-01  0.0000000E+00  0.0000000E+00  0.0000000E+00  0.0000000E+00  0.0000000E+00  0.0000000E+00  0.4580159E-03  0.1958621E-03  0.2163768E-03  0.1850591E-03  0.4393434E-03  0.1878771E-03  0.1106373E-01  0.9462398E-02  0.0000000E+00  0.0000000E+00  0.9885261E-05  0.4227250E-05  0.0000000E+00  0.0000000E+00  0.8371680E-02  0.4185840E-02  0.1053326E-02  0.1053326E-02  0.4766851E-03  0.2383425E-03  0.2865057E-01  0.1432529E-01  0.1977048E-04  0.1690896E-04  0.8882416E-02  0.7596803E-02  0.1777574E-01  0.7601469E-02  0.0000000E+00  0.0000000E+00  0.1015486E+00  0.2895026E-01  0.2196699E-05  0.9393778E-06  0.0000000E+00  0.0000000E+00  0.0000000E+00  0.0000000E+00  0.0000000E+00  0.0000000E+00
  0.3179997E+01  0.3267174E+01  0.3267174E+01  0.5381906E+01  0.2690953E+01  0.1857190E+00  0.4935676E+01  0.5535067E-02  0.4910882E+00  0.9036118E-02  0.8017123E+00  0.5226448E-01  0.2318533E+01  0.2426314E-01  0.2152700E+01  0.6429333E-01  0.2852151E+01  0.5507734E-01  0.2443315E+01  0.9246157E-02  0.7016130E+00  0.3958061E-01  0.3003440E+01  0.5870346E-01  0.2227255E+01  0.3974563E-02  0.3015961E+00  0.9948365E-01  0.2516326E+01  0.7458092E-01  0.2829659E+01  0.6317398E-02  0.4793741E+00  0.9096934E-02  0.6902897E+00  0.6134982E-01  0.2327661E+01  0.2406425E-01  0.1826034E+01  0.8034373E-01  0.3048304E+01  0.3646436E-01  0.2766973E+01  0.1220975E-01  0.9264950E+00  0.7846404E-01  0.2976988E+01  0.5896857E+01  0.5896857E+01  0.9154906E-01  0.4866023E+01  0.2034724E-01  0.3610539E+01  0.3064149E-01  0.5437214E+01  0.5850003E-01  0.5190303E+01  0.2635321E-01  0.4676276E+01  0.6803519E-01  0.6036292E+01  0.6667305E-01  0.5915438E+01  0.8373474E-02  0.1270785E+01  0.1581598E-01  0.2400283E+01  0.5275496E-01  0.4003129E+01  0.3250990E-01  0.4933805E+01  0.8040845E-01  0.4067681E+01  0.7707436E-01  0.5848525E+01  0.2542587E-01  0.3858711E+01  0.4072319E-01  0.6180281E+01  0.6939191E-01  0.5265566E+01  0.2987085E-01  0.4533295E+01  0.8530865E-01  0.6473356E+01  0.4266929E-01  0.6475627E+01  0.4528834E-01  0.6873103E+01  0.8759823E-01  0.6647093E+01  0.4013801E-04  0.4013801E-04  0.2258859E-01  0.7541113E-01  0.6856291E-01  0.2288947E+00  0.4791515E-01  0.7998146E-01  0.4740890E-01  0.1582728E+00  0.2161258E+00  0.3607639E+00  0.6709883E-01  0.1120034E+00  0.1677895E-04  0.4790832E-04  0.0000000E+00  0.0000000E+00  0.2699463E-02  0.3853839E-02  0.4108094E-01  0.1172969E+00  0.4517825E-02  0.4299860E-02  0.2264773E+00  0.3233262E+00  0.2203218E-01  0.6290766E-01  0.7794940E-01  0.2225661E+00  0.7900728E-01  0.1127933E+00  0.5566610E-01  0.1589414E+00  0.2603873E+00  0.3717372E+00  0.7021554E-01  0.2004839E+00  0.7479867E-01  0.2135699E+00  0.2534183E+00  0.3617879E+00  0.0000000E+00  0.0000000E+00  0.0000000E+00  0.0000000E+00  0.1299351E-01  0.6496754E-02  0.5865252E-03  0.5865252E-03  0.5403914E-03  0.2701957E-03  0.1586904E-01  0.7934521E-02  0.2196744E-05  0.1878794E-05  0.9592953E-02  0.8204499E-02  0.1334498E-01  0.5706737E-02  0.0000000E+00  0.0000000E+00  0.6580451E-01  0.1876006E-01  0.1098351E-05  0.4696897E-06  0.0000000E+00  0.0000000E+00  0.0000000E+00  0.0000000E+00  0.6073909E-03  0.2597395E-03  0.4030995E-03  0.3447562E-03  0.6392430E-03  0.2733605E-03  0.1139982E-01  0.9749848E-02  0.0000000E+00  0.0000000E+00  0.2416411E-04  0.1033334E-04  0.0000000E+00  0.0000000E+00  0.9110882E-02  0.4555441E-02  0.1354274E-02  0.1354274E-02  0.6106842E-03  0.3053421E-03  0.3033656E-01  0.1516828E-01  0.3185240E-04  0.2724219E-04  0.1126250E-01  0.9632401E-02  0.1906191E-01  0.8151477E-02  0.0000000E+00  0.0000000E+00  0.1043263E+00  0.2974215E-01  0.4393396E-05  0.1878755E-05  0.0000000E+00  0.0000000E+00  0.0000000E+00  0.0000000E+00  0.0000000E+00  0.0000000E+00
  0.3209997E+01  0.3389105E+01  0.3389105E+01  0.5695245E+01  0.2847623E+01  0.1882624E+00  0.5003271E+01  0.6665603E-02  0.5913928E+00  0.1079199E-01  0.9574984E+00  0.5503712E-01  0.2441532E+01  0.2582554E-01  0.2291321E+01  0.6634144E-01  0.2943009E+01  0.5776685E-01  0.2562626E+01  0.1130118E-01  0.8575516E+00  0.4056044E-01  0.3077791E+01  0.6171145E-01  0.2341381E+01  0.5288367E-02  0.4012896E+00  0.1052803E+00  0.2662946E+01  0.7678712E-01  0.2913364E+01  0.7714690E-02  0.5854028E+00  0.1104402E-01  0.8380377E+00  0.6410607E-01  0.2432235E+01  0.2525488E-01  0.1916380E+01  0.8272301E-01  0.3138576E+01  0.3780491E-01  0.2868696E+01  0.1459764E-01  0.1107692E+01  0.8063761E-01  0.3059455E+01  0.6097874E+01  0.6097874E+01  0.1005493E+00  0.5344405E+01  0.2167256E-01  0.3845712E+01  0.3150535E-01  0.5590504E+01  0.6106097E-01  0.5417518E+01  0.2768711E-01  0.4912972E+01  0.7059979E-01  0.6263832E+01  0.6899060E-01  0.6121059E+01  0.9559439E-02  0.1450771E+01  0.1784956E-01  0.2708906E+01  0.5550044E-01  0.4211461E+01  0.3352407E-01  0.5087718E+01  0.8386726E-01  0.4242654E+01  0.7997669E-01  0.6068758E+01  0.2702720E-01  0.4101735E+01  0.4206438E-01  0.6383823E+01  0.7231776E-01  0.5487584E+01  0.3146513E-01  0.4775248E+01  0.8849172E-01  0.6714892E+01  0.4393589E-01  0.6667851E+01  0.4653707E-01  0.7062615E+01  0.9117228E-01  0.6918298E+01  0.5987810E-04  0.5987810E-04  0.2428101E-01  0.8106121E-01  0.7355322E-01  0.2455546E+00  0.5059258E-01  0.8445071E-01  0.4834589E-01  0.1614009E+00  0.2185778E+00  0.3648569E+00  0.7131658E-01  0.1190438E+00  0.2434595E-04  0.6951409E-04  0.0000000E+00  0.0000000E+00  0.3082057E-02  0.4400041E-02  0.4614190E-01  0.1317473E+00  0.5383113E-02  0.5123401E-02  0.2287922E+00  0.3266310E+00  0.2529284E-01  0.7221770E-01  0.8482020E-01  0.2421840E+00  0.8333048E-01  0.1189652E+00  0.5710284E-01  0.1630436E+00  0.2632789E+00  0.3758653E+00  0.7235372E-01  0.2065890E+00  0.8132908E-01  0.2322159E+00  0.2565533E+00  0.3662636E+00  0.0000000E+00  0.0000000E+00  0.0000000E+00  0.0000000E+00  0.1430055E-01  0.7150276E-02  0.8424426E-03  0.8424426E-03  0.7699534E-03  0.3849767E-03  0.1698167E-01  0.8490836E-02  0.2196744E-05  0.1878794E-05  0.1135140E-01  0.9708438E-02  0.1459381E-01  0.6240775E-02  0.0000000E+00  0.0000000E+00  0.6973442E-01  0.1988043E-01  0.2196714E-05  0.9393843E-06  0.0000000E+00  0.0000000E+00  0.0000000E+00  0.0000000E+00  0.7589636E-03  0.3245568E-03  0.6018982E-03  0.5147814E-03  0.9368953E-03  0.4006460E-03  0.1172823E-01  0.1003072E-01  0.0000000E+00  0.0000000E+00  0.3954095E-04  0.1690896E-04  0.0000000E+00  0.0000000E+00  0.9892906E-02  0.4946453E-02  0.1715632E-02  0.1715632E-02  0.8248633E-03  0.4124317E-03  0.3200715E-01  0.1600357E-01  0.4942614E-04  0.4227236E-04  0.1380968E-01  0.1181091E-01  0.2043595E-01  0.8739059E-02  0.0000000E+00  0.0000000E+00  0.1070645E+00  0.3052277E-01  0.1318021E-04  0.5636275E-05  0.0000000E+00  0.0000000E+00  0.0000000E+00  0.0000000E+00  0.0000000E+00  0.0000000E+00
  0.3239997E+01  0.3511893E+01  0.3511893E+01  0.6017022E+01  0.3008511E+01  0.1906984E+00  0.5068008E+01  0.7932624E-02  0.7038068E+00  0.1269488E-01  0.1126328E+01  0.5783726E-01  0.2565750E+01  0.2738544E-01  0.2429720E+01  0.6839212E-01  0.3033980E+01  0.6051765E-01  0.2684656E+01  0.1355045E-01  0.1028230E+01  0.4153155E-01  0.3151480E+01  0.6482214E-01  0.2459403E+01  0.6852991E-02  0.5200158E+00  0.1111786E+00  0.2812135E+01  0.7907661E-01  0.3000229E+01  0.9239096E-02  0.7010772E+00  0.1318144E-01  0.1000229E+01  0.6686923E-01  0.2537071E+01  0.2643155E-01  0.2005668E+01  0.8510632E-01  0.3229001E+01  0.3912986E-01  0.2969235E+01  0.1717781E-01  0.1303479E+01  0.8284705E-01  0.3143283E+01  0.6307045E+01  0.6307045E+01  0.1098122E+00  0.5836746E+01  0.2306337E-01  0.4092506E+01  0.3239093E-01  0.5747645E+01  0.6368210E-01  0.5650073E+01  0.2905517E-01  0.5155728E+01  0.7319175E-01  0.6493798E+01  0.7134603E-01  0.6330040E+01  0.1085534E-01  0.1647441E+01  0.2000500E-01  0.3036022E+01  0.5831408E-01  0.4424964E+01  0.3454877E-01  0.5243230E+01  0.8748186E-01  0.4425508E+01  0.8289780E-01  0.6290416E+01  0.2869505E-01  0.4354852E+01  0.4340544E-01  0.6587347E+01  0.7534424E-01  0.5717238E+01  0.3311051E-01  0.5024955E+01  0.9169478E-01  0.6957945E+01  0.4521841E-01  0.6862490E+01  0.4778184E-01  0.7251525E+01  0.9476782E-01  0.7191133E+01  0.9212042E-04  0.9212042E-04  0.2599967E-01  0.8679890E-01  0.7830271E-01  0.2614106E+00  0.5328056E-01  0.8893756E-01  0.4930197E-01  0.1645927E+00  0.2209003E+00  0.3687336E+00  0.7564944E-01  0.1262764E+00  0.3783492E-04  0.1080286E-03  0.9870024E-06  0.2818152E-05  0.3533756E-02  0.5044901E-02  0.5124563E-01  0.1463198E+00  0.6302992E-02  0.5998901E-02  0.2310182E+00  0.3298089E+00  0.2859107E-01  0.8163504E-01  0.9135836E-01  0.2608522E+00  0.8773363E-01  0.1252513E+00  0.5848004E-01  0.1669759E+00  0.2660612E+00  0.3798375E+00  0.7449093E-01  0.2126912E+00  0.8773139E-01  0.2504962E+00  0.2596407E+00  0.3706712E+00  0.0000000E+00  0.0000000E+00  0.1098355E-05  0.1098355E-05  0.1549666E-01  0.7748329E-02  0.1133505E-02  0.1133505E-02  0.1074190E-02  0.5370948E-03  0.1816899E-01  0.9084497E-02  0.5491797E-05  0.4696931E-05  0.1317472E-01  0.1126785E-01  0.1594038E-01  0.6816609E-02  0.0000000E+00  0.0000000E+00  0.7415091E-01  0.2113951E-01  0.1757363E-04  0.7515041E-05  0.0000000E+00  0.0000000E+00  0.0000000E+00  0.0000000E+00  0.9423882E-03  0.4029949E-03  0.8314581E-03  0.7111155E-03  0.1347675E-02  0.5763085E-03  0.1206872E-01  0.1032193E-01  0.0000000E+00  0.0000000E+00  0.6150804E-04  0.2630278E-04  0.0000000E+00  0.0000000E+00  0.1072766E-01  0.5363829E-02  0.2117630E-02  0.2117630E-02  0.1063207E-02  0.5316035E-03  0.3369642E-01  0.1684821E-01  0.7578665E-04  0.6481753E-04  0.1662802E-01  0.1422133E-01  0.2189567E-01  0.9363280E-02  0.0000000E+00  0.0000000E+00  0.1097708E+00  0.3129432E-01  0.2196704E-04  0.9393800E-05  0.0000000E+00  0.0000000E+00  0.0000000E+00  0.0000000E+00  0.0000000E+00  0.0000000E+00
  0.3269997E+01  0.3635945E+01  0.3635945E+01  0.6345570E+01  0.3172785E+01  0.1930772E+00  0.5131227E+01  0.9326069E-02  0.8274376E+00  0.1473487E-01  0.1307323E+01  0.6066234E-01  0.2691075E+01  0.2893664E-01  0.2567348E+01  0.7045463E-01  0.3125475E+01  0.6333947E-01  0.2809836E+01  0.1598932E-01  0.1213295E+01  0.4249969E-01  0.3224944E+01  0.6805187E-01  0.2581942E+01  0.8673069E-02  0.6581262E+00  0.1171480E+00  0.2963126E+01  0.8147319E-01  0.3091157E+01  0.1086176E-01  0.8242075E+00  0.1551089E-01  0.1176991E+01  0.6963279E-01  0.2641923E+01  0.2757577E-01  0.2092493E+01  0.8752263E-01  0.3320677E+01  0.4044347E-01  0.3068914E+01  0.1992318E-01  0.1511802E+01  0.8510967E-01  0.3229129E+01  0.6524761E+01  0.6524761E+01  0.1192347E+00  0.6337571E+01  0.2451290E-01  0.4349720E+01  0.3331117E-01  0.5910939E+01  0.6637563E-01  0.5889050E+01  0.3045450E-01  0.5404034E+01  0.7583167E-01  0.6728020E+01  0.7374776E-01  0.6543128E+01  0.1226221E-01  0.1860951E+01  0.2226597E-01  0.3379154E+01  0.6120572E-01  0.4644386E+01  0.3558585E-01  0.5400620E+01  0.9124947E-01  0.4616103E+01  0.8583538E-01  0.6513324E+01  0.3041828E-01  0.4616374E+01  0.4474856E-01  0.6791183E+01  0.7848195E-01  0.5955333E+01  0.3482515E-01  0.5285174E+01  0.9491607E-01  0.7202382E+01  0.4651853E-01  0.7059800E+01  0.4902764E-01  0.7440592E+01  0.9838197E-01  0.7465380E+01  0.1427868E-03  0.1427868E-03  0.2769076E-01  0.9244455E-01  0.8297355E-01  0.2770040E+00  0.5600930E-01  0.9349246E-01  0.5019620E-01  0.1675781E+00  0.2231624E+00  0.3725097E+00  0.7998733E-01  0.1335173E+00  0.5527202E-04  0.1578162E-03  0.4276977E-05  0.1221190E-04  0.4016411E-02  0.5733955E-02  0.5612563E-01  0.1602535E+00  0.7322903E-02  0.6969606E-02  0.2331866E+00  0.3329047E+00  0.3195443E-01  0.9123830E-01  0.9755969E-01  0.2785586E+00  0.9208610E-01  0.1314650E+00  0.5985821E-01  0.1709109E+00  0.2688153E+00  0.3837693E+00  0.7659424E-01  0.2186967E+00  0.9396663E-01  0.2682995E+00  0.2627076E+00  0.3750497E+00  0.0000000E+00  0.0000000E+00  0.7688486E-05  0.7688486E-05  0.1670814E-01  0.8354068E-02  0.1506947E-02  0.1506947E-02  0.1490458E-02  0.7452292E-03  0.1942221E-01  0.9711107E-02  0.1318035E-04  0.1127267E-04  0.1498916E-01  0.1281968E-01  0.1726719E-01  0.7383997E-02  0.0000000E+00  0.0000000E+00  0.7880020E-01  0.2246497E-01  0.2745876E-04  0.1174223E-04  0.1098352E-05  0.9393797E-06  0.0000000E+00  0.0000000E+00  0.1112632E-02  0.4757966E-03  0.1130212E-02  0.9666284E-03  0.1812281E-02  0.7749888E-03  0.1236857E-01  0.1057838E-01  0.0000000E+00  0.0000000E+00  0.1043437E-03  0.4462067E-04  0.0000000E+00  0.0000000E+00  0.1159536E-01  0.5797679E-02  0.2591022E-02  0.2591022E-02  0.1340003E-02  0.6700014E-03  0.3537469E-01  0.1768734E-01  0.1307042E-03  0.1117865E-03  0.1978911E-01  0.1692490E-01  0.2342676E-01  0.1001802E-01  0.0000000E+00  0.0000000E+00  0.1126705E+00  0.3212097E-01  0.3404890E-04  0.1456038E-04  0.0000000E+00  0.0000000E+00  0.0000000E+00  0.0000000E+00  0.0000000E+00  0.0000000E+00
  0.3299997E+01  0.3762228E+01  0.3762228E+01  0.6680050E+01  0.3340025E+01  0.1954096E+00  0.5193213E+01  0.1083994E-01  0.9617527E+00  0.1687596E-01  0.1497287E+01  0.6349720E-01  0.2816834E+01  0.3048608E-01  0.2704819E+01  0.7254098E-01  0.3218029E+01  0.6620692E-01  0.2937041E+01  0.1859698E-01  0.1411168E+01  0.4347378E-01  0.3298859E+01  0.7139263E-01  0.2708693E+01  0.1075518E-01  0.8161204E+00  0.1231211E+00  0.3114207E+01  0.8395669E-01  0.3185383E+01  0.1260155E-01  0.9562254E+00  0.1799199E-01  0.1365260E+01  0.7238588E-01  0.2746377E+01  0.2871271E-01  0.2178766E+01  0.8998698E-01  0.3414176E+01  0.4174124E-01  0.3167392E+01  0.2281444E-01  0.1731196E+01  0.8743856E-01  0.3317489E+01  0.6750895E+01  0.6750895E+01  0.1287488E+00  0.6843265E+01  0.2602765E-01  0.4618507E+01  0.3426771E-01  0.6080673E+01  0.6914039E-01  0.6134348E+01  0.3188965E-01  0.5658696E+01  0.7848676E-01  0.6963588E+01  0.7619739E-01  0.6760467E+01  0.1376933E-01  0.2089678E+01  0.2463478E-01  0.3738652E+01  0.6416193E-01  0.4868708E+01  0.3664299E-01  0.5561055E+01  0.9517758E-01  0.4814817E+01  0.8878469E-01  0.6737123E+01  0.3220068E-01  0.4886878E+01  0.4609710E-01  0.6995842E+01  0.8172593E-01  0.6201490E+01  0.3658330E-01  0.5551996E+01  0.9816636E-01  0.7449020E+01  0.4783263E-01  0.7259233E+01  0.5028401E-01  0.7631263E+01  0.1020080E+00  0.7740532E+01  0.2039799E-03  0.2039799E-03  0.2938806E-01  0.9811093E-01  0.8754928E-01  0.2922799E+00  0.5874690E-01  0.9806215E-01  0.5108384E-01  0.1705414E+00  0.2253674E+00  0.3761903E+00  0.8436480E-01  0.1408243E+00  0.7830241E-04  0.2235740E-03  0.8553940E-05  0.2442375E-04  0.4543133E-02  0.6485920E-02  0.6091420E-01  0.1739261E+00  0.8483962E-02  0.8074648E-02  0.2354242E+00  0.3360990E+00  0.3524274E-01  0.1006273E+00  0.1036275E+00  0.2958837E+00  0.9648000E-01  0.1377379E+00  0.6118703E-01  0.1747051E+00  0.2715220E+00  0.3876334E+00  0.7870740E-01  0.2247304E+00  0.1001795E+00  0.2860387E+00  0.2658483E+00  0.3795334E+00  0.0000000E+00  0.0000000E+00  0.1977034E-04  0.1977034E-04  0.1793390E-01  0.8966950E-02  0.1944093E-02  0.1944093E-02  0.2064894E-02  0.1032447E-02  0.2075781E-01  0.1037890E-01  0.2855749E-04  0.2442417E-04  0.1685184E-01  0.1441276E-01  0.1873240E-01  0.8010564E-02  0.0000000E+00  0.0000000E+00  0.8341653E-01  0.2378103E-01  0.6809870E-04  0.2912115E-04  0.1098352E-05  0.9393797E-06  0.0000000E+00  0.0000000E+00  0.1343285E-02  0.5744311E-03  0.1478395E-02  0.1264417E-02  0.2399911E-02  0.1026278E-02  0.1263657E-01  0.1080759E-01  0.0000000E+00  0.0000000E+00  0.1746383E-03  0.7468088E-04  0.2196721E-05  0.2196721E-05  0.1239825E-01  0.6199127E-02  0.3151184E-02  0.3151184E-02  0.1712350E-02  0.8561749E-03  0.3712876E-01  0.1856438E-01  0.1977035E-03  0.1690885E-03  0.2296994E-01  0.1964534E-01  0.2503145E-01  0.1070424E-01  0.0000000E+00  0.0000000E+00  0.1155756E+00  0.3294919E-01  0.5381923E-04  0.2301480E-04  0.0000000E+00  0.0000000E+00  0.0000000E+00  0.0000000E+00  0.1098344E-05  0.4696867E-06
  0.3329997E+01  0.3890944E+01  0.3890944E+01  0.7019131E+01  0.3509565E+01  0.1977127E+00  0.5254420E+01  0.1249244E-01  0.1108367E+01  0.1910014E-01  0.1694623E+01  0.6637197E-01  0.2944363E+01  0.3203731E-01  0.2842449E+01  0.7464875E-01  0.3311533E+01  0.6915291E-01  0.3067730E+01  0.2134912E-01  0.1620005E+01  0.4445658E-01  0.3373435E+01  0.7483901E-01  0.2839451E+01  0.1309566E-01  0.9937195E+00  0.1290747E+00  0.3264797E+01  0.8654568E-01  0.3283611E+01  0.1445372E-01  0.1096771E+01  0.2061611E-01  0.1564383E+01  0.7514250E-01  0.2850965E+01  0.2983635E-01  0.2264029E+01  0.9248105E-01  0.3508804E+01  0.4303659E-01  0.3265684E+01  0.2581896E-01  0.1959184E+01  0.8983604E-01  0.3408451E+01  0.6986037E+01  0.6986037E+01  0.1382698E+00  0.7349325E+01  0.2760248E-01  0.4897954E+01  0.3526362E-01  0.6257394E+01  0.7195114E-01  0.6383727E+01  0.3335658E-01  0.5918997E+01  0.8117592E-01  0.7202178E+01  0.7870480E-01  0.6982932E+01  0.1538674E-01  0.2335141E+01  0.2707739E-01  0.4109350E+01  0.6719757E-01  0.5099057E+01  0.3773376E-01  0.5726595E+01  0.9927115E-01  0.5021902E+01  0.9174243E-01  0.6961561E+01  0.3404877E-01  0.5167349E+01  0.4746965E-01  0.7204144E+01  0.8506056E-01  0.6454528E+01  0.3839132E-01  0.5826387E+01  0.1014253E+00  0.7696317E+01  0.4917192E-01  0.7462487E+01  0.5155431E-01  0.7824048E+01  0.1056335E+00  0.8015641E+01  0.2980740E-03  0.2980740E-03  0.3109857E-01  0.1038214E+00  0.9201910E-01  0.3072022E+00  0.6153725E-01  0.1027199E+00  0.5196819E-01  0.1734938E+00  0.2275513E+00  0.3798357E+00  0.8868957E-01  0.1480434E+00  0.1062677E-03  0.3034222E-03  0.1776610E-04  0.5072689E-04  0.5133357E-02  0.7328542E-02  0.6570384E-01  0.1876018E+00  0.9713771E-02  0.9245124E-02  0.2375788E+00  0.3391750E+00  0.3863091E-01  0.1103014E+00  0.1093385E+00  0.3121902E+00  0.1009198E+00  0.1440763E+00  0.6254680E-01  0.1785876E+00  0.2742204E+00  0.3914858E+00  0.8084362E-01  0.2308298E+00  0.1063239E+00  0.3035827E+00  0.2690189E+00  0.3840598E+00  0.0000000E+00  0.0000000E+00  0.3514754E-04  0.3514754E-04  0.1923325E-01  0.9616626E-02  0.2397717E-02  0.2397717E-02  0.2705233E-02  0.1352616E-02  0.2213624E-01  0.1106812E-01  0.6919616E-04  0.5918093E-04  0.1868057E-01  0.1597681E-01  0.2018882E-01  0.8633375E-02  0.2196714E-05  0.1878769E-05  0.8841404E-01  0.2520576E-01  0.1361972E-03  0.5824220E-04  0.2196699E-05  0.1878756E-05  0.0000000E+00  0.0000000E+00  0.1583824E-02  0.6772932E-03  0.1884789E-02  0.1611991E-02  0.3088581E-02  0.1320775E-02  0.1291446E-01  0.1104526E-01  0.2196714E-05  0.1878769E-05  0.2767847E-03  0.1183619E-03  0.2196721E-05  0.2196721E-05  0.1331868E-01  0.6659339E-02  0.3771758E-02  0.3771758E-02  0.2178039E-02  0.1089019E-02  0.3883891E-01  0.1941946E-01  0.3064399E-03  0.2620868E-03  0.2610466E-01  0.2232635E-01  0.2669765E-01  0.1141676E-01  0.0000000E+00  0.0000000E+00  0.1186532E+00  0.3382657E-01  0.8127796E-04  0.3475702E-04  0.0000000E+00  0.0000000E+00  0.0000000E+00  0.0000000E+00  0.2196704E-05  0.9393799E-06
  0.3359997E+01  0.4022326E+01  0.4022326E+01  0.7362128E+01  0.3681064E+01  0.1999979E+00  0.5315152E+01  0.1426591E-01  0.1265715E+01  0.2140062E-01  0.1898728E+01  0.6924867E-01  0.3071978E+01  0.3357456E-01  0.2978838E+01  0.7679173E-01  0.3406599E+01  0.7214139E-01  0.3200303E+01  0.2422090E-01  0.1837921E+01  0.4545563E-01  0.3449245E+01  0.7838479E-01  0.2973981E+01  0.1567571E-01  0.1189498E+01  0.1349879E+00  0.3414366E+01  0.8922622E-01  0.3385314E+01  0.1642101E-01  0.1246052E+01  0.2336422E-01  0.1772914E+01  0.7790120E-01  0.2955632E+01  0.3096641E-01  0.2349780E+01  0.9502094E-01  0.3605169E+01  0.4432611E-01  0.3363535E+01  0.2890785E-01  0.2193574E+01  0.9230195E-01  0.3502010E+01  0.7230336E+01  0.7230336E+01  0.1477376E+00  0.7852561E+01  0.2923886E-01  0.5188323E+01  0.3630602E-01  0.6442363E+01  0.7482085E-01  0.6638336E+01  0.3485107E-01  0.6184188E+01  0.8388964E-01  0.7442948E+01  0.8125275E-01  0.7208994E+01  0.1712362E-01  0.2598734E+01  0.2958609E-01  0.4490079E+01  0.7030869E-01  0.5335134E+01  0.3885648E-01  0.5896982E+01  0.1035477E+00  0.5238244E+01  0.9471118E-01  0.7186834E+01  0.3594921E-01  0.5455766E+01  0.4885852E-01  0.7414924E+01  0.8848458E-01  0.6714348E+01  0.4024351E-01  0.6107482E+01  0.1047049E+00  0.7945174E+01  0.5052539E-01  0.7667894E+01  0.5284572E-01  0.8020037E+01  0.1092664E+00  0.8291309E+01  0.4283572E-03  0.4283572E-03  0.3274952E-01  0.1093330E+00  0.9645957E-01  0.3220266E+00  0.6434931E-01  0.1074139E+00  0.5283280E-01  0.1763803E+00  0.2296167E+00  0.3832834E+00  0.9300548E-01  0.1552476E+00  0.1398255E-03  0.3992385E-03  0.2961008E-04  0.8454459E-04  0.5807799E-02  0.8291397E-02  0.7051581E-01  0.2013412E+00  0.1108372E-01  0.1054898E-01  0.2397472E+00  0.3422708E+00  0.4189257E-01  0.1196143E+00  0.1149272E+00  0.3281473E+00  0.1052988E+00  0.1503278E+00  0.6398749E-01  0.1827011E+00  0.2769416E+00  0.3953706E+00  0.8298281E-01  0.2369378E+00  0.1125154E+00  0.3212610E+00  0.2722644E+00  0.3886932E+00  0.2196696E-05  0.2196696E-05  0.4722957E-04  0.4722957E-04  0.2053150E-01  0.1026575E-01  0.3018284E-02  0.3018284E-02  0.3459801E-02  0.1729901E-02  0.2353665E-01  0.1176832E-01  0.1537698E-03  0.1315136E-03  0.2066744E-01  0.1767610E-01  0.2167820E-01  0.9270282E-02  0.2196714E-05  0.1878769E-05  0.9369253E-01  0.2671059E-01  0.2295584E-03  0.9816643E-04  0.2196699E-05  0.1878756E-05  0.0000000E+00  0.0000000E+00  0.1824362E-02  0.7801548E-03  0.2319737E-02  0.1983985E-02  0.3789329E-02  0.1620437E-02  0.1322200E-01  0.1130829E-01  0.8786902E-05  0.7515114E-05  0.3899156E-03  0.1667402E-03  0.1757356E-04  0.1757356E-04  0.1419626E-01  0.7098131E-02  0.4456027E-02  0.4456027E-02  0.2739303E-02  0.1369651E-02  0.4067536E-01  0.2033768E-01  0.4700960E-03  0.4020557E-03  0.2945795E-01  0.2519430E-01  0.2846271E-01  0.1217155E-01  0.0000000E+00  0.0000000E+00  0.1218406E+00  0.3473526E-01  0.1131302E-03  0.4837802E-04  0.0000000E+00  0.0000000E+00  0.0000000E+00  0.0000000E+00  0.8786904E-05  0.3757557E-05
  0.3389997E+01  0.4156990E+01  0.4156990E+01  0.7707787E+01  0.3853894E+01  0.2022839E+00  0.5375905E+01  0.1615370E-01  0.1433207E+01  0.2375168E-01  0.2107322E+01  0.7216692E-01  0.3201436E+01  0.3512949E-01  0.3116797E+01  0.7897327E-01  0.3503376E+01  0.7516728E-01  0.3334536E+01  0.2720825E-01  0.2064605E+01  0.4648095E-01  0.3527048E+01  0.8201684E-01  0.3111784E+01  0.1847145E-01  0.1401643E+01  0.1407923E+00  0.3561180E+01  0.9199032E-01  0.3490185E+01  0.1847694E-01  0.1402059E+01  0.2622697E-01  0.1990144E+01  0.8066171E-01  0.3060369E+01  0.3210081E-01  0.2435860E+01  0.9761519E-01  0.3703597E+01  0.4560320E-01  0.3460443E+01  0.3204985E-01  0.2431994E+01  0.9486303E-01  0.3599179E+01  0.7483944E+01  0.7483944E+01  0.1570903E+00  0.8349676E+01  0.3093737E-01  0.5489717E+01  0.3739562E-01  0.6635709E+01  0.7776101E-01  0.6899196E+01  0.3636900E-01  0.6453541E+01  0.8663091E-01  0.7686162E+01  0.8385614E-01  0.7439976E+01  0.1897323E-01  0.2879437E+01  0.3213793E-01  0.4877355E+01  0.7349217E-01  0.5576702E+01  0.4001911E-01  0.6073427E+01  0.1079897E+00  0.5462955E+01  0.9770567E-01  0.7414061E+01  0.3791144E-01  0.5753560E+01  0.5027267E-01  0.7629539E+01  0.9198476E-01  0.6979948E+01  0.4212886E-01  0.6393609E+01  0.1080004E+00  0.8195245E+01  0.5190941E-01  0.7877938E+01  0.5416064E-01  0.8219593E+01  0.1129113E+00  0.8567889E+01  0.6204933E-03  0.6204933E-03  0.3443298E-01  0.1149532E+00  0.1008326E+00  0.3366259E+00  0.6716288E-01  0.1121103E+00  0.5369315E-01  0.1792525E+00  0.2317200E+00  0.3867943E+00  0.9713257E-01  0.1621367E+00  0.1829248E-03  0.5222983E-03  0.4770504E-04  0.1362105E-03  0.6520742E-02  0.9309216E-02  0.7540543E-01  0.2153024E+00  0.1255105E-01  0.1194552E-01  0.2419733E+00  0.3454487E+00  0.4519766E-01  0.1290512E+00  0.1204447E+00  0.3439014E+00  0.1096545E+00  0.1565463E+00  0.6543804E-01  0.1868428E+00  0.2796670E+00  0.3992615E+00  0.8513939E-01  0.2430954E+00  0.1188263E+00  0.3392802E+00  0.2755534E+00  0.3933887E+00  0.1757382E-04  0.1757382E-04  0.8567217E-04  0.8567217E-04  0.2180450E-01  0.1090225E-01  0.3664121E-02  0.3664121E-02  0.4383520E-02  0.2191760E-02  0.2494254E-01  0.1247127E-01  0.2614087E-03  0.2235733E-03  0.2269722E-01  0.1941210E-01  0.2335979E-01  0.9989382E-02  0.2196714E-05  0.1878769E-05  0.9914372E-01  0.2826466E-01  0.3624588E-03  0.1549988E-03  0.2196699E-05  0.1878756E-05  0.0000000E+00  0.0000000E+00  0.2094555E-02  0.8956980E-03  0.2810705E-02  0.2403892E-02  0.4586741E-02  0.1961435E-02  0.1352295E-01  0.1156568E-01  0.1537704E-04  0.1315141E-04  0.5316044E-03  0.2273308E-03  0.3514690E-04  0.3514690E-04  0.1519247E-01  0.7596233E-02  0.5208398E-02  0.5208398E-02  0.3368654E-02  0.1684327E-02  0.4239429E-01  0.2119714E-01  0.7359028E-03  0.6293905E-03  0.3284415E-01  0.2809039E-01  0.3039582E-01  0.1299821E-01  0.0000000E+00  0.0000000E+00  0.1253114E+00  0.3572474E-01  0.1636540E-03  0.6998361E-04  0.0000000E+00  0.0000000E+00  0.0000000E+00  0.0000000E+00  0.1318034E-04  0.5636331E-05
  0.3419997E+01  0.4294775E+01  0.4294775E+01  0.8055665E+01  0.4027833E+01  0.2045852E+00  0.5437064E+01  0.1815923E-01  0.1611143E+01  0.2615160E-01  0.2320251E+01  0.7509518E-01  0.3331338E+01  0.3666938E-01  0.3253421E+01  0.8119296E-01  0.3601844E+01  0.7824682E-01  0.3471149E+01  0.3027715E-01  0.2297478E+01  0.4752457E-01  0.3606240E+01  0.8574806E-01  0.3253349E+01  0.2147860E-01  0.1629830E+01  0.1465300E+00  0.3706310E+01  0.9484491E-01  0.3598491E+01  0.2063324E-01  0.1565683E+01  0.2918080E-01  0.2214286E+01  0.8340869E-01  0.3164591E+01  0.3324543E-01  0.2522715E+01  0.1002664E+00  0.3804184E+01  0.4687682E-01  0.3557087E+01  0.3525419E-01  0.2675144E+01  0.9750737E-01  0.3699507E+01  0.7746552E+01  0.7746552E+01  0.1662401E+00  0.8836005E+01  0.3269234E-01  0.5801131E+01  0.3853584E-01  0.6838037E+01  0.8076590E-01  0.7165799E+01  0.3790547E-01  0.6726180E+01  0.8940009E-01  0.7931852E+01  0.8651818E-01  0.7676161E+01  0.2094337E-01  0.3178433E+01  0.3473059E-01  0.5270825E+01  0.7675584E-01  0.5824354E+01  0.4123417E-01  0.6257828E+01  0.1126102E+00  0.5696697E+01  0.1007288E+00  0.7643462E+01  0.3993231E-01  0.6060254E+01  0.5171326E-01  0.7848169E+01  0.9555943E-01  0.7251199E+01  0.4406411E-01  0.6687308E+01  0.1113235E+00  0.8447402E+01  0.5331738E-01  0.8091616E+01  0.5551004E-01  0.8424382E+01  0.1165499E+00  0.8843992E+01  0.8553998E-03  0.8553998E-03  0.3606744E-01  0.1204098E+00  0.1052340E+00  0.3513197E+00  0.6997801E-01  0.1168095E+00  0.5453901E-01  0.1820764E+00  0.2338085E+00  0.3902805E+00  0.1011180E+00  0.1687893E+00  0.2299718E-03  0.6566299E-03  0.7106406E-04  0.2029066E-03  0.7293238E-02  0.1041206E-01  0.8050041E-01  0.2298499E+00  0.1407595E-01  0.1339685E-01  0.2442220E+00  0.3486590E+00  0.4849131E-01  0.1384555E+00  0.1259085E+00  0.3595018E+00  0.1140303E+00  0.1627932E+00  0.6693105E-01  0.1911057E+00  0.2824793E+00  0.4032764E+00  0.8734928E-01  0.2494052E+00  0.1251401E+00  0.3573079E+00  0.2788994E+00  0.3981655E+00  0.2636068E-04  0.2636068E-04  0.1230162E-03  0.1230162E-03  0.2306761E-01  0.1153380E-01  0.4363765E-02  0.4363765E-02  0.5508233E-02  0.2754116E-02  0.2634075E-01  0.1317037E-01  0.4393425E-03  0.3757534E-03  0.2463035E-01  0.2106543E-01  0.2506663E-01  0.1071928E-01  0.1427846E-04  0.1221184E-04  0.1048618E+00  0.2989480E-01  0.5535716E-03  0.2367247E-03  0.3295049E-05  0.2818134E-05  0.0000000E+00  0.0000000E+00  0.2347176E-02  0.1003727E-02  0.3297276E-02  0.2820039E-02  0.5495077E-02  0.2349868E-02  0.1383048E-01  0.1182870E-01  0.2855730E-04  0.2442401E-04  0.7062434E-03  0.3020120E-03  0.4173707E-04  0.4173707E-04  0.1615242E-01  0.8076209E-02  0.6035454E-02  0.6035454E-02  0.4108950E-02  0.2054475E-02  0.4420108E-01  0.2210054E-01  0.1040151E-02  0.8896032E-03  0.3624580E-01  0.3099970E-01  0.3250245E-01  0.1389907E-01  0.0000000E+00  0.0000000E+00  0.1288107E+00  0.3672236E-01  0.2251620E-03  0.9628637E-04  0.0000000E+00  0.0000000E+00  0.0000000E+00  0.0000000E+00  0.1647546E-04  0.7045428E-05
  0.3449997E+01  0.4435935E+01  0.4435935E+01  0.8404872E+01  0.4202436E+01  0.2069091E+00  0.5498824E+01  0.2027303E-01  0.1798685E+01  0.2858779E-01  0.2536396E+01  0.7805456E-01  0.3462621E+01  0.3820742E-01  0.3389880E+01  0.8345094E-01  0.3702012E+01  0.8135274E-01  0.3608933E+01  0.3340352E-01  0.2534712E+01  0.4859663E-01  0.3687589E+01  0.8957264E-01  0.3398457E+01  0.2467438E-01  0.1872331E+01  0.1521794E+00  0.3849203E+01  0.9781040E-01  0.3711004E+01  0.2288679E-01  0.1736686E+01  0.3220731E-01  0.2443941E+01  0.8618481E-01  0.3269919E+01  0.3440592E-01  0.2610776E+01  0.1029649E+00  0.3906569E+01  0.4815000E-01  0.3653698E+01  0.3848274E-01  0.2920131E+01  0.1002544E+00  0.3803733E+01  0.8018445E+01  0.8018445E+01  0.1751360E+00  0.9308841E+01  0.3450721E-01  0.6123172E+01  0.3973459E-01  0.7050750E+01  0.8382917E-01  0.7437582E+01  0.3947017E-01  0.7003831E+01  0.9220013E-01  0.8180281E+01  0.8924686E-01  0.7918258E+01  0.2303704E-01  0.3496175E+01  0.3732753E-01  0.5664944E+01  0.8008669E-01  0.6077104E+01  0.4250185E-01  0.6450215E+01  0.1174203E+00  0.5940026E+01  0.1037712E+00  0.7874321E+01  0.4201042E-01  0.6375634E+01  0.5318275E-01  0.8071183E+01  0.9920390E-01  0.7527747E+01  0.4602960E-01  0.6985598E+01  0.1146533E+00  0.8700077E+01  0.5474433E-01  0.8308174E+01  0.5688692E-01  0.8633341E+01  0.1201908E+00  0.9120266E+01  0.1148210E-02  0.1148210E-02  0.3762523E-01  0.1256104E+00  0.1094803E+00  0.3654958E+00  0.7284626E-01  0.1215972E+00  0.5538356E-01  0.1848959E+00  0.2359217E+00  0.3938078E+00  0.1050610E+00  0.1753710E+00  0.2934695E-03  0.8379326E-03  0.1062668E-03  0.3034197E-03  0.8173957E-02  0.1166940E-01  0.8568349E-01  0.2446490E+00  0.1570218E-01  0.1494462E-01  0.2465200E+00  0.3519398E+00  0.5172318E-01  0.1476833E+00  0.1314107E+00  0.3752123E+00  0.1183834E+00  0.1690079E+00  0.6849152E-01  0.1955613E+00  0.2853209E+00  0.4073331E+00  0.8961377E-01  0.2558709E+00  0.1316547E+00  0.3759087E+00  0.2823866E+00  0.4031440E+00  0.5272107E-04  0.5272107E-04  0.1636557E-03  0.1636557E-03  0.2435049E-01  0.1217525E-01  0.5089767E-02  0.5089767E-02  0.6744973E-02  0.3372487E-02  0.2782353E-01  0.1391176E-01  0.6798848E-03  0.5814803E-03  0.2661387E-01  0.2276187E-01  0.2686243E-01  0.1148722E-01  0.3075368E-04  0.2630249E-04  0.1109961E+00  0.3164361E-01  0.7688490E-03  0.3287841E-03  0.4393397E-05  0.3757511E-05  0.0000000E+00  0.0000000E+00  0.2628354E-02  0.1123967E-02  0.3798127E-02  0.3248398E-02  0.6444045E-02  0.2755677E-02  0.1409739E-01  0.1205697E-01  0.4613138E-04  0.3945447E-04  0.9116351E-03  0.3898440E-03  0.7029467E-04  0.7029467E-04  0.1719256E-01  0.8596280E-02  0.7002009E-02  0.7002009E-02  0.4929425E-02  0.2464712E-02  0.4603752E-01  0.2301876E-01  0.1522328E-02  0.1301991E-02  0.3962988E-01  0.3389398E-01  0.3470904E-01  0.1484268E-01  0.0000000E+00  0.0000000E+00  0.1326528E+00  0.3781768E-01  0.2932602E-03  0.1254073E-03  0.0000000E+00  0.0000000E+00  0.0000000E+00  0.0000000E+00  0.2416398E-04  0.1033328E-04
  0.3479997E+01  0.4580223E+01  0.4580223E+01  0.8755089E+01  0.4377544E+01  0.2092763E+00  0.5561737E+01  0.2248682E-01  0.1995100E+01  0.3103426E-01  0.2753455E+01  0.8102407E-01  0.3594353E+01  0.3975959E-01  0.3527594E+01  0.8574815E-01  0.3803920E+01  0.8450128E-01  0.3748607E+01  0.3655577E-01  0.2773910E+01  0.4969466E-01  0.3770910E+01  0.9344292E-01  0.3545298E+01  0.2805693E-01  0.2129004E+01  0.1577478E+00  0.3990050E+01  0.1008544E+00  0.3826494E+01  0.2522977E-01  0.1914475E+01  0.3528912E-01  0.2677794E+01  0.8896109E-01  0.3375254E+01  0.3559358E-01  0.2700897E+01  0.1057384E+00  0.4011798E+01  0.4941623E-01  0.3749781E+01  0.4173879E-01  0.3167205E+01  0.1031111E+00  0.3912118E+01  0.8299491E+01  0.8299491E+01  0.1837510E+00  0.9766747E+01  0.3637857E-01  0.6455238E+01  0.4100276E-01  0.7275783E+01  0.8694902E-01  0.7714385E+01  0.4105711E-01  0.7285428E+01  0.9503702E-01  0.8431978E+01  0.9203377E-01  0.8165521E+01  0.2526202E-01  0.3833844E+01  0.3992365E-01  0.6058939E+01  0.8349738E-01  0.6335912E+01  0.4382623E-01  0.6651208E+01  0.1224123E+00  0.6192558E+01  0.1068400E+00  0.8107188E+01  0.4414512E-01  0.6699603E+01  0.5467976E-01  0.8298373E+01  0.1028997E+00  0.7808194E+01  0.4802671E-01  0.7288684E+01  0.1180069E+00  0.8954551E+01  0.5620427E-01  0.8529740E+01  0.5830937E-01  0.8849217E+01  0.1238404E+00  0.9397208E+01  0.1516691E-02  0.1516691E-02  0.3923739E-01  0.1309925E+00  0.1136787E+00  0.3795118E+00  0.7576396E-01  0.1264675E+00  0.5625936E-01  0.1878197E+00  0.2380832E+00  0.3974159E+00  0.1088278E+00  0.1816586E+00  0.3622301E-03  0.1034262E-02  0.1539719E-03  0.4396304E-03  0.9098768E-02  0.1298969E-01  0.9097312E-01  0.2597523E+00  0.1743503E-01  0.1659386E-01  0.2488260E+00  0.3552319E+00  0.5490948E-01  0.1567810E+00  0.1367610E+00  0.3904885E+00  0.1228396E+00  0.1753696E+00  0.7006086E-01  0.2000422E+00  0.2881374E+00  0.4113541E+00  0.9195319E-01  0.2625506E+00  0.1383324E+00  0.3949753E+00  0.2859758E+00  0.4082680E+00  0.1076386E-03  0.1076386E-03  0.2339503E-03  0.2339503E-03  0.2569927E-01  0.1284964E-01  0.5946481E-02  0.5946481E-02  0.8089363E-02  0.4044681E-02  0.2933596E-01  0.1466798E-01  0.1020374E-02  0.8726885E-03  0.2864156E-01  0.2449607E-01  0.2872306E-01  0.1228289E-01  0.5052429E-04  0.4321156E-04  0.1172458E+00  0.3342535E-01  0.1026963E-02  0.4391617E-03  0.7688461E-05  0.6575657E-05  0.0000000E+00  0.0000000E+00  0.2951270E-02  0.1262056E-02  0.4358290E-02  0.3727485E-02  0.7486386E-02  0.3201415E-02  0.1438186E-01  0.1230027E-01  0.7029524E-04  0.6012093E-04  0.1124716E-02  0.4809639E-03  0.1076387E-03  0.1076387E-03  0.1825907E-01  0.9129534E-02  0.8090469E-02  0.8090469E-02  0.5901457E-02  0.2950728E-02  0.4783115E-01  0.2391557E-01  0.2107747E-02  0.1802679E-02  0.4322255E-01  0.3696666E-01  0.3709136E-01  0.1586143E-01  0.0000000E+00  0.0000000E+00  0.1367705E+00  0.3899160E-01  0.3745382E-03  0.1601644E-03  0.0000000E+00  0.0000000E+00  0.0000000E+00  0.0000000E+00  0.2745904E-04  0.1174235E-04
  0.3509997E+01  0.4727633E+01  0.4727633E+01  0.9105989E+01  0.4552994E+01  0.2116918E+00  0.5625931E+01  0.2477308E-01  0.2197944E+01  0.3349085E-01  0.2971411E+01  0.8403313E-01  0.3727840E+01  0.4131116E-01  0.3665253E+01  0.8810796E-01  0.3908605E+01  0.8768754E-01  0.3889955E+01  0.3973892E-01  0.3015453E+01  0.5082904E-01  0.3856988E+01  0.9741127E-01  0.3695861E+01  0.3160534E-01  0.2398263E+01  0.1632539E+00  0.4129321E+01  0.1039839E+00  0.3945231E+01  0.2765411E-01  0.2098438E+01  0.3842051E-01  0.2915409E+01  0.9174691E-01  0.3480950E+01  0.3680018E-01  0.2792455E+01  0.1085776E+00  0.4119518E+01  0.5069685E-01  0.3846957E+01  0.4500864E-01  0.3415327E+01  0.1060735E+00  0.4024512E+01  0.8589469E+01  0.8589469E+01  0.1920375E+00  0.1020719E+02  0.3830335E-01  0.6796783E+01  0.4233376E-01  0.7511964E+01  0.9013064E-01  0.7996668E+01  0.4266628E-01  0.7570968E+01  0.9790891E-01  0.8686781E+01  0.9487307E-01  0.8417433E+01  0.2761046E-01  0.4190252E+01  0.4250772E-01  0.6451107E+01  0.8699536E-01  0.6601344E+01  0.4521480E-01  0.6861942E+01  0.1276099E+00  0.6455494E+01  0.1099479E+00  0.8343019E+01  0.4633829E-01  0.7032445E+01  0.5622298E-01  0.8532578E+01  0.1066418E+00  0.8092150E+01  0.5005045E-01  0.7595814E+01  0.1213976E+00  0.9211844E+01  0.5768728E-01  0.8754807E+01  0.5977729E-01  0.9071994E+01  0.1274968E+00  0.9674659E+01  0.1997028E-02  0.1997028E-02  0.4087289E-01  0.1364526E+00  0.1177622E+00  0.3931445E+00  0.7873929E-01  0.1314340E+00  0.5713549E-01  0.1907446E+00  0.2403181E+00  0.4011464E+00  0.1126238E+00  0.1879952E+00  0.4441510E-03  0.1268168E-02  0.2141784E-03  0.6115356E-03  0.1013314E-01  0.1446639E-01  0.9634402E-01  0.2750876E+00  0.1924849E-01  0.1831984E-01  0.2511421E+00  0.3585385E+00  0.5814644E-01  0.1660234E+00  0.1421459E+00  0.4058640E+00  0.1272716E+00  0.1816969E+00  0.7179406E-01  0.2049909E+00  0.2910208E+00  0.4154705E+00  0.9428909E-01  0.2692202E+00  0.1450986E+00  0.4142948E+00  0.2897029E+00  0.4135889E+00  0.1691462E-03  0.1691462E-03  0.3371954E-03  0.3371954E-03  0.2701070E-01  0.1350535E-01  0.6922917E-02  0.6922917E-02  0.9564467E-02  0.4782233E-02  0.3099666E-01  0.1549833E-01  0.1492661E-02  0.1276618E-02  0.3064070E-01  0.2620586E-01  0.3054961E-01  0.1306398E-01  0.7798312E-04  0.6669610E-04  0.1239734E+00  0.3534329E-01  0.1313635E-02  0.5617516E-03  0.8786812E-05  0.7515036E-05  0.0000000E+00  0.0000000E+00  0.3266496E-02  0.1396857E-02  0.4880009E-02  0.4173692E-02  0.8507864E-02  0.3638231E-02  0.1468500E-01  0.1255954E-01  0.9116398E-04  0.7796919E-04  0.1333404E-02  0.5702057E-03  0.1889169E-03  0.1889169E-03  0.1943429E-01  0.9717147E-02  0.9107541E-02  0.9107541E-02  0.7110747E-02  0.3555374E-02  0.4967418E-01  0.2483709E-01  0.2877686E-02  0.2461178E-02  0.4687134E-01  0.4008733E-01  0.3961756E-01  0.1694172E-01  0.1098354E-05  0.9393813E-06  0.1410794E+00  0.4021999E-01  0.4810788E-03  0.2057245E-03  0.0000000E+00  0.0000000E+00  0.0000000E+00  0.0000000E+00  0.4613103E-04  0.1972708E-04
  0.3539997E+01  0.4878099E+01  0.4878099E+01  0.9456958E+01  0.4728479E+01  0.2141771E+00  0.5691980E+01  0.2714319E-01  0.2408227E+01  0.3596264E-01  0.3190716E+01  0.8705860E-01  0.3862054E+01  0.4287824E-01  0.3804290E+01  0.9051221E-01  0.4015261E+01  0.9089628E-01  0.4032299E+01  0.4291627E-01  0.3256554E+01  0.5201605E-01  0.3947060E+01  0.1014348E+00  0.3848518E+01  0.3528404E-01  0.2677409E+01  0.1687442E+00  0.4268192E+01  0.1071956E+00  0.4067086E+01  0.3016167E-01  0.2288716E+01  0.4158894E-01  0.3155835E+01  0.9455305E-01  0.3587417E+01  0.3804359E-01  0.2886807E+01  0.1114822E+00  0.4229722E+01  0.5197641E-01  0.3944052E+01  0.4828521E-01  0.3663958E+01  0.1091725E+00  0.4142091E+01  0.8888201E+01  0.8888201E+01  0.1999858E+00  0.1062966E+02  0.4028002E-01  0.7147535E+01  0.4373885E-01  0.7761291E+01  0.9337319E-01  0.8284357E+01  0.4430430E-01  0.7861629E+01  0.1008179E+00  0.8944878E+01  0.9777690E-01  0.8675069E+01  0.3007279E-01  0.4563942E+01  0.4506139E-01  0.6838660E+01  0.9059209E-01  0.6874269E+01  0.4667016E-01  0.7082812E+01  0.1330123E+00  0.6728788E+01  0.1131132E+00  0.8583211E+01  0.4858528E-01  0.7373456E+01  0.5780576E-01  0.8772786E+01  0.1104310E+00  0.8379676E+01  0.5211453E-01  0.7909065E+01  0.1248232E+00  0.9471784E+01  0.5919687E-01  0.8983906E+01  0.6129146E-01  0.9301788E+01  0.1311718E+00  0.9953523E+01  0.2607589E-02  0.2607589E-02  0.4251061E-01  0.1419201E+00  0.1217806E+00  0.4065598E+00  0.8185520E-01  0.1366352E+00  0.5804024E-01  0.1937651E+00  0.2426208E+00  0.4049901E+00  0.1162360E+00  0.1940247E+00  0.5326518E-03  0.1520861E-02  0.2974164E-03  0.8492022E-03  0.1124549E-01  0.1605441E-01  0.1019209E+00  0.2910112E+00  0.2109650E-01  0.2007869E-01  0.2535149E+00  0.3619259E+00  0.6132655E-01  0.1751034E+00  0.1475280E+00  0.4212313E+00  0.1317734E+00  0.1881238E+00  0.7361178E-01  0.2101810E+00  0.2940038E+00  0.4197291E+00  0.9661443E-01  0.2758597E+00  0.1519596E+00  0.4338847E+00  0.2935542E+00  0.4190872E+00  0.2877696E-03  0.2877696E-03  0.4689999E-03  0.4689999E-03  0.2844954E-01  0.1422477E-01  0.7887270E-02  0.7887270E-02  0.1130536E-01  0.5652680E-02  0.3271667E-01  0.1635834E-01  0.2066000E-02  0.1766974E-02  0.3270224E-01  0.2796902E-01  0.3246073E-01  0.1388123E-01  0.1010486E-03  0.8642316E-04  0.1306920E+00  0.3725868E-01  0.1672796E-02  0.7153402E-03  0.1427856E-04  0.1221193E-04  0.1098361E-05  0.9393879E-06  0.3600395E-02  0.1539643E-02  0.5363285E-02  0.4587020E-02  0.9532629E-02  0.4076453E-02  0.1494751E-01  0.1278406E-01  0.1285073E-03  0.1099075E-03  0.1599206E-02  0.6838709E-03  0.2701951E-03  0.2701951E-03  0.2065787E-01  0.1032893E-01  0.1029817E-01  0.1029817E-01  0.8451830E-02  0.4225915E-02  0.5160398E-01  0.2580199E-01  0.3745379E-02  0.3203285E-02  0.5036624E-01  0.4307639E-01  0.4226239E-01  0.1807273E-01  0.1098354E-05  0.9393813E-06  0.1459022E+00  0.4159493E-01  0.5843237E-03  0.2498753E-03  0.0000000E+00  0.0000000E+00  0.0000000E+00  0.0000000E+00  0.6260642E-04  0.2677248E-04
  0.3569997E+01  0.5031673E+01  0.5031673E+01  0.9808019E+01  0.4904009E+01  0.2167480E+00  0.5760304E+01  0.2958123E-01  0.2624538E+01  0.3843359E-01  0.3409946E+01  0.9011216E-01  0.3997514E+01  0.4444783E-01  0.3943549E+01  0.9296452E-01  0.4124049E+01  0.9414148E-01  0.4176261E+01  0.4607818E-01  0.3496485E+01  0.5324848E-01  0.4040579E+01  0.1055102E+00  0.4003141E+01  0.3908888E-01  0.2966126E+01  0.1741852E+00  0.4405817E+01  0.1104923E+00  0.4192164E+01  0.3273162E-01  0.2483728E+01  0.4478414E-01  0.3398292E+01  0.9737335E-01  0.3694421E+01  0.3931651E-01  0.2983399E+01  0.1144549E+00  0.4342509E+01  0.5325875E-01  0.4041358E+01  0.5155893E-01  0.3912373E+01  0.1123918E+00  0.4264233E+01  0.9195940E+01  0.9195940E+01  0.2075952E+00  0.1103411E+02  0.4231234E-01  0.7508163E+01  0.4522129E-01  0.8024344E+01  0.9667540E-01  0.8577340E+01  0.4595713E-01  0.8154916E+01  0.1037644E+00  0.9206295E+01  0.1007493E+00  0.8938786E+01  0.3267362E-01  0.4958652E+01  0.4756809E-01  0.7219085E+01  0.9425414E-01  0.7152151E+01  0.4819265E-01  0.7313869E+01  0.1386235E+00  0.7012649E+01  0.1163243E+00  0.8826869E+01  0.5088933E-01  0.7723126E+01  0.5942949E-01  0.9019207E+01  0.1142663E+00  0.8670705E+01  0.5421106E-01  0.8227242E+01  0.1282997E+00  0.9735589E+01  0.6073883E-01  0.9217919E+01  0.6286339E-01  0.9540351E+01  0.1348733E+00  0.1023440E+02  0.3357672E-02  0.3357672E-02  0.4418492E-01  0.1475097E+00  0.1256723E+00  0.4195523E+00  0.8497945E-01  0.1418503E+00  0.5895980E-01  0.1968350E+00  0.2450340E+00  0.4090184E+00  0.1197793E+00  0.1999393E+00  0.6487889E-03  0.1852463E-02  0.3961158E-03  0.1131015E-02  0.1242857E-01  0.1774342E-01  0.1075679E+00  0.3071347E+00  0.2307413E-01  0.2196091E-01  0.2559718E+00  0.3654335E+00  0.6450766E-01  0.1841863E+00  0.1529763E+00  0.4367876E+00  0.1363044E+00  0.1945924E+00  0.7554694E-01  0.2157063E+00  0.2971188E+00  0.4241762E+00  0.9897269E-01  0.2825931E+00  0.1590118E+00  0.4540205E+00  0.2974615E+00  0.4246654E+00  0.4503253E-03  0.4503253E-03  0.6326537E-03  0.6326537E-03  0.2991912E-01  0.1495956E-01  0.8849431E-02  0.8849431E-02  0.1313630E-01  0.6568150E-02  0.3445427E-01  0.1722713E-01  0.2817276E-02  0.2409512E-02  0.3486825E-01  0.2982153E-01  0.3440263E-01  0.1471165E-01  0.1779337E-03  0.1521801E-03  0.1377215E+00  0.3926271E-01  0.2090163E-02  0.8938197E-03  0.1537692E-04  0.1315131E-04  0.4393424E-05  0.3757534E-05  0.3896949E-02  0.1666458E-02  0.5875124E-02  0.5024777E-02  0.1059034E-01  0.4528764E-02  0.1521771E-01  0.1301514E-01  0.1691468E-03  0.1446650E-03  0.1840844E-02  0.7872032E-03  0.3998028E-03  0.3998028E-03  0.2191659E-01  0.1095830E-01  0.1161728E-01  0.1161728E-01  0.9959873E-02  0.4979936E-02  0.5350192E-01  0.2675096E-01  0.4764648E-02  0.4075028E-02  0.5390948E-01  0.4610679E-01  0.4506650E-01  0.1927186E-01  0.4393417E-05  0.3757528E-05  0.1509053E+00  0.4302123E-01  0.7380921E-03  0.3156315E-03  0.0000000E+00  0.0000000E+00  0.0000000E+00  0.0000000E+00  0.8567231E-04  0.3663618E-04
  0.3599997E+01  0.5188437E+01  0.5188437E+01  0.1015905E+02  0.5079524E+01  0.2194020E+00  0.5830837E+01  0.3207266E-01  0.2845586E+01  0.4090713E-01  0.3629406E+01  0.9317642E-01  0.4133450E+01  0.4602720E-01  0.4083675E+01  0.9547253E-01  0.4235309E+01  0.9739625E-01  0.4320648E+01  0.4922527E-01  0.3735291E+01  0.5452231E-01  0.4137240E+01  0.1096414E+00  0.4159882E+01  0.4300118E-01  0.3262998E+01  0.1796131E+00  0.4543109E+01  0.1138475E+00  0.4319465E+01  0.3537302E-01  0.2684161E+01  0.4801056E-01  0.3643118E+01  0.1002215E+00  0.3802484E+01  0.4062714E-01  0.3082851E+01  0.1174932E+00  0.4457783E+01  0.5454762E-01  0.4139159E+01  0.5481367E-01  0.4159348E+01  0.1157449E+00  0.4391453E+01  0.9511713E+01  0.9511713E+01  0.2148644E+00  0.1142049E+02  0.4439398E-01  0.7877542E+01  0.4678191E-01  0.8301270E+01  0.1000291E+00  0.8874889E+01  0.4764603E-01  0.8454605E+01  0.1067740E+00  0.9473320E+01  0.1037826E+00  0.9207913E+01  0.3539599E-01  0.5371808E+01  0.5003579E-01  0.7593590E+01  0.9800857E-01  0.7437043E+01  0.4978691E-01  0.7555819E+01  0.1444539E+00  0.7307596E+01  0.1196065E+00  0.9075933E+01  0.5324731E-01  0.8080980E+01  0.6109909E-01  0.9272592E+01  0.1181349E+00  0.8964264E+01  0.5633920E-01  0.8550215E+01  0.1318293E+00  0.1000342E+02  0.6231567E-01  0.9457225E+01  0.6449014E-01  0.9787230E+01  0.1386015E+00  0.1051730E+02  0.4284757E-02  0.4284757E-02  0.4589868E-01  0.1532310E+00  0.1293871E+00  0.4319538E+00  0.8817580E-01  0.1471858E+00  0.5988165E-01  0.1999126E+00  0.2475374E+00  0.4131971E+00  0.1234146E+00  0.2060074E+00  0.7813762E-03  0.2231035E-02  0.5510754E-03  0.1573465E-02  0.1366166E-01  0.1950382E-01  0.1132267E+00  0.3232921E+00  0.2511163E-01  0.2390010E-01  0.2585525E+00  0.3691178E+00  0.6769174E-01  0.1932777E+00  0.1582765E+00  0.4519210E+00  0.1408299E+00  0.2010532E+00  0.7754954E-01  0.2214243E+00  0.3002854E+00  0.4286969E+00  0.1014267E+00  0.2896000E+00  0.1660607E+00  0.4741470E+00  0.3016247E+00  0.4306088E+00  0.6721949E-03  0.6721949E-03  0.8633048E-03  0.8633048E-03  0.3132503E-01  0.1566251E-01  0.9859911E-02  0.9859911E-02  0.1513859E-01  0.7569297E-02  0.3630279E-01  0.1815140E-01  0.3645440E-02  0.3117810E-02  0.3705262E-01  0.3168974E-01  0.3623469E-01  0.1549510E-01  0.2460319E-03  0.2104220E-03  0.1448079E+00  0.4128295E-01  0.2617371E-02  0.1119271E-02  0.2196695E-04  0.1878753E-04  0.6590110E-05  0.5636279E-05  0.4234145E-02  0.1810654E-02  0.6360603E-02  0.5439990E-02  0.1171726E-01  0.5010669E-02  0.1547362E-01  0.1323402E-01  0.2152777E-03  0.1841190E-03  0.2136300E-02  0.9135494E-03  0.5469823E-03  0.5469823E-03  0.2328184E-01  0.1164092E-01  0.1299128E-01  0.1299128E-01  0.1155908E-01  0.5779540E-02  0.5538230E-01  0.2769115E-01  0.5959666E-02  0.5097082E-02  0.5736600E-01  0.4906302E-01  0.4791015E-01  0.2048789E-01  0.8786828E-05  0.7515051E-05  0.1563718E+00  0.4457967E-01  0.9050419E-03  0.3870245E-03  0.0000000E+00  0.0000000E+00  0.0000000E+00  0.0000000E+00  0.1120329E-03  0.4790880E-04
  0.3629997E+01  0.5348003E+01  0.5348003E+01  0.1050986E+02  0.5254932E+01  0.2221464E+00  0.5903771E+01  0.3462294E-01  0.3071854E+01  0.4339220E-01  0.3849890E+01  0.9626356E-01  0.4270400E+01  0.4761322E-01  0.4224392E+01  0.9805065E-01  0.4349678E+01  0.1006804E+00  0.4466338E+01  0.5233216E-01  0.3971047E+01  0.5582576E-01  0.4236147E+01  0.1138289E+00  0.4318758E+01  0.4701850E-01  0.3567839E+01  0.1850502E+00  0.4680633E+01  0.1172995E+00  0.4450437E+01  0.3807475E-01  0.2889173E+01  0.5126612E-01  0.3890154E+01  0.1030944E+00  0.3911481E+01  0.4198293E-01  0.3185731E+01  0.1206174E+00  0.4576319E+01  0.5584982E-01  0.4237973E+01  0.5806165E-01  0.4405810E+01  0.1192135E+00  0.4523055E+01  0.9835489E+01  0.9835489E+01  0.2218018E+00  0.1178923E+02  0.4653914E-01  0.8258192E+01  0.4841928E-01  0.8591816E+01  0.1034499E+00  0.9178397E+01  0.4935980E-01  0.8758708E+01  0.1098174E+00  0.9743336E+01  0.1068710E+00  0.9481924E+01  0.3823960E-01  0.5803363E+01  0.5246032E-01  0.7961545E+01  0.1018537E+00  0.7728817E+01  0.5145992E-01  0.7809721E+01  0.1504916E+00  0.7613030E+01  0.1229617E+00  0.9330528E+01  0.5567176E-01  0.8448923E+01  0.6282789E-01  0.9534959E+01  0.1220510E+00  0.9261419E+01  0.5849343E-01  0.8877149E+01  0.1354266E+00  0.1027639E+02  0.6392155E-01  0.9700937E+01  0.6618595E-01  0.1004459E+02  0.1423601E+00  0.1080251E+02  0.5446142E-02  0.5446142E-02  0.4766835E-01  0.1591389E+00  0.1329827E+00  0.4439577E+00  0.9152492E-01  0.1527762E+00  0.6090288E-01  0.2033219E+00  0.2501602E+00  0.4175751E+00  0.1270227E+00  0.2120302E+00  0.9290968E-03  0.2652816E-02  0.7247875E-03  0.2069459E-02  0.1495890E-01  0.2135580E-01  0.1188502E+00  0.3393488E+00  0.2717314E-01  0.2586216E-01  0.2611082E+00  0.3727663E+00  0.7094815E-01  0.2025756E+00  0.1635481E+00  0.4669729E+00  0.1454528E+00  0.2076530E+00  0.7965320E-01  0.2274308E+00  0.3035994E+00  0.4334281E+00  0.1038452E+00  0.2965055E+00  0.1731641E+00  0.4944292E+00  0.3059271E+00  0.4367511E+00  0.9819340E-03  0.9819340E-03  0.1154369E-02  0.1154369E-02  0.3277815E-01  0.1638908E-01  0.1091324E-01  0.1091324E-01  0.1714857E-01  0.8574284E-02  0.3821063E-01  0.1910531E-01  0.4677890E-02  0.4000827E-02  0.3926371E-01  0.3358081E-01  0.3817658E-01  0.1632551E-01  0.3580646E-03  0.3062395E-03  0.1524096E+00  0.4345010E-01  0.3194032E-02  0.1365869E-02  0.3514722E-04  0.3006012E-04  0.1208184E-04  0.1033315E-04  0.4596601E-02  0.1965652E-02  0.6810934E-02  0.5825142E-02  0.1279915E-01  0.5473323E-02  0.1575590E-01  0.1347543E-01  0.2789823E-03  0.2386033E-03  0.2432861E-02  0.1040368E-02  0.6809830E-03  0.6809830E-03  0.2469762E-01  0.1234881E-01  0.1432907E-01  0.1432907E-01  0.1326482E-01  0.6632411E-02  0.5734177E-01  0.2867088E-01  0.7207395E-02  0.6164219E-02  0.6095321E-01  0.5213103E-01  0.5083946E-01  0.2174056E-01  0.2416384E-04  0.2066644E-04  0.1620887E+00  0.4620949E-01  0.1122515E-02  0.4800229E-03  0.0000000E+00  0.0000000E+00  0.0000000E+00  0.0000000E+00  0.1438849E-03  0.6152972E-04
  0.3659997E+01  0.5510264E+01  0.5510264E+01  0.1086048E+02  0.5430240E+01  0.2249947E+00  0.5979469E+01  0.3722607E-01  0.3302812E+01  0.4588172E-01  0.4070767E+01  0.9938739E-01  0.4408978E+01  0.4921602E-01  0.4366597E+01  0.1006861E+00  0.4466588E+01  0.1039886E+00  0.4613093E+01  0.5537728E-01  0.4202116E+01  0.5718630E-01  0.4339387E+01  0.1180438E+00  0.4478673E+01  0.5109860E-01  0.3877443E+01  0.1905057E+00  0.4818624E+01  0.1208080E+00  0.4583549E+01  0.4083459E-01  0.3098594E+01  0.5451738E-01  0.4136866E+01  0.1060060E+00  0.4021951E+01  0.4338870E-01  0.3292403E+01  0.1237994E+00  0.4697046E+01  0.5716993E-01  0.4338144E+01  0.6129588E-01  0.4651229E+01  0.1227941E+00  0.4658907E+01  0.1016675E+02  0.1016675E+02  0.2284457E+00  0.1214237E+02  0.4872270E-01  0.8645656E+01  0.5012542E-01  0.8894563E+01  0.1069318E+00  0.9487320E+01  0.5110405E-01  0.9068218E+01  0.1129116E+00  0.1001786E+02  0.1100355E+00  0.9762690E+01  0.4121003E-01  0.6254166E+01  0.5482841E-01  0.8320933E+01  0.1057852E+00  0.8027149E+01  0.5320660E-01  0.8074802E+01  0.1567271E+00  0.7928469E+01  0.1263906E+00  0.9590719E+01  0.5814983E-01  0.8825002E+01  0.6460929E-01  0.9805310E+01  0.1260047E+00  0.9561436E+01  0.6068445E-01  0.9209665E+01  0.1390934E+00  0.1055463E+02  0.6556287E-01  0.9950029E+01  0.6794638E-01  0.1031176E+02  0.1461615E+00  0.1109097E+02  0.6746993E-02  0.6746993E-02  0.4946107E-01  0.1651239E+00  0.1363945E+00  0.4553479E+00  0.9500883E-01  0.1585917E+00  0.6190798E-01  0.2066773E+00  0.2528978E+00  0.4221448E+00  0.1307660E+00  0.2182787E+00  0.1118270E-02  0.3192957E-02  0.9662844E-03  0.2758996E-02  0.1631537E-01  0.2329234E-01  0.1245568E+00  0.3556424E+00  0.2934453E-01  0.2792879E-01  0.2638010E+00  0.3766108E+00  0.7422663E-01  0.2119365E+00  0.1687111E+00  0.4817146E+00  0.1501718E+00  0.2143899E+00  0.8193780E-01  0.2339539E+00  0.3070569E+00  0.4383641E+00  0.1063187E+00  0.3035678E+00  0.1803288E+00  0.5148861E+00  0.3104213E+00  0.4431672E+00  0.1344388E-02  0.1344388E-02  0.1481675E-02  0.1481675E-02  0.3430706E-01  0.1715353E-01  0.1202477E-01  0.1202477E-01  0.1930574E-01  0.9652868E-02  0.4023597E-01  0.2011799E-01  0.5767456E-02  0.4932692E-02  0.4141110E-01  0.3541739E-01  0.4013716E-01  0.1716392E-01  0.4821777E-03  0.4123889E-03  0.1601530E+00  0.4565766E-01  0.3799213E-02  0.1624664E-02  0.5491779E-04  0.4696917E-04  0.2416371E-04  0.2066633E-04  0.5000798E-02  0.2138499E-02  0.7208542E-02  0.6165201E-02  0.1392607E-01  0.5955227E-02  0.1601291E-01  0.1369525E-01  0.3371947E-03  0.2883902E-03  0.2721730E-02  0.1163898E-02  0.9006538E-03  0.9006538E-03  0.2612988E-01  0.1306494E-01  0.1569540E-01  0.1569540E-01  0.1510020E-01  0.7550098E-02  0.5921775E-01  0.2960888E-01  0.8557273E-02  0.7318721E-02  0.6436803E-01  0.5505160E-01  0.5414550E-01  0.2315432E-01  0.5162298E-04  0.4415124E-04  0.1682637E+00  0.4796991E-01  0.1448725E-02  0.6195206E-03  0.0000000E+00  0.0000000E+00  0.0000000E+00  0.0000000E+00  0.1823272E-03  0.7796889E-04
  0.3689997E+01  0.5675066E+01  0.5675066E+01  0.1121080E+02  0.5605401E+01  0.2279666E+00  0.6058450E+01  0.3984749E-01  0.3535392E+01  0.4837578E-01  0.4292048E+01  0.1025442E+00  0.4549018E+01  0.5083173E-01  0.4509948E+01  0.1033858E+00  0.4586354E+01  0.1073130E+00  0.4760570E+01  0.5836334E-01  0.4428702E+01  0.5859898E-01  0.4446584E+01  0.1222999E+00  0.4640155E+01  0.5523245E-01  0.4191126E+01  0.1959954E+00  0.4957480E+01  0.1243976E+00  0.4719744E+01  0.4362944E-01  0.3310671E+01  0.5777246E-01  0.4383866E+01  0.1089424E+00  0.4133360E+01  0.4483333E-01  0.3402024E+01  0.1270619E+00  0.4820827E+01  0.5849985E-01  0.4439061E+01  0.6454511E-01  0.4897785E+01  0.1265052E+00  0.4799707E+01  0.1050511E+02  0.1050511E+02  0.2348157E+00  0.1248094E+02  0.5096554E-01  0.9043639E+01  0.5190457E-01  0.9210267E+01  0.1104823E+00  0.9802326E+01  0.5287749E-01  0.9382910E+01  0.1160437E+00  0.1029575E+02  0.1132534E+00  0.1004819E+02  0.4430467E-01  0.6723817E+01  0.5715559E-01  0.8674114E+01  0.1098148E+00  0.8332915E+01  0.5503292E-01  0.8351971E+01  0.1631822E+00  0.8255018E+01  0.1299132E+00  0.9858017E+01  0.6068376E-01  0.9209560E+01  0.6643398E-01  0.1008223E+02  0.1299908E+00  0.9863905E+01  0.6290508E-01  0.9546675E+01  0.1428329E+00  0.1083839E+02  0.6723735E-01  0.1020415E+02  0.6977098E-01  0.1058867E+02  0.1500142E+00  0.1138332E+02  0.8336052E-02  0.8336052E-02  0.5135020E-01  0.1714307E+00  0.1396457E+00  0.4662018E+00  0.9868814E-01  0.1647333E+00  0.6295320E-01  0.2101668E+00  0.2556238E+00  0.4266953E+00  0.1345968E+00  0.2246732E+00  0.1369299E-02  0.3909709E-02  0.1246936E-02  0.3560331E-02  0.1778666E-01  0.2539280E-01  0.1302060E+00  0.3717726E+00  0.3158074E-01  0.3005711E-01  0.2665784E+00  0.3805759E+00  0.7749651E-01  0.2212729E+00  0.1738230E+00  0.4963104E+00  0.1548735E+00  0.2211023E+00  0.8432496E-01  0.2407699E+00  0.3106686E+00  0.4435203E+00  0.1088408E+00  0.3107691E+00  0.1874588E+00  0.5352442E+00  0.3151074E+00  0.4498571E+00  0.1759563E-02  0.1759563E-02  0.1860605E-02  0.1860605E-02  0.3586563E-01  0.1793282E-01  0.1316487E-01  0.1316487E-01  0.2139151E-01  0.1069576E-01  0.4238654E-01  0.2119327E-01  0.7111843E-02  0.6082498E-02  0.4364406E-01  0.3732716E-01  0.4207245E-01  0.1799151E-01  0.6590140E-03  0.5636304E-03  0.1682488E+00  0.4796568E-01  0.4532914E-02  0.1938417E-02  0.8567159E-04  0.7327176E-04  0.4722894E-04  0.4039317E-04  0.5458807E-02  0.2334358E-02  0.7595164E-02  0.6495865E-02  0.1508043E-01  0.6448870E-02  0.1626773E-01  0.1391319E-01  0.4250635E-03  0.3635411E-03  0.3014991E-02  0.1289305E-02  0.1140095E-02  0.1140095E-02  0.2767307E-01  0.1383653E-01  0.1714303E-01  0.1714303E-01  0.1707724E-01  0.8538622E-02  0.6113986E-01  0.3056993E-01  0.1007193E-01  0.8614147E-02  0.6774870E-01  0.5794296E-01  0.5757567E-01  0.2462117E-01  0.8896738E-04  0.7609052E-04  0.1749342E+00  0.4987159E-01  0.1785919E-02  0.7637155E-03  0.0000000E+00  0.0000000E+00  0.0000000E+00  0.0000000E+00  0.2218686E-03  0.9487803E-04
  0.3719997E+01  0.5842368E+01  0.5842368E+01  0.1156133E+02  0.5780664E+01  0.2310763E+00  0.6141092E+01  0.4250702E-01  0.3771354E+01  0.5086590E-01  0.4512979E+01  0.1057329E+00  0.4690473E+01  0.5246768E-01  0.4655094E+01  0.1061463E+00  0.4708812E+01  0.1106573E+00  0.4908927E+01  0.6129195E-01  0.4650930E+01  0.6006850E-01  0.4558093E+01  0.1265874E+00  0.4802825E+01  0.5943064E-01  0.4509692E+01  0.2015315E+00  0.5097509E+01  0.1280573E+00  0.4858596E+01  0.4646789E-01  0.3526058E+01  0.6102215E-01  0.4630458E+01  0.1119190E+00  0.4246295E+01  0.4633356E-01  0.3515863E+01  0.1304001E+00  0.4947482E+01  0.5984187E-01  0.4540895E+01  0.6776950E-01  0.5142457E+01  0.1303166E+00  0.4944313E+01  0.1084997E+02  0.1084997E+02  0.2409349E+00  0.1280619E+02  0.5324856E-01  0.9448752E+01  0.5375318E-01  0.9538295E+01  0.1140973E+00  0.1012306E+02  0.5469014E-01  0.9704556E+01  0.1192374E+00  0.1057911E+02  0.1165399E+00  0.1033978E+02  0.4751670E-01  0.7211286E+01  0.5944753E-01  0.9021947E+01  0.1139296E+00  0.8645158E+01  0.5694514E-01  0.8642176E+01  0.1698222E+00  0.8590919E+01  0.1335296E+00  0.1013244E+02  0.6326950E-01  0.9601979E+01  0.6831980E-01  0.1036843E+02  0.1340151E+00  0.1016927E+02  0.6515314E-01  0.9887849E+01  0.1466532E+00  0.1112828E+02  0.6894970E-01  0.1046402E+02  0.7166050E-01  0.1087543E+02  0.1539227E+00  0.1167990E+02  0.1013043E-01  0.1013043E-01  0.5333044E-01  0.1780416E+00  0.1426051E+00  0.4760817E+00  0.1023486E+00  0.1708434E+00  0.6405436E-01  0.2138430E+00  0.2584022E+00  0.4313330E+00  0.1384742E+00  0.2311453E+00  0.1621969E-02  0.4631148E-02  0.1586471E-02  0.4529792E-02  0.1931092E-01  0.2756888E-01  0.1356737E+00  0.3873844E+00  0.3385613E-01  0.3222273E-01  0.2694019E+00  0.3846067E+00  0.8083586E-01  0.2308076E+00  0.1787544E+00  0.5103909E+00  0.1597754E+00  0.2281003E+00  0.8686716E-01  0.2480286E+00  0.3143883E+00  0.4488307E+00  0.1113816E+00  0.3180239E+00  0.1944544E+00  0.5552184E+00  0.3199086E+00  0.4567116E+00  0.2293362E-02  0.2293362E-02  0.2283472E-02  0.2283472E-02  0.3742090E-01  0.1871045E-01  0.1428629E-01  0.1428629E-01  0.2356624E-01  0.1178312E-01  0.4450856E-01  0.2225428E-01  0.8500166E-02  0.7269879E-02  0.4592629E-01  0.3927906E-01  0.4401542E-01  0.1882238E-01  0.8578143E-03  0.7336570E-03  0.1762834E+00  0.5025624E-01  0.5314946E-02  0.2272838E-02  0.1197202E-03  0.1023922E-03  0.8457321E-04  0.7233235E-04  0.5938800E-02  0.2539618E-02  0.7991667E-02  0.6834979E-02  0.1628424E-01  0.6963655E-02  0.1655440E-01  0.1415837E-01  0.5228163E-03  0.4471455E-03  0.3398313E-02  0.1453226E-02  0.1414681E-02  0.1414681E-02  0.2920418E-01  0.1460209E-01  0.1851820E-01  0.1851820E-01  0.1900596E-01  0.9502979E-02  0.6317069E-01  0.3158535E-01  0.1178319E-01  0.1007773E-01  0.7130517E-01  0.6098468E-01  0.6097402E-01  0.2607441E-01  0.1460814E-03  0.1249380E-03  0.1819626E+00  0.5187529E-01  0.2215366E-02  0.9473605E-03  0.0000000E+00  0.0000000E+00  0.0000000E+00  0.0000000E+00  0.2636062E-03  0.1127263E-03
  0.3749997E+01  0.6012233E+01  0.6012233E+01  0.1191202E+02  0.5956010E+01  0.2343194E+00  0.6227283E+01  0.4519399E-01  0.4009750E+01  0.5334271E-01  0.4732729E+01  0.1089584E+00  0.4833561E+01  0.5412139E-01  0.4801816E+01  0.1089866E+00  0.4834814E+01  0.1140288E+00  0.5058492E+01  0.6413973E-01  0.4867024E+01  0.6159180E-01  0.4673684E+01  0.1309111E+00  0.4966870E+01  0.6364665E-01  0.4829609E+01  0.2071353E+00  0.5239252E+01  0.1317693E+00  0.4999431E+01  0.4934070E-01  0.3744051E+01  0.6425810E-01  0.4876007E+01  0.1149221E+00  0.4360235E+01  0.4789738E-01  0.3634529E+01  0.1338263E+00  0.5077475E+01  0.6120420E-01  0.4644271E+01  0.7098709E-01  0.5386613E+01  0.1342670E+00  0.5094196E+01  0.1120124E+02  0.1120124E+02  0.2468540E+00  0.1312080E+02  0.5558375E-01  0.9863123E+01  0.5566420E-01  0.9877398E+01  0.1177825E+00  0.1045003E+02  0.5652872E-01  0.1003081E+02  0.1224760E+00  0.1086645E+02  0.1198862E+00  0.1063667E+02  0.5084065E-01  0.7715738E+01  0.6171916E-01  0.9366696E+01  0.1181445E+00  0.8964990E+01  0.5893090E-01  0.8943541E+01  0.1766590E+00  0.8936776E+01  0.1372533E+00  0.1041500E+02  0.6591823E-01  0.1000396E+02  0.7027084E-01  0.1066453E+02  0.1380878E+00  0.1047832E+02  0.6742968E-01  0.1023334E+02  0.1505563E+00  0.1142445E+02  0.7069968E-01  0.1072961E+02  0.7362525E-01  0.1117361E+02  0.1578874E+00  0.1198075E+02  0.1228933E-01  0.1228933E-01  0.5535250E-01  0.1847922E+00  0.1452878E+00  0.4850378E+00  0.1061961E+00  0.1772658E+00  0.6520125E-01  0.2176718E+00  0.2613514E+00  0.4362559E+00  0.1422751E+00  0.2374900E+00  0.1923012E-02  0.5490706E-02  0.1992791E-02  0.5689942E-02  0.2095099E-01  0.2991029E-01  0.1408966E+00  0.4022972E+00  0.3615979E-01  0.3441524E-01  0.2723629E+00  0.3888339E+00  0.8415051E-01  0.2402718E+00  0.1835657E+00  0.5241284E+00  0.1647470E+00  0.2351980E+00  0.8954427E-01  0.2556724E+00  0.3184398E+00  0.4546147E+00  0.1139989E+00  0.3254968E+00  0.2012419E+00  0.5745987E+00  0.3250012E+00  0.4639820E+00  0.2921615E-02  0.2921615E-02  0.2699753E-02  0.2699753E-02  0.3919036E-01  0.1959518E-01  0.1545495E-01  0.1545495E-01  0.2591453E-01  0.1295726E-01  0.4680302E-01  0.2340151E-01  0.1002358E-01  0.8572797E-02  0.4826014E-01  0.4127512E-01  0.4597929E-01  0.1966219E-01  0.1109338E-02  0.9487761E-03  0.1846958E+00  0.5265452E-01  0.6076111E-02  0.2598337E-02  0.1636540E-03  0.1399672E-03  0.1164256E-03  0.9957453E-04  0.6445149E-02  0.2756149E-02  0.8358514E-02  0.7148730E-02  0.1755833E-01  0.7508498E-02  0.1680483E-01  0.1437255E-01  0.6677997E-03  0.5711445E-03  0.3789327E-02  0.1620436E-02  0.1818878E-02  0.1818878E-02  0.3083524E-01  0.1541762E-01  0.1993618E-01  0.1993618E-01  0.2125757E-01  0.1062879E-01  0.6519606E-01  0.3259803E-01  0.1358341E-01  0.1161739E-01  0.7486384E-01  0.6402828E-01  0.6444260E-01  0.2755769E-01  0.2317527E-03  0.1982095E-03  0.1896313E+00  0.5406154E-01  0.2716203E-02  0.1161534E-02  0.0000000E+00  0.0000000E+00  0.0000000E+00  0.0000000E+00  0.3306048E-03  0.1413771E-03
  0.3779997E+01  0.6184452E+01  0.6184452E+01  0.1226336E+02  0.6131678E+01  0.2377055E+00  0.6317271E+01  0.4790433E-01  0.4250220E+01  0.5579313E-01  0.4950139E+01  0.1122301E+00  0.4978698E+01  0.5578487E-01  0.4949405E+01  0.1118847E+00  0.4963377E+01  0.1174111E+00  0.5208539E+01  0.6693355E-01  0.5079023E+01  0.6317467E-01  0.4793795E+01  0.1352482E+00  0.5131423E+01  0.6787729E-01  0.5150637E+01  0.2128228E+00  0.5383111E+01  0.1355698E+00  0.5143627E+01  0.5223034E-01  0.3963322E+01  0.6748328E-01  0.5120739E+01  0.1179890E+00  0.4476595E+01  0.4951847E-01  0.3757540E+01  0.1373221E+00  0.5210111E+01  0.6259461E-01  0.4749778E+01  0.7419378E-01  0.5629942E+01  0.1383192E+00  0.5247939E+01  0.1155829E+02  0.1155829E+02  0.2526158E+00  0.1342705E+02  0.5796321E-01  0.1028535E+02  0.5764101E-01  0.1022818E+02  0.1215299E+00  0.1078251E+02  0.5841279E-01  0.1036513E+02  0.1257617E+00  0.1115797E+02  0.1233028E+00  0.1093980E+02  0.5427269E-01  0.8236596E+01  0.6395514E-01  0.9706036E+01  0.1224591E+00  0.9292391E+01  0.6100676E-01  0.9258580E+01  0.1836803E+00  0.9291969E+01  0.1410848E+00  0.1070574E+02  0.6862234E-01  0.1041434E+02  0.7227787E-01  0.1096912E+02  0.1422151E+00  0.1079150E+02  0.6973838E-01  0.1058372E+02  0.1545537E+00  0.1172778E+02  0.7249224E-01  0.1100165E+02  0.7565443E-01  0.1148156E+02  0.1619277E+00  0.1228733E+02  0.1477986E-01  0.1477986E-01  0.5752484E-01  0.1920445E+00  0.1478182E+00  0.4934853E+00  0.1101117E+00  0.1838018E+00  0.6636395E-01  0.2215534E+00  0.2643558E+00  0.4412709E+00  0.1461110E+00  0.2438930E+00  0.2287212E-02  0.6530592E-02  0.2439567E-02  0.6965606E-02  0.2263548E-01  0.3231513E-01  0.1458951E+00  0.4165691E+00  0.3849141E-01  0.3663438E-01  0.2754318E+00  0.3932152E+00  0.8764873E-01  0.2502601E+00  0.1881895E+00  0.5373306E+00  0.1698639E+00  0.2425030E+00  0.9236157E-01  0.2637165E+00  0.3225550E+00  0.4604897E+00  0.1166095E+00  0.3329507E+00  0.2077431E+00  0.5931611E+00  0.3304091E+00  0.4717024E+00  0.3523509E-02  0.3523509E-02  0.3176440E-02  0.3176440E-02  0.4106637E-01  0.2053319E-01  0.1655660E-01  0.1655660E-01  0.2820789E-01  0.1410395E-01  0.4930177E-01  0.2465088E-01  0.1165902E-01  0.9971527E-02  0.5065683E-01  0.4332492E-01  0.4796731E-01  0.2051234E-01  0.1428962E-02  0.1222139E-02  0.1931929E+00  0.5507692E-01  0.6989938E-02  0.2989118E-02  0.2163754E-03  0.1850579E-03  0.1746379E-03  0.1493613E-03  0.6950371E-02  0.2972198E-02  0.8664949E-02  0.7410812E-02  0.1891260E-01  0.8087627E-02  0.1704207E-01  0.1457546E-01  0.8314545E-03  0.7111124E-03  0.4151784E-02  0.1775434E-02  0.2198911E-02  0.2198911E-02  0.3254648E-01  0.1627324E-01  0.2138379E-01  0.2138379E-01  0.2358388E-01  0.1179194E-01  0.6727635E-01  0.3363818E-01  0.1544732E-01  0.1321152E-01  0.7849062E-01  0.6713013E-01  0.6792109E-01  0.2904520E-01  0.3602604E-03  0.3081175E-03  0.1977824E+00  0.5638532E-01  0.3296125E-02  0.1409527E-02  0.0000000E+00  0.0000000E+00  0.0000000E+00  0.0000000E+00  0.3910142E-03  0.1672100E-03
  0.3809997E+01  0.6358814E+01  0.6358814E+01  0.1261546E+02  0.6307732E+01  0.2412520E+00  0.6411525E+01  0.5062350E-01  0.4491473E+01  0.5821010E-01  0.5164580E+01  0.1155520E+00  0.5126065E+01  0.5748637E-01  0.5100367E+01  0.1148614E+00  0.5095429E+01  0.1208154E+00  0.5359556E+01  0.6966294E-01  0.5286134E+01  0.6483436E-01  0.4919734E+01  0.1396052E+00  0.5296731E+01  0.7208425E-01  0.5469867E+01  0.2185849E+00  0.5528854E+01  0.1394450E+00  0.5290655E+01  0.5513804E-01  0.4183962E+01  0.7069741E-01  0.5364632E+01  0.1210875E+00  0.4594156E+01  0.5120864E-01  0.3885792E+01  0.1409003E+00  0.5345868E+01  0.6399694E-01  0.4856188E+01  0.7738608E-01  0.5872179E+01  0.1424588E+00  0.5404999E+01  0.1192064E+02  0.1192064E+02  0.2582466E+00  0.1372634E+02  0.6038476E-01  0.1071504E+02  0.5966870E-01  0.1058798E+02  0.1253548E+00  0.1112187E+02  0.6032418E-01  0.1070430E+02  0.1291174E+00  0.1145569E+02  0.1267801E+00  0.1124832E+02  0.5778756E-01  0.8770024E+01  0.6617892E-01  0.1004352E+02  0.1268620E+00  0.9626484E+01  0.6316553E-01  0.9586202E+01  0.1908718E+00  0.9655768E+01  0.1449985E+00  0.1100271E+02  0.7137915E-01  0.1083273E+02  0.7434703E-01  0.1128314E+02  0.1464021E+00  0.1110922E+02  0.7207275E-01  0.1093799E+02  0.1586535E+00  0.1203888E+02  0.7431622E-01  0.1127846E+02  0.7775041E-01  0.1179965E+02  0.1660279E+00  0.1259846E+02  0.1755529E-01  0.1755529E-01  0.5981997E-01  0.1997067E+00  0.1500616E+00  0.5009750E+00  0.1141419E+00  0.1905291E+00  0.6758289E-01  0.2256228E+00  0.2674754E+00  0.4464782E+00  0.1499042E+00  0.2502247E+00  0.2690237E-02  0.7681335E-02  0.2962685E-02  0.8459245E-02  0.2442326E-01  0.3486742E-01  0.1504631E+00  0.4296119E+00  0.4085825E-01  0.3888702E-01  0.2785761E+00  0.3977041E+00  0.9119797E-01  0.2603942E+00  0.1926734E+00  0.5501332E+00  0.1750980E+00  0.2499753E+00  0.9539334E-01  0.2723731E+00  0.3269748E+00  0.4667995E+00  0.1192471E+00  0.3404818E+00  0.2140843E+00  0.6112671E+00  0.3358932E+00  0.4795317E+00  0.4296762E-02  0.4296762E-02  0.3754172E-02  0.3754172E-02  0.4295006E-01  0.2147503E-01  0.1769231E-01  0.1769231E-01  0.3059243E-01  0.1529622E-01  0.5173353E-01  0.2586676E-01  0.1338343E-01  0.1144636E-01  0.5312061E-01  0.4543210E-01  0.5003662E-01  0.2139724E-01  0.1784831E-02  0.1526501E-02  0.2017338E+00  0.5751183E-01  0.7945509E-02  0.3397750E-02  0.2855718E-03  0.2442391E-03  0.2767853E-03  0.2367242E-03  0.7479764E-02  0.3198583E-02  0.9003242E-02  0.7700142E-02  0.2033278E-01  0.8694939E-02  0.1729359E-01  0.1479057E-01  0.1036844E-02  0.8867746E-03  0.4584545E-02  0.1960496E-02  0.2653633E-02  0.2653633E-02  0.3436426E-01  0.1718213E-01  0.2281934E-01  0.2281934E-01  0.2594974E-01  0.1297487E-01  0.6925008E-01  0.3462504E-01  0.1750787E-01  0.1497383E-01  0.8202937E-01  0.7015668E-01  0.7155994E-01  0.3060129E-01  0.5305051E-03  0.4537214E-03  0.2064289E+00  0.5885034E-01  0.3960631E-02  0.1693691E-02  0.0000000E+00  0.0000000E+00  0.0000000E+00  0.0000000E+00  0.4865693E-03  0.2080724E-03
  0.3839997E+01  0.6535324E+01  0.6535324E+01  0.1296848E+02  0.6484241E+01  0.2449717E+00  0.6510379E+01  0.5337432E-01  0.4735535E+01  0.6058970E-01  0.5375705E+01  0.1188844E+00  0.5273895E+01  0.5921681E-01  0.5253898E+01  0.1179302E+00  0.5231565E+01  0.1242383E+00  0.5511402E+01  0.7233758E-01  0.5489090E+01  0.6654726E-01  0.5049712E+01  0.1439655E+00  0.5462167E+01  0.7627232E-01  0.5787664E+01  0.2244457E+00  0.5677097E+01  0.1433980E+00  0.5440634E+01  0.5806639E-01  0.4406170E+01  0.7388886E-01  0.5606804E+01  0.1242475E+00  0.4714048E+01  0.5296649E-01  0.4019181E+01  0.1445718E+00  0.5485168E+01  0.6543064E-01  0.4964980E+01  0.8055022E-01  0.6112278E+01  0.1467161E+00  0.5566525E+01  0.1228785E+02  0.1228785E+02  0.2637720E+00  0.1402003E+02  0.6283963E-01  0.1115065E+02  0.6175439E-01  0.1095808E+02  0.1292500E+00  0.1146746E+02  0.6227861E-01  0.1105110E+02  0.1325058E+00  0.1175632E+02  0.1303288E+00  0.1156317E+02  0.6139768E-01  0.9317906E+01  0.6839793E-01  0.1038029E+02  0.1313701E+00  0.9968569E+01  0.6541752E-01  0.9927971E+01  0.1982203E+00  0.1002751E+02  0.1490156E+00  0.1130754E+02  0.7417566E-01  0.1125713E+02  0.7648358E-01  0.1160739E+02  0.1506653E+00  0.1143272E+02  0.7444426E-01  0.1129790E+02  0.1628593E+00  0.1235802E+02  0.7617775E-01  0.1156098E+02  0.7991758E-01  0.1212855E+02  0.1701996E+00  0.1291502E+02  0.2054855E-01  0.2054855E-01  0.6218816E-01  0.2076128E+00  0.1521448E+00  0.5079295E+00  0.1182369E+00  0.1973646E+00  0.6891303E-01  0.2300635E+00  0.2706683E+00  0.4518080E+00  0.1536386E+00  0.2564583E+00  0.3148862E-02  0.8990832E-02  0.3549621E-02  0.1013510E-01  0.2626236E-01  0.3749298E-01  0.1545872E+00  0.4413874E+00  0.4329253E-01  0.4120386E-01  0.2819072E+00  0.4024597E+00  0.9483405E-01  0.2707762E+00  0.1970063E+00  0.5625049E+00  0.1806283E+00  0.2578706E+00  0.9862052E-01  0.2815875E+00  0.3315732E+00  0.4733644E+00  0.1219781E+00  0.3482795E+00  0.2199695E+00  0.6280707E+00  0.3414584E+00  0.4874767E+00  0.5083186E-02  0.5083186E-02  0.4392319E-02  0.4392319E-02  0.4489524E-01  0.2244762E-01  0.1876430E-01  0.1876430E-01  0.3300441E-01  0.1650221E-01  0.5434541E-01  0.2717270E-01  0.1515837E-01  0.1296440E-01  0.5563714E-01  0.4758440E-01  0.5215096E-01  0.2230139E-01  0.2198918E-02  0.1880653E-02  0.2102571E+00  0.5994172E-01  0.8906566E-02  0.3808728E-02  0.3635546E-03  0.3109349E-03  0.3767354E-03  0.3222079E-03  0.8059687E-02  0.3446576E-02  0.9320675E-02  0.7971630E-02  0.2179579E-01  0.9320569E-02  0.1756599E-01  0.1502354E-01  0.1262008E-02  0.1079349E-02  0.5015103E-02  0.2144616E-02  0.3086385E-02  0.3086385E-02  0.3615019E-01  0.1807510E-01  0.2429772E-01  0.2429772E-01  0.2848034E-01  0.1424017E-01  0.7130947E-01  0.3565473E-01  0.1973972E-01  0.1688265E-01  0.8561436E-01  0.7322279E-01  0.7548767E-01  0.3228091E-01  0.7435869E-03  0.6359624E-03  0.2153924E+00  0.6140573E-01  0.4777794E-02  0.2043135E-02  0.0000000E+00  0.0000000E+00  0.0000000E+00  0.0000000E+00  0.5733398E-03  0.2451782E-03
  0.3869997E+01  0.6714220E+01  0.6714220E+01  0.1332289E+02  0.6661447E+01  0.2488830E+00  0.6614326E+01  0.5615592E-01  0.4982327E+01  0.6291249E-01  0.5581790E+01  0.1222836E+00  0.5424688E+01  0.6097045E-01  0.5409486E+01  0.1210699E+00  0.5370846E+01  0.1276992E+00  0.5664934E+01  0.7496977E-01  0.5688825E+01  0.6832488E-01  0.5184601E+01  0.1483504E+00  0.5628530E+01  0.8038574E-01  0.6099797E+01  0.2303950E+00  0.5827579E+01  0.1474217E+00  0.5593296E+01  0.6100452E-01  0.4629121E+01  0.7704791E-01  0.5846518E+01  0.1274761E+00  0.4836545E+01  0.5478660E-01  0.4157293E+01  0.1483274E+00  0.5627659E+01  0.6689074E-01  0.5075774E+01  0.8367541E-01  0.6349422E+01  0.1510452E+00  0.5730775E+01  0.1265988E+02  0.1265988E+02  0.2692284E+00  0.1431005E+02  0.6532726E-01  0.1159207E+02  0.6388776E-01  0.1133664E+02  0.1332102E+00  0.1181882E+02  0.6427529E-01  0.1140540E+02  0.1359604E+00  0.1206282E+02  0.1339508E+00  0.1188453E+02  0.6507967E-01  0.9876698E+01  0.7060985E-01  0.1071597E+02  0.1359932E+00  0.1031938E+02  0.6775355E-01  0.1028250E+02  0.2057310E+00  0.1040746E+02  0.1531547E+00  0.1162162E+02  0.7701980E-01  0.1168877E+02  0.7867869E-01  0.1194053E+02  0.1550133E+00  0.1176265E+02  0.7684012E-01  0.1166150E+02  0.1671543E+00  0.1268393E+02  0.7808623E-01  0.1185061E+02  0.8215012E-01  0.1246737E+02  0.1744291E+00  0.1323596E+02  0.2399516E-01  0.2399516E-01  0.6473402E-01  0.2161121E+00  0.1539319E+00  0.5138958E+00  0.1223743E+00  0.2042709E+00  0.7027673E-01  0.2346161E+00  0.2738926E+00  0.4571899E+00  0.1573400E+00  0.2626368E+00  0.3668020E-02  0.1047316E-01  0.4199720E-02  0.1199131E-01  0.2820180E-01  0.4026178E-01  0.1582561E+00  0.4518631E+00  0.4584556E-01  0.4363372E-01  0.2853295E+00  0.4073454E+00  0.9856065E-01  0.2814166E+00  0.2010898E+00  0.5741643E+00  0.1864440E+00  0.2661732E+00  0.1021132E+00  0.2915600E+00  0.3365688E+00  0.4804962E+00  0.1247421E+00  0.3561715E+00  0.2253795E+00  0.6435177E+00  0.3473624E+00  0.4959055E+00  0.6021169E-02  0.6021169E-02  0.5033764E-02  0.5033764E-02  0.4691403E-01  0.2345701E-01  0.1983519E-01  0.1983519E-01  0.3548117E-01  0.1774059E-01  0.5710664E-01  0.2855332E-01  0.1698714E-01  0.1452847E-01  0.5802266E-01  0.4962465E-01  0.5436853E-01  0.2324970E-01  0.2757980E-02  0.2358799E-02  0.2188135E+00  0.6238106E-01  0.9944517E-02  0.4252589E-02  0.4558159E-03  0.3898426E-03  0.4931609E-03  0.4217823E-03  0.8683561E-02  0.3713365E-02  0.9621627E-02  0.8229023E-02  0.2331920E-01  0.9972028E-02  0.1778676E-01  0.1521236E-01  0.1531108E-02  0.1309500E-02  0.5485195E-02  0.2345643E-02  0.3714646E-02  0.3714646E-02  0.3805911E-01  0.1902956E-01  0.2578379E-01  0.2578379E-01  0.3108784E-01  0.1554392E-01  0.7346552E-01  0.3673276E-01  0.2206588E-01  0.1887213E-01  0.8902699E-01  0.7614149E-01  0.7936265E-01  0.3393798E-01  0.1007200E-02  0.8614213E-03  0.2246813E+00  0.6405387E-01  0.5578471E-02  0.2385530E-02  0.0000000E+00  0.0000000E+00  0.0000000E+00  0.0000000E+00  0.6809781E-03  0.2912077E-03
[truncated: 2,527,409 more chars]
