# Supplementary material for: Visualising reaction complexes in amine-based unloaded and CO2-loaded carbon capture solutions
Source: Nat Commun. 2026 Mar 12;17:3828. doi: 10.1038/s41467-026-70391-6 (PMC13121631; doi:10.1038/s41467-026-70391-6)
Supplement: Supplementary file 3 — Source Data [file 41467_2026_70391_MOESM3_ESM.zip › Source data/KCarb130624box.EPSR.g03]

#    r              H1z-H2z                       H1z-O1z                       H1z-C1c                       H1z-C2c                       H1z-H1c                       H1z-N1c                       H1z-O1c                       H1z-H2c                       H1z-C3c                       H1z-O2c                       C2z-C2z                       C2z-H2z                       C2z-O1z                       C2z-C1c                       C2z-C2c                       C2z-H1c                       C2z-N1c                       C2z-O1c                       C2z-H2c                       C2z-C3c                       C2z-O2c                       H2z-H2z                       H2z-O1z                       H2z-C1c                       H2z-C2c                       H2z-H1c                       H2z-N1c                       H2z-O1c                       H2z-H2c                       H2z-C3c                       H2z-O2c                       O1z-O1z                       O1z-C1c                       O1z-C2c                       O1z-H1c                       O1z-N1c                       O1z-O1c                       O1z-H2c                       O1z-C3c                       O1z-O2c                       C1c-C1c                       C1c-C2c                       C1c-H1c                       C1c-N1c                       C1c-O1c                       C1c-H2c                       C1c-C3c                       C1c-O2c                       C2c-C2c                       C2c-H1c                       C2c-N1c                       C2c-O1c                       C2c-H2c                       C2c-C3c                       C2c-O2c                       H1c-H1c                       H1c-N1c                       H1c-O1c                       H1c-H2c                       H1c-C3c                       H1c-O2c                       N1c-N1c                       N1c-O1c                       N1c-H2c                       N1c-C3c                       N1c-O2c                       O1c-O1c                       O1c-H2c                       O1c-C3c                       O1c-O2c                       H2c-H2c                       H2c-C3c                       H2c-O2c                       C3c-C3c                       C3c-O2c                       O2c-O2c                   
  0.0000000E+00  0.0000000E+00  0.0000000E+00  0.0000000E+00  0.0000000E+00  0.0000000E+00  0.0000000E+00  0.0000000E+00  0.0000000E+00  0.0000000E+00  0.0000000E+00  0.0000000E+00  0.0000000E+00  0.0000000E+00  0.0000000E+00  0.0000000E+00  0.0000000E+00  0.0000000E+00  0.0000000E+00  0.0000000E+00  0.0000000E+00  0.0000000E+00  0.0000000E+00  0.0000000E+00  0.0000000E+00  0.0000000E+00  0.0000000E+00  0.0000000E+00  0.0000000E+00  0.0000000E+00  0.0000000E+00  0.0000000E+00  0.0000000E+00  0.0000000E+00  0.0000000E+00  0.0000000E+00  0.0000000E+00  0.0000000E+00  0.0000000E+00  0.0000000E+00  0.0000000E+00  0.0000000E+00  0.0000000E+00  0.0000000E+00  0.0000000E+00  0.0000000E+00  0.0000000E+00  0.0000000E+00  0.0000000E+00  0.0000000E+00  0.0000000E+00  0.0000000E+00  0.0000000E+00  0.0000000E+00  0.0000000E+00  0.0000000E+00  0.0000000E+00  0.0000000E+00  0.0000000E+00  0.0000000E+00  0.0000000E+00  0.0000000E+00  0.0000000E+00  0.0000000E+00  0.0000000E+00  0.0000000E+00  0.0000000E+00  0.0000000E+00  0.0000000E+00  0.0000000E+00  0.0000000E+00  0.0000000E+00  0.0000000E+00  0.0000000E+00  0.0000000E+00  0.0000000E+00  0.0000000E+00  0.0000000E+00  0.0000000E+00  0.0000000E+00  0.0000000E+00  0.0000000E+00  0.0000000E+00  0.0000000E+00  0.0000000E+00  0.0000000E+00  0.0000000E+00  0.0000000E+00  0.0000000E+00  0.0000000E+00  0.0000000E+00  0.0000000E+00  0.0000000E+00  0.0000000E+00  0.0000000E+00  0.0000000E+00  0.0000000E+00  0.0000000E+00  0.0000000E+00  0.0000000E+00  0.0000000E+00  0.0000000E+00  0.0000000E+00  0.0000000E+00  0.0000000E+00  0.0000000E+00  0.0000000E+00  0.0000000E+00  0.0000000E+00  0.0000000E+00  0.0000000E+00  0.0000000E+00  0.0000000E+00  0.0000000E+00  0.0000000E+00  0.0000000E+00  0.0000000E+00  0.0000000E+00  0.0000000E+00  0.0000000E+00  0.0000000E+00  0.0000000E+00  0.0000000E+00  0.0000000E+00  0.0000000E+00  0.0000000E+00  0.0000000E+00  0.0000000E+00  0.0000000E+00  0.0000000E+00  0.0000000E+00  0.0000000E+00  0.0000000E+00  0.0000000E+00  0.0000000E+00  0.0000000E+00  0.0000000E+00  0.0000000E+00  0.0000000E+00  0.0000000E+00  0.0000000E+00  0.0000000E+00  0.0000000E+00  0.0000000E+00  0.0000000E+00  0.0000000E+00  0.0000000E+00  0.0000000E+00  0.0000000E+00  0.0000000E+00  0.0000000E+00  0.0000000E+00  0.0000000E+00
  0.7500000E-02  0.0000000E+00  0.0000000E+00  0.0000000E+00  0.0000000E+00  0.0000000E+00  0.0000000E+00  0.0000000E+00  0.0000000E+00  0.0000000E+00  0.0000000E+00  0.0000000E+00  0.0000000E+00  0.0000000E+00  0.0000000E+00  0.0000000E+00  0.0000000E+00  0.0000000E+00  0.0000000E+00  0.0000000E+00  0.0000000E+00  0.0000000E+00  0.0000000E+00  0.0000000E+00  0.0000000E+00  0.0000000E+00  0.0000000E+00  0.0000000E+00  0.0000000E+00  0.0000000E+00  0.0000000E+00  0.0000000E+00  0.0000000E+00  0.0000000E+00  0.0000000E+00  0.0000000E+00  0.0000000E+00  0.0000000E+00  0.0000000E+00  0.0000000E+00  0.0000000E+00  0.0000000E+00  0.0000000E+00  0.0000000E+00  0.0000000E+00  0.0000000E+00  0.0000000E+00  0.0000000E+00  0.0000000E+00  0.0000000E+00  0.0000000E+00  0.0000000E+00  0.0000000E+00  0.0000000E+00  0.0000000E+00  0.0000000E+00  0.0000000E+00  0.0000000E+00  0.0000000E+00  0.0000000E+00  0.0000000E+00  0.0000000E+00  0.0000000E+00  0.0000000E+00  0.0000000E+00  0.0000000E+00  0.0000000E+00  0.0000000E+00  0.0000000E+00  0.0000000E+00  0.0000000E+00  0.0000000E+00  0.0000000E+00  0.0000000E+00  0.0000000E+00  0.0000000E+00  0.0000000E+00  0.0000000E+00  0.0000000E+00  0.0000000E+00  0.0000000E+00  0.0000000E+00  0.0000000E+00  0.0000000E+00  0.0000000E+00  0.0000000E+00  0.0000000E+00  0.0000000E+00  0.0000000E+00  0.0000000E+00  0.0000000E+00  0.0000000E+00  0.0000000E+00  0.0000000E+00  0.0000000E+00  0.0000000E+00  0.0000000E+00  0.0000000E+00  0.0000000E+00  0.0000000E+00  0.0000000E+00  0.0000000E+00  0.0000000E+00  0.0000000E+00  0.0000000E+00  0.0000000E+00  0.0000000E+00  0.0000000E+00  0.0000000E+00  0.0000000E+00  0.0000000E+00  0.0000000E+00  0.0000000E+00  0.0000000E+00  0.0000000E+00  0.0000000E+00  0.0000000E+00  0.0000000E+00  0.0000000E+00  0.0000000E+00  0.0000000E+00  0.0000000E+00  0.0000000E+00  0.0000000E+00  0.0000000E+00  0.0000000E+00  0.0000000E+00  0.0000000E+00  0.0000000E+00  0.0000000E+00  0.0000000E+00  0.0000000E+00  0.0000000E+00  0.0000000E+00  0.0000000E+00  0.0000000E+00  0.0000000E+00  0.0000000E+00  0.0000000E+00  0.0000000E+00  0.0000000E+00  0.0000000E+00  0.0000000E+00  0.0000000E+00  0.0000000E+00  0.0000000E+00  0.0000000E+00  0.0000000E+00  0.0000000E+00  0.0000000E+00  0.0000000E+00  0.0000000E+00  0.0000000E+00
  0.3000000E-01  0.0000000E+00  0.0000000E+00  0.0000000E+00  0.0000000E+00  0.0000000E+00  0.0000000E+00  0.0000000E+00  0.0000000E+00  0.0000000E+00  0.0000000E+00  0.0000000E+00  0.0000000E+00  0.0000000E+00  0.0000000E+00  0.0000000E+00  0.0000000E+00  0.0000000E+00  0.0000000E+00  0.0000000E+00  0.0000000E+00  0.0000000E+00  0.0000000E+00  0.0000000E+00  0.0000000E+00  0.0000000E+00  0.0000000E+00  0.0000000E+00  0.0000000E+00  0.0000000E+00  0.0000000E+00  0.0000000E+00  0.0000000E+00  0.0000000E+00  0.0000000E+00  0.0000000E+00  0.0000000E+00  0.0000000E+00  0.0000000E+00  0.0000000E+00  0.0000000E+00  0.0000000E+00  0.0000000E+00  0.0000000E+00  0.0000000E+00  0.0000000E+00  0.0000000E+00  0.0000000E+00  0.0000000E+00  0.0000000E+00  0.0000000E+00  0.0000000E+00  0.0000000E+00  0.0000000E+00  0.0000000E+00  0.0000000E+00  0.0000000E+00  0.0000000E+00  0.0000000E+00  0.0000000E+00  0.0000000E+00  0.0000000E+00  0.0000000E+00  0.0000000E+00  0.0000000E+00  0.0000000E+00  0.0000000E+00  0.0000000E+00  0.0000000E+00  0.0000000E+00  0.0000000E+00  0.0000000E+00  0.0000000E+00  0.0000000E+00  0.0000000E+00  0.0000000E+00  0.0000000E+00  0.0000000E+00  0.0000000E+00  0.0000000E+00  0.0000000E+00  0.0000000E+00  0.0000000E+00  0.0000000E+00  0.0000000E+00  0.0000000E+00  0.0000000E+00  0.0000000E+00  0.0000000E+00  0.0000000E+00  0.0000000E+00  0.0000000E+00  0.0000000E+00  0.0000000E+00  0.0000000E+00  0.0000000E+00  0.0000000E+00  0.0000000E+00  0.0000000E+00  0.0000000E+00  0.0000000E+00  0.0000000E+00  0.0000000E+00  0.0000000E+00  0.0000000E+00  0.0000000E+00  0.0000000E+00  0.0000000E+00  0.0000000E+00  0.0000000E+00  0.0000000E+00  0.0000000E+00  0.0000000E+00  0.0000000E+00  0.0000000E+00  0.0000000E+00  0.0000000E+00  0.0000000E+00  0.0000000E+00  0.0000000E+00  0.0000000E+00  0.0000000E+00  0.0000000E+00  0.0000000E+00  0.0000000E+00  0.0000000E+00  0.0000000E+00  0.0000000E+00  0.0000000E+00  0.0000000E+00  0.0000000E+00  0.0000000E+00  0.0000000E+00  0.0000000E+00  0.0000000E+00  0.0000000E+00  0.0000000E+00  0.0000000E+00  0.0000000E+00  0.0000000E+00  0.0000000E+00  0.0000000E+00  0.0000000E+00  0.0000000E+00  0.0000000E+00  0.0000000E+00  0.0000000E+00  0.0000000E+00  0.0000000E+00  0.0000000E+00  0.0000000E+00  0.0000000E+00  0.0000000E+00
  0.5999999E-01  0.0000000E+00  0.0000000E+00  0.0000000E+00  0.0000000E+00  0.0000000E+00  0.0000000E+00  0.0000000E+00  0.0000000E+00  0.0000000E+00  0.0000000E+00  0.0000000E+00  0.0000000E+00  0.0000000E+00  0.0000000E+00  0.0000000E+00  0.0000000E+00  0.0000000E+00  0.0000000E+00  0.0000000E+00  0.0000000E+00  0.0000000E+00  0.0000000E+00  0.0000000E+00  0.0000000E+00  0.0000000E+00  0.0000000E+00  0.0000000E+00  0.0000000E+00  0.0000000E+00  0.0000000E+00  0.0000000E+00  0.0000000E+00  0.0000000E+00  0.0000000E+00  0.0000000E+00  0.0000000E+00  0.0000000E+00  0.0000000E+00  0.0000000E+00  0.0000000E+00  0.0000000E+00  0.0000000E+00  0.0000000E+00  0.0000000E+00  0.0000000E+00  0.0000000E+00  0.0000000E+00  0.0000000E+00  0.0000000E+00  0.0000000E+00  0.0000000E+00  0.0000000E+00  0.0000000E+00  0.0000000E+00  0.0000000E+00  0.0000000E+00  0.0000000E+00  0.0000000E+00  0.0000000E+00  0.0000000E+00  0.0000000E+00  0.0000000E+00  0.0000000E+00  0.0000000E+00  0.0000000E+00  0.0000000E+00  0.0000000E+00  0.0000000E+00  0.0000000E+00  0.0000000E+00  0.0000000E+00  0.0000000E+00  0.0000000E+00  0.0000000E+00  0.0000000E+00  0.0000000E+00  0.0000000E+00  0.0000000E+00  0.0000000E+00  0.0000000E+00  0.0000000E+00  0.0000000E+00  0.0000000E+00  0.0000000E+00  0.0000000E+00  0.0000000E+00  0.0000000E+00  0.0000000E+00  0.0000000E+00  0.0000000E+00  0.0000000E+00  0.0000000E+00  0.0000000E+00  0.0000000E+00  0.0000000E+00  0.0000000E+00  0.0000000E+00  0.0000000E+00  0.0000000E+00  0.0000000E+00  0.0000000E+00  0.0000000E+00  0.0000000E+00  0.0000000E+00  0.0000000E+00  0.0000000E+00  0.0000000E+00  0.0000000E+00  0.0000000E+00  0.0000000E+00  0.0000000E+00  0.0000000E+00  0.0000000E+00  0.0000000E+00  0.0000000E+00  0.0000000E+00  0.0000000E+00  0.0000000E+00  0.0000000E+00  0.0000000E+00  0.0000000E+00  0.0000000E+00  0.0000000E+00  0.0000000E+00  0.0000000E+00  0.0000000E+00  0.0000000E+00  0.0000000E+00  0.0000000E+00  0.0000000E+00  0.0000000E+00  0.0000000E+00  0.0000000E+00  0.0000000E+00  0.0000000E+00  0.0000000E+00  0.0000000E+00  0.0000000E+00  0.0000000E+00  0.0000000E+00  0.0000000E+00  0.0000000E+00  0.0000000E+00  0.0000000E+00  0.0000000E+00  0.0000000E+00  0.0000000E+00  0.0000000E+00  0.0000000E+00  0.0000000E+00  0.0000000E+00  0.0000000E+00
  0.9000000E-01  0.0000000E+00  0.0000000E+00  0.0000000E+00  0.0000000E+00  0.0000000E+00  0.0000000E+00  0.0000000E+00  0.0000000E+00  0.0000000E+00  0.0000000E+00  0.0000000E+00  0.0000000E+00  0.0000000E+00  0.0000000E+00  0.0000000E+00  0.0000000E+00  0.0000000E+00  0.0000000E+00  0.0000000E+00  0.0000000E+00  0.0000000E+00  0.0000000E+00  0.0000000E+00  0.0000000E+00  0.0000000E+00  0.0000000E+00  0.0000000E+00  0.0000000E+00  0.0000000E+00  0.0000000E+00  0.0000000E+00  0.0000000E+00  0.0000000E+00  0.0000000E+00  0.0000000E+00  0.0000000E+00  0.0000000E+00  0.0000000E+00  0.0000000E+00  0.0000000E+00  0.0000000E+00  0.0000000E+00  0.0000000E+00  0.0000000E+00  0.0000000E+00  0.0000000E+00  0.0000000E+00  0.0000000E+00  0.0000000E+00  0.0000000E+00  0.0000000E+00  0.0000000E+00  0.0000000E+00  0.0000000E+00  0.0000000E+00  0.0000000E+00  0.0000000E+00  0.0000000E+00  0.0000000E+00  0.0000000E+00  0.0000000E+00  0.0000000E+00  0.0000000E+00  0.0000000E+00  0.0000000E+00  0.0000000E+00  0.0000000E+00  0.0000000E+00  0.0000000E+00  0.0000000E+00  0.0000000E+00  0.0000000E+00  0.0000000E+00  0.0000000E+00  0.0000000E+00  0.0000000E+00  0.0000000E+00  0.0000000E+00  0.0000000E+00  0.0000000E+00  0.0000000E+00  0.0000000E+00  0.0000000E+00  0.0000000E+00  0.0000000E+00  0.0000000E+00  0.0000000E+00  0.0000000E+00  0.0000000E+00  0.0000000E+00  0.0000000E+00  0.0000000E+00  0.0000000E+00  0.0000000E+00  0.0000000E+00  0.0000000E+00  0.0000000E+00  0.0000000E+00  0.0000000E+00  0.0000000E+00  0.0000000E+00  0.0000000E+00  0.0000000E+00  0.0000000E+00  0.0000000E+00  0.0000000E+00  0.0000000E+00  0.0000000E+00  0.0000000E+00  0.0000000E+00  0.0000000E+00  0.0000000E+00  0.0000000E+00  0.0000000E+00  0.0000000E+00  0.0000000E+00  0.0000000E+00  0.0000000E+00  0.0000000E+00  0.0000000E+00  0.0000000E+00  0.0000000E+00  0.0000000E+00  0.0000000E+00  0.0000000E+00  0.0000000E+00  0.0000000E+00  0.0000000E+00  0.0000000E+00  0.0000000E+00  0.0000000E+00  0.0000000E+00  0.0000000E+00  0.0000000E+00  0.0000000E+00  0.0000000E+00  0.0000000E+00  0.0000000E+00  0.0000000E+00  0.0000000E+00  0.0000000E+00  0.0000000E+00  0.0000000E+00  0.0000000E+00  0.0000000E+00  0.0000000E+00  0.0000000E+00  0.0000000E+00  0.0000000E+00  0.0000000E+00  0.0000000E+00  0.0000000E+00
  0.1200000E+00  0.0000000E+00  0.0000000E+00  0.0000000E+00  0.0000000E+00  0.0000000E+00  0.0000000E+00  0.0000000E+00  0.0000000E+00  0.0000000E+00  0.0000000E+00  0.0000000E+00  0.0000000E+00  0.0000000E+00  0.0000000E+00  0.0000000E+00  0.0000000E+00  0.0000000E+00  0.0000000E+00  0.0000000E+00  0.0000000E+00  0.0000000E+00  0.0000000E+00  0.0000000E+00  0.0000000E+00  0.0000000E+00  0.0000000E+00  0.0000000E+00  0.0000000E+00  0.0000000E+00  0.0000000E+00  0.0000000E+00  0.0000000E+00  0.0000000E+00  0.0000000E+00  0.0000000E+00  0.0000000E+00  0.0000000E+00  0.0000000E+00  0.0000000E+00  0.0000000E+00  0.0000000E+00  0.0000000E+00  0.0000000E+00  0.0000000E+00  0.0000000E+00  0.0000000E+00  0.0000000E+00  0.0000000E+00  0.0000000E+00  0.0000000E+00  0.0000000E+00  0.0000000E+00  0.0000000E+00  0.0000000E+00  0.0000000E+00  0.0000000E+00  0.0000000E+00  0.0000000E+00  0.0000000E+00  0.0000000E+00  0.0000000E+00  0.0000000E+00  0.0000000E+00  0.0000000E+00  0.0000000E+00  0.0000000E+00  0.0000000E+00  0.0000000E+00  0.0000000E+00  0.0000000E+00  0.0000000E+00  0.0000000E+00  0.0000000E+00  0.0000000E+00  0.0000000E+00  0.0000000E+00  0.0000000E+00  0.0000000E+00  0.0000000E+00  0.0000000E+00  0.0000000E+00  0.0000000E+00  0.0000000E+00  0.0000000E+00  0.0000000E+00  0.0000000E+00  0.0000000E+00  0.0000000E+00  0.0000000E+00  0.0000000E+00  0.0000000E+00  0.0000000E+00  0.0000000E+00  0.0000000E+00  0.0000000E+00  0.0000000E+00  0.0000000E+00  0.0000000E+00  0.0000000E+00  0.0000000E+00  0.0000000E+00  0.0000000E+00  0.0000000E+00  0.0000000E+00  0.0000000E+00  0.0000000E+00  0.0000000E+00  0.0000000E+00  0.0000000E+00  0.0000000E+00  0.0000000E+00  0.0000000E+00  0.0000000E+00  0.0000000E+00  0.0000000E+00  0.0000000E+00  0.0000000E+00  0.0000000E+00  0.0000000E+00  0.0000000E+00  0.0000000E+00  0.0000000E+00  0.0000000E+00  0.0000000E+00  0.0000000E+00  0.0000000E+00  0.0000000E+00  0.0000000E+00  0.0000000E+00  0.0000000E+00  0.0000000E+00  0.0000000E+00  0.0000000E+00  0.0000000E+00  0.0000000E+00  0.0000000E+00  0.0000000E+00  0.0000000E+00  0.0000000E+00  0.0000000E+00  0.0000000E+00  0.0000000E+00  0.0000000E+00  0.0000000E+00  0.0000000E+00  0.0000000E+00  0.0000000E+00  0.0000000E+00  0.0000000E+00  0.0000000E+00  0.0000000E+00  0.0000000E+00
  0.1500000E+00  0.0000000E+00  0.0000000E+00  0.0000000E+00  0.0000000E+00  0.0000000E+00  0.0000000E+00  0.0000000E+00  0.0000000E+00  0.0000000E+00  0.0000000E+00  0.0000000E+00  0.0000000E+00  0.0000000E+00  0.0000000E+00  0.0000000E+00  0.0000000E+00  0.0000000E+00  0.0000000E+00  0.0000000E+00  0.0000000E+00  0.0000000E+00  0.0000000E+00  0.0000000E+00  0.0000000E+00  0.0000000E+00  0.0000000E+00  0.0000000E+00  0.0000000E+00  0.0000000E+00  0.0000000E+00  0.0000000E+00  0.0000000E+00  0.0000000E+00  0.0000000E+00  0.0000000E+00  0.0000000E+00  0.0000000E+00  0.0000000E+00  0.0000000E+00  0.0000000E+00  0.0000000E+00  0.0000000E+00  0.0000000E+00  0.0000000E+00  0.0000000E+00  0.0000000E+00  0.0000000E+00  0.0000000E+00  0.0000000E+00  0.0000000E+00  0.0000000E+00  0.0000000E+00  0.0000000E+00  0.0000000E+00  0.0000000E+00  0.0000000E+00  0.0000000E+00  0.0000000E+00  0.0000000E+00  0.0000000E+00  0.0000000E+00  0.0000000E+00  0.0000000E+00  0.0000000E+00  0.0000000E+00  0.0000000E+00  0.0000000E+00  0.0000000E+00  0.0000000E+00  0.0000000E+00  0.0000000E+00  0.0000000E+00  0.0000000E+00  0.0000000E+00  0.0000000E+00  0.0000000E+00  0.0000000E+00  0.0000000E+00  0.0000000E+00  0.0000000E+00  0.0000000E+00  0.0000000E+00  0.0000000E+00  0.0000000E+00  0.0000000E+00  0.0000000E+00  0.0000000E+00  0.0000000E+00  0.0000000E+00  0.0000000E+00  0.0000000E+00  0.0000000E+00  0.0000000E+00  0.0000000E+00  0.0000000E+00  0.0000000E+00  0.0000000E+00  0.0000000E+00  0.0000000E+00  0.0000000E+00  0.0000000E+00  0.0000000E+00  0.0000000E+00  0.0000000E+00  0.0000000E+00  0.0000000E+00  0.0000000E+00  0.0000000E+00  0.0000000E+00  0.0000000E+00  0.0000000E+00  0.0000000E+00  0.0000000E+00  0.0000000E+00  0.0000000E+00  0.0000000E+00  0.0000000E+00  0.0000000E+00  0.0000000E+00  0.0000000E+00  0.0000000E+00  0.0000000E+00  0.0000000E+00  0.0000000E+00  0.0000000E+00  0.0000000E+00  0.0000000E+00  0.0000000E+00  0.0000000E+00  0.0000000E+00  0.0000000E+00  0.0000000E+00  0.0000000E+00  0.0000000E+00  0.0000000E+00  0.0000000E+00  0.0000000E+00  0.0000000E+00  0.0000000E+00  0.0000000E+00  0.0000000E+00  0.0000000E+00  0.0000000E+00  0.0000000E+00  0.0000000E+00  0.0000000E+00  0.0000000E+00  0.0000000E+00  0.0000000E+00  0.0000000E+00  0.0000000E+00  0.0000000E+00
  0.1800000E+00  0.0000000E+00  0.0000000E+00  0.0000000E+00  0.0000000E+00  0.0000000E+00  0.0000000E+00  0.0000000E+00  0.0000000E+00  0.0000000E+00  0.0000000E+00  0.0000000E+00  0.0000000E+00  0.0000000E+00  0.0000000E+00  0.0000000E+00  0.0000000E+00  0.0000000E+00  0.0000000E+00  0.0000000E+00  0.0000000E+00  0.0000000E+00  0.0000000E+00  0.0000000E+00  0.0000000E+00  0.0000000E+00  0.0000000E+00  0.0000000E+00  0.0000000E+00  0.0000000E+00  0.0000000E+00  0.0000000E+00  0.0000000E+00  0.0000000E+00  0.0000000E+00  0.0000000E+00  0.0000000E+00  0.0000000E+00  0.0000000E+00  0.0000000E+00  0.0000000E+00  0.0000000E+00  0.0000000E+00  0.0000000E+00  0.0000000E+00  0.0000000E+00  0.0000000E+00  0.0000000E+00  0.0000000E+00  0.0000000E+00  0.0000000E+00  0.0000000E+00  0.0000000E+00  0.0000000E+00  0.0000000E+00  0.0000000E+00  0.0000000E+00  0.0000000E+00  0.0000000E+00  0.0000000E+00  0.0000000E+00  0.0000000E+00  0.0000000E+00  0.0000000E+00  0.0000000E+00  0.0000000E+00  0.0000000E+00  0.0000000E+00  0.0000000E+00  0.0000000E+00  0.0000000E+00  0.0000000E+00  0.0000000E+00  0.0000000E+00  0.0000000E+00  0.0000000E+00  0.0000000E+00  0.0000000E+00  0.0000000E+00  0.0000000E+00  0.0000000E+00  0.0000000E+00  0.0000000E+00  0.0000000E+00  0.0000000E+00  0.0000000E+00  0.0000000E+00  0.0000000E+00  0.0000000E+00  0.0000000E+00  0.0000000E+00  0.0000000E+00  0.0000000E+00  0.0000000E+00  0.0000000E+00  0.0000000E+00  0.0000000E+00  0.0000000E+00  0.0000000E+00  0.0000000E+00  0.0000000E+00  0.0000000E+00  0.0000000E+00  0.0000000E+00  0.0000000E+00  0.0000000E+00  0.0000000E+00  0.0000000E+00  0.0000000E+00  0.0000000E+00  0.0000000E+00  0.0000000E+00  0.0000000E+00  0.0000000E+00  0.0000000E+00  0.0000000E+00  0.0000000E+00  0.0000000E+00  0.0000000E+00  0.0000000E+00  0.0000000E+00  0.0000000E+00  0.0000000E+00  0.0000000E+00  0.0000000E+00  0.0000000E+00  0.0000000E+00  0.0000000E+00  0.0000000E+00  0.0000000E+00  0.0000000E+00  0.0000000E+00  0.0000000E+00  0.0000000E+00  0.0000000E+00  0.0000000E+00  0.0000000E+00  0.0000000E+00  0.0000000E+00  0.0000000E+00  0.0000000E+00  0.0000000E+00  0.0000000E+00  0.0000000E+00  0.0000000E+00  0.0000000E+00  0.0000000E+00  0.0000000E+00  0.0000000E+00  0.0000000E+00  0.0000000E+00  0.0000000E+00  0.0000000E+00
  0.2100000E+00  0.0000000E+00  0.0000000E+00  0.0000000E+00  0.0000000E+00  0.0000000E+00  0.0000000E+00  0.0000000E+00  0.0000000E+00  0.0000000E+00  0.0000000E+00  0.0000000E+00  0.0000000E+00  0.0000000E+00  0.0000000E+00  0.0000000E+00  0.0000000E+00  0.0000000E+00  0.0000000E+00  0.0000000E+00  0.0000000E+00  0.0000000E+00  0.0000000E+00  0.0000000E+00  0.0000000E+00  0.0000000E+00  0.0000000E+00  0.0000000E+00  0.0000000E+00  0.0000000E+00  0.0000000E+00  0.0000000E+00  0.0000000E+00  0.0000000E+00  0.0000000E+00  0.0000000E+00  0.0000000E+00  0.0000000E+00  0.0000000E+00  0.0000000E+00  0.0000000E+00  0.0000000E+00  0.0000000E+00  0.0000000E+00  0.0000000E+00  0.0000000E+00  0.0000000E+00  0.0000000E+00  0.0000000E+00  0.0000000E+00  0.0000000E+00  0.0000000E+00  0.0000000E+00  0.0000000E+00  0.0000000E+00  0.0000000E+00  0.0000000E+00  0.0000000E+00  0.0000000E+00  0.0000000E+00  0.0000000E+00  0.0000000E+00  0.0000000E+00  0.0000000E+00  0.0000000E+00  0.0000000E+00  0.0000000E+00  0.0000000E+00  0.0000000E+00  0.0000000E+00  0.0000000E+00  0.0000000E+00  0.0000000E+00  0.0000000E+00  0.0000000E+00  0.0000000E+00  0.0000000E+00  0.0000000E+00  0.0000000E+00  0.0000000E+00  0.0000000E+00  0.0000000E+00  0.0000000E+00  0.0000000E+00  0.0000000E+00  0.0000000E+00  0.0000000E+00  0.0000000E+00  0.0000000E+00  0.0000000E+00  0.0000000E+00  0.0000000E+00  0.0000000E+00  0.0000000E+00  0.0000000E+00  0.0000000E+00  0.0000000E+00  0.0000000E+00  0.0000000E+00  0.0000000E+00  0.0000000E+00  0.0000000E+00  0.0000000E+00  0.0000000E+00  0.0000000E+00  0.0000000E+00  0.0000000E+00  0.0000000E+00  0.0000000E+00  0.0000000E+00  0.0000000E+00  0.0000000E+00  0.0000000E+00  0.0000000E+00  0.0000000E+00  0.0000000E+00  0.0000000E+00  0.0000000E+00  0.0000000E+00  0.0000000E+00  0.0000000E+00  0.0000000E+00  0.0000000E+00  0.0000000E+00  0.0000000E+00  0.0000000E+00  0.0000000E+00  0.0000000E+00  0.0000000E+00  0.0000000E+00  0.0000000E+00  0.0000000E+00  0.0000000E+00  0.0000000E+00  0.0000000E+00  0.0000000E+00  0.0000000E+00  0.0000000E+00  0.0000000E+00  0.0000000E+00  0.0000000E+00  0.0000000E+00  0.0000000E+00  0.0000000E+00  0.0000000E+00  0.0000000E+00  0.0000000E+00  0.0000000E+00  0.0000000E+00  0.0000000E+00  0.0000000E+00  0.0000000E+00  0.0000000E+00
  0.2400000E+00  0.0000000E+00  0.0000000E+00  0.0000000E+00  0.0000000E+00  0.0000000E+00  0.0000000E+00  0.0000000E+00  0.0000000E+00  0.0000000E+00  0.0000000E+00  0.0000000E+00  0.0000000E+00  0.0000000E+00  0.0000000E+00  0.0000000E+00  0.0000000E+00  0.0000000E+00  0.0000000E+00  0.0000000E+00  0.0000000E+00  0.0000000E+00  0.0000000E+00  0.0000000E+00  0.0000000E+00  0.0000000E+00  0.0000000E+00  0.0000000E+00  0.0000000E+00  0.0000000E+00  0.0000000E+00  0.0000000E+00  0.0000000E+00  0.0000000E+00  0.0000000E+00  0.0000000E+00  0.0000000E+00  0.0000000E+00  0.0000000E+00  0.0000000E+00  0.0000000E+00  0.0000000E+00  0.0000000E+00  0.0000000E+00  0.0000000E+00  0.0000000E+00  0.0000000E+00  0.0000000E+00  0.0000000E+00  0.0000000E+00  0.0000000E+00  0.0000000E+00  0.0000000E+00  0.0000000E+00  0.0000000E+00  0.0000000E+00  0.0000000E+00  0.0000000E+00  0.0000000E+00  0.0000000E+00  0.0000000E+00  0.0000000E+00  0.0000000E+00  0.0000000E+00  0.0000000E+00  0.0000000E+00  0.0000000E+00  0.0000000E+00  0.0000000E+00  0.0000000E+00  0.0000000E+00  0.0000000E+00  0.0000000E+00  0.0000000E+00  0.0000000E+00  0.0000000E+00  0.0000000E+00  0.0000000E+00  0.0000000E+00  0.0000000E+00  0.0000000E+00  0.0000000E+00  0.0000000E+00  0.0000000E+00  0.0000000E+00  0.0000000E+00  0.0000000E+00  0.0000000E+00  0.0000000E+00  0.0000000E+00  0.0000000E+00  0.0000000E+00  0.0000000E+00  0.0000000E+00  0.0000000E+00  0.0000000E+00  0.0000000E+00  0.0000000E+00  0.0000000E+00  0.0000000E+00  0.0000000E+00  0.0000000E+00  0.0000000E+00  0.0000000E+00  0.0000000E+00  0.0000000E+00  0.0000000E+00  0.0000000E+00  0.0000000E+00  0.0000000E+00  0.0000000E+00  0.0000000E+00  0.0000000E+00  0.0000000E+00  0.0000000E+00  0.0000000E+00  0.0000000E+00  0.0000000E+00  0.0000000E+00  0.0000000E+00  0.0000000E+00  0.0000000E+00  0.0000000E+00  0.0000000E+00  0.0000000E+00  0.0000000E+00  0.0000000E+00  0.0000000E+00  0.0000000E+00  0.0000000E+00  0.0000000E+00  0.0000000E+00  0.0000000E+00  0.0000000E+00  0.0000000E+00  0.0000000E+00  0.0000000E+00  0.0000000E+00  0.0000000E+00  0.0000000E+00  0.0000000E+00  0.0000000E+00  0.0000000E+00  0.0000000E+00  0.0000000E+00  0.0000000E+00  0.0000000E+00  0.0000000E+00  0.0000000E+00  0.0000000E+00  0.0000000E+00  0.0000000E+00  0.0000000E+00
  0.2700000E+00  0.0000000E+00  0.0000000E+00  0.0000000E+00  0.0000000E+00  0.0000000E+00  0.0000000E+00  0.0000000E+00  0.0000000E+00  0.0000000E+00  0.0000000E+00  0.0000000E+00  0.0000000E+00  0.0000000E+00  0.0000000E+00  0.0000000E+00  0.0000000E+00  0.0000000E+00  0.0000000E+00  0.0000000E+00  0.0000000E+00  0.0000000E+00  0.0000000E+00  0.0000000E+00  0.0000000E+00  0.0000000E+00  0.0000000E+00  0.0000000E+00  0.0000000E+00  0.0000000E+00  0.0000000E+00  0.0000000E+00  0.0000000E+00  0.0000000E+00  0.0000000E+00  0.0000000E+00  0.0000000E+00  0.0000000E+00  0.0000000E+00  0.0000000E+00  0.0000000E+00  0.0000000E+00  0.0000000E+00  0.0000000E+00  0.0000000E+00  0.0000000E+00  0.0000000E+00  0.0000000E+00  0.0000000E+00  0.0000000E+00  0.0000000E+00  0.0000000E+00  0.0000000E+00  0.0000000E+00  0.0000000E+00  0.0000000E+00  0.0000000E+00  0.0000000E+00  0.0000000E+00  0.0000000E+00  0.0000000E+00  0.0000000E+00  0.0000000E+00  0.0000000E+00  0.0000000E+00  0.0000000E+00  0.0000000E+00  0.0000000E+00  0.0000000E+00  0.0000000E+00  0.0000000E+00  0.0000000E+00  0.0000000E+00  0.0000000E+00  0.0000000E+00  0.0000000E+00  0.0000000E+00  0.0000000E+00  0.0000000E+00  0.0000000E+00  0.0000000E+00  0.0000000E+00  0.0000000E+00  0.0000000E+00  0.0000000E+00  0.0000000E+00  0.0000000E+00  0.0000000E+00  0.0000000E+00  0.0000000E+00  0.0000000E+00  0.0000000E+00  0.0000000E+00  0.0000000E+00  0.0000000E+00  0.0000000E+00  0.0000000E+00  0.0000000E+00  0.0000000E+00  0.0000000E+00  0.0000000E+00  0.0000000E+00  0.0000000E+00  0.0000000E+00  0.0000000E+00  0.0000000E+00  0.0000000E+00  0.0000000E+00  0.0000000E+00  0.0000000E+00  0.0000000E+00  0.0000000E+00  0.0000000E+00  0.0000000E+00  0.0000000E+00  0.0000000E+00  0.0000000E+00  0.0000000E+00  0.0000000E+00  0.0000000E+00  0.0000000E+00  0.0000000E+00  0.0000000E+00  0.0000000E+00  0.0000000E+00  0.0000000E+00  0.0000000E+00  0.0000000E+00  0.0000000E+00  0.0000000E+00  0.0000000E+00  0.0000000E+00  0.0000000E+00  0.0000000E+00  0.0000000E+00  0.0000000E+00  0.0000000E+00  0.0000000E+00  0.0000000E+00  0.0000000E+00  0.0000000E+00  0.0000000E+00  0.0000000E+00  0.0000000E+00  0.0000000E+00  0.0000000E+00  0.0000000E+00  0.0000000E+00  0.0000000E+00  0.0000000E+00  0.0000000E+00  0.0000000E+00  0.0000000E+00
  0.3000000E+00  0.0000000E+00  0.0000000E+00  0.0000000E+00  0.0000000E+00  0.0000000E+00  0.0000000E+00  0.0000000E+00  0.0000000E+00  0.0000000E+00  0.0000000E+00  0.0000000E+00  0.0000000E+00  0.0000000E+00  0.0000000E+00  0.0000000E+00  0.0000000E+00  0.0000000E+00  0.0000000E+00  0.0000000E+00  0.0000000E+00  0.0000000E+00  0.0000000E+00  0.0000000E+00  0.0000000E+00  0.0000000E+00  0.0000000E+00  0.0000000E+00  0.0000000E+00  0.0000000E+00  0.0000000E+00  0.0000000E+00  0.0000000E+00  0.0000000E+00  0.0000000E+00  0.0000000E+00  0.0000000E+00  0.0000000E+00  0.0000000E+00  0.0000000E+00  0.0000000E+00  0.0000000E+00  0.0000000E+00  0.0000000E+00  0.0000000E+00  0.0000000E+00  0.0000000E+00  0.0000000E+00  0.0000000E+00  0.0000000E+00  0.0000000E+00  0.0000000E+00  0.0000000E+00  0.0000000E+00  0.0000000E+00  0.0000000E+00  0.0000000E+00  0.0000000E+00  0.0000000E+00  0.0000000E+00  0.0000000E+00  0.0000000E+00  0.0000000E+00  0.0000000E+00  0.0000000E+00  0.0000000E+00  0.0000000E+00  0.0000000E+00  0.0000000E+00  0.0000000E+00  0.0000000E+00  0.0000000E+00  0.0000000E+00  0.0000000E+00  0.0000000E+00  0.0000000E+00  0.0000000E+00  0.0000000E+00  0.0000000E+00  0.0000000E+00  0.0000000E+00  0.0000000E+00  0.0000000E+00  0.0000000E+00  0.0000000E+00  0.0000000E+00  0.0000000E+00  0.0000000E+00  0.0000000E+00  0.0000000E+00  0.0000000E+00  0.0000000E+00  0.0000000E+00  0.0000000E+00  0.0000000E+00  0.0000000E+00  0.0000000E+00  0.0000000E+00  0.0000000E+00  0.0000000E+00  0.0000000E+00  0.0000000E+00  0.0000000E+00  0.0000000E+00  0.0000000E+00  0.0000000E+00  0.0000000E+00  0.0000000E+00  0.0000000E+00  0.0000000E+00  0.0000000E+00  0.0000000E+00  0.0000000E+00  0.0000000E+00  0.0000000E+00  0.0000000E+00  0.0000000E+00  0.0000000E+00  0.0000000E+00  0.0000000E+00  0.0000000E+00  0.0000000E+00  0.0000000E+00  0.0000000E+00  0.0000000E+00  0.0000000E+00  0.0000000E+00  0.0000000E+00  0.0000000E+00  0.0000000E+00  0.0000000E+00  0.0000000E+00  0.0000000E+00  0.0000000E+00  0.0000000E+00  0.0000000E+00  0.0000000E+00  0.0000000E+00  0.0000000E+00  0.0000000E+00  0.0000000E+00  0.0000000E+00  0.0000000E+00  0.0000000E+00  0.0000000E+00  0.0000000E+00  0.0000000E+00  0.0000000E+00  0.0000000E+00  0.0000000E+00  0.0000000E+00  0.0000000E+00  0.0000000E+00
  0.3300000E+00  0.0000000E+00  0.0000000E+00  0.0000000E+00  0.0000000E+00  0.0000000E+00  0.0000000E+00  0.0000000E+00  0.0000000E+00  0.0000000E+00  0.0000000E+00  0.0000000E+00  0.0000000E+00  0.0000000E+00  0.0000000E+00  0.0000000E+00  0.0000000E+00  0.0000000E+00  0.0000000E+00  0.0000000E+00  0.0000000E+00  0.0000000E+00  0.0000000E+00  0.0000000E+00  0.0000000E+00  0.0000000E+00  0.0000000E+00  0.0000000E+00  0.0000000E+00  0.0000000E+00  0.0000000E+00  0.0000000E+00  0.0000000E+00  0.0000000E+00  0.0000000E+00  0.0000000E+00  0.0000000E+00  0.0000000E+00  0.0000000E+00  0.0000000E+00  0.0000000E+00  0.0000000E+00  0.0000000E+00  0.0000000E+00  0.0000000E+00  0.0000000E+00  0.0000000E+00  0.0000000E+00  0.0000000E+00  0.0000000E+00  0.0000000E+00  0.0000000E+00  0.0000000E+00  0.0000000E+00  0.0000000E+00  0.0000000E+00  0.0000000E+00  0.0000000E+00  0.0000000E+00  0.0000000E+00  0.0000000E+00  0.0000000E+00  0.0000000E+00  0.0000000E+00  0.0000000E+00  0.0000000E+00  0.0000000E+00  0.0000000E+00  0.0000000E+00  0.0000000E+00  0.0000000E+00  0.0000000E+00  0.0000000E+00  0.0000000E+00  0.0000000E+00  0.0000000E+00  0.0000000E+00  0.0000000E+00  0.0000000E+00  0.0000000E+00  0.0000000E+00  0.0000000E+00  0.0000000E+00  0.0000000E+00  0.0000000E+00  0.0000000E+00  0.0000000E+00  0.0000000E+00  0.0000000E+00  0.0000000E+00  0.0000000E+00  0.0000000E+00  0.0000000E+00  0.0000000E+00  0.0000000E+00  0.0000000E+00  0.0000000E+00  0.0000000E+00  0.0000000E+00  0.0000000E+00  0.0000000E+00  0.0000000E+00  0.0000000E+00  0.0000000E+00  0.0000000E+00  0.0000000E+00  0.0000000E+00  0.0000000E+00  0.0000000E+00  0.0000000E+00  0.0000000E+00  0.0000000E+00  0.0000000E+00  0.0000000E+00  0.0000000E+00  0.0000000E+00  0.0000000E+00  0.0000000E+00  0.0000000E+00  0.0000000E+00  0.0000000E+00  0.0000000E+00  0.0000000E+00  0.0000000E+00  0.0000000E+00  0.0000000E+00  0.0000000E+00  0.0000000E+00  0.0000000E+00  0.0000000E+00  0.0000000E+00  0.0000000E+00  0.0000000E+00  0.0000000E+00  0.0000000E+00  0.0000000E+00  0.0000000E+00  0.0000000E+00  0.0000000E+00  0.0000000E+00  0.0000000E+00  0.0000000E+00  0.0000000E+00  0.0000000E+00  0.0000000E+00  0.0000000E+00  0.0000000E+00  0.0000000E+00  0.0000000E+00  0.0000000E+00  0.0000000E+00  0.0000000E+00  0.0000000E+00
  0.3600000E+00  0.0000000E+00  0.0000000E+00  0.0000000E+00  0.0000000E+00  0.0000000E+00  0.0000000E+00  0.0000000E+00  0.0000000E+00  0.0000000E+00  0.0000000E+00  0.0000000E+00  0.0000000E+00  0.0000000E+00  0.0000000E+00  0.0000000E+00  0.0000000E+00  0.0000000E+00  0.0000000E+00  0.0000000E+00  0.0000000E+00  0.0000000E+00  0.0000000E+00  0.0000000E+00  0.0000000E+00  0.0000000E+00  0.0000000E+00  0.0000000E+00  0.0000000E+00  0.0000000E+00  0.0000000E+00  0.0000000E+00  0.0000000E+00  0.0000000E+00  0.0000000E+00  0.0000000E+00  0.0000000E+00  0.0000000E+00  0.0000000E+00  0.0000000E+00  0.0000000E+00  0.0000000E+00  0.0000000E+00  0.0000000E+00  0.0000000E+00  0.0000000E+00  0.0000000E+00  0.0000000E+00  0.0000000E+00  0.0000000E+00  0.0000000E+00  0.0000000E+00  0.0000000E+00  0.0000000E+00  0.0000000E+00  0.0000000E+00  0.0000000E+00  0.0000000E+00  0.0000000E+00  0.0000000E+00  0.0000000E+00  0.0000000E+00  0.0000000E+00  0.0000000E+00  0.0000000E+00  0.0000000E+00  0.0000000E+00  0.0000000E+00  0.0000000E+00  0.0000000E+00  0.0000000E+00  0.0000000E+00  0.0000000E+00  0.0000000E+00  0.0000000E+00  0.0000000E+00  0.0000000E+00  0.0000000E+00  0.0000000E+00  0.0000000E+00  0.0000000E+00  0.0000000E+00  0.0000000E+00  0.0000000E+00  0.0000000E+00  0.0000000E+00  0.0000000E+00  0.0000000E+00  0.0000000E+00  0.0000000E+00  0.0000000E+00  0.0000000E+00  0.0000000E+00  0.0000000E+00  0.0000000E+00  0.0000000E+00  0.0000000E+00  0.0000000E+00  0.0000000E+00  0.0000000E+00  0.0000000E+00  0.0000000E+00  0.0000000E+00  0.0000000E+00  0.0000000E+00  0.0000000E+00  0.0000000E+00  0.0000000E+00  0.0000000E+00  0.0000000E+00  0.0000000E+00  0.0000000E+00  0.0000000E+00  0.0000000E+00  0.0000000E+00  0.0000000E+00  0.0000000E+00  0.0000000E+00  0.0000000E+00  0.0000000E+00  0.0000000E+00  0.0000000E+00  0.0000000E+00  0.0000000E+00  0.0000000E+00  0.0000000E+00  0.0000000E+00  0.0000000E+00  0.0000000E+00  0.0000000E+00  0.0000000E+00  0.0000000E+00  0.0000000E+00  0.0000000E+00  0.0000000E+00  0.0000000E+00  0.0000000E+00  0.0000000E+00  0.0000000E+00  0.0000000E+00  0.0000000E+00  0.0000000E+00  0.0000000E+00  0.0000000E+00  0.0000000E+00  0.0000000E+00  0.0000000E+00  0.0000000E+00  0.0000000E+00  0.0000000E+00  0.0000000E+00  0.0000000E+00  0.0000000E+00
  0.3900000E+00  0.0000000E+00  0.0000000E+00  0.0000000E+00  0.0000000E+00  0.0000000E+00  0.0000000E+00  0.0000000E+00  0.0000000E+00  0.0000000E+00  0.0000000E+00  0.0000000E+00  0.0000000E+00  0.0000000E+00  0.0000000E+00  0.0000000E+00  0.0000000E+00  0.0000000E+00  0.0000000E+00  0.0000000E+00  0.0000000E+00  0.0000000E+00  0.0000000E+00  0.0000000E+00  0.0000000E+00  0.0000000E+00  0.0000000E+00  0.0000000E+00  0.0000000E+00  0.0000000E+00  0.0000000E+00  0.0000000E+00  0.0000000E+00  0.0000000E+00  0.0000000E+00  0.0000000E+00  0.0000000E+00  0.0000000E+00  0.0000000E+00  0.0000000E+00  0.0000000E+00  0.0000000E+00  0.0000000E+00  0.0000000E+00  0.0000000E+00  0.0000000E+00  0.0000000E+00  0.0000000E+00  0.0000000E+00  0.0000000E+00  0.0000000E+00  0.0000000E+00  0.0000000E+00  0.0000000E+00  0.0000000E+00  0.0000000E+00  0.0000000E+00  0.0000000E+00  0.0000000E+00  0.0000000E+00  0.0000000E+00  0.0000000E+00  0.0000000E+00  0.0000000E+00  0.0000000E+00  0.0000000E+00  0.0000000E+00  0.0000000E+00  0.0000000E+00  0.0000000E+00  0.0000000E+00  0.0000000E+00  0.0000000E+00  0.0000000E+00  0.0000000E+00  0.0000000E+00  0.0000000E+00  0.0000000E+00  0.0000000E+00  0.0000000E+00  0.0000000E+00  0.0000000E+00  0.0000000E+00  0.0000000E+00  0.0000000E+00  0.0000000E+00  0.0000000E+00  0.0000000E+00  0.0000000E+00  0.0000000E+00  0.0000000E+00  0.0000000E+00  0.0000000E+00  0.0000000E+00  0.0000000E+00  0.0000000E+00  0.0000000E+00  0.0000000E+00  0.0000000E+00  0.0000000E+00  0.0000000E+00  0.0000000E+00  0.0000000E+00  0.0000000E+00  0.0000000E+00  0.0000000E+00  0.0000000E+00  0.0000000E+00  0.0000000E+00  0.0000000E+00  0.0000000E+00  0.0000000E+00  0.0000000E+00  0.0000000E+00  0.0000000E+00  0.0000000E+00  0.0000000E+00  0.0000000E+00  0.0000000E+00  0.0000000E+00  0.0000000E+00  0.0000000E+00  0.0000000E+00  0.0000000E+00  0.0000000E+00  0.0000000E+00  0.0000000E+00  0.0000000E+00  0.0000000E+00  0.0000000E+00  0.0000000E+00  0.0000000E+00  0.0000000E+00  0.0000000E+00  0.0000000E+00  0.0000000E+00  0.0000000E+00  0.0000000E+00  0.0000000E+00  0.0000000E+00  0.0000000E+00  0.0000000E+00  0.0000000E+00  0.0000000E+00  0.0000000E+00  0.0000000E+00  0.0000000E+00  0.0000000E+00  0.0000000E+00  0.0000000E+00  0.0000000E+00  0.0000000E+00  0.0000000E+00
  0.4200000E+00  0.0000000E+00  0.0000000E+00  0.0000000E+00  0.0000000E+00  0.0000000E+00  0.0000000E+00  0.0000000E+00  0.0000000E+00  0.0000000E+00  0.0000000E+00  0.0000000E+00  0.0000000E+00  0.0000000E+00  0.0000000E+00  0.0000000E+00  0.0000000E+00  0.0000000E+00  0.0000000E+00  0.0000000E+00  0.0000000E+00  0.0000000E+00  0.0000000E+00  0.0000000E+00  0.0000000E+00  0.0000000E+00  0.0000000E+00  0.0000000E+00  0.0000000E+00  0.0000000E+00  0.0000000E+00  0.0000000E+00  0.0000000E+00  0.0000000E+00  0.0000000E+00  0.0000000E+00  0.0000000E+00  0.0000000E+00  0.0000000E+00  0.0000000E+00  0.0000000E+00  0.0000000E+00  0.0000000E+00  0.0000000E+00  0.0000000E+00  0.0000000E+00  0.0000000E+00  0.0000000E+00  0.0000000E+00  0.0000000E+00  0.0000000E+00  0.0000000E+00  0.0000000E+00  0.0000000E+00  0.0000000E+00  0.0000000E+00  0.0000000E+00  0.0000000E+00  0.0000000E+00  0.0000000E+00  0.0000000E+00  0.0000000E+00  0.0000000E+00  0.0000000E+00  0.0000000E+00  0.0000000E+00  0.0000000E+00  0.0000000E+00  0.0000000E+00  0.0000000E+00  0.0000000E+00  0.0000000E+00  0.0000000E+00  0.0000000E+00  0.0000000E+00  0.0000000E+00  0.0000000E+00  0.0000000E+00  0.0000000E+00  0.0000000E+00  0.0000000E+00  0.0000000E+00  0.0000000E+00  0.0000000E+00  0.0000000E+00  0.0000000E+00  0.0000000E+00  0.0000000E+00  0.0000000E+00  0.0000000E+00  0.0000000E+00  0.0000000E+00  0.0000000E+00  0.0000000E+00  0.0000000E+00  0.0000000E+00  0.0000000E+00  0.0000000E+00  0.0000000E+00  0.0000000E+00  0.0000000E+00  0.0000000E+00  0.0000000E+00  0.0000000E+00  0.0000000E+00  0.0000000E+00  0.0000000E+00  0.0000000E+00  0.0000000E+00  0.0000000E+00  0.0000000E+00  0.0000000E+00  0.0000000E+00  0.0000000E+00  0.0000000E+00  0.0000000E+00  0.0000000E+00  0.0000000E+00  0.0000000E+00  0.0000000E+00  0.0000000E+00  0.0000000E+00  0.0000000E+00  0.0000000E+00  0.0000000E+00  0.0000000E+00  0.0000000E+00  0.0000000E+00  0.0000000E+00  0.0000000E+00  0.0000000E+00  0.0000000E+00  0.0000000E+00  0.0000000E+00  0.0000000E+00  0.0000000E+00  0.0000000E+00  0.0000000E+00  0.0000000E+00  0.0000000E+00  0.0000000E+00  0.0000000E+00  0.0000000E+00  0.0000000E+00  0.0000000E+00  0.0000000E+00  0.0000000E+00  0.0000000E+00  0.0000000E+00  0.0000000E+00  0.0000000E+00  0.0000000E+00  0.0000000E+00
  0.4500000E+00  0.0000000E+00  0.0000000E+00  0.0000000E+00  0.0000000E+00  0.0000000E+00  0.0000000E+00  0.0000000E+00  0.0000000E+00  0.0000000E+00  0.0000000E+00  0.0000000E+00  0.0000000E+00  0.0000000E+00  0.0000000E+00  0.0000000E+00  0.0000000E+00  0.0000000E+00  0.0000000E+00  0.0000000E+00  0.0000000E+00  0.0000000E+00  0.0000000E+00  0.0000000E+00  0.0000000E+00  0.0000000E+00  0.0000000E+00  0.0000000E+00  0.0000000E+00  0.0000000E+00  0.0000000E+00  0.0000000E+00  0.0000000E+00  0.0000000E+00  0.0000000E+00  0.0000000E+00  0.0000000E+00  0.0000000E+00  0.0000000E+00  0.0000000E+00  0.0000000E+00  0.0000000E+00  0.0000000E+00  0.0000000E+00  0.0000000E+00  0.0000000E+00  0.0000000E+00  0.0000000E+00  0.0000000E+00  0.0000000E+00  0.0000000E+00  0.0000000E+00  0.0000000E+00  0.0000000E+00  0.0000000E+00  0.0000000E+00  0.0000000E+00  0.0000000E+00  0.0000000E+00  0.0000000E+00  0.0000000E+00  0.0000000E+00  0.0000000E+00  0.0000000E+00  0.0000000E+00  0.0000000E+00  0.0000000E+00  0.0000000E+00  0.0000000E+00  0.0000000E+00  0.0000000E+00  0.0000000E+00  0.0000000E+00  0.0000000E+00  0.0000000E+00  0.0000000E+00  0.0000000E+00  0.0000000E+00  0.0000000E+00  0.0000000E+00  0.0000000E+00  0.0000000E+00  0.0000000E+00  0.0000000E+00  0.0000000E+00  0.0000000E+00  0.0000000E+00  0.0000000E+00  0.0000000E+00  0.0000000E+00  0.0000000E+00  0.0000000E+00  0.0000000E+00  0.0000000E+00  0.0000000E+00  0.0000000E+00  0.0000000E+00  0.0000000E+00  0.0000000E+00  0.0000000E+00  0.0000000E+00  0.0000000E+00  0.0000000E+00  0.0000000E+00  0.0000000E+00  0.0000000E+00  0.0000000E+00  0.0000000E+00  0.0000000E+00  0.0000000E+00  0.0000000E+00  0.0000000E+00  0.0000000E+00  0.0000000E+00  0.0000000E+00  0.0000000E+00  0.0000000E+00  0.0000000E+00  0.0000000E+00  0.0000000E+00  0.0000000E+00  0.0000000E+00  0.0000000E+00  0.0000000E+00  0.0000000E+00  0.0000000E+00  0.0000000E+00  0.0000000E+00  0.0000000E+00  0.0000000E+00  0.0000000E+00  0.0000000E+00  0.0000000E+00  0.0000000E+00  0.0000000E+00  0.0000000E+00  0.0000000E+00  0.0000000E+00  0.0000000E+00  0.0000000E+00  0.0000000E+00  0.0000000E+00  0.0000000E+00  0.0000000E+00  0.0000000E+00  0.0000000E+00  0.0000000E+00  0.0000000E+00  0.0000000E+00  0.0000000E+00  0.0000000E+00  0.0000000E+00  0.0000000E+00
  0.4800000E+00  0.0000000E+00  0.0000000E+00  0.0000000E+00  0.0000000E+00  0.0000000E+00  0.0000000E+00  0.0000000E+00  0.0000000E+00  0.0000000E+00  0.0000000E+00  0.0000000E+00  0.0000000E+00  0.0000000E+00  0.0000000E+00  0.0000000E+00  0.0000000E+00  0.0000000E+00  0.0000000E+00  0.0000000E+00  0.0000000E+00  0.0000000E+00  0.0000000E+00  0.0000000E+00  0.0000000E+00  0.0000000E+00  0.0000000E+00  0.0000000E+00  0.0000000E+00  0.0000000E+00  0.0000000E+00  0.0000000E+00  0.0000000E+00  0.0000000E+00  0.0000000E+00  0.0000000E+00  0.0000000E+00  0.0000000E+00  0.0000000E+00  0.0000000E+00  0.0000000E+00  0.0000000E+00  0.0000000E+00  0.0000000E+00  0.0000000E+00  0.0000000E+00  0.0000000E+00  0.0000000E+00  0.0000000E+00  0.0000000E+00  0.0000000E+00  0.0000000E+00  0.0000000E+00  0.0000000E+00  0.0000000E+00  0.0000000E+00  0.0000000E+00  0.0000000E+00  0.0000000E+00  0.0000000E+00  0.0000000E+00  0.0000000E+00  0.0000000E+00  0.0000000E+00  0.0000000E+00  0.0000000E+00  0.0000000E+00  0.0000000E+00  0.0000000E+00  0.0000000E+00  0.0000000E+00  0.0000000E+00  0.0000000E+00  0.0000000E+00  0.0000000E+00  0.0000000E+00  0.0000000E+00  0.0000000E+00  0.0000000E+00  0.0000000E+00  0.0000000E+00  0.0000000E+00  0.0000000E+00  0.0000000E+00  0.0000000E+00  0.0000000E+00  0.0000000E+00  0.0000000E+00  0.0000000E+00  0.0000000E+00  0.0000000E+00  0.0000000E+00  0.0000000E+00  0.0000000E+00  0.0000000E+00  0.0000000E+00  0.0000000E+00  0.0000000E+00  0.0000000E+00  0.0000000E+00  0.0000000E+00  0.0000000E+00  0.0000000E+00  0.0000000E+00  0.0000000E+00  0.0000000E+00  0.0000000E+00  0.0000000E+00  0.0000000E+00  0.0000000E+00  0.0000000E+00  0.0000000E+00  0.0000000E+00  0.0000000E+00  0.0000000E+00  0.0000000E+00  0.0000000E+00  0.0000000E+00  0.0000000E+00  0.0000000E+00  0.0000000E+00  0.0000000E+00  0.0000000E+00  0.0000000E+00  0.0000000E+00  0.0000000E+00  0.0000000E+00  0.0000000E+00  0.0000000E+00  0.0000000E+00  0.0000000E+00  0.0000000E+00  0.0000000E+00  0.0000000E+00  0.0000000E+00  0.0000000E+00  0.0000000E+00  0.0000000E+00  0.0000000E+00  0.0000000E+00  0.0000000E+00  0.0000000E+00  0.0000000E+00  0.0000000E+00  0.0000000E+00  0.0000000E+00  0.0000000E+00  0.0000000E+00  0.0000000E+00  0.0000000E+00  0.0000000E+00  0.0000000E+00  0.0000000E+00
  0.5100000E+00  0.0000000E+00  0.0000000E+00  0.0000000E+00  0.0000000E+00  0.0000000E+00  0.0000000E+00  0.0000000E+00  0.0000000E+00  0.0000000E+00  0.0000000E+00  0.0000000E+00  0.0000000E+00  0.0000000E+00  0.0000000E+00  0.0000000E+00  0.0000000E+00  0.0000000E+00  0.0000000E+00  0.0000000E+00  0.0000000E+00  0.0000000E+00  0.0000000E+00  0.0000000E+00  0.0000000E+00  0.0000000E+00  0.0000000E+00  0.0000000E+00  0.0000000E+00  0.0000000E+00  0.0000000E+00  0.0000000E+00  0.0000000E+00  0.0000000E+00  0.0000000E+00  0.0000000E+00  0.0000000E+00  0.0000000E+00  0.0000000E+00  0.0000000E+00  0.0000000E+00  0.0000000E+00  0.0000000E+00  0.0000000E+00  0.0000000E+00  0.0000000E+00  0.0000000E+00  0.0000000E+00  0.0000000E+00  0.0000000E+00  0.0000000E+00  0.0000000E+00  0.0000000E+00  0.0000000E+00  0.0000000E+00  0.0000000E+00  0.0000000E+00  0.0000000E+00  0.0000000E+00  0.0000000E+00  0.0000000E+00  0.0000000E+00  0.0000000E+00  0.0000000E+00  0.0000000E+00  0.0000000E+00  0.0000000E+00  0.0000000E+00  0.0000000E+00  0.0000000E+00  0.0000000E+00  0.0000000E+00  0.0000000E+00  0.0000000E+00  0.0000000E+00  0.0000000E+00  0.0000000E+00  0.0000000E+00  0.0000000E+00  0.0000000E+00  0.0000000E+00  0.0000000E+00  0.0000000E+00  0.0000000E+00  0.0000000E+00  0.0000000E+00  0.0000000E+00  0.0000000E+00  0.0000000E+00  0.0000000E+00  0.0000000E+00  0.0000000E+00  0.0000000E+00  0.0000000E+00  0.0000000E+00  0.0000000E+00  0.0000000E+00  0.0000000E+00  0.0000000E+00  0.0000000E+00  0.0000000E+00  0.0000000E+00  0.0000000E+00  0.0000000E+00  0.0000000E+00  0.0000000E+00  0.0000000E+00  0.0000000E+00  0.0000000E+00  0.0000000E+00  0.0000000E+00  0.0000000E+00  0.0000000E+00  0.0000000E+00  0.0000000E+00  0.0000000E+00  0.0000000E+00  0.0000000E+00  0.0000000E+00  0.0000000E+00  0.0000000E+00  0.0000000E+00  0.0000000E+00  0.0000000E+00  0.0000000E+00  0.0000000E+00  0.0000000E+00  0.0000000E+00  0.0000000E+00  0.0000000E+00  0.0000000E+00  0.0000000E+00  0.0000000E+00  0.0000000E+00  0.0000000E+00  0.0000000E+00  0.0000000E+00  0.0000000E+00  0.0000000E+00  0.0000000E+00  0.0000000E+00  0.0000000E+00  0.0000000E+00  0.0000000E+00  0.0000000E+00  0.0000000E+00  0.0000000E+00  0.0000000E+00  0.0000000E+00  0.0000000E+00  0.0000000E+00  0.0000000E+00  0.0000000E+00
  0.5400000E+00  0.0000000E+00  0.0000000E+00  0.0000000E+00  0.0000000E+00  0.0000000E+00  0.0000000E+00  0.0000000E+00  0.0000000E+00  0.0000000E+00  0.0000000E+00  0.0000000E+00  0.0000000E+00  0.0000000E+00  0.0000000E+00  0.0000000E+00  0.0000000E+00  0.0000000E+00  0.0000000E+00  0.0000000E+00  0.0000000E+00  0.0000000E+00  0.0000000E+00  0.0000000E+00  0.0000000E+00  0.0000000E+00  0.0000000E+00  0.0000000E+00  0.0000000E+00  0.0000000E+00  0.0000000E+00  0.0000000E+00  0.0000000E+00  0.0000000E+00  0.0000000E+00  0.0000000E+00  0.0000000E+00  0.0000000E+00  0.0000000E+00  0.0000000E+00  0.0000000E+00  0.0000000E+00  0.0000000E+00  0.0000000E+00  0.0000000E+00  0.0000000E+00  0.0000000E+00  0.0000000E+00  0.0000000E+00  0.0000000E+00  0.0000000E+00  0.0000000E+00  0.0000000E+00  0.0000000E+00  0.0000000E+00  0.0000000E+00  0.0000000E+00  0.0000000E+00  0.0000000E+00  0.0000000E+00  0.0000000E+00  0.0000000E+00  0.0000000E+00  0.0000000E+00  0.0000000E+00  0.0000000E+00  0.0000000E+00  0.0000000E+00  0.0000000E+00  0.0000000E+00  0.0000000E+00  0.0000000E+00  0.0000000E+00  0.0000000E+00  0.0000000E+00  0.0000000E+00  0.0000000E+00  0.0000000E+00  0.0000000E+00  0.0000000E+00  0.0000000E+00  0.0000000E+00  0.0000000E+00  0.0000000E+00  0.0000000E+00  0.0000000E+00  0.0000000E+00  0.0000000E+00  0.0000000E+00  0.0000000E+00  0.0000000E+00  0.0000000E+00  0.0000000E+00  0.0000000E+00  0.0000000E+00  0.0000000E+00  0.0000000E+00  0.0000000E+00  0.0000000E+00  0.0000000E+00  0.0000000E+00  0.0000000E+00  0.0000000E+00  0.0000000E+00  0.0000000E+00  0.0000000E+00  0.0000000E+00  0.0000000E+00  0.0000000E+00  0.0000000E+00  0.0000000E+00  0.0000000E+00  0.0000000E+00  0.0000000E+00  0.0000000E+00  0.0000000E+00  0.0000000E+00  0.0000000E+00  0.0000000E+00  0.0000000E+00  0.0000000E+00  0.0000000E+00  0.0000000E+00  0.0000000E+00  0.0000000E+00  0.0000000E+00  0.0000000E+00  0.0000000E+00  0.0000000E+00  0.0000000E+00  0.0000000E+00  0.0000000E+00  0.0000000E+00  0.0000000E+00  0.0000000E+00  0.0000000E+00  0.0000000E+00  0.0000000E+00  0.0000000E+00  0.0000000E+00  0.0000000E+00  0.0000000E+00  0.0000000E+00  0.0000000E+00  0.0000000E+00  0.0000000E+00  0.0000000E+00  0.0000000E+00  0.0000000E+00  0.0000000E+00  0.0000000E+00  0.0000000E+00  0.0000000E+00
  0.5699999E+00  0.0000000E+00  0.0000000E+00  0.0000000E+00  0.0000000E+00  0.0000000E+00  0.0000000E+00  0.0000000E+00  0.0000000E+00  0.0000000E+00  0.0000000E+00  0.0000000E+00  0.0000000E+00  0.0000000E+00  0.0000000E+00  0.0000000E+00  0.0000000E+00  0.0000000E+00  0.0000000E+00  0.0000000E+00  0.0000000E+00  0.0000000E+00  0.0000000E+00  0.0000000E+00  0.0000000E+00  0.0000000E+00  0.0000000E+00  0.0000000E+00  0.0000000E+00  0.0000000E+00  0.0000000E+00  0.0000000E+00  0.0000000E+00  0.0000000E+00  0.0000000E+00  0.0000000E+00  0.0000000E+00  0.0000000E+00  0.0000000E+00  0.0000000E+00  0.0000000E+00  0.0000000E+00  0.0000000E+00  0.0000000E+00  0.0000000E+00  0.0000000E+00  0.0000000E+00  0.0000000E+00  0.0000000E+00  0.0000000E+00  0.0000000E+00  0.0000000E+00  0.0000000E+00  0.0000000E+00  0.0000000E+00  0.0000000E+00  0.0000000E+00  0.0000000E+00  0.0000000E+00  0.0000000E+00  0.0000000E+00  0.0000000E+00  0.0000000E+00  0.0000000E+00  0.0000000E+00  0.0000000E+00  0.0000000E+00  0.0000000E+00  0.0000000E+00  0.0000000E+00  0.0000000E+00  0.0000000E+00  0.0000000E+00  0.0000000E+00  0.0000000E+00  0.0000000E+00  0.0000000E+00  0.0000000E+00  0.0000000E+00  0.0000000E+00  0.0000000E+00  0.0000000E+00  0.0000000E+00  0.0000000E+00  0.0000000E+00  0.0000000E+00  0.0000000E+00  0.0000000E+00  0.0000000E+00  0.0000000E+00  0.0000000E+00  0.0000000E+00  0.0000000E+00  0.0000000E+00  0.0000000E+00  0.0000000E+00  0.0000000E+00  0.0000000E+00  0.0000000E+00  0.0000000E+00  0.0000000E+00  0.0000000E+00  0.0000000E+00  0.0000000E+00  0.0000000E+00  0.0000000E+00  0.0000000E+00  0.0000000E+00  0.0000000E+00  0.0000000E+00  0.0000000E+00  0.0000000E+00  0.0000000E+00  0.0000000E+00  0.0000000E+00  0.0000000E+00  0.0000000E+00  0.0000000E+00  0.0000000E+00  0.0000000E+00  0.0000000E+00  0.0000000E+00  0.0000000E+00  0.0000000E+00  0.0000000E+00  0.0000000E+00  0.0000000E+00  0.0000000E+00  0.0000000E+00  0.0000000E+00  0.0000000E+00  0.0000000E+00  0.0000000E+00  0.0000000E+00  0.0000000E+00  0.0000000E+00  0.0000000E+00  0.0000000E+00  0.0000000E+00  0.0000000E+00  0.0000000E+00  0.0000000E+00  0.0000000E+00  0.0000000E+00  0.0000000E+00  0.0000000E+00  0.0000000E+00  0.0000000E+00  0.0000000E+00  0.0000000E+00  0.0000000E+00  0.0000000E+00  0.0000000E+00
  0.5999999E+00  0.0000000E+00  0.0000000E+00  0.0000000E+00  0.0000000E+00  0.0000000E+00  0.0000000E+00  0.0000000E+00  0.0000000E+00  0.0000000E+00  0.0000000E+00  0.0000000E+00  0.0000000E+00  0.0000000E+00  0.0000000E+00  0.0000000E+00  0.0000000E+00  0.0000000E+00  0.0000000E+00  0.0000000E+00  0.0000000E+00  0.0000000E+00  0.0000000E+00  0.0000000E+00  0.0000000E+00  0.0000000E+00  0.0000000E+00  0.0000000E+00  0.0000000E+00  0.0000000E+00  0.0000000E+00  0.0000000E+00  0.0000000E+00  0.0000000E+00  0.0000000E+00  0.0000000E+00  0.0000000E+00  0.0000000E+00  0.0000000E+00  0.0000000E+00  0.0000000E+00  0.0000000E+00  0.0000000E+00  0.0000000E+00  0.0000000E+00  0.0000000E+00  0.0000000E+00  0.0000000E+00  0.0000000E+00  0.0000000E+00  0.0000000E+00  0.0000000E+00  0.0000000E+00  0.0000000E+00  0.0000000E+00  0.0000000E+00  0.0000000E+00  0.0000000E+00  0.0000000E+00  0.0000000E+00  0.0000000E+00  0.0000000E+00  0.0000000E+00  0.0000000E+00  0.0000000E+00  0.0000000E+00  0.0000000E+00  0.0000000E+00  0.0000000E+00  0.0000000E+00  0.0000000E+00  0.0000000E+00  0.0000000E+00  0.0000000E+00  0.0000000E+00  0.0000000E+00  0.0000000E+00  0.0000000E+00  0.0000000E+00  0.0000000E+00  0.0000000E+00  0.0000000E+00  0.0000000E+00  0.0000000E+00  0.0000000E+00  0.0000000E+00  0.0000000E+00  0.0000000E+00  0.0000000E+00  0.0000000E+00  0.0000000E+00  0.0000000E+00  0.0000000E+00  0.0000000E+00  0.0000000E+00  0.0000000E+00  0.0000000E+00  0.0000000E+00  0.0000000E+00  0.0000000E+00  0.0000000E+00  0.0000000E+00  0.0000000E+00  0.0000000E+00  0.0000000E+00  0.0000000E+00  0.0000000E+00  0.0000000E+00  0.0000000E+00  0.0000000E+00  0.0000000E+00  0.0000000E+00  0.0000000E+00  0.0000000E+00  0.0000000E+00  0.0000000E+00  0.0000000E+00  0.0000000E+00  0.0000000E+00  0.0000000E+00  0.0000000E+00  0.0000000E+00  0.0000000E+00  0.0000000E+00  0.0000000E+00  0.0000000E+00  0.0000000E+00  0.0000000E+00  0.0000000E+00  0.0000000E+00  0.0000000E+00  0.0000000E+00  0.0000000E+00  0.0000000E+00  0.0000000E+00  0.0000000E+00  0.0000000E+00  0.0000000E+00  0.0000000E+00  0.0000000E+00  0.0000000E+00  0.0000000E+00  0.0000000E+00  0.0000000E+00  0.0000000E+00  0.0000000E+00  0.0000000E+00  0.0000000E+00  0.0000000E+00  0.0000000E+00  0.0000000E+00  0.0000000E+00  0.0000000E+00
  0.6299999E+00  0.0000000E+00  0.0000000E+00  0.0000000E+00  0.0000000E+00  0.0000000E+00  0.0000000E+00  0.0000000E+00  0.0000000E+00  0.0000000E+00  0.0000000E+00  0.0000000E+00  0.0000000E+00  0.0000000E+00  0.0000000E+00  0.0000000E+00  0.0000000E+00  0.0000000E+00  0.0000000E+00  0.0000000E+00  0.0000000E+00  0.0000000E+00  0.0000000E+00  0.0000000E+00  0.0000000E+00  0.0000000E+00  0.0000000E+00  0.0000000E+00  0.0000000E+00  0.0000000E+00  0.0000000E+00  0.0000000E+00  0.0000000E+00  0.0000000E+00  0.0000000E+00  0.0000000E+00  0.0000000E+00  0.0000000E+00  0.0000000E+00  0.0000000E+00  0.0000000E+00  0.0000000E+00  0.0000000E+00  0.0000000E+00  0.0000000E+00  0.0000000E+00  0.0000000E+00  0.0000000E+00  0.0000000E+00  0.0000000E+00  0.0000000E+00  0.0000000E+00  0.0000000E+00  0.0000000E+00  0.0000000E+00  0.0000000E+00  0.0000000E+00  0.0000000E+00  0.0000000E+00  0.0000000E+00  0.0000000E+00  0.0000000E+00  0.0000000E+00  0.0000000E+00  0.0000000E+00  0.0000000E+00  0.0000000E+00  0.0000000E+00  0.0000000E+00  0.0000000E+00  0.0000000E+00  0.0000000E+00  0.0000000E+00  0.0000000E+00  0.0000000E+00  0.0000000E+00  0.0000000E+00  0.0000000E+00  0.0000000E+00  0.0000000E+00  0.0000000E+00  0.0000000E+00  0.0000000E+00  0.0000000E+00  0.0000000E+00  0.0000000E+00  0.0000000E+00  0.0000000E+00  0.0000000E+00  0.0000000E+00  0.0000000E+00  0.0000000E+00  0.0000000E+00  0.0000000E+00  0.0000000E+00  0.0000000E+00  0.0000000E+00  0.0000000E+00  0.0000000E+00  0.0000000E+00  0.0000000E+00  0.0000000E+00  0.0000000E+00  0.0000000E+00  0.0000000E+00  0.0000000E+00  0.0000000E+00  0.0000000E+00  0.0000000E+00  0.0000000E+00  0.0000000E+00  0.0000000E+00  0.0000000E+00  0.0000000E+00  0.0000000E+00  0.0000000E+00  0.0000000E+00  0.0000000E+00  0.0000000E+00  0.0000000E+00  0.0000000E+00  0.0000000E+00  0.0000000E+00  0.0000000E+00  0.0000000E+00  0.0000000E+00  0.0000000E+00  0.0000000E+00  0.0000000E+00  0.0000000E+00  0.0000000E+00  0.0000000E+00  0.0000000E+00  0.0000000E+00  0.0000000E+00  0.0000000E+00  0.0000000E+00  0.0000000E+00  0.0000000E+00  0.0000000E+00  0.0000000E+00  0.0000000E+00  0.0000000E+00  0.0000000E+00  0.0000000E+00  0.0000000E+00  0.0000000E+00  0.0000000E+00  0.0000000E+00  0.0000000E+00  0.0000000E+00  0.0000000E+00  0.0000000E+00
  0.6599998E+00  0.0000000E+00  0.0000000E+00  0.0000000E+00  0.0000000E+00  0.0000000E+00  0.0000000E+00  0.0000000E+00  0.0000000E+00  0.0000000E+00  0.0000000E+00  0.0000000E+00  0.0000000E+00  0.0000000E+00  0.0000000E+00  0.0000000E+00  0.0000000E+00  0.0000000E+00  0.0000000E+00  0.0000000E+00  0.0000000E+00  0.0000000E+00  0.0000000E+00  0.0000000E+00  0.0000000E+00  0.0000000E+00  0.0000000E+00  0.0000000E+00  0.0000000E+00  0.0000000E+00  0.0000000E+00  0.0000000E+00  0.0000000E+00  0.0000000E+00  0.0000000E+00  0.0000000E+00  0.0000000E+00  0.0000000E+00  0.0000000E+00  0.0000000E+00  0.0000000E+00  0.0000000E+00  0.0000000E+00  0.0000000E+00  0.0000000E+00  0.0000000E+00  0.0000000E+00  0.0000000E+00  0.0000000E+00  0.0000000E+00  0.0000000E+00  0.0000000E+00  0.0000000E+00  0.0000000E+00  0.0000000E+00  0.0000000E+00  0.0000000E+00  0.0000000E+00  0.0000000E+00  0.0000000E+00  0.0000000E+00  0.0000000E+00  0.0000000E+00  0.0000000E+00  0.0000000E+00  0.0000000E+00  0.0000000E+00  0.0000000E+00  0.0000000E+00  0.0000000E+00  0.0000000E+00  0.0000000E+00  0.0000000E+00  0.0000000E+00  0.0000000E+00  0.0000000E+00  0.0000000E+00  0.0000000E+00  0.0000000E+00  0.0000000E+00  0.0000000E+00  0.0000000E+00  0.0000000E+00  0.0000000E+00  0.0000000E+00  0.0000000E+00  0.0000000E+00  0.0000000E+00  0.0000000E+00  0.0000000E+00  0.0000000E+00  0.0000000E+00  0.0000000E+00  0.0000000E+00  0.0000000E+00  0.0000000E+00  0.0000000E+00  0.0000000E+00  0.0000000E+00  0.0000000E+00  0.0000000E+00  0.0000000E+00  0.0000000E+00  0.0000000E+00  0.0000000E+00  0.0000000E+00  0.0000000E+00  0.0000000E+00  0.0000000E+00  0.0000000E+00  0.0000000E+00  0.0000000E+00  0.0000000E+00  0.0000000E+00  0.0000000E+00  0.0000000E+00  0.0000000E+00  0.0000000E+00  0.0000000E+00  0.0000000E+00  0.0000000E+00  0.0000000E+00  0.0000000E+00  0.0000000E+00  0.0000000E+00  0.0000000E+00  0.0000000E+00  0.0000000E+00  0.0000000E+00  0.0000000E+00  0.0000000E+00  0.0000000E+00  0.0000000E+00  0.0000000E+00  0.0000000E+00  0.0000000E+00  0.0000000E+00  0.0000000E+00  0.0000000E+00  0.0000000E+00  0.0000000E+00  0.0000000E+00  0.0000000E+00  0.0000000E+00  0.0000000E+00  0.0000000E+00  0.0000000E+00  0.0000000E+00  0.0000000E+00  0.0000000E+00  0.0000000E+00  0.0000000E+00  0.0000000E+00
  0.6899998E+00  0.0000000E+00  0.0000000E+00  0.0000000E+00  0.0000000E+00  0.0000000E+00  0.0000000E+00  0.0000000E+00  0.0000000E+00  0.0000000E+00  0.0000000E+00  0.0000000E+00  0.0000000E+00  0.0000000E+00  0.0000000E+00  0.0000000E+00  0.0000000E+00  0.0000000E+00  0.0000000E+00  0.0000000E+00  0.0000000E+00  0.0000000E+00  0.0000000E+00  0.0000000E+00  0.0000000E+00  0.0000000E+00  0.0000000E+00  0.0000000E+00  0.0000000E+00  0.0000000E+00  0.0000000E+00  0.0000000E+00  0.0000000E+00  0.0000000E+00  0.0000000E+00  0.0000000E+00  0.0000000E+00  0.0000000E+00  0.0000000E+00  0.0000000E+00  0.0000000E+00  0.0000000E+00  0.0000000E+00  0.0000000E+00  0.0000000E+00  0.0000000E+00  0.0000000E+00  0.0000000E+00  0.0000000E+00  0.0000000E+00  0.0000000E+00  0.0000000E+00  0.0000000E+00  0.0000000E+00  0.0000000E+00  0.0000000E+00  0.0000000E+00  0.0000000E+00  0.0000000E+00  0.0000000E+00  0.0000000E+00  0.0000000E+00  0.0000000E+00  0.0000000E+00  0.0000000E+00  0.0000000E+00  0.0000000E+00  0.0000000E+00  0.0000000E+00  0.0000000E+00  0.0000000E+00  0.0000000E+00  0.0000000E+00  0.0000000E+00  0.0000000E+00  0.0000000E+00  0.0000000E+00  0.0000000E+00  0.0000000E+00  0.0000000E+00  0.0000000E+00  0.0000000E+00  0.0000000E+00  0.0000000E+00  0.0000000E+00  0.0000000E+00  0.0000000E+00  0.0000000E+00  0.0000000E+00  0.0000000E+00  0.0000000E+00  0.0000000E+00  0.0000000E+00  0.0000000E+00  0.0000000E+00  0.0000000E+00  0.0000000E+00  0.0000000E+00  0.0000000E+00  0.0000000E+00  0.0000000E+00  0.0000000E+00  0.0000000E+00  0.0000000E+00  0.0000000E+00  0.0000000E+00  0.0000000E+00  0.0000000E+00  0.0000000E+00  0.0000000E+00  0.0000000E+00  0.0000000E+00  0.0000000E+00  0.0000000E+00  0.0000000E+00  0.0000000E+00  0.0000000E+00  0.0000000E+00  0.0000000E+00  0.0000000E+00  0.0000000E+00  0.0000000E+00  0.0000000E+00  0.0000000E+00  0.0000000E+00  0.0000000E+00  0.0000000E+00  0.0000000E+00  0.0000000E+00  0.0000000E+00  0.0000000E+00  0.0000000E+00  0.0000000E+00  0.0000000E+00  0.0000000E+00  0.0000000E+00  0.0000000E+00  0.0000000E+00  0.0000000E+00  0.0000000E+00  0.0000000E+00  0.0000000E+00  0.0000000E+00  0.0000000E+00  0.0000000E+00  0.0000000E+00  0.0000000E+00  0.0000000E+00  0.0000000E+00  0.0000000E+00  0.0000000E+00  0.0000000E+00  0.0000000E+00
  0.7199998E+00  0.0000000E+00  0.0000000E+00  0.0000000E+00  0.0000000E+00  0.0000000E+00  0.0000000E+00  0.0000000E+00  0.0000000E+00  0.0000000E+00  0.0000000E+00  0.0000000E+00  0.0000000E+00  0.0000000E+00  0.0000000E+00  0.0000000E+00  0.0000000E+00  0.0000000E+00  0.0000000E+00  0.0000000E+00  0.0000000E+00  0.0000000E+00  0.0000000E+00  0.0000000E+00  0.0000000E+00  0.0000000E+00  0.0000000E+00  0.0000000E+00  0.0000000E+00  0.0000000E+00  0.0000000E+00  0.0000000E+00  0.0000000E+00  0.0000000E+00  0.0000000E+00  0.0000000E+00  0.0000000E+00  0.0000000E+00  0.0000000E+00  0.0000000E+00  0.0000000E+00  0.0000000E+00  0.0000000E+00  0.0000000E+00  0.0000000E+00  0.0000000E+00  0.0000000E+00  0.0000000E+00  0.0000000E+00  0.0000000E+00  0.0000000E+00  0.0000000E+00  0.0000000E+00  0.0000000E+00  0.0000000E+00  0.0000000E+00  0.0000000E+00  0.0000000E+00  0.0000000E+00  0.0000000E+00  0.0000000E+00  0.0000000E+00  0.0000000E+00  0.0000000E+00  0.0000000E+00  0.0000000E+00  0.0000000E+00  0.0000000E+00  0.0000000E+00  0.0000000E+00  0.0000000E+00  0.0000000E+00  0.0000000E+00  0.0000000E+00  0.0000000E+00  0.0000000E+00  0.0000000E+00  0.0000000E+00  0.0000000E+00  0.0000000E+00  0.0000000E+00  0.0000000E+00  0.0000000E+00  0.0000000E+00  0.0000000E+00  0.0000000E+00  0.0000000E+00  0.0000000E+00  0.0000000E+00  0.0000000E+00  0.0000000E+00  0.0000000E+00  0.0000000E+00  0.0000000E+00  0.0000000E+00  0.0000000E+00  0.0000000E+00  0.0000000E+00  0.0000000E+00  0.0000000E+00  0.0000000E+00  0.0000000E+00  0.0000000E+00  0.0000000E+00  0.0000000E+00  0.0000000E+00  0.0000000E+00  0.0000000E+00  0.0000000E+00  0.0000000E+00  0.0000000E+00  0.0000000E+00  0.0000000E+00  0.0000000E+00  0.0000000E+00  0.0000000E+00  0.0000000E+00  0.0000000E+00  0.0000000E+00  0.0000000E+00  0.0000000E+00  0.0000000E+00  0.0000000E+00  0.0000000E+00  0.0000000E+00  0.0000000E+00  0.0000000E+00  0.0000000E+00  0.0000000E+00  0.0000000E+00  0.0000000E+00  0.0000000E+00  0.0000000E+00  0.0000000E+00  0.0000000E+00  0.0000000E+00  0.0000000E+00  0.0000000E+00  0.0000000E+00  0.0000000E+00  0.0000000E+00  0.0000000E+00  0.0000000E+00  0.0000000E+00  0.0000000E+00  0.0000000E+00  0.0000000E+00  0.0000000E+00  0.0000000E+00  0.0000000E+00  0.0000000E+00  0.0000000E+00  0.0000000E+00
  0.7499998E+00  0.0000000E+00  0.0000000E+00  0.0000000E+00  0.0000000E+00  0.0000000E+00  0.0000000E+00  0.0000000E+00  0.0000000E+00  0.0000000E+00  0.0000000E+00  0.0000000E+00  0.0000000E+00  0.0000000E+00  0.0000000E+00  0.0000000E+00  0.0000000E+00  0.0000000E+00  0.0000000E+00  0.0000000E+00  0.0000000E+00  0.0000000E+00  0.0000000E+00  0.0000000E+00  0.0000000E+00  0.0000000E+00  0.0000000E+00  0.0000000E+00  0.0000000E+00  0.0000000E+00  0.0000000E+00  0.0000000E+00  0.0000000E+00  0.0000000E+00  0.0000000E+00  0.0000000E+00  0.0000000E+00  0.0000000E+00  0.0000000E+00  0.0000000E+00  0.0000000E+00  0.0000000E+00  0.0000000E+00  0.0000000E+00  0.0000000E+00  0.0000000E+00  0.0000000E+00  0.0000000E+00  0.0000000E+00  0.0000000E+00  0.0000000E+00  0.0000000E+00  0.0000000E+00  0.0000000E+00  0.0000000E+00  0.0000000E+00  0.0000000E+00  0.0000000E+00  0.0000000E+00  0.0000000E+00  0.0000000E+00  0.0000000E+00  0.0000000E+00  0.0000000E+00  0.0000000E+00  0.0000000E+00  0.0000000E+00  0.0000000E+00  0.0000000E+00  0.0000000E+00  0.0000000E+00  0.0000000E+00  0.0000000E+00  0.0000000E+00  0.0000000E+00  0.0000000E+00  0.0000000E+00  0.0000000E+00  0.0000000E+00  0.0000000E+00  0.0000000E+00  0.0000000E+00  0.0000000E+00  0.0000000E+00  0.0000000E+00  0.0000000E+00  0.0000000E+00  0.0000000E+00  0.0000000E+00  0.0000000E+00  0.0000000E+00  0.0000000E+00  0.0000000E+00  0.0000000E+00  0.0000000E+00  0.0000000E+00  0.0000000E+00  0.0000000E+00  0.0000000E+00  0.0000000E+00  0.0000000E+00  0.0000000E+00  0.0000000E+00  0.0000000E+00  0.0000000E+00  0.0000000E+00  0.0000000E+00  0.0000000E+00  0.0000000E+00  0.0000000E+00  0.0000000E+00  0.0000000E+00  0.0000000E+00  0.0000000E+00  0.0000000E+00  0.0000000E+00  0.0000000E+00  0.0000000E+00  0.0000000E+00  0.0000000E+00  0.0000000E+00  0.0000000E+00  0.0000000E+00  0.0000000E+00  0.0000000E+00  0.0000000E+00  0.0000000E+00  0.0000000E+00  0.0000000E+00  0.0000000E+00  0.0000000E+00  0.0000000E+00  0.0000000E+00  0.0000000E+00  0.0000000E+00  0.0000000E+00  0.0000000E+00  0.0000000E+00  0.0000000E+00  0.0000000E+00  0.0000000E+00  0.0000000E+00  0.0000000E+00  0.0000000E+00  0.0000000E+00  0.0000000E+00  0.0000000E+00  0.0000000E+00  0.0000000E+00  0.0000000E+00  0.0000000E+00  0.0000000E+00  0.0000000E+00
  0.7799997E+00  0.0000000E+00  0.0000000E+00  0.0000000E+00  0.0000000E+00  0.0000000E+00  0.0000000E+00  0.0000000E+00  0.0000000E+00  0.0000000E+00  0.0000000E+00  0.0000000E+00  0.0000000E+00  0.0000000E+00  0.0000000E+00  0.0000000E+00  0.0000000E+00  0.0000000E+00  0.0000000E+00  0.0000000E+00  0.0000000E+00  0.0000000E+00  0.0000000E+00  0.0000000E+00  0.0000000E+00  0.0000000E+00  0.0000000E+00  0.0000000E+00  0.0000000E+00  0.0000000E+00  0.0000000E+00  0.0000000E+00  0.0000000E+00  0.0000000E+00  0.0000000E+00  0.0000000E+00  0.0000000E+00  0.0000000E+00  0.0000000E+00  0.0000000E+00  0.0000000E+00  0.0000000E+00  0.0000000E+00  0.0000000E+00  0.0000000E+00  0.0000000E+00  0.0000000E+00  0.0000000E+00  0.0000000E+00  0.0000000E+00  0.0000000E+00  0.0000000E+00  0.0000000E+00  0.0000000E+00  0.0000000E+00  0.0000000E+00  0.0000000E+00  0.0000000E+00  0.0000000E+00  0.0000000E+00  0.0000000E+00  0.0000000E+00  0.0000000E+00  0.0000000E+00  0.0000000E+00  0.0000000E+00  0.0000000E+00  0.0000000E+00  0.0000000E+00  0.0000000E+00  0.0000000E+00  0.0000000E+00  0.0000000E+00  0.0000000E+00  0.0000000E+00  0.0000000E+00  0.0000000E+00  0.0000000E+00  0.0000000E+00  0.0000000E+00  0.0000000E+00  0.0000000E+00  0.0000000E+00  0.0000000E+00  0.0000000E+00  0.0000000E+00  0.0000000E+00  0.0000000E+00  0.0000000E+00  0.0000000E+00  0.0000000E+00  0.0000000E+00  0.0000000E+00  0.0000000E+00  0.0000000E+00  0.0000000E+00  0.0000000E+00  0.0000000E+00  0.0000000E+00  0.0000000E+00  0.0000000E+00  0.0000000E+00  0.0000000E+00  0.0000000E+00  0.0000000E+00  0.0000000E+00  0.0000000E+00  0.0000000E+00  0.0000000E+00  0.0000000E+00  0.0000000E+00  0.0000000E+00  0.0000000E+00  0.0000000E+00  0.0000000E+00  0.0000000E+00  0.0000000E+00  0.0000000E+00  0.0000000E+00  0.0000000E+00  0.0000000E+00  0.0000000E+00  0.0000000E+00  0.0000000E+00  0.0000000E+00  0.0000000E+00  0.0000000E+00  0.0000000E+00  0.0000000E+00  0.0000000E+00  0.0000000E+00  0.0000000E+00  0.0000000E+00  0.0000000E+00  0.0000000E+00  0.0000000E+00  0.0000000E+00  0.0000000E+00  0.0000000E+00  0.0000000E+00  0.0000000E+00  0.0000000E+00  0.0000000E+00  0.0000000E+00  0.0000000E+00  0.0000000E+00  0.0000000E+00  0.0000000E+00  0.0000000E+00  0.0000000E+00  0.0000000E+00  0.0000000E+00  0.0000000E+00
  0.8099997E+00  0.0000000E+00  0.0000000E+00  0.0000000E+00  0.0000000E+00  0.0000000E+00  0.0000000E+00  0.0000000E+00  0.0000000E+00  0.0000000E+00  0.0000000E+00  0.0000000E+00  0.0000000E+00  0.0000000E+00  0.0000000E+00  0.0000000E+00  0.0000000E+00  0.0000000E+00  0.0000000E+00  0.0000000E+00  0.0000000E+00  0.0000000E+00  0.0000000E+00  0.0000000E+00  0.0000000E+00  0.0000000E+00  0.0000000E+00  0.0000000E+00  0.0000000E+00  0.0000000E+00  0.0000000E+00  0.0000000E+00  0.0000000E+00  0.0000000E+00  0.0000000E+00  0.0000000E+00  0.0000000E+00  0.0000000E+00  0.0000000E+00  0.0000000E+00  0.0000000E+00  0.0000000E+00  0.0000000E+00  0.0000000E+00  0.0000000E+00  0.0000000E+00  0.0000000E+00  0.0000000E+00  0.0000000E+00  0.0000000E+00  0.0000000E+00  0.0000000E+00  0.0000000E+00  0.0000000E+00  0.0000000E+00  0.0000000E+00  0.0000000E+00  0.0000000E+00  0.0000000E+00  0.0000000E+00  0.0000000E+00  0.0000000E+00  0.0000000E+00  0.0000000E+00  0.0000000E+00  0.0000000E+00  0.0000000E+00  0.0000000E+00  0.0000000E+00  0.0000000E+00  0.0000000E+00  0.0000000E+00  0.0000000E+00  0.0000000E+00  0.0000000E+00  0.0000000E+00  0.0000000E+00  0.0000000E+00  0.0000000E+00  0.0000000E+00  0.0000000E+00  0.0000000E+00  0.0000000E+00  0.0000000E+00  0.0000000E+00  0.0000000E+00  0.0000000E+00  0.0000000E+00  0.0000000E+00  0.0000000E+00  0.0000000E+00  0.0000000E+00  0.0000000E+00  0.0000000E+00  0.0000000E+00  0.0000000E+00  0.0000000E+00  0.0000000E+00  0.0000000E+00  0.0000000E+00  0.0000000E+00  0.0000000E+00  0.0000000E+00  0.0000000E+00  0.0000000E+00  0.0000000E+00  0.0000000E+00  0.0000000E+00  0.0000000E+00  0.0000000E+00  0.0000000E+00  0.0000000E+00  0.0000000E+00  0.0000000E+00  0.0000000E+00  0.0000000E+00  0.0000000E+00  0.0000000E+00  0.0000000E+00  0.0000000E+00  0.0000000E+00  0.0000000E+00  0.0000000E+00  0.0000000E+00  0.0000000E+00  0.0000000E+00  0.0000000E+00  0.0000000E+00  0.0000000E+00  0.0000000E+00  0.0000000E+00  0.0000000E+00  0.0000000E+00  0.0000000E+00  0.0000000E+00  0.0000000E+00  0.0000000E+00  0.0000000E+00  0.0000000E+00  0.0000000E+00  0.0000000E+00  0.0000000E+00  0.0000000E+00  0.0000000E+00  0.0000000E+00  0.0000000E+00  0.0000000E+00  0.0000000E+00  0.0000000E+00  0.0000000E+00  0.0000000E+00  0.0000000E+00  0.0000000E+00
  0.8399997E+00  0.0000000E+00  0.0000000E+00  0.0000000E+00  0.0000000E+00  0.0000000E+00  0.0000000E+00  0.0000000E+00  0.0000000E+00  0.0000000E+00  0.0000000E+00  0.0000000E+00  0.0000000E+00  0.0000000E+00  0.0000000E+00  0.0000000E+00  0.0000000E+00  0.0000000E+00  0.0000000E+00  0.0000000E+00  0.0000000E+00  0.0000000E+00  0.0000000E+00  0.0000000E+00  0.0000000E+00  0.0000000E+00  0.0000000E+00  0.0000000E+00  0.0000000E+00  0.0000000E+00  0.0000000E+00  0.0000000E+00  0.0000000E+00  0.0000000E+00  0.0000000E+00  0.0000000E+00  0.0000000E+00  0.0000000E+00  0.0000000E+00  0.0000000E+00  0.0000000E+00  0.0000000E+00  0.0000000E+00  0.0000000E+00  0.0000000E+00  0.0000000E+00  0.0000000E+00  0.0000000E+00  0.0000000E+00  0.0000000E+00  0.0000000E+00  0.0000000E+00  0.0000000E+00  0.0000000E+00  0.0000000E+00  0.0000000E+00  0.0000000E+00  0.0000000E+00  0.0000000E+00  0.0000000E+00  0.0000000E+00  0.0000000E+00  0.0000000E+00  0.0000000E+00  0.0000000E+00  0.0000000E+00  0.0000000E+00  0.0000000E+00  0.0000000E+00  0.0000000E+00  0.0000000E+00  0.0000000E+00  0.0000000E+00  0.0000000E+00  0.0000000E+00  0.0000000E+00  0.0000000E+00  0.0000000E+00  0.0000000E+00  0.0000000E+00  0.0000000E+00  0.0000000E+00  0.0000000E+00  0.0000000E+00  0.0000000E+00  0.0000000E+00  0.0000000E+00  0.0000000E+00  0.0000000E+00  0.0000000E+00  0.0000000E+00  0.0000000E+00  0.0000000E+00  0.0000000E+00  0.0000000E+00  0.0000000E+00  0.0000000E+00  0.0000000E+00  0.0000000E+00  0.0000000E+00  0.0000000E+00  0.0000000E+00  0.0000000E+00  0.0000000E+00  0.0000000E+00  0.0000000E+00  0.0000000E+00  0.0000000E+00  0.0000000E+00  0.0000000E+00  0.0000000E+00  0.0000000E+00  0.0000000E+00  0.0000000E+00  0.0000000E+00  0.0000000E+00  0.0000000E+00  0.0000000E+00  0.0000000E+00  0.0000000E+00  0.0000000E+00  0.0000000E+00  0.0000000E+00  0.0000000E+00  0.0000000E+00  0.0000000E+00  0.0000000E+00  0.0000000E+00  0.0000000E+00  0.0000000E+00  0.0000000E+00  0.0000000E+00  0.0000000E+00  0.0000000E+00  0.0000000E+00  0.0000000E+00  0.0000000E+00  0.0000000E+00  0.0000000E+00  0.0000000E+00  0.0000000E+00  0.0000000E+00  0.0000000E+00  0.0000000E+00  0.0000000E+00  0.0000000E+00  0.0000000E+00  0.0000000E+00  0.0000000E+00  0.0000000E+00  0.0000000E+00  0.0000000E+00  0.0000000E+00
  0.8699996E+00  0.0000000E+00  0.0000000E+00  0.0000000E+00  0.0000000E+00  0.0000000E+00  0.0000000E+00  0.0000000E+00  0.0000000E+00  0.0000000E+00  0.0000000E+00  0.0000000E+00  0.0000000E+00  0.0000000E+00  0.0000000E+00  0.0000000E+00  0.0000000E+00  0.0000000E+00  0.0000000E+00  0.0000000E+00  0.0000000E+00  0.0000000E+00  0.0000000E+00  0.0000000E+00  0.0000000E+00  0.0000000E+00  0.0000000E+00  0.0000000E+00  0.0000000E+00  0.0000000E+00  0.0000000E+00  0.0000000E+00  0.0000000E+00  0.0000000E+00  0.0000000E+00  0.0000000E+00  0.0000000E+00  0.0000000E+00  0.0000000E+00  0.0000000E+00  0.0000000E+00  0.0000000E+00  0.0000000E+00  0.0000000E+00  0.0000000E+00  0.0000000E+00  0.0000000E+00  0.0000000E+00  0.0000000E+00  0.0000000E+00  0.0000000E+00  0.0000000E+00  0.0000000E+00  0.0000000E+00  0.0000000E+00  0.0000000E+00  0.0000000E+00  0.0000000E+00  0.0000000E+00  0.0000000E+00  0.0000000E+00  0.0000000E+00  0.0000000E+00  0.0000000E+00  0.0000000E+00  0.0000000E+00  0.0000000E+00  0.0000000E+00  0.0000000E+00  0.0000000E+00  0.0000000E+00  0.0000000E+00  0.0000000E+00  0.0000000E+00  0.0000000E+00  0.0000000E+00  0.0000000E+00  0.0000000E+00  0.0000000E+00  0.0000000E+00  0.0000000E+00  0.0000000E+00  0.0000000E+00  0.0000000E+00  0.0000000E+00  0.0000000E+00  0.0000000E+00  0.0000000E+00  0.0000000E+00  0.0000000E+00  0.0000000E+00  0.0000000E+00  0.0000000E+00  0.0000000E+00  0.0000000E+00  0.0000000E+00  0.0000000E+00  0.0000000E+00  0.0000000E+00  0.0000000E+00  0.0000000E+00  0.0000000E+00  0.0000000E+00  0.0000000E+00  0.0000000E+00  0.0000000E+00  0.0000000E+00  0.0000000E+00  0.0000000E+00  0.0000000E+00  0.0000000E+00  0.0000000E+00  0.0000000E+00  0.0000000E+00  0.0000000E+00  0.0000000E+00  0.0000000E+00  0.0000000E+00  0.0000000E+00  0.0000000E+00  0.0000000E+00  0.0000000E+00  0.0000000E+00  0.0000000E+00  0.0000000E+00  0.0000000E+00  0.0000000E+00  0.0000000E+00  0.0000000E+00  0.0000000E+00  0.0000000E+00  0.0000000E+00  0.0000000E+00  0.0000000E+00  0.0000000E+00  0.0000000E+00  0.0000000E+00  0.0000000E+00  0.0000000E+00  0.0000000E+00  0.0000000E+00  0.0000000E+00  0.0000000E+00  0.0000000E+00  0.0000000E+00  0.0000000E+00  0.0000000E+00  0.0000000E+00  0.0000000E+00  0.0000000E+00  0.0000000E+00  0.0000000E+00  0.0000000E+00
  0.8999996E+00  0.0000000E+00  0.0000000E+00  0.0000000E+00  0.0000000E+00  0.0000000E+00  0.0000000E+00  0.0000000E+00  0.0000000E+00  0.0000000E+00  0.0000000E+00  0.0000000E+00  0.0000000E+00  0.0000000E+00  0.0000000E+00  0.0000000E+00  0.0000000E+00  0.0000000E+00  0.0000000E+00  0.0000000E+00  0.0000000E+00  0.0000000E+00  0.0000000E+00  0.0000000E+00  0.0000000E+00  0.0000000E+00  0.0000000E+00  0.0000000E+00  0.0000000E+00  0.0000000E+00  0.0000000E+00  0.0000000E+00  0.0000000E+00  0.0000000E+00  0.0000000E+00  0.0000000E+00  0.0000000E+00  0.0000000E+00  0.0000000E+00  0.0000000E+00  0.0000000E+00  0.0000000E+00  0.0000000E+00  0.0000000E+00  0.0000000E+00  0.0000000E+00  0.0000000E+00  0.0000000E+00  0.0000000E+00  0.0000000E+00  0.0000000E+00  0.0000000E+00  0.0000000E+00  0.0000000E+00  0.0000000E+00  0.0000000E+00  0.0000000E+00  0.0000000E+00  0.0000000E+00  0.0000000E+00  0.0000000E+00  0.0000000E+00  0.0000000E+00  0.0000000E+00  0.0000000E+00  0.0000000E+00  0.0000000E+00  0.0000000E+00  0.0000000E+00  0.0000000E+00  0.0000000E+00  0.0000000E+00  0.0000000E+00  0.0000000E+00  0.0000000E+00  0.0000000E+00  0.0000000E+00  0.0000000E+00  0.0000000E+00  0.0000000E+00  0.0000000E+00  0.0000000E+00  0.0000000E+00  0.0000000E+00  0.0000000E+00  0.0000000E+00  0.0000000E+00  0.0000000E+00  0.0000000E+00  0.0000000E+00  0.0000000E+00  0.0000000E+00  0.0000000E+00  0.0000000E+00  0.0000000E+00  0.0000000E+00  0.0000000E+00  0.0000000E+00  0.0000000E+00  0.0000000E+00  0.0000000E+00  0.0000000E+00  0.0000000E+00  0.0000000E+00  0.0000000E+00  0.0000000E+00  0.0000000E+00  0.0000000E+00  0.0000000E+00  0.0000000E+00  0.0000000E+00  0.0000000E+00  0.0000000E+00  0.0000000E+00  0.0000000E+00  0.0000000E+00  0.0000000E+00  0.0000000E+00  0.0000000E+00  0.0000000E+00  0.0000000E+00  0.0000000E+00  0.0000000E+00  0.0000000E+00  0.0000000E+00  0.0000000E+00  0.0000000E+00  0.0000000E+00  0.0000000E+00  0.0000000E+00  0.0000000E+00  0.0000000E+00  0.0000000E+00  0.0000000E+00  0.0000000E+00  0.0000000E+00  0.0000000E+00  0.0000000E+00  0.0000000E+00  0.0000000E+00  0.0000000E+00  0.0000000E+00  0.0000000E+00  0.0000000E+00  0.0000000E+00  0.0000000E+00  0.0000000E+00  0.0000000E+00  0.0000000E+00  0.0000000E+00  0.0000000E+00  0.0000000E+00  0.0000000E+00
  0.9299996E+00  0.0000000E+00  0.0000000E+00  0.0000000E+00  0.0000000E+00  0.0000000E+00  0.0000000E+00  0.0000000E+00  0.0000000E+00  0.0000000E+00  0.0000000E+00  0.0000000E+00  0.0000000E+00  0.0000000E+00  0.0000000E+00  0.0000000E+00  0.0000000E+00  0.0000000E+00  0.0000000E+00  0.0000000E+00  0.0000000E+00  0.0000000E+00  0.0000000E+00  0.0000000E+00  0.0000000E+00  0.0000000E+00  0.0000000E+00  0.0000000E+00  0.0000000E+00  0.0000000E+00  0.0000000E+00  0.0000000E+00  0.0000000E+00  0.0000000E+00  0.0000000E+00  0.0000000E+00  0.0000000E+00  0.0000000E+00  0.0000000E+00  0.0000000E+00  0.0000000E+00  0.0000000E+00  0.0000000E+00  0.0000000E+00  0.0000000E+00  0.0000000E+00  0.0000000E+00  0.0000000E+00  0.0000000E+00  0.0000000E+00  0.0000000E+00  0.0000000E+00  0.0000000E+00  0.0000000E+00  0.0000000E+00  0.0000000E+00  0.0000000E+00  0.0000000E+00  0.0000000E+00  0.0000000E+00  0.0000000E+00  0.0000000E+00  0.0000000E+00  0.0000000E+00  0.0000000E+00  0.0000000E+00  0.0000000E+00  0.0000000E+00  0.0000000E+00  0.0000000E+00  0.0000000E+00  0.0000000E+00  0.0000000E+00  0.0000000E+00  0.0000000E+00  0.0000000E+00  0.0000000E+00  0.0000000E+00  0.0000000E+00  0.0000000E+00  0.0000000E+00  0.0000000E+00  0.0000000E+00  0.0000000E+00  0.0000000E+00  0.0000000E+00  0.0000000E+00  0.0000000E+00  0.0000000E+00  0.0000000E+00  0.0000000E+00  0.0000000E+00  0.0000000E+00  0.0000000E+00  0.0000000E+00  0.0000000E+00  0.0000000E+00  0.0000000E+00  0.0000000E+00  0.0000000E+00  0.0000000E+00  0.0000000E+00  0.0000000E+00  0.0000000E+00  0.0000000E+00  0.0000000E+00  0.0000000E+00  0.0000000E+00  0.0000000E+00  0.0000000E+00  0.0000000E+00  0.0000000E+00  0.0000000E+00  0.0000000E+00  0.0000000E+00  0.0000000E+00  0.0000000E+00  0.0000000E+00  0.0000000E+00  0.0000000E+00  0.0000000E+00  0.0000000E+00  0.0000000E+00  0.0000000E+00  0.0000000E+00  0.0000000E+00  0.0000000E+00  0.0000000E+00  0.0000000E+00  0.0000000E+00  0.0000000E+00  0.0000000E+00  0.0000000E+00  0.0000000E+00  0.0000000E+00  0.0000000E+00  0.0000000E+00  0.0000000E+00  0.0000000E+00  0.0000000E+00  0.0000000E+00  0.0000000E+00  0.0000000E+00  0.0000000E+00  0.0000000E+00  0.0000000E+00  0.0000000E+00  0.0000000E+00  0.0000000E+00  0.0000000E+00  0.0000000E+00  0.0000000E+00  0.0000000E+00
  0.9599996E+00  0.0000000E+00  0.0000000E+00  0.0000000E+00  0.0000000E+00  0.0000000E+00  0.0000000E+00  0.0000000E+00  0.0000000E+00  0.0000000E+00  0.0000000E+00  0.0000000E+00  0.0000000E+00  0.0000000E+00  0.0000000E+00  0.0000000E+00  0.0000000E+00  0.0000000E+00  0.0000000E+00  0.0000000E+00  0.0000000E+00  0.0000000E+00  0.0000000E+00  0.0000000E+00  0.0000000E+00  0.0000000E+00  0.0000000E+00  0.0000000E+00  0.0000000E+00  0.0000000E+00  0.0000000E+00  0.0000000E+00  0.0000000E+00  0.0000000E+00  0.0000000E+00  0.0000000E+00  0.0000000E+00  0.0000000E+00  0.0000000E+00  0.0000000E+00  0.0000000E+00  0.0000000E+00  0.0000000E+00  0.0000000E+00  0.0000000E+00  0.0000000E+00  0.0000000E+00  0.0000000E+00  0.0000000E+00  0.0000000E+00  0.0000000E+00  0.0000000E+00  0.0000000E+00  0.0000000E+00  0.0000000E+00  0.0000000E+00  0.0000000E+00  0.0000000E+00  0.0000000E+00  0.0000000E+00  0.0000000E+00  0.0000000E+00  0.0000000E+00  0.0000000E+00  0.0000000E+00  0.0000000E+00  0.0000000E+00  0.0000000E+00  0.0000000E+00  0.0000000E+00  0.0000000E+00  0.0000000E+00  0.0000000E+00  0.0000000E+00  0.0000000E+00  0.0000000E+00  0.0000000E+00  0.0000000E+00  0.0000000E+00  0.0000000E+00  0.0000000E+00  0.0000000E+00  0.0000000E+00  0.0000000E+00  0.0000000E+00  0.0000000E+00  0.0000000E+00  0.0000000E+00  0.0000000E+00  0.0000000E+00  0.0000000E+00  0.0000000E+00  0.0000000E+00  0.0000000E+00  0.0000000E+00  0.0000000E+00  0.0000000E+00  0.0000000E+00  0.0000000E+00  0.0000000E+00  0.0000000E+00  0.0000000E+00  0.0000000E+00  0.0000000E+00  0.0000000E+00  0.0000000E+00  0.0000000E+00  0.0000000E+00  0.0000000E+00  0.0000000E+00  0.0000000E+00  0.0000000E+00  0.0000000E+00  0.0000000E+00  0.0000000E+00  0.0000000E+00  0.0000000E+00  0.0000000E+00  0.0000000E+00  0.0000000E+00  0.0000000E+00  0.0000000E+00  0.0000000E+00  0.0000000E+00  0.0000000E+00  0.0000000E+00  0.0000000E+00  0.0000000E+00  0.0000000E+00  0.0000000E+00  0.0000000E+00  0.0000000E+00  0.0000000E+00  0.0000000E+00  0.0000000E+00  0.0000000E+00  0.0000000E+00  0.0000000E+00  0.0000000E+00  0.0000000E+00  0.0000000E+00  0.0000000E+00  0.0000000E+00  0.0000000E+00  0.0000000E+00  0.0000000E+00  0.0000000E+00  0.0000000E+00  0.0000000E+00  0.0000000E+00  0.0000000E+00  0.0000000E+00  0.0000000E+00
  0.9899995E+00  0.0000000E+00  0.0000000E+00  0.0000000E+00  0.0000000E+00  0.0000000E+00  0.0000000E+00  0.0000000E+00  0.0000000E+00  0.0000000E+00  0.0000000E+00  0.0000000E+00  0.0000000E+00  0.0000000E+00  0.0000000E+00  0.0000000E+00  0.0000000E+00  0.0000000E+00  0.0000000E+00  0.0000000E+00  0.0000000E+00  0.0000000E+00  0.0000000E+00  0.0000000E+00  0.0000000E+00  0.0000000E+00  0.0000000E+00  0.0000000E+00  0.0000000E+00  0.0000000E+00  0.0000000E+00  0.0000000E+00  0.0000000E+00  0.0000000E+00  0.0000000E+00  0.0000000E+00  0.0000000E+00  0.0000000E+00  0.0000000E+00  0.0000000E+00  0.0000000E+00  0.0000000E+00  0.0000000E+00  0.0000000E+00  0.0000000E+00  0.0000000E+00  0.0000000E+00  0.0000000E+00  0.0000000E+00  0.0000000E+00  0.0000000E+00  0.0000000E+00  0.0000000E+00  0.0000000E+00  0.0000000E+00  0.0000000E+00  0.0000000E+00  0.0000000E+00  0.0000000E+00  0.0000000E+00  0.0000000E+00  0.0000000E+00  0.0000000E+00  0.0000000E+00  0.0000000E+00  0.0000000E+00  0.0000000E+00  0.0000000E+00  0.0000000E+00  0.0000000E+00  0.0000000E+00  0.0000000E+00  0.0000000E+00  0.0000000E+00  0.0000000E+00  0.0000000E+00  0.0000000E+00  0.0000000E+00  0.0000000E+00  0.0000000E+00  0.0000000E+00  0.0000000E+00  0.0000000E+00  0.0000000E+00  0.0000000E+00  0.0000000E+00  0.0000000E+00  0.0000000E+00  0.0000000E+00  0.0000000E+00  0.0000000E+00  0.0000000E+00  0.0000000E+00  0.0000000E+00  0.0000000E+00  0.0000000E+00  0.0000000E+00  0.0000000E+00  0.0000000E+00  0.0000000E+00  0.0000000E+00  0.0000000E+00  0.0000000E+00  0.0000000E+00  0.0000000E+00  0.0000000E+00  0.0000000E+00  0.0000000E+00  0.0000000E+00  0.0000000E+00  0.0000000E+00  0.0000000E+00  0.0000000E+00  0.0000000E+00  0.0000000E+00  0.0000000E+00  0.0000000E+00  0.0000000E+00  0.0000000E+00  0.0000000E+00  0.0000000E+00  0.0000000E+00  0.0000000E+00  0.0000000E+00  0.0000000E+00  0.0000000E+00  0.0000000E+00  0.0000000E+00  0.0000000E+00  0.0000000E+00  0.0000000E+00  0.0000000E+00  0.0000000E+00  0.0000000E+00  0.0000000E+00  0.0000000E+00  0.0000000E+00  0.0000000E+00  0.0000000E+00  0.0000000E+00  0.0000000E+00  0.0000000E+00  0.0000000E+00  0.0000000E+00  0.0000000E+00  0.0000000E+00  0.0000000E+00  0.0000000E+00  0.0000000E+00  0.0000000E+00  0.0000000E+00  0.0000000E+00  0.0000000E+00
  0.1020000E+01  0.0000000E+00  0.0000000E+00  0.0000000E+00  0.0000000E+00  0.0000000E+00  0.0000000E+00  0.0000000E+00  0.0000000E+00  0.0000000E+00  0.0000000E+00  0.0000000E+00  0.0000000E+00  0.0000000E+00  0.0000000E+00  0.0000000E+00  0.0000000E+00  0.0000000E+00  0.0000000E+00  0.0000000E+00  0.0000000E+00  0.0000000E+00  0.0000000E+00  0.0000000E+00  0.0000000E+00  0.0000000E+00  0.0000000E+00  0.0000000E+00  0.0000000E+00  0.0000000E+00  0.0000000E+00  0.0000000E+00  0.0000000E+00  0.0000000E+00  0.0000000E+00  0.0000000E+00  0.0000000E+00  0.0000000E+00  0.0000000E+00  0.0000000E+00  0.0000000E+00  0.0000000E+00  0.0000000E+00  0.0000000E+00  0.0000000E+00  0.0000000E+00  0.0000000E+00  0.0000000E+00  0.0000000E+00  0.0000000E+00  0.0000000E+00  0.0000000E+00  0.0000000E+00  0.0000000E+00  0.0000000E+00  0.0000000E+00  0.0000000E+00  0.0000000E+00  0.0000000E+00  0.0000000E+00  0.0000000E+00  0.0000000E+00  0.0000000E+00  0.0000000E+00  0.0000000E+00  0.0000000E+00  0.0000000E+00  0.0000000E+00  0.0000000E+00  0.0000000E+00  0.0000000E+00  0.0000000E+00  0.0000000E+00  0.0000000E+00  0.0000000E+00  0.0000000E+00  0.0000000E+00  0.0000000E+00  0.0000000E+00  0.0000000E+00  0.0000000E+00  0.0000000E+00  0.0000000E+00  0.0000000E+00  0.0000000E+00  0.0000000E+00  0.0000000E+00  0.0000000E+00  0.0000000E+00  0.0000000E+00  0.0000000E+00  0.0000000E+00  0.0000000E+00  0.0000000E+00  0.0000000E+00  0.0000000E+00  0.0000000E+00  0.0000000E+00  0.0000000E+00  0.0000000E+00  0.0000000E+00  0.0000000E+00  0.0000000E+00  0.0000000E+00  0.0000000E+00  0.0000000E+00  0.0000000E+00  0.0000000E+00  0.0000000E+00  0.0000000E+00  0.0000000E+00  0.0000000E+00  0.0000000E+00  0.0000000E+00  0.0000000E+00  0.0000000E+00  0.0000000E+00  0.0000000E+00  0.0000000E+00  0.0000000E+00  0.0000000E+00  0.0000000E+00  0.0000000E+00  0.0000000E+00  0.0000000E+00  0.0000000E+00  0.0000000E+00  0.0000000E+00  0.0000000E+00  0.0000000E+00  0.0000000E+00  0.0000000E+00  0.0000000E+00  0.0000000E+00  0.0000000E+00  0.0000000E+00  0.0000000E+00  0.0000000E+00  0.0000000E+00  0.0000000E+00  0.0000000E+00  0.0000000E+00  0.0000000E+00  0.0000000E+00  0.0000000E+00  0.0000000E+00  0.0000000E+00  0.0000000E+00  0.0000000E+00  0.0000000E+00  0.0000000E+00  0.0000000E+00  0.0000000E+00
  0.1049999E+01  0.0000000E+00  0.0000000E+00  0.0000000E+00  0.0000000E+00  0.0000000E+00  0.0000000E+00  0.0000000E+00  0.0000000E+00  0.0000000E+00  0.0000000E+00  0.0000000E+00  0.0000000E+00  0.0000000E+00  0.0000000E+00  0.0000000E+00  0.0000000E+00  0.0000000E+00  0.0000000E+00  0.0000000E+00  0.0000000E+00  0.0000000E+00  0.0000000E+00  0.0000000E+00  0.0000000E+00  0.0000000E+00  0.0000000E+00  0.0000000E+00  0.0000000E+00  0.0000000E+00  0.0000000E+00  0.0000000E+00  0.0000000E+00  0.0000000E+00  0.0000000E+00  0.0000000E+00  0.0000000E+00  0.0000000E+00  0.0000000E+00  0.0000000E+00  0.0000000E+00  0.0000000E+00  0.0000000E+00  0.0000000E+00  0.0000000E+00  0.0000000E+00  0.0000000E+00  0.0000000E+00  0.0000000E+00  0.0000000E+00  0.0000000E+00  0.0000000E+00  0.0000000E+00  0.0000000E+00  0.0000000E+00  0.0000000E+00  0.0000000E+00  0.0000000E+00  0.0000000E+00  0.0000000E+00  0.0000000E+00  0.0000000E+00  0.0000000E+00  0.0000000E+00  0.0000000E+00  0.0000000E+00  0.0000000E+00  0.0000000E+00  0.0000000E+00  0.0000000E+00  0.0000000E+00  0.0000000E+00  0.0000000E+00  0.0000000E+00  0.0000000E+00  0.0000000E+00  0.0000000E+00  0.0000000E+00  0.0000000E+00  0.0000000E+00  0.0000000E+00  0.0000000E+00  0.0000000E+00  0.0000000E+00  0.0000000E+00  0.0000000E+00  0.0000000E+00  0.0000000E+00  0.0000000E+00  0.0000000E+00  0.0000000E+00  0.0000000E+00  0.0000000E+00  0.0000000E+00  0.0000000E+00  0.0000000E+00  0.0000000E+00  0.0000000E+00  0.0000000E+00  0.0000000E+00  0.0000000E+00  0.0000000E+00  0.0000000E+00  0.0000000E+00  0.0000000E+00  0.0000000E+00  0.0000000E+00  0.0000000E+00  0.0000000E+00  0.0000000E+00  0.0000000E+00  0.0000000E+00  0.0000000E+00  0.0000000E+00  0.0000000E+00  0.0000000E+00  0.0000000E+00  0.0000000E+00  0.0000000E+00  0.0000000E+00  0.0000000E+00  0.0000000E+00  0.0000000E+00  0.0000000E+00  0.0000000E+00  0.0000000E+00  0.0000000E+00  0.0000000E+00  0.0000000E+00  0.0000000E+00  0.0000000E+00  0.0000000E+00  0.0000000E+00  0.0000000E+00  0.0000000E+00  0.0000000E+00  0.0000000E+00  0.0000000E+00  0.0000000E+00  0.0000000E+00  0.0000000E+00  0.0000000E+00  0.0000000E+00  0.0000000E+00  0.0000000E+00  0.0000000E+00  0.0000000E+00  0.0000000E+00  0.0000000E+00  0.0000000E+00  0.0000000E+00  0.0000000E+00  0.0000000E+00
  0.1079999E+01  0.0000000E+00  0.0000000E+00  0.0000000E+00  0.0000000E+00  0.0000000E+00  0.0000000E+00  0.0000000E+00  0.0000000E+00  0.0000000E+00  0.0000000E+00  0.0000000E+00  0.0000000E+00  0.0000000E+00  0.0000000E+00  0.0000000E+00  0.0000000E+00  0.0000000E+00  0.0000000E+00  0.0000000E+00  0.0000000E+00  0.0000000E+00  0.0000000E+00  0.0000000E+00  0.0000000E+00  0.0000000E+00  0.0000000E+00  0.0000000E+00  0.0000000E+00  0.0000000E+00  0.0000000E+00  0.0000000E+00  0.0000000E+00  0.0000000E+00  0.0000000E+00  0.0000000E+00  0.0000000E+00  0.0000000E+00  0.0000000E+00  0.0000000E+00  0.0000000E+00  0.0000000E+00  0.0000000E+00  0.0000000E+00  0.0000000E+00  0.0000000E+00  0.0000000E+00  0.0000000E+00  0.0000000E+00  0.0000000E+00  0.0000000E+00  0.0000000E+00  0.0000000E+00  0.0000000E+00  0.0000000E+00  0.0000000E+00  0.0000000E+00  0.0000000E+00  0.0000000E+00  0.0000000E+00  0.0000000E+00  0.0000000E+00  0.0000000E+00  0.0000000E+00  0.0000000E+00  0.0000000E+00  0.0000000E+00  0.0000000E+00  0.0000000E+00  0.0000000E+00  0.0000000E+00  0.0000000E+00  0.0000000E+00  0.0000000E+00  0.0000000E+00  0.0000000E+00  0.0000000E+00  0.0000000E+00  0.0000000E+00  0.0000000E+00  0.0000000E+00  0.0000000E+00  0.0000000E+00  0.0000000E+00  0.0000000E+00  0.0000000E+00  0.0000000E+00  0.0000000E+00  0.0000000E+00  0.0000000E+00  0.0000000E+00  0.0000000E+00  0.0000000E+00  0.0000000E+00  0.0000000E+00  0.0000000E+00  0.0000000E+00  0.0000000E+00  0.0000000E+00  0.0000000E+00  0.0000000E+00  0.0000000E+00  0.0000000E+00  0.0000000E+00  0.0000000E+00  0.0000000E+00  0.0000000E+00  0.0000000E+00  0.0000000E+00  0.0000000E+00  0.0000000E+00  0.0000000E+00  0.0000000E+00  0.0000000E+00  0.0000000E+00  0.0000000E+00  0.0000000E+00  0.0000000E+00  0.0000000E+00  0.0000000E+00  0.0000000E+00  0.0000000E+00  0.0000000E+00  0.0000000E+00  0.0000000E+00  0.0000000E+00  0.0000000E+00  0.0000000E+00  0.0000000E+00  0.0000000E+00  0.0000000E+00  0.0000000E+00  0.0000000E+00  0.0000000E+00  0.0000000E+00  0.0000000E+00  0.0000000E+00  0.0000000E+00  0.0000000E+00  0.0000000E+00  0.0000000E+00  0.0000000E+00  0.0000000E+00  0.0000000E+00  0.0000000E+00  0.0000000E+00  0.0000000E+00  0.0000000E+00  0.0000000E+00  0.0000000E+00  0.0000000E+00  0.0000000E+00  0.0000000E+00
  0.1109999E+01  0.0000000E+00  0.0000000E+00  0.0000000E+00  0.0000000E+00  0.0000000E+00  0.0000000E+00  0.0000000E+00  0.0000000E+00  0.0000000E+00  0.0000000E+00  0.0000000E+00  0.0000000E+00  0.0000000E+00  0.0000000E+00  0.0000000E+00  0.0000000E+00  0.0000000E+00  0.0000000E+00  0.0000000E+00  0.0000000E+00  0.0000000E+00  0.0000000E+00  0.0000000E+00  0.0000000E+00  0.0000000E+00  0.0000000E+00  0.0000000E+00  0.0000000E+00  0.0000000E+00  0.0000000E+00  0.0000000E+00  0.0000000E+00  0.0000000E+00  0.0000000E+00  0.0000000E+00  0.0000000E+00  0.0000000E+00  0.0000000E+00  0.0000000E+00  0.0000000E+00  0.0000000E+00  0.0000000E+00  0.0000000E+00  0.0000000E+00  0.0000000E+00  0.0000000E+00  0.0000000E+00  0.0000000E+00  0.0000000E+00  0.0000000E+00  0.0000000E+00  0.0000000E+00  0.0000000E+00  0.0000000E+00  0.0000000E+00  0.0000000E+00  0.0000000E+00  0.0000000E+00  0.0000000E+00  0.0000000E+00  0.0000000E+00  0.0000000E+00  0.0000000E+00  0.0000000E+00  0.0000000E+00  0.0000000E+00  0.0000000E+00  0.0000000E+00  0.0000000E+00  0.0000000E+00  0.0000000E+00  0.0000000E+00  0.0000000E+00  0.0000000E+00  0.0000000E+00  0.0000000E+00  0.0000000E+00  0.0000000E+00  0.0000000E+00  0.0000000E+00  0.0000000E+00  0.0000000E+00  0.0000000E+00  0.0000000E+00  0.0000000E+00  0.0000000E+00  0.0000000E+00  0.0000000E+00  0.0000000E+00  0.0000000E+00  0.0000000E+00  0.0000000E+00  0.0000000E+00  0.0000000E+00  0.0000000E+00  0.0000000E+00  0.0000000E+00  0.0000000E+00  0.0000000E+00  0.0000000E+00  0.0000000E+00  0.0000000E+00  0.0000000E+00  0.0000000E+00  0.0000000E+00  0.0000000E+00  0.0000000E+00  0.0000000E+00  0.0000000E+00  0.0000000E+00  0.0000000E+00  0.0000000E+00  0.0000000E+00  0.0000000E+00  0.0000000E+00  0.0000000E+00  0.0000000E+00  0.0000000E+00  0.0000000E+00  0.0000000E+00  0.0000000E+00  0.0000000E+00  0.0000000E+00  0.0000000E+00  0.0000000E+00  0.0000000E+00  0.0000000E+00  0.0000000E+00  0.0000000E+00  0.0000000E+00  0.0000000E+00  0.0000000E+00  0.0000000E+00  0.0000000E+00  0.0000000E+00  0.0000000E+00  0.0000000E+00  0.0000000E+00  0.0000000E+00  0.0000000E+00  0.0000000E+00  0.0000000E+00  0.0000000E+00  0.0000000E+00  0.0000000E+00  0.0000000E+00  0.0000000E+00  0.0000000E+00  0.0000000E+00  0.0000000E+00  0.0000000E+00  0.0000000E+00
  0.1139999E+01  0.0000000E+00  0.0000000E+00  0.0000000E+00  0.0000000E+00  0.0000000E+00  0.0000000E+00  0.0000000E+00  0.0000000E+00  0.0000000E+00  0.0000000E+00  0.0000000E+00  0.0000000E+00  0.0000000E+00  0.0000000E+00  0.0000000E+00  0.0000000E+00  0.0000000E+00  0.0000000E+00  0.0000000E+00  0.0000000E+00  0.0000000E+00  0.0000000E+00  0.0000000E+00  0.0000000E+00  0.0000000E+00  0.0000000E+00  0.0000000E+00  0.0000000E+00  0.0000000E+00  0.0000000E+00  0.0000000E+00  0.0000000E+00  0.0000000E+00  0.0000000E+00  0.0000000E+00  0.0000000E+00  0.0000000E+00  0.0000000E+00  0.0000000E+00  0.0000000E+00  0.0000000E+00  0.0000000E+00  0.0000000E+00  0.0000000E+00  0.0000000E+00  0.0000000E+00  0.0000000E+00  0.0000000E+00  0.0000000E+00  0.0000000E+00  0.0000000E+00  0.0000000E+00  0.0000000E+00  0.0000000E+00  0.0000000E+00  0.0000000E+00  0.0000000E+00  0.0000000E+00  0.0000000E+00  0.0000000E+00  0.0000000E+00  0.0000000E+00  0.0000000E+00  0.0000000E+00  0.0000000E+00  0.0000000E+00  0.0000000E+00  0.0000000E+00  0.0000000E+00  0.0000000E+00  0.0000000E+00  0.0000000E+00  0.0000000E+00  0.0000000E+00  0.0000000E+00  0.0000000E+00  0.0000000E+00  0.0000000E+00  0.0000000E+00  0.0000000E+00  0.0000000E+00  0.0000000E+00  0.0000000E+00  0.0000000E+00  0.0000000E+00  0.0000000E+00  0.0000000E+00  0.0000000E+00  0.0000000E+00  0.0000000E+00  0.0000000E+00  0.0000000E+00  0.0000000E+00  0.0000000E+00  0.0000000E+00  0.0000000E+00  0.0000000E+00  0.0000000E+00  0.0000000E+00  0.0000000E+00  0.0000000E+00  0.0000000E+00  0.0000000E+00  0.0000000E+00  0.0000000E+00  0.0000000E+00  0.0000000E+00  0.0000000E+00  0.0000000E+00  0.0000000E+00  0.0000000E+00  0.0000000E+00  0.0000000E+00  0.0000000E+00  0.0000000E+00  0.0000000E+00  0.0000000E+00  0.0000000E+00  0.0000000E+00  0.0000000E+00  0.0000000E+00  0.0000000E+00  0.0000000E+00  0.0000000E+00  0.0000000E+00  0.0000000E+00  0.0000000E+00  0.0000000E+00  0.0000000E+00  0.0000000E+00  0.0000000E+00  0.0000000E+00  0.0000000E+00  0.0000000E+00  0.0000000E+00  0.0000000E+00  0.0000000E+00  0.0000000E+00  0.0000000E+00  0.0000000E+00  0.0000000E+00  0.0000000E+00  0.0000000E+00  0.0000000E+00  0.0000000E+00  0.0000000E+00  0.0000000E+00  0.0000000E+00  0.0000000E+00  0.0000000E+00  0.0000000E+00  0.0000000E+00
  0.1169999E+01  0.0000000E+00  0.0000000E+00  0.0000000E+00  0.0000000E+00  0.0000000E+00  0.0000000E+00  0.0000000E+00  0.0000000E+00  0.0000000E+00  0.0000000E+00  0.0000000E+00  0.0000000E+00  0.0000000E+00  0.0000000E+00  0.0000000E+00  0.0000000E+00  0.0000000E+00  0.0000000E+00  0.0000000E+00  0.0000000E+00  0.0000000E+00  0.0000000E+00  0.0000000E+00  0.0000000E+00  0.0000000E+00  0.0000000E+00  0.0000000E+00  0.0000000E+00  0.0000000E+00  0.0000000E+00  0.0000000E+00  0.0000000E+00  0.0000000E+00  0.0000000E+00  0.0000000E+00  0.0000000E+00  0.0000000E+00  0.0000000E+00  0.0000000E+00  0.0000000E+00  0.0000000E+00  0.0000000E+00  0.0000000E+00  0.0000000E+00  0.0000000E+00  0.0000000E+00  0.0000000E+00  0.0000000E+00  0.0000000E+00  0.0000000E+00  0.0000000E+00  0.0000000E+00  0.0000000E+00  0.0000000E+00  0.0000000E+00  0.0000000E+00  0.0000000E+00  0.0000000E+00  0.0000000E+00  0.0000000E+00  0.0000000E+00  0.0000000E+00  0.0000000E+00  0.0000000E+00  0.0000000E+00  0.0000000E+00  0.0000000E+00  0.0000000E+00  0.0000000E+00  0.0000000E+00  0.0000000E+00  0.0000000E+00  0.0000000E+00  0.0000000E+00  0.0000000E+00  0.0000000E+00  0.0000000E+00  0.0000000E+00  0.0000000E+00  0.0000000E+00  0.0000000E+00  0.0000000E+00  0.0000000E+00  0.0000000E+00  0.0000000E+00  0.0000000E+00  0.0000000E+00  0.0000000E+00  0.0000000E+00  0.0000000E+00  0.0000000E+00  0.0000000E+00  0.0000000E+00  0.0000000E+00  0.0000000E+00  0.0000000E+00  0.0000000E+00  0.0000000E+00  0.0000000E+00  0.0000000E+00  0.0000000E+00  0.0000000E+00  0.0000000E+00  0.0000000E+00  0.0000000E+00  0.0000000E+00  0.0000000E+00  0.0000000E+00  0.0000000E+00  0.0000000E+00  0.0000000E+00  0.0000000E+00  0.0000000E+00  0.0000000E+00  0.0000000E+00  0.0000000E+00  0.0000000E+00  0.0000000E+00  0.0000000E+00  0.0000000E+00  0.0000000E+00  0.0000000E+00  0.0000000E+00  0.0000000E+00  0.0000000E+00  0.0000000E+00  0.0000000E+00  0.0000000E+00  0.0000000E+00  0.0000000E+00  0.0000000E+00  0.0000000E+00  0.0000000E+00  0.0000000E+00  0.0000000E+00  0.0000000E+00  0.0000000E+00  0.0000000E+00  0.0000000E+00  0.0000000E+00  0.0000000E+00  0.0000000E+00  0.0000000E+00  0.0000000E+00  0.0000000E+00  0.0000000E+00  0.0000000E+00  0.0000000E+00  0.0000000E+00  0.0000000E+00  0.0000000E+00  0.0000000E+00
  0.1199999E+01  0.0000000E+00  0.0000000E+00  0.0000000E+00  0.0000000E+00  0.0000000E+00  0.0000000E+00  0.0000000E+00  0.0000000E+00  0.0000000E+00  0.0000000E+00  0.0000000E+00  0.0000000E+00  0.0000000E+00  0.0000000E+00  0.0000000E+00  0.0000000E+00  0.0000000E+00  0.0000000E+00  0.0000000E+00  0.0000000E+00  0.0000000E+00  0.0000000E+00  0.0000000E+00  0.0000000E+00  0.0000000E+00  0.0000000E+00  0.0000000E+00  0.0000000E+00  0.0000000E+00  0.0000000E+00  0.0000000E+00  0.0000000E+00  0.0000000E+00  0.0000000E+00  0.0000000E+00  0.0000000E+00  0.0000000E+00  0.0000000E+00  0.0000000E+00  0.0000000E+00  0.0000000E+00  0.0000000E+00  0.0000000E+00  0.0000000E+00  0.7437826E-03  0.8802464E-01  0.0000000E+00  0.0000000E+00  0.0000000E+00  0.0000000E+00  0.0000000E+00  0.0000000E+00  0.0000000E+00  0.0000000E+00  0.0000000E+00  0.0000000E+00  0.0000000E+00  0.0000000E+00  0.0000000E+00  0.0000000E+00  0.0000000E+00  0.0000000E+00  0.0000000E+00  0.0000000E+00  0.0000000E+00  0.0000000E+00  0.0000000E+00  0.0000000E+00  0.0000000E+00  0.0000000E+00  0.0000000E+00  0.0000000E+00  0.0000000E+00  0.0000000E+00  0.0000000E+00  0.0000000E+00  0.0000000E+00  0.0000000E+00  0.0000000E+00  0.0000000E+00  0.0000000E+00  0.0000000E+00  0.0000000E+00  0.0000000E+00  0.0000000E+00  0.0000000E+00  0.0000000E+00  0.0000000E+00  0.0000000E+00  0.0000000E+00  0.0000000E+00  0.0000000E+00  0.0000000E+00  0.0000000E+00  0.0000000E+00  0.0000000E+00  0.0000000E+00  0.0000000E+00  0.0000000E+00  0.0000000E+00  0.0000000E+00  0.0000000E+00  0.0000000E+00  0.0000000E+00  0.0000000E+00  0.0000000E+00  0.0000000E+00  0.0000000E+00  0.0000000E+00  0.0000000E+00  0.0000000E+00  0.0000000E+00  0.0000000E+00  0.0000000E+00  0.0000000E+00  0.0000000E+00  0.0000000E+00  0.0000000E+00  0.0000000E+00  0.0000000E+00  0.0000000E+00  0.0000000E+00  0.0000000E+00  0.0000000E+00  0.0000000E+00  0.0000000E+00  0.0000000E+00  0.0000000E+00  0.0000000E+00  0.0000000E+00  0.0000000E+00  0.0000000E+00  0.0000000E+00  0.0000000E+00  0.0000000E+00  0.0000000E+00  0.0000000E+00  0.0000000E+00  0.0000000E+00  0.0000000E+00  0.0000000E+00  0.0000000E+00  0.0000000E+00  0.0000000E+00  0.0000000E+00  0.0000000E+00  0.0000000E+00  0.0000000E+00  0.0000000E+00  0.0000000E+00  0.0000000E+00  0.0000000E+00
  0.1229999E+01  0.0000000E+00  0.0000000E+00  0.0000000E+00  0.0000000E+00  0.0000000E+00  0.0000000E+00  0.0000000E+00  0.0000000E+00  0.0000000E+00  0.0000000E+00  0.0000000E+00  0.0000000E+00  0.0000000E+00  0.0000000E+00  0.0000000E+00  0.0000000E+00  0.0000000E+00  0.0000000E+00  0.0000000E+00  0.0000000E+00  0.0000000E+00  0.0000000E+00  0.0000000E+00  0.0000000E+00  0.0000000E+00  0.0000000E+00  0.0000000E+00  0.0000000E+00  0.0000000E+00  0.0000000E+00  0.0000000E+00  0.0000000E+00  0.0000000E+00  0.0000000E+00  0.0000000E+00  0.0000000E+00  0.0000000E+00  0.0000000E+00  0.0000000E+00  0.0000000E+00  0.0000000E+00  0.0000000E+00  0.0000000E+00  0.0000000E+00  0.1132693E-01  0.3349456E+00  0.0000000E+00  0.0000000E+00  0.0000000E+00  0.0000000E+00  0.0000000E+00  0.0000000E+00  0.0000000E+00  0.0000000E+00  0.0000000E+00  0.0000000E+00  0.0000000E+00  0.0000000E+00  0.0000000E+00  0.0000000E+00  0.9911150E-02  0.3133387E+00  0.0000000E+00  0.0000000E+00  0.0000000E+00  0.0000000E+00  0.0000000E+00  0.0000000E+00  0.0000000E+00  0.0000000E+00  0.0000000E+00  0.0000000E+00  0.0000000E+00  0.0000000E+00  0.0000000E+00  0.0000000E+00  0.0000000E+00  0.0000000E+00  0.0000000E+00  0.0000000E+00  0.0000000E+00  0.0000000E+00  0.0000000E+00  0.0000000E+00  0.0000000E+00  0.0000000E+00  0.0000000E+00  0.0000000E+00  0.0000000E+00  0.0000000E+00  0.0000000E+00  0.0000000E+00  0.0000000E+00  0.0000000E+00  0.0000000E+00  0.0000000E+00  0.0000000E+00  0.0000000E+00  0.0000000E+00  0.0000000E+00  0.0000000E+00  0.0000000E+00  0.0000000E+00  0.0000000E+00  0.0000000E+00  0.0000000E+00  0.0000000E+00  0.0000000E+00  0.0000000E+00  0.0000000E+00  0.0000000E+00  0.0000000E+00  0.0000000E+00  0.0000000E+00  0.0000000E+00  0.0000000E+00  0.0000000E+00  0.0000000E+00  0.0000000E+00  0.0000000E+00  0.0000000E+00  0.0000000E+00  0.0000000E+00  0.0000000E+00  0.0000000E+00  0.0000000E+00  0.0000000E+00  0.0000000E+00  0.0000000E+00  0.0000000E+00  0.0000000E+00  0.0000000E+00  0.0000000E+00  0.0000000E+00  0.0000000E+00  0.0000000E+00  0.0000000E+00  0.0000000E+00  0.0000000E+00  0.0000000E+00  0.0000000E+00  0.0000000E+00  0.0000000E+00  0.0000000E+00  0.0000000E+00  0.0000000E+00  0.0000000E+00  0.0000000E+00  0.0000000E+00  0.0000000E+00  0.0000000E+00  0.0000000E+00
  0.1259999E+01  0.0000000E+00  0.0000000E+00  0.0000000E+00  0.0000000E+00  0.0000000E+00  0.0000000E+00  0.0000000E+00  0.0000000E+00  0.0000000E+00  0.0000000E+00  0.0000000E+00  0.0000000E+00  0.0000000E+00  0.0000000E+00  0.0000000E+00  0.0000000E+00  0.0000000E+00  0.0000000E+00  0.0000000E+00  0.0000000E+00  0.0000000E+00  0.0000000E+00  0.0000000E+00  0.0000000E+00  0.0000000E+00  0.0000000E+00  0.0000000E+00  0.0000000E+00  0.0000000E+00  0.0000000E+00  0.0000000E+00  0.0000000E+00  0.0000000E+00  0.0000000E+00  0.0000000E+00  0.0000000E+00  0.0000000E+00  0.0000000E+00  0.0000000E+00  0.0000000E+00  0.0000000E+00  0.0000000E+00  0.0000000E+00  0.0000000E+00  0.8432637E-01  0.8886685E+00  0.0000000E+00  0.0000000E+00  0.0000000E+00  0.0000000E+00  0.0000000E+00  0.0000000E+00  0.0000000E+00  0.0000000E+00  0.1349243E-02  0.1129072E+00  0.0000000E+00  0.0000000E+00  0.0000000E+00  0.0000000E+00  0.2293725E-01  0.4649922E+00  0.0000000E+00  0.0000000E+00  0.0000000E+00  0.0000000E+00  0.0000000E+00  0.0000000E+00  0.0000000E+00  0.0000000E+00  0.0000000E+00  0.0000000E+00  0.0000000E+00  0.0000000E+00  0.0000000E+00  0.0000000E+00  0.0000000E+00  0.0000000E+00  0.0000000E+00  0.0000000E+00  0.0000000E+00  0.0000000E+00  0.0000000E+00  0.0000000E+00  0.0000000E+00  0.0000000E+00  0.0000000E+00  0.0000000E+00  0.0000000E+00  0.0000000E+00  0.0000000E+00  0.0000000E+00  0.0000000E+00  0.0000000E+00  0.0000000E+00  0.0000000E+00  0.0000000E+00  0.0000000E+00  0.0000000E+00  0.0000000E+00  0.0000000E+00  0.0000000E+00  0.0000000E+00  0.0000000E+00  0.0000000E+00  0.0000000E+00  0.0000000E+00  0.0000000E+00  0.0000000E+00  0.0000000E+00  0.0000000E+00  0.0000000E+00  0.0000000E+00  0.0000000E+00  0.0000000E+00  0.0000000E+00  0.0000000E+00  0.0000000E+00  0.0000000E+00  0.0000000E+00  0.0000000E+00  0.0000000E+00  0.0000000E+00  0.0000000E+00  0.0000000E+00  0.0000000E+00  0.0000000E+00  0.0000000E+00  0.0000000E+00  0.0000000E+00  0.0000000E+00  0.0000000E+00  0.0000000E+00  0.0000000E+00  0.0000000E+00  0.0000000E+00  0.0000000E+00  0.0000000E+00  0.0000000E+00  0.0000000E+00  0.0000000E+00  0.0000000E+00  0.0000000E+00  0.0000000E+00  0.0000000E+00  0.0000000E+00  0.0000000E+00  0.0000000E+00  0.0000000E+00  0.0000000E+00  0.0000000E+00  0.0000000E+00
  0.1289999E+01  0.0000000E+00  0.0000000E+00  0.0000000E+00  0.0000000E+00  0.0000000E+00  0.0000000E+00  0.0000000E+00  0.0000000E+00  0.0000000E+00  0.0000000E+00  0.0000000E+00  0.0000000E+00  0.0000000E+00  0.0000000E+00  0.0000000E+00  0.0000000E+00  0.0000000E+00  0.0000000E+00  0.0000000E+00  0.0000000E+00  0.0000000E+00  0.0000000E+00  0.0000000E+00  0.0000000E+00  0.0000000E+00  0.0000000E+00  0.0000000E+00  0.0000000E+00  0.0000000E+00  0.0000000E+00  0.0000000E+00  0.0000000E+00  0.0000000E+00  0.0000000E+00  0.0000000E+00  0.0000000E+00  0.0000000E+00  0.0000000E+00  0.0000000E+00  0.0000000E+00  0.0000000E+00  0.0000000E+00  0.0000000E+00  0.0000000E+00  0.2316991E+00  0.1438758E+01  0.0000000E+00  0.0000000E+00  0.0000000E+00  0.0000000E+00  0.0000000E+00  0.0000000E+00  0.0000000E+00  0.0000000E+00  0.6436110E-02  0.2407935E+00  0.0000000E+00  0.0000000E+00  0.0000000E+00  0.0000000E+00  0.7659020E-01  0.8274067E+00  0.0000000E+00  0.0000000E+00  0.0000000E+00  0.0000000E+00  0.0000000E+00  0.0000000E+00  0.0000000E+00  0.0000000E+00  0.0000000E+00  0.0000000E+00  0.0000000E+00  0.0000000E+00  0.0000000E+00  0.0000000E+00  0.0000000E+00  0.0000000E+00  0.0000000E+00  0.0000000E+00  0.0000000E+00  0.0000000E+00  0.0000000E+00  0.0000000E+00  0.0000000E+00  0.0000000E+00  0.0000000E+00  0.0000000E+00  0.0000000E+00  0.0000000E+00  0.0000000E+00  0.0000000E+00  0.0000000E+00  0.0000000E+00  0.0000000E+00  0.0000000E+00  0.0000000E+00  0.0000000E+00  0.0000000E+00  0.0000000E+00  0.0000000E+00  0.0000000E+00  0.0000000E+00  0.0000000E+00  0.0000000E+00  0.0000000E+00  0.0000000E+00  0.0000000E+00  0.0000000E+00  0.0000000E+00  0.0000000E+00  0.0000000E+00  0.0000000E+00  0.0000000E+00  0.0000000E+00  0.0000000E+00  0.0000000E+00  0.0000000E+00  0.0000000E+00  0.0000000E+00  0.0000000E+00  0.0000000E+00  0.0000000E+00  0.0000000E+00  0.0000000E+00  0.0000000E+00  0.0000000E+00  0.0000000E+00  0.0000000E+00  0.0000000E+00  0.0000000E+00  0.0000000E+00  0.0000000E+00  0.0000000E+00  0.0000000E+00  0.0000000E+00  0.0000000E+00  0.0000000E+00  0.0000000E+00  0.0000000E+00  0.0000000E+00  0.0000000E+00  0.0000000E+00  0.0000000E+00  0.0000000E+00  0.0000000E+00  0.0000000E+00  0.0000000E+00  0.0000000E+00  0.0000000E+00  0.0000000E+00  0.0000000E+00
  0.1319999E+01  0.0000000E+00  0.0000000E+00  0.0000000E+00  0.0000000E+00  0.0000000E+00  0.0000000E+00  0.0000000E+00  0.0000000E+00  0.0000000E+00  0.0000000E+00  0.0000000E+00  0.0000000E+00  0.0000000E+00  0.0000000E+00  0.0000000E+00  0.0000000E+00  0.0000000E+00  0.0000000E+00  0.0000000E+00  0.0000000E+00  0.0000000E+00  0.0000000E+00  0.0000000E+00  0.0000000E+00  0.0000000E+00  0.0000000E+00  0.0000000E+00  0.0000000E+00  0.0000000E+00  0.0000000E+00  0.0000000E+00  0.0000000E+00  0.0000000E+00  0.0000000E+00  0.0000000E+00  0.0000000E+00  0.0000000E+00  0.0000000E+00  0.0000000E+00  0.0000000E+00  0.0000000E+00  0.0000000E+00  0.0000000E+00  0.0000000E+00  0.5581445E+00  0.2164399E+01  0.0000000E+00  0.0000000E+00  0.0000000E+00  0.0000000E+00  0.0000000E+00  0.0000000E+00  0.0000000E+00  0.0000000E+00  0.3257855E-01  0.5286217E+00  0.0000000E+00  0.0000000E+00  0.0000000E+00  0.0000000E+00  0.1327786E+00  0.1060900E+01  0.0000000E+00  0.0000000E+00  0.0000000E+00  0.0000000E+00  0.0000000E+00  0.0000000E+00  0.0000000E+00  0.0000000E+00  0.0000000E+00  0.0000000E+00  0.0000000E+00  0.0000000E+00  0.0000000E+00  0.0000000E+00  0.0000000E+00  0.0000000E+00  0.0000000E+00  0.0000000E+00  0.0000000E+00  0.0000000E+00  0.0000000E+00  0.0000000E+00  0.0000000E+00  0.0000000E+00  0.0000000E+00  0.0000000E+00  0.0000000E+00  0.0000000E+00  0.0000000E+00  0.0000000E+00  0.0000000E+00  0.0000000E+00  0.0000000E+00  0.0000000E+00  0.0000000E+00  0.0000000E+00  0.0000000E+00  0.0000000E+00  0.0000000E+00  0.0000000E+00  0.0000000E+00  0.0000000E+00  0.0000000E+00  0.0000000E+00  0.0000000E+00  0.0000000E+00  0.0000000E+00  0.0000000E+00  0.0000000E+00  0.0000000E+00  0.0000000E+00  0.0000000E+00  0.0000000E+00  0.0000000E+00  0.0000000E+00  0.0000000E+00  0.0000000E+00  0.0000000E+00  0.0000000E+00  0.0000000E+00  0.0000000E+00  0.0000000E+00  0.0000000E+00  0.0000000E+00  0.0000000E+00  0.0000000E+00  0.0000000E+00  0.0000000E+00  0.0000000E+00  0.0000000E+00  0.0000000E+00  0.0000000E+00  0.0000000E+00  0.0000000E+00  0.0000000E+00  0.0000000E+00  0.0000000E+00  0.0000000E+00  0.0000000E+00  0.0000000E+00  0.0000000E+00  0.0000000E+00  0.0000000E+00  0.0000000E+00  0.0000000E+00  0.0000000E+00  0.0000000E+00  0.0000000E+00  0.0000000E+00  0.0000000E+00
  0.1349999E+01  0.0000000E+00  0.0000000E+00  0.0000000E+00  0.0000000E+00  0.0000000E+00  0.0000000E+00  0.0000000E+00  0.0000000E+00  0.0000000E+00  0.0000000E+00  0.0000000E+00  0.0000000E+00  0.0000000E+00  0.0000000E+00  0.0000000E+00  0.0000000E+00  0.0000000E+00  0.0000000E+00  0.0000000E+00  0.0000000E+00  0.0000000E+00  0.0000000E+00  0.0000000E+00  0.0000000E+00  0.0000000E+00  0.0000000E+00  0.0000000E+00  0.0000000E+00  0.0000000E+00  0.0000000E+00  0.0000000E+00  0.0000000E+00  0.0000000E+00  0.0000000E+00  0.0000000E+00  0.0000000E+00  0.0000000E+00  0.0000000E+00  0.0000000E+00  0.0000000E+00  0.0000000E+00  0.0000000E+00  0.0000000E+00  0.0000000E+00  0.1043111E+01  0.2896308E+01  0.0000000E+00  0.0000000E+00  0.0000000E+00  0.0000000E+00  0.0000000E+00  0.0000000E+00  0.0000000E+00  0.0000000E+00  0.7404771E-01  0.7895557E+00  0.0000000E+00  0.0000000E+00  0.0000000E+00  0.0000000E+00  0.2150897E+00  0.1313192E+01  0.0000000E+00  0.0000000E+00  0.0000000E+00  0.0000000E+00  0.0000000E+00  0.0000000E+00  0.0000000E+00  0.0000000E+00  0.0000000E+00  0.0000000E+00  0.0000000E+00  0.0000000E+00  0.0000000E+00  0.0000000E+00  0.0000000E+00  0.0000000E+00  0.0000000E+00  0.0000000E+00  0.0000000E+00  0.0000000E+00  0.0000000E+00  0.0000000E+00  0.0000000E+00  0.0000000E+00  0.0000000E+00  0.0000000E+00  0.0000000E+00  0.0000000E+00  0.0000000E+00  0.0000000E+00  0.0000000E+00  0.0000000E+00  0.0000000E+00  0.0000000E+00  0.0000000E+00  0.0000000E+00  0.0000000E+00  0.0000000E+00  0.0000000E+00  0.0000000E+00  0.0000000E+00  0.0000000E+00  0.0000000E+00  0.0000000E+00  0.0000000E+00  0.0000000E+00  0.0000000E+00  0.0000000E+00  0.0000000E+00  0.0000000E+00  0.0000000E+00  0.0000000E+00  0.0000000E+00  0.0000000E+00  0.0000000E+00  0.0000000E+00  0.0000000E+00  0.0000000E+00  0.0000000E+00  0.0000000E+00  0.0000000E+00  0.0000000E+00  0.0000000E+00  0.0000000E+00  0.0000000E+00  0.0000000E+00  0.0000000E+00  0.0000000E+00  0.0000000E+00  0.0000000E+00  0.0000000E+00  0.0000000E+00  0.0000000E+00  0.0000000E+00  0.0000000E+00  0.0000000E+00  0.0000000E+00  0.0000000E+00  0.0000000E+00  0.0000000E+00  0.0000000E+00  0.0000000E+00  0.0000000E+00  0.0000000E+00  0.0000000E+00  0.0000000E+00  0.0000000E+00  0.0000000E+00  0.0000000E+00  0.0000000E+00
  0.1379999E+01  0.0000000E+00  0.0000000E+00  0.0000000E+00  0.0000000E+00  0.0000000E+00  0.0000000E+00  0.0000000E+00  0.0000000E+00  0.0000000E+00  0.0000000E+00  0.0000000E+00  0.0000000E+00  0.0000000E+00  0.0000000E+00  0.0000000E+00  0.0000000E+00  0.0000000E+00  0.0000000E+00  0.0000000E+00  0.0000000E+00  0.0000000E+00  0.0000000E+00  0.0000000E+00  0.0000000E+00  0.0000000E+00  0.0000000E+00  0.0000000E+00  0.0000000E+00  0.0000000E+00  0.0000000E+00  0.0000000E+00  0.0000000E+00  0.0000000E+00  0.0000000E+00  0.0000000E+00  0.0000000E+00  0.0000000E+00  0.0000000E+00  0.0000000E+00  0.0000000E+00  0.0000000E+00  0.0000000E+00  0.0000000E+00  0.0000000E+00  0.1568553E+01  0.3431424E+01  0.0000000E+00  0.0000000E+00  0.0000000E+00  0.0000000E+00  0.0000000E+00  0.0000000E+00  0.0000000E+00  0.0000000E+00  0.1709738E+00  0.1159423E+01  0.0000000E+00  0.0000000E+00  0.0000000E+00  0.0000000E+00  0.3104478E+00  0.1535763E+01  0.0000000E+00  0.0000000E+00  0.0000000E+00  0.0000000E+00  0.0000000E+00  0.0000000E+00  0.0000000E+00  0.0000000E+00  0.0000000E+00  0.0000000E+00  0.0000000E+00  0.0000000E+00  0.0000000E+00  0.0000000E+00  0.0000000E+00  0.0000000E+00  0.0000000E+00  0.0000000E+00  0.0000000E+00  0.0000000E+00  0.0000000E+00  0.0000000E+00  0.0000000E+00  0.0000000E+00  0.0000000E+00  0.0000000E+00  0.0000000E+00  0.0000000E+00  0.0000000E+00  0.0000000E+00  0.0000000E+00  0.0000000E+00  0.0000000E+00  0.0000000E+00  0.0000000E+00  0.0000000E+00  0.0000000E+00  0.0000000E+00  0.0000000E+00  0.0000000E+00  0.0000000E+00  0.0000000E+00  0.0000000E+00  0.0000000E+00  0.0000000E+00  0.0000000E+00  0.0000000E+00  0.0000000E+00  0.0000000E+00  0.0000000E+00  0.0000000E+00  0.0000000E+00  0.0000000E+00  0.0000000E+00  0.0000000E+00  0.0000000E+00  0.0000000E+00  0.0000000E+00  0.0000000E+00  0.0000000E+00  0.0000000E+00  0.0000000E+00  0.0000000E+00  0.0000000E+00  0.0000000E+00  0.0000000E+00  0.0000000E+00  0.0000000E+00  0.0000000E+00  0.0000000E+00  0.0000000E+00  0.0000000E+00  0.0000000E+00  0.0000000E+00  0.0000000E+00  0.0000000E+00  0.0000000E+00  0.0000000E+00  0.0000000E+00  0.0000000E+00  0.0000000E+00  0.0000000E+00  0.0000000E+00  0.0000000E+00  0.0000000E+00  0.0000000E+00  0.0000000E+00  0.0000000E+00  0.0000000E+00  0.0000000E+00
  0.1409999E+01  0.0000000E+00  0.0000000E+00  0.0000000E+00  0.0000000E+00  0.0000000E+00  0.0000000E+00  0.0000000E+00  0.0000000E+00  0.1616192E-02  0.1352449E+00  0.0000000E+00  0.0000000E+00  0.0000000E+00  0.0000000E+00  0.0000000E+00  0.0000000E+00  0.0000000E+00  0.0000000E+00  0.0000000E+00  0.0000000E+00  0.0000000E+00  0.0000000E+00  0.0000000E+00  0.0000000E+00  0.0000000E+00  0.0000000E+00  0.0000000E+00  0.0000000E+00  0.0000000E+00  0.0000000E+00  0.0000000E+00  0.0000000E+00  0.0000000E+00  0.0000000E+00  0.0000000E+00  0.0000000E+00  0.0000000E+00  0.0000000E+00  0.0000000E+00  0.0000000E+00  0.0000000E+00  0.0000000E+00  0.0000000E+00  0.0000000E+00  0.1986299E+01  0.3714704E+01  0.0000000E+00  0.0000000E+00  0.0000000E+00  0.0000000E+00  0.0000000E+00  0.0000000E+00  0.0000000E+00  0.0000000E+00  0.3167711E+00  0.1539865E+01  0.3232361E-02  0.2208440E+00  0.0000000E+00  0.0000000E+00  0.4115949E+00  0.1734923E+01  0.0000000E+00  0.0000000E+00  0.0000000E+00  0.0000000E+00  0.0000000E+00  0.0000000E+00  0.0000000E+00  0.0000000E+00  0.0000000E+00  0.0000000E+00  0.0000000E+00  0.0000000E+00  0.0000000E+00  0.0000000E+00  0.0000000E+00  0.0000000E+00  0.0000000E+00  0.0000000E+00  0.0000000E+00  0.0000000E+00  0.0000000E+00  0.0000000E+00  0.0000000E+00  0.0000000E+00  0.0000000E+00  0.0000000E+00  0.0000000E+00  0.0000000E+00  0.0000000E+00  0.0000000E+00  0.0000000E+00  0.0000000E+00  0.0000000E+00  0.0000000E+00  0.0000000E+00  0.0000000E+00  0.0000000E+00  0.0000000E+00  0.0000000E+00  0.0000000E+00  0.0000000E+00  0.0000000E+00  0.0000000E+00  0.0000000E+00  0.0000000E+00  0.0000000E+00  0.0000000E+00  0.0000000E+00  0.0000000E+00  0.0000000E+00  0.0000000E+00  0.0000000E+00  0.0000000E+00  0.0000000E+00  0.0000000E+00  0.0000000E+00  0.0000000E+00  0.0000000E+00  0.0000000E+00  0.0000000E+00  0.0000000E+00  0.0000000E+00  0.0000000E+00  0.0000000E+00  0.0000000E+00  0.0000000E+00  0.0000000E+00  0.0000000E+00  0.0000000E+00  0.0000000E+00  0.0000000E+00  0.0000000E+00  0.0000000E+00  0.0000000E+00  0.0000000E+00  0.0000000E+00  0.0000000E+00  0.0000000E+00  0.0000000E+00  0.0000000E+00  0.0000000E+00  0.0000000E+00  0.0000000E+00  0.0000000E+00  0.0000000E+00  0.0000000E+00  0.0000000E+00  0.0000000E+00  0.0000000E+00  0.0000000E+00
  0.1439999E+01  0.0000000E+00  0.0000000E+00  0.0000000E+00  0.0000000E+00  0.0000000E+00  0.0000000E+00  0.0000000E+00  0.0000000E+00  0.0000000E+00  0.0000000E+00  0.0000000E+00  0.0000000E+00  0.0000000E+00  0.0000000E+00  0.0000000E+00  0.0000000E+00  0.0000000E+00  0.0000000E+00  0.0000000E+00  0.0000000E+00  0.0000000E+00  0.0000000E+00  0.0000000E+00  0.0000000E+00  0.0000000E+00  0.0000000E+00  0.0000000E+00  0.0000000E+00  0.0000000E+00  0.0000000E+00  0.0000000E+00  0.0000000E+00  0.0000000E+00  0.0000000E+00  0.0000000E+00  0.0000000E+00  0.0000000E+00  0.0000000E+00  0.0000000E+00  0.0000000E+00  0.0000000E+00  0.0000000E+00  0.0000000E+00  0.0000000E+00  0.2473575E+01  0.4049210E+01  0.0000000E+00  0.0000000E+00  0.0000000E+00  0.0000000E+00  0.0000000E+00  0.0000000E+00  0.1033051E-02  0.1222552E+00  0.4596980E+00  0.1837345E+01  0.3099100E-02  0.2117389E+00  0.0000000E+00  0.0000000E+00  0.5867704E+00  0.2012528E+01  0.0000000E+00  0.0000000E+00  0.0000000E+00  0.0000000E+00  0.0000000E+00  0.0000000E+00  0.0000000E+00  0.0000000E+00  0.0000000E+00  0.0000000E+00  0.0000000E+00  0.0000000E+00  0.0000000E+00  0.0000000E+00  0.0000000E+00  0.0000000E+00  0.0000000E+00  0.0000000E+00  0.0000000E+00  0.0000000E+00  0.0000000E+00  0.0000000E+00  0.0000000E+00  0.0000000E+00  0.0000000E+00  0.0000000E+00  0.0000000E+00  0.0000000E+00  0.0000000E+00  0.0000000E+00  0.0000000E+00  0.0000000E+00  0.0000000E+00  0.0000000E+00  0.0000000E+00  0.0000000E+00  0.0000000E+00  0.0000000E+00  0.0000000E+00  0.0000000E+00  0.0000000E+00  0.0000000E+00  0.0000000E+00  0.0000000E+00  0.0000000E+00  0.0000000E+00  0.0000000E+00  0.0000000E+00  0.0000000E+00  0.0000000E+00  0.0000000E+00  0.0000000E+00  0.0000000E+00  0.0000000E+00  0.0000000E+00  0.0000000E+00  0.0000000E+00  0.0000000E+00  0.0000000E+00  0.0000000E+00  0.0000000E+00  0.0000000E+00  0.0000000E+00  0.0000000E+00  0.0000000E+00  0.0000000E+00  0.0000000E+00  0.0000000E+00  0.0000000E+00  0.0000000E+00  0.0000000E+00  0.0000000E+00  0.0000000E+00  0.0000000E+00  0.0000000E+00  0.0000000E+00  0.0000000E+00  0.0000000E+00  0.0000000E+00  0.0000000E+00  0.0000000E+00  0.0000000E+00  0.0000000E+00  0.0000000E+00  0.0000000E+00  0.0000000E+00  0.0000000E+00  0.0000000E+00  0.0000000E+00  0.0000000E+00
  0.1469999E+01  0.0000000E+00  0.0000000E+00  0.0000000E+00  0.0000000E+00  0.0000000E+00  0.0000000E+00  0.0000000E+00  0.0000000E+00  0.1486960E-02  0.1244287E+00  0.0000000E+00  0.0000000E+00  0.0000000E+00  0.0000000E+00  0.0000000E+00  0.0000000E+00  0.0000000E+00  0.0000000E+00  0.0000000E+00  0.0000000E+00  0.0000000E+00  0.0000000E+00  0.0000000E+00  0.0000000E+00  0.0000000E+00  0.0000000E+00  0.0000000E+00  0.0000000E+00  0.0000000E+00  0.0000000E+00  0.0000000E+00  0.0000000E+00  0.0000000E+00  0.0000000E+00  0.0000000E+00  0.0000000E+00  0.0000000E+00  0.0000000E+00  0.0000000E+00  0.0000000E+00  0.0000000E+00  0.0000000E+00  0.0000000E+00  0.0000000E+00  0.2792491E+01  0.4169365E+01  0.0000000E+00  0.0000000E+00  0.0000000E+00  0.0000000E+00  0.0000000E+00  0.0000000E+00  0.0000000E+00  0.0000000E+00  0.6051883E+00  0.2042665E+01  0.4956506E-02  0.2622889E+00  0.0000000E+00  0.0000000E+00  0.7905617E+00  0.2272956E+01  0.0000000E+00  0.0000000E+00  0.0000000E+00  0.0000000E+00  0.0000000E+00  0.0000000E+00  0.0000000E+00  0.0000000E+00  0.0000000E+00  0.0000000E+00  0.0000000E+00  0.0000000E+00  0.0000000E+00  0.0000000E+00  0.0000000E+00  0.0000000E+00  0.0000000E+00  0.0000000E+00  0.0000000E+00  0.0000000E+00  0.0000000E+00  0.0000000E+00  0.0000000E+00  0.0000000E+00  0.0000000E+00  0.0000000E+00  0.0000000E+00  0.0000000E+00  0.0000000E+00  0.0000000E+00  0.0000000E+00  0.0000000E+00  0.0000000E+00  0.0000000E+00  0.0000000E+00  0.0000000E+00  0.0000000E+00  0.0000000E+00  0.0000000E+00  0.0000000E+00  0.0000000E+00  0.0000000E+00  0.0000000E+00  0.0000000E+00  0.0000000E+00  0.0000000E+00  0.0000000E+00  0.0000000E+00  0.0000000E+00  0.0000000E+00  0.0000000E+00  0.0000000E+00  0.0000000E+00  0.0000000E+00  0.0000000E+00  0.0000000E+00  0.0000000E+00  0.0000000E+00  0.0000000E+00  0.0000000E+00  0.0000000E+00  0.0000000E+00  0.0000000E+00  0.0000000E+00  0.0000000E+00  0.0000000E+00  0.0000000E+00  0.0000000E+00  0.0000000E+00  0.0000000E+00  0.0000000E+00  0.0000000E+00  0.0000000E+00  0.0000000E+00  0.0000000E+00  0.0000000E+00  0.0000000E+00  0.0000000E+00  0.0000000E+00  0.0000000E+00  0.0000000E+00  0.0000000E+00  0.0000000E+00  0.0000000E+00  0.0000000E+00  0.0000000E+00  0.0000000E+00  0.0000000E+00  0.0000000E+00  0.0000000E+00
  0.1499999E+01  0.0000000E+00  0.0000000E+00  0.0000000E+00  0.0000000E+00  0.0000000E+00  0.0000000E+00  0.0000000E+00  0.0000000E+00  0.3570158E-02  0.1889293E+00  0.0000000E+00  0.0000000E+00  0.0000000E+00  0.0000000E+00  0.0000000E+00  0.0000000E+00  0.0000000E+00  0.0000000E+00  0.0000000E+00  0.0000000E+00  0.0000000E+00  0.0000000E+00  0.0000000E+00  0.0000000E+00  0.0000000E+00  0.0000000E+00  0.0000000E+00  0.0000000E+00  0.0000000E+00  0.0000000E+00  0.0000000E+00  0.0000000E+00  0.0000000E+00  0.0000000E+00  0.0000000E+00  0.0000000E+00  0.0000000E+00  0.0000000E+00  0.0000000E+00  0.0000000E+00  0.0000000E+00  0.0000000E+00  0.0000000E+00  0.0000000E+00  0.2964719E+01  0.4237987E+01  0.0000000E+00  0.0000000E+00  0.0000000E+00  0.0000000E+00  0.0000000E+00  0.0000000E+00  0.2856162E-02  0.1951378E+00  0.8301864E+00  0.2328874E+01  0.6664270E-02  0.2980386E+00  0.0000000E+00  0.0000000E+00  0.9568051E+00  0.2451586E+01  0.0000000E+00  0.0000000E+00  0.0000000E+00  0.0000000E+00  0.0000000E+00  0.0000000E+00  0.0000000E+00  0.0000000E+00  0.0000000E+00  0.0000000E+00  0.0000000E+00  0.0000000E+00  0.0000000E+00  0.0000000E+00  0.0000000E+00  0.0000000E+00  0.0000000E+00  0.0000000E+00  0.0000000E+00  0.0000000E+00  0.0000000E+00  0.0000000E+00  0.0000000E+00  0.0000000E+00  0.0000000E+00  0.0000000E+00  0.0000000E+00  0.0000000E+00  0.0000000E+00  0.0000000E+00  0.0000000E+00  0.0000000E+00  0.0000000E+00  0.0000000E+00  0.0000000E+00  0.0000000E+00  0.0000000E+00  0.0000000E+00  0.0000000E+00  0.0000000E+00  0.0000000E+00  0.0000000E+00  0.0000000E+00  0.0000000E+00  0.0000000E+00  0.0000000E+00  0.0000000E+00  0.0000000E+00  0.0000000E+00  0.0000000E+00  0.0000000E+00  0.0000000E+00  0.0000000E+00  0.0000000E+00  0.0000000E+00  0.0000000E+00  0.0000000E+00  0.0000000E+00  0.0000000E+00  0.0000000E+00  0.0000000E+00  0.0000000E+00  0.0000000E+00  0.0000000E+00  0.0000000E+00  0.0000000E+00  0.0000000E+00  0.0000000E+00  0.0000000E+00  0.0000000E+00  0.0000000E+00  0.0000000E+00  0.0000000E+00  0.0000000E+00  0.0000000E+00  0.0000000E+00  0.0000000E+00  0.0000000E+00  0.0000000E+00  0.0000000E+00  0.0000000E+00  0.0000000E+00  0.0000000E+00  0.0000000E+00  0.0000000E+00  0.0000000E+00  0.0000000E+00  0.0000000E+00  0.0000000E+00  0.0000000E+00
  0.1529999E+01  0.0000000E+00  0.0000000E+00  0.0000000E+00  0.0000000E+00  0.0000000E+00  0.0000000E+00  0.0000000E+00  0.0000000E+00  0.6863159E-02  0.2567650E+00  0.0000000E+00  0.0000000E+00  0.0000000E+00  0.0000000E+00  0.0000000E+00  0.0000000E+00  0.0000000E+00  0.0000000E+00  0.0000000E+00  0.0000000E+00  0.0000000E+00  0.0000000E+00  0.0000000E+00  0.0000000E+00  0.0000000E+00  0.0000000E+00  0.0000000E+00  0.0000000E+00  0.0000000E+00  0.0000000E+00  0.0000000E+00  0.0000000E+00  0.0000000E+00  0.0000000E+00  0.0000000E+00  0.0000000E+00  0.0000000E+00  0.0000000E+00  0.0000000E+00  0.0000000E+00  0.0000000E+00  0.0000000E+00  0.0000000E+00  0.0000000E+00  0.3053621E+01  0.4236876E+01  0.0000000E+00  0.0000000E+00  0.0000000E+00  0.0000000E+00  0.4575395E-03  0.5414808E-01  0.1189623E-01  0.3903041E+00  0.9672373E+00  0.2463066E+01  0.2196213E-01  0.5301021E+00  0.0000000E+00  0.0000000E+00  0.1141516E+01  0.2595056E+01  0.0000000E+00  0.0000000E+00  0.0000000E+00  0.0000000E+00  0.0000000E+00  0.0000000E+00  0.0000000E+00  0.0000000E+00  0.0000000E+00  0.0000000E+00  0.0000000E+00  0.0000000E+00  0.0000000E+00  0.0000000E+00  0.0000000E+00  0.0000000E+00  0.0000000E+00  0.0000000E+00  0.0000000E+00  0.0000000E+00  0.0000000E+00  0.0000000E+00  0.0000000E+00  0.0000000E+00  0.0000000E+00  0.0000000E+00  0.0000000E+00  0.0000000E+00  0.0000000E+00  0.0000000E+00  0.0000000E+00  0.0000000E+00  0.0000000E+00  0.0000000E+00  0.0000000E+00  0.0000000E+00  0.0000000E+00  0.0000000E+00  0.0000000E+00  0.0000000E+00  0.0000000E+00  0.0000000E+00  0.0000000E+00  0.0000000E+00  0.0000000E+00  0.0000000E+00  0.0000000E+00  0.0000000E+00  0.0000000E+00  0.0000000E+00  0.0000000E+00  0.0000000E+00  0.0000000E+00  0.0000000E+00  0.0000000E+00  0.0000000E+00  0.0000000E+00  0.0000000E+00  0.0000000E+00  0.0000000E+00  0.0000000E+00  0.0000000E+00  0.0000000E+00  0.0000000E+00  0.0000000E+00  0.0000000E+00  0.0000000E+00  0.0000000E+00  0.0000000E+00  0.0000000E+00  0.0000000E+00  0.0000000E+00  0.0000000E+00  0.0000000E+00  0.0000000E+00  0.0000000E+00  0.0000000E+00  0.0000000E+00  0.0000000E+00  0.0000000E+00  0.0000000E+00  0.0000000E+00  0.0000000E+00  0.0000000E+00  0.0000000E+00  0.0000000E+00  0.0000000E+00  0.0000000E+00  0.0000000E+00  0.0000000E+00
  0.1559999E+01  0.0000000E+00  0.0000000E+00  0.6601689E-03  0.7812830E-01  0.0000000E+00  0.0000000E+00  0.0000000E+00  0.0000000E+00  0.1122289E-01  0.3219509E+00  0.0000000E+00  0.0000000E+00  0.0000000E+00  0.0000000E+00  0.0000000E+00  0.0000000E+00  0.0000000E+00  0.0000000E+00  0.0000000E+00  0.0000000E+00  0.0000000E+00  0.0000000E+00  0.0000000E+00  0.0000000E+00  0.0000000E+00  0.0000000E+00  0.0000000E+00  0.0000000E+00  0.0000000E+00  0.0000000E+00  0.0000000E+00  0.0000000E+00  0.0000000E+00  0.0000000E+00  0.0000000E+00  0.0000000E+00  0.0000000E+00  0.0000000E+00  0.0000000E+00  0.0000000E+00  0.0000000E+00  0.0000000E+00  0.0000000E+00  0.0000000E+00  0.3108063E+01  0.4188891E+01  0.0000000E+00  0.0000000E+00  0.0000000E+00  0.0000000E+00  0.8802208E-03  0.7365770E-01  0.3168822E-01  0.6242555E+00  0.1034693E+01  0.2519848E+01  0.2112531E-01  0.5099175E+00  0.0000000E+00  0.0000000E+00  0.1265754E+01  0.2685189E+01  0.0000000E+00  0.0000000E+00  0.0000000E+00  0.0000000E+00  0.0000000E+00  0.0000000E+00  0.0000000E+00  0.0000000E+00  0.0000000E+00  0.0000000E+00  0.0000000E+00  0.0000000E+00  0.0000000E+00  0.0000000E+00  0.0000000E+00  0.0000000E+00  0.0000000E+00  0.0000000E+00  0.0000000E+00  0.0000000E+00  0.0000000E+00  0.0000000E+00  0.0000000E+00  0.0000000E+00  0.0000000E+00  0.0000000E+00  0.0000000E+00  0.0000000E+00  0.0000000E+00  0.0000000E+00  0.0000000E+00  0.0000000E+00  0.0000000E+00  0.0000000E+00  0.0000000E+00  0.0000000E+00  0.0000000E+00  0.0000000E+00  0.0000000E+00  0.0000000E+00  0.0000000E+00  0.0000000E+00  0.0000000E+00  0.0000000E+00  0.0000000E+00  0.0000000E+00  0.0000000E+00  0.0000000E+00  0.0000000E+00  0.0000000E+00  0.0000000E+00  0.0000000E+00  0.0000000E+00  0.0000000E+00  0.0000000E+00  0.0000000E+00  0.0000000E+00  0.0000000E+00  0.0000000E+00  0.0000000E+00  0.0000000E+00  0.0000000E+00  0.0000000E+00  0.0000000E+00  0.0000000E+00  0.0000000E+00  0.0000000E+00  0.0000000E+00  0.0000000E+00  0.0000000E+00  0.0000000E+00  0.0000000E+00  0.0000000E+00  0.0000000E+00  0.0000000E+00  0.0000000E+00  0.0000000E+00  0.0000000E+00  0.0000000E+00  0.0000000E+00  0.0000000E+00  0.0000000E+00  0.0000000E+00  0.0000000E+00  0.0000000E+00  0.0000000E+00  0.0000000E+00  0.0000000E+00  0.0000000E+00  0.0000000E+00
  0.1589999E+01  0.0000000E+00  0.0000000E+00  0.6354972E-03  0.7520889E-01  0.0000000E+00  0.0000000E+00  0.0000000E+00  0.0000000E+00  0.1461633E-01  0.3604012E+00  0.0000000E+00  0.0000000E+00  0.0000000E+00  0.0000000E+00  0.0000000E+00  0.0000000E+00  0.0000000E+00  0.0000000E+00  0.0000000E+00  0.0000000E+00  0.0000000E+00  0.0000000E+00  0.0000000E+00  0.0000000E+00  0.0000000E+00  0.0000000E+00  0.0000000E+00  0.0000000E+00  0.0000000E+00  0.0000000E+00  0.0000000E+00  0.0000000E+00  0.0000000E+00  0.0000000E+00  0.0000000E+00  0.0000000E+00  0.0000000E+00  0.0000000E+00  0.0000000E+00  0.0000000E+00  0.0000000E+00  0.0000000E+00  0.0000000E+00  0.0000000E+00  0.3042748E+01  0.4076970E+01  0.0000000E+00  0.0000000E+00  0.0000000E+00  0.0000000E+00  0.2118302E-02  0.1120996E+00  0.5253469E-01  0.7878894E+00  0.1063840E+01  0.2566905E+01  0.3135099E-01  0.6091817E+00  0.0000000E+00  0.0000000E+00  0.1381145E+01  0.2754237E+01  0.0000000E+00  0.0000000E+00  0.0000000E+00  0.0000000E+00  0.0000000E+00  0.0000000E+00  0.0000000E+00  0.0000000E+00  0.0000000E+00  0.0000000E+00  0.0000000E+00  0.0000000E+00  0.0000000E+00  0.0000000E+00  0.0000000E+00  0.0000000E+00  0.0000000E+00  0.0000000E+00  0.0000000E+00  0.0000000E+00  0.0000000E+00  0.0000000E+00  0.0000000E+00  0.0000000E+00  0.0000000E+00  0.0000000E+00  0.0000000E+00  0.0000000E+00  0.0000000E+00  0.0000000E+00  0.0000000E+00  0.0000000E+00  0.0000000E+00  0.0000000E+00  0.0000000E+00  0.0000000E+00  0.0000000E+00  0.0000000E+00  0.0000000E+00  0.0000000E+00  0.0000000E+00  0.0000000E+00  0.0000000E+00  0.0000000E+00  0.0000000E+00  0.0000000E+00  0.0000000E+00  0.0000000E+00  0.0000000E+00  0.0000000E+00  0.0000000E+00  0.0000000E+00  0.0000000E+00  0.0000000E+00  0.0000000E+00  0.0000000E+00  0.0000000E+00  0.0000000E+00  0.0000000E+00  0.0000000E+00  0.0000000E+00  0.0000000E+00  0.0000000E+00  0.0000000E+00  0.0000000E+00  0.0000000E+00  0.0000000E+00  0.0000000E+00  0.0000000E+00  0.0000000E+00  0.0000000E+00  0.0000000E+00  0.0000000E+00  0.0000000E+00  0.0000000E+00  0.0000000E+00  0.0000000E+00  0.0000000E+00  0.0000000E+00  0.0000000E+00  0.0000000E+00  0.0000000E+00  0.0000000E+00  0.0000000E+00  0.0000000E+00  0.0000000E+00  0.0000000E+00  0.0000000E+00  0.0000000E+00  0.0000000E+00
  0.1619999E+01  0.0000000E+00  0.0000000E+00  0.2448697E-02  0.1448840E+00  0.0000000E+00  0.0000000E+00  0.0000000E+00  0.0000000E+00  0.2816036E-01  0.4905868E+00  0.0000000E+00  0.0000000E+00  0.0000000E+00  0.0000000E+00  0.0000000E+00  0.0000000E+00  0.0000000E+00  0.0000000E+00  0.0000000E+00  0.0000000E+00  0.0000000E+00  0.0000000E+00  0.0000000E+00  0.0000000E+00  0.0000000E+00  0.0000000E+00  0.0000000E+00  0.0000000E+00  0.0000000E+00  0.0000000E+00  0.0000000E+00  0.0000000E+00  0.0000000E+00  0.0000000E+00  0.0000000E+00  0.0000000E+00  0.0000000E+00  0.0000000E+00  0.0000000E+00  0.0000000E+00  0.0000000E+00  0.0000000E+00  0.0000000E+00  0.0000000E+00  0.2882506E+01  0.3901189E+01  0.0000000E+00  0.0000000E+00  0.0000000E+00  0.0000000E+00  0.1632466E-02  0.9658940E-01  0.9223414E-01  0.1022757E+01  0.1079025E+01  0.2548876E+01  0.4407657E-01  0.7085031E+00  0.0000000E+00  0.0000000E+00  0.1374531E+01  0.2692828E+01  0.0000000E+00  0.0000000E+00  0.0000000E+00  0.0000000E+00  0.0000000E+00  0.0000000E+00  0.0000000E+00  0.0000000E+00  0.0000000E+00  0.0000000E+00  0.0000000E+00  0.0000000E+00  0.0000000E+00  0.0000000E+00  0.0000000E+00  0.0000000E+00  0.0000000E+00  0.0000000E+00  0.0000000E+00  0.0000000E+00  0.0000000E+00  0.0000000E+00  0.0000000E+00  0.0000000E+00  0.0000000E+00  0.0000000E+00  0.0000000E+00  0.0000000E+00  0.0000000E+00  0.0000000E+00  0.0000000E+00  0.0000000E+00  0.0000000E+00  0.0000000E+00  0.0000000E+00  0.0000000E+00  0.0000000E+00  0.0000000E+00  0.0000000E+00  0.0000000E+00  0.0000000E+00  0.0000000E+00  0.0000000E+00  0.0000000E+00  0.0000000E+00  0.0000000E+00  0.0000000E+00  0.0000000E+00  0.0000000E+00  0.0000000E+00  0.0000000E+00  0.0000000E+00  0.0000000E+00  0.0000000E+00  0.0000000E+00  0.0000000E+00  0.0000000E+00  0.0000000E+00  0.0000000E+00  0.0000000E+00  0.0000000E+00  0.0000000E+00  0.0000000E+00  0.0000000E+00  0.0000000E+00  0.0000000E+00  0.0000000E+00  0.0000000E+00  0.0000000E+00  0.0000000E+00  0.0000000E+00  0.0000000E+00  0.0000000E+00  0.0000000E+00  0.0000000E+00  0.0000000E+00  0.0000000E+00  0.0000000E+00  0.0000000E+00  0.0000000E+00  0.0000000E+00  0.0000000E+00  0.0000000E+00  0.0000000E+00  0.0000000E+00  0.0000000E+00  0.0000000E+00  0.0000000E+00  0.0000000E+00  0.0000000E+00
  0.1649999E+01  0.0000000E+00  0.0000000E+00  0.8851632E-02  0.2703465E+00  0.0000000E+00  0.0000000E+00  0.0000000E+00  0.0000000E+00  0.2596535E-01  0.4625467E+00  0.0000000E+00  0.0000000E+00  0.5901197E-03  0.6983973E-01  0.0000000E+00  0.0000000E+00  0.0000000E+00  0.0000000E+00  0.0000000E+00  0.0000000E+00  0.0000000E+00  0.0000000E+00  0.0000000E+00  0.0000000E+00  0.0000000E+00  0.0000000E+00  0.0000000E+00  0.0000000E+00  0.0000000E+00  0.0000000E+00  0.0000000E+00  0.0000000E+00  0.0000000E+00  0.0000000E+00  0.0000000E+00  0.0000000E+00  0.0000000E+00  0.0000000E+00  0.0000000E+00  0.0000000E+00  0.0000000E+00  0.0000000E+00  0.0000000E+00  0.0000000E+00  0.2720806E+01  0.3740273E+01  0.0000000E+00  0.0000000E+00  0.0000000E+00  0.0000000E+00  0.4327506E-02  0.1543635E+00  0.1510671E+00  0.1281474E+01  0.1024463E+01  0.2460134E+01  0.7789589E-01  0.9232727E+00  0.0000000E+00  0.0000000E+00  0.1337190E+01  0.2615766E+01  0.0000000E+00  0.0000000E+00  0.0000000E+00  0.0000000E+00  0.0000000E+00  0.0000000E+00  0.0000000E+00  0.0000000E+00  0.0000000E+00  0.0000000E+00  0.0000000E+00  0.0000000E+00  0.0000000E+00  0.0000000E+00  0.0000000E+00  0.0000000E+00  0.0000000E+00  0.0000000E+00  0.0000000E+00  0.0000000E+00  0.0000000E+00  0.0000000E+00  0.0000000E+00  0.0000000E+00  0.0000000E+00  0.0000000E+00  0.0000000E+00  0.0000000E+00  0.0000000E+00  0.0000000E+00  0.0000000E+00  0.0000000E+00  0.0000000E+00  0.0000000E+00  0.0000000E+00  0.0000000E+00  0.0000000E+00  0.0000000E+00  0.0000000E+00  0.0000000E+00  0.0000000E+00  0.0000000E+00  0.0000000E+00  0.0000000E+00  0.0000000E+00  0.0000000E+00  0.0000000E+00  0.0000000E+00  0.0000000E+00  0.0000000E+00  0.0000000E+00  0.0000000E+00  0.0000000E+00  0.0000000E+00  0.0000000E+00  0.0000000E+00  0.0000000E+00  0.0000000E+00  0.0000000E+00  0.0000000E+00  0.0000000E+00  0.0000000E+00  0.0000000E+00  0.0000000E+00  0.0000000E+00  0.0000000E+00  0.0000000E+00  0.0000000E+00  0.0000000E+00  0.0000000E+00  0.0000000E+00  0.0000000E+00  0.0000000E+00  0.0000000E+00  0.0000000E+00  0.0000000E+00  0.0000000E+00  0.0000000E+00  0.0000000E+00  0.0000000E+00  0.0000000E+00  0.0000000E+00  0.0000000E+00  0.0000000E+00  0.0000000E+00  0.0000000E+00  0.0000000E+00  0.0000000E+00  0.0000000E+00  0.0000000E+00
  0.1679999E+01  0.0000000E+00  0.0000000E+00  0.1707681E-01  0.3685946E+00  0.0000000E+00  0.0000000E+00  0.0000000E+00  0.0000000E+00  0.3529235E-01  0.5292885E+00  0.0000000E+00  0.0000000E+00  0.5692352E-03  0.6736705E-01  0.0000000E+00  0.0000000E+00  0.0000000E+00  0.0000000E+00  0.0000000E+00  0.0000000E+00  0.0000000E+00  0.0000000E+00  0.0000000E+00  0.0000000E+00  0.0000000E+00  0.0000000E+00  0.0000000E+00  0.0000000E+00  0.0000000E+00  0.0000000E+00  0.0000000E+00  0.0000000E+00  0.0000000E+00  0.0000000E+00  0.0000000E+00  0.0000000E+00  0.0000000E+00  0.0000000E+00  0.0000000E+00  0.0000000E+00  0.0000000E+00  0.0000000E+00  0.0000000E+00  0.0000000E+00  0.2450714E+01  0.3499955E+01  0.0000000E+00  0.0000000E+00  0.0000000E+00  0.0000000E+00  0.7589703E-02  0.2007094E+00  0.2003663E+00  0.1445653E+01  0.9794510E+00  0.2388948E+01  0.1130860E+00  0.1090582E+01  0.0000000E+00  0.0000000E+00  0.1261019E+01  0.2494394E+01  0.0000000E+00  0.0000000E+00  0.0000000E+00  0.0000000E+00  0.0000000E+00  0.0000000E+00  0.0000000E+00  0.0000000E+00  0.0000000E+00  0.0000000E+00  0.0000000E+00  0.0000000E+00  0.0000000E+00  0.0000000E+00  0.0000000E+00  0.0000000E+00  0.0000000E+00  0.0000000E+00  0.0000000E+00  0.0000000E+00  0.0000000E+00  0.0000000E+00  0.0000000E+00  0.0000000E+00  0.0000000E+00  0.0000000E+00  0.0000000E+00  0.0000000E+00  0.0000000E+00  0.0000000E+00  0.0000000E+00  0.0000000E+00  0.0000000E+00  0.0000000E+00  0.0000000E+00  0.0000000E+00  0.0000000E+00  0.0000000E+00  0.0000000E+00  0.0000000E+00  0.0000000E+00  0.0000000E+00  0.0000000E+00  0.0000000E+00  0.0000000E+00  0.0000000E+00  0.0000000E+00  0.0000000E+00  0.0000000E+00  0.0000000E+00  0.0000000E+00  0.0000000E+00  0.0000000E+00  0.0000000E+00  0.0000000E+00  0.0000000E+00  0.0000000E+00  0.0000000E+00  0.0000000E+00  0.0000000E+00  0.0000000E+00  0.0000000E+00  0.0000000E+00  0.0000000E+00  0.0000000E+00  0.0000000E+00  0.0000000E+00  0.0000000E+00  0.0000000E+00  0.0000000E+00  0.0000000E+00  0.0000000E+00  0.0000000E+00  0.0000000E+00  0.0000000E+00  0.0000000E+00  0.0000000E+00  0.0000000E+00  0.0000000E+00  0.0000000E+00  0.0000000E+00  0.0000000E+00  0.0000000E+00  0.0000000E+00  0.0000000E+00  0.0000000E+00  0.0000000E+00  0.0000000E+00  0.0000000E+00  0.0000000E+00
  0.1709999E+01  0.0000000E+00  0.0000000E+00  0.3351534E-01  0.5067616E+00  0.0000000E+00  0.0000000E+00  0.0000000E+00  0.0000000E+00  0.4175695E-01  0.5653471E+00  0.0000000E+00  0.0000000E+00  0.1648352E-02  0.1126152E+00  0.0000000E+00  0.0000000E+00  0.0000000E+00  0.0000000E+00  0.0000000E+00  0.0000000E+00  0.0000000E+00  0.0000000E+00  0.0000000E+00  0.0000000E+00  0.0000000E+00  0.0000000E+00  0.0000000E+00  0.0000000E+00  0.0000000E+00  0.0000000E+00  0.0000000E+00  0.0000000E+00  0.0000000E+00  0.0000000E+00  0.0000000E+00  0.0000000E+00  0.0000000E+00  0.0000000E+00  0.0000000E+00  0.0000000E+00  0.0000000E+00  0.0000000E+00  0.0000000E+00  0.0000000E+00  0.2177190E+01  0.3220673E+01  0.0000000E+00  0.0000000E+00  0.0000000E+00  0.0000000E+00  0.1135499E-01  0.2410985E+00  0.2886312E+00  0.1696620E+01  0.9146182E+00  0.2209566E+01  0.1545746E+00  0.1249888E+01  0.0000000E+00  0.0000000E+00  0.1186048E+01  0.2393077E+01  0.0000000E+00  0.0000000E+00  0.0000000E+00  0.0000000E+00  0.0000000E+00  0.0000000E+00  0.0000000E+00  0.0000000E+00  0.0000000E+00  0.0000000E+00  0.0000000E+00  0.0000000E+00  0.0000000E+00  0.0000000E+00  0.0000000E+00  0.0000000E+00  0.0000000E+00  0.0000000E+00  0.0000000E+00  0.0000000E+00  0.0000000E+00  0.0000000E+00  0.0000000E+00  0.0000000E+00  0.0000000E+00  0.0000000E+00  0.0000000E+00  0.0000000E+00  0.0000000E+00  0.0000000E+00  0.0000000E+00  0.0000000E+00  0.0000000E+00  0.0000000E+00  0.0000000E+00  0.0000000E+00  0.0000000E+00  0.0000000E+00  0.0000000E+00  0.0000000E+00  0.0000000E+00  0.0000000E+00  0.0000000E+00  0.0000000E+00  0.0000000E+00  0.0000000E+00  0.0000000E+00  0.0000000E+00  0.0000000E+00  0.0000000E+00  0.0000000E+00  0.0000000E+00  0.0000000E+00  0.0000000E+00  0.0000000E+00  0.0000000E+00  0.0000000E+00  0.0000000E+00  0.0000000E+00  0.0000000E+00  0.0000000E+00  0.0000000E+00  0.0000000E+00  0.0000000E+00  0.0000000E+00  0.0000000E+00  0.0000000E+00  0.0000000E+00  0.0000000E+00  0.0000000E+00  0.0000000E+00  0.0000000E+00  0.0000000E+00  0.0000000E+00  0.0000000E+00  0.0000000E+00  0.0000000E+00  0.0000000E+00  0.0000000E+00  0.0000000E+00  0.0000000E+00  0.0000000E+00  0.0000000E+00  0.0000000E+00  0.0000000E+00  0.0000000E+00  0.0000000E+00  0.0000000E+00  0.0000000E+00  0.0000000E+00
  0.1739999E+01  0.0000000E+00  0.0000000E+00  0.5731013E-01  0.6501417E+00  0.0000000E+00  0.0000000E+00  0.0000000E+00  0.0000000E+00  0.5094220E-01  0.6132237E+00  0.0000000E+00  0.0000000E+00  0.9551794E-02  0.2662805E+00  0.0000000E+00  0.0000000E+00  0.0000000E+00  0.0000000E+00  0.0000000E+00  0.0000000E+00  0.0000000E+00  0.0000000E+00  0.0000000E+00  0.0000000E+00  0.0000000E+00  0.0000000E+00  0.0000000E+00  0.0000000E+00  0.0000000E+00  0.0000000E+00  0.0000000E+00  0.0000000E+00  0.0000000E+00  0.0000000E+00  0.0000000E+00  0.0000000E+00  0.0000000E+00  0.0000000E+00  0.0000000E+00  0.0000000E+00  0.0000000E+00  0.0000000E+00  0.0000000E+00  0.0000000E+00  0.1957757E+01  0.3021372E+01  0.0000000E+00  0.0000000E+00  0.0000000E+00  0.0000000E+00  0.1273551E-01  0.2508866E+00  0.2844293E+00  0.1654659E+01  0.8034009E+00  0.2055822E+01  0.1874940E+00  0.1350195E+01  0.0000000E+00  0.0000000E+00  0.1035875E+01  0.2223380E+01  0.0000000E+00  0.0000000E+00  0.0000000E+00  0.0000000E+00  0.0000000E+00  0.0000000E+00  0.0000000E+00  0.0000000E+00  0.0000000E+00  0.0000000E+00  0.0000000E+00  0.0000000E+00  0.0000000E+00  0.0000000E+00  0.0000000E+00  0.0000000E+00  0.0000000E+00  0.0000000E+00  0.0000000E+00  0.0000000E+00  0.0000000E+00  0.0000000E+00  0.0000000E+00  0.0000000E+00  0.0000000E+00  0.0000000E+00  0.0000000E+00  0.0000000E+00  0.0000000E+00  0.0000000E+00  0.0000000E+00  0.0000000E+00  0.0000000E+00  0.0000000E+00  0.0000000E+00  0.0000000E+00  0.0000000E+00  0.0000000E+00  0.0000000E+00  0.0000000E+00  0.0000000E+00  0.0000000E+00  0.0000000E+00  0.0000000E+00  0.0000000E+00  0.0000000E+00  0.0000000E+00  0.0000000E+00  0.0000000E+00  0.0000000E+00  0.0000000E+00  0.0000000E+00  0.0000000E+00  0.0000000E+00  0.0000000E+00  0.0000000E+00  0.0000000E+00  0.0000000E+00  0.0000000E+00  0.0000000E+00  0.0000000E+00  0.0000000E+00  0.0000000E+00  0.0000000E+00  0.0000000E+00  0.0000000E+00  0.0000000E+00  0.0000000E+00  0.0000000E+00  0.0000000E+00  0.0000000E+00  0.0000000E+00  0.0000000E+00  0.0000000E+00  0.0000000E+00  0.0000000E+00  0.0000000E+00  0.0000000E+00  0.0000000E+00  0.0000000E+00  0.0000000E+00  0.0000000E+00  0.0000000E+00  0.0000000E+00  0.0000000E+00  0.0000000E+00  0.0000000E+00  0.0000000E+00  0.0000000E+00  0.0000000E+00
  0.1769999E+01  0.0000000E+00  0.0000000E+00  0.6923008E-01  0.7121909E+00  0.0000000E+00  0.0000000E+00  0.0000000E+00  0.0000000E+00  0.6051198E-01  0.6564959E+00  0.0000000E+00  0.0000000E+00  0.1179473E-01  0.2908304E+00  0.0000000E+00  0.0000000E+00  0.0000000E+00  0.0000000E+00  0.1025629E-02  0.8582622E-01  0.0000000E+00  0.0000000E+00  0.0000000E+00  0.0000000E+00  0.0000000E+00  0.0000000E+00  0.0000000E+00  0.0000000E+00  0.0000000E+00  0.0000000E+00  0.0000000E+00  0.0000000E+00  0.0000000E+00  0.0000000E+00  0.0000000E+00  0.0000000E+00  0.0000000E+00  0.0000000E+00  0.0000000E+00  0.0000000E+00  0.0000000E+00  0.0000000E+00  0.0000000E+00  0.0000000E+00  0.1744607E+01  0.2805547E+01  0.0000000E+00  0.0000000E+00  0.1367494E-02  0.1144346E+00  0.1470074E-01  0.2649162E+00  0.3391398E+00  0.1770056E+01  0.7032445E+00  0.1875618E+01  0.2475186E+00  0.1519612E+01  0.0000000E+00  0.0000000E+00  0.9206747E+00  0.2042122E+01  0.0000000E+00  0.0000000E+00  0.0000000E+00  0.0000000E+00  0.0000000E+00  0.0000000E+00  0.0000000E+00  0.0000000E+00  0.0000000E+00  0.0000000E+00  0.0000000E+00  0.0000000E+00  0.0000000E+00  0.0000000E+00  0.0000000E+00  0.0000000E+00  0.0000000E+00  0.0000000E+00  0.0000000E+00  0.0000000E+00  0.0000000E+00  0.0000000E+00  0.0000000E+00  0.0000000E+00  0.0000000E+00  0.0000000E+00  0.0000000E+00  0.0000000E+00  0.0000000E+00  0.0000000E+00  0.0000000E+00  0.0000000E+00  0.0000000E+00  0.0000000E+00  0.0000000E+00  0.0000000E+00  0.0000000E+00  0.0000000E+00  0.0000000E+00  0.0000000E+00  0.0000000E+00  0.0000000E+00  0.0000000E+00  0.0000000E+00  0.0000000E+00  0.0000000E+00  0.0000000E+00  0.0000000E+00  0.0000000E+00  0.0000000E+00  0.0000000E+00  0.0000000E+00  0.0000000E+00  0.0000000E+00  0.0000000E+00  0.0000000E+00  0.0000000E+00  0.0000000E+00  0.0000000E+00  0.0000000E+00  0.0000000E+00  0.0000000E+00  0.0000000E+00  0.0000000E+00  0.0000000E+00  0.0000000E+00  0.0000000E+00  0.0000000E+00  0.0000000E+00  0.0000000E+00  0.0000000E+00  0.0000000E+00  0.0000000E+00  0.0000000E+00  0.0000000E+00  0.0000000E+00  0.0000000E+00  0.0000000E+00  0.0000000E+00  0.0000000E+00  0.0000000E+00  0.0000000E+00  0.0000000E+00  0.0000000E+00  0.0000000E+00  0.0000000E+00  0.0000000E+00  0.0000000E+00  0.0000000E+00  0.0000000E+00
  0.1799999E+01  0.0000000E+00  0.0000000E+00  0.1135537E+00  0.8807952E+00  0.0000000E+00  0.0000000E+00  0.0000000E+00  0.0000000E+00  0.6446216E-01  0.6711615E+00  0.0000000E+00  0.0000000E+00  0.1090913E-01  0.2750485E+00  0.0000000E+00  0.0000000E+00  0.0000000E+00  0.0000000E+00  0.2975184E-02  0.1437189E+00  0.0000000E+00  0.0000000E+00  0.0000000E+00  0.0000000E+00  0.0000000E+00  0.0000000E+00  0.0000000E+00  0.0000000E+00  0.0000000E+00  0.0000000E+00  0.0000000E+00  0.0000000E+00  0.0000000E+00  0.0000000E+00  0.0000000E+00  0.0000000E+00  0.0000000E+00  0.0000000E+00  0.0000000E+00  0.0000000E+00  0.0000000E+00  0.0000000E+00  0.0000000E+00  0.0000000E+00  0.1556687E+01  0.2619845E+01  0.0000000E+00  0.0000000E+00  0.1983428E-02  0.1355146E+00  0.2479287E-01  0.3379154E+00  0.3352039E+00  0.1729684E+01  0.6264392E+00  0.1722594E+01  0.2472688E+00  0.1492925E+01  0.0000000E+00  0.0000000E+00  0.7841243E+00  0.1868279E+01  0.0000000E+00  0.0000000E+00  0.0000000E+00  0.0000000E+00  0.0000000E+00  0.0000000E+00  0.0000000E+00  0.0000000E+00  0.0000000E+00  0.0000000E+00  0.0000000E+00  0.0000000E+00  0.0000000E+00  0.0000000E+00  0.0000000E+00  0.0000000E+00  0.0000000E+00  0.0000000E+00  0.0000000E+00  0.0000000E+00  0.0000000E+00  0.0000000E+00  0.0000000E+00  0.0000000E+00  0.0000000E+00  0.0000000E+00  0.0000000E+00  0.0000000E+00  0.0000000E+00  0.0000000E+00  0.0000000E+00  0.0000000E+00  0.0000000E+00  0.0000000E+00  0.0000000E+00  0.0000000E+00  0.0000000E+00  0.0000000E+00  0.0000000E+00  0.0000000E+00  0.0000000E+00  0.0000000E+00  0.0000000E+00  0.0000000E+00  0.0000000E+00  0.0000000E+00  0.0000000E+00  0.0000000E+00  0.0000000E+00  0.0000000E+00  0.0000000E+00  0.0000000E+00  0.0000000E+00  0.0000000E+00  0.0000000E+00  0.0000000E+00  0.0000000E+00  0.0000000E+00  0.0000000E+00  0.0000000E+00  0.0000000E+00  0.0000000E+00  0.0000000E+00  0.0000000E+00  0.0000000E+00  0.0000000E+00  0.0000000E+00  0.0000000E+00  0.0000000E+00  0.0000000E+00  0.0000000E+00  0.0000000E+00  0.0000000E+00  0.0000000E+00  0.0000000E+00  0.0000000E+00  0.0000000E+00  0.0000000E+00  0.0000000E+00  0.0000000E+00  0.0000000E+00  0.0000000E+00  0.0000000E+00  0.0000000E+00  0.0000000E+00  0.0000000E+00  0.0000000E+00  0.0000000E+00  0.0000000E+00  0.0000000E+00
  0.1829999E+01  0.0000000E+00  0.0000000E+00  0.1256908E+00  0.9139263E+00  0.0000000E+00  0.0000000E+00  0.0000000E+00  0.0000000E+00  0.8587331E-01  0.7799677E+00  0.0000000E+00  0.0000000E+00  0.1487218E-01  0.3157783E+00  0.0000000E+00  0.0000000E+00  0.0000000E+00  0.0000000E+00  0.2398683E-02  0.1269372E+00  0.0000000E+00  0.0000000E+00  0.0000000E+00  0.0000000E+00  0.0000000E+00  0.0000000E+00  0.0000000E+00  0.0000000E+00  0.0000000E+00  0.0000000E+00  0.0000000E+00  0.0000000E+00  0.0000000E+00  0.0000000E+00  0.0000000E+00  0.0000000E+00  0.0000000E+00  0.0000000E+00  0.0000000E+00  0.0000000E+00  0.0000000E+00  0.0000000E+00  0.0000000E+00  0.0000000E+00  0.1327571E+01  0.2400690E+01  0.0000000E+00  0.0000000E+00  0.5756889E-02  0.2270396E+00  0.3677988E-01  0.4042423E+00  0.3191867E+00  0.1660690E+01  0.5334726E+00  0.1557637E+01  0.2680170E+00  0.1526250E+01  0.1918946E-02  0.1311100E+00  0.6821886E+00  0.1715567E+01  0.0000000E+00  0.0000000E+00  0.0000000E+00  0.0000000E+00  0.0000000E+00  0.0000000E+00  0.0000000E+00  0.0000000E+00  0.0000000E+00  0.0000000E+00  0.0000000E+00  0.0000000E+00  0.0000000E+00  0.0000000E+00  0.0000000E+00  0.0000000E+00  0.0000000E+00  0.0000000E+00  0.0000000E+00  0.0000000E+00  0.0000000E+00  0.0000000E+00  0.0000000E+00  0.0000000E+00  0.0000000E+00  0.0000000E+00  0.0000000E+00  0.0000000E+00  0.0000000E+00  0.0000000E+00  0.0000000E+00  0.0000000E+00  0.0000000E+00  0.0000000E+00  0.0000000E+00  0.0000000E+00  0.0000000E+00  0.0000000E+00  0.0000000E+00  0.0000000E+00  0.0000000E+00  0.0000000E+00  0.0000000E+00  0.0000000E+00  0.0000000E+00  0.0000000E+00  0.0000000E+00  0.0000000E+00  0.0000000E+00  0.0000000E+00  0.0000000E+00  0.0000000E+00  0.0000000E+00  0.0000000E+00  0.0000000E+00  0.0000000E+00  0.0000000E+00  0.0000000E+00  0.0000000E+00  0.0000000E+00  0.0000000E+00  0.0000000E+00  0.0000000E+00  0.0000000E+00  0.0000000E+00  0.0000000E+00  0.0000000E+00  0.0000000E+00  0.0000000E+00  0.0000000E+00  0.0000000E+00  0.0000000E+00  0.0000000E+00  0.0000000E+00  0.0000000E+00  0.0000000E+00  0.0000000E+00  0.0000000E+00  0.0000000E+00  0.0000000E+00  0.0000000E+00  0.0000000E+00  0.0000000E+00  0.0000000E+00  0.0000000E+00  0.0000000E+00  0.0000000E+00  0.0000000E+00  0.0000000E+00  0.0000000E+00
  0.1859999E+01  0.0000000E+00  0.0000000E+00  0.1643917E+00  0.1023919E+01  0.0000000E+00  0.0000000E+00  0.0000000E+00  0.0000000E+00  0.1142385E+00  0.8684468E+00  0.0000000E+00  0.0000000E+00  0.2043326E-01  0.3639949E+00  0.0000000E+00  0.0000000E+00  0.0000000E+00  0.0000000E+00  0.6036988E-02  0.1980707E+00  0.0000000E+00  0.0000000E+00  0.0000000E+00  0.0000000E+00  0.0000000E+00  0.0000000E+00  0.0000000E+00  0.0000000E+00  0.0000000E+00  0.0000000E+00  0.0000000E+00  0.0000000E+00  0.0000000E+00  0.0000000E+00  0.0000000E+00  0.0000000E+00  0.0000000E+00  0.0000000E+00  0.0000000E+00  0.0000000E+00  0.0000000E+00  0.0000000E+00  0.0000000E+00  0.0000000E+00  0.1182917E+01  0.2228334E+01  0.1238383E-02  0.1036307E+00  0.1733714E-01  0.3873762E+00  0.3715116E-01  0.3996499E+00  0.3578846E+00  0.1725090E+01  0.4529364E+00  0.1413442E+01  0.3244548E+00  0.1645785E+01  0.1238374E-01  0.3274897E+00  0.6114469E+00  0.1602385E+01  0.0000000E+00  0.0000000E+00  0.0000000E+00  0.0000000E+00  0.0000000E+00  0.0000000E+00  0.0000000E+00  0.0000000E+00  0.0000000E+00  0.0000000E+00  0.0000000E+00  0.0000000E+00  0.0000000E+00  0.0000000E+00  0.0000000E+00  0.0000000E+00  0.0000000E+00  0.0000000E+00  0.0000000E+00  0.0000000E+00  0.0000000E+00  0.0000000E+00  0.0000000E+00  0.0000000E+00  0.0000000E+00  0.0000000E+00  0.0000000E+00  0.0000000E+00  0.0000000E+00  0.0000000E+00  0.0000000E+00  0.0000000E+00  0.0000000E+00  0.0000000E+00  0.0000000E+00  0.0000000E+00  0.0000000E+00  0.0000000E+00  0.0000000E+00  0.0000000E+00  0.0000000E+00  0.0000000E+00  0.0000000E+00  0.0000000E+00  0.0000000E+00  0.0000000E+00  0.0000000E+00  0.0000000E+00  0.0000000E+00  0.0000000E+00  0.0000000E+00  0.0000000E+00  0.0000000E+00  0.0000000E+00  0.0000000E+00  0.0000000E+00  0.0000000E+00  0.0000000E+00  0.0000000E+00  0.0000000E+00  0.0000000E+00  0.0000000E+00  0.0000000E+00  0.0000000E+00  0.0000000E+00  0.0000000E+00  0.0000000E+00  0.0000000E+00  0.0000000E+00  0.0000000E+00  0.0000000E+00  0.0000000E+00  0.0000000E+00  0.0000000E+00  0.0000000E+00  0.0000000E+00  0.0000000E+00  0.0000000E+00  0.0000000E+00  0.0000000E+00  0.0000000E+00  0.0000000E+00  0.0000000E+00  0.0000000E+00  0.0000000E+00  0.0000000E+00  0.0000000E+00  0.0000000E+00  0.0000000E+00  0.0000000E+00
  0.1889999E+01  0.5996787E-03  0.5018207E-01  0.2284783E+00  0.1194446E+01  0.0000000E+00  0.0000000E+00  0.0000000E+00  0.0000000E+00  0.1515703E+00  0.9885535E+00  0.0000000E+00  0.0000000E+00  0.1978984E-01  0.3525310E+00  0.0000000E+00  0.0000000E+00  0.0000000E+00  0.0000000E+00  0.8545568E-02  0.2318670E+00  0.0000000E+00  0.0000000E+00  0.0000000E+00  0.0000000E+00  0.0000000E+00  0.0000000E+00  0.0000000E+00  0.0000000E+00  0.0000000E+00  0.0000000E+00  0.0000000E+00  0.0000000E+00  0.0000000E+00  0.0000000E+00  0.0000000E+00  0.0000000E+00  0.0000000E+00  0.0000000E+00  0.0000000E+00  0.0000000E+00  0.0000000E+00  0.0000000E+00  0.0000000E+00  0.0000000E+00  0.1080274E+01  0.2081386E+01  0.1799045E-02  0.1229163E+00  0.2638613E-01  0.4700433E+00  0.4197774E-01  0.4177830E+00  0.3190297E+00  0.1605622E+01  0.4113819E+00  0.1327628E+01  0.2908480E+00  0.1535737E+01  0.1978946E-01  0.4072282E+00  0.5412173E+00  0.1497350E+01  0.0000000E+00  0.0000000E+00  0.0000000E+00  0.0000000E+00  0.0000000E+00  0.0000000E+00  0.0000000E+00  0.0000000E+00  0.0000000E+00  0.0000000E+00  0.0000000E+00  0.0000000E+00  0.0000000E+00  0.0000000E+00  0.0000000E+00  0.0000000E+00  0.0000000E+00  0.0000000E+00  0.0000000E+00  0.0000000E+00  0.0000000E+00  0.0000000E+00  0.0000000E+00  0.0000000E+00  0.0000000E+00  0.0000000E+00  0.0000000E+00  0.0000000E+00  0.0000000E+00  0.0000000E+00  0.0000000E+00  0.0000000E+00  0.0000000E+00  0.0000000E+00  0.0000000E+00  0.0000000E+00  0.0000000E+00  0.0000000E+00  0.0000000E+00  0.0000000E+00  0.0000000E+00  0.0000000E+00  0.0000000E+00  0.0000000E+00  0.0000000E+00  0.0000000E+00  0.0000000E+00  0.0000000E+00  0.0000000E+00  0.0000000E+00  0.0000000E+00  0.0000000E+00  0.0000000E+00  0.0000000E+00  0.0000000E+00  0.0000000E+00  0.0000000E+00  0.0000000E+00  0.0000000E+00  0.0000000E+00  0.0000000E+00  0.0000000E+00  0.0000000E+00  0.0000000E+00  0.0000000E+00  0.0000000E+00  0.0000000E+00  0.0000000E+00  0.0000000E+00  0.0000000E+00  0.0000000E+00  0.0000000E+00  0.0000000E+00  0.0000000E+00  0.0000000E+00  0.0000000E+00  0.0000000E+00  0.0000000E+00  0.0000000E+00  0.0000000E+00  0.0000000E+00  0.0000000E+00  0.0000000E+00  0.0000000E+00  0.0000000E+00  0.0000000E+00  0.0000000E+00  0.0000000E+00  0.0000000E+00  0.0000000E+00
  0.1919999E+01  0.2905451E-03  0.3438520E-01  0.2331638E+00  0.1174555E+01  0.0000000E+00  0.0000000E+00  0.0000000E+00  0.0000000E+00  0.1429492E+00  0.9374416E+00  0.0000000E+00  0.0000000E+00  0.1699701E-01  0.3216708E+00  0.0000000E+00  0.0000000E+00  0.0000000E+00  0.0000000E+00  0.1481783E-01  0.3003943E+00  0.0000000E+00  0.0000000E+00  0.0000000E+00  0.0000000E+00  0.0000000E+00  0.0000000E+00  0.0000000E+00  0.0000000E+00  0.0000000E+00  0.0000000E+00  0.0000000E+00  0.0000000E+00  0.0000000E+00  0.0000000E+00  0.0000000E+00  0.0000000E+00  0.0000000E+00  0.0000000E+00  0.0000000E+00  0.0000000E+00  0.0000000E+00  0.0000000E+00  0.0000000E+00  0.0000000E+00  0.9640339E+00  0.1966907E+01  0.1162168E-02  0.9725286E-01  0.4009535E-01  0.5698625E+00  0.5462232E-01  0.4708292E+00  0.2748532E+00  0.1470247E+01  0.3620147E+00  0.1237483E+01  0.2975138E+00  0.1527429E+01  0.2847346E-01  0.4805719E+00  0.4808527E+00  0.1373546E+01  0.0000000E+00  0.0000000E+00  0.0000000E+00  0.0000000E+00  0.0000000E+00  0.0000000E+00  0.0000000E+00  0.0000000E+00  0.0000000E+00  0.0000000E+00  0.0000000E+00  0.0000000E+00  0.0000000E+00  0.0000000E+00  0.0000000E+00  0.0000000E+00  0.0000000E+00  0.0000000E+00  0.0000000E+00  0.0000000E+00  0.0000000E+00  0.0000000E+00  0.0000000E+00  0.0000000E+00  0.0000000E+00  0.0000000E+00  0.0000000E+00  0.0000000E+00  0.0000000E+00  0.0000000E+00  0.0000000E+00  0.0000000E+00  0.0000000E+00  0.0000000E+00  0.0000000E+00  0.0000000E+00  0.0000000E+00  0.0000000E+00  0.0000000E+00  0.0000000E+00  0.0000000E+00  0.0000000E+00  0.0000000E+00  0.0000000E+00  0.0000000E+00  0.0000000E+00  0.0000000E+00  0.0000000E+00  0.0000000E+00  0.0000000E+00  0.0000000E+00  0.0000000E+00  0.0000000E+00  0.0000000E+00  0.0000000E+00  0.0000000E+00  0.0000000E+00  0.0000000E+00  0.0000000E+00  0.0000000E+00  0.0000000E+00  0.0000000E+00  0.0000000E+00  0.0000000E+00  0.0000000E+00  0.0000000E+00  0.0000000E+00  0.0000000E+00  0.0000000E+00  0.0000000E+00  0.0000000E+00  0.0000000E+00  0.0000000E+00  0.0000000E+00  0.0000000E+00  0.0000000E+00  0.0000000E+00  0.0000000E+00  0.0000000E+00  0.0000000E+00  0.0000000E+00  0.0000000E+00  0.0000000E+00  0.0000000E+00  0.0000000E+00  0.0000000E+00  0.0000000E+00  0.0000000E+00  0.0000000E+00  0.0000000E+00
  0.1949999E+01  0.8450222E-03  0.5773456E-01  0.2809716E+00  0.1276275E+01  0.0000000E+00  0.0000000E+00  0.0000000E+00  0.0000000E+00  0.1850597E+00  0.1054005E+01  0.0000000E+00  0.0000000E+00  0.2619616E-01  0.3928678E+00  0.0000000E+00  0.0000000E+00  0.0000000E+00  0.0000000E+00  0.2408309E-01  0.3898039E+00  0.0000000E+00  0.0000000E+00  0.2816749E-02  0.1490594E+00  0.0000000E+00  0.0000000E+00  0.0000000E+00  0.0000000E+00  0.0000000E+00  0.0000000E+00  0.0000000E+00  0.0000000E+00  0.0000000E+00  0.0000000E+00  0.0000000E+00  0.0000000E+00  0.0000000E+00  0.0000000E+00  0.0000000E+00  0.0000000E+00  0.0000000E+00  0.0000000E+00  0.0000000E+00  0.0000000E+00  0.8703736E+00  0.1819305E+01  0.6760094E-02  0.2308655E+00  0.5408146E-01  0.6510136E+00  0.6788341E-01  0.5130475E+00  0.2529444E+00  0.1389960E+01  0.3064632E+00  0.1110407E+01  0.2906888E+00  0.1486379E+01  0.6309491E-01  0.7090648E+00  0.3720919E+00  0.1213195E+01  0.0000000E+00  0.0000000E+00  0.0000000E+00  0.0000000E+00  0.0000000E+00  0.0000000E+00  0.0000000E+00  0.0000000E+00  0.0000000E+00  0.0000000E+00  0.0000000E+00  0.0000000E+00  0.0000000E+00  0.0000000E+00  0.0000000E+00  0.0000000E+00  0.0000000E+00  0.0000000E+00  0.0000000E+00  0.0000000E+00  0.0000000E+00  0.0000000E+00  0.0000000E+00  0.0000000E+00  0.0000000E+00  0.0000000E+00  0.0000000E+00  0.0000000E+00  0.0000000E+00  0.0000000E+00  0.0000000E+00  0.0000000E+00  0.0000000E+00  0.0000000E+00  0.0000000E+00  0.0000000E+00  0.0000000E+00  0.0000000E+00  0.0000000E+00  0.0000000E+00  0.0000000E+00  0.0000000E+00  0.0000000E+00  0.0000000E+00  0.0000000E+00  0.0000000E+00  0.0000000E+00  0.0000000E+00  0.0000000E+00  0.0000000E+00  0.0000000E+00  0.0000000E+00  0.0000000E+00  0.0000000E+00  0.0000000E+00  0.0000000E+00  0.0000000E+00  0.0000000E+00  0.0000000E+00  0.0000000E+00  0.0000000E+00  0.0000000E+00  0.0000000E+00  0.0000000E+00  0.0000000E+00  0.0000000E+00  0.0000000E+00  0.0000000E+00  0.0000000E+00  0.0000000E+00  0.0000000E+00  0.0000000E+00  0.0000000E+00  0.0000000E+00  0.0000000E+00  0.0000000E+00  0.0000000E+00  0.0000000E+00  0.0000000E+00  0.0000000E+00  0.0000000E+00  0.0000000E+00  0.0000000E+00  0.0000000E+00  0.0000000E+00  0.0000000E+00  0.0000000E+00  0.0000000E+00  0.0000000E+00  0.0000000E+00
  0.1979999E+01  0.1639208E-02  0.7918467E-01  0.2983366E+00  0.1303335E+01  0.0000000E+00  0.0000000E+00  0.0000000E+00  0.0000000E+00  0.2114589E+00  0.1111304E+01  0.0000000E+00  0.0000000E+00  0.2704723E-01  0.3930923E+00  0.0000000E+00  0.0000000E+00  0.0000000E+00  0.0000000E+00  0.2909630E-01  0.4133691E+00  0.0000000E+00  0.0000000E+00  0.5464050E-02  0.2044240E+00  0.0000000E+00  0.0000000E+00  0.0000000E+00  0.0000000E+00  0.0000000E+00  0.0000000E+00  0.0000000E+00  0.0000000E+00  0.0000000E+00  0.0000000E+00  0.0000000E+00  0.0000000E+00  0.0000000E+00  0.0000000E+00  0.0000000E+00  0.0000000E+00  0.0000000E+00  0.0000000E+00  0.0000000E+00  0.0000000E+00  0.7895581E+00  0.1720001E+01  0.1202091E-01  0.3030840E+00  0.6994008E-01  0.7282783E+00  0.8797154E-01  0.5789518E+00  0.2251205E+00  0.1293158E+01  0.2778457E+00  0.1040289E+01  0.2863193E+00  0.1452361E+01  0.1010871E+00  0.8737534E+00  0.3589872E+00  0.1179497E+01  0.0000000E+00  0.0000000E+00  0.0000000E+00  0.0000000E+00  0.0000000E+00  0.0000000E+00  0.0000000E+00  0.0000000E+00  0.0000000E+00  0.0000000E+00  0.0000000E+00  0.0000000E+00  0.0000000E+00  0.0000000E+00  0.0000000E+00  0.0000000E+00  0.0000000E+00  0.0000000E+00  0.0000000E+00  0.0000000E+00  0.0000000E+00  0.0000000E+00  0.0000000E+00  0.0000000E+00  0.0000000E+00  0.0000000E+00  0.0000000E+00  0.0000000E+00  0.0000000E+00  0.0000000E+00  0.0000000E+00  0.0000000E+00  0.0000000E+00  0.0000000E+00  0.0000000E+00  0.0000000E+00  0.0000000E+00  0.0000000E+00  0.0000000E+00  0.0000000E+00  0.0000000E+00  0.0000000E+00  0.0000000E+00  0.0000000E+00  0.0000000E+00  0.0000000E+00  0.0000000E+00  0.0000000E+00  0.0000000E+00  0.0000000E+00  0.0000000E+00  0.0000000E+00  0.0000000E+00  0.0000000E+00  0.0000000E+00  0.0000000E+00  0.0000000E+00  0.0000000E+00  0.0000000E+00  0.0000000E+00  0.0000000E+00  0.0000000E+00  0.0000000E+00  0.0000000E+00  0.0000000E+00  0.0000000E+00  0.0000000E+00  0.0000000E+00  0.0000000E+00  0.0000000E+00  0.0000000E+00  0.0000000E+00  0.0000000E+00  0.0000000E+00  0.0000000E+00  0.0000000E+00  0.0000000E+00  0.0000000E+00  0.0000000E+00  0.0000000E+00  0.0000000E+00  0.0000000E+00  0.0000000E+00  0.0000000E+00  0.0000000E+00  0.0000000E+00  0.0000000E+00  0.0000000E+00  0.0000000E+00  0.0000000E+00
  0.2009999E+01  0.1590639E-02  0.7683827E-01  0.3284682E+00  0.1325579E+01  0.0000000E+00  0.0000000E+00  0.0000000E+00  0.0000000E+00  0.2258709E+00  0.1138265E+01  0.0000000E+00  0.0000000E+00  0.3499459E-01  0.4401088E+00  0.0000000E+00  0.0000000E+00  0.0000000E+00  0.0000000E+00  0.3698208E-01  0.4572245E+00  0.0000000E+00  0.0000000E+00  0.5832338E-02  0.2080407E+00  0.0000000E+00  0.0000000E+00  0.0000000E+00  0.0000000E+00  0.0000000E+00  0.0000000E+00  0.0000000E+00  0.0000000E+00  0.0000000E+00  0.0000000E+00  0.0000000E+00  0.0000000E+00  0.0000000E+00  0.0000000E+00  0.0000000E+00  0.0000000E+00  0.0000000E+00  0.0000000E+00  0.0000000E+00  0.0000000E+00  0.6935199E+00  0.1595989E+01  0.1643690E-01  0.3489996E+00  0.9013673E-01  0.8180302E+00  0.1044531E+00  0.6171657E+00  0.1818642E+00  0.1147837E+01  0.2168524E+00  0.9094815E+00  0.2401908E+00  0.1313819E+01  0.1240702E+00  0.9518596E+00  0.3162740E+00  0.1077505E+01  0.0000000E+00  0.0000000E+00  0.0000000E+00  0.0000000E+00  0.0000000E+00  0.0000000E+00  0.0000000E+00  0.0000000E+00  0.0000000E+00  0.0000000E+00  0.0000000E+00  0.0000000E+00  0.0000000E+00  0.0000000E+00  0.0000000E+00  0.0000000E+00  0.0000000E+00  0.0000000E+00  0.0000000E+00  0.0000000E+00  0.0000000E+00  0.0000000E+00  0.0000000E+00  0.0000000E+00  0.0000000E+00  0.0000000E+00  0.0000000E+00  0.0000000E+00  0.0000000E+00  0.0000000E+00  0.0000000E+00  0.0000000E+00  0.0000000E+00  0.0000000E+00  0.0000000E+00  0.0000000E+00  0.0000000E+00  0.0000000E+00  0.0000000E+00  0.0000000E+00  0.0000000E+00  0.0000000E+00  0.0000000E+00  0.0000000E+00  0.0000000E+00  0.0000000E+00  0.0000000E+00  0.0000000E+00  0.0000000E+00  0.0000000E+00  0.0000000E+00  0.0000000E+00  0.0000000E+00  0.0000000E+00  0.0000000E+00  0.0000000E+00  0.0000000E+00  0.0000000E+00  0.0000000E+00  0.0000000E+00  0.0000000E+00  0.0000000E+00  0.0000000E+00  0.0000000E+00  0.0000000E+00  0.0000000E+00  0.0000000E+00  0.0000000E+00  0.0000000E+00  0.0000000E+00  0.0000000E+00  0.0000000E+00  0.0000000E+00  0.0000000E+00  0.0000000E+00  0.0000000E+00  0.0000000E+00  0.0000000E+00  0.0000000E+00  0.0000000E+00  0.0000000E+00  0.0000000E+00  0.0000000E+00  0.0000000E+00  0.0000000E+00  0.0000000E+00  0.0000000E+00  0.0000000E+00  0.0000000E+00  0.0000000E+00
  0.2039999E+01  0.1801566E-02  0.8056902E-01  0.3609651E+00  0.1368015E+01  0.0000000E+00  0.0000000E+00  0.0000000E+00  0.0000000E+00  0.2520957E+00  0.1170723E+01  0.0000000E+00  0.0000000E+00  0.4594073E-01  0.4963026E+00  0.0000000E+00  0.0000000E+00  0.0000000E+00  0.0000000E+00  0.4285202E-01  0.4794654E+00  0.0000000E+00  0.0000000E+00  0.1904538E-01  0.3700742E+00  0.0000000E+00  0.0000000E+00  0.0000000E+00  0.0000000E+00  0.0000000E+00  0.0000000E+00  0.0000000E+00  0.0000000E+00  0.0000000E+00  0.0000000E+00  0.0000000E+00  0.0000000E+00  0.0000000E+00  0.0000000E+00  0.0000000E+00  0.0000000E+00  0.0000000E+00  0.0000000E+00  0.0000000E+00  0.0000000E+00  0.6472825E+00  0.1535012E+01  0.1698661E-01  0.3495425E+00  0.1029486E+00  0.8553658E+00  0.1145289E+00  0.6366439E+00  0.1508223E+00  0.1031855E+01  0.2051273E+00  0.8645747E+00  0.1961180E+00  0.1172845E+01  0.1883951E+00  0.1150149E+01  0.2797623E+00  0.1011462E+01  0.0000000E+00  0.0000000E+00  0.0000000E+00  0.0000000E+00  0.0000000E+00  0.0000000E+00  0.0000000E+00  0.0000000E+00  0.0000000E+00  0.0000000E+00  0.0000000E+00  0.0000000E+00  0.0000000E+00  0.0000000E+00  0.0000000E+00  0.0000000E+00  0.0000000E+00  0.0000000E+00  0.0000000E+00  0.0000000E+00  0.0000000E+00  0.0000000E+00  0.0000000E+00  0.0000000E+00  0.0000000E+00  0.0000000E+00  0.0000000E+00  0.0000000E+00  0.0000000E+00  0.0000000E+00  0.0000000E+00  0.0000000E+00  0.0000000E+00  0.0000000E+00  0.0000000E+00  0.0000000E+00  0.0000000E+00  0.0000000E+00  0.0000000E+00  0.0000000E+00  0.0000000E+00  0.0000000E+00  0.0000000E+00  0.0000000E+00  0.0000000E+00  0.0000000E+00  0.0000000E+00  0.0000000E+00  0.0000000E+00  0.0000000E+00  0.0000000E+00  0.0000000E+00  0.0000000E+00  0.0000000E+00  0.0000000E+00  0.0000000E+00  0.0000000E+00  0.0000000E+00  0.0000000E+00  0.0000000E+00  0.0000000E+00  0.0000000E+00  0.0000000E+00  0.0000000E+00  0.0000000E+00  0.0000000E+00  0.0000000E+00  0.0000000E+00  0.0000000E+00  0.0000000E+00  0.0000000E+00  0.0000000E+00  0.0000000E+00  0.0000000E+00  0.0000000E+00  0.0000000E+00  0.0000000E+00  0.0000000E+00  0.0000000E+00  0.0000000E+00  0.0000000E+00  0.0000000E+00  0.0000000E+00  0.0000000E+00  0.0000000E+00  0.0000000E+00  0.0000000E+00  0.0000000E+00  0.0000000E+00  0.0000000E+00
  0.2069999E+01  0.3999424E-02  0.1182680E+00  0.3303300E+00  0.1302505E+01  0.0000000E+00  0.0000000E+00  0.0000000E+00  0.0000000E+00  0.2654670E+00  0.1170870E+01  0.0000000E+00  0.0000000E+00  0.5061826E-01  0.5131109E+00  0.0000000E+00  0.0000000E+00  0.0000000E+00  0.0000000E+00  0.4649329E-01  0.4959365E+00  0.0000000E+00  0.0000000E+00  0.3349530E-01  0.4831456E+00  0.0000000E+00  0.0000000E+00  0.0000000E+00  0.0000000E+00  0.0000000E+00  0.0000000E+00  0.0000000E+00  0.0000000E+00  0.0000000E+00  0.0000000E+00  0.0000000E+00  0.0000000E+00  0.0000000E+00  0.0000000E+00  0.0000000E+00  0.0000000E+00  0.0000000E+00  0.0000000E+00  0.0000000E+00  0.0000000E+00  0.5694223E+00  0.1414263E+01  0.5349183E-01  0.6096872E+00  0.1239849E+00  0.9234754E+00  0.1409841E+00  0.6971235E+00  0.1359805E+00  0.9662678E+00  0.1787249E+00  0.8017582E+00  0.1829735E+00  0.1117059E+01  0.2394693E+00  0.1278119E+01  0.2357187E+00  0.9154215E+00  0.0000000E+00  0.0000000E+00  0.0000000E+00  0.0000000E+00  0.0000000E+00  0.0000000E+00  0.0000000E+00  0.0000000E+00  0.0000000E+00  0.0000000E+00  0.0000000E+00  0.0000000E+00  0.0000000E+00  0.0000000E+00  0.0000000E+00  0.0000000E+00  0.0000000E+00  0.0000000E+00  0.0000000E+00  0.0000000E+00  0.0000000E+00  0.0000000E+00  0.0000000E+00  0.0000000E+00  0.0000000E+00  0.0000000E+00  0.0000000E+00  0.0000000E+00  0.0000000E+00  0.0000000E+00  0.0000000E+00  0.0000000E+00  0.0000000E+00  0.0000000E+00  0.0000000E+00  0.0000000E+00  0.0000000E+00  0.0000000E+00  0.0000000E+00  0.0000000E+00  0.0000000E+00  0.0000000E+00  0.0000000E+00  0.0000000E+00  0.0000000E+00  0.0000000E+00  0.0000000E+00  0.0000000E+00  0.0000000E+00  0.0000000E+00  0.0000000E+00  0.0000000E+00  0.0000000E+00  0.0000000E+00  0.0000000E+00  0.0000000E+00  0.0000000E+00  0.0000000E+00  0.0000000E+00  0.0000000E+00  0.0000000E+00  0.0000000E+00  0.0000000E+00  0.0000000E+00  0.0000000E+00  0.0000000E+00  0.0000000E+00  0.0000000E+00  0.0000000E+00  0.0000000E+00  0.0000000E+00  0.0000000E+00  0.0000000E+00  0.0000000E+00  0.0000000E+00  0.0000000E+00  0.0000000E+00  0.0000000E+00  0.0000000E+00  0.0000000E+00  0.0000000E+00  0.0000000E+00  0.0000000E+00  0.0000000E+00  0.0000000E+00  0.0000000E+00  0.0000000E+00  0.0000000E+00  0.0000000E+00  0.0000000E+00
  0.2099998E+01  0.2914488E-02  0.9953117E-01  0.3431876E+00  0.1315373E+01  0.0000000E+00  0.0000000E+00  0.0000000E+00  0.0000000E+00  0.2918122E+00  0.1223432E+01  0.0000000E+00  0.0000000E+00  0.5063882E-01  0.5058148E+00  0.0000000E+00  0.0000000E+00  0.0000000E+00  0.0000000E+00  0.6338978E-01  0.5651979E+00  0.0000000E+00  0.0000000E+00  0.7383364E-01  0.7095830E+00  0.0000000E+00  0.0000000E+00  0.0000000E+00  0.0000000E+00  0.0000000E+00  0.0000000E+00  0.0000000E+00  0.0000000E+00  0.0000000E+00  0.0000000E+00  0.0000000E+00  0.0000000E+00  0.0000000E+00  0.0000000E+00  0.0000000E+00  0.0000000E+00  0.0000000E+00  0.0000000E+00  0.0000000E+00  0.0000000E+00  0.5151302E+00  0.1322726E+01  0.6168983E-01  0.6449216E+00  0.1452338E+00  0.9867483E+00  0.1619981E+00  0.7346574E+00  0.1219245E+00  0.9025611E+00  0.1797287E+00  0.7876720E+00  0.1675842E+00  0.1054517E+01  0.3312780E+00  0.1475577E+01  0.2219861E+00  0.8720314E+00  0.0000000E+00  0.0000000E+00  0.0000000E+00  0.0000000E+00  0.0000000E+00  0.0000000E+00  0.0000000E+00  0.0000000E+00  0.0000000E+00  0.0000000E+00  0.0000000E+00  0.0000000E+00  0.0000000E+00  0.0000000E+00  0.0000000E+00  0.0000000E+00  0.0000000E+00  0.0000000E+00  0.0000000E+00  0.0000000E+00  0.0000000E+00  0.0000000E+00  0.0000000E+00  0.0000000E+00  0.0000000E+00  0.0000000E+00  0.0000000E+00  0.0000000E+00  0.0000000E+00  0.0000000E+00  0.0000000E+00  0.0000000E+00  0.0000000E+00  0.0000000E+00  0.0000000E+00  0.0000000E+00  0.0000000E+00  0.0000000E+00  0.0000000E+00  0.0000000E+00  0.0000000E+00  0.0000000E+00  0.0000000E+00  0.0000000E+00  0.0000000E+00  0.0000000E+00  0.0000000E+00  0.0000000E+00  0.0000000E+00  0.0000000E+00  0.0000000E+00  0.0000000E+00  0.0000000E+00  0.0000000E+00  0.0000000E+00  0.0000000E+00  0.0000000E+00  0.0000000E+00  0.0000000E+00  0.0000000E+00  0.0000000E+00  0.0000000E+00  0.0000000E+00  0.0000000E+00  0.0000000E+00  0.0000000E+00  0.0000000E+00  0.0000000E+00  0.0000000E+00  0.0000000E+00  0.0000000E+00  0.0000000E+00  0.0000000E+00  0.0000000E+00  0.0000000E+00  0.0000000E+00  0.0000000E+00  0.0000000E+00  0.0000000E+00  0.0000000E+00  0.0000000E+00  0.0000000E+00  0.0000000E+00  0.0000000E+00  0.0000000E+00  0.0000000E+00  0.0000000E+00  0.0000000E+00  0.0000000E+00  0.0000000E+00
  0.2129998E+01  0.5429818E-02  0.1338851E+00  0.3183571E+00  0.1241323E+01  0.7082555E-03  0.8381630E-01  0.0000000E+00  0.0000000E+00  0.3027715E+00  0.1218145E+01  0.0000000E+00  0.0000000E+00  0.5524262E-01  0.5205336E+00  0.0000000E+00  0.0000000E+00  0.0000000E+00  0.0000000E+00  0.7082352E-01  0.6031975E+00  0.0000000E+00  0.0000000E+00  0.1180342E+00  0.8791906E+00  0.0000000E+00  0.0000000E+00  0.0000000E+00  0.0000000E+00  0.0000000E+00  0.0000000E+00  0.0000000E+00  0.0000000E+00  0.0000000E+00  0.0000000E+00  0.0000000E+00  0.0000000E+00  0.0000000E+00  0.0000000E+00  0.0000000E+00  0.0000000E+00  0.0000000E+00  0.0000000E+00  0.3147704E-03  0.3725229E-01  0.4839621E+00  0.1266806E+01  0.8357147E-01  0.7387363E+00  0.1619495E+00  0.1025277E+01  0.1789445E+00  0.7554098E+00  0.1015116E+00  0.8130956E+00  0.1742332E+00  0.7687939E+00  0.1647855E+00  0.1030857E+01  0.3645093E+00  0.1527643E+01  0.2127065E+00  0.8386934E+00  0.0000000E+00  0.0000000E+00  0.0000000E+00  0.0000000E+00  0.0000000E+00  0.0000000E+00  0.3541175E-03  0.4190870E-01  0.0000000E+00  0.0000000E+00  0.0000000E+00  0.0000000E+00  0.0000000E+00  0.0000000E+00  0.0000000E+00  0.0000000E+00  0.0000000E+00  0.0000000E+00  0.0000000E+00  0.0000000E+00  0.0000000E+00  0.0000000E+00  0.0000000E+00  0.0000000E+00  0.0000000E+00  0.0000000E+00  0.0000000E+00  0.0000000E+00  0.0000000E+00  0.0000000E+00  0.0000000E+00  0.0000000E+00  0.0000000E+00  0.0000000E+00  0.0000000E+00  0.0000000E+00  0.0000000E+00  0.0000000E+00  0.0000000E+00  0.0000000E+00  0.0000000E+00  0.0000000E+00  0.0000000E+00  0.0000000E+00  0.0000000E+00  0.0000000E+00  0.0000000E+00  0.0000000E+00  0.0000000E+00  0.0000000E+00  0.0000000E+00  0.0000000E+00  0.0000000E+00  0.0000000E+00  0.0000000E+00  0.0000000E+00  0.0000000E+00  0.0000000E+00  0.3541182E-03  0.4190879E-01  0.0000000E+00  0.0000000E+00  0.0000000E+00  0.0000000E+00  0.0000000E+00  0.0000000E+00  0.0000000E+00  0.0000000E+00  0.0000000E+00  0.0000000E+00  0.0000000E+00  0.0000000E+00  0.0000000E+00  0.0000000E+00  0.0000000E+00  0.0000000E+00  0.0000000E+00  0.0000000E+00  0.0000000E+00  0.0000000E+00  0.0000000E+00  0.0000000E+00  0.0000000E+00  0.0000000E+00  0.0000000E+00  0.0000000E+00  0.0000000E+00  0.0000000E+00  0.0000000E+00  0.0000000E+00
  0.2159998E+01  0.4591368E-02  0.1214206E+00  0.3209381E+00  0.1228090E+01  0.1377401E-02  0.1152632E+00  0.0000000E+00  0.0000000E+00  0.3278238E+00  0.1242384E+01  0.0000000E+00  0.0000000E+00  0.7128017E-01  0.5848544E+00  0.0000000E+00  0.0000000E+00  0.0000000E+00  0.0000000E+00  0.7403594E-01  0.5985476E+00  0.0000000E+00  0.0000000E+00  0.1845725E+00  0.1095454E+01  0.0000000E+00  0.0000000E+00  0.0000000E+00  0.0000000E+00  0.0000000E+00  0.0000000E+00  0.0000000E+00  0.0000000E+00  0.0000000E+00  0.0000000E+00  0.0000000E+00  0.0000000E+00  0.0000000E+00  0.0000000E+00  0.0000000E+00  0.0000000E+00  0.0000000E+00  0.0000000E+00  0.3060905E-03  0.3622483E-01  0.4263034E+00  0.1184566E+01  0.1157034E+00  0.8548282E+00  0.1896276E+00  0.1093380E+01  0.1928423E+00  0.7778416E+00  0.8448131E-01  0.7322368E+00  0.1625388E+00  0.7311742E+00  0.1473837E+00  0.9622871E+00  0.4375553E+00  0.1635763E+01  0.1776826E+00  0.7535499E+00  0.0000000E+00  0.0000000E+00  0.0000000E+00  0.0000000E+00  0.0000000E+00  0.0000000E+00  0.3443510E-03  0.4075284E-01  0.0000000E+00  0.0000000E+00  0.0000000E+00  0.0000000E+00  0.0000000E+00  0.0000000E+00  0.0000000E+00  0.0000000E+00  0.0000000E+00  0.0000000E+00  0.0000000E+00  0.0000000E+00  0.0000000E+00  0.0000000E+00  0.0000000E+00  0.0000000E+00  0.0000000E+00  0.0000000E+00  0.0000000E+00  0.0000000E+00  0.0000000E+00  0.0000000E+00  0.0000000E+00  0.0000000E+00  0.0000000E+00  0.0000000E+00  0.0000000E+00  0.0000000E+00  0.0000000E+00  0.0000000E+00  0.0000000E+00  0.0000000E+00  0.0000000E+00  0.0000000E+00  0.0000000E+00  0.0000000E+00  0.0000000E+00  0.0000000E+00  0.0000000E+00  0.0000000E+00  0.0000000E+00  0.0000000E+00  0.0000000E+00  0.0000000E+00  0.0000000E+00  0.0000000E+00  0.0000000E+00  0.0000000E+00  0.0000000E+00  0.0000000E+00  0.3443520E-03  0.4075290E-01  0.0000000E+00  0.0000000E+00  0.0000000E+00  0.0000000E+00  0.0000000E+00  0.0000000E+00  0.0000000E+00  0.0000000E+00  0.0000000E+00  0.0000000E+00  0.0000000E+00  0.0000000E+00  0.0000000E+00  0.0000000E+00  0.0000000E+00  0.0000000E+00  0.0000000E+00  0.0000000E+00  0.0000000E+00  0.0000000E+00  0.0000000E+00  0.0000000E+00  0.0000000E+00  0.0000000E+00  0.0000000E+00  0.0000000E+00  0.0000000E+00  0.0000000E+00  0.0000000E+00  0.0000000E+00
  0.2189998E+01  0.6922951E-02  0.1469949E+00  0.3286088E+00  0.1229980E+01  0.0000000E+00  0.0000000E+00  0.0000000E+00  0.0000000E+00  0.3450313E+00  0.1266333E+01  0.0000000E+00  0.0000000E+00  0.6800178E-01  0.5635443E+00  0.0000000E+00  0.0000000E+00  0.0000000E+00  0.0000000E+00  0.8341046E-01  0.6250584E+00  0.0000000E+00  0.0000000E+00  0.2693240E+00  0.1297857E+01  0.0000000E+00  0.0000000E+00  0.0000000E+00  0.0000000E+00  0.0000000E+00  0.0000000E+00  0.0000000E+00  0.0000000E+00  0.0000000E+00  0.0000000E+00  0.0000000E+00  0.0000000E+00  0.0000000E+00  0.0000000E+00  0.0000000E+00  0.0000000E+00  0.0000000E+00  0.0000000E+00  0.0000000E+00  0.0000000E+00  0.4120272E+00  0.1137401E+01  0.1322060E+00  0.8998304E+00  0.1826767E+00  0.1055992E+01  0.2172928E+00  0.8118069E+00  0.6744286E-01  0.6460541E+00  0.1811135E+00  0.7587122E+00  0.1152337E+00  0.8411987E+00  0.4524410E+00  0.1661311E+01  0.1811109E+00  0.7531675E+00  0.0000000E+00  0.0000000E+00  0.0000000E+00  0.0000000E+00  0.0000000E+00  0.0000000E+00  0.3349825E-03  0.3964376E-01  0.0000000E+00  0.0000000E+00  0.0000000E+00  0.0000000E+00  0.0000000E+00  0.0000000E+00  0.0000000E+00  0.0000000E+00  0.0000000E+00  0.0000000E+00  0.0000000E+00  0.0000000E+00  0.0000000E+00  0.0000000E+00  0.0000000E+00  0.0000000E+00  0.0000000E+00  0.0000000E+00  0.0000000E+00  0.0000000E+00  0.0000000E+00  0.0000000E+00  0.0000000E+00  0.0000000E+00  0.0000000E+00  0.0000000E+00  0.0000000E+00  0.0000000E+00  0.0000000E+00  0.0000000E+00  0.0000000E+00  0.0000000E+00  0.0000000E+00  0.0000000E+00  0.0000000E+00  0.0000000E+00  0.0000000E+00  0.0000000E+00  0.0000000E+00  0.0000000E+00  0.0000000E+00  0.0000000E+00  0.0000000E+00  0.0000000E+00  0.0000000E+00  0.0000000E+00  0.0000000E+00  0.0000000E+00  0.0000000E+00  0.0000000E+00  0.1339913E-02  0.7927944E-01  0.0000000E+00  0.0000000E+00  0.0000000E+00  0.0000000E+00  0.0000000E+00  0.0000000E+00  0.0000000E+00  0.0000000E+00  0.0000000E+00  0.0000000E+00  0.0000000E+00  0.0000000E+00  0.0000000E+00  0.0000000E+00  0.0000000E+00  0.0000000E+00  0.0000000E+00  0.0000000E+00  0.0000000E+00  0.0000000E+00  0.0000000E+00  0.0000000E+00  0.0000000E+00  0.0000000E+00  0.0000000E+00  0.0000000E+00  0.0000000E+00  0.0000000E+00  0.0000000E+00  0.0000000E+00
  0.2219998E+01  0.7389074E-02  0.1497944E+00  0.3354434E+00  0.1225764E+01  0.2607930E-02  0.1543047E+00  0.0000000E+00  0.0000000E+00  0.3377287E+00  0.1242666E+01  0.0000000E+00  0.0000000E+00  0.8606388E-01  0.6304497E+00  0.0000000E+00  0.0000000E+00  0.6519663E-03  0.7716081E-01  0.9127731E-01  0.6529267E+00  0.0000000E+00  0.0000000E+00  0.3685867E+00  0.1496899E+01  0.0000000E+00  0.0000000E+00  0.0000000E+00  0.0000000E+00  0.0000000E+00  0.0000000E+00  0.0000000E+00  0.0000000E+00  0.0000000E+00  0.0000000E+00  0.0000000E+00  0.0000000E+00  0.0000000E+00  0.0000000E+00  0.0000000E+00  0.0000000E+00  0.0000000E+00  0.0000000E+00  0.1448844E-02  0.7667071E-01  0.3788024E+00  0.1085189E+01  0.1469131E+00  0.9342698E+00  0.1982003E+00  0.1090165E+01  0.2264548E+00  0.8184267E+00  0.6302535E-01  0.6162288E+00  0.1701685E+00  0.7198256E+00  0.1047508E+00  0.7916846E+00  0.5081081E+00  0.1711893E+01  0.1675608E+00  0.7158353E+00  0.0000000E+00  0.0000000E+00  0.0000000E+00  0.0000000E+00  0.0000000E+00  0.0000000E+00  0.2607906E-02  0.1090973E+00  0.0000000E+00  0.0000000E+00  0.0000000E+00  0.0000000E+00  0.0000000E+00  0.0000000E+00  0.0000000E+00  0.0000000E+00  0.0000000E+00  0.0000000E+00  0.0000000E+00  0.0000000E+00  0.0000000E+00  0.0000000E+00  0.0000000E+00  0.0000000E+00  0.0000000E+00  0.0000000E+00  0.0000000E+00  0.0000000E+00  0.0000000E+00  0.0000000E+00  0.0000000E+00  0.0000000E+00  0.0000000E+00  0.0000000E+00  0.0000000E+00  0.0000000E+00  0.0000000E+00  0.0000000E+00  0.0000000E+00  0.0000000E+00  0.0000000E+00  0.0000000E+00  0.0000000E+00  0.0000000E+00  0.0000000E+00  0.0000000E+00  0.0000000E+00  0.0000000E+00  0.0000000E+00  0.0000000E+00  0.0000000E+00  0.0000000E+00  0.0000000E+00  0.0000000E+00  0.0000000E+00  0.0000000E+00  0.0000000E+00  0.0000000E+00  0.3585876E-02  0.1279112E+00  0.0000000E+00  0.0000000E+00  0.0000000E+00  0.0000000E+00  0.0000000E+00  0.0000000E+00  0.0000000E+00  0.0000000E+00  0.0000000E+00  0.0000000E+00  0.0000000E+00  0.0000000E+00  0.0000000E+00  0.0000000E+00  0.0000000E+00  0.0000000E+00  0.0000000E+00  0.0000000E+00  0.0000000E+00  0.0000000E+00  0.0000000E+00  0.0000000E+00  0.0000000E+00  0.0000000E+00  0.0000000E+00  0.0000000E+00  0.0000000E+00  0.0000000E+00  0.0000000E+00  0.0000000E+00
  0.2249998E+01  0.6347075E-02  0.1370015E+00  0.3116387E+00  0.1172816E+01  0.5712360E-02  0.2252822E+00  0.0000000E+00  0.0000000E+00  0.3919312E+00  0.1321605E+01  0.0000000E+00  0.0000000E+00  0.7997488E-01  0.5955976E+00  0.0000000E+00  0.0000000E+00  0.3173542E-02  0.1679400E+00  0.9298598E-01  0.6471400E+00  0.0000000E+00  0.0000000E+00  0.5094606E+00  0.1722138E+01  0.0000000E+00  0.0000000E+00  0.0000000E+00  0.0000000E+00  0.0000000E+00  0.0000000E+00  0.0000000E+00  0.0000000E+00  0.0000000E+00  0.0000000E+00  0.0000000E+00  0.0000000E+00  0.0000000E+00  0.0000000E+00  0.0000000E+00  0.0000000E+00  0.0000000E+00  0.0000000E+00  0.5641865E-03  0.4721134E-01  0.3755396E+00  0.1055270E+01  0.1531767E+00  0.9404255E+00  0.2090337E+00  0.1106930E+01  0.2397132E+00  0.8369898E+00  0.5035355E-01  0.5439724E+00  0.1859667E+00  0.7511221E+00  0.1024001E+00  0.7755234E+00  0.5217251E+00  0.1720614E+01  0.1552922E+00  0.6716586E+00  0.0000000E+00  0.0000000E+00  0.0000000E+00  0.0000000E+00  0.0000000E+00  0.0000000E+00  0.4442938E-02  0.1404636E+00  0.0000000E+00  0.0000000E+00  0.0000000E+00  0.0000000E+00  0.0000000E+00  0.0000000E+00  0.0000000E+00  0.0000000E+00  0.0000000E+00  0.0000000E+00  0.0000000E+00  0.0000000E+00  0.0000000E+00  0.0000000E+00  0.0000000E+00  0.0000000E+00  0.0000000E+00  0.0000000E+00  0.0000000E+00  0.0000000E+00  0.0000000E+00  0.0000000E+00  0.0000000E+00  0.0000000E+00  0.0000000E+00  0.0000000E+00  0.0000000E+00  0.0000000E+00  0.0000000E+00  0.0000000E+00  0.0000000E+00  0.0000000E+00  0.0000000E+00  0.0000000E+00  0.0000000E+00  0.0000000E+00  0.0000000E+00  0.0000000E+00  0.0000000E+00  0.0000000E+00  0.0000000E+00  0.0000000E+00  0.0000000E+00  0.0000000E+00  0.0000000E+00  0.0000000E+00  0.0000000E+00  0.0000000E+00  0.0000000E+00  0.0000000E+00  0.9837953E-02  0.2088875E+00  0.0000000E+00  0.0000000E+00  0.0000000E+00  0.0000000E+00  0.0000000E+00  0.0000000E+00  0.0000000E+00  0.0000000E+00  0.0000000E+00  0.0000000E+00  0.0000000E+00  0.0000000E+00  0.0000000E+00  0.0000000E+00  0.0000000E+00  0.0000000E+00  0.0000000E+00  0.0000000E+00  0.0000000E+00  0.0000000E+00  0.0000000E+00  0.0000000E+00  0.0000000E+00  0.0000000E+00  0.0000000E+00  0.0000000E+00  0.0000000E+00  0.0000000E+00  0.0000000E+00  0.0000000E+00
  0.2279998E+01  0.1195009E-01  0.1853269E+00  0.3198752E+00  0.1172018E+01  0.5563034E-02  0.2193958E+00  0.0000000E+00  0.0000000E+00  0.3687089E+00  0.1260439E+01  0.0000000E+00  0.0000000E+00  0.7911950E-01  0.5821632E+00  0.0000000E+00  0.0000000E+00  0.5563034E-02  0.2193913E+00  0.9828200E-01  0.6571537E+00  0.0000000E+00  0.0000000E+00  0.6861038E+00  0.1968495E+01  0.0000000E+00  0.0000000E+00  0.0000000E+00  0.0000000E+00  0.0000000E+00  0.0000000E+00  0.0000000E+00  0.0000000E+00  0.0000000E+00  0.0000000E+00  0.0000000E+00  0.0000000E+00  0.0000000E+00  0.0000000E+00  0.0000000E+00  0.0000000E+00  0.0000000E+00  0.0000000E+00  0.1923025E-02  0.8600071E-01  0.3424359E+00  0.9967468E+00  0.1598849E+00  0.9472731E+00  0.2464205E+00  0.1189098E+01  0.2600232E+00  0.8587849E+00  0.4821323E-01  0.5253194E+00  0.1850318E+00  0.7422081E+00  0.9436583E-01  0.7352041E+00  0.5262200E+00  0.1689837E+01  0.1602942E+00  0.6734784E+00  0.0000000E+00  0.0000000E+00  0.0000000E+00  0.0000000E+00  0.0000000E+00  0.0000000E+00  0.6799286E-02  0.1714297E+00  0.0000000E+00  0.0000000E+00  0.0000000E+00  0.0000000E+00  0.0000000E+00  0.0000000E+00  0.0000000E+00  0.0000000E+00  0.0000000E+00  0.0000000E+00  0.0000000E+00  0.0000000E+00  0.0000000E+00  0.0000000E+00  0.0000000E+00  0.0000000E+00  0.0000000E+00  0.0000000E+00  0.0000000E+00  0.0000000E+00  0.0000000E+00  0.0000000E+00  0.0000000E+00  0.0000000E+00  0.0000000E+00  0.0000000E+00  0.0000000E+00  0.0000000E+00  0.0000000E+00  0.0000000E+00  0.0000000E+00  0.0000000E+00  0.0000000E+00  0.0000000E+00  0.0000000E+00  0.0000000E+00  0.0000000E+00  0.0000000E+00  0.0000000E+00  0.0000000E+00  0.0000000E+00  0.0000000E+00  0.0000000E+00  0.0000000E+00  0.0000000E+00  0.0000000E+00  0.0000000E+00  0.0000000E+00  0.0000000E+00  0.0000000E+00  0.2008852E-01  0.2942117E+00  0.0000000E+00  0.0000000E+00  0.0000000E+00  0.0000000E+00  0.0000000E+00  0.0000000E+00  0.0000000E+00  0.0000000E+00  0.0000000E+00  0.0000000E+00  0.0000000E+00  0.0000000E+00  0.2472467E-02  0.1462899E+00  0.0000000E+00  0.0000000E+00  0.0000000E+00  0.0000000E+00  0.0000000E+00  0.0000000E+00  0.0000000E+00  0.0000000E+00  0.0000000E+00  0.0000000E+00  0.0000000E+00  0.0000000E+00  0.0000000E+00  0.0000000E+00  0.0000000E+00  0.0000000E+00
  0.2309998E+01  0.1344847E-01  0.1939831E+00  0.3125227E+00  0.1140837E+01  0.1083905E-01  0.3021655E+00  0.0000000E+00  0.0000000E+00  0.3902014E+00  0.1282809E+01  0.0000000E+00  0.0000000E+00  0.9454139E-01  0.6323953E+00  0.0000000E+00  0.0000000E+00  0.7828230E-02  0.2568415E+00  0.1098961E+00  0.6793648E+00  0.0000000E+00  0.0000000E+00  0.8012827E+00  0.2105272E+01  0.0000000E+00  0.0000000E+00  0.0000000E+00  0.0000000E+00  0.0000000E+00  0.0000000E+00  0.0000000E+00  0.0000000E+00  0.0000000E+00  0.0000000E+00  0.0000000E+00  0.0000000E+00  0.0000000E+00  0.0000000E+00  0.0000000E+00  0.0000000E+00  0.0000000E+00  0.0000000E+00  0.3479161E-02  0.1141475E+00  0.3390187E+00  0.9815851E+00  0.1637914E+00  0.9455751E+00  0.2609364E+00  0.1201836E+01  0.2988777E+00  0.9035645E+00  0.4054612E-01  0.4757554E+00  0.1684089E+00  0.6904506E+00  0.8952229E-01  0.7196839E+00  0.5463662E+00  0.1708283E+01  0.1509409E+00  0.6460629E+00  0.0000000E+00  0.0000000E+00  0.0000000E+00  0.0000000E+00  0.0000000E+00  0.0000000E+00  0.1445199E-01  0.2464562E+00  0.0000000E+00  0.0000000E+00  0.0000000E+00  0.0000000E+00  0.6021611E-03  0.7126472E-01  0.0000000E+00  0.0000000E+00  0.0000000E+00  0.0000000E+00  0.0000000E+00  0.0000000E+00  0.0000000E+00  0.0000000E+00  0.0000000E+00  0.0000000E+00  0.0000000E+00  0.0000000E+00  0.0000000E+00  0.0000000E+00  0.0000000E+00  0.0000000E+00  0.0000000E+00  0.0000000E+00  0.0000000E+00  0.0000000E+00  0.0000000E+00  0.0000000E+00  0.0000000E+00  0.0000000E+00  0.0000000E+00  0.0000000E+00  0.0000000E+00  0.0000000E+00  0.0000000E+00  0.0000000E+00  0.0000000E+00  0.0000000E+00  0.0000000E+00  0.0000000E+00  0.1806554E-02  0.1234270E+00  0.0000000E+00  0.0000000E+00  0.0000000E+00  0.0000000E+00  0.0000000E+00  0.0000000E+00  0.0000000E+00  0.0000000E+00  0.2980741E-01  0.3532936E+00  0.0000000E+00  0.0000000E+00  0.0000000E+00  0.0000000E+00  0.0000000E+00  0.0000000E+00  0.0000000E+00  0.0000000E+00  0.0000000E+00  0.0000000E+00  0.0000000E+00  0.0000000E+00  0.1204335E-02  0.1007817E+00  0.0000000E+00  0.0000000E+00  0.0000000E+00  0.0000000E+00  0.0000000E+00  0.0000000E+00  0.0000000E+00  0.0000000E+00  0.0000000E+00  0.0000000E+00  0.0000000E+00  0.0000000E+00  0.0000000E+00  0.0000000E+00  0.0000000E+00  0.0000000E+00
  0.2339998E+01  0.1427948E-01  0.1972844E+00  0.3347838E+00  0.1165281E+01  0.1584433E-01  0.3605274E+00  0.0000000E+00  0.0000000E+00  0.3779179E+00  0.1237308E+01  0.0000000E+00  0.0000000E+00  0.9858479E-01  0.6307710E+00  0.0000000E+00  0.0000000E+00  0.7628733E-02  0.2502915E+00  0.1179500E+00  0.7103583E+00  0.0000000E+00  0.0000000E+00  0.9260060E+00  0.2236366E+01  0.0000000E+00  0.0000000E+00  0.0000000E+00  0.0000000E+00  0.0000000E+00  0.0000000E+00  0.0000000E+00  0.0000000E+00  0.0000000E+00  0.0000000E+00  0.0000000E+00  0.0000000E+00  0.0000000E+00  0.0000000E+00  0.0000000E+00  0.0000000E+00  0.0000000E+00  0.0000000E+00  0.5737826E-02  0.1446662E+00  0.3260847E+00  0.9513162E+00  0.1521840E+00  0.9004177E+00  0.3039757E+00  0.1289570E+01  0.3204096E+00  0.9342155E+00  0.4068642E-01  0.4704188E+00  0.1711711E+00  0.6853244E+00  0.9232723E-01  0.7113191E+00  0.5316662E+00  0.1675271E+01  0.1584440E+00  0.6536283E+00  0.0000000E+00  0.0000000E+00  0.0000000E+00  0.0000000E+00  0.0000000E+00  0.0000000E+00  0.2200561E-01  0.2999294E+00  0.0000000E+00  0.0000000E+00  0.0000000E+00  0.0000000E+00  0.0000000E+00  0.0000000E+00  0.0000000E+00  0.0000000E+00  0.0000000E+00  0.0000000E+00  0.0000000E+00  0.0000000E+00  0.0000000E+00  0.0000000E+00  0.0000000E+00  0.0000000E+00  0.0000000E+00  0.0000000E+00  0.0000000E+00  0.0000000E+00  0.0000000E+00  0.0000000E+00  0.0000000E+00  0.0000000E+00  0.0000000E+00  0.0000000E+00  0.0000000E+00  0.0000000E+00  0.0000000E+00  0.0000000E+00  0.0000000E+00  0.0000000E+00  0.0000000E+00  0.0000000E+00  0.0000000E+00  0.0000000E+00  0.0000000E+00  0.0000000E+00  0.0000000E+00  0.0000000E+00  0.2934118E-02  0.1552704E+00  0.0000000E+00  0.0000000E+00  0.0000000E+00  0.0000000E+00  0.0000000E+00  0.0000000E+00  0.0000000E+00  0.0000000E+00  0.4870639E-01  0.4447441E+00  0.0000000E+00  0.0000000E+00  0.0000000E+00  0.0000000E+00  0.0000000E+00  0.0000000E+00  0.0000000E+00  0.0000000E+00  0.0000000E+00  0.0000000E+00  0.0000000E+00  0.0000000E+00  0.4107766E-02  0.1837047E+00  0.0000000E+00  0.0000000E+00  0.0000000E+00  0.0000000E+00  0.0000000E+00  0.0000000E+00  0.0000000E+00  0.0000000E+00  0.0000000E+00  0.0000000E+00  0.0000000E+00  0.0000000E+00  0.0000000E+00  0.0000000E+00  0.0000000E+00  0.0000000E+00
  0.2369998E+01  0.1697124E-01  0.2146198E+00  0.3386615E+00  0.1165807E+01  0.2574249E-01  0.4534461E+00  0.0000000E+00  0.0000000E+00  0.3878554E+00  0.1231144E+01  0.0000000E+00  0.0000000E+00  0.9639314E-01  0.6176449E+00  0.0000000E+00  0.0000000E+00  0.1315724E-01  0.3244304E+00  0.1395878E+00  0.7516414E+00  0.0000000E+00  0.0000000E+00  0.1090351E+01  0.2389878E+01  0.0000000E+00  0.0000000E+00  0.0000000E+00  0.0000000E+00  0.0000000E+00  0.0000000E+00  0.0000000E+00  0.0000000E+00  0.0000000E+00  0.0000000E+00  0.0000000E+00  0.0000000E+00  0.0000000E+00  0.0000000E+00  0.0000000E+00  0.0000000E+00  0.0000000E+00  0.0000000E+00  0.7118973E-02  0.1590675E+00  0.3337015E+00  0.9498377E+00  0.1597953E+00  0.9099895E+00  0.3485733E+00  0.1358801E+01  0.3462846E+00  0.9586915E+00  0.2745876E-01  0.3820074E+00  0.1748614E+00  0.6826465E+00  0.9839454E-01  0.7461128E+00  0.5499451E+00  0.1682542E+01  0.1517877E+00  0.6370288E+00  0.0000000E+00  0.0000000E+00  0.0000000E+00  0.0000000E+00  0.0000000E+00  0.0000000E+00  0.2374059E-01  0.3074920E+00  0.0000000E+00  0.0000000E+00  0.0000000E+00  0.0000000E+00  0.5720651E-03  0.6770127E-01  0.0000000E+00  0.0000000E+00  0.0000000E+00  0.0000000E+00  0.0000000E+00  0.0000000E+00  0.0000000E+00  0.0000000E+00  0.0000000E+00  0.0000000E+00  0.0000000E+00  0.0000000E+00  0.0000000E+00  0.0000000E+00  0.0000000E+00  0.0000000E+00  0.0000000E+00  0.0000000E+00  0.0000000E+00  0.0000000E+00  0.0000000E+00  0.0000000E+00  0.0000000E+00  0.0000000E+00  0.0000000E+00  0.0000000E+00  0.0000000E+00  0.0000000E+00  0.0000000E+00  0.0000000E+00  0.0000000E+00  0.0000000E+00  0.0000000E+00  0.0000000E+00  0.5720612E-03  0.6770127E-01  0.0000000E+00  0.0000000E+00  0.0000000E+00  0.0000000E+00  0.0000000E+00  0.0000000E+00  0.0000000E+00  0.0000000E+00  0.6264078E-01  0.4993346E+00  0.0000000E+00  0.0000000E+00  0.0000000E+00  0.0000000E+00  0.0000000E+00  0.0000000E+00  0.0000000E+00  0.0000000E+00  0.0000000E+00  0.0000000E+00  0.0000000E+00  0.0000000E+00  0.7436786E-02  0.2440003E+00  0.0000000E+00  0.0000000E+00  0.0000000E+00  0.0000000E+00  0.0000000E+00  0.0000000E+00  0.0000000E+00  0.0000000E+00  0.0000000E+00  0.0000000E+00  0.0000000E+00  0.0000000E+00  0.0000000E+00  0.0000000E+00  0.0000000E+00  0.0000000E+00
  0.2399998E+01  0.2026871E-01  0.2288704E+00  0.3464236E+00  0.1166172E+01  0.3012389E-01  0.4842240E+00  0.0000000E+00  0.0000000E+00  0.3991412E+00  0.1248684E+01  0.0000000E+00  0.0000000E+00  0.1057160E+00  0.6424402E+00  0.0000000E+00  0.0000000E+00  0.1450420E-01  0.3363379E+00  0.1461587E+00  0.7631147E+00  0.0000000E+00  0.0000000E+00  0.1187901E+01  0.2456032E+01  0.0000000E+00  0.0000000E+00  0.0000000E+00  0.0000000E+00  0.0000000E+00  0.0000000E+00  0.0000000E+00  0.0000000E+00  0.0000000E+00  0.0000000E+00  0.0000000E+00  0.0000000E+00  0.0000000E+00  0.0000000E+00  0.0000000E+00  0.0000000E+00  0.0000000E+00  0.0000000E+00  0.7685959E-02  0.1631952E+00  0.3382387E+00  0.9431857E+00  0.1379751E+00  0.8364629E+00  0.3774821E+00  0.1421873E+01  0.3579540E+00  0.9558527E+00  0.2417336E-01  0.3540338E+00  0.1928289E+00  0.7118345E+00  0.9483482E-01  0.7183429E+00  0.5545069E+00  0.1666982E+01  0.1511809E+00  0.6308958E+00  0.0000000E+00  0.0000000E+00  0.0000000E+00  0.0000000E+00  0.0000000E+00  0.0000000E+00  0.3598129E-01  0.3732026E+00  0.0000000E+00  0.0000000E+00  0.0000000E+00  0.0000000E+00  0.1115712E-02  0.9336543E-01  0.0000000E+00  0.0000000E+00  0.0000000E+00  0.0000000E+00  0.0000000E+00  0.0000000E+00  0.0000000E+00  0.0000000E+00  0.0000000E+00  0.0000000E+00  0.0000000E+00  0.0000000E+00  0.0000000E+00  0.0000000E+00  0.0000000E+00  0.0000000E+00  0.0000000E+00  0.0000000E+00  0.0000000E+00  0.0000000E+00  0.0000000E+00  0.0000000E+00  0.0000000E+00  0.0000000E+00  0.0000000E+00  0.0000000E+00  0.0000000E+00  0.0000000E+00  0.0000000E+00  0.0000000E+00  0.0000000E+00  0.0000000E+00  0.0000000E+00  0.0000000E+00  0.5578518E-02  0.2087058E+00  0.0000000E+00  0.0000000E+00  0.0000000E+00  0.0000000E+00  0.0000000E+00  0.0000000E+00  0.0000000E+00  0.0000000E+00  0.8367754E-01  0.5656165E+00  0.0000000E+00  0.0000000E+00  0.0000000E+00  0.0000000E+00  0.0000000E+00  0.0000000E+00  0.0000000E+00  0.0000000E+00  0.0000000E+00  0.0000000E+00  0.0000000E+00  0.0000000E+00  0.8925804E-02  0.2639368E+00  0.0000000E+00  0.0000000E+00  0.0000000E+00  0.0000000E+00  0.0000000E+00  0.0000000E+00  0.0000000E+00  0.0000000E+00  0.1115712E-02  0.9336355E-01  0.0000000E+00  0.0000000E+00  0.0000000E+00  0.0000000E+00  0.0000000E+00  0.0000000E+00
  0.2429998E+01  0.2684529E-01  0.2615478E+00  0.3259533E+00  0.1119814E+01  0.3754726E-01  0.5336490E+00  0.0000000E+00  0.0000000E+00  0.3923407E+00  0.1208078E+01  0.0000000E+00  0.0000000E+00  0.1047509E+00  0.6313514E+00  0.0000000E+00  0.0000000E+00  0.2231049E-01  0.4117685E+00  0.1518204E+00  0.7699833E+00  0.0000000E+00  0.0000000E+00  0.1296545E+01  0.2524073E+01  0.0000000E+00  0.0000000E+00  0.0000000E+00  0.0000000E+00  0.0000000E+00  0.0000000E+00  0.0000000E+00  0.0000000E+00  0.0000000E+00  0.0000000E+00  0.0000000E+00  0.0000000E+00  0.0000000E+00  0.0000000E+00  0.0000000E+00  0.0000000E+00  0.0000000E+00  0.0000000E+00  0.4111458E-02  0.1179456E+00  0.3549748E+00  0.9488426E+00  0.1324123E+00  0.8094851E+00  0.4371408E+00  0.1513895E+01  0.3702089E+00  0.9585108E+00  0.2249206E-01  0.3373189E+00  0.1877318E+00  0.6918063E+00  0.1004883E+00  0.7229382E+00  0.5307434E+00  0.1616879E+01  0.1451117E+00  0.6027349E+00  0.0000000E+00  0.0000000E+00  0.0000000E+00  0.0000000E+00  0.0000000E+00  0.0000000E+00  0.4434920E-01  0.4087174E+00  0.0000000E+00  0.0000000E+00  0.0000000E+00  0.0000000E+00  0.2176610E-02  0.1287867E+00  0.0000000E+00  0.0000000E+00  0.0000000E+00  0.0000000E+00  0.0000000E+00  0.0000000E+00  0.0000000E+00  0.0000000E+00  0.0000000E+00  0.0000000E+00  0.0000000E+00  0.0000000E+00  0.0000000E+00  0.0000000E+00  0.0000000E+00  0.0000000E+00  0.0000000E+00  0.0000000E+00  0.0000000E+00  0.0000000E+00  0.0000000E+00  0.0000000E+00  0.0000000E+00  0.0000000E+00  0.0000000E+00  0.0000000E+00  0.0000000E+00  0.0000000E+00  0.0000000E+00  0.0000000E+00  0.0000000E+00  0.0000000E+00  0.0000000E+00  0.0000000E+00  0.3809160E-02  0.1703491E+00  0.0000000E+00  0.0000000E+00  0.0000000E+00  0.0000000E+00  0.0000000E+00  0.0000000E+00  0.1088314E-02  0.9107250E-01  0.1009421E+00  0.6119805E+00  0.0000000E+00  0.0000000E+00  0.0000000E+00  0.0000000E+00  0.0000000E+00  0.0000000E+00  0.0000000E+00  0.0000000E+00  0.0000000E+00  0.0000000E+00  0.0000000E+00  0.0000000E+00  0.1088322E-01  0.2878098E+00  0.0000000E+00  0.0000000E+00  0.0000000E+00  0.0000000E+00  0.0000000E+00  0.0000000E+00  0.0000000E+00  0.0000000E+00  0.1088331E-02  0.9107177E-01  0.0000000E+00  0.0000000E+00  0.0000000E+00  0.0000000E+00  0.0000000E+00  0.0000000E+00
  0.2459998E+01  0.3292022E-01  0.2853190E+00  0.3318546E+00  0.1124289E+01  0.4407066E-01  0.5708086E+00  0.1592924E-02  0.1088326E+00  0.3918590E+00  0.1201591E+01  0.0000000E+00  0.0000000E+00  0.1104430E+00  0.6390368E+00  0.0000000E+00  0.0000000E+00  0.3185819E-01  0.4857243E+00  0.1521280E+00  0.7564142E+00  0.0000000E+00  0.0000000E+00  0.1394303E+01  0.2562517E+01  0.0000000E+00  0.0000000E+00  0.0000000E+00  0.0000000E+00  0.0000000E+00  0.0000000E+00  0.0000000E+00  0.0000000E+00  0.0000000E+00  0.0000000E+00  0.0000000E+00  0.0000000E+00  0.0000000E+00  0.0000000E+00  0.0000000E+00  0.0000000E+00  0.0000000E+00  0.0000000E+00  0.5899688E-02  0.1395224E+00  0.3592905E+00  0.9492898E+00  0.1437145E+00  0.8318023E+00  0.4906170E+00  0.1566817E+01  0.3874342E+00  0.9732831E+00  0.2442477E-01  0.3471371E+00  0.1994736E+00  0.7036208E+00  0.1139816E+00  0.7617282E+00  0.5245992E+00  0.1583768E+01  0.1669074E+00  0.6413752E+00  0.0000000E+00  0.0000000E+00  0.0000000E+00  0.0000000E+00  0.0000000E+00  0.0000000E+00  0.4353960E-01  0.4024787E+00  0.0000000E+00  0.0000000E+00  0.0000000E+00  0.0000000E+00  0.2654840E-02  0.1404919E+00  0.0000000E+00  0.0000000E+00  0.0000000E+00  0.0000000E+00  0.0000000E+00  0.0000000E+00  0.0000000E+00  0.0000000E+00  0.0000000E+00  0.0000000E+00  0.0000000E+00  0.0000000E+00  0.0000000E+00  0.0000000E+00  0.0000000E+00  0.0000000E+00  0.0000000E+00  0.0000000E+00  0.0000000E+00  0.0000000E+00  0.0000000E+00  0.0000000E+00  0.0000000E+00  0.0000000E+00  0.0000000E+00  0.0000000E+00  0.0000000E+00  0.0000000E+00  0.0000000E+00  0.0000000E+00  0.0000000E+00  0.0000000E+00  0.0000000E+00  0.0000000E+00  0.7964645E-02  0.2432521E+00  0.0000000E+00  0.0000000E+00  0.0000000E+00  0.0000000E+00  0.0000000E+00  0.0000000E+00  0.1061953E-02  0.8886622E-01  0.1263659E+00  0.6810499E+00  0.0000000E+00  0.0000000E+00  0.0000000E+00  0.0000000E+00  0.0000000E+00  0.0000000E+00  0.0000000E+00  0.0000000E+00  0.0000000E+00  0.0000000E+00  0.0000000E+00  0.0000000E+00  0.1274338E-01  0.3075893E+00  0.0000000E+00  0.0000000E+00  0.0000000E+00  0.0000000E+00  0.0000000E+00  0.0000000E+00  0.0000000E+00  0.0000000E+00  0.2123867E-02  0.1256645E+00  0.0000000E+00  0.0000000E+00  0.0000000E+00  0.0000000E+00  0.0000000E+00  0.0000000E+00
  0.2489998E+01  0.4094180E-01  0.3173887E+00  0.3562979E+00  0.1147583E+01  0.6530000E-01  0.6853920E+00  0.1554753E-02  0.1062261E+00  0.4000934E+00  0.1187658E+01  0.5182490E-03  0.6133356E-01  0.1106496E+00  0.6314769E+00  0.0000000E+00  0.0000000E+00  0.3575966E-01  0.5082422E+00  0.1648040E+00  0.7873419E+00  0.0000000E+00  0.0000000E+00  0.1412074E+01  0.2583042E+01  0.0000000E+00  0.0000000E+00  0.0000000E+00  0.0000000E+00  0.0000000E+00  0.0000000E+00  0.0000000E+00  0.0000000E+00  0.0000000E+00  0.0000000E+00  0.0000000E+00  0.0000000E+00  0.0000000E+00  0.0000000E+00  0.0000000E+00  0.0000000E+00  0.0000000E+00  0.0000000E+00  0.1243827E-01  0.1999383E+00  0.3755645E+00  0.9660428E+00  0.1406192E+00  0.8128642E+00  0.5486577E+00  0.1636644E+01  0.4071764E+00  0.9801767E+00  0.2142103E-01  0.3212568E+00  0.2145585E+00  0.7251229E+00  0.1209282E+00  0.7728778E+00  0.5210178E+00  0.1562211E+01  0.1710337E+00  0.6400512E+00  0.0000000E+00  0.0000000E+00  0.0000000E+00  0.0000000E+00  0.0000000E+00  0.0000000E+00  0.5260219E-01  0.4337700E+00  0.0000000E+00  0.0000000E+00  0.0000000E+00  0.0000000E+00  0.1036511E-02  0.8673496E-01  0.0000000E+00  0.0000000E+00  0.0000000E+00  0.0000000E+00  0.0000000E+00  0.0000000E+00  0.0000000E+00  0.0000000E+00  0.0000000E+00  0.0000000E+00  0.0000000E+00  0.0000000E+00  0.0000000E+00  0.0000000E+00  0.0000000E+00  0.0000000E+00  0.0000000E+00  0.0000000E+00  0.0000000E+00  0.0000000E+00  0.0000000E+00  0.0000000E+00  0.0000000E+00  0.0000000E+00  0.0000000E+00  0.0000000E+00  0.0000000E+00  0.0000000E+00  0.0000000E+00  0.0000000E+00  0.0000000E+00  0.0000000E+00  0.0000000E+00  0.0000000E+00  0.1502940E-01  0.3299617E+00  0.0000000E+00  0.0000000E+00  0.0000000E+00  0.0000000E+00  0.0000000E+00  0.0000000E+00  0.0000000E+00  0.0000000E+00  0.1295599E+00  0.6789795E+00  0.0000000E+00  0.0000000E+00  0.0000000E+00  0.0000000E+00  0.0000000E+00  0.0000000E+00  0.0000000E+00  0.0000000E+00  0.0000000E+00  0.0000000E+00  0.0000000E+00  0.0000000E+00  0.2539444E-01  0.4285979E+00  0.0000000E+00  0.0000000E+00  0.0000000E+00  0.0000000E+00  0.0000000E+00  0.0000000E+00  0.0000000E+00  0.0000000E+00  0.1036511E-02  0.8673559E-01  0.0000000E+00  0.0000000E+00  0.0000000E+00  0.0000000E+00  0.0000000E+00  0.0000000E+00
  0.2519998E+01  0.3727455E-01  0.2957521E+00  0.3716442E+00  0.1153015E+01  0.7336790E-01  0.7173606E+00  0.1011961E-02  0.8468352E-01  0.4009960E+00  0.1181733E+01  0.0000000E+00  0.0000000E+00  0.1153629E+00  0.6471611E+00  0.0000000E+00  0.0000000E+00  0.3339482E-01  0.4853554E+00  0.1558441E+00  0.7460846E+00  0.0000000E+00  0.0000000E+00  0.1508147E+01  0.2585420E+01  0.0000000E+00  0.0000000E+00  0.0000000E+00  0.0000000E+00  0.0000000E+00  0.0000000E+00  0.0000000E+00  0.0000000E+00  0.0000000E+00  0.0000000E+00  0.0000000E+00  0.0000000E+00  0.0000000E+00  0.0000000E+00  0.0000000E+00  0.0000000E+00  0.0000000E+00  0.0000000E+00  0.1214385E-01  0.1952013E+00  0.3891028E+00  0.9616803E+00  0.1460625E+00  0.8177980E+00  0.5984120E+00  0.1682131E+01  0.4356545E+00  0.1000189E+01  0.1416765E-01  0.2583399E+00  0.2287090E+00  0.7287179E+00  0.1268341E+00  0.8003559E+00  0.5093616E+00  0.1534424E+01  0.1806346E+00  0.6526810E+00  0.0000000E+00  0.0000000E+00  0.0000000E+00  0.0000000E+00  0.0000000E+00  0.0000000E+00  0.6426026E-01  0.4728498E+00  0.0000000E+00  0.0000000E+00  0.0000000E+00  0.0000000E+00  0.5565837E-02  0.1985374E+00  0.0000000E+00  0.0000000E+00  0.0000000E+00  0.0000000E+00  0.0000000E+00  0.0000000E+00  0.0000000E+00  0.0000000E+00  0.0000000E+00  0.0000000E+00  0.0000000E+00  0.0000000E+00  0.0000000E+00  0.0000000E+00  0.0000000E+00  0.0000000E+00  0.0000000E+00  0.0000000E+00  0.0000000E+00  0.0000000E+00  0.0000000E+00  0.0000000E+00  0.0000000E+00  0.0000000E+00  0.0000000E+00  0.0000000E+00  0.0000000E+00  0.0000000E+00  0.0000000E+00  0.0000000E+00  0.0000000E+00  0.0000000E+00  0.0000000E+00  0.0000000E+00  0.1720339E-01  0.3487601E+00  0.0000000E+00  0.0000000E+00  0.0000000E+00  0.0000000E+00  0.0000000E+00  0.0000000E+00  0.3035949E-02  0.1466575E+00  0.1697594E+00  0.7662229E+00  0.0000000E+00  0.0000000E+00  0.0000000E+00  0.0000000E+00  0.0000000E+00  0.0000000E+00  0.0000000E+00  0.0000000E+00  0.0000000E+00  0.0000000E+00  0.0000000E+00  0.0000000E+00  0.2226331E-01  0.3966005E+00  0.0000000E+00  0.0000000E+00  0.0000000E+00  0.0000000E+00  0.0000000E+00  0.0000000E+00  0.0000000E+00  0.0000000E+00  0.2023944E-02  0.1197508E+00  0.0000000E+00  0.0000000E+00  0.0000000E+00  0.0000000E+00  0.0000000E+00  0.0000000E+00
  0.2549998E+01  0.4348540E-01  0.3209333E+00  0.3832151E+00  0.1163579E+01  0.7857021E-01  0.7332509E+00  0.6423990E-02  0.2107680E+00  0.4091573E+00  0.1183567E+01  0.4941478E-03  0.5848099E-01  0.1230428E+00  0.6592651E+00  0.0000000E+00  0.0000000E+00  0.2717880E-01  0.4328758E+00  0.1727032E+00  0.7748328E+00  0.0000000E+00  0.0000000E+00  0.1520984E+01  0.2574246E+01  0.0000000E+00  0.0000000E+00  0.0000000E+00  0.0000000E+00  0.0000000E+00  0.0000000E+00  0.0000000E+00  0.0000000E+00  0.0000000E+00  0.0000000E+00  0.0000000E+00  0.0000000E+00  0.0000000E+00  0.0000000E+00  0.0000000E+00  0.0000000E+00  0.0000000E+00  0.0000000E+00  0.1647194E-01  0.2245003E+00  0.4218460E+00  0.9772065E+00  0.1498898E+00  0.8180438E+00  0.6585402E+00  0.1729452E+01  0.4628575E+00  0.1019384E+01  0.1614208E-01  0.2724459E+00  0.2381770E+00  0.7414918E+00  0.1521971E+00  0.8619714E+00  0.4730673E+00  0.1452957E+01  0.1839909E+00  0.6552960E+00  0.0000000E+00  0.0000000E+00  0.0000000E+00  0.0000000E+00  0.0000000E+00  0.0000000E+00  0.5262710E-01  0.4255267E+00  0.0000000E+00  0.0000000E+00  0.0000000E+00  0.0000000E+00  0.3953235E-02  0.1653692E+00  0.0000000E+00  0.0000000E+00  0.0000000E+00  0.0000000E+00  0.0000000E+00  0.0000000E+00  0.0000000E+00  0.0000000E+00  0.0000000E+00  0.0000000E+00  0.0000000E+00  0.0000000E+00  0.0000000E+00  0.0000000E+00  0.0000000E+00  0.0000000E+00  0.0000000E+00  0.0000000E+00  0.0000000E+00  0.0000000E+00  0.0000000E+00  0.0000000E+00  0.0000000E+00  0.0000000E+00  0.0000000E+00  0.0000000E+00  0.0000000E+00  0.0000000E+00  0.0000000E+00  0.0000000E+00  0.0000000E+00  0.0000000E+00  0.0000000E+00  0.0000000E+00  0.2668422E-01  0.4289341E+00  0.0000000E+00  0.0000000E+00  0.7412191E-03  0.5064320E-01  0.4941478E-03  0.5848118E-01  0.3953267E-02  0.1653698E+00  0.1937052E+00  0.8051443E+00  0.0000000E+00  0.0000000E+00  0.0000000E+00  0.0000000E+00  0.0000000E+00  0.0000000E+00  0.0000000E+00  0.0000000E+00  0.0000000E+00  0.0000000E+00  0.0000000E+00  0.0000000E+00  0.2026021E-01  0.3739289E+00  0.0000000E+00  0.0000000E+00  0.0000000E+00  0.0000000E+00  0.0000000E+00  0.0000000E+00  0.0000000E+00  0.0000000E+00  0.4941478E-03  0.5848099E-01  0.0000000E+00  0.0000000E+00  0.0000000E+00  0.0000000E+00  0.0000000E+00  0.0000000E+00
  0.2579998E+01  0.5390430E-01  0.3526898E+00  0.3791783E+00  0.1139323E+01  0.9509540E-01  0.7962161E+00  0.1255083E-01  0.2910442E+00  0.4327632E+00  0.1201626E+01  0.4827263E-03  0.5712928E-01  0.1346824E+00  0.6794609E+00  0.4827233E-03  0.5712928E-01  0.2558481E-01  0.4151334E+00  0.1718519E+00  0.7853348E+00  0.0000000E+00  0.0000000E+00  0.1591996E+01  0.2624930E+01  0.0000000E+00  0.0000000E+00  0.0000000E+00  0.0000000E+00  0.0000000E+00  0.0000000E+00  0.0000000E+00  0.0000000E+00  0.0000000E+00  0.0000000E+00  0.0000000E+00  0.0000000E+00  0.0000000E+00  0.0000000E+00  0.0000000E+00  0.0000000E+00  0.0000000E+00  0.0000000E+00  0.2295661E-01  0.2616488E+00  0.4468434E+00  0.1011394E+01  0.1461035E+00  0.8000957E+00  0.7228041E+00  0.1809783E+01  0.4753242E+00  0.1028844E+01  0.1576898E-01  0.2661455E+00  0.2487658E+00  0.7457199E+00  0.1580129E+00  0.8633237E+00  0.4659936E+00  0.1417091E+01  0.1967952E+00  0.6613986E+00  0.0000000E+00  0.0000000E+00  0.0000000E+00  0.0000000E+00  0.0000000E+00  0.0000000E+00  0.5840968E-01  0.4460412E+00  0.0000000E+00  0.0000000E+00  0.0000000E+00  0.0000000E+00  0.4344523E-02  0.1713378E+00  0.0000000E+00  0.0000000E+00  0.0000000E+00  0.0000000E+00  0.0000000E+00  0.0000000E+00  0.0000000E+00  0.0000000E+00  0.0000000E+00  0.0000000E+00  0.0000000E+00  0.0000000E+00  0.0000000E+00  0.0000000E+00  0.0000000E+00  0.0000000E+00  0.0000000E+00  0.0000000E+00  0.0000000E+00  0.0000000E+00  0.0000000E+00  0.0000000E+00  0.0000000E+00  0.0000000E+00  0.0000000E+00  0.0000000E+00  0.0000000E+00  0.0000000E+00  0.0000000E+00  0.0000000E+00  0.0000000E+00  0.0000000E+00  0.0000000E+00  0.0000000E+00  0.3620449E-01  0.4934425E+00  0.0000000E+00  0.0000000E+00  0.4827233E-03  0.4039489E-01  0.4827233E-03  0.5712928E-01  0.8206307E-02  0.2354167E+00  0.2041916E+00  0.8234163E+00  0.0000000E+00  0.0000000E+00  0.0000000E+00  0.0000000E+00  0.0000000E+00  0.0000000E+00  0.0000000E+00  0.0000000E+00  0.0000000E+00  0.0000000E+00  0.0000000E+00  0.0000000E+00  0.1689530E-01  0.3375707E+00  0.0000000E+00  0.0000000E+00  0.0000000E+00  0.0000000E+00  0.0000000E+00  0.0000000E+00  0.0000000E+00  0.0000000E+00  0.2896365E-02  0.1399138E+00  0.0000000E+00  0.0000000E+00  0.0000000E+00  0.0000000E+00  0.0000000E+00  0.0000000E+00
  0.2609998E+01  0.6037704E-01  0.3672405E+00  0.3976364E+00  0.1155242E+01  0.9999836E-01  0.8066625E+00  0.1509427E-01  0.3154364E+00  0.4266512E+00  0.1174791E+01  0.1415074E-02  0.9668436E-01  0.1377344E+00  0.6778007E+00  0.4716997E-03  0.5582404E-01  0.2311292E-01  0.3900950E+00  0.1879746E+00  0.7942314E+00  0.0000000E+00  0.0000000E+00  0.1646222E+01  0.2632266E+01  0.0000000E+00  0.0000000E+00  0.0000000E+00  0.0000000E+00  0.0000000E+00  0.0000000E+00  0.0000000E+00  0.0000000E+00  0.0000000E+00  0.0000000E+00  0.0000000E+00  0.0000000E+00  0.0000000E+00  0.0000000E+00  0.0000000E+00  0.0000000E+00  0.0000000E+00  0.0000000E+00  0.2264144E-01  0.2568527E+00  0.4635150E+00  0.1004802E+01  0.1597461E+00  0.8268422E+00  0.7594252E+00  0.1817351E+01  0.4702774E+00  0.1014506E+01  0.1509427E-01  0.2574075E+00  0.2726395E+00  0.7836280E+00  0.1553459E+00  0.8540304E+00  0.4273596E+00  0.1354800E+01  0.2204460E+00  0.6996515E+00  0.0000000E+00  0.0000000E+00  0.0000000E+00  0.0000000E+00  0.0000000E+00  0.0000000E+00  0.6532962E-01  0.4633228E+00  0.0000000E+00  0.0000000E+00  0.4716984E-03  0.3947192E-01  0.8962342E-02  0.2431741E+00  0.0000000E+00  0.0000000E+00  0.0000000E+00  0.0000000E+00  0.0000000E+00  0.0000000E+00  0.0000000E+00  0.0000000E+00  0.0000000E+00  0.0000000E+00  0.0000000E+00  0.0000000E+00  0.0000000E+00  0.0000000E+00  0.0000000E+00  0.0000000E+00  0.0000000E+00  0.0000000E+00  0.0000000E+00  0.0000000E+00  0.0000000E+00  0.0000000E+00  0.0000000E+00  0.0000000E+00  0.0000000E+00  0.0000000E+00  0.0000000E+00  0.0000000E+00  0.0000000E+00  0.0000000E+00  0.0000000E+00  0.0000000E+00  0.0000000E+00  0.0000000E+00  0.4481179E-01  0.5422742E+00  0.0000000E+00  0.0000000E+00  0.4716997E-03  0.3947230E-01  0.1415074E-02  0.9668328E-01  0.1462266E-01  0.3104783E+00  0.2143892E+00  0.8242672E+00  0.0000000E+00  0.0000000E+00  0.0000000E+00  0.0000000E+00  0.0000000E+00  0.0000000E+00  0.0000000E+00  0.0000000E+00  0.0000000E+00  0.0000000E+00  0.0000000E+00  0.0000000E+00  0.2594298E-01  0.4131976E+00  0.0000000E+00  0.0000000E+00  0.0000000E+00  0.0000000E+00  0.0000000E+00  0.0000000E+00  0.0000000E+00  0.0000000E+00  0.3773561E-02  0.1578549E+00  0.0000000E+00  0.0000000E+00  0.0000000E+00  0.0000000E+00  0.0000000E+00  0.0000000E+00
  0.2639998E+01  0.6423743E-01  0.3769487E+00  0.4225381E+00  0.1181946E+01  0.1171026E+00  0.8617239E+00  0.2581792E-01  0.4075034E+00  0.4559633E+00  0.1206823E+01  0.1844152E-02  0.1091131E+00  0.1606713E+00  0.7240307E+00  0.1383113E-02  0.9449854E-01  0.2074659E-01  0.3654396E+00  0.1957076E+00  0.8091157E+00  0.0000000E+00  0.0000000E+00  0.1679415E+01  0.2613161E+01  0.0000000E+00  0.0000000E+00  0.0000000E+00  0.0000000E+00  0.0000000E+00  0.0000000E+00  0.0000000E+00  0.0000000E+00  0.0000000E+00  0.0000000E+00  0.0000000E+00  0.0000000E+00  0.0000000E+00  0.0000000E+00  0.0000000E+00  0.0000000E+00  0.0000000E+00  0.0000000E+00  0.2745717E-01  0.2835516E+00  0.4890082E+00  0.1033214E+01  0.1672043E+00  0.8317882E+00  0.7837574E+00  0.1822381E+01  0.4877761E+00  0.1024815E+01  0.1844130E-01  0.2811623E+00  0.2913725E+00  0.7876409E+00  0.2053192E+00  0.9666277E+00  0.4539660E+00  0.1362655E+01  0.2461922E+00  0.7272428E+00  0.0000000E+00  0.0000000E+00  0.0000000E+00  0.0000000E+00  0.0000000E+00  0.0000000E+00  0.5739885E-01  0.4283937E+00  0.0000000E+00  0.0000000E+00  0.0000000E+00  0.0000000E+00  0.7376545E-02  0.2181318E+00  0.0000000E+00  0.0000000E+00  0.0000000E+00  0.0000000E+00  0.0000000E+00  0.0000000E+00  0.0000000E+00  0.0000000E+00  0.0000000E+00  0.0000000E+00  0.0000000E+00  0.0000000E+00  0.0000000E+00  0.0000000E+00  0.0000000E+00  0.0000000E+00  0.0000000E+00  0.0000000E+00  0.0000000E+00  0.0000000E+00  0.0000000E+00  0.0000000E+00  0.0000000E+00  0.0000000E+00  0.0000000E+00  0.0000000E+00  0.0000000E+00  0.0000000E+00  0.0000000E+00  0.0000000E+00  0.0000000E+00  0.0000000E+00  0.0000000E+00  0.0000000E+00  0.4794734E-01  0.5543816E+00  0.0000000E+00  0.0000000E+00  0.1152583E-02  0.6099419E-01  0.2766218E-02  0.1336242E+00  0.3688285E-01  0.4927213E+00  0.2169191E+00  0.8256141E+00  0.0000000E+00  0.0000000E+00  0.0000000E+00  0.0000000E+00  0.0000000E+00  0.0000000E+00  0.0000000E+00  0.0000000E+00  0.0000000E+00  0.0000000E+00  0.0000000E+00  0.0000000E+00  0.2212978E-01  0.3773799E+00  0.0000000E+00  0.0000000E+00  0.0000000E+00  0.0000000E+00  0.1844152E-02  0.2182485E+00  0.0000000E+00  0.0000000E+00  0.4149305E-02  0.1636395E+00  0.0000000E+00  0.0000000E+00  0.0000000E+00  0.0000000E+00  0.0000000E+00  0.0000000E+00
  0.2669998E+01  0.7211771E-01  0.3966346E+00  0.4216623E+00  0.1166069E+01  0.1225985E+00  0.8744548E+00  0.4146745E-01  0.5099794E+00  0.4351801E+00  0.1172616E+01  0.9014675E-03  0.7543565E-01  0.1654181E+00  0.7223890E+00  0.3155138E-02  0.1411022E+00  0.2614256E-01  0.4054201E+00  0.2127506E+00  0.8257070E+00  0.0000000E+00  0.0000000E+00  0.1653003E+01  0.2585191E+01  0.0000000E+00  0.0000000E+00  0.0000000E+00  0.0000000E+00  0.0000000E+00  0.0000000E+00  0.0000000E+00  0.0000000E+00  0.0000000E+00  0.0000000E+00  0.0000000E+00  0.0000000E+00  0.0000000E+00  0.0000000E+00  0.0000000E+00  0.0000000E+00  0.0000000E+00  0.0000000E+00  0.3706012E-01  0.3272809E+00  0.5423760E+00  0.1066193E+01  0.1691748E+00  0.8358180E+00  0.8047090E+00  0.1820346E+01  0.5151857E+00  0.1030042E+01  0.1322121E-01  0.2355289E+00  0.3350436E+00  0.8548039E+00  0.2124459E+00  0.9889572E+00  0.4477288E+00  0.1340804E+01  0.2761495E+00  0.7579249E+00  0.0000000E+00  0.0000000E+00  0.0000000E+00  0.0000000E+00  0.0000000E+00  0.0000000E+00  0.7076481E-01  0.4703395E+00  0.0000000E+00  0.0000000E+00  0.1802923E-02  0.7541913E-01  0.1036697E-01  0.2556218E+00  0.0000000E+00  0.0000000E+00  0.0000000E+00  0.0000000E+00  0.0000000E+00  0.0000000E+00  0.0000000E+00  0.0000000E+00  0.0000000E+00  0.0000000E+00  0.0000000E+00  0.0000000E+00  0.0000000E+00  0.0000000E+00  0.0000000E+00  0.0000000E+00  0.0000000E+00  0.0000000E+00  0.0000000E+00  0.0000000E+00  0.0000000E+00  0.0000000E+00  0.0000000E+00  0.0000000E+00  0.0000000E+00  0.0000000E+00  0.0000000E+00  0.0000000E+00  0.0000000E+00  0.0000000E+00  0.0000000E+00  0.0000000E+00  0.0000000E+00  0.0000000E+00  0.4958105E-01  0.5572911E+00  0.4507320E-03  0.5334258E-01  0.1126826E-02  0.5963096E-01  0.1802923E-02  0.1066780E+00  0.4462231E-01  0.5288968E+00  0.2292015E+00  0.8380240E+00  0.0000000E+00  0.0000000E+00  0.0000000E+00  0.0000000E+00  0.0000000E+00  0.0000000E+00  0.0000000E+00  0.0000000E+00  0.0000000E+00  0.0000000E+00  0.0000000E+00  0.0000000E+00  0.2614256E-01  0.4054170E+00  0.0000000E+00  0.0000000E+00  0.0000000E+00  0.0000000E+00  0.3605851E-02  0.3017415E+00  0.0000000E+00  0.0000000E+00  0.8113103E-02  0.2261759E+00  0.0000000E+00  0.0000000E+00  0.0000000E+00  0.0000000E+00  0.0000000E+00  0.0000000E+00
  0.2699998E+01  0.8550809E-01  0.4272792E+00  0.4451791E+00  0.1190342E+01  0.1313494E+00  0.8908901E+00  0.5597757E-01  0.5852073E+00  0.4405518E+00  0.1168143E+01  0.4407743E-03  0.5216399E-01  0.1723421E+00  0.7323380E+00  0.7493023E-02  0.2149554E+00  0.1939403E-01  0.3454847E+00  0.2223689E+00  0.8445174E+00  0.0000000E+00  0.0000000E+00  0.1611767E+01  0.2508062E+01  0.0000000E+00  0.0000000E+00  0.0000000E+00  0.0000000E+00  0.0000000E+00  0.0000000E+00  0.0000000E+00  0.0000000E+00  0.0000000E+00  0.0000000E+00  0.0000000E+00  0.0000000E+00  0.0000000E+00  0.0000000E+00  0.0000000E+00  0.0000000E+00  0.0000000E+00  0.0000000E+00  0.4681978E-01  0.3613618E+00  0.5975387E+00  0.1104964E+01  0.1863001E+00  0.8668554E+00  0.7622434E+00  0.1772451E+01  0.5227592E+00  0.1014541E+01  0.1792456E-01  0.2710284E+00  0.3624626E+00  0.8579692E+00  0.2388946E+00  0.1046700E+01  0.4498796E+00  0.1347692E+01  0.2982554E+00  0.7849571E+00  0.1322308E-02  0.9034460E-01  0.0000000E+00  0.0000000E+00  0.0000000E+00  0.0000000E+00  0.7471102E-01  0.4758188E+00  0.0000000E+00  0.0000000E+00  0.2424265E-02  0.8647244E-01  0.9256174E-02  0.2388734E+00  0.0000000E+00  0.0000000E+00  0.6611591E-03  0.4517196E-01  0.0000000E+00  0.0000000E+00  0.0000000E+00  0.0000000E+00  0.0000000E+00  0.0000000E+00  0.0000000E+00  0.0000000E+00  0.0000000E+00  0.0000000E+00  0.0000000E+00  0.0000000E+00  0.0000000E+00  0.0000000E+00  0.0000000E+00  0.0000000E+00  0.0000000E+00  0.0000000E+00  0.0000000E+00  0.0000000E+00  0.0000000E+00  0.0000000E+00  0.0000000E+00  0.0000000E+00  0.0000000E+00  0.0000000E+00  0.0000000E+00  0.0000000E+00  0.0000000E+00  0.0000000E+00  0.5024884E-01  0.5547175E+00  0.8815522E-03  0.7376766E-01  0.5068881E-02  0.1249860E+00  0.3526194E-02  0.1475062E+00  0.5906409E-01  0.6188174E+00  0.2230315E+00  0.8276574E+00  0.0000000E+00  0.0000000E+00  0.0000000E+00  0.0000000E+00  0.0000000E+00  0.0000000E+00  0.0000000E+00  0.0000000E+00  0.0000000E+00  0.0000000E+00  0.0000000E+00  0.0000000E+00  0.2732773E-01  0.4098424E+00  0.0000000E+00  0.0000000E+00  0.0000000E+00  0.0000000E+00  0.1763098E-02  0.2086563E+00  0.0000000E+00  0.0000000E+00  0.7933916E-02  0.2211788E+00  0.0000000E+00  0.0000000E+00  0.0000000E+00  0.0000000E+00  0.0000000E+00  0.0000000E+00
  0.2729998E+01  0.9484984E-01  0.4477182E+00  0.4595936E+00  0.1187832E+01  0.1590887E+00  0.9751569E+00  0.7846776E-01  0.6876850E+00  0.4348025E+00  0.1151371E+01  0.2586808E-02  0.1249596E+00  0.1974622E+00  0.7688206E+00  0.9484997E-02  0.2497930E+00  0.2328133E-01  0.3742381E+00  0.2517847E+00  0.8736540E+00  0.0000000E+00  0.0000000E+00  0.1616730E+01  0.2499819E+01  0.0000000E+00  0.0000000E+00  0.0000000E+00  0.0000000E+00  0.0000000E+00  0.0000000E+00  0.0000000E+00  0.0000000E+00  0.0000000E+00  0.0000000E+00  0.0000000E+00  0.0000000E+00  0.0000000E+00  0.0000000E+00  0.0000000E+00  0.0000000E+00  0.0000000E+00  0.0000000E+00  0.5537776E-01  0.3895361E+00  0.6248651E+00  0.1128513E+01  0.1971746E+00  0.8820882E+00  0.6972947E+00  0.1661591E+01  0.5328858E+00  0.1025188E+01  0.1667075E-01  0.2585307E+00  0.3933423E+00  0.8906667E+00  0.2328150E+00  0.9970892E+00  0.4526948E+00  0.1321011E+01  0.3533896E+00  0.8445085E+00  0.8622795E-03  0.7215615E-01  0.0000000E+00  0.0000000E+00  0.0000000E+00  0.0000000E+00  0.6725794E-01  0.4499603E+00  0.0000000E+00  0.0000000E+00  0.3017970E-02  0.9541280E-01  0.1465872E-01  0.2971695E+00  0.0000000E+00  0.0000000E+00  0.8622780E-03  0.5101854E-01  0.0000000E+00  0.0000000E+00  0.0000000E+00  0.0000000E+00  0.0000000E+00  0.0000000E+00  0.0000000E+00  0.0000000E+00  0.0000000E+00  0.0000000E+00  0.0000000E+00  0.0000000E+00  0.0000000E+00  0.0000000E+00  0.0000000E+00  0.0000000E+00  0.0000000E+00  0.0000000E+00  0.0000000E+00  0.0000000E+00  0.0000000E+00  0.0000000E+00  0.0000000E+00  0.0000000E+00  0.0000000E+00  0.0000000E+00  0.0000000E+00  0.0000000E+00  0.0000000E+00  0.0000000E+00  0.5044227E-01  0.5496223E+00  0.2155693E-02  0.1140749E+00  0.2802405E-02  0.9194676E-01  0.4311364E-02  0.1613021E+00  0.6294677E-01  0.6300759E+00  0.2041464E+00  0.7908912E+00  0.0000000E+00  0.0000000E+00  0.0000000E+00  0.0000000E+00  0.0000000E+00  0.0000000E+00  0.0000000E+00  0.0000000E+00  0.0000000E+00  0.0000000E+00  0.0000000E+00  0.0000000E+00  0.2802389E-01  0.4104274E+00  0.0000000E+00  0.0000000E+00  0.2155723E-03  0.2551198E-01  0.8622897E-02  0.4563063E+00  0.0000000E+00  0.0000000E+00  0.7329254E-02  0.2102575E+00  0.0000000E+00  0.0000000E+00  0.0000000E+00  0.0000000E+00  0.0000000E+00  0.0000000E+00
  0.2759998E+01  0.1006713E+00  0.4425935E+00  0.4521851E+00  0.1173877E+01  0.1851767E+00  0.1039156E+01  0.8816010E-01  0.7197891E+00  0.4448045E+00  0.1152981E+01  0.1265465E-02  0.8645918E-01  0.2071167E+00  0.7890110E+00  0.7592788E-02  0.2116659E+00  0.2362172E-01  0.3728371E+00  0.2431796E+00  0.8487145E+00  0.0000000E+00  0.0000000E+00  0.1553436E+01  0.2408666E+01  0.0000000E+00  0.0000000E+00  0.0000000E+00  0.0000000E+00  0.0000000E+00  0.0000000E+00  0.0000000E+00  0.0000000E+00  0.0000000E+00  0.0000000E+00  0.0000000E+00  0.0000000E+00  0.0000000E+00  0.0000000E+00  0.0000000E+00  0.0000000E+00  0.0000000E+00  0.0000000E+00  0.7780171E-01  0.4594004E+00  0.7156867E+00  0.1200057E+01  0.2005024E+00  0.8822479E+00  0.6352580E+00  0.1571223E+01  0.5604529E+00  0.1031661E+01  0.2277814E-01  0.2986652E+00  0.4168927E+00  0.9003589E+00  0.2553437E+00  0.1017793E+01  0.4417841E+00  0.1292797E+01  0.3972079E+00  0.8782265E+00  0.1265454E-02  0.8645956E-01  0.0000000E+00  0.0000000E+00  0.0000000E+00  0.0000000E+00  0.7192001E-01  0.4607331E+00  0.0000000E+00  0.0000000E+00  0.6327294E-02  0.1365710E+00  0.1898190E-01  0.3343529E+00  0.0000000E+00  0.0000000E+00  0.6327266E-03  0.4322944E-01  0.0000000E+00  0.0000000E+00  0.0000000E+00  0.0000000E+00  0.0000000E+00  0.0000000E+00  0.0000000E+00  0.0000000E+00  0.0000000E+00  0.0000000E+00  0.0000000E+00  0.0000000E+00  0.0000000E+00  0.0000000E+00  0.0000000E+00  0.0000000E+00  0.0000000E+00  0.0000000E+00  0.0000000E+00  0.0000000E+00  0.0000000E+00  0.0000000E+00  0.0000000E+00  0.0000000E+00  0.0000000E+00  0.0000000E+00  0.0000000E+00  0.0000000E+00  0.0000000E+00  0.0000000E+00  0.4977416E-01  0.5400119E+00  0.4640089E-02  0.1655094E+00  0.4218192E-02  0.1115501E+00  0.5483663E-02  0.1799130E+00  0.6538179E-01  0.6221023E+00  0.2163903E+00  0.7983106E+00  0.0000000E+00  0.0000000E+00  0.0000000E+00  0.0000000E+00  0.0000000E+00  0.0000000E+00  0.0000000E+00  0.0000000E+00  0.0000000E+00  0.0000000E+00  0.4218175E-03  0.4992063E-01  0.3037104E-01  0.4225162E+00  0.0000000E+00  0.0000000E+00  0.2109082E-03  0.2496015E-01  0.5061780E-02  0.3458354E+00  0.0000000E+00  0.0000000E+00  0.1391977E-01  0.2864480E+00  0.0000000E+00  0.0000000E+00  0.0000000E+00  0.0000000E+00  0.8436335E-03  0.7059600E-01
  0.2789998E+01  0.1133815E+00  0.4724100E+00  0.4639812E+00  0.1169793E+01  0.1832806E+00  0.1022381E+01  0.9370739E-01  0.7398269E+00  0.4435481E+00  0.1120787E+01  0.3302361E-02  0.1381412E+00  0.2394237E+00  0.8312265E+00  0.1733759E-01  0.3161403E+00  0.3219821E-01  0.4302685E+00  0.2709967E+00  0.8994885E+00  0.0000000E+00  0.0000000E+00  0.1555404E+01  0.2405659E+01  0.0000000E+00  0.0000000E+00  0.0000000E+00  0.0000000E+00  0.0000000E+00  0.0000000E+00  0.0000000E+00  0.0000000E+00  0.0000000E+00  0.0000000E+00  0.0000000E+00  0.0000000E+00  0.0000000E+00  0.0000000E+00  0.0000000E+00  0.0000000E+00  0.0000000E+00  0.0000000E+00  0.9833727E-01  0.5043272E+00  0.8034313E+00  0.1250104E+01  0.2086015E+00  0.9055210E+00  0.5993745E+00  0.1518405E+01  0.5725487E+00  0.1037212E+01  0.2917101E-01  0.3340555E+00  0.4609534E+00  0.9373013E+00  0.2718938E+00  0.1043321E+01  0.4796675E+00  0.1342944E+01  0.4313714E+00  0.9109831E+00  0.4127960E-02  0.1544359E+00  0.0000000E+00  0.0000000E+00  0.0000000E+00  0.0000000E+00  0.7904962E-01  0.4764982E+00  0.0000000E+00  0.0000000E+00  0.7636598E-02  0.1483907E+00  0.2394222E-01  0.3712924E+00  0.0000000E+00  0.0000000E+00  0.1857590E-02  0.7325832E-01  0.0000000E+00  0.0000000E+00  0.0000000E+00  0.0000000E+00  0.0000000E+00  0.0000000E+00  0.0000000E+00  0.0000000E+00  0.0000000E+00  0.0000000E+00  0.0000000E+00  0.0000000E+00  0.0000000E+00  0.0000000E+00  0.0000000E+00  0.0000000E+00  0.0000000E+00  0.0000000E+00  0.0000000E+00  0.0000000E+00  0.0000000E+00  0.0000000E+00  0.0000000E+00  0.0000000E+00  0.0000000E+00  0.0000000E+00  0.0000000E+00  0.0000000E+00  0.0000000E+00  0.0000000E+00  0.4829792E-01  0.5262417E+00  0.2063960E-02  0.1092238E+00  0.6811128E-02  0.1401593E+00  0.4540679E-02  0.1619691E+00  0.9370521E-01  0.7494435E+00  0.2094934E+00  0.7845177E+00  0.0000000E+00  0.0000000E+00  0.0000000E+00  0.0000000E+00  0.0000000E+00  0.0000000E+00  0.0000000E+00  0.0000000E+00  0.0000000E+00  0.0000000E+00  0.1651168E-02  0.9769376E-01  0.3013384E-01  0.4163266E+00  0.0000000E+00  0.0000000E+00  0.2063979E-03  0.2442640E-01  0.2476777E-01  0.7564424E+00  0.0000000E+00  0.0000000E+00  0.1155815E-01  0.2582559E+00  0.0000000E+00  0.0000000E+00  0.0000000E+00  0.0000000E+00  0.1651171E-02  0.9769525E-01
  0.2819998E+01  0.1274127E+00  0.4969974E+00  0.5074984E+00  0.1209728E+01  0.2198070E+00  0.1103923E+01  0.1236424E+00  0.8437511E+00  0.4428468E+00  0.1124308E+01  0.4848699E-02  0.1655858E+00  0.2650645E+00  0.8690726E+00  0.2464741E-01  0.3726772E+00  0.4040587E-01  0.4764977E+00  0.2777902E+00  0.8888887E+00  0.0000000E+00  0.0000000E+00  0.1504206E+01  0.2312531E+01  0.0000000E+00  0.0000000E+00  0.0000000E+00  0.0000000E+00  0.0000000E+00  0.0000000E+00  0.0000000E+00  0.0000000E+00  0.0000000E+00  0.0000000E+00  0.0000000E+00  0.0000000E+00  0.0000000E+00  0.0000000E+00  0.0000000E+00  0.0000000E+00  0.0000000E+00  0.0000000E+00  0.1194270E+00  0.5407906E+00  0.9115547E+00  0.1298797E+01  0.2125361E+00  0.8872674E+00  0.5683752E+00  0.1448436E+01  0.5763231E+00  0.1034958E+01  0.3582659E-01  0.3659128E+00  0.5088397E+00  0.9786052E+00  0.2750319E+00  0.1046970E+01  0.5136926E+00  0.1372505E+01  0.5318756E+00  0.9979997E+00  0.1535443E-01  0.2943900E+00  0.4040597E-03  0.4781897E-01  0.0000000E+00  0.0000000E+00  0.9010493E-01  0.5025686E+00  0.0000000E+00  0.0000000E+00  0.1030343E-01  0.1704421E+00  0.2626392E-01  0.3846474E+00  0.0000000E+00  0.0000000E+00  0.3232471E-02  0.9558762E-01  0.0000000E+00  0.0000000E+00  0.0000000E+00  0.0000000E+00  0.0000000E+00  0.0000000E+00  0.0000000E+00  0.0000000E+00  0.0000000E+00  0.0000000E+00  0.0000000E+00  0.0000000E+00  0.0000000E+00  0.0000000E+00  0.0000000E+00  0.0000000E+00  0.0000000E+00  0.0000000E+00  0.0000000E+00  0.0000000E+00  0.0000000E+00  0.0000000E+00  0.0000000E+00  0.0000000E+00  0.0000000E+00  0.0000000E+00  0.0000000E+00  0.0000000E+00  0.0000000E+00  0.0000000E+00  0.4404256E-01  0.4973159E+00  0.3232471E-02  0.1352190E+00  0.7879234E-02  0.1491143E+00  0.7677120E-02  0.2083065E+00  0.8808395E-01  0.7038026E+00  0.2076868E+00  0.7653351E+00  0.0000000E+00  0.0000000E+00  0.0000000E+00  0.0000000E+00  0.0000000E+00  0.0000000E+00  0.0000000E+00  0.0000000E+00  0.0000000E+00  0.0000000E+00  0.4040588E-03  0.4781897E-01  0.3192061E-01  0.4238394E+00  0.0000000E+00  0.0000000E+00  0.1414219E-02  0.6324519E-01  0.2101140E-01  0.6893584E+00  0.0000000E+00  0.0000000E+00  0.1777877E-01  0.3167078E+00  0.0000000E+00  0.0000000E+00  0.0000000E+00  0.0000000E+00  0.1616222E-02  0.9562778E-01
  0.2849998E+01  0.1358179E+00  0.5052828E+00  0.5255498E+00  0.1214321E+01  0.2345919E+00  0.1131318E+01  0.1467635E+00  0.9020119E+00  0.4478208E+00  0.1108439E+01  0.3560372E-02  0.1404131E+00  0.2887868E+00  0.8950259E+00  0.2729580E-01  0.3879493E+00  0.4628472E-01  0.5043080E+00  0.2925452E+00  0.9044734E+00  0.0000000E+00  0.0000000E+00  0.1437583E+01  0.2246459E+01  0.0000000E+00  0.0000000E+00  0.0000000E+00  0.0000000E+00  0.0000000E+00  0.0000000E+00  0.0000000E+00  0.0000000E+00  0.0000000E+00  0.0000000E+00  0.0000000E+00  0.0000000E+00  0.0000000E+00  0.0000000E+00  0.0000000E+00  0.0000000E+00  0.0000000E+00  0.0000000E+00  0.1454114E+00  0.5937409E+00  0.1078103E+01  0.1407285E+01  0.2558225E+00  0.9675142E+00  0.5034640E+00  0.1351502E+01  0.5755923E+00  0.1018468E+01  0.3824101E-01  0.3764981E+00  0.5343224E+00  0.9847942E+00  0.3027692E+00  0.1073010E+01  0.4860599E+00  0.1317044E+01  0.5944500E+00  0.1035120E+01  0.2571349E-01  0.3765968E+00  0.0000000E+00  0.0000000E+00  0.0000000E+00  0.0000000E+00  0.8623976E-01  0.4845453E+00  0.0000000E+00  0.0000000E+00  0.1048335E-01  0.1701021E+00  0.2966957E-01  0.4043821E+00  0.0000000E+00  0.0000000E+00  0.6131792E-02  0.1301968E+00  0.0000000E+00  0.0000000E+00  0.0000000E+00  0.0000000E+00  0.0000000E+00  0.0000000E+00  0.0000000E+00  0.0000000E+00  0.0000000E+00  0.0000000E+00  0.0000000E+00  0.0000000E+00  0.0000000E+00  0.0000000E+00  0.0000000E+00  0.0000000E+00  0.0000000E+00  0.0000000E+00  0.0000000E+00  0.0000000E+00  0.0000000E+00  0.0000000E+00  0.0000000E+00  0.0000000E+00  0.0000000E+00  0.0000000E+00  0.0000000E+00  0.0000000E+00  0.7911890E-03  0.6620727E-01  0.4430703E-01  0.4934987E+00  0.5538348E-02  0.1750922E+00  0.8109797E-02  0.1496756E+00  0.4351598E-02  0.1552197E+00  0.9810951E-01  0.7485293E+00  0.2017576E+00  0.7446021E+00  0.0000000E+00  0.0000000E+00  0.0000000E+00  0.0000000E+00  0.0000000E+00  0.0000000E+00  0.0000000E+00  0.0000000E+00  0.0000000E+00  0.0000000E+00  0.2373565E-02  0.1146601E+00  0.2729618E-01  0.3879538E+00  0.0000000E+00  0.0000000E+00  0.5933947E-03  0.4054236E-01  0.2215319E-01  0.7003813E+00  0.0000000E+00  0.0000000E+00  0.1938461E-01  0.3271633E+00  0.0000000E+00  0.0000000E+00  0.0000000E+00  0.0000000E+00  0.3164765E-02  0.1323882E+00
  0.2879998E+01  0.1530212E+00  0.5309107E+00  0.5876824E+00  0.1275755E+01  0.2506493E+00  0.1157275E+01  0.1828534E+00  0.9982669E+00  0.4672034E+00  0.1120440E+01  0.5810950E-02  0.1774778E+00  0.3074000E+00  0.9184671E+00  0.3990201E-01  0.4636023E+00  0.6159656E-01  0.5748422E+00  0.3176627E+00  0.9429544E+00  0.0000000E+00  0.0000000E+00  0.1338616E+01  0.2175792E+01  0.0000000E+00  0.0000000E+00  0.0000000E+00  0.0000000E+00  0.0000000E+00  0.0000000E+00  0.0000000E+00  0.0000000E+00  0.0000000E+00  0.0000000E+00  0.0000000E+00  0.0000000E+00  0.0000000E+00  0.0000000E+00  0.0000000E+00  0.0000000E+00  0.0000000E+00  0.0000000E+00  0.1616687E+00  0.6153976E+00  0.1249782E+01  0.1502290E+01  0.2729879E+00  0.9777436E+00  0.4586785E+00  0.1291324E+01  0.5932349E+00  0.1022575E+01  0.4442165E-01  0.4007372E+00  0.5493333E+00  0.1000075E+01  0.3156039E+00  0.1079586E+01  0.4927706E+00  0.1315419E+01  0.6938311E+00  0.1108187E+01  0.3602812E-01  0.4454260E+00  0.7747937E-03  0.6483505E-01  0.0000000E+00  0.0000000E+00  0.9161947E-01  0.4985833E+00  0.0000000E+00  0.0000000E+00  0.1936981E-01  0.2284255E+00  0.3564075E-01  0.4383205E+00  0.0000000E+00  0.0000000E+00  0.1045978E-01  0.1681327E+00  0.0000000E+00  0.0000000E+00  0.0000000E+00  0.0000000E+00  0.0000000E+00  0.0000000E+00  0.0000000E+00  0.0000000E+00  0.0000000E+00  0.0000000E+00  0.0000000E+00  0.0000000E+00  0.0000000E+00  0.0000000E+00  0.0000000E+00  0.0000000E+00  0.0000000E+00  0.0000000E+00  0.0000000E+00  0.0000000E+00  0.0000000E+00  0.0000000E+00  0.0000000E+00  0.0000000E+00  0.0000000E+00  0.0000000E+00  0.0000000E+00  0.0000000E+00  0.0000000E+00  0.0000000E+00  0.3912769E-01  0.4591109E+00  0.7747927E-02  0.2048982E+00  0.7747927E-02  0.1447803E+00  0.1510883E-01  0.2859274E+00  0.1111838E+00  0.7822893E+00  0.1923444E+00  0.7215284E+00  0.0000000E+00  0.0000000E+00  0.0000000E+00  0.0000000E+00  0.0000000E+00  0.0000000E+00  0.0000000E+00  0.0000000E+00  0.0000000E+00  0.0000000E+00  0.3099188E-02  0.1296441E+00  0.2246876E-01  0.3484513E+00  0.0000000E+00  0.0000000E+00  0.1355894E-02  0.6063722E-01  0.3873992E-01  0.9161428E+00  0.0000000E+00  0.0000000E+00  0.1898264E-01  0.3203858E+00  0.0000000E+00  0.0000000E+00  0.0000000E+00  0.0000000E+00  0.6198367E-02  0.1832935E+00
  0.2909998E+01  0.1641747E+00  0.5458694E+00  0.6185083E+00  0.1287080E+01  0.2762417E+00  0.1206811E+01  0.2143892E+00  0.1066693E+01  0.4287783E+00  0.1072043E+01  0.7968482E-02  0.2056424E+00  0.3329654E+00  0.9476420E+00  0.4060155E-01  0.4627520E+00  0.5577890E-01  0.5416226E+00  0.3259497E+00  0.9347998E+00  0.0000000E+00  0.0000000E+00  0.1228857E+01  0.2055832E+01  0.0000000E+00  0.0000000E+00  0.0000000E+00  0.0000000E+00  0.0000000E+00  0.0000000E+00  0.0000000E+00  0.0000000E+00  0.0000000E+00  0.0000000E+00  0.0000000E+00  0.0000000E+00  0.0000000E+00  0.0000000E+00  0.0000000E+00  0.0000000E+00  0.0000000E+00  0.0000000E+00  0.1762314E+00  0.6315014E+00  0.1450238E+01  0.1590361E+01  0.3124160E+00  0.1038874E+01  0.4373830E+00  0.1237158E+01  0.5763847E+00  0.9968739E+00  0.5565334E-01  0.4425980E+00  0.5959892E+00  0.1032869E+01  0.3063403E+00  0.1058629E+01  0.4803848E+00  0.1283361E+01  0.7769889E+00  0.1169188E+01  0.5388205E-01  0.5324246E+00  0.3794507E-03  0.4490687E-01  0.0000000E+00  0.0000000E+00  0.9429365E-01  0.4977364E+00  0.0000000E+00  0.0000000E+00  0.2371576E-01  0.2499215E+00  0.3832459E-01  0.4496942E+00  0.0000000E+00  0.0000000E+00  0.1574749E-01  0.2039598E+00  0.0000000E+00  0.0000000E+00  0.0000000E+00  0.0000000E+00  0.0000000E+00  0.0000000E+00  0.0000000E+00  0.0000000E+00  0.0000000E+00  0.0000000E+00  0.0000000E+00  0.0000000E+00  0.0000000E+00  0.0000000E+00  0.0000000E+00  0.0000000E+00  0.0000000E+00  0.0000000E+00  0.0000000E+00  0.0000000E+00  0.0000000E+00  0.0000000E+00  0.0000000E+00  0.0000000E+00  0.0000000E+00  0.0000000E+00  0.0000000E+00  0.0000000E+00  0.7589023E-03  0.6350532E-01  0.3604813E-01  0.4362311E+00  0.9865791E-02  0.2287785E+00  0.1062475E-01  0.1676961E+00  0.1290140E-01  0.2615435E+00  0.9676129E-01  0.7218485E+00  0.1866926E+00  0.6989262E+00  0.0000000E+00  0.0000000E+00  0.0000000E+00  0.0000000E+00  0.0000000E+00  0.0000000E+00  0.0000000E+00  0.0000000E+00  0.0000000E+00  0.0000000E+00  0.7209568E-02  0.1956194E+00  0.1897238E-01  0.3169815E+00  0.0000000E+00  0.0000000E+00  0.2086946E-02  0.7444322E-01  0.4401615E-01  0.9663798E+00  0.0000000E+00  0.0000000E+00  0.1745500E-01  0.3040816E+00  0.0000000E+00  0.0000000E+00  0.0000000E+00  0.0000000E+00  0.1100414E-01  0.2415898E+00
  0.2939998E+01  0.1645629E+00  0.5364711E+00  0.6719317E+00  0.1343205E+01  0.3234191E+00  0.1281158E+01  0.2420135E+00  0.1118929E+01  0.4323475E+00  0.1058135E+01  0.1040899E-01  0.2325773E+00  0.3514861E+00  0.9768144E+00  0.4609648E-01  0.4877529E+00  0.5650621E-01  0.5394771E+00  0.3563206E+00  0.9730790E+00  0.0000000E+00  0.0000000E+00  0.1124655E+01  0.1950024E+01  0.0000000E+00  0.0000000E+00  0.0000000E+00  0.0000000E+00  0.0000000E+00  0.0000000E+00  0.0000000E+00  0.0000000E+00  0.0000000E+00  0.0000000E+00  0.7435099E-03  0.6221670E-01  0.0000000E+00  0.0000000E+00  0.0000000E+00  0.0000000E+00  0.0000000E+00  0.0000000E+00  0.1977720E+00  0.6650414E+00  0.1689739E+01  0.1688569E+01  0.3293664E+00  0.1067575E+01  0.4049587E+00  0.1173042E+01  0.5848787E+00  0.9954408E+00  0.8500646E-01  0.5413170E+00  0.6137558E+00  0.1049535E+01  0.3363083E+00  0.1095735E+01  0.5048344E+00  0.1306696E+01  0.8613417E+00  0.1208958E+01  0.8661763E-01  0.6659724E+00  0.1858763E-02  0.9836234E-01  0.0000000E+00  0.0000000E+00  0.9721175E-01  0.4984816E+00  0.0000000E+00  0.0000000E+00  0.3048311E-01  0.2817830E+00  0.3977713E-01  0.4533633E+00  0.0000000E+00  0.0000000E+00  0.2695169E-01  0.2635210E+00  0.0000000E+00  0.0000000E+00  0.0000000E+00  0.0000000E+00  0.0000000E+00  0.0000000E+00  0.0000000E+00  0.0000000E+00  0.0000000E+00  0.0000000E+00  0.0000000E+00  0.0000000E+00  0.0000000E+00  0.0000000E+00  0.0000000E+00  0.0000000E+00  0.0000000E+00  0.0000000E+00  0.0000000E+00  0.0000000E+00  0.0000000E+00  0.0000000E+00  0.0000000E+00  0.0000000E+00  0.0000000E+00  0.0000000E+00  0.0000000E+00  0.0000000E+00  0.1115261E-02  0.7619534E-01  0.4200752E-01  0.4658003E+00  0.1487008E-01  0.2778623E+00  0.1096638E-01  0.1686175E+00  0.1561366E-01  0.2847020E+00  0.9851373E-01  0.7202357E+00  0.1832742E+00  0.6888688E+00  0.0000000E+00  0.0000000E+00  0.0000000E+00  0.0000000E+00  0.0000000E+00  0.0000000E+00  0.0000000E+00  0.0000000E+00  0.0000000E+00  0.0000000E+00  0.8921940E-02  0.2153543E+00  0.2565021E-01  0.3645623E+00  0.0000000E+00  0.0000000E+00  0.3903356E-02  0.1007373E+00  0.5353173E-01  0.1054543E+01  0.0000000E+00  0.0000000E+00  0.2118960E-01  0.3314917E+00  0.0000000E+00  0.0000000E+00  0.0000000E+00  0.0000000E+00  0.1970271E-01  0.3196957E+00
  0.2969998E+01  0.1829824E+00  0.5585931E+00  0.7037780E+00  0.1359616E+01  0.3344095E+00  0.1303234E+01  0.2593672E+00  0.1150227E+01  0.3945098E+00  0.9847631E+00  0.1019983E-01  0.2279008E+00  0.3826688E+00  0.1011074E+01  0.6265514E-01  0.5652247E+00  0.7431246E-01  0.6142979E+00  0.3542578E+00  0.9565038E+00  0.0000000E+00  0.0000000E+00  0.9961708E+00  0.1842317E+01  0.0000000E+00  0.0000000E+00  0.0000000E+00  0.0000000E+00  0.0000000E+00  0.0000000E+00  0.0000000E+00  0.0000000E+00  0.0000000E+00  0.0000000E+00  0.0000000E+00  0.0000000E+00  0.0000000E+00  0.0000000E+00  0.0000000E+00  0.0000000E+00  0.0000000E+00  0.0000000E+00  0.2242322E+00  0.6908814E+00  0.1890444E+01  0.1756280E+01  0.3596645E+00  0.1091557E+01  0.3817607E+00  0.1129910E+01  0.5923155E+00  0.9949294E+00  0.9276927E-01  0.5599664E+00  0.6607904E+00  0.1075312E+01  0.3472762E+00  0.1098154E+01  0.4835122E+00  0.1262003E+01  0.9433506E+00  0.1257946E+01  0.1114663E+00  0.7483589E+00  0.1457100E-02  0.8621267E-01  0.0000000E+00  0.0000000E+00  0.9653329E-01  0.4905863E+00  0.0000000E+00  0.0000000E+00  0.3387771E-01  0.2936172E+00  0.4517009E-01  0.4779534E+00  0.0000000E+00  0.0000000E+00  0.3733835E-01  0.3108838E+00  0.0000000E+00  0.0000000E+00  0.0000000E+00  0.0000000E+00  0.0000000E+00  0.0000000E+00  0.0000000E+00  0.0000000E+00  0.0000000E+00  0.0000000E+00  0.0000000E+00  0.0000000E+00  0.0000000E+00  0.0000000E+00  0.0000000E+00  0.0000000E+00  0.0000000E+00  0.0000000E+00  0.0000000E+00  0.0000000E+00  0.0000000E+00  0.0000000E+00  0.0000000E+00  0.0000000E+00  0.0000000E+00  0.0000000E+00  0.0000000E+00  0.0000000E+00  0.3642726E-03  0.4311088E-01  0.3205659E-01  0.4031598E+00  0.2185660E-01  0.3332325E+00  0.1165687E-01  0.1720550E+00  0.1602804E-01  0.2855247E+00  0.9544132E-01  0.7072287E+00  0.1837738E+00  0.6831369E+00  0.0000000E+00  0.0000000E+00  0.0000000E+00  0.0000000E+00  0.0000000E+00  0.0000000E+00  0.0000000E+00  0.0000000E+00  0.0000000E+00  0.0000000E+00  0.1566385E-01  0.2822680E+00  0.2914168E-01  0.3845032E+00  0.0000000E+00  0.0000000E+00  0.7103320E-02  0.1344320E+00  0.7431207E-01  0.1229289E+01  0.0000000E+00  0.0000000E+00  0.2549928E-01  0.3598003E+00  0.0000000E+00  0.0000000E+00  0.0000000E+00  0.0000000E+00  0.2914196E-01  0.3845066E+00
  0.2999998E+01  0.1825563E+00  0.5494949E+00  0.7247665E+00  0.1355933E+01  0.3302466E+00  0.1270407E+01  0.2727678E+00  0.1158959E+01  0.4007637E+00  0.9993397E+00  0.1428101E-01  0.2668576E+00  0.3996919E+00  0.1014357E+01  0.6105251E-01  0.5491706E+00  0.7497571E-01  0.6135603E+00  0.3886226E+00  0.9951227E+00  0.0000000E+00  0.0000000E+00  0.8892370E+00  0.1730443E+01  0.0000000E+00  0.0000000E+00  0.0000000E+00  0.0000000E+00  0.0000000E+00  0.0000000E+00  0.0000000E+00  0.0000000E+00  0.0000000E+00  0.0000000E+00  0.1428116E-02  0.8449917E-01  0.0000000E+00  0.0000000E+00  0.0000000E+00  0.0000000E+00  0.0000000E+00  0.0000000E+00  0.2284914E+00  0.6976227E+00  0.2072326E+01  0.1837535E+01  0.3917797E+00  0.1133304E+01  0.3522651E+00  0.1088691E+01  0.5796936E+00  0.9787502E+00  0.1180594E+00  0.6276500E+00  0.6776375E+00  0.1082333E+01  0.3639372E+00  0.1116910E+01  0.4769892E+00  0.1260831E+01  0.1040127E+01  0.1307849E+01  0.1660147E+00  0.9058312E+00  0.2142151E-02  0.1034810E+00  0.0000000E+00  0.0000000E+00  0.9639733E-01  0.4860106E+00  0.0000000E+00  0.0000000E+00  0.4105798E-01  0.3205637E+00  0.4177209E-01  0.4551376E+00  0.0000000E+00  0.0000000E+00  0.5212609E-01  0.3584878E+00  0.0000000E+00  0.0000000E+00  0.0000000E+00  0.0000000E+00  0.0000000E+00  0.0000000E+00  0.0000000E+00  0.0000000E+00  0.0000000E+00  0.0000000E+00  0.0000000E+00  0.0000000E+00  0.0000000E+00  0.0000000E+00  0.3570268E-03  0.4225316E-01  0.0000000E+00  0.0000000E+00  0.0000000E+00  0.0000000E+00  0.0000000E+00  0.0000000E+00  0.0000000E+00  0.0000000E+00  0.0000000E+00  0.0000000E+00  0.0000000E+00  0.0000000E+00  0.2856233E-02  0.1194780E+00  0.2392082E-01  0.3450440E+00  0.3320373E-01  0.4105056E+00  0.1196034E-01  0.1725224E+00  0.1249621E-01  0.2496729E+00  0.1003239E+00  0.7062501E+00  0.1872593E+00  0.6847418E+00  0.0000000E+00  0.0000000E+00  0.0000000E+00  0.0000000E+00  0.0000000E+00  0.0000000E+00  0.0000000E+00  0.0000000E+00  0.0000000E+00  0.0000000E+00  0.1535214E-01  0.2766543E+00  0.2642017E-01  0.3625288E+00  0.0000000E+00  0.0000000E+00  0.8747158E-02  0.1476320E+00  0.5712429E-01  0.1067436E+01  0.0000000E+00  0.0000000E+00  0.2570602E-01  0.3576187E+00  0.0000000E+00  0.0000000E+00  0.0000000E+00  0.0000000E+00  0.3713095E-01  0.4293122E+00
  0.3029998E+01  0.1952956E+00  0.5638979E+00  0.7993771E+00  0.1409893E+01  0.3611925E+00  0.1320262E+01  0.2897936E+00  0.1170871E+01  0.3828920E+00  0.9554582E+00  0.1819967E-01  0.2981430E+00  0.4315430E+00  0.1037560E+01  0.6684946E-01  0.5715576E+00  0.9379637E-01  0.6715827E+00  0.4143926E+00  0.1014991E+01  0.0000000E+00  0.0000000E+00  0.7909778E+00  0.1625637E+01  0.0000000E+00  0.0000000E+00  0.0000000E+00  0.0000000E+00  0.0000000E+00  0.0000000E+00  0.0000000E+00  0.0000000E+00  0.0000000E+00  0.0000000E+00  0.3849877E-02  0.1373281E+00  0.0000000E+00  0.0000000E+00  0.0000000E+00  0.0000000E+00  0.0000000E+00  0.0000000E+00  0.2264848E+00  0.6850426E+00  0.2228858E+01  0.1868364E+01  0.4302534E+00  0.1161537E+01  0.3492907E+00  0.1058436E+01  0.5661727E+00  0.9591504E+00  0.1355593E+00  0.6632738E+00  0.7199325E+00  0.1099537E+01  0.3982841E+00  0.1157544E+01  0.4587221E+00  0.1210040E+01  0.1087069E+01  0.1316228E+01  0.2491970E+00  0.1098827E+01  0.4549871E-02  0.1492775E+00  0.0000000E+00  0.0000000E+00  0.9694744E-01  0.4813198E+00  0.0000000E+00  0.0000000E+00  0.5774871E-01  0.3752163E+00  0.4549874E-01  0.4700837E+00  0.0000000E+00  0.0000000E+00  0.6422324E-01  0.3980480E+00  0.0000000E+00  0.0000000E+00  0.0000000E+00  0.0000000E+00  0.0000000E+00  0.0000000E+00  0.0000000E+00  0.0000000E+00  0.0000000E+00  0.0000000E+00  0.0000000E+00  0.0000000E+00  0.0000000E+00  0.0000000E+00  0.6999872E-03  0.5857523E-01  0.0000000E+00  0.0000000E+00  0.0000000E+00  0.0000000E+00  0.0000000E+00  0.0000000E+00  0.0000000E+00  0.0000000E+00  0.0000000E+00  0.0000000E+00  0.0000000E+00  0.0000000E+00  0.4199912E-02  0.1434276E+00  0.2729922E-01  0.3648072E+00  0.3359981E-01  0.4044577E+00  0.1067503E-01  0.1614047E+00  0.9449747E-02  0.2150260E+00  0.9694706E-01  0.6925352E+00  0.1839202E+00  0.6640889E+00  0.0000000E+00  0.0000000E+00  0.0000000E+00  0.0000000E+00  0.0000000E+00  0.0000000E+00  0.0000000E+00  0.0000000E+00  0.0000000E+00  0.0000000E+00  0.2099957E-01  0.3201630E+00  0.2939939E-01  0.3784937E+00  0.0000000E+00  0.0000000E+00  0.1137472E-01  0.1691417E+00  0.1049975E+00  0.1431037E+01  0.0000000E+00  0.0000000E+00  0.3359908E-01  0.4044565E+00  0.0000000E+00  0.0000000E+00  0.0000000E+00  0.0000000E+00  0.3814898E-01  0.4307739E+00
  0.3059998E+01  0.2080684E+00  0.5770314E+00  0.8390333E+00  0.1414613E+01  0.3850295E+00  0.1347111E+01  0.3067921E+00  0.1199953E+01  0.3594652E+00  0.9171086E+00  0.2299158E-01  0.3316413E+00  0.4507454E+00  0.1053642E+01  0.6039704E-01  0.5415320E+00  0.8544546E-01  0.6377444E+00  0.4277534E+00  0.1019286E+01  0.0000000E+00  0.0000000E+00  0.7247606E+00  0.1566555E+01  0.2402148E-02  0.1074275E+00  0.0000000E+00  0.0000000E+00  0.0000000E+00  0.0000000E+00  0.3431631E-03  0.4061229E-01  0.0000000E+00  0.0000000E+00  0.6176983E-02  0.1722012E+00  0.0000000E+00  0.0000000E+00  0.0000000E+00  0.0000000E+00  0.3431631E-03  0.4061229E-01  0.2148990E+00  0.6635250E+00  0.2334647E+01  0.1910361E+01  0.4284965E+00  0.1163463E+01  0.3461353E+00  0.1041511E+01  0.5769704E+00  0.9503285E+00  0.1557955E+00  0.7101412E+00  0.7254431E+00  0.1110176E+01  0.3985294E+00  0.1132441E+01  0.4804332E+00  0.1220246E+01  0.1113544E+01  0.1311548E+01  0.2793329E+00  0.1140574E+01  0.3431631E-03  0.4061243E-01  0.0000000E+00  0.0000000E+00  0.9796798E-01  0.4769844E+00  0.0000000E+00  0.0000000E+00  0.6708812E-01  0.3979723E+00  0.4667014E-01  0.4748128E+00  0.0000000E+00  0.0000000E+00  0.8785025E-01  0.4645273E+00  0.0000000E+00  0.0000000E+00  0.0000000E+00  0.0000000E+00  0.0000000E+00  0.0000000E+00  0.0000000E+00  0.0000000E+00  0.0000000E+00  0.0000000E+00  0.0000000E+00  0.0000000E+00  0.0000000E+00  0.0000000E+00  0.6863385E-03  0.5743256E-01  0.0000000E+00  0.0000000E+00  0.0000000E+00  0.0000000E+00  0.0000000E+00  0.0000000E+00  0.0000000E+00  0.0000000E+00  0.0000000E+00  0.0000000E+00  0.0000000E+00  0.0000000E+00  0.4804292E-02  0.1518869E+00  0.1921711E-01  0.3033152E+00  0.3431668E-01  0.4127577E+00  0.1098130E-01  0.1620856E+00  0.1681528E-01  0.2837979E+00  0.8201643E-01  0.6304027E+00  0.1823940E+00  0.6581196E+00  0.0000000E+00  0.0000000E+00  0.0000000E+00  0.0000000E+00  0.0000000E+00  0.0000000E+00  0.0000000E+00  0.0000000E+00  0.0000000E+00  0.0000000E+00  0.3122767E-01  0.3861673E+00  0.3088479E-01  0.3840534E+00  0.0000000E+00  0.0000000E+00  0.1835926E-01  0.2092510E+00  0.8235839E-01  0.1255681E+01  0.0000000E+00  0.0000000E+00  0.3225738E-01  0.3924445E+00  0.0000000E+00  0.0000000E+00  0.0000000E+00  0.0000000E+00  0.6623036E-01  0.5690854E+00
  0.3089998E+01  0.2265946E+00  0.6006235E+00  0.8909647E+00  0.1451109E+01  0.3550413E+00  0.1302575E+01  0.3133099E+00  0.1211403E+01  0.3648027E+00  0.9187548E+00  0.2624941E-01  0.3507756E+00  0.4602087E+00  0.1055061E+01  0.6999758E-01  0.5756752E+00  0.1063431E+00  0.6999847E+00  0.4593649E+00  0.1048838E+01  0.0000000E+00  0.0000000E+00  0.6600496E+00  0.1496367E+01  0.5047988E-02  0.1541760E+00  0.0000000E+00  0.0000000E+00  0.0000000E+00  0.0000000E+00  0.0000000E+00  0.0000000E+00  0.0000000E+00  0.0000000E+00  0.7740178E-02  0.1908568E+00  0.0000000E+00  0.0000000E+00  0.0000000E+00  0.0000000E+00  0.2692241E-02  0.1126192E+00  0.2219569E+00  0.6691099E+00  0.2388036E+01  0.1896140E+01  0.4789973E+00  0.1214330E+01  0.3331671E+00  0.1020631E+01  0.6072139E+00  0.9757491E+00  0.2028117E+00  0.7955420E+00  0.7454156E+00  0.1115258E+01  0.4341209E+00  0.1162809E+01  0.5007594E+00  0.1224974E+01  0.1150557E+01  0.1318158E+01  0.3695115E+00  0.1283129E+01  0.5384431E-02  0.1592238E+00  0.0000000E+00  0.0000000E+00  0.1016398E+00  0.4828795E+00  0.0000000E+00  0.0000000E+00  0.8716206E-01  0.4501050E+00  0.4139303E-01  0.4433680E+00  0.3365280E-03  0.3982780E-01  0.9439670E-01  0.4765075E+00  0.0000000E+00  0.0000000E+00  0.0000000E+00  0.0000000E+00  0.6730597E-03  0.5632248E-01  0.0000000E+00  0.0000000E+00  0.0000000E+00  0.0000000E+00  0.0000000E+00  0.0000000E+00  0.0000000E+00  0.0000000E+00  0.1009603E-02  0.6897858E-01  0.0000000E+00  0.0000000E+00  0.0000000E+00  0.0000000E+00  0.0000000E+00  0.0000000E+00  0.0000000E+00  0.0000000E+00  0.0000000E+00  0.0000000E+00  0.0000000E+00  0.0000000E+00  0.3701818E-02  0.1320477E+00  0.1480748E-01  0.2637820E+00  0.4475899E-01  0.4605981E+00  0.1362947E-01  0.1787080E+00  0.1514415E-01  0.2667537E+00  0.8547898E-01  0.6512955E+00  0.1827374E+00  0.6543931E+00  0.0000000E+00  0.0000000E+00  0.0000000E+00  0.0000000E+00  0.0000000E+00  0.0000000E+00  0.0000000E+00  0.0000000E+00  0.0000000E+00  0.0000000E+00  0.3499923E-01  0.4046656E+00  0.2927833E-01  0.3703417E+00  0.0000000E+00  0.0000000E+00  0.2490326E-01  0.2442550E+00  0.9018964E-01  0.1300934E+01  0.0000000E+00  0.0000000E+00  0.3668202E-01  0.4142044E+00  0.0000000E+00  0.0000000E+00  0.6730597E-03  0.5632248E-01  0.6831556E-01  0.5717338E+00
  0.3119998E+01  0.2415152E+00  0.6142604E+00  0.9476895E+00  0.1493258E+01  0.4000699E+00  0.1365130E+01  0.3277844E+00  0.1220805E+01  0.3543537E+00  0.9031728E+00  0.3664023E-01  0.4173360E+00  0.4659218E+00  0.1059160E+01  0.7327934E-01  0.5853229E+00  0.1089279E+00  0.7034442E+00  0.4952965E+00  0.1081231E+01  0.0000000E+00  0.0000000E+00  0.5939406E+00  0.1404699E+01  0.1353367E-01  0.2497832E+00  0.0000000E+00  0.0000000E+00  0.0000000E+00  0.0000000E+00  0.3300905E-03  0.3906533E-01  0.0000000E+00  0.0000000E+00  0.1023283E-01  0.2172719E+00  0.0000000E+00  0.0000000E+00  0.0000000E+00  0.0000000E+00  0.4621259E-02  0.1461011E+00  0.1979055E+00  0.6339348E+00  0.2358703E+01  0.1865481E+01  0.4878749E+00  0.1211034E+01  0.3415363E+00  0.1020752E+01  0.6036233E+00  0.9575872E+00  0.2295245E+00  0.8347844E+00  0.7402807E+00  0.1101377E+01  0.4575108E+00  0.1170065E+01  0.4876557E+00  0.1200179E+01  0.1143216E+01  0.1302293E+01  0.4967866E+00  0.1480057E+01  0.4951376E-02  0.1512239E+00  0.0000000E+00  0.0000000E+00  0.9869971E-01  0.4762531E+00  0.0000000E+00  0.0000000E+00  0.9654897E-01  0.4657620E+00  0.3895063E-01  0.4225781E+00  0.3300919E-03  0.3906517E-01  0.1307151E+00  0.5501451E+00  0.0000000E+00  0.0000000E+00  0.0000000E+00  0.0000000E+00  0.9902745E-03  0.6765784E-01  0.0000000E+00  0.0000000E+00  0.0000000E+00  0.0000000E+00  0.0000000E+00  0.0000000E+00  0.0000000E+00  0.0000000E+00  0.9902834E-03  0.6765784E-01  0.0000000E+00  0.0000000E+00  0.0000000E+00  0.0000000E+00  0.0000000E+00  0.0000000E+00  0.0000000E+00  0.0000000E+00  0.0000000E+00  0.0000000E+00  0.0000000E+00  0.0000000E+00  0.4951376E-02  0.1512227E+00  0.1089296E-01  0.2241535E+00  0.3895101E-01  0.4225826E+00  0.1452430E-01  0.1888238E+00  0.1617439E-01  0.2729903E+00  0.7163053E-01  0.5736756E+00  0.1866658E+00  0.6530359E+00  0.0000000E+00  0.0000000E+00  0.0000000E+00  0.0000000E+00  0.0000000E+00  0.0000000E+00  0.0000000E+00  0.0000000E+00  0.1980580E-02  0.9567544E-01  0.4093127E-01  0.4330955E+00  0.2376660E-01  0.3306369E+00  0.0000000E+00  0.0000000E+00  0.2690268E-01  0.2479247E+00  0.1241141E+00  0.1510003E+01  0.0000000E+00  0.0000000E+00  0.4423213E-01  0.4500641E+00  0.0000000E+00  0.0000000E+00  0.9902745E-03  0.6765784E-01  0.9275565E-01  0.6691286E+00
  0.3149997E+01  0.2384467E+00  0.6044565E+00  0.1051646E+01  0.1549845E+01  0.4031701E+00  0.1348721E+01  0.3345199E+00  0.1224537E+01  0.3469862E+00  0.8813220E+00  0.3335486E-01  0.3987426E+00  0.4697243E+00  0.1045088E+01  0.7804390E-01  0.5948009E+00  0.1220869E+00  0.7440122E+00  0.5280080E+00  0.1098164E+01  0.0000000E+00  0.0000000E+00  0.5487859E+00  0.1337763E+01  0.2169698E-01  0.3129611E+00  0.0000000E+00  0.0000000E+00  0.0000000E+00  0.0000000E+00  0.6476670E-03  0.5419712E-01  0.0000000E+00  0.0000000E+00  0.1424875E-01  0.2538297E+00  0.0000000E+00  0.0000000E+00  0.0000000E+00  0.0000000E+00  0.9391115E-02  0.2061784E+00  0.2056747E+00  0.6362558E+00  0.2264549E+01  0.1809386E+01  0.4695567E+00  0.1181206E+01  0.3465039E+00  0.1019199E+01  0.6303945E+00  0.9693297E+00  0.2646793E+00  0.9064911E+00  0.7593854E+00  0.1111706E+01  0.4699901E+00  0.1187737E+01  0.4861873E+00  0.1216274E+01  0.1138010E+01  0.1300858E+01  0.5932714E+00  0.1604372E+01  0.9391165E-02  0.2061777E+00  0.0000000E+00  0.0000000E+00  0.1088106E+00  0.4892212E+00  0.0000000E+00  0.0000000E+00  0.1159333E+00  0.5053338E+00  0.4209831E-01  0.4349495E+00  0.1295340E-02  0.7664130E-01  0.1437836E+00  0.5735261E+00  0.0000000E+00  0.0000000E+00  0.0000000E+00  0.0000000E+00  0.4533643E-02  0.1433312E+00  0.0000000E+00  0.0000000E+00  0.0000000E+00  0.0000000E+00  0.0000000E+00  0.0000000E+00  0.0000000E+00  0.0000000E+00  0.4209844E-02  0.1381237E+00  0.0000000E+00  0.0000000E+00  0.0000000E+00  0.0000000E+00  0.0000000E+00  0.0000000E+00  0.0000000E+00  0.0000000E+00  0.0000000E+00  0.0000000E+00  0.0000000E+00  0.0000000E+00  0.1003890E-01  0.2131535E+00  0.1748714E-01  0.2810956E+00  0.4630865E-01  0.4559684E+00  0.1441052E-01  0.1822351E+00  0.1942999E-01  0.2962364E+00  0.8160593E-01  0.6149819E+00  0.1899325E+00  0.6466764E+00  0.0000000E+00  0.0000000E+00  0.0000000E+00  0.0000000E+00  0.0000000E+00  0.0000000E+00  0.0000000E+00  0.0000000E+00  0.2266830E-02  0.1013788E+00  0.3983127E-01  0.4231848E+00  0.3335497E-01  0.3875324E+00  0.0000000E+00  0.0000000E+00  0.3173563E-01  0.2705025E+00  0.1567346E+00  0.1679014E+01  0.0000000E+00  0.0000000E+00  0.4566060E-01  0.4528016E+00  0.0000000E+00  0.0000000E+00  0.3238353E-02  0.1211553E+00  0.1156080E+00  0.7189556E+00
  0.3179997E+01  0.2538830E+00  0.6103708E+00  0.1101953E+01  0.1548620E+01  0.3981463E+00  0.1333245E+01  0.3616015E+00  0.1259443E+01  0.3385658E+00  0.8659266E+00  0.4575629E-01  0.4583073E+00  0.4485049E+00  0.1008044E+01  0.7435400E-01  0.5729183E+00  0.1207472E+00  0.7308499E+00  0.5602007E+00  0.1120386E+01  0.0000000E+00  0.0000000E+00  0.5446289E+00  0.1311626E+01  0.3209269E-01  0.3765754E+00  0.0000000E+00  0.0000000E+00  0.0000000E+00  0.0000000E+00  0.2224265E-02  0.9947342E-01  0.0000000E+00  0.0000000E+00  0.1366340E-01  0.2462227E+00  0.0000000E+00  0.0000000E+00  0.0000000E+00  0.0000000E+00  0.1239219E-01  0.2345245E+00  0.1773789E+00  0.5917264E+00  0.2135101E+01  0.1733983E+01  0.5073424E+00  0.1200143E+01  0.3721925E+00  0.1046619E+01  0.6273471E+00  0.9604437E+00  0.3014397E+00  0.9435497E+00  0.7461871E+00  0.1075635E+01  0.4855213E+00  0.1196362E+01  0.5151803E+00  0.1226135E+01  0.1089615E+01  0.1255392E+01  0.6799887E+00  0.1689783E+01  0.1207461E-01  0.2315049E+00  0.0000000E+00  0.0000000E+00  0.1015240E+00  0.4726461E+00  0.0000000E+00  0.0000000E+00  0.1242457E+00  0.5184829E+00  0.3876581E-01  0.4135627E+00  0.6355071E-03  0.5317963E-01  0.1676105E+00  0.6137862E+00  0.0000000E+00  0.0000000E+00  0.0000000E+00  0.0000000E+00  0.5401770E-02  0.1549610E+00  0.0000000E+00  0.0000000E+00  0.0000000E+00  0.0000000E+00  0.0000000E+00  0.0000000E+00  0.0000000E+00  0.0000000E+00  0.8897104E-02  0.1987961E+00  0.0000000E+00  0.0000000E+00  0.0000000E+00  0.0000000E+00  0.0000000E+00  0.0000000E+00  0.0000000E+00  0.0000000E+00  0.0000000E+00  0.0000000E+00  0.0000000E+00  0.0000000E+00  0.1525190E-01  0.2600954E+00  0.1429895E-01  0.2518643E+00  0.5306453E-01  0.4830697E+00  0.1668211E-01  0.1919512E+00  0.2224249E-01  0.3138478E+00  0.7117720E-01  0.5708521E+00  0.1704732E+00  0.6083648E+00  0.0000000E+00  0.0000000E+00  0.1588760E-02  0.8407475E-01  0.0000000E+00  0.0000000E+00  0.0000000E+00  0.0000000E+00  0.6672815E-02  0.1722057E+00  0.4925169E-01  0.4655984E+00  0.2891539E-01  0.3575726E+00  0.0000000E+00  0.0000000E+00  0.3908324E-01  0.2959228E+00  0.2046301E+00  0.1897688E+01  0.0000000E+00  0.0000000E+00  0.4512092E-01  0.4458532E+00  0.0000000E+00  0.0000000E+00  0.7943888E-02  0.1878623E+00  0.1321880E+00  0.7666925E+00
  0.3209997E+01  0.2604938E+00  0.6207016E+00  0.1193760E+01  0.1610836E+01  0.4113190E+00  0.1345374E+01  0.3501984E+00  0.1240071E+01  0.3350778E+00  0.8479107E+00  0.5363704E-01  0.4866750E+00  0.4880305E+00  0.1039400E+01  0.7515409E-01  0.5679961E+00  0.1384562E+00  0.7740960E+00  0.5592932E+00  0.1107827E+01  0.0000000E+00  0.0000000E+00  0.5559054E+00  0.1310580E+01  0.5457229E-01  0.4879722E+00  0.0000000E+00  0.0000000E+00  0.0000000E+00  0.0000000E+00  0.3430259E-02  0.1223555E+00  0.0000000E+00  0.0000000E+00  0.2026985E-01  0.2968627E+00  0.0000000E+00  0.0000000E+00  0.0000000E+00  0.0000000E+00  0.2120524E-01  0.3036030E+00  0.1772691E+00  0.5910080E+00  0.2008849E+01  0.1670729E+01  0.5363688E+00  0.1244141E+01  0.3636034E+00  0.1018818E+01  0.6447819E+00  0.9553095E+00  0.3367890E+00  0.9831505E+00  0.7435367E+00  0.1059675E+01  0.4814858E+00  0.1170503E+01  0.5303354E+00  0.1213475E+01  0.1060748E+01  0.1219607E+01  0.7537178E+00  0.1780713E+01  0.1839856E-01  0.2828864E+00  0.0000000E+00  0.0000000E+00  0.1029072E+00  0.4657058E+00  0.3118428E-03  0.3690538E-01  0.1403256E+00  0.5468493E+00  0.4303419E-01  0.4314141E+00  0.1871089E-02  0.9038462E-01  0.1938112E+00  0.6541706E+00  0.0000000E+00  0.0000000E+00  0.0000000E+00  0.0000000E+00  0.8419841E-02  0.1915880E+00  0.0000000E+00  0.0000000E+00  0.0000000E+00  0.0000000E+00  0.0000000E+00  0.0000000E+00  0.0000000E+00  0.0000000E+00  0.2026985E-01  0.2968631E+00  0.0000000E+00  0.0000000E+00  0.0000000E+00  0.0000000E+00  0.0000000E+00  0.0000000E+00  0.0000000E+00  0.0000000E+00  0.0000000E+00  0.0000000E+00  0.0000000E+00  0.0000000E+00  0.1528052E-01  0.2578962E+00  0.2151735E-01  0.3058151E+00  0.5176663E-01  0.4868854E+00  0.1512434E-01  0.1848383E+00  0.3118427E-01  0.3677454E+00  0.6205792E-01  0.5195619E+00  0.1727595E+00  0.6087843E+00  0.0000000E+00  0.0000000E+00  0.3118428E-03  0.3690538E-01  0.0000000E+00  0.0000000E+00  0.0000000E+00  0.0000000E+00  0.9355198E-02  0.2019297E+00  0.4490494E-01  0.4405985E+00  0.2713049E-01  0.3431717E+00  0.0000000E+00  0.0000000E+00  0.4771193E-01  0.3224408E+00  0.2182887E+00  0.1940683E+01  0.0000000E+00  0.0000000E+00  0.5020667E-01  0.4655930E+00  0.0000000E+00  0.0000000E+00  0.8419841E-02  0.1915865E+00  0.1499953E+00  0.8022236E+00
  0.3239997E+01  0.2806869E+00  0.6424696E+00  0.1214573E+01  0.1596930E+01  0.4092443E+00  0.1306849E+01  0.3697583E+00  0.1251677E+01  0.3282855E+00  0.8450355E+00  0.5693322E-01  0.5039634E+00  0.4710776E+00  0.1011968E+01  0.7989065E-01  0.5842900E+00  0.1346813E+00  0.7583141E+00  0.5688705E+00  0.1094072E+01  0.0000000E+00  0.0000000E+00  0.5438217E+00  0.1271589E+01  0.7131910E-01  0.5483562E+00  0.0000000E+00  0.0000000E+00  0.0000000E+00  0.0000000E+00  0.4591395E-02  0.1492938E+00  0.0000000E+00  0.0000000E+00  0.2448719E-01  0.3230949E+00  0.0000000E+00  0.0000000E+00  0.0000000E+00  0.0000000E+00  0.2724210E-01  0.3406727E+00  0.1708673E+00  0.5865984E+00  0.1871686E+01  0.1626309E+01  0.5621859E+00  0.1257962E+01  0.3950629E+00  0.1052300E+01  0.6615685E+00  0.9653127E+00  0.3697607E+00  0.1025087E+01  0.7413533E+00  0.1044887E+01  0.5319901E+00  0.1223349E+01  0.5468929E+00  0.1234117E+01  0.1025539E+01  0.1201937E+01  0.7988955E+00  0.1809761E+01  0.2356917E-01  0.3170099E+00  0.0000000E+00  0.0000000E+00  0.1111122E+00  0.4807222E+00  0.0000000E+00  0.0000000E+00  0.1531916E+00  0.5668759E+00  0.4560756E-01  0.4398390E+00  0.3367109E-02  0.1201043E+00  0.2367685E+00  0.7024885E+00  0.0000000E+00  0.0000000E+00  0.0000000E+00  0.0000000E+00  0.1224345E-01  0.2287872E+00  0.0000000E+00  0.0000000E+00  0.0000000E+00  0.0000000E+00  0.0000000E+00  0.0000000E+00  0.0000000E+00  0.0000000E+00  0.2418151E-01  0.3210765E+00  0.0000000E+00  0.0000000E+00  0.0000000E+00  0.0000000E+00  0.0000000E+00  0.0000000E+00  0.0000000E+00  0.0000000E+00  0.0000000E+00  0.0000000E+00  0.0000000E+00  0.0000000E+00  0.1989635E-01  0.2913896E+00  0.2540524E-01  0.3290542E+00  0.4989352E-01  0.4682996E+00  0.1698820E-01  0.2001678E+00  0.2785462E-01  0.3444557E+00  0.6244247E-01  0.5262555E+00  0.1636060E+00  0.5856503E+00  0.0000000E+00  0.0000000E+00  0.1224371E-02  0.7244240E-01  0.0000000E+00  0.0000000E+00  0.0000000E+00  0.0000000E+00  0.1683519E-01  0.2681372E+00  0.4591366E-01  0.4412982E+00  0.3458829E-01  0.3835337E+00  0.0000000E+00  0.0000000E+00  0.4958687E-01  0.3272957E+00  0.2338535E+00  0.1988923E+01  0.0000000E+00  0.0000000E+00  0.5693348E-01  0.4907706E+00  0.0000000E+00  0.0000000E+00  0.1346819E-01  0.2399210E+00  0.1787594E+00  0.8796740E+00
  0.3269997E+01  0.2851765E+00  0.6362428E+00  0.1312287E+01  0.1651004E+01  0.4092816E+00  0.1299764E+01  0.3807343E+00  0.1260607E+01  0.3198836E+00  0.8186508E+00  0.5799682E-01  0.5033881E+00  0.4686336E+00  0.1002251E+01  0.8654439E-01  0.6015419E+00  0.1526569E+00  0.8028315E+00  0.6279011E+00  0.1147269E+01  0.0000000E+00  0.0000000E+00  0.5787738E+00  0.1314118E+01  0.1132865E+00  0.6958882E+00  0.0000000E+00  0.0000000E+00  0.0000000E+00  0.0000000E+00  0.1051752E-01  0.2101417E+00  0.0000000E+00  0.0000000E+00  0.2914909E-01  0.3490568E+00  0.0000000E+00  0.0000000E+00  0.0000000E+00  0.0000000E+00  0.3545906E-01  0.3847014E+00  0.1680138E+00  0.5723286E+00  0.1688004E+01  0.1526626E+01  0.5707498E+00  0.1260343E+01  0.4096863E+00  0.1072058E+01  0.6848455E+00  0.9633695E+00  0.3952659E+00  0.1058543E+01  0.7232057E+00  0.1027047E+01  0.5314893E+00  0.1203472E+01  0.5274853E+00  0.1202004E+01  0.9868441E+00  0.1176785E+01  0.8447202E+00  0.1840086E+01  0.3035066E-01  0.3561314E+00  0.0000000E+00  0.0000000E+00  0.1008118E+00  0.4564415E+00  0.0000000E+00  0.0000000E+00  0.1735381E+00  0.5934574E+00  0.4838087E-01  0.4486667E+00  0.3005042E-02  0.1124273E+00  0.2519724E+00  0.7267381E+00  0.0000000E+00  0.0000000E+00  0.0000000E+00  0.0000000E+00  0.2013362E-01  0.2904135E+00  0.0000000E+00  0.0000000E+00  0.0000000E+00  0.0000000E+00  0.0000000E+00  0.0000000E+00  0.0000000E+00  0.0000000E+00  0.3425735E-01  0.3781816E+00  0.0000000E+00  0.0000000E+00  0.0000000E+00  0.0000000E+00  0.0000000E+00  0.0000000E+00  0.0000000E+00  0.0000000E+00  0.0000000E+00  0.0000000E+00  0.0000000E+00  0.0000000E+00  0.2674489E-01  0.3382094E+00  0.2554277E-01  0.3268939E+00  0.5198759E-01  0.4676048E+00  0.1712861E-01  0.1907531E+00  0.3696186E-01  0.3926951E+00  0.6040113E-01  0.5155290E+00  0.1667741E+00  0.5827738E+00  0.0000000E+00  0.0000000E+00  0.3005003E-02  0.1124251E+00  0.0000000E+00  0.0000000E+00  0.0000000E+00  0.0000000E+00  0.2043413E-01  0.2925650E+00  0.5769625E-01  0.5071773E+00  0.3305547E-01  0.3715376E+00  0.0000000E+00  0.0000000E+00  0.5409037E-01  0.3405412E+00  0.2343897E+00  0.1972696E+01  0.0000000E+00  0.0000000E+00  0.6430732E-01  0.5162827E+00  0.0000000E+00  0.0000000E+00  0.1803014E-01  0.2748949E+00  0.2064466E+00  0.9323878E+00
  0.3299997E+01  0.2997883E+00  0.6357369E+00  0.1339439E+01  0.1652213E+01  0.4116156E+00  0.1304798E+01  0.3953850E+00  0.1266756E+01  0.3376984E+00  0.8408173E+00  0.6373357E-01  0.5234316E+00  0.4749039E+00  0.9987048E+00  0.9737152E-01  0.6365108E+00  0.1699571E+00  0.8339577E+00  0.6392573E+00  0.1151975E+01  0.0000000E+00  0.0000000E+00  0.5793122E+00  0.1287402E+01  0.1699564E+00  0.8412356E+00  0.0000000E+00  0.0000000E+00  0.0000000E+00  0.0000000E+00  0.1180254E-01  0.2205424E+00  0.0000000E+00  0.0000000E+00  0.3747308E-01  0.3917515E+00  0.0000000E+00  0.0000000E+00  0.0000000E+00  0.0000000E+00  0.5252138E-01  0.4629329E+00  0.1719216E+00  0.5816164E+00  0.1568503E+01  0.1451696E+01  0.5645594E+00  0.1241117E+01  0.4280398E+00  0.1081419E+01  0.7050070E+00  0.9756823E+00  0.4422011E+00  0.1107058E+01  0.7089400E+00  0.1008875E+01  0.5354497E+00  0.1204494E+01  0.5645587E+00  0.1227041E+01  0.9287632E+00  0.1107777E+01  0.8347338E+00  0.1806347E+01  0.4012853E-01  0.4082659E+00  0.0000000E+00  0.0000000E+00  0.1090255E+00  0.4717619E+00  0.1770353E-02  0.8552095E-01  0.1749718E+00  0.5914881E+00  0.4898064E-01  0.4526708E+00  0.6786498E-02  0.1673407E+00  0.2814859E+00  0.7506222E+00  0.0000000E+00  0.0000000E+00  0.0000000E+00  0.0000000E+00  0.3039172E-01  0.3531076E+00  0.0000000E+00  0.0000000E+00  0.0000000E+00  0.0000000E+00  0.0000000E+00  0.0000000E+00  0.0000000E+00  0.0000000E+00  0.5665264E-01  0.4805546E+00  0.0000000E+00  0.0000000E+00  0.0000000E+00  0.0000000E+00  0.0000000E+00  0.0000000E+00  0.0000000E+00  0.0000000E+00  0.0000000E+00  0.0000000E+00  0.0000000E+00  0.0000000E+00  0.3953892E-01  0.4023038E+00  0.2950650E-01  0.3479644E+00  0.5547236E-01  0.4781471E+00  0.1755671E-01  0.1928528E+00  0.4278417E-01  0.4183188E+00  0.5045612E-01  0.4696988E+00  0.1708456E+00  0.5916702E+00  0.0000000E+00  0.0000000E+00  0.3835822E-02  0.1258532E+00  0.0000000E+00  0.0000000E+00  0.0000000E+00  0.0000000E+00  0.1888412E-01  0.2787333E+00  0.5842296E-01  0.4928737E+00  0.2950645E-01  0.3479633E+00  0.0000000E+00  0.0000000E+00  0.6329137E-01  0.3620101E+00  0.2714578E+00  0.2101033E+01  0.0000000E+00  0.0000000E+00  0.6579918E-01  0.5173166E+00  0.0000000E+00  0.0000000E+00  0.2685064E-01  0.3320434E+00  0.2271974E+00  0.9675565E+00
  0.3329997E+01  0.3063873E+00  0.6391125E+00  0.1395802E+01  0.1641459E+01  0.4135077E+00  0.1301214E+01  0.3949545E+00  0.1249955E+01  0.3330934E+00  0.8147544E+00  0.7418174E-01  0.5586173E+00  0.4882637E+00  0.1013190E+01  0.9793998E-01  0.6284899E+00  0.1756024E+00  0.8454775E+00  0.6592249E+00  0.1162805E+01  0.0000000E+00  0.0000000E+00  0.6033015E+00  0.1295076E+01  0.2118205E+00  0.9309253E+00  0.0000000E+00  0.0000000E+00  0.0000000E+00  0.0000000E+00  0.1854517E-01  0.2779920E+00  0.0000000E+00  0.0000000E+00  0.5186886E-01  0.4558928E+00  0.5795431E-03  0.6858681E-01  0.0000000E+00  0.0000000E+00  0.6259013E-01  0.5024757E+00  0.1675525E+00  0.5674796E+00  0.1450523E+01  0.1403243E+01  0.6000155E+00  0.1251702E+01  0.4574520E+00  0.1110149E+01  0.7150574E+00  0.9685662E+00  0.4711706E+00  0.1130394E+01  0.6918787E+00  0.9828423E+00  0.5716185E+00  0.1228658E+01  0.5465043E+00  0.1192739E+01  0.9162467E+00  0.1110003E+01  0.8415029E+00  0.1810149E+01  0.4723246E-01  0.4379832E+00  0.0000000E+00  0.0000000E+00  0.1137374E+00  0.4792101E+00  0.5795392E-03  0.4849662E-01  0.1783479E+00  0.5937101E+00  0.5331790E-01  0.4671902E+00  0.4346573E-02  0.1327521E+00  0.3174408E+00  0.7865905E+00  0.0000000E+00  0.0000000E+00  0.0000000E+00  0.0000000E+00  0.3332419E-01  0.3662569E+00  0.0000000E+00  0.0000000E+00  0.0000000E+00  0.0000000E+00  0.0000000E+00  0.0000000E+00  0.0000000E+00  0.0000000E+00  0.7736904E-01  0.5613388E+00  0.0000000E+00  0.0000000E+00  0.0000000E+00  0.0000000E+00  0.0000000E+00  0.0000000E+00  0.0000000E+00  0.0000000E+00  0.0000000E+00  0.0000000E+00  0.0000000E+00  0.0000000E+00  0.4317594E-01  0.4163873E+00  0.2926680E-01  0.3434120E+00  0.5418766E-01  0.4683535E+00  0.1738627E-01  0.1886005E+00  0.4926126E-01  0.4444249E+00  0.5969328E-01  0.4957575E+00  0.1747295E+00  0.5960197E+00  0.0000000E+00  0.0000000E+00  0.3187462E-02  0.1136976E+00  0.1159083E-02  0.9699312E-01  0.0000000E+00  0.0000000E+00  0.3245446E-01  0.3614837E+00  0.6432905E-01  0.5183837E+00  0.3158524E-01  0.3566521E+00  0.0000000E+00  0.0000000E+00  0.7403709E-01  0.3858557E+00  0.2955723E+00  0.2170593E+01  0.0000000E+00  0.0000000E+00  0.6432984E-01  0.5069170E+00  0.0000000E+00  0.0000000E+00  0.3274441E-01  0.3630832E+00  0.2512323E+00  0.1023917E+01
  0.3359997E+01  0.3315803E+00  0.6666448E+00  0.1436450E+01  0.1676225E+01  0.3978991E+00  0.1260613E+01  0.4098524E+00  0.1267512E+01  0.3204794E+00  0.8017350E+00  0.7570810E-01  0.5605759E+00  0.4909688E+00  0.9953183E+00  0.1121388E+00  0.6660049E+00  0.1832959E+00  0.8444099E+00  0.6647279E+00  0.1154828E+01  0.0000000E+00  0.0000000E+00  0.6263597E+00  0.1292592E+01  0.2948655E+00  0.1088078E+01  0.0000000E+00  0.0000000E+00  0.0000000E+00  0.0000000E+00  0.2561552E-01  0.3185360E+00  0.0000000E+00  0.0000000E+00  0.7513954E-01  0.5504400E+00  0.2276961E-02  0.1347212E+00  0.0000000E+00  0.0000000E+00  0.7257824E-01  0.5393378E+00  0.1839220E+00  0.5896133E+00  0.1298793E+01  0.1318801E+01  0.5872652E+00  0.1231452E+01  0.4715199E+00  0.1110649E+01  0.7057678E+00  0.9514554E+00  0.5098486E+00  0.1186505E+01  0.6883944E+00  0.9545546E+00  0.5656298E+00  0.1215247E+01  0.5751246E+00  0.1218740E+01  0.8787255E+00  0.1074714E+01  0.8111628E+00  0.1763264E+01  0.4980829E-01  0.4453746E+00  0.0000000E+00  0.0000000E+00  0.1181212E+00  0.4819462E+00  0.1707714E-02  0.8249380E-01  0.1706325E+00  0.5752040E+00  0.5436236E-01  0.4672357E+00  0.5692361E-02  0.1505364E+00  0.3359930E+00  0.8019387E+00  0.0000000E+00  0.0000000E+00  0.0000000E+00  0.0000000E+00  0.3415405E-01  0.3674199E+00  0.0000000E+00  0.0000000E+00  0.0000000E+00  0.0000000E+00  0.0000000E+00  0.0000000E+00  0.0000000E+00  0.0000000E+00  0.1027466E+00  0.6352976E+00  0.0000000E+00  0.0000000E+00  0.0000000E+00  0.0000000E+00  0.0000000E+00  0.0000000E+00  0.0000000E+00  0.0000000E+00  0.0000000E+00  0.0000000E+00  0.0000000E+00  0.0000000E+00  0.5863164E-01  0.4799018E+00  0.3358494E-01  0.3643699E+00  0.5322374E-01  0.4649369E+00  0.1935412E-01  0.1983394E+00  0.5208590E-01  0.4526975E+00  0.6717006E-01  0.5240446E+00  0.1770355E+00  0.5896124E+00  0.0000000E+00  0.0000000E+00  0.4269294E-02  0.1303926E+00  0.2276961E-02  0.1347212E+00  0.0000000E+00  0.0000000E+00  0.3557735E-01  0.3779411E+00  0.6887772E-01  0.5216485E+00  0.4183921E-01  0.4062602E+00  0.0000000E+00  0.0000000E+00  0.7585109E-01  0.3894697E+00  0.3335746E+00  0.2282097E+01  0.0000000E+00  0.0000000E+00  0.6773952E-01  0.5152332E+00  0.0000000E+00  0.0000000E+00  0.3643126E-01  0.3793591E+00  0.2777949E+00  0.1050132E+01
  0.3389997E+01  0.3417724E+00  0.6602597E+00  0.1486233E+01  0.1678901E+01  0.3911655E+00  0.1250155E+01  0.4361821E+00  0.1302091E+01  0.3255982E+00  0.7945010E+00  0.8695751E-01  0.5883374E+00  0.4856706E+00  0.9817063E+00  0.1079273E+00  0.6428326E+00  0.2052296E+00  0.9035664E+00  0.6785997E+00  0.1143921E+01  0.0000000E+00  0.0000000E+00  0.6598646E+00  0.1318411E+01  0.3757881E+00  0.1204587E+01  0.0000000E+00  0.0000000E+00  0.0000000E+00  0.0000000E+00  0.2460509E-01  0.3094482E+00  0.0000000E+00  0.0000000E+00  0.9450632E-01  0.6082410E+00  0.1677606E-02  0.1146207E+00  0.0000000E+00  0.0000000E+00  0.9981596E-01  0.6260325E+00  0.1916190E+00  0.6064439E+00  0.1240158E+01  0.1277839E+01  0.6000288E+00  0.1236835E+01  0.4783098E+00  0.1115712E+01  0.7225006E+00  0.9643534E+00  0.5316178E+00  0.1184142E+01  0.6703984E+00  0.9400691E+00  0.5851157E+00  0.1236930E+01  0.5715120E+00  0.1202849E+01  0.8562457E+00  0.1044163E+01  0.7996686E+00  0.1732811E+01  0.6850293E-01  0.5155488E+00  0.8388298E-03  0.5730968E-01  0.1203655E+00  0.4818405E+00  0.2516427E-02  0.9924360E-01  0.1880359E+00  0.5946946E+00  0.6402895E-01  0.5010474E+00  0.8388228E-02  0.1810548E+00  0.3433526E+00  0.8145089E+00  0.0000000E+00  0.0000000E+00  0.0000000E+00  0.0000000E+00  0.4194035E-01  0.4031124E+00  0.0000000E+00  0.0000000E+00  0.0000000E+00  0.0000000E+00  0.0000000E+00  0.0000000E+00  0.0000000E+00  0.0000000E+00  0.1398052E+00  0.7311255E+00  0.0000000E+00  0.0000000E+00  0.0000000E+00  0.0000000E+00  0.0000000E+00  0.0000000E+00  0.0000000E+00  0.0000000E+00  0.0000000E+00  0.0000000E+00  0.0000000E+00  0.0000000E+00  0.6850299E-01  0.5155438E+00  0.3355252E-01  0.3609455E+00  0.4697315E-01  0.4314413E+00  0.2194935E-01  0.2074740E+00  0.4893075E-01  0.4375250E+00  0.9059222E-01  0.5942745E+00  0.1786672E+00  0.5876415E+00  0.0000000E+00  0.0000000E+00  0.6710478E-02  0.1619755E+00  0.0000000E+00  0.0000000E+00  0.0000000E+00  0.0000000E+00  0.3718781E-01  0.3798174E+00  0.7549322E-01  0.5485553E+00  0.3634863E-01  0.3755473E+00  0.0000000E+00  0.0000000E+00  0.8751637E-01  0.4113253E+00  0.3366427E+00  0.2271615E+01  0.0000000E+00  0.0000000E+00  0.7884832E-01  0.5500811E+00  0.0000000E+00  0.0000000E+00  0.4613467E-01  0.4225571E+00  0.2810065E+00  0.1065661E+01
  0.3419997E+01  0.3587884E+00  0.6777019E+00  0.1464533E+01  0.1641491E+01  0.3903796E+00  0.1213420E+01  0.4021949E+00  0.1240219E+01  0.3225225E+00  0.7948250E+00  0.1002717E+00  0.6300291E+00  0.4953167E+00  0.9804972E+00  0.1228009E+00  0.6825805E+00  0.1969777E+00  0.8653147E+00  0.6612498E+00  0.1123693E+01  0.0000000E+00  0.0000000E+00  0.6882608E+00  0.1330517E+01  0.4505424E+00  0.1312660E+01  0.0000000E+00  0.0000000E+00  0.0000000E+00  0.0000000E+00  0.3324089E-01  0.3619863E+00  0.0000000E+00  0.0000000E+00  0.1200543E+00  0.6737179E+00  0.3296652E-02  0.1592490E+00  0.0000000E+00  0.0000000E+00  0.1315909E+00  0.7113218E+00  0.2067050E+00  0.6172181E+00  0.1154628E+01  0.1222797E+01  0.5884574E+00  0.1226921E+01  0.4996243E+00  0.1131388E+01  0.7384513E+00  0.9619169E+00  0.5560304E+00  0.1205224E+01  0.6498978E+00  0.9087697E+00  0.5818558E+00  0.1184542E+01  0.5596961E+00  0.1179927E+01  0.8455021E+00  0.1031762E+01  0.7705898E+00  0.1677924E+01  0.6813069E-01  0.5136901E+00  0.5494354E-03  0.4597833E-01  0.1239017E+00  0.4860482E+00  0.1648335E-02  0.7962444E-01  0.2028814E+00  0.6124326E+00  0.6318557E-01  0.4933326E+00  0.8791144E-02  0.1837131E+00  0.3553526E+00  0.8035522E+00  0.0000000E+00  0.0000000E+00  0.0000000E+00  0.0000000E+00  0.3928434E-01  0.3868111E+00  0.0000000E+00  0.0000000E+00  0.0000000E+00  0.0000000E+00  0.0000000E+00  0.0000000E+00  0.0000000E+00  0.0000000E+00  0.1582343E+00  0.7818921E+00  0.0000000E+00  0.0000000E+00  0.1098888E-02  0.6501693E-01  0.0000000E+00  0.0000000E+00  0.2747182E-03  0.3251217E-01  0.0000000E+00  0.0000000E+00  0.0000000E+00  0.0000000E+00  0.7170188E-01  0.5203544E+00  0.3653769E-01  0.3731770E+00  0.4917510E-01  0.4346496E+00  0.2609814E-01  0.2295738E+00  0.6538352E-01  0.4994354E+00  0.9065843E-01  0.5890431E+00  0.1868104E+00  0.5928575E+00  0.0000000E+00  0.0000000E+00  0.9340486E-02  0.1893544E+00  0.1648335E-02  0.1126169E+00  0.0000000E+00  0.0000000E+00  0.4560379E-01  0.4214646E+00  0.8269074E-01  0.5711004E+00  0.3516446E-01  0.3661638E+00  0.0000000E+00  0.0000000E+00  0.1030261E+00  0.4433758E+00  0.3450443E+00  0.2278529E+01  0.5494423E-03  0.6502443E-01  0.8845921E-01  0.5785146E+00  0.0000000E+00  0.0000000E+00  0.5686706E-01  0.4643146E+00  0.3186736E+00  0.1121614E+01
  0.3449997E+01  0.3755175E+00  0.6750646E+00  0.1499654E+01  0.1670090E+01  0.3973869E+00  0.1220530E+01  0.4154711E+00  0.1252151E+01  0.3329964E+00  0.8013914E+00  0.1036667E+00  0.6289238E+00  0.4889046E+00  0.9719165E+00  0.1274237E+00  0.6897806E+00  0.2181300E+00  0.9033440E+00  0.6830065E+00  0.1131860E+01  0.0000000E+00  0.0000000E+00  0.6804832E+00  0.1310006E+01  0.5558610E+00  0.1440381E+01  0.0000000E+00  0.0000000E+00  0.0000000E+00  0.0000000E+00  0.4319410E-01  0.4093807E+00  0.0000000E+00  0.0000000E+00  0.1344456E+00  0.7074634E+00  0.4319389E-02  0.1806867E+00  0.0000000E+00  0.0000000E+00  0.1692688E+00  0.7948672E+00  0.2213800E+00  0.6340958E+00  0.1084257E+01  0.1169087E+01  0.5995010E+00  0.1207716E+01  0.5336300E+00  0.1165424E+01  0.7351971E+00  0.9440064E+00  0.5780814E+00  0.1208190E+01  0.6424211E+00  0.9079823E+00  0.6007598E+00  0.1216263E+01  0.5588257E+00  0.1175665E+01  0.7998072E+00  0.9957036E+00  0.7445611E+00  0.1623809E+01  0.7693937E-01  0.5376775E+00  0.1889732E-02  0.8451203E-01  0.1284993E+00  0.4880441E+00  0.4049423E-02  0.1236793E+00  0.1982834E+00  0.6009119E+00  0.6236146E-01  0.4920661E+00  0.1376791E-01  0.2277580E+00  0.3639122E+00  0.8138084E+00  0.0000000E+00  0.0000000E+00  0.0000000E+00  0.0000000E+00  0.4211441E-01  0.3968307E+00  0.0000000E+00  0.0000000E+00  0.0000000E+00  0.0000000E+00  0.0000000E+00  0.0000000E+00  0.0000000E+00  0.0000000E+00  0.1938337E+00  0.8436344E+00  0.0000000E+00  0.0000000E+00  0.1349817E-02  0.7143033E-01  0.0000000E+00  0.0000000E+00  0.0000000E+00  0.0000000E+00  0.0000000E+00  0.0000000E+00  0.0000000E+00  0.0000000E+00  0.9232814E-01  0.5836134E+00  0.3995452E-01  0.3866374E+00  0.4535396E-01  0.4116335E+00  0.2929122E-01  0.2378297E+00  0.5507239E-01  0.4530081E+00  0.9826674E-01  0.6100267E+00  0.1900533E+00  0.5952690E+00  0.0000000E+00  0.0000000E+00  0.1025875E-01  0.1966881E+00  0.4859315E-02  0.1916397E+00  0.0000000E+00  0.0000000E+00  0.5021320E-01  0.4375315E+00  0.8854774E-01  0.5824399E+00  0.3590518E-01  0.3667127E+00  0.0000000E+00  0.0000000E+00  0.1039366E+00  0.4408900E+00  0.3325928E+00  0.2218076E+01  0.1619774E-02  0.1106668E+00  0.9043734E-01  0.5830316E+00  0.0000000E+00  0.0000000E+00  0.6749106E-01  0.5006573E+00  0.3261155E+00  0.1107667E+01
  0.3479997E+01  0.3939273E+00  0.7026136E+00  0.1474655E+01  0.1625189E+01  0.4155011E+00  0.1238260E+01  0.4070137E+00  0.1234725E+01  0.3372349E+00  0.7991596E+00  0.1231132E+00  0.6797898E+00  0.4887392E+00  0.9541598E+00  0.1194002E+00  0.6628335E+00  0.2467588E+00  0.9484483E+00  0.6574897E+00  0.1092871E+01  0.1061351E-02  0.1256047E+00  0.7478802E+00  0.1356003E+01  0.6203462E+00  0.1498690E+01  0.0000000E+00  0.0000000E+00  0.0000000E+00  0.0000000E+00  0.5412738E-01  0.4496405E+00  0.0000000E+00  0.0000000E+00  0.1631767E+00  0.7691938E+00  0.6367880E-02  0.2174649E+00  0.0000000E+00  0.0000000E+00  0.2029802E+00  0.8595284E+00  0.2503479E+00  0.6695094E+00  0.1021415E+01  0.1122704E+01  0.5907981E+00  0.1182307E+01  0.5628555E+00  0.1185209E+01  0.7622037E+00  0.9473749E+00  0.5939829E+00  0.1229482E+01  0.6398843E+00  0.8892806E+00  0.5929270E+00  0.1191239E+01  0.5363140E+00  0.1140465E+01  0.8018210E+00  0.9887021E+00  0.6964956E+00  0.1578591E+01  0.7853723E-01  0.5400278E+00  0.3183990E-02  0.1087362E+00  0.1302736E+00  0.4887899E+00  0.2653281E-02  0.9926759E-01  0.1913004E+00  0.5898924E+00  0.6394402E-01  0.4913746E+00  0.1167441E-01  0.2079707E+00  0.3719905E+00  0.8228719E+00  0.0000000E+00  0.0000000E+00  0.0000000E+00  0.0000000E+00  0.4669848E-01  0.4139656E+00  0.0000000E+00  0.0000000E+00  0.0000000E+00  0.0000000E+00  0.0000000E+00  0.0000000E+00  0.1061351E-02  0.8881320E-01  0.2188967E+00  0.8828383E+00  0.0000000E+00  0.0000000E+00  0.1061351E-02  0.6279436E-01  0.0000000E+00  0.0000000E+00  0.2653282E-03  0.3140097E-01  0.0000000E+00  0.0000000E+00  0.0000000E+00  0.0000000E+00  0.9790602E-01  0.5968677E+00  0.3396238E-01  0.3536470E+00  0.4404439E-01  0.4021811E+00  0.3223749E-01  0.2515940E+00  0.5094304E-01  0.4344011E+00  0.1087852E+00  0.6358442E+00  0.1930305E+00  0.6007286E+00  0.0000000E+00  0.0000000E+00  0.1326650E-01  0.2216502E+00  0.9021145E-02  0.2587907E+00  0.0000000E+00  0.0000000E+00  0.5571817E-01  0.4538130E+00  0.9074233E-01  0.5955154E+00  0.3926877E-01  0.3799976E+00  0.2653282E-03  0.3140078E-01  0.1131580E+00  0.4537182E+00  0.3587270E+00  0.2288185E+01  0.2653281E-02  0.1404096E+00  0.9790697E-01  0.5968699E+00  0.0000000E+00  0.0000000E+00  0.8012918E-01  0.5397956E+00  0.3629693E+00  0.1156687E+01
  0.3509997E+01  0.4249534E+00  0.7097445E+00  0.1462770E+01  0.1615937E+01  0.4298192E+00  0.1255379E+01  0.4050477E+00  0.1214028E+01  0.3414079E+00  0.8053258E+00  0.1361440E+00  0.7176620E+00  0.4905888E+00  0.9538581E+00  0.1426669E+00  0.7157276E+00  0.2449072E+00  0.9383217E+00  0.6444699E+00  0.1085473E+01  0.2086519E-02  0.1746019E+00  0.7561829E+00  0.1369173E+01  0.7114985E+00  0.1602358E+01  0.0000000E+00  0.0000000E+00  0.0000000E+00  0.0000000E+00  0.5555333E-01  0.4470577E+00  0.0000000E+00  0.0000000E+00  0.1770940E+00  0.8002317E+00  0.1147583E-01  0.2893367E+00  0.0000000E+00  0.0000000E+00  0.2394305E+00  0.9238742E+00  0.2764637E+00  0.6964229E+00  0.9901377E+00  0.1090390E+01  0.5776219E+00  0.1181127E+01  0.5842170E+00  0.1208330E+01  0.7767048E+00  0.9488239E+00  0.6207446E+00  0.1225727E+01  0.6299555E+00  0.8772734E+00  0.6000413E+00  0.1197974E+01  0.5567486E+00  0.1145798E+01  0.7783508E+00  0.9716092E+00  0.6856771E+00  0.1559211E+01  0.7459274E-01  0.5221689E+00  0.4694642E-02  0.1308768E+00  0.1366681E+00  0.5019180E+00  0.4433830E-02  0.1271942E+00  0.1967890E+00  0.5869796E+00  0.7798261E-01  0.5387428E+00  0.1695292E-01  0.2482854E+00  0.3847016E+00  0.8234655E+00  0.0000000E+00  0.0000000E+00  0.0000000E+00  0.0000000E+00  0.4407749E-01  0.3988510E+00  0.0000000E+00  0.0000000E+00  0.0000000E+00  0.0000000E+00  0.0000000E+00  0.0000000E+00  0.5216316E-03  0.6173366E-01  0.2451636E+00  0.9264739E+00  0.0000000E+00  0.0000000E+00  0.2347290E-02  0.9257327E-01  0.0000000E+00  0.0000000E+00  0.5216288E-03  0.4365032E-01  0.0000000E+00  0.0000000E+00  0.0000000E+00  0.0000000E+00  0.1084985E+00  0.6277974E+00  0.3781820E-01  0.3697689E+00  0.4929424E-01  0.4259859E+00  0.2738557E-01  0.2272772E+00  0.5790069E-01  0.4604155E+00  0.1330103E+00  0.6980643E+00  0.1802235E+00  0.5686797E+00  0.0000000E+00  0.0000000E+00  0.1669229E-01  0.2463760E+00  0.1408374E-01  0.3204763E+00  0.0000000E+00  0.0000000E+00  0.6494258E-01  0.4847035E+00  0.1084974E+00  0.6247481E+00  0.3494935E-01  0.3556064E+00  0.0000000E+00  0.0000000E+00  0.1288411E+00  0.4787757E+00  0.3724454E+00  0.2303005E+01  0.1564876E-02  0.1069195E+00  0.8893749E-01  0.5647146E+00  0.0000000E+00  0.0000000E+00  0.9128488E-01  0.5702193E+00  0.3601824E+00  0.1144575E+01
  0.3539997E+01  0.4541903E+00  0.7329399E+00  0.1407441E+01  0.1564018E+01  0.4394902E+00  0.1252791E+01  0.4094892E+00  0.1212691E+01  0.3407699E+00  0.7880775E+00  0.1497446E+00  0.7418857E+00  0.4948737E+00  0.9456563E+00  0.1461570E+00  0.7212024E+00  0.2635912E+00  0.9723410E+00  0.6203870E+00  0.1053725E+01  0.3076955E-02  0.2102256E+00  0.7796581E+00  0.1366717E+01  0.7964156E+00  0.1666360E+01  0.0000000E+00  0.0000000E+00  0.0000000E+00  0.0000000E+00  0.6307684E-01  0.4795149E+00  0.0000000E+00  0.0000000E+00  0.1887217E+00  0.8161612E+00  0.1538473E-01  0.3320734E+00  0.0000000E+00  0.0000000E+00  0.2717905E+00  0.9813620E+00  0.2969733E+00  0.7112761E+00  0.9362358E+00  0.1051108E+01  0.5926557E+00  0.1178730E+01  0.6123075E+00  0.1235607E+01  0.7527334E+00  0.9304943E+00  0.6263202E+00  0.1218866E+01  0.6353900E+00  0.8686661E+00  0.5970959E+00  0.1176181E+01  0.5598329E+00  0.1139348E+01  0.7647023E+00  0.9433047E+00  0.6533364E+00  0.1506516E+01  0.8487216E-01  0.5472242E+00  0.5128203E-02  0.1356205E+00  0.1406412E+00  0.5002776E+00  0.4102567E-02  0.1213170E+00  0.1884622E+00  0.5737315E+00  0.8333330E-01  0.5474635E+00  0.2051274E-01  0.2706510E+00  0.3788496E+00  0.8178912E+00  0.0000000E+00  0.0000000E+00  0.0000000E+00  0.0000000E+00  0.4718003E-01  0.4089264E+00  0.0000000E+00  0.0000000E+00  0.0000000E+00  0.0000000E+00  0.0000000E+00  0.0000000E+00  0.2051328E-02  0.1213679E+00  0.2559005E+00  0.9407001E+00  0.0000000E+00  0.0000000E+00  0.3589775E-02  0.1134872E+00  0.0000000E+00  0.0000000E+00  0.5128251E-03  0.4291365E-01  0.0000000E+00  0.0000000E+00  0.0000000E+00  0.0000000E+00  0.1202587E+00  0.6517755E+00  0.3794883E-01  0.3672238E+00  0.4692382E-01  0.4123241E+00  0.3205133E-01  0.2416057E+00  0.4974388E-01  0.4241075E+00  0.1207650E+00  0.6502658E+00  0.1859013E+00  0.5725574E+00  0.0000000E+00  0.0000000E+00  0.1974342E-01  0.2655543E+00  0.1794876E-01  0.3586157E+00  0.0000000E+00  0.0000000E+00  0.6589636E-01  0.4895938E+00  0.1125653E+00  0.6417671E+00  0.3564132E-01  0.3559981E+00  0.7692298E-03  0.5255617E-01  0.1412826E+00  0.4980166E+00  0.4266686E+00  0.2456780E+01  0.5641033E-02  0.2012165E+00  0.1115428E+00  0.6303723E+00  0.0000000E+00  0.0000000E+00  0.1023068E+00  0.5990183E+00  0.3646131E+00  0.1152282E+01
  0.3569997E+01  0.4735686E+00  0.7420395E+00  0.1330695E+01  0.1511577E+01  0.4429788E+00  0.1252732E+01  0.4207923E+00  0.1206981E+01  0.3639369E+00  0.8182502E+00  0.1482456E+00  0.7353426E+00  0.4853324E+00  0.9244983E+00  0.1653939E+00  0.7532609E+00  0.2796023E+00  0.9866309E+00  0.6323188E+00  0.1042871E+01  0.1008490E-02  0.1193493E+00  0.8370413E+00  0.1393520E+01  0.8299810E+00  0.1670480E+01  0.0000000E+00  0.0000000E+00  0.0000000E+00  0.0000000E+00  0.7160212E-01  0.5048351E+00  0.0000000E+00  0.0000000E+00  0.2180922E+00  0.8727954E+00  0.2067393E-01  0.3815599E+00  0.0000000E+00  0.0000000E+00  0.3217065E+00  0.1061565E+01  0.3282062E+00  0.7346206E+00  0.9366320E+00  0.1031864E+01  0.5721521E+00  0.1138342E+01  0.6266075E+00  0.1245104E+01  0.7608178E+00  0.9264390E+00  0.6561837E+00  0.1241932E+01  0.6533313E+00  0.8737566E+00  0.5948321E+00  0.1173327E+01  0.5613889E+00  0.1137096E+01  0.7710686E+00  0.9374356E+00  0.6519830E+00  0.1499842E+01  0.7689670E-01  0.5205583E+00  0.8572120E-02  0.1737763E+00  0.1418109E+00  0.4940666E+00  0.9076338E-02  0.1787999E+00  0.1711863E+00  0.5441727E+00  0.8698142E-01  0.5633958E+00  0.2143029E-01  0.2742627E+00  0.3928052E+00  0.8161879E+00  0.0000000E+00  0.0000000E+00  0.0000000E+00  0.0000000E+00  0.5218900E-01  0.4261254E+00  0.0000000E+00  0.0000000E+00  0.2521258E-03  0.2983776E-01  0.0000000E+00  0.0000000E+00  0.2521237E-02  0.1334189E+00  0.2816165E+00  0.9741972E+00  0.0000000E+00  0.0000000E+00  0.1260608E-02  0.6670877E-01  0.0000000E+00  0.0000000E+00  0.7563685E-03  0.5167706E-01  0.0000000E+00  0.0000000E+00  0.0000000E+00  0.0000000E+00  0.1190026E+00  0.6455814E+00  0.3479291E-01  0.3487931E+00  0.4235655E-01  0.3958426E+00  0.3327974E-01  0.2509917E+00  0.5899644E-01  0.4526197E+00  0.1273297E+00  0.6637314E+00  0.1993012E+00  0.5867260E+00  0.0000000E+00  0.0000000E+00  0.2067399E-01  0.2694118E+00  0.1411873E-01  0.3154669E+00  0.0000000E+00  0.0000000E+00  0.7362112E-01  0.5063043E+00  0.1036220E+00  0.5989649E+00  0.4437308E-01  0.3933596E+00  0.1764839E-02  0.7892612E-01  0.1560625E+00  0.5203859E+00  0.4407082E+00  0.2455824E+01  0.5042409E-02  0.1886503E+00  0.1071482E+00  0.6130401E+00  0.0000000E+00  0.0000000E+00  0.1081650E+00  0.6084896E+00  0.3817066E+00  0.1153369E+01
  0.3599997E+01  0.4966969E+00  0.7550684E+00  0.1275741E+01  0.1479175E+01  0.4356228E+00  0.1234012E+01  0.4269431E+00  0.1199947E+01  0.3799623E+00  0.8208724E+00  0.1579354E+00  0.7423568E+00  0.4778951E+00  0.9113081E+00  0.1651239E+00  0.7517492E+00  0.2943022E+00  0.1010715E+01  0.6171160E+00  0.1022717E+01  0.3966978E-02  0.2347118E+00  0.8479376E+00  0.1380370E+01  0.8900859E+00  0.1717993E+01  0.0000000E+00  0.0000000E+00  0.0000000E+00  0.0000000E+00  0.9892581E-01  0.5895265E+00  0.0000000E+00  0.0000000E+00  0.2333052E+00  0.8976268E+00  0.2181857E-01  0.3886731E+00  0.0000000E+00  0.0000000E+00  0.3208280E+00  0.1039306E+01  0.3613258E+00  0.7610475E+00  0.9017425E+00  0.1012303E+01  0.5545490E+00  0.1113067E+01  0.6633075E+00  0.1270963E+01  0.7643877E+00  0.9204566E+00  0.6538897E+00  0.1225219E+01  0.6465315E+00  0.8655003E+00  0.6290953E+00  0.1182536E+01  0.5889275E+00  0.1155753E+01  0.7522399E+00  0.9188871E+00  0.6401695E+00  0.1468332E+01  0.7785136E-01  0.5191142E+00  0.1512397E-01  0.2286799E+00  0.1500007E+00  0.5077047E+00  0.1115716E-01  0.1965283E+00  0.1667325E+00  0.5314052E+00  0.9173614E-01  0.5721791E+00  0.3347143E-01  0.3392965E+00  0.3811999E+00  0.8033293E+00  0.0000000E+00  0.0000000E+00  0.0000000E+00  0.0000000E+00  0.5826569E-01  0.4460353E+00  0.0000000E+00  0.0000000E+00  0.9917472E-03  0.5867821E-01  0.0000000E+00  0.0000000E+00  0.9917447E-02  0.2622678E+00  0.2784339E+00  0.9620634E+00  0.0000000E+00  0.0000000E+00  0.5206613E-02  0.1343690E+00  0.0000000E+00  0.0000000E+00  0.2479354E-03  0.2934234E-01  0.0000000E+00  0.0000000E+00  0.0000000E+00  0.0000000E+00  0.1247147E+00  0.6541260E+00  0.3644677E-01  0.3538989E+00  0.4512440E-01  0.3998022E+00  0.3024855E-01  0.2318630E+00  0.6024828E-01  0.4553242E+00  0.1328916E+00  0.6726584E+00  0.2025598E+00  0.5925996E+00  0.0000000E+00  0.0000000E+00  0.1760350E-01  0.2466239E+00  0.1586790E-01  0.3316034E+00  0.0000000E+00  0.0000000E+00  0.7933895E-01  0.5254809E+00  0.1108278E+00  0.6229743E+00  0.4760349E-01  0.4059259E+00  0.3223151E-02  0.1057518E+00  0.1708229E+00  0.5403575E+00  0.4581843E+00  0.2480846E+01  0.9421663E-02  0.2556362E+00  0.1143032E+00  0.6292279E+00  0.0000000E+00  0.0000000E+00  0.1227261E+00  0.6425623E+00  0.4142994E+00  0.1202612E+01
  0.3629997E+01  0.5298933E+00  0.7708696E+00  0.1197060E+01  0.1415533E+01  0.4679541E+00  0.1268575E+01  0.4460063E+00  0.1229259E+01  0.3966305E+00  0.8339011E+00  0.1782541E+00  0.7897699E+00  0.5014849E+00  0.9232188E+00  0.1716743E+00  0.7562414E+00  0.2879927E+00  0.9936302E+00  0.5962200E+00  0.9902217E+00  0.6827912E-02  0.3053535E+00  0.9009610E+00  0.1435347E+01  0.9000613E+00  0.1718202E+01  0.0000000E+00  0.0000000E+00  0.0000000E+00  0.0000000E+00  0.9632327E-01  0.5785477E+00  0.0000000E+00  0.0000000E+00  0.2353174E+00  0.8907129E+00  0.2633611E-01  0.4233381E+00  0.0000000E+00  0.0000000E+00  0.3652956E+00  0.1102695E+01  0.3857220E+00  0.7863920E+00  0.9015259E+00  0.9982218E+00  0.5701269E+00  0.1127658E+01  0.7115656E+00  0.1274127E+01  0.7564358E+00  0.9056863E+00  0.6725553E+00  0.1225828E+01  0.6635213E+00  0.8656877E+00  0.6306080E+00  0.1185512E+01  0.5972775E+00  0.1135746E+01  0.7523699E+00  0.9123116E+00  0.6659644E+00  0.1481899E+01  0.9022602E-01  0.5507924E+00  0.1585047E-01  0.2321382E+00  0.1387567E+00  0.4862656E+00  0.1389980E-01  0.2174452E+00  0.1619232E+00  0.5207054E+00  0.9680988E-01  0.5813391E+00  0.3877297E-01  0.3618436E+00  0.3888233E+00  0.8017465E+00  0.0000000E+00  0.0000000E+00  0.0000000E+00  0.0000000E+00  0.4974686E-01  0.4091938E+00  0.0000000E+00  0.0000000E+00  0.4877042E-03  0.4081176E-01  0.4877068E-03  0.5771862E-01  0.9754314E-02  0.2579529E+00  0.2838495E+00  0.9724208E+00  0.0000000E+00  0.0000000E+00  0.7559413E-02  0.1605122E+00  0.0000000E+00  0.0000000E+00  0.1219290E-02  0.6452228E-01  0.0000000E+00  0.0000000E+00  0.0000000E+00  0.0000000E+00  0.1382650E+00  0.6829934E+00  0.4072360E-01  0.3707330E+00  0.4755117E-01  0.4104711E+00  0.3572502E-01  0.2469512E+00  0.4999035E-01  0.4101850E+00  0.1363076E+00  0.6784924E+00  0.1948368E+00  0.5821787E+00  0.0000000E+00  0.0000000E+00  0.2170308E-01  0.2713985E+00  0.1268035E-01  0.2940466E+00  0.0000000E+00  0.0000000E+00  0.9071357E-01  0.5597086E+00  0.1111959E+00  0.6290972E+00  0.4730762E-01  0.4033327E+00  0.2438534E-02  0.9123228E-01  0.1772826E+00  0.5489281E+00  0.4867345E+00  0.2542948E+01  0.1560680E-01  0.3261435E+00  0.1233955E+00  0.6477326E+00  0.0000000E+00  0.0000000E+00  0.1185192E+00  0.6304122E+00  0.4223565E+00  0.1190524E+01
  0.3659997E+01  0.5590656E+00  0.7851326E+00  0.1128396E+01  0.1357337E+01  0.4641618E+00  0.1251603E+01  0.4619965E+00  0.1236530E+01  0.3961517E+00  0.8311015E+00  0.1779879E+00  0.7819664E+00  0.4930561E+00  0.9062881E+00  0.1787045E+00  0.7750711E+00  0.3039225E+00  0.1003844E+01  0.5834944E+00  0.9917732E+00  0.2014914E-01  0.5199969E+00  0.9335904E+00  0.1453809E+01  0.9060076E+00  0.1708727E+01  0.0000000E+00  0.0000000E+00  0.0000000E+00  0.0000000E+00  0.1280935E+00  0.6594958E+00  0.0000000E+00  0.0000000E+00  0.2379567E+00  0.8931347E+00  0.4125815E-01  0.5249236E+00  0.0000000E+00  0.0000000E+00  0.3797238E+00  0.1112667E+01  0.3984054E+00  0.7757493E+00  0.8944943E+00  0.9870880E+00  0.5819334E+00  0.1129137E+01  0.7584765E+00  0.1336044E+01  0.7580001E+00  0.9118062E+00  0.6908305E+00  0.1236056E+01  0.6734862E+00  0.8685502E+00  0.6390218E+00  0.1191515E+01  0.5980840E+00  0.1143029E+01  0.7636818E+00  0.9209114E+00  0.6685295E+00  0.1479621E+01  0.8395518E-01  0.5275111E+00  0.2230797E-01  0.2728643E+00  0.1545977E+00  0.5031337E+00  0.1439246E-01  0.2194315E+00  0.1508885E+00  0.5024644E+00  0.1129755E+00  0.6136028E+00  0.3598091E-01  0.3458308E+00  0.3794815E+00  0.7948121E+00  0.0000000E+00  0.0000000E+00  0.0000000E+00  0.0000000E+00  0.5085352E-01  0.4102133E+00  0.0000000E+00  0.0000000E+00  0.9595020E-03  0.5677004E-01  0.1439236E-02  0.9833286E-01  0.1679136E-01  0.3354883E+00  0.2902490E+00  0.9815826E+00  0.0000000E+00  0.0000000E+00  0.6716504E-02  0.1500731E+00  0.0000000E+00  0.0000000E+00  0.1679136E-02  0.7509183E-01  0.0000000E+00  0.0000000E+00  0.0000000E+00  0.0000000E+00  0.1412865E+00  0.6861940E+00  0.4725492E-01  0.3956519E+00  0.5061321E-01  0.4112282E+00  0.3646109E-01  0.2480620E+00  0.5924928E-01  0.4422224E+00  0.1372181E+00  0.6733989E+00  0.1943009E+00  0.5724967E+00  0.0000000E+00  0.0000000E+00  0.1799035E-01  0.2452030E+00  0.2254814E-01  0.3968104E+00  0.0000000E+00  0.0000000E+00  0.1007472E+00  0.5869172E+00  0.1165769E+00  0.6355301E+00  0.5157269E-01  0.4188720E+00  0.5277211E-02  0.1330531E+00  0.1853125E+00  0.5516979E+00  0.4682360E+00  0.2474922E+01  0.2014960E-01  0.3674201E+00  0.1268971E+00  0.6554337E+00  0.0000000E+00  0.0000000E+00  0.1376899E+00  0.6709002E+00  0.4238616E+00  0.1187705E+01
  0.3689997E+01  0.5599199E+00  0.7744952E+00  0.1065000E+01  0.1312915E+01  0.4705631E+00  0.1248495E+01  0.4847138E+00  0.1261132E+01  0.3922155E+00  0.8172853E+00  0.1942192E+00  0.8039851E+00  0.5049003E+00  0.9056492E+00  0.1925652E+00  0.7931520E+00  0.3032441E+00  0.1001266E+01  0.5708560E+00  0.9669940E+00  0.1415909E-01  0.4324548E+00  0.9873911E+00  0.1451335E+01  0.9371142E+00  0.1724266E+01  0.0000000E+00  0.0000000E+00  0.0000000E+00  0.0000000E+00  0.1434823E+00  0.6895822E+00  0.0000000E+00  0.0000000E+00  0.2423548E+00  0.8927392E+00  0.3398211E-01  0.4727594E+00  0.0000000E+00  0.0000000E+00  0.4117995E+00  0.1150821E+01  0.4142926E+00  0.7813457E+00  0.8932173E+00  0.9809404E+00  0.5948449E+00  0.1127460E+01  0.7786083E+00  0.1334224E+01  0.7506049E+00  0.9001077E+00  0.7100144E+00  0.1235195E+01  0.6692652E+00  0.8594398E+00  0.6497532E+00  0.1185500E+01  0.6310371E+00  0.1163473E+01  0.7538252E+00  0.8998660E+00  0.6812994E+00  0.1478422E+01  0.8590011E-01  0.5288500E+00  0.3256631E-01  0.3264777E+00  0.1446640E+00  0.4855005E+00  0.2005912E-01  0.2567138E+00  0.1449026E+00  0.4842239E+00  0.1149309E+00  0.6182839E+00  0.4884938E-01  0.4008082E+00  0.3887955E+00  0.7904503E+00  0.0000000E+00  0.0000000E+00  0.0000000E+00  0.0000000E+00  0.5002951E-01  0.4035748E+00  0.0000000E+00  0.0000000E+00  0.1179959E-02  0.6244114E-01  0.2359884E-02  0.1248807E+00  0.3067903E-01  0.4629844E+00  0.2902636E+00  0.9674881E+00  0.0000000E+00  0.0000000E+00  0.1109166E-01  0.1911546E+00  0.0000000E+00  0.0000000E+00  0.1415933E-02  0.6839845E-01  0.0000000E+00  0.0000000E+00  0.0000000E+00  0.0000000E+00  0.1496124E+00  0.6984064E+00  0.5781718E-01  0.4333303E+00  0.5191731E-01  0.4147751E+00  0.4058986E-01  0.2588393E+00  0.5616498E-01  0.4344419E+00  0.1394670E+00  0.6749831E+00  0.1942206E+00  0.5659763E+00  0.0000000E+00  0.0000000E+00  0.1699119E-01  0.2363813E+00  0.2312699E-01  0.3982393E+00  0.0000000E+00  0.0000000E+00  0.1045418E+00  0.5944427E+00  0.1123329E+00  0.6092330E+00  0.4766933E-01  0.3999749E+00  0.5663725E-02  0.1367082E+00  0.2035416E+00  0.5741808E+00  0.5125698E+00  0.2566930E+01  0.2359889E-01  0.3942749E+00  0.1338007E+00  0.6656604E+00  0.0000000E+00  0.0000000E+00  0.1276711E+00  0.6393971E+00  0.4264327E+00  0.1172968E+01
  0.3719997E+01  0.5787115E+00  0.7876709E+00  0.1019605E+01  0.1273288E+01  0.4852908E+00  0.1226600E+01  0.4969044E+00  0.1244562E+01  0.3900889E+00  0.8061308E+00  0.2166391E+00  0.8482861E+00  0.4988805E+00  0.8890806E+00  0.1966728E+00  0.7982638E+00  0.3257733E+00  0.1023994E+01  0.5579725E+00  0.9442953E+00  0.3436513E-01  0.6677566E+00  0.1045965E+01  0.1485794E+01  0.8953568E+00  0.1677119E+01  0.0000000E+00  0.0000000E+00  0.0000000E+00  0.0000000E+00  0.1404766E+00  0.6747491E+00  0.0000000E+00  0.0000000E+00  0.2382318E+00  0.8857398E+00  0.3715130E-01  0.4901848E+00  0.4643968E-03  0.5496019E-01  0.4035572E+00  0.1137174E+01  0.4269332E+00  0.7844489E+00  0.8777835E+00  0.9647790E+00  0.6191913E+00  0.1146731E+01  0.7990690E+00  0.1326355E+01  0.7425729E+00  0.8869241E+00  0.7156301E+00  0.1216231E+01  0.6885423E+00  0.8740217E+00  0.6544890E+00  0.1183282E+01  0.6651707E+00  0.1174636E+01  0.7512373E+00  0.8996837E+00  0.7179505E+00  0.1508029E+01  0.9403969E-01  0.5477467E+00  0.3877726E-01  0.3530079E+00  0.1475624E+00  0.4892160E+00  0.2902454E-01  0.3058698E+00  0.1346671E+00  0.4663519E+00  0.1372290E+00  0.6664093E+00  0.5294091E-01  0.4115582E+00  0.3673426E+00  0.7619801E+00  0.0000000E+00  0.0000000E+00  0.0000000E+00  0.0000000E+00  0.4086762E-01  0.3622780E+00  0.0000000E+00  0.0000000E+00  0.2089816E-02  0.8241430E-01  0.4643968E-03  0.5495981E-01  0.3715149E-01  0.4963101E+00  0.2821163E+00  0.9462317E+00  0.0000000E+00  0.0000000E+00  0.1323505E-01  0.2070519E+00  0.0000000E+00  0.0000000E+00  0.4876157E-02  0.1258404E+00  0.1857592E-02  0.1099087E+00  0.0000000E+00  0.0000000E+00  0.1493094E+00  0.6861919E+00  0.6176483E-01  0.4489963E+00  0.5619158E-01  0.4255729E+00  0.4260883E-01  0.2697425E+00  0.5897796E-01  0.4374516E+00  0.1479136E+00  0.6897771E+00  0.2009692E+00  0.5697001E+00  0.0000000E+00  0.0000000E+00  0.2205852E-01  0.2669402E+00  0.3065014E-01  0.4718022E+00  0.0000000E+00  0.0000000E+00  0.1142418E+00  0.6137006E+00  0.1214390E+00  0.6359097E+00  0.5874589E-01  0.4366179E+00  0.1323524E-01  0.2106677E+00  0.2277879E+00  0.6031971E+00  0.4838986E+00  0.2481517E+01  0.3064980E-01  0.4454538E+00  0.1479039E+00  0.6897789E+00  0.0000000E+00  0.0000000E+00  0.1469823E+00  0.6811647E+00  0.4360636E+00  0.1178823E+01
  0.3749997E+01  0.6148885E+00  0.7960166E+00  0.9651700E+00  0.1220555E+01  0.4903570E+00  0.1229001E+01  0.5303413E+00  0.1298731E+01  0.3773639E+00  0.7875167E+00  0.2271288E+00  0.8549473E+00  0.4888736E+00  0.8741816E+00  0.2141057E+00  0.8212900E+00  0.3450302E+00  0.1050568E+01  0.5386786E+00  0.9194421E+00  0.5026991E-01  0.8006403E+00  0.1093132E+01  0.1498763E+01  0.8888547E+00  0.1665172E+01  0.9139957E-03  0.7648329E-01  0.0000000E+00  0.0000000E+00  0.1670325E+00  0.7290772E+00  0.0000000E+00  0.0000000E+00  0.2412912E+00  0.8888831E+00  0.3564553E-01  0.4763423E+00  0.0000000E+00  0.0000000E+00  0.4126674E+00  0.1126465E+01  0.4161715E+00  0.7711947E+00  0.8724116E+00  0.9536284E+00  0.6413183E+00  0.1155077E+01  0.8099475E+00  0.1332010E+01  0.7313434E+00  0.8809066E+00  0.7429168E+00  0.1228230E+01  0.6979805E+00  0.8684853E+00  0.6370500E+00  0.1161323E+01  0.6667560E+00  0.1174927E+01  0.7503100E+00  0.8949557E+00  0.6944027E+00  0.1473683E+01  0.9551172E-01  0.5472590E+00  0.4455656E-01  0.3749950E+00  0.1540109E+00  0.4916820E+00  0.3130440E-01  0.3149768E+00  0.1377902E+00  0.4676440E+00  0.1487569E+00  0.6909148E+00  0.7083399E-01  0.4754778E+00  0.3807920E+00  0.7731931E+00  0.0000000E+00  0.0000000E+00  0.0000000E+00  0.0000000E+00  0.3701749E-01  0.3443317E+00  0.0000000E+00  0.0000000E+00  0.6397904E-02  0.1429543E+00  0.2741972E-02  0.1324538E+00  0.5072668E-01  0.5777826E+00  0.2863058E+00  0.9480205E+00  0.0000000E+00  0.0000000E+00  0.1645182E-01  0.2288755E+00  0.0000000E+00  0.0000000E+00  0.4341485E-02  0.1177978E+00  0.9139957E-03  0.7648329E-01  0.0000000E+00  0.0000000E+00  0.1638314E+00  0.7156404E+00  0.7860387E-01  0.4983171E+00  0.5826710E-01  0.4346748E+00  0.4524315E-01  0.2700303E+00  0.5529624E-01  0.4222698E+00  0.1462422E+00  0.6802551E+00  0.1991369E+00  0.5601372E+00  0.0000000E+00  0.0000000E+00  0.2193597E-01  0.2668112E+00  0.3381784E-01  0.4764730E+00  0.0000000E+00  0.0000000E+00  0.1211037E+00  0.6364859E+00  0.1249939E+00  0.6397437E+00  0.6420787E-01  0.4600202E+00  0.1325273E-01  0.2055284E+00  0.2331852E+00  0.6013033E+00  0.5081826E+00  0.2532100E+01  0.2741964E-01  0.4180487E+00  0.1528674E+00  0.7057407E+00  0.0000000E+00  0.0000000E+00  0.1640615E+00  0.7140582E+00  0.4327769E+00  0.1167587E+01
  0.3779997E+01  0.6195570E+00  0.7905446E+00  0.9406852E+00  0.1225937E+01  0.4925005E+00  0.1225340E+01  0.5253302E+00  0.1279926E+01  0.3993922E+00  0.7992700E+00  0.2404031E+00  0.8968439E+00  0.4992422E+00  0.8735143E+00  0.2170153E+00  0.8231444E+00  0.3616116E+00  0.1061056E+01  0.5321888E+00  0.9070442E+00  0.8545551E-01  0.1034122E+01  0.1120691E+01  0.1502974E+01  0.8761511E+00  0.1625119E+01  0.8995335E-03  0.7527411E-01  0.0000000E+00  0.0000000E+00  0.1844068E+00  0.7723021E+00  0.0000000E+00  0.0000000E+00  0.2397276E+00  0.8734002E+00  0.2968493E-01  0.4314277E+00  0.0000000E+00  0.0000000E+00  0.3984974E+00  0.1099299E+01  0.4196872E+00  0.7554128E+00  0.8937638E+00  0.9612675E+00  0.6901018E+00  0.1203252E+01  0.8268296E+00  0.1330661E+01  0.7320713E+00  0.8682079E+00  0.7831998E+00  0.1254621E+01  0.7129591E+00  0.8685724E+00  0.6637076E+00  0.1192119E+01  0.6974415E+00  0.1196164E+01  0.7533630E+00  0.8801075E+00  0.7302008E+00  0.1496257E+01  0.9422672E-01  0.5392247E+00  0.4745067E-01  0.3836887E+00  0.1413402E+00  0.4727841E+00  0.3665623E-01  0.3378213E+00  0.1225632E+00  0.4415982E+00  0.1452834E+00  0.6765738E+00  0.7128820E-01  0.4714926E+00  0.3773551E+00  0.7674624E+00  0.0000000E+00  0.0000000E+00  0.0000000E+00  0.0000000E+00  0.3665585E-01  0.3378244E+00  0.0000000E+00  0.0000000E+00  0.7196393E-02  0.1503884E+00  0.4047890E-02  0.1596436E+00  0.6116810E-01  0.6313592E+00  0.2554699E+00  0.8930525E+00  0.0000000E+00  0.0000000E+00  0.1439282E-01  0.2124330E+00  0.0000000E+00  0.0000000E+00  0.5172323E-02  0.1275392E+00  0.3598136E-02  0.1505168E+00  0.0000000E+00  0.0000000E+00  0.1837368E+00  0.7496613E+00  0.8613151E-01  0.5259643E+00  0.5442227E-01  0.4121671E+00  0.4520280E-01  0.2709253E+00  0.6049399E-01  0.4323091E+00  0.1432537E+00  0.6712262E+00  0.2109404E+00  0.5725006E+00  0.0000000E+00  0.0000000E+00  0.2451235E-01  0.2767898E+00  0.4047938E-01  0.5033669E+00  0.0000000E+00  0.0000000E+00  0.1333583E+00  0.6605236E+00  0.1383053E+00  0.6637865E+00  0.6229282E-01  0.4433833E+00  0.1664162E-01  0.2314318E+00  0.2461368E+00  0.6151667E+00  0.5172340E+00  0.2517951E+01  0.3598154E-01  0.4747458E+00  0.1495439E+00  0.6782602E+00  0.0000000E+00  0.0000000E+00  0.1583179E+00  0.7024715E+00  0.4369539E+00  0.1148940E+01
  0.3809997E+01  0.6399445E+00  0.8129658E+00  0.8868667E+00  0.1161762E+01  0.4807890E+00  0.1213918E+01  0.5624684E+00  0.1301001E+01  0.3898057E+00  0.7855498E+00  0.2651839E+00  0.9223729E+00  0.5076827E+00  0.8830701E+00  0.2158240E+00  0.8214415E+00  0.3610350E+00  0.1052833E+01  0.5072349E+00  0.8774834E+00  0.9297009E-01  0.1069755E+01  0.1192125E+01  0.1542867E+01  0.8431453E+00  0.1587749E+01  0.1328157E-02  0.9074239E-01  0.0000000E+00  0.0000000E+00  0.2160433E+00  0.8209622E+00  0.0000000E+00  0.0000000E+00  0.2441602E+00  0.8681499E+00  0.3541728E-01  0.4673018E+00  0.1770843E-02  0.1047757E+00  0.3794059E+00  0.1064910E+01  0.4033672E+00  0.7506062E+00  0.8854311E+00  0.9517118E+00  0.7328377E+00  0.1217188E+01  0.8452888E+00  0.1346016E+01  0.7397797E+00  0.8602247E+00  0.7722445E+00  0.1247229E+01  0.7292207E+00  0.8754362E+00  0.6732250E+00  0.1180099E+01  0.6974272E+00  0.1200295E+01  0.7656764E+00  0.8851908E+00  0.7063481E+00  0.1460084E+01  0.1013828E+00  0.5551389E+00  0.5290440E-01  0.4032475E+00  0.1468715E+00  0.4768569E+00  0.4006569E-01  0.3501690E+00  0.1238511E+00  0.4379061E+00  0.1713301E+00  0.7303756E+00  0.8965065E-01  0.5234889E+00  0.3813949E+00  0.7615652E+00  0.0000000E+00  0.0000000E+00  0.0000000E+00  0.0000000E+00  0.3519572E-01  0.3284648E+00  0.0000000E+00  0.0000000E+00  0.9739964E-02  0.1735051E+00  0.3984462E-02  0.1571371E+00  0.7880297E-01  0.7102346E+00  0.2430487E+00  0.8633109E+00  0.0000000E+00  0.0000000E+00  0.1815145E-01  0.2365398E+00  0.0000000E+00  0.0000000E+00  0.7968839E-02  0.1569862E+00  0.8411543E-02  0.2282325E+00  0.0000000E+00  0.0000000E+00  0.1963471E+00  0.7713147E+00  0.9850448E-01  0.5488222E+00  0.5932396E-01  0.4263679E+00  0.5047029E-01  0.2825074E+00  0.5533947E-01  0.4121780E+00  0.1474255E+00  0.6772719E+00  0.2123900E+00  0.5694818E+00  0.0000000E+00  0.0000000E+00  0.2855516E-01  0.3030487E+00  0.5711047E-01  0.5969743E+00  0.0000000E+00  0.0000000E+00  0.1429979E+00  0.6700771E+00  0.1277273E+00  0.6348470E+00  0.7548279E-01  0.4863901E+00  0.2966176E-01  0.3085556E+00  0.2625320E+00  0.6304271E+00  0.5144279E+00  0.2508195E+01  0.5976691E-01  0.6058446E+00  0.1642490E+00  0.7139587E+00  0.0000000E+00  0.0000000E+00  0.1761965E+00  0.7348282E+00  0.4493572E+00  0.1165635E+01
  0.3839997E+01  0.6425627E+00  0.7946030E+00  0.8644571E+00  0.1159994E+01  0.4890001E+00  0.1201546E+01  0.5521948E+00  0.1284723E+01  0.3895187E+00  0.7750570E+00  0.2782751E+00  0.9336551E+00  0.4867060E+00  0.8619944E+00  0.2214024E+00  0.8270248E+00  0.3645748E+00  0.1051124E+01  0.4935717E+00  0.8573983E+00  0.1141867E+00  0.1184255E+01  0.1230441E+01  0.1558821E+01  0.8043148E+00  0.1549209E+01  0.2614960E-02  0.1263201E+00  0.0000000E+00  0.0000000E+00  0.2381795E+00  0.8490037E+00  0.0000000E+00  0.0000000E+00  0.2174778E+00  0.8118379E+00  0.3399441E-01  0.4542742E+00  0.4358282E-02  0.1630565E+00  0.3789524E+00  0.1056829E+01  0.3969879E+00  0.7310292E+00  0.8670031E+00  0.9341143E+00  0.7641501E+00  0.1232044E+01  0.8691862E+00  0.1343719E+01  0.7318977E+00  0.8483235E+00  0.7966911E+00  0.1250892E+01  0.7518023E+00  0.8614765E+00  0.6926764E+00  0.1195525E+01  0.7257948E+00  0.1204543E+01  0.7748960E+00  0.8755649E+00  0.7372029E+00  0.1476572E+01  0.9457418E-01  0.5288858E+00  0.5796498E-01  0.4166159E+00  0.1424117E+00  0.4640502E+00  0.4641521E-01  0.3735214E+00  0.1250811E+00  0.4361326E+00  0.1719398E+00  0.7288042E+00  0.9588134E-01  0.5410921E+00  0.3859239E+00  0.7629192E+00  0.0000000E+00  0.0000000E+00  0.0000000E+00  0.0000000E+00  0.2876488E-01  0.2949085E+00  0.4358333E-03  0.5157911E-01  0.1002393E-01  0.1746328E+00  0.4794119E-02  0.1710065E+00  0.8498680E-01  0.7226595E+00  0.2375271E+00  0.8472341E+00  0.0000000E+00  0.0000000E+00  0.1874086E-01  0.2384286E+00  0.0000000E+00  0.0000000E+00  0.8934446E-02  0.1648981E+00  0.9152320E-02  0.2361948E+00  0.4358333E-03  0.5157911E-01  0.1993940E+00  0.7733806E+00  0.9544557E-01  0.5374649E+00  0.5709286E-01  0.4135262E+00  0.5447810E-01  0.2901115E+00  0.5556784E-01  0.4129343E+00  0.1414298E+00  0.6569787E+00  0.2254300E+00  0.5826270E+00  0.0000000E+00  0.0000000E+00  0.3007176E-01  0.3058507E+00  0.6275892E-01  0.6200815E+00  0.8716661E-03  0.7294195E-01  0.1405550E+00  0.6612090E+00  0.1455637E+00  0.6706166E+00  0.7103954E-01  0.4673735E+00  0.3399455E-01  0.3264900E+00  0.2707582E+00  0.6432270E+00  0.4454169E+00  0.2302959E+01  0.6057977E-01  0.6050985E+00  0.1662645E+00  0.7107229E+00  0.3486595E-02  0.2062912E+00  0.1736792E+00  0.7247405E+00  0.4382203E+00  0.1152898E+01
  0.3869997E+01  0.6590873E+00  0.8057334E+00  0.8312564E+00  0.1117502E+01  0.4829438E+00  0.1183725E+01  0.5543865E+00  0.1270942E+01  0.4005585E+00  0.7828935E+00  0.2902802E+00  0.9426919E+00  0.4856251E+00  0.8400314E+00  0.2169030E+00  0.7989472E+00  0.3690197E+00  0.1057031E+01  0.4718979E+00  0.8285893E+00  0.1493272E+00  0.1331449E+01  0.1247529E+01  0.1562370E+01  0.8326499E+00  0.1561490E+01  0.7294554E-02  0.2092579E+00  0.0000000E+00  0.0000000E+00  0.2574565E+00  0.8800343E+00  0.0000000E+00  0.0000000E+00  0.2104744E+00  0.7982448E+00  0.3861845E-01  0.4802276E+00  0.3861837E-02  0.1523016E+00  0.3814591E+00  0.1056231E+01  0.3954325E+00  0.7175894E+00  0.8852251E+00  0.9262328E+00  0.7586392E+00  0.1217559E+01  0.8773522E+00  0.1348863E+01  0.7416894E+00  0.8468989E+00  0.8089845E+00  0.1250671E+01  0.7605737E+00  0.8700244E+00  0.7110092E+00  0.1187485E+01  0.7230239E+00  0.1204467E+01  0.7947554E+00  0.8846352E+00  0.7547739E+00  0.1499224E+01  0.9268394E-01  0.5220289E+00  0.5706950E-01  0.4164172E+00  0.1510432E+00  0.4737588E+00  0.5706931E-01  0.4101771E+00  0.1171383E+00  0.4208619E+00  0.1705645E+00  0.7199308E+00  0.1169254E+00  0.5866481E+00  0.3999121E+00  0.7695168E+00  0.0000000E+00  0.0000000E+00  0.0000000E+00  0.0000000E+00  0.3368440E-01  0.3163660E+00  0.8581693E-03  0.7181358E-01  0.1501837E-01  0.2119114E+00  0.5578188E-02  0.1830160E+00  0.1029849E+00  0.8060096E+00  0.2216286E+00  0.8168240E+00  0.0000000E+00  0.0000000E+00  0.1480329E-01  0.2104003E+00  0.0000000E+00  0.0000000E+00  0.1458912E-01  0.2088774E+00  0.7294574E-02  0.2092579E+00  0.4290954E-03  0.5078236E-01  0.1960972E+00  0.7610546E+00  0.9568688E-01  0.5361215E+00  0.5470966E-01  0.4017727E+00  0.5363770E-01  0.2928743E+00  0.5685488E-01  0.4141161E+00  0.1381688E+00  0.6435663E+00  0.2278473E+00  0.5817863E+00  0.0000000E+00  0.0000000E+00  0.3003655E-01  0.2989370E+00  0.6908475E-01  0.6406550E+00  0.8581828E-03  0.7181510E-01  0.1497559E+00  0.6752633E+00  0.1368797E+00  0.6448425E+00  0.7680750E-01  0.4810064E+00  0.4140740E-01  0.3647391E+00  0.2893147E+00  0.6652619E+00  0.4548369E+00  0.2315996E+01  0.5921510E-01  0.5936276E+00  0.1677737E+00  0.7001619E+00  0.1716349E-02  0.1436275E+00  0.1757138E+00  0.7222717E+00  0.4608468E+00  0.1166573E+01
  0.3899997E+01  0.6837007E+00  0.8057638E+00  0.8129255E+00  0.1098545E+01  0.4520927E+00  0.1140564E+01  0.5467368E+00  0.1251092E+01  0.3904065E+00  0.7639946E+00  0.2999848E+00  0.9553710E+00  0.4950894E+00  0.8512549E+00  0.2230916E+00  0.8025832E+00  0.3872385E+00  0.1067589E+01  0.4658248E+00  0.8218152E+00  0.1715419E+00  0.1414567E+01  0.1296608E+01  0.1575739E+01  0.8467265E+00  0.1549628E+01  0.7605289E-02  0.2120163E+00  0.0000000E+00  0.0000000E+00  0.2843543E+00  0.9195586E+00  0.0000000E+00  0.0000000E+00  0.2146359E+00  0.7852170E+00  0.4140660E-01  0.5033289E+00  0.5492706E-02  0.1802146E+00  0.3614644E+00  0.1016247E+01  0.3939761E+00  0.7200743E+00  0.8960160E+00  0.9252610E+00  0.8078563E+00  0.1258354E+01  0.8805268E+00  0.1333435E+01  0.7518731E+00  0.8492060E+00  0.8123590E+00  0.1253019E+01  0.7648336E+00  0.8536533E+00  0.7087015E+00  0.1191242E+01  0.7341977E+00  0.1197159E+01  0.8011652E+00  0.8755285E+00  0.7463765E+00  0.1480402E+01  0.9041905E-01  0.5093026E+00  0.7626411E-01  0.4715434E+00  0.1484090E+00  0.4681069E+00  0.6337754E-01  0.4283961E+00  0.1046756E+00  0.3951062E+00  0.1956306E+00  0.7619822E+00  0.1168282E+00  0.5827115E+00  0.4134373E+00  0.7763215E+00  0.0000000E+00  0.0000000E+00  0.0000000E+00  0.0000000E+00  0.3189958E-01  0.3096441E+00  0.2957621E-02  0.1322687E+00  0.1119693E-01  0.1816784E+00  0.6337761E-02  0.1935663E+00  0.1191511E+00  0.8431886E+00  0.2245663E+00  0.8225551E+00  0.0000000E+00  0.0000000E+00  0.2154820E-01  0.2515939E+00  0.0000000E+00  0.0000000E+00  0.1563330E-01  0.2145115E+00  0.1732318E-01  0.3197226E+00  0.2957643E-02  0.1322687E+00  0.2171757E+00  0.7948150E+00  0.1132392E+00  0.5720560E+00  0.5027961E-01  0.3840543E+00  0.5534998E-01  0.2948826E+00  0.5450534E-01  0.3978865E+00  0.1413320E+00  0.6418691E+00  0.2317489E+00  0.5832010E+00  0.0000000E+00  0.0000000E+00  0.3464626E-01  0.3202729E+00  0.8788291E-01  0.7158126E+00  0.0000000E+00  0.0000000E+00  0.1586589E+00  0.6859750E+00  0.1261216E+00  0.6193139E+00  0.7689832E-01  0.4825816E+00  0.4774417E-01  0.3778265E+00  0.3007264E+00  0.6606023E+00  0.4419508E+00  0.2253032E+01  0.5619447E-01  0.5739475E+00  0.1745018E+00  0.7147867E+00  0.4225152E-02  0.2235929E+00  0.1821051E+00  0.7404202E+00  0.4721640E+00  0.1184999E+01
  0.3929997E+01  0.6925190E+00  0.8131056E+00  0.8140876E+00  0.1087766E+01  0.4645683E+00  0.1154079E+01  0.5719191E+00  0.1270317E+01  0.4054799E+00  0.7683696E+00  0.3389074E+00  0.1008486E+01  0.4982704E+00  0.8425642E+00  0.2099190E+00  0.7865018E+00  0.3855077E+00  0.1061862E+01  0.4524999E+00  0.8032662E+00  0.1997282E+00  0.1512688E+01  0.1342749E+01  0.1589684E+01  0.8338500E+00  0.1542263E+01  0.1206682E-01  0.2649172E+00  0.0000000E+00  0.0000000E+00  0.3110333E+00  0.9457877E+00  0.0000000E+00  0.0000000E+00  0.1997253E+00  0.7574000E+00  0.4244115E-01  0.5004047E+00  0.5409197E-02  0.1774719E+00  0.3420289E+00  0.9938154E+00  0.3778115E+00  0.6983236E+00  0.8728198E+00  0.9036757E+00  0.8453607E+00  0.1264839E+01  0.8683830E+00  0.1316361E+01  0.7548610E+00  0.8482896E+00  0.8343974E+00  0.1251705E+01  0.7747629E+00  0.8664851E+00  0.7061078E+00  0.1180891E+01  0.7449430E+00  0.1204376E+01  0.8197743E+00  0.8886436E+00  0.7681091E+00  0.1496675E+01  0.8779507E-01  0.5005594E+00  0.8301026E-01  0.4897566E+00  0.1556223E+00  0.4749371E+00  0.6844686E-01  0.4454383E+00  0.1063091E+00  0.3961500E+00  0.1866152E+00  0.7425936E+00  0.1333586E+00  0.6227438E+00  0.4179643E+00  0.7748660E+00  0.0000000E+00  0.0000000E+00  0.0000000E+00  0.0000000E+00  0.3328791E-01  0.3154856E+00  0.4993082E-02  0.1705186E+00  0.1497936E-01  0.2083933E+00  0.8321861E-02  0.2200716E+00  0.1073516E+00  0.7990028E+00  0.2251046E+00  0.8167990E+00  0.0000000E+00  0.0000000E+00  0.1893222E-01  0.2366981E+00  0.0000000E+00  0.0000000E+00  0.1893232E-01  0.2341185E+00  0.2621367E-01  0.3899913E+00  0.1664382E-02  0.9847648E-01  0.2253097E+00  0.8028814E+00  0.1110948E+00  0.5751589E+00  0.5138744E-01  0.3835444E+00  0.6106117E-01  0.3021678E+00  0.6428689E-01  0.4294434E+00  0.1520826E+00  0.6583248E+00  0.2384273E+00  0.5884946E+00  0.0000000E+00  0.0000000E+00  0.3391147E-01  0.3125240E+00  0.9320470E-01  0.7344254E+00  0.3328761E-02  0.1392481E+00  0.1558266E+00  0.6747436E+00  0.1366922E+00  0.6326601E+00  0.8051416E-01  0.4876925E+00  0.5991742E-01  0.4150036E+00  0.3080164E+00  0.6656110E+00  0.3977834E+00  0.2125418E+01  0.6241380E-01  0.5998895E+00  0.1905686E+00  0.7362512E+00  0.5825298E-02  0.2605146E+00  0.1932716E+00  0.7546688E+00  0.4666518E+00  0.1164269E+01
  0.3959997E+01  0.7206557E+00  0.8216393E+00  0.7805888E+00  0.1059544E+01  0.4485362E+00  0.1117864E+01  0.5708646E+00  0.1257256E+01  0.3899355E+00  0.7452723E+00  0.3423988E+00  0.1017300E+01  0.5036582E+00  0.8457154E+00  0.2092041E+00  0.7777581E+00  0.4114503E+00  0.1076946E+01  0.4539663E+00  0.8047873E+00  0.1819574E+00  0.1433815E+01  0.1382585E+01  0.1599006E+01  0.8183855E+00  0.1508854E+01  0.1557296E-01  0.2985767E+00  0.0000000E+00  0.0000000E+00  0.3352253E+00  0.9804987E+00  0.0000000E+00  0.0000000E+00  0.1936337E+00  0.7344558E+00  0.4139065E-01  0.4856764E+00  0.6966799E-02  0.1998554E+00  0.3485419E+00  0.9828098E+00  0.3956069E+00  0.7040352E+00  0.8687299E+00  0.8959124E+00  0.8786327E+00  0.1281450E+01  0.8888794E+00  0.1311055E+01  0.7586246E+00  0.8438616E+00  0.8339673E+00  0.1246219E+01  0.7632732E+00  0.8453929E+00  0.7101987E+00  0.1169502E+01  0.7633422E+00  0.1205014E+01  0.8199643E+00  0.8738468E+00  0.7778186E+00  0.1476931E+01  0.8892895E-01  0.4973209E+00  0.8196226E-01  0.4865687E+00  0.1571640E+00  0.4721147E+00  0.7683960E-01  0.4683334E+00  0.1084998E+00  0.3900739E+00  0.1985561E+00  0.7529320E+00  0.1360549E+00  0.6260786E+00  0.4076595E+00  0.7630979E+00  0.0000000E+00  0.0000000E+00  0.0000000E+00  0.0000000E+00  0.3237517E-01  0.3050323E+00  0.1639225E-02  0.9699062E-01  0.1208941E-01  0.1858818E+00  0.9425676E-02  0.2324142E+00  0.1081894E+00  0.8072732E+00  0.2083930E+00  0.7741852E+00  0.0000000E+00  0.0000000E+00  0.2069530E-01  0.2476367E+00  0.0000000E+00  0.0000000E+00  0.2561305E-01  0.2699191E+00  0.2499866E-01  0.3779830E+00  0.5327490E-02  0.1747939E+00  0.2213021E+00  0.7913067E+00  0.1112585E+00  0.5748757E+00  0.4528392E-01  0.3576561E+00  0.6515942E-01  0.3079758E+00  0.7294668E-01  0.4530068E+00  0.1676107E+00  0.6928365E+00  0.2334835E+00  0.5855647E+00  0.0000000E+00  0.0000000E+00  0.4425967E-01  0.3569623E+00  0.1081929E+00  0.7895824E+00  0.4507909E-02  0.1607994E+00  0.1801099E+00  0.7152305E+00  0.1430339E+00  0.6476390E+00  0.9302699E-01  0.5163079E+00  0.6536428E-01  0.4376804E+00  0.3086912E+00  0.6725876E+00  0.4319425E+00  0.2218728E+01  0.6433921E-01  0.6043094E+00  0.1928152E+00  0.7346765E+00  0.1475324E-01  0.4112829E+00  0.1864636E+00  0.7359120E+00  0.4802987E+00  0.1182011E+01
  0.3989997E+01  0.7424183E+00  0.8262480E+00  0.7730343E+00  0.1035720E+01  0.4242600E+00  0.1076396E+01  0.5728119E+00  0.1257879E+01  0.3988283E+00  0.7469348E+00  0.3469576E+00  0.1004969E+01  0.4914721E+00  0.8208037E+00  0.2173765E+00  0.7807231E+00  0.4087224E+00  0.1075800E+01  0.4455574E+00  0.7902256E+00  0.2607736E+00  0.1702710E+01  0.1416188E+01  0.1593193E+01  0.8440787E+00  0.1528707E+01  0.2623868E-01  0.3842804E+00  0.0000000E+00  0.0000000E+00  0.3610847E+00  0.9982806E+00  0.0000000E+00  0.0000000E+00  0.1782151E+00  0.7018827E+00  0.4642192E-01  0.5146791E+00  0.1211027E-01  0.2613967E+00  0.3501880E+00  0.9861112E+00  0.4073515E+00  0.7063738E+00  0.8728138E+00  0.8956255E+00  0.8882148E+00  0.1279453E+01  0.8888912E+00  0.1305524E+01  0.7714234E+00  0.8380768E+00  0.8420591E+00  0.1249075E+01  0.7674518E+00  0.8513369E+00  0.7030623E+00  0.1146312E+01  0.7578282E+00  0.1183629E+01  0.8288054E+00  0.8853345E+00  0.7984672E+00  0.1481887E+01  0.1015233E+00  0.5325071E+00  0.9264267E-01  0.5111942E+00  0.1653004E+00  0.4861081E+00  0.7770727E-01  0.4646835E+00  0.1154487E+00  0.4001730E+00  0.2038609E+00  0.7497681E+00  0.1580404E+00  0.6685247E+00  0.4183076E+00  0.7644409E+00  0.0000000E+00  0.0000000E+00  0.0000000E+00  0.0000000E+00  0.3451413E-01  0.3122943E+00  0.5651522E-02  0.1786677E+00  0.1493588E-01  0.2049474E+00  0.1089917E-01  0.2480074E+00  0.1065699E+00  0.7894198E+00  0.1949741E+00  0.7414290E+00  0.0000000E+00  0.0000000E+00  0.2422058E-01  0.2605509E+00  0.0000000E+00  0.0000000E+00  0.3148636E-01  0.2966883E+00  0.2502774E-01  0.3753499E+00  0.5651454E-02  0.1910204E+00  0.2512802E+00  0.8358480E+00  0.1227208E+00  0.5936463E+00  0.4460606E-01  0.3522991E+00  0.7346963E-01  0.3271304E+00  0.7912061E-01  0.4735712E+00  0.1701461E+00  0.6858106E+00  0.2538079E+00  0.5959238E+00  0.0000000E+00  0.0000000E+00  0.4177982E-01  0.3428076E+00  0.1126234E+00  0.7957723E+00  0.1170653E-01  0.2570142E+00  0.1808478E+00  0.7080919E+00  0.1529961E+00  0.6606886E+00  0.8598230E-01  0.4970916E+00  0.7306437E-01  0.4548983E+00  0.3154737E+00  0.6654666E+00  0.3511936E+00  0.1970966E+01  0.6741320E-01  0.6136994E+00  0.1982030E+00  0.7444211E+00  0.1211004E-01  0.3698719E+00  0.2064814E+00  0.7652617E+00  0.5146848E+00  0.1194354E+01
  0.4019997E+01  0.7461532E+00  0.8122070E+00  0.7558659E+00  0.1025017E+01  0.3972712E+00  0.1042593E+01  0.5853639E+00  0.1253041E+01  0.4123780E+00  0.7520743E+00  0.3400053E+00  0.9909379E+00  0.5003645E+00  0.8253477E+00  0.2063881E+00  0.7570938E+00  0.4497598E+00  0.1113431E+01  0.4327584E+00  0.7742549E+00  0.3038179E+00  0.1829036E+01  0.1427320E+01  0.1603724E+01  0.8235665E+00  0.1492234E+01  0.2306476E-01  0.3576868E+00  0.0000000E+00  0.0000000E+00  0.3547167E+00  0.9823622E+00  0.0000000E+00  0.0000000E+00  0.1739835E+00  0.6910363E+00  0.5129875E-01  0.5444245E+00  0.7158002E-02  0.1995485E+00  0.3511385E+00  0.9864894E+00  0.3889125E+00  0.6907628E+00  0.8502769E+00  0.8782169E+00  0.9200686E+00  0.1291244E+01  0.8832216E+00  0.1304476E+01  0.7741218E+00  0.8349601E+00  0.8523263E+00  0.1235126E+01  0.7660335E+00  0.8508109E+00  0.7181807E+00  0.1145732E+01  0.7859234E+00  0.1203852E+01  0.8231654E+00  0.8680784E+00  0.7758451E+00  0.1462560E+01  0.8828254E-01  0.4935726E+00  0.8987199E-01  0.4999756E+00  0.1705986E+00  0.4828053E+00  0.8450420E-01  0.4800248E+00  0.1194058E+00  0.4045228E+00  0.2340223E+00  0.8015096E+00  0.1590658E+00  0.6640505E+00  0.4237120E+00  0.7542386E+00  0.0000000E+00  0.0000000E+00  0.0000000E+00  0.0000000E+00  0.3042118E-01  0.2913846E+00  0.7953324E-02  0.2103277E+00  0.1352083E-01  0.1935784E+00  0.1431596E-01  0.2820199E+00  0.8669174E-01  0.7084888E+00  0.2032076E+00  0.7446807E+00  0.0000000E+00  0.0000000E+00  0.2803573E-01  0.2819726E+00  0.0000000E+00  0.0000000E+00  0.3718179E-01  0.3213728E+00  0.2624602E-01  0.3814485E+00  0.1312316E-01  0.2700407E+00  0.2421768E+00  0.8152051E+00  0.1238699E+00  0.5912560E+00  0.4732227E-01  0.3599374E+00  0.7506052E-01  0.3299305E+00  0.8430585E-01  0.4783179E+00  0.1829284E+00  0.7010725E+00  0.2491419E+00  0.5927186E+00  0.0000000E+00  0.0000000E+00  0.4135723E-01  0.3401268E+00  0.1483326E+00  0.9187263E+00  0.1193005E-01  0.2575057E+00  0.1892924E+00  0.7181374E+00  0.1678138E+00  0.6849151E+00  0.1045833E+00  0.5398198E+00  0.8410604E-01  0.4869660E+00  0.3279761E+00  0.6707681E+00  0.3650593E+00  0.1996642E+01  0.7157920E-01  0.6273656E+00  0.2216979E+00  0.7798465E+00  0.3101791E-01  0.5870133E+00  0.2179223E+00  0.7946175E+00  0.5354604E+00  0.1218967E+01
  0.4049997E+01  0.7634800E+00  0.8190575E+00  0.7572452E+00  0.1016543E+01  0.3916001E+00  0.1037793E+01  0.5800480E+00  0.1232326E+01  0.4223571E+00  0.7619789E+00  0.3637854E+00  0.1011345E+01  0.4951288E+00  0.8120220E+00  0.2154848E+00  0.7729955E+00  0.4613355E+00  0.1115545E+01  0.4410667E+00  0.7723833E+00  0.3910178E+00  0.2059657E+01  0.1416598E+01  0.1583242E+01  0.8566647E+00  0.1497147E+01  0.3447803E-01  0.4336146E+00  0.0000000E+00  0.0000000E+00  0.3743565E+00  0.1001072E+01  0.0000000E+00  0.0000000E+00  0.1704274E+00  0.6806872E+00  0.6112025E-01  0.5833431E+00  0.6268797E-02  0.1853722E+00  0.3310674E+00  0.9548188E+00  0.3964073E+00  0.6977380E+00  0.8622783E+00  0.8775595E+00  0.8965629E+00  0.1270652E+01  0.8991691E+00  0.1288050E+01  0.7841156E+00  0.8357950E+00  0.8526834E+00  0.1216492E+01  0.7668728E+00  0.8371954E+00  0.7135909E+00  0.1144375E+01  0.8102340E+00  0.1223059E+01  0.8249307E+00  0.8569971E+00  0.8049470E+00  0.1485164E+01  0.9775587E-01  0.5096549E+00  0.9383507E-01  0.5135343E+00  0.1783682E+00  0.4929451E+00  0.9442521E-01  0.5055215E+00  0.1188141E+00  0.4002215E+00  0.2246948E+00  0.7900070E+00  0.1690581E+00  0.6790513E+00  0.4243131E+00  0.7516525E+00  0.0000000E+00  0.0000000E+00  0.0000000E+00  0.0000000E+00  0.3232351E-01  0.2960528E+00  0.1057857E-01  0.2407100E+00  0.1723870E-01  0.2168109E+00  0.1449648E-01  0.2816817E+00  0.9559794E-01  0.7268957E+00  0.2113751E+00  0.7625868E+00  0.0000000E+00  0.0000000E+00  0.2546684E-01  0.2651504E+00  0.0000000E+00  0.0000000E+00  0.3663288E-01  0.3149185E+00  0.2977652E-01  0.4031419E+00  0.1723927E-01  0.3207954E+00  0.2509414E+00  0.8248918E+00  0.1420242E+00  0.6347257E+00  0.4172621E-01  0.3357879E+00  0.7786915E-01  0.3307121E+00  0.8639093E-01  0.4858353E+00  0.1857130E+00  0.7046947E+00  0.2508450E+00  0.5884485E+00  0.0000000E+00  0.0000000E+00  0.4819029E-01  0.3633987E+00  0.1363436E+00  0.8666874E+00  0.1136199E-01  0.2494501E+00  0.1996192E+00  0.7327503E+00  0.1528008E+00  0.6477439E+00  0.1053926E+00  0.5443893E+00  0.9246354E-01  0.5016119E+00  0.3300899E+00  0.6732746E+00  0.3588819E+00  0.1965166E+01  0.5876945E-01  0.5648590E+00  0.2295897E+00  0.7903002E+00  0.4701610E-01  0.7287174E+00  0.2182342E+00  0.7750139E+00  0.5395027E+00  0.1203951E+01
  0.4079998E+01  0.7929679E+00  0.8282911E+00  0.7659447E+00  0.1014046E+01  0.3812366E+00  0.1005853E+01  0.5555381E+00  0.1217575E+01  0.4282317E+00  0.7548888E+00  0.3532467E+00  0.9886747E+00  0.5119146E+00  0.8290295E+00  0.2142622E+00  0.7659223E+00  0.4901033E+00  0.1144703E+01  0.4368243E+00  0.7614298E+00  0.4053587E+00  0.2082490E+01  0.1419001E+01  0.1552366E+01  0.8402491E+00  0.1461414E+01  0.2741010E-01  0.3840162E+00  0.3860555E-03  0.4568803E-01  0.4096082E+00  0.1039038E+01  0.1544227E-02  0.9136789E-01  0.1845352E+00  0.7014465E+00  0.5868066E-01  0.5676484E+00  0.8107251E-02  0.2092206E+00  0.3269895E+00  0.9361354E+00  0.3859715E+00  0.6795958E+00  0.8300821E+00  0.8542726E+00  0.8742886E+00  0.1239249E+01  0.8786708E+00  0.1265833E+01  0.7837601E+00  0.8288823E+00  0.8556312E+00  0.1233856E+01  0.7638152E+00  0.8289719E+00  0.7228232E+00  0.1149716E+01  0.8407041E+00  0.1228549E+01  0.8191516E+00  0.8534880E+00  0.7948868E+00  0.1449491E+01  0.1009552E+00  0.5196825E+00  0.9593552E-01  0.5115345E+00  0.1830937E+00  0.4963326E+00  0.9806021E-01  0.5126548E+00  0.1300072E+00  0.4196109E+00  0.2258394E+00  0.7748137E+00  0.1783565E+00  0.6910606E+00  0.4319986E+00  0.7573141E+00  0.0000000E+00  0.0000000E+00  0.0000000E+00  0.0000000E+00  0.3184978E-01  0.2970405E+00  0.1467017E-01  0.2812763E+00  0.1640747E-01  0.2124537E+00  0.2702414E-01  0.3813131E+00  0.1003759E+00  0.7496212E+00  0.2206331E+00  0.7732819E+00  0.0000000E+00  0.0000000E+00  0.2721728E-01  0.2756407E+00  0.0000000E+00  0.0000000E+00  0.4690618E-01  0.3544935E+00  0.3628976E-01  0.4414973E+00  0.2316360E-01  0.3531569E+00  0.2443753E+00  0.8056218E+00  0.1270117E+00  0.5918158E+00  0.3764053E-01  0.3167861E+00  0.8010758E-01  0.3284476E+00  0.8917999E-01  0.4850315E+00  0.1781709E+00  0.6846623E+00  0.2522903E+00  0.5846940E+00  0.0000000E+00  0.0000000E+00  0.4767783E-01  0.3573256E+00  0.1540389E+00  0.9270038E+00  0.2856854E-01  0.3920017E+00  0.2127192E+00  0.7449453E+00  0.1702434E+00  0.6817124E+00  0.1150403E+00  0.5598913E+00  0.1007632E+00  0.5172042E+00  0.3418518E+00  0.6834840E+00  0.3003570E+00  0.1791140E+01  0.6524349E-01  0.5903825E+00  0.2256519E+00  0.7785633E+00  0.5868066E-01  0.8049312E+00  0.2360743E+00  0.8090634E+00  0.5717550E+00  0.1228040E+01
  0.4109998E+01  0.8169330E+00  0.8273448E+00  0.7690569E+00  0.1006661E+01  0.3675073E+00  0.9827250E+00  0.5718071E+00  0.1206256E+01  0.4336087E+00  0.7558601E+00  0.3675025E+00  0.9955591E+00  0.5052279E+00  0.8229874E+00  0.2164730E+00  0.7525953E+00  0.4939999E+00  0.1149549E+01  0.4452123E+00  0.7666397E+00  0.5546799E+00  0.2424787E+01  0.1413235E+01  0.1541802E+01  0.8455272E+00  0.1486593E+01  0.3005478E-01  0.3990639E+00  0.2663084E-02  0.1190953E+00  0.3918508E+00  0.1007038E+01  0.2663084E-02  0.1190953E+00  0.1763372E+00  0.6767533E+00  0.7228403E-01  0.6261969E+00  0.1217402E-01  0.2544127E+00  0.3460062E+00  0.9478834E+00  0.3882190E+00  0.6789511E+00  0.8368412E+00  0.8496070E+00  0.8911178E+00  0.1245980E+01  0.9037966E+00  0.1274352E+01  0.7832650E+00  0.8138810E+00  0.8353156E+00  0.1201974E+01  0.7746388E+00  0.8441955E+00  0.7120563E+00  0.1119141E+01  0.8452107E+00  0.1212064E+01  0.8313820E+00  0.8438088E+00  0.7869449E+00  0.1415083E+01  0.1023367E+00  0.5160031E+00  0.9910513E-01  0.5180998E+00  0.1945033E+00  0.5099539E+00  0.9814869E-01  0.5048997E+00  0.1433307E+00  0.4398430E+00  0.2366335E+00  0.7816530E+00  0.2100035E+00  0.7408701E+00  0.4256198E+00  0.7471207E+00  0.7608695E-03  0.9004723E-01  0.0000000E+00  0.0000000E+00  0.3138621E-01  0.2892299E+00  0.2510908E-01  0.3649287E+00  0.1940287E-01  0.2287664E+00  0.3309830E-01  0.4186628E+00  0.9016652E-01  0.7018677E+00  0.2242731E+00  0.7706360E+00  0.0000000E+00  0.0000000E+00  0.2491838E-01  0.2584329E+00  0.0000000E+00  0.0000000E+00  0.5459311E-01  0.3788042E+00  0.3119623E-01  0.4065263E+00  0.3576151E-01  0.4350706E+00  0.2444341E+00  0.8039051E+00  0.1276341E+00  0.5839782E+00  0.3880485E-01  0.3191977E+00  0.9425222E-01  0.3550439E+00  0.9035489E-01  0.4874886E+00  0.1725305E+00  0.6762305E+00  0.2678328E+00  0.5934851E+00  0.0000000E+00  0.0000000E+00  0.4165811E-01  0.3305431E+00  0.1829904E+00  0.9910808E+00  0.3005478E-01  0.3990663E+00  0.2275017E+00  0.7726407E+00  0.1748160E+00  0.6831087E+00  0.1310683E+00  0.5926965E+00  0.1200342E+00  0.5599139E+00  0.3325970E+00  0.6719923E+00  0.3089170E+00  0.1792538E+01  0.7304403E-01  0.6196079E+00  0.2421456E+00  0.8001702E+00  0.6163095E-01  0.8081177E+00  0.2394910E+00  0.8072769E+00  0.5873963E+00  0.1230813E+01
  0.4139998E+01  0.7963861E+00  0.8195460E+00  0.7629253E+00  0.9852754E+00  0.3402682E+00  0.9407765E+00  0.5597933E+00  0.1186466E+01  0.4492801E+00  0.7593327E+00  0.3809477E+00  0.9970270E+00  0.5298932E+00  0.8282284E+00  0.2341550E+00  0.7862152E+00  0.5121788E+00  0.1159096E+01  0.4518143E+00  0.7734966E+00  0.6494053E+00  0.2606369E+01  0.1396700E+01  0.1509279E+01  0.8293841E+00  0.1448650E+01  0.4574353E-01  0.4880023E+00  0.8623837E-02  0.2126438E+00  0.3845082E+00  0.9959311E+00  0.4124411E-02  0.1471184E+00  0.1876642E+00  0.6929731E+00  0.6636532E-01  0.5966182E+00  0.1012354E-01  0.2303600E+00  0.3588236E+00  0.9518505E+00  0.3826101E+00  0.6753700E+00  0.8206330E+00  0.8360403E+00  0.8788747E+00  0.1224221E+01  0.8742513E+00  0.1244032E+01  0.7838916E+00  0.8148339E+00  0.8003891E+00  0.1181149E+01  0.7792066E+00  0.8210248E+00  0.7051477E+00  0.1109829E+01  0.8440049E+00  0.1189000E+01  0.8333813E+00  0.8363187E+00  0.8141986E+00  0.1450259E+01  0.1085446E+00  0.5302229E+00  0.1006673E+00  0.5177009E+00  0.2012503E+00  0.5119951E+00  0.1038614E+00  0.5156370E+00  0.1446299E+00  0.4363481E+00  0.2350890E+00  0.7787008E+00  0.2155974E+00  0.7568597E+00  0.4360628E+00  0.7505350E+00  0.2999621E-02  0.1774768E+00  0.0000000E+00  0.0000000E+00  0.3093332E-01  0.2867731E+00  0.3487042E-01  0.4265196E+00  0.1781046E-01  0.2200471E+00  0.3187101E-01  0.4078806E+00  0.9561132E-01  0.7077216E+00  0.2221589E+00  0.7649981E+00  0.0000000E+00  0.0000000E+00  0.2418438E-01  0.2566619E+00  0.0000000E+00  0.0000000E+00  0.5605446E-01  0.3846968E+00  0.4011935E-01  0.4572635E+00  0.4649396E-01  0.4919507E+00  0.2429692E+00  0.8061438E+00  0.1308554E+00  0.5983410E+00  0.4199403E-01  0.3294076E+00  0.9514152E-01  0.3535173E+00  0.8267536E-01  0.4638887E+00  0.1872884E+00  0.7015492E+00  0.2764277E+00  0.5955787E+00  0.0000000E+00  0.0000000E+00  0.4593111E-01  0.3470941E+00  0.2077199E+00  0.1055754E+01  0.2962091E-01  0.3933088E+00  0.2245974E+00  0.7613761E+00  0.1816644E+00  0.6974027E+00  0.1278583E+00  0.5789211E+00  0.1280407E+00  0.5767543E+00  0.3376400E+00  0.6663483E+00  0.2609639E+00  0.1639727E+01  0.8473919E-01  0.6617032E+00  0.2506524E+00  0.8120180E+00  0.7798941E-01  0.9016877E+00  0.2549666E+00  0.8212284E+00  0.5991648E+00  0.1233134E+01
  0.4169998E+01  0.8135430E+00  0.8142942E+00  0.8116685E+00  0.1004725E+01  0.3558990E+00  0.9475493E+00  0.5342110E+00  0.1174146E+01  0.4455207E+00  0.7458136E+00  0.3747470E+00  0.9951124E+00  0.5309814E+00  0.8277995E+00  0.2413304E+00  0.7861577E+00  0.5656266E+00  0.1212171E+01  0.4517071E+00  0.7603074E+00  0.8123149E+00  0.2902328E+01  0.1387233E+01  0.1493051E+01  0.8470585E+00  0.1445707E+01  0.4656559E-01  0.4887599E+00  0.9978266E-02  0.2270568E+00  0.3862002E+00  0.9858540E+00  0.7391444E-02  0.1954671E+00  0.1964290E+00  0.7067400E+00  0.8019712E-01  0.6482227E+00  0.1404354E-01  0.2692570E+00  0.3231914E+00  0.9118898E+00  0.3829552E+00  0.6637048E+00  0.8169407E+00  0.8354035E+00  0.8660315E+00  0.1214215E+01  0.8843832E+00  0.1226448E+01  0.7945774E+00  0.8248048E+00  0.8129361E+00  0.1171062E+01  0.7892164E+00  0.8297062E+00  0.7016917E+00  0.1095405E+01  0.8771214E+00  0.1207965E+01  0.7980880E+00  0.8168977E+00  0.8004940E+00  0.1416689E+01  0.1238073E+00  0.5618180E+00  0.9959816E-01  0.5073893E+00  0.2125030E+00  0.5201065E+00  0.1092096E+00  0.5294385E+00  0.1470864E+00  0.4314823E+00  0.2167537E+00  0.7431700E+00  0.2402231E+00  0.7925576E+00  0.4445020E+00  0.7646976E+00  0.5174004E-02  0.2313889E+00  0.0000000E+00  0.0000000E+00  0.3326147E-01  0.2915208E+00  0.2956607E-01  0.3949691E+00  0.1940273E-01  0.2253870E+00  0.3178290E-01  0.4043727E+00  0.8500157E-01  0.6636651E+00  0.2348609E+00  0.7798795E+00  0.0000000E+00  0.0000000E+00  0.2014172E-01  0.2316048E+00  0.0000000E+00  0.0000000E+00  0.6375097E-01  0.4117664E+00  0.3732666E-01  0.4379848E+00  0.5580536E-01  0.5416887E+00  0.2439175E+00  0.7902197E+00  0.1230625E+00  0.5704274E+00  0.3326143E-01  0.2915235E+00  0.9396578E-01  0.3507943E+00  0.9165443E-01  0.4872727E+00  0.1831252E+00  0.6786220E+00  0.2810598E+00  0.5948524E+00  0.0000000E+00  0.0000000E+00  0.4564219E-01  0.3406599E+00  0.2335709E+00  0.1111213E+01  0.4360938E-01  0.4731224E+00  0.2649798E+00  0.8250378E+00  0.1773978E+00  0.6790890E+00  0.1389541E+00  0.5987676E+00  0.1276919E+00  0.5798188E+00  0.3356618E+00  0.6536008E+00  0.2343135E+00  0.1554619E+01  0.9128383E-01  0.6841262E+00  0.2444720E+00  0.7897441E+00  0.7908915E-01  0.9098651E+00  0.2781048E+00  0.8574699E+00  0.6173704E+00  0.1250964E+01
  0.4199998E+01  0.8328183E+00  0.8282787E+00  0.8288086E+00  0.1014758E+01  0.3562977E+00  0.9463623E+00  0.5315298E+00  0.1155710E+01  0.4520180E+00  0.7401221E+00  0.3965554E+00  0.1029555E+01  0.5463774E+00  0.8297685E+00  0.2513747E+00  0.7938762E+00  0.5788849E+00  0.1206256E+01  0.4600320E+00  0.7592710E+00  0.9792659E+00  0.3143736E+01  0.1334493E+01  0.1472438E+01  0.8093202E+00  0.1406410E+01  0.5136771E-01  0.5130351E+00  0.1602967E-01  0.2855534E+00  0.3654061E+00  0.9526463E+00  0.9836501E-02  0.2238260E+00  0.1834312E+00  0.6805755E+00  0.7796247E-01  0.6288662E+00  0.2222332E-01  0.3360164E+00  0.3346186E+00  0.9172070E+00  0.3994427E+00  0.6765561E+00  0.8025803E+00  0.8151239E+00  0.8721591E+00  0.1191192E+01  0.8888003E+00  0.1222094E+01  0.7980857E+00  0.8126284E+00  0.8226166E+00  0.1183490E+01  0.7898260E+00  0.8271724E+00  0.7275288E+00  0.1110900E+01  0.8687608E+00  0.1207232E+01  0.8080419E+00  0.8151714E+00  0.8002082E+00  0.1417386E+01  0.1193158E+00  0.5497898E+00  0.1171279E+00  0.5451671E+00  0.2239614E+00  0.5308433E+00  0.1224128E+00  0.5520567E+00  0.1474606E+00  0.4341013E+00  0.2275137E+00  0.7596450E+00  0.2490158E+00  0.7989913E+00  0.4482862E+00  0.7511748E+00  0.1530117E-01  0.3948749E+00  0.0000000E+00  0.0000000E+00  0.3624903E-01  0.3034853E+00  0.4153185E-01  0.4584854E+00  0.2459122E-01  0.2511344E+00  0.3388093E-01  0.4144201E+00  0.8816449E-01  0.6869287E+00  0.2309711E+00  0.7650058E+00  0.0000000E+00  0.0000000E+00  0.2750536E-01  0.2634827E+00  0.0000000E+00  0.0000000E+00  0.6466494E-01  0.4079049E+00  0.4590276E-01  0.4817977E+00  0.6375436E-01  0.5733288E+00  0.2338885E+00  0.7695765E+00  0.1262351E+00  0.5682212E+00  0.3005577E-01  0.2752884E+00  0.1010086E+00  0.3628575E+00  0.8743405E-01  0.4760180E+00  0.1754171E+00  0.6654499E+00  0.2931776E+00  0.6008610E+00  0.0000000E+00  0.0000000E+00  0.4517468E-01  0.3419602E+00  0.2331593E+00  0.1091476E+01  0.4444642E-01  0.4780631E+00  0.2515547E+00  0.8022603E+00  0.1797844E+00  0.6760731E+00  0.1499112E+00  0.6153236E+00  0.1375297E+00  0.5889450E+00  0.3433602E+00  0.6589696E+00  0.2462763E+00  0.1566103E+01  0.9909257E-01  0.7041630E+00  0.2577529E+00  0.8014520E+00  0.8379165E-01  0.9289704E+00  0.2934488E+00  0.8708367E+00  0.6144083E+00  0.1232603E+01
  0.4229999E+01  0.8539061E+00  0.8376271E+00  0.8891141E+00  0.1052344E+01  0.3336610E+00  0.9100772E+00  0.5464630E+00  0.1161391E+01  0.4644888E+00  0.7598419E+00  0.3957961E+00  0.1000332E+01  0.5405442E+00  0.8214061E+00  0.2584113E+00  0.8040392E+00  0.6003336E+00  0.1220450E+01  0.4920515E+00  0.7739359E+00  0.1130559E+01  0.3337402E+01  0.1311827E+01  0.1458207E+01  0.8095526E+00  0.1384030E+01  0.6716254E-01  0.5805029E+00  0.2657795E-01  0.3646874E+00  0.3719071E+00  0.9444765E+00  0.1077484E-01  0.2325717E+00  0.1917889E+00  0.6908441E+00  0.7614208E-01  0.6200640E+00  0.2621844E-01  0.3622353E+00  0.3501823E+00  0.9420274E+00  0.4221345E+00  0.6816789E+00  0.7868010E+00  0.8065679E+00  0.8431860E+00  0.1171250E+01  0.9080790E+00  0.1218452E+01  0.8146358E+00  0.8250578E+00  0.8158899E+00  0.1182124E+01  0.7927261E+00  0.8143916E+00  0.7322142E+00  0.1107815E+01  0.9058032E+00  0.1223900E+01  0.8050717E+00  0.8192889E+00  0.8273284E+00  0.1425722E+01  0.1314543E+00  0.5670112E+00  0.1217546E+00  0.5465001E+00  0.2312991E+00  0.5349631E+00  0.1300215E+00  0.5673440E+00  0.1551589E+00  0.4348994E+00  0.2144182E+00  0.7289168E+00  0.2831970E+00  0.8526527E+00  0.4391645E+00  0.7432023E+00  0.1436660E-01  0.3799225E+00  0.0000000E+00  0.0000000E+00  0.3950790E-01  0.3184835E+00  0.4741067E-01  0.4897648E+00  0.1849698E-01  0.2149072E+00  0.4489516E-01  0.4731182E+00  0.8260833E-01  0.6533192E+00  0.2381245E+00  0.7629026E+00  0.0000000E+00  0.0000000E+00  0.3358162E-01  0.2948866E+00  0.0000000E+00  0.0000000E+00  0.6877893E-01  0.4221499E+00  0.4812732E-01  0.4896932E+00  0.8799600E-01  0.6649494E+00  0.2257338E+00  0.7478662E+00  0.1095485E+00  0.5391158E+00  0.3537749E-01  0.2961989E+00  0.1065795E+00  0.3733614E+00  0.9338135E-01  0.4793524E+00  0.1817306E+00  0.6697014E+00  0.3018754E+00  0.6122227E+00  0.0000000E+00  0.0000000E+00  0.5656775E-01  0.3825125E+00  0.2485394E+00  0.1134043E+01  0.5279675E-01  0.5126578E+00  0.2553624E+00  0.7985297E+00  0.1833505E+00  0.6849381E+00  0.1425863E+00  0.5939544E+00  0.1564211E+00  0.6250284E+00  0.3417436E+00  0.6529903E+00  0.2047203E+00  0.1430698E+01  0.1070285E+00  0.7259408E+00  0.2796051E+00  0.8269556E+00  0.9984564E-01  0.1004530E+01  0.3133673E+00  0.8869583E+00  0.6288924E+00  0.1229468E+01
  0.4259999E+01  0.8631718E+00  0.8320427E+00  0.9388620E+00  0.1071621E+01  0.3447373E+00  0.9125432E+00  0.5387952E+00  0.1156859E+01  0.4629238E+00  0.7489150E+00  0.4166231E+00  0.1030007E+01  0.5833242E+00  0.8430123E+00  0.2742697E+00  0.8302360E+00  0.6537133E+00  0.1270702E+01  0.4933813E+00  0.7782888E+00  0.1197626E+01  0.3385047E+01  0.1306900E+01  0.1433825E+01  0.7937611E+00  0.1382812E+01  0.6869968E-01  0.5796883E+00  0.3010068E-01  0.3852219E+00  0.3682888E+00  0.9406835E+00  0.1487304E-01  0.2712048E+00  0.2000794E+00  0.6977945E+00  0.7507363E-01  0.6113720E+00  0.2337208E-01  0.3396796E+00  0.3521746E+00  0.9433551E+00  0.4219534E+00  0.6785092E+00  0.7801863E+00  0.7903283E+00  0.8838829E+00  0.1200794E+01  0.9052561E+00  0.1208512E+01  0.8138951E+00  0.8175067E+00  0.8245157E+00  0.1183901E+01  0.8014360E+00  0.8202945E+00  0.7428275E+00  0.1104790E+01  0.9149370E+00  0.1208793E+01  0.8029143E+00  0.8069327E+00  0.8383846E+00  0.1433006E+01  0.1258894E+00  0.5634249E+00  0.1294362E+00  0.5641767E+00  0.2436301E+00  0.5415351E+00  0.1354551E+00  0.5743530E+00  0.1690948E+00  0.4552116E+00  0.2064482E+00  0.7084420E+00  0.3102109E+00  0.8743194E+00  0.4448630E+00  0.7392653E+00  0.3541218E-01  0.5916424E+00  0.3541221E-03  0.4190869E-01  0.3700587E-01  0.3021344E+00  0.4461912E-01  0.4720590E+00  0.2354940E-01  0.2441434E+00  0.3966150E-01  0.4417590E+00  0.7967912E-01  0.6402631E+00  0.2241565E+00  0.7383813E+00  0.0000000E+00  0.0000000E+00  0.3682867E-01  0.3043326E+00  0.0000000E+00  0.0000000E+00  0.7967716E-01  0.4531105E+00  0.4816042E-01  0.4863718E+00  0.9809230E-01  0.6905991E+00  0.2393893E+00  0.7629282E+00  0.1051772E+00  0.5110688E+00  0.3328746E-01  0.2853899E+00  0.1152645E+00  0.3811000E+00  0.8746801E-01  0.4622449E+00  0.1942360E+00  0.6890072E+00  0.3068466E+00  0.6120571E+00  0.0000000E+00  0.0000000E+00  0.5665926E-01  0.3787603E+00  0.2454049E+00  0.1104571E+01  0.7471974E-01  0.6128477E+00  0.2700157E+00  0.8086078E+00  0.1788355E+00  0.6630479E+00  0.1712126E+00  0.6513789E+00  0.1680309E+00  0.6468071E+00  0.3487208E+00  0.6559475E+00  0.1947685E+00  0.1381400E+01  0.1019865E+00  0.7063900E+00  0.2813457E+00  0.8278661E+00  0.1352751E+00  0.1150517E+01  0.3079089E+00  0.8868586E+00  0.6335261E+00  0.1238346E+01
  0.4289999E+01  0.9002545E+00  0.8306854E+00  0.9689083E+00  0.1084802E+01  0.3133946E+00  0.8666210E+00  0.5236076E+00  0.1120188E+01  0.4679935E+00  0.7464023E+00  0.4129067E+00  0.9964970E+00  0.5872422E+00  0.8417763E+00  0.3109520E+00  0.8674981E+00  0.6646743E+00  0.1282838E+01  0.4911295E+00  0.7724807E+00  0.1412167E+01  0.3646227E+01  0.1268091E+01  0.1412675E+01  0.8085427E+00  0.1409277E+01  0.7612212E-01  0.6054087E+00  0.3212516E-01  0.3950843E+00  0.3584372E+00  0.9296361E+00  0.1641188E-01  0.2828434E+00  0.2007844E+00  0.7006003E+00  0.7577346E-01  0.6096739E+00  0.3387125E-01  0.4056060E+00  0.3549475E+00  0.9328050E+00  0.4449432E+00  0.6950948E+00  0.7697793E+00  0.7897390E+00  0.8949641E+00  0.1194856E+01  0.9204584E+00  0.1194474E+01  0.8223286E+00  0.8107744E+00  0.8425841E+00  0.1175802E+01  0.7923613E+00  0.8072248E+00  0.7720479E+00  0.1115203E+01  0.9291794E+00  0.1211196E+01  0.7923566E+00  0.7938209E+00  0.8410111E+00  0.1439763E+01  0.1333912E+00  0.5660117E+00  0.1402061E+00  0.5818741E+00  0.2563911E+00  0.5448563E+00  0.1333851E+00  0.5675257E+00  0.1733687E+00  0.4567453E+00  0.2105550E+00  0.7146492E+00  0.3097241E+00  0.8735783E+00  0.4514942E+00  0.7400053E+00  0.3561728E-01  0.5891851E+00  0.1047585E-02  0.7157257E-01  0.4137859E-01  0.3194374E+00  0.4679126E-01  0.4760914E+00  0.2269694E-01  0.2381172E+00  0.4155298E-01  0.4488999E+00  0.7891630E-01  0.6272311E+00  0.2311592E+00  0.7521092E+00  0.0000000E+00  0.0000000E+00  0.3771237E-01  0.3069519E+00  0.0000000E+00  0.0000000E+00  0.8118594E-01  0.4646064E+00  0.5167931E-01  0.5000979E+00  0.9986834E-01  0.6917248E+00  0.2192847E+00  0.7292004E+00  0.1267475E+00  0.5637558E+00  0.3666441E-01  0.2971855E+00  0.1160216E+00  0.3797362E+00  0.9654939E-01  0.4789076E+00  0.1943277E+00  0.6842485E+00  0.3110372E+00  0.6140738E+00  0.0000000E+00  0.0000000E+00  0.6040872E-01  0.3840593E+00  0.2559522E+00  0.1142845E+01  0.8275868E-01  0.6388761E+00  0.2730677E+00  0.8038408E+00  0.1899570E+00  0.6807808E+00  0.1749377E+00  0.6554881E+00  0.1805299E+00  0.6624076E+00  0.3525027E+00  0.6553774E+00  0.1864664E+00  0.1337635E+01  0.1138317E+00  0.7397515E+00  0.2999523E+00  0.8542871E+00  0.1676094E+00  0.1269432E+01  0.3336458E+00  0.9087685E+00  0.6238213E+00  0.1225173E+01
  0.4319999E+01  0.9154618E+00  0.8373812E+00  0.1016145E+01  0.1088503E+01  0.3037214E+00  0.8543544E+00  0.5101558E+00  0.1107585E+01  0.4745173E+00  0.7493286E+00  0.4035804E+00  0.9877982E+00  0.5972831E+00  0.8496103E+00  0.3081940E+00  0.8600252E+00  0.6893976E+00  0.1279952E+01  0.5220435E+00  0.7797340E+00  0.1509038E+01  0.3721223E+01  0.1213832E+01  0.1378056E+01  0.8099102E+00  0.1382077E+01  0.9297614E-01  0.6656832E+00  0.4442190E-01  0.4607457E+00  0.3440039E+00  0.8991465E+00  0.2720391E-01  0.3612084E+00  0.2047189E+00  0.6976292E+00  0.7989017E-01  0.6262943E+00  0.4442190E-01  0.4643370E+00  0.3505522E+00  0.9144760E+00  0.4553913E+00  0.6976840E+00  0.7598163E+00  0.7788524E+00  0.8867136E+00  0.1183033E+01  0.9213836E+00  0.1187686E+01  0.8411408E+00  0.8149506E+00  0.8528456E+00  0.1191054E+01  0.7865620E+00  0.7897798E+00  0.7727294E+00  0.1108257E+01  0.9444505E+00  0.1227538E+01  0.7723858E+00  0.7791866E+00  0.8409063E+00  0.1417479E+01  0.1435975E+00  0.5800714E+00  0.1480796E+00  0.5966082E+00  0.2611915E+00  0.5555261E+00  0.1497987E+00  0.5926857E+00  0.1922356E+00  0.4788701E+00  0.2028236E+00  0.6961007E+00  0.3316166E+00  0.8899139E+00  0.4714226E+00  0.7460126E+00  0.5165334E-01  0.7040123E+00  0.2066099E-02  0.9980722E-01  0.4803657E-01  0.3418523E+00  0.6473856E-01  0.5580184E+00  0.2152227E-01  0.2286292E+00  0.4855415E-01  0.4814913E+00  0.8161180E-01  0.6326787E+00  0.2312317E+00  0.7459975E+00  0.0000000E+00  0.0000000E+00  0.4579953E-01  0.3378814E+00  0.0000000E+00  0.0000000E+00  0.8453917E-01  0.4591814E+00  0.5544093E-01  0.5141363E+00  0.1139805E+00  0.7349158E+00  0.2293375E+00  0.7457465E+00  0.1201786E+00  0.5388322E+00  0.4011732E-01  0.3137851E+00  0.1181103E+00  0.3809013E+00  0.1029583E+00  0.4926463E+00  0.1978302E+00  0.6906536E+00  0.3304041E+00  0.6264523E+00  0.6887020E-03  0.8150674E-01  0.6267270E-01  0.3933130E+00  0.2579205E+00  0.1134503E+01  0.8781106E-01  0.6474202E+00  0.2722119E+00  0.7998091E+00  0.2047162E+00  0.7029631E+00  0.1866385E+00  0.6703240E+00  0.1821639E+00  0.6615893E+00  0.3442669E+00  0.6459420E+00  0.1845766E+00  0.1331567E+01  0.1253431E+00  0.7695498E+00  0.3111234E+00  0.8606588E+00  0.1845756E+00  0.1326550E+01  0.3572653E+00  0.9306151E+00  0.6540984E+00  0.1250229E+01
  0.4349999E+01  0.9551774E+00  0.8584923E+00  0.1037875E+01  0.1093357E+01  0.3236589E+00  0.8747783E+00  0.5309926E+00  0.1111534E+01  0.4706298E+00  0.7337084E+00  0.4323320E+00  0.1013489E+01  0.6048622E+00  0.8529261E+00  0.3436913E+00  0.8923514E+00  0.7052189E+00  0.1293586E+01  0.5471246E+00  0.7939842E+00  0.1640321E+01  0.3892507E+01  0.1164852E+01  0.1351187E+01  0.8201838E+00  0.1398171E+01  0.1117311E+00  0.7293546E+00  0.5705560E-01  0.5178416E+00  0.3637262E+00  0.9179875E+00  0.3396191E-01  0.4005037E+00  0.2097160E+00  0.7134110E+00  0.7709295E-01  0.6033452E+00  0.5467788E-01  0.5133999E+00  0.3650914E+00  0.9301221E+00  0.4928263E+00  0.7212167E+00  0.7545238E+00  0.7683926E+00  0.8754287E+00  0.1162172E+01  0.9219490E+00  0.1184671E+01  0.8414042E+00  0.8145205E+00  0.8410044E+00  0.1175560E+01  0.7857645E+00  0.7867757E+00  0.8037608E+00  0.1124557E+01  0.9534195E+00  0.1205079E+01  0.7756258E+00  0.7713941E+00  0.8633247E+00  0.1420925E+01  0.1395872E+00  0.5732973E+00  0.1638632E+00  0.6215544E+00  0.2705049E+00  0.5579737E+00  0.1472264E+00  0.5884480E+00  0.2069078E+00  0.4956460E+00  0.2049584E+00  0.6871287E+00  0.3640717E+00  0.9344306E+00  0.4555128E+00  0.7333433E+00  0.6656760E-01  0.7930201E+00  0.3735781E-02  0.1332574E+00  0.4975389E-01  0.3439312E+00  0.5875476E-01  0.5345365E+00  0.2445260E-01  0.2416027E+00  0.5501822E-01  0.5086229E+00  0.7879108E-01  0.6228947E+00  0.2474137E+00  0.7719601E+00  0.0000000E+00  0.0000000E+00  0.4652819E-01  0.3378725E+00  0.0000000E+00  0.0000000E+00  0.9050820E-01  0.4707667E+00  0.5298032E-01  0.4992224E+00  0.1151318E+00  0.7376439E+00  0.2331468E+00  0.7423484E+00  0.1239579E+00  0.5392458E+00  0.4431998E-01  0.3228948E+00  0.1250704E+00  0.3910033E+00  0.1164971E+00  0.5188036E+00  0.2063201E+00  0.6983840E+00  0.3323999E+00  0.6296822E+00  0.0000000E+00  0.0000000E+00  0.6758410E-01  0.4012853E+00  0.2581092E+00  0.1120253E+01  0.9305666E-01  0.6636829E+00  0.2665997E+00  0.7825019E+00  0.2059825E+00  0.6955928E+00  0.1837358E+00  0.6636388E+00  0.2144677E+00  0.7068720E+00  0.3482801E+00  0.6398606E+00  0.1799961E+00  0.1296196E+01  0.1280390E+00  0.7761279E+00  0.3139771E+00  0.8589949E+00  0.1888295E+00  0.1331823E+01  0.3800329E+00  0.9537907E+00  0.6558049E+00  0.1234200E+01
  0.4380000E+01  0.1004321E+01  0.8649517E+00  0.1049323E+01  0.1092082E+01  0.3217542E+00  0.8589358E+00  0.5079995E+00  0.1075590E+01  0.4916725E+00  0.7552304E+00  0.4120265E+00  0.9719158E+00  0.6095827E+00  0.8358677E+00  0.3413493E+00  0.8854985E+00  0.7051365E+00  0.1270042E+01  0.5743217E+00  0.8115415E+00  0.1680277E+01  0.3877117E+01  0.1111485E+01  0.1321409E+01  0.8031195E+00  0.1375858E+01  0.1242784E+00  0.7596807E+00  0.5929163E-01  0.5300700E+00  0.3400067E+00  0.8811237E+00  0.4053298E-01  0.4342121E+00  0.2041724E+00  0.6897968E+00  0.8106557E-01  0.6266229E+00  0.6766709E-01  0.5593897E+00  0.3698199E+00  0.9263843E+00  0.5198185E+00  0.7394084E+00  0.7466223E+00  0.7527798E+00  0.8960803E+00  0.1172155E+01  0.9201970E+00  0.1184094E+01  0.8401931E+00  0.8071100E+00  0.8552039E+00  0.1177958E+01  0.7910615E+00  0.7762793E+00  0.8169102E+00  0.1125546E+01  0.9639668E+00  0.1210326E+01  0.7908372E+00  0.7765013E+00  0.8391336E+00  0.1401962E+01  0.1383524E+00  0.5701588E+00  0.1869154E+00  0.6529766E+00  0.2775378E+00  0.5589136E+00  0.1552649E+00  0.5991758E+00  0.2214213E+00  0.5079952E+00  0.2019936E+00  0.6867329E+00  0.3959476E+00  0.9640030E+00  0.4693085E+00  0.7398401E+00  0.6699720E-01  0.7900740E+00  0.3349882E-02  0.1253256E+00  0.5192215E-01  0.3462683E+00  0.6197143E-01  0.5443963E+00  0.2445358E-01  0.2447715E+00  0.6029699E-01  0.5284709E+00  0.7503442E-01  0.6044125E+00  0.2574368E+00  0.7749486E+00  0.0000000E+00  0.0000000E+00  0.5309519E-01  0.3589148E+00  0.3349786E-03  0.3964376E-01  0.9027784E-01  0.4683660E+00  0.6331192E-01  0.5413523E+00  0.1256195E+00  0.7635898E+00  0.2346538E+00  0.7328675E+00  0.1251191E+00  0.5432931E+00  0.4321280E-01  0.3166992E+00  0.1316521E+00  0.3973933E+00  0.1123867E+00  0.5064912E+00  0.2217580E+00  0.7094339E+00  0.3478801E+00  0.6385075E+00  0.2009902E-02  0.1373232E+00  0.6163687E-01  0.3845450E+00  0.2686519E+00  0.1135407E+01  0.1025027E+00  0.7017589E+00  0.2653053E+00  0.7796390E+00  0.1952965E+00  0.6771481E+00  0.1994839E+00  0.6785491E+00  0.2194164E+00  0.7162273E+00  0.3529845E+00  0.6452792E+00  0.1989790E+00  0.1361152E+01  0.1313105E+00  0.7738747E+00  0.3135449E+00  0.8511838E+00  0.1962985E+00  0.1356896E+01  0.4036512E+00  0.9814347E+00  0.6419967E+00  0.1212956E+01
  0.4410000E+01  0.1031809E+01  0.8774425E+00  0.1047373E+01  0.1072682E+01  0.3172244E+00  0.8475786E+00  0.5262303E+00  0.1088161E+01  0.4910365E+00  0.7370875E+00  0.4396549E+00  0.1014803E+01  0.6180890E+00  0.8326712E+00  0.3841418E+00  0.9380001E+00  0.7349043E+00  0.1295196E+01  0.5941297E+00  0.8164401E+00  0.1736796E+01  0.3909984E+01  0.1049948E+01  0.1275792E+01  0.8018161E+00  0.1346541E+01  0.1348168E+00  0.7842287E+00  0.9252394E-01  0.6525327E+00  0.3325911E+00  0.8687155E+00  0.3139179E-01  0.3798838E+00  0.2071841E+00  0.6940267E+00  0.8954925E-01  0.6470671E+00  0.8921845E-01  0.6411771E+00  0.3801757E+00  0.9420441E+00  0.5486807E+00  0.7593330E+00  0.7460253E+00  0.7480121E+00  0.9332744E+00  0.1195781E+01  0.9269869E+00  0.1176054E+01  0.8611280E+00  0.8126784E+00  0.8537502E+00  0.1168661E+01  0.7965272E+00  0.7799042E+00  0.8155355E+00  0.1121222E+01  0.9668698E+00  0.1212137E+01  0.7745561E+00  0.7657735E+00  0.8819473E+00  0.1420883E+01  0.1531548E+00  0.5929900E+00  0.2007485E+00  0.6732923E+00  0.3049189E+00  0.5858380E+00  0.1612581E+00  0.6052282E+00  0.2404805E+00  0.5228649E+00  0.2015696E+00  0.6716261E+00  0.4150349E+00  0.9772160E+00  0.4647668E+00  0.7362230E+00  0.7930703E-01  0.8531482E+00  0.7269765E-02  0.1832885E+00  0.5320111E-01  0.3479297E+00  0.5882027E-01  0.5213838E+00  0.3320940E-01  0.2779975E+00  0.6410550E-01  0.5409310E+00  0.1011163E+00  0.6788578E+00  0.2432028E+00  0.7423614E+00  0.0000000E+00  0.0000000E+00  0.6014026E-01  0.3774199E+00  0.6608752E-03  0.5530462E-01  0.9021010E-01  0.4744480E+00  0.6972314E-01  0.5637811E+00  0.1394462E+00  0.7988880E+00  0.2372563E+00  0.7401668E+00  0.1135133E+00  0.5051275E+00  0.4543567E-01  0.3210629E+00  0.1409277E+00  0.4059772E+00  0.1282098E+00  0.5351582E+00  0.2238710E+00  0.7131007E+00  0.3550577E+00  0.6358207E+00  0.1982637E-02  0.1354585E+00  0.6641872E-01  0.3932604E+00  0.2802114E+00  0.1169721E+01  0.1093767E+00  0.7244809E+00  0.2643560E+00  0.7775598E+00  0.2106557E+00  0.6954636E+00  0.2147883E+00  0.7026770E+00  0.2217280E+00  0.7167104E+00  0.3639823E+00  0.6535286E+00  0.2002503E+00  0.1346700E+01  0.1539887E+00  0.8337425E+00  0.3233357E+00  0.8589498E+00  0.2167722E+00  0.1412842E+01  0.4216467E+00  0.9926690E+00  0.6283338E+00  0.1203549E+01
  0.4440000E+01  0.1014943E+01  0.8542740E+00  0.1060961E+01  0.1081681E+01  0.3307191E+00  0.8616437E+00  0.5060973E+00  0.1073836E+01  0.4770027E+00  0.7388090E+00  0.4322611E+00  0.9836201E+00  0.6433399E+00  0.8574612E+00  0.3936330E+00  0.9506640E+00  0.7411380E+00  0.1287304E+01  0.6331561E+00  0.8435111E+00  0.1698419E+01  0.3830663E+01  0.1000140E+01  0.1231255E+01  0.8421943E+00  0.1374768E+01  0.1483281E+00  0.8131535E+00  0.1052917E+00  0.6961194E+00  0.3548389E+00  0.8887641E+00  0.3292507E-01  0.3863367E+00  0.2205313E+00  0.7062339E+00  0.9616709E-01  0.6668908E+00  0.1127897E+00  0.7150138E+00  0.3766833E+00  0.9394912E+00  0.5852604E+00  0.7740579E+00  0.7450497E+00  0.7439023E+00  0.9036467E+00  0.1144715E+01  0.9161272E+00  0.1173341E+01  0.8660467E+00  0.8067851E+00  0.8664776E+00  0.1177476E+01  0.7786818E+00  0.7648255E+00  0.8025874E+00  0.1088832E+01  0.9623280E+00  0.1204906E+01  0.7775458E+00  0.7716677E+00  0.8961415E+00  0.1417020E+01  0.1535405E+00  0.5954068E+00  0.2058610E+00  0.6834189E+00  0.2972212E+00  0.5739908E+00  0.1716301E+00  0.6244405E+00  0.2503624E+00  0.5304279E+00  0.2043971E+00  0.6681674E+00  0.4453008E+00  0.9928785E+00  0.4805907E+00  0.7431440E+00  0.8801961E-01  0.8922135E+00  0.1010569E-01  0.2145738E+00  0.5313620E-01  0.3442278E+00  0.5607007E-01  0.5058266E+00  0.3911886E-01  0.3061602E+00  0.6063403E-01  0.5226756E+00  0.1147451E+00  0.7372491E+00  0.2484023E+00  0.7511404E+00  0.0000000E+00  0.0000000E+00  0.6780582E-01  0.4007775E+00  0.6519707E-03  0.5455855E-01  0.1002410E+00  0.4933271E+00  0.6519784E-01  0.5417115E+00  0.1525644E+00  0.8241979E+00  0.2319418E+00  0.7285674E+00  0.1204602E+00  0.5190655E+00  0.5411436E-01  0.3483772E+00  0.1475936E+00  0.4176399E+00  0.1331731E+00  0.5453950E+00  0.2436838E+00  0.7434890E+00  0.3796987E+00  0.6538432E+00  0.1955938E-02  0.1336355E+00  0.6731691E-01  0.3966677E+00  0.2708968E+00  0.1132674E+01  0.1228980E+00  0.7509459E+00  0.2704074E+00  0.7827585E+00  0.2172736E+00  0.7035517E+00  0.2262380E+00  0.7136153E+00  0.2420438E+00  0.7354666E+00  0.3541053E+00  0.6303651E+00  0.2047211E+00  0.1356311E+01  0.1535410E+00  0.8303139E+00  0.3450581E+00  0.8710802E+00  0.2242833E+00  0.1421939E+01  0.4658383E+00  0.1041860E+01  0.6079709E+00  0.1185545E+01
  0.4470000E+01  0.1012861E+01  0.8538091E+00  0.1031804E+01  0.1055139E+01  0.3004040E+00  0.8121508E+00  0.5105868E+00  0.1057870E+01  0.4757692E+00  0.7322902E+00  0.4436882E+00  0.9855644E+00  0.6291896E+00  0.8336185E+00  0.4173113E+00  0.9588763E+00  0.7693353E+00  0.1314264E+01  0.6598242E+00  0.8617653E+00  0.1666683E+01  0.3789514E+01  0.9476200E+00  0.1199370E+01  0.8671113E+00  0.1404915E+01  0.1678920E+00  0.8617727E+00  0.1424810E+00  0.8011685E+00  0.3647276E+00  0.8924574E+00  0.3441419E-01  0.3959179E+00  0.2201536E+00  0.7042546E+00  0.1128907E+00  0.7184185E+00  0.1164270E+00  0.7228872E+00  0.3560451E+00  0.9035926E+00  0.6083096E+00  0.7829698E+00  0.7390543E+00  0.7429080E+00  0.9034542E+00  0.1154694E+01  0.9237328E+00  0.1172421E+01  0.8424032E+00  0.7783465E+00  0.8610029E+00  0.1151951E+01  0.7864309E+00  0.7544674E+00  0.8211199E+00  0.1104748E+01  0.9588852E+00  0.1207859E+01  0.7824733E+00  0.7641863E+00  0.8953996E+00  0.1400955E+01  0.1653227E+00  0.6086110E+00  0.2201556E+00  0.7063113E+00  0.2947710E+00  0.5733871E+00  0.1834902E+00  0.6381014E+00  0.2682379E+00  0.5421376E+00  0.2002172E+00  0.6632362E+00  0.4692573E+00  0.1031312E+01  0.4895206E+00  0.7365223E+00  0.6496984E-01  0.7623360E+00  0.9970461E-02  0.2117014E+00  0.5966150E-01  0.3617048E+00  0.6239691E-01  0.5400833E+00  0.3730854E-01  0.2949508E+00  0.8265852E-01  0.6046152E+00  0.1344456E+00  0.7815250E+00  0.2605201E+00  0.7661948E+00  0.0000000E+00  0.0000000E+00  0.7960360E-01  0.4312921E+00  0.1929770E-02  0.9322058E-01  0.1087103E+00  0.5133065E+00  0.7333118E-01  0.5700701E+00  0.1479485E+00  0.8082779E+00  0.2446027E+00  0.7463693E+00  0.1304249E+00  0.5376644E+00  0.6094912E-01  0.3654747E+00  0.1446452E+00  0.4097449E+00  0.1495561E+00  0.5735855E+00  0.2573060E+00  0.7549078E+00  0.3927044E+00  0.6630737E+00  0.3216270E-02  0.1702020E+00  0.7091933E-01  0.4015428E+00  0.2897840E+00  0.1150198E+01  0.1350850E+00  0.7814124E+00  0.2812623E+00  0.8013211E+00  0.2159748E+00  0.6910191E+00  0.2262671E+00  0.7094989E+00  0.2748338E+00  0.7797523E+00  0.3523439E+00  0.6217814E+00  0.2006941E+00  0.1333990E+01  0.1788228E+00  0.8975040E+00  0.3555612E+00  0.8943336E+00  0.2489397E+00  0.1476892E+01  0.5023822E+00  0.1072861E+01  0.6152722E+00  0.1170295E+01
  0.4500000E+01  0.1018408E+01  0.8537712E+00  0.1018165E+01  0.1039575E+01  0.2954594E+00  0.8017187E+00  0.4930087E+00  0.1038103E+01  0.4768249E+00  0.7221867E+00  0.4519134E+00  0.9842704E+00  0.6297895E+00  0.8330805E+00  0.4120870E+00  0.9403922E+00  0.7707020E+00  0.1306627E+01  0.6604233E+00  0.8552173E+00  0.1678861E+01  0.3781060E+01  0.8719879E+00  0.1138178E+01  0.8690823E+00  0.1383023E+01  0.1770830E+00  0.8742302E+00  0.1678815E+00  0.8622590E+00  0.3674990E+00  0.8941674E+00  0.3935231E-01  0.4231105E+00  0.2383370E+00  0.7275701E+00  0.1247202E+00  0.7511641E+00  0.1355138E+00  0.7824615E+00  0.3941574E+00  0.9275748E+00  0.6500134E+00  0.8095676E+00  0.7430928E+00  0.7324828E+00  0.9474211E+00  0.1185715E+01  0.9014969E+00  0.1160073E+01  0.8519496E+00  0.7960516E+00  0.8482946E+00  0.1143154E+01  0.7835046E+00  0.7589070E+00  0.8169823E+00  0.1095619E+01  0.9642361E+00  0.1191239E+01  0.7863023E+00  0.7488471E+00  0.9541395E+00  0.1424543E+01  0.1662918E+00  0.6031777E+00  0.2270678E+00  0.7058787E+00  0.3283047E+00  0.5965065E+00  0.1896234E+00  0.6448442E+00  0.2851451E+00  0.5649437E+00  0.2075569E+00  0.6734216E+00  0.4812714E+00  0.1021091E+01  0.5009524E+00  0.7406510E+00  0.7870507E-01  0.8327960E+00  0.1396382E-01  0.2487486E+00  0.5871064E-01  0.3584054E+00  0.5775849E-01  0.5199472E+00  0.3776547E-01  0.2921191E+00  0.7711745E-01  0.5803859E+00  0.1729593E+00  0.8806900E+00  0.2668943E+00  0.7679160E+00  0.0000000E+00  0.0000000E+00  0.7077053E-01  0.3991698E+00  0.3173555E-02  0.1187330E+00  0.1131382E+00  0.5124885E+00  0.8124345E-01  0.5954316E+00  0.1628012E+00  0.8400344E+00  0.2394468E+00  0.7317889E+00  0.1305984E+00  0.5340388E+00  0.6918488E-01  0.3896177E+00  0.1505845E+00  0.4061403E+00  0.1635994E+00  0.5995176E+00  0.2608680E+00  0.7593733E+00  0.4024887E+00  0.6676536E+00  0.8886018E-02  0.2809290E+00  0.7838702E-01  0.4167949E+00  0.3284660E+00  0.1216127E+01  0.1364636E+00  0.7849845E+00  0.2959330E+00  0.8052781E+00  0.2089789E+00  0.6779386E+00  0.2365859E+00  0.7278979E+00  0.2894285E+00  0.7888529E+00  0.3546437E+00  0.6197013E+00  0.1777210E+00  0.1253389E+01  0.2158074E+00  0.9758351E+00  0.3513133E+00  0.8872400E+00  0.2703834E+00  0.1537746E+01  0.5326815E+00  0.1081159E+01  0.6091629E+00  0.1169900E+01
  0.4530001E+01  0.1004338E+01  0.8436983E+00  0.9935126E+00  0.1022348E+01  0.3001659E+00  0.7997993E+00  0.5209509E+00  0.1057185E+01  0.4796115E+00  0.7242053E+00  0.4329487E+00  0.9649239E+00  0.6392462E+00  0.8359565E+00  0.4379623E+00  0.9757755E+00  0.8004509E+00  0.1314610E+01  0.6628863E+00  0.8555115E+00  0.1614695E+01  0.3677685E+01  0.8217446E+00  0.1098895E+01  0.9196111E+00  0.1424939E+01  0.1835143E+00  0.8906633E+00  0.1916548E+00  0.9208266E+00  0.3840995E+00  0.9001536E+00  0.4634843E-01  0.4576005E+00  0.2422288E+00  0.7366515E+00  0.1299632E+00  0.7565854E+00  0.1587726E+00  0.8309580E+00  0.4171348E+00  0.9528003E+00  0.6832569E+00  0.8136082E+00  0.7368278E+00  0.7394459E+00  0.9446083E+00  0.1170252E+01  0.8828089E+00  0.1145043E+01  0.8656384E+00  0.7851038E+00  0.8510800E+00  0.1130934E+01  0.7780049E+00  0.7412530E+00  0.8005502E+00  0.1068300E+01  0.9493049E+00  0.1182128E+01  0.7854228E+00  0.7543736E+00  0.9676627E+00  0.1443369E+01  0.1670758E+00  0.6026999E+00  0.2337749E+00  0.7104804E+00  0.3361020E+00  0.6030071E+00  0.2044980E+00  0.6625526E+00  0.2961749E+00  0.5667545E+00  0.2043391E+00  0.6680217E+00  0.4998100E+00  0.1050054E+01  0.4977719E+00  0.7358078E+00  0.5950267E-01  0.7200499E+00  0.2160853E-01  0.3071105E+00  0.6138070E-01  0.3636310E+00  0.6325897E-01  0.5281919E+00  0.4259048E-01  0.3060365E+00  0.8361533E-01  0.5998189E+00  0.2226586E+00  0.9979258E+00  0.2730807E+00  0.7736521E+00  0.0000000E+00  0.0000000E+00  0.8408474E-01  0.4371374E+00  0.5010659E-02  0.1481719E+00  0.1199438E+00  0.5352158E+00  0.9488933E-01  0.6402913E+00  0.1722448E+00  0.8568027E+00  0.2561707E+00  0.7461003E+00  0.1260504E+00  0.5204499E+00  0.6811301E-01  0.3831542E+00  0.1502449E+00  0.4051701E+00  0.1681674E+00  0.5986755E+00  0.2633691E+00  0.7481925E+00  0.4028851E+00  0.6529197E+00  0.2004239E-01  0.4188438E+00  0.7907407E-01  0.4130485E+00  0.3256910E+00  0.1204899E+01  0.1406118E+00  0.7885237E+00  0.3009550E+00  0.8005759E+00  0.2165499E+00  0.6845292E+00  0.2354991E+00  0.7178488E+00  0.2967238E+00  0.8027951E+00  0.3707055E+00  0.6337690E+00  0.1778767E+00  0.1249756E+01  0.2189038E+00  0.9764624E+00  0.3703171E+00  0.8929283E+00  0.3068991E+00  0.1625551E+01  0.5608770E+00  0.1113141E+01  0.6213251E+00  0.1164100E+01
  0.4560001E+01  0.9761661E+00  0.8311666E+00  0.9723812E+00  0.1006524E+01  0.2962323E+00  0.7910035E+00  0.4830617E+00  0.1010109E+01  0.4824455E+00  0.7122402E+00  0.4580266E+00  0.9802467E+00  0.6448503E+00  0.8243682E+00  0.4433442E+00  0.9717812E+00  0.7865558E+00  0.1304308E+01  0.6891266E+00  0.8583975E+00  0.1636750E+01  0.3702404E+01  0.7539026E+00  0.1062709E+01  0.9559215E+00  0.1425883E+01  0.2005760E+00  0.9158551E+00  0.2355060E+00  0.1012761E+01  0.3804553E+00  0.9017833E+00  0.4203220E-01  0.4338387E+00  0.2747545E+00  0.7594423E+00  0.1489655E+00  0.8025528E+00  0.2064576E+00  0.9691846E+00  0.4163067E+00  0.9353926E+00  0.7075363E+00  0.8238508E+00  0.7372119E+00  0.7233843E+00  0.9773523E+00  0.1180329E+01  0.8698989E+00  0.1118219E+01  0.8589797E+00  0.7726754E+00  0.8780392E+00  0.1133028E+01  0.7906778E+00  0.7452452E+00  0.7913017E+00  0.1067632E+01  0.9276928E+00  0.1141393E+01  0.7957767E+00  0.7521263E+00  0.1010630E+01  0.1459271E+01  0.1634916E+00  0.5903856E+00  0.2358143E+00  0.7006654E+00  0.3507093E+00  0.6154777E+00  0.2059897E+00  0.6609665E+00  0.3177903E+00  0.5794508E+00  0.2143308E+00  0.6723861E+00  0.5169043E+00  0.1050943E+01  0.5082462E+00  0.7375177E+00  0.6552146E-01  0.7503416E+00  0.1761625E-01  0.2755939E+00  0.5964849E-01  0.3571514E+00  0.6026661E-01  0.5124648E+00  0.4682216E-01  0.3191088E+00  0.7942832E-01  0.5809790E+00  0.2395258E+00  0.1021578E+01  0.2818607E+00  0.7751665E+00  0.0000000E+00  0.0000000E+00  0.7834469E-01  0.4124692E+00  0.8035545E-02  0.1863367E+00  0.1188335E+00  0.5220467E+00  0.1050788E+00  0.6662116E+00  0.1906877E+00  0.8958452E+00  0.2677989E+00  0.7577347E+00  0.1242431E+00  0.5152935E+00  0.7850184E-01  0.4071328E+00  0.1498196E+00  0.4055172E+00  0.1797170E+00  0.6121804E+00  0.2778451E+00  0.7692605E+00  0.4162230E+00  0.6736712E+00  0.2472487E-01  0.4620126E+00  0.9040069E-01  0.4429426E+00  0.3359489E+00  0.1214605E+01  0.1468047E+00  0.8170053E+00  0.3098378E+00  0.8109174E+00  0.2274666E+00  0.6914296E+00  0.2310201E+00  0.7048738E+00  0.3036544E+00  0.8041501E+00  0.3595147E+00  0.6182711E+00  0.1693678E+00  0.1212347E+01  0.2475580E+00  0.1031497E+01  0.3574276E+00  0.8841302E+00  0.3208066E+00  0.1645210E+01  0.5924655E+00  0.1129598E+01  0.6377476E+00  0.1176544E+01
  0.4590001E+01  0.9315108E+00  0.8109538E+00  0.9575686E+00  0.1000775E+01  0.3041133E+00  0.7979249E+00  0.4898812E+00  0.1003615E+01  0.4975785E+00  0.7207246E+00  0.4360417E+00  0.9638717E+00  0.6315609E+00  0.8117241E+00  0.4369571E+00  0.9597288E+00  0.7824057E+00  0.1278460E+01  0.7043933E+00  0.8634754E+00  0.1593472E+01  0.3652358E+01  0.7054374E+00  0.1024319E+01  0.9806794E+00  0.1447567E+01  0.2180953E+00  0.9595562E+00  0.2513452E+00  0.1038479E+01  0.4061491E+00  0.9261649E+00  0.4544939E-01  0.4442238E+00  0.2810843E+00  0.7646435E+00  0.1653227E+00  0.8319135E+00  0.2293844E+00  0.9884151E+00  0.4413813E+00  0.9615988E+00  0.7477297E+00  0.8342347E+00  0.7195156E+00  0.7117226E+00  0.1002811E+01  0.1176265E+01  0.8559163E+00  0.1093689E+01  0.8706030E+00  0.7745070E+00  0.8923119E+00  0.1137164E+01  0.7956218E+00  0.7419056E+00  0.7939962E+00  0.1059782E+01  0.9219081E+00  0.1143077E+01  0.8078710E+00  0.7522277E+00  0.1052937E+01  0.1486555E+01  0.1781328E+00  0.6144036E+00  0.2350256E+00  0.6980316E+00  0.3722130E+00  0.6302257E+00  0.2248095E+00  0.6870710E+00  0.3298152E+00  0.5883358E+00  0.2219068E+00  0.6811109E+00  0.5164142E+00  0.1038454E+01  0.5216780E+00  0.7345233E+00  0.6527717E-01  0.7439995E+00  0.2592767E-01  0.3318265E+00  0.6603942E-01  0.3750010E+00  0.5277047E-01  0.4828155E+00  0.5963395E-01  0.3637398E+00  0.7717371E-01  0.5690058E+00  0.2675079E+00  0.1056259E+01  0.2870329E+00  0.7753523E+00  0.0000000E+00  0.0000000E+00  0.8190285E-01  0.4203873E+00  0.1342140E-01  0.2390877E+00  0.1214015E+00  0.5126924E+00  0.9882941E-01  0.6422504E+00  0.2126086E+00  0.9305072E+00  0.2586669E+00  0.7320142E+00  0.1349758E+00  0.5345737E+00  0.9135771E-01  0.4367289E+00  0.1578557E+00  0.4135959E+00  0.2022377E+00  0.6479210E+00  0.2893223E+00  0.7772338E+00  0.4202596E+00  0.6675456E+00  0.2745265E-01  0.4835637E+00  0.9623704E-01  0.4561335E+00  0.3312594E+00  0.1200477E+01  0.1577025E+00  0.8247471E+00  0.3163182E+00  0.8118476E+00  0.2321292E+00  0.7010917E+00  0.2335029E+00  0.7041153E+00  0.3102148E+00  0.8150020E+00  0.3624566E+00  0.6258124E+00  0.1970504E+00  0.1302711E+01  0.2678173E+00  0.1069000E+01  0.3657358E+00  0.8819712E+00  0.3440758E+00  0.1701440E+01  0.6102163E+00  0.1145097E+01  0.6454498E+00  0.1173930E+01
  0.4620001E+01  0.9050540E+00  0.7988731E+00  0.9481118E+00  0.9894691E+00  0.3093625E+00  0.7974907E+00  0.4912133E+00  0.1007346E+01  0.4842921E+00  0.7082337E+00  0.4523804E+00  0.9775451E+00  0.6394994E+00  0.8158263E+00  0.4474088E+00  0.9649711E+00  0.7718332E+00  0.1266334E+01  0.6864665E+00  0.8546432E+00  0.1557866E+01  0.3576981E+01  0.6721205E+00  0.9809897E+00  0.1027580E+01  0.1458535E+01  0.2399625E+00  0.9987865E+00  0.2559178E+00  0.1045251E+01  0.4121832E+00  0.9155763E+00  0.5780788E-01  0.4903554E+00  0.3018352E+00  0.7931985E+00  0.1634860E+00  0.8264758E+00  0.2459860E+00  0.1019952E+01  0.4650258E+00  0.9732267E+00  0.7540442E+00  0.8304334E+00  0.7226534E+00  0.7071744E+00  0.9853514E+00  0.1164323E+01  0.8764513E+00  0.1114584E+01  0.8790137E+00  0.7714263E+00  0.8965235E+00  0.1115597E+01  0.7970675E+00  0.7462562E+00  0.7831116E+00  0.1042139E+01  0.9259323E+00  0.1138259E+01  0.7972146E+00  0.7413325E+00  0.1069154E+01  0.1476728E+01  0.1645417E+00  0.5859786E+00  0.2441744E+00  0.7055456E+00  0.3893034E+00  0.6459748E+00  0.2286741E+00  0.6831653E+00  0.3326963E+00  0.5870913E+00  0.2249067E+00  0.6892676E+00  0.5374331E+00  0.1045575E+01  0.5196672E+00  0.7261868E+00  0.6503419E-01  0.7377783E+00  0.1957039E-01  0.2866215E+00  0.7105553E-01  0.3829950E+00  0.6292654E-01  0.5162350E+00  0.6668918E-01  0.3724471E+00  0.8460410E-01  0.5913015E+00  0.2863334E+00  0.1083438E+01  0.3000260E+00  0.7906812E+00  0.0000000E+00  0.0000000E+00  0.8460474E-01  0.4244165E+00  0.2649566E-01  0.3332134E+00  0.1263018E+00  0.5196809E+00  0.1123068E+00  0.6808388E+00  0.2228022E+00  0.9594077E+00  0.2751903E+00  0.7645512E+00  0.1375910E+00  0.5316333E+00  0.8942103E-01  0.4315893E+00  0.1607813E+00  0.4113557E+00  0.2069953E+00  0.6512296E+00  0.2965689E+00  0.7784277E+00  0.4359695E+00  0.6682462E+00  0.3191460E-01  0.5178493E+00  0.9965892E-01  0.4579746E+00  0.3366136E+00  0.1209868E+01  0.1538547E+00  0.8190744E+00  0.3167432E+00  0.8117722E+00  0.2203995E+00  0.6763256E+00  0.2191865E+00  0.6776575E+00  0.3335998E+00  0.8217837E+00  0.3630280E+00  0.6177285E+00  0.1932989E+00  0.1278068E+01  0.2989736E+00  0.1122589E+01  0.3840314E+00  0.8941067E+00  0.3570847E+00  0.1733895E+01  0.6458176E+00  0.1183698E+01  0.6396483E+00  0.1154073E+01
  0.4650002E+01  0.8895041E+00  0.7844037E+00  0.9424612E+00  0.9779005E+00  0.3096921E+00  0.7963024E+00  0.5006500E+00  0.9999762E+00  0.4807400E+00  0.7014946E+00  0.4486459E+00  0.9659345E+00  0.6335080E+00  0.8032895E+00  0.4294684E+00  0.9316002E+00  0.7804791E+00  0.1276360E+01  0.6969627E+00  0.8602970E+00  0.1512782E+01  0.3522125E+01  0.6470351E+00  0.9476146E+00  0.1086583E+01  0.1503223E+01  0.2324163E+00  0.9826074E+00  0.2981044E+00  0.1108466E+01  0.4152012E+00  0.9190623E+00  0.6063085E-01  0.5085590E+00  0.3163845E+00  0.8000764E+00  0.1911073E+00  0.8867308E+00  0.2972129E+00  0.1099236E+01  0.4920336E+00  0.9996647E+00  0.7621208E+00  0.8342776E+00  0.7264825E+00  0.7088102E+00  0.1010937E+01  0.1174185E+01  0.8447724E+00  0.1074192E+01  0.8647893E+00  0.7666478E+00  0.9031320E+00  0.1129677E+01  0.7964747E+00  0.7385293E+00  0.7748334E+00  0.1015022E+01  0.9194725E+00  0.1127503E+01  0.8117862E+00  0.7442971E+00  0.1085726E+01  0.1485239E+01  0.1723893E+00  0.5974482E+00  0.2370306E+00  0.6936256E+00  0.4041312E+00  0.6496153E+00  0.2327178E+00  0.6953098E+00  0.3508626E+00  0.6072317E+00  0.2331669E+00  0.6886786E+00  0.5382487E+00  0.1041331E+01  0.5439013E+00  0.7473487E+00  0.5587558E-01  0.6797916E+00  0.2526335E-01  0.3233165E+00  0.8411145E-01  0.4143857E+00  0.7251884E-01  0.5469121E+00  0.7549205E-01  0.3970262E+00  0.7935509E-01  0.5692657E+00  0.3209879E+00  0.1136939E+01  0.3119278E+00  0.7960142E+00  0.0000000E+00  0.0000000E+00  0.9555451E-01  0.4543920E+00  0.2674890E-01  0.3326270E+00  0.1218574E+00  0.5085228E+00  0.1206709E+00  0.7001885E+00  0.2419329E+00  0.9878936E+00  0.2833906E+00  0.7624557E+00  0.1410249E+00  0.5422893E+00  0.9718461E-01  0.4475298E+00  0.1577427E+00  0.4036747E+00  0.2077521E+00  0.6544129E+00  0.2866589E+00  0.7575689E+00  0.4423263E+00  0.6794034E+00  0.3507088E-01  0.5392355E+00  0.1064011E+00  0.4704213E+00  0.3575472E+00  0.1233483E+01  0.1628753E+00  0.8313323E+00  0.3230736E+00  0.8118129E+00  0.2239454E+00  0.6763570E+00  0.2148834E+00  0.6698830E+00  0.3328736E+00  0.8192517E+00  0.3583623E+00  0.6064819E+00  0.1908079E+00  0.1257816E+01  0.3028608E+00  0.1125018E+01  0.3871207E+00  0.8892760E+00  0.3233660E+00  0.1636163E+01  0.6705076E+00  0.1185580E+01  0.6413846E+00  0.1135088E+01
  0.4680002E+01  0.8495290E+00  0.7652468E+00  0.9182354E+00  0.9619024E+00  0.3230463E+00  0.8102723E+00  0.4967505E+00  0.9870100E+00  0.4930784E+00  0.7116743E+00  0.4590438E+00  0.9698380E+00  0.6317926E+00  0.7895219E+00  0.4558204E+00  0.9670065E+00  0.7741674E+00  0.1257103E+01  0.6893748E+00  0.8541486E+00  0.1381467E+01  0.3325304E+01  0.6205691E+00  0.9319708E+00  0.1136244E+01  0.1516687E+01  0.2455893E+00  0.9913492E+00  0.3165870E+00  0.1135885E+01  0.4194351E+00  0.9225946E+00  0.5838900E-01  0.4888466E+00  0.3375763E+00  0.8182748E+00  0.2144841E+00  0.9349211E+00  0.3374230E+00  0.1177392E+01  0.5365016E+00  0.1036957E+01  0.7934539E+00  0.8601054E+00  0.7259014E+00  0.7083883E+00  0.1013972E+01  0.1162171E+01  0.8323179E+00  0.1066457E+01  0.8733405E+00  0.7647274E+00  0.9254252E+00  0.1120641E+01  0.7873781E+00  0.7266356E+00  0.7925079E+00  0.1024500E+01  0.9278703E+00  0.1132725E+01  0.8068376E+00  0.7366586E+00  0.1091210E+01  0.1492471E+01  0.1860217E+00  0.6156425E+00  0.2530693E+00  0.7147379E+00  0.4187744E+00  0.6575041E+00  0.2364901E+00  0.6880774E+00  0.3613353E+00  0.6056871E+00  0.2353125E+00  0.6915385E+00  0.5554278E+00  0.1056842E+01  0.5568181E+00  0.7536876E+00  0.5574843E-01  0.6746329E+00  0.1760472E-01  0.2684083E+00  0.8450360E-01  0.4109960E+00  0.6484389E-01  0.5121473E+00  0.8098220E-01  0.4080259E+00  0.8890462E-01  0.5978959E+00  0.2992810E+00  0.1092465E+01  0.3121909E+00  0.7912428E+00  0.0000000E+00  0.0000000E+00  0.9638586E-01  0.4447710E+00  0.3286260E-01  0.3660313E+00  0.1389279E+00  0.5432711E+00  0.1355572E+00  0.7356281E+00  0.2617200E+00  0.1023751E+01  0.2872480E+00  0.7648154E+00  0.1550695E+00  0.5650907E+00  0.9873357E-01  0.4476303E+00  0.1633662E+00  0.4096787E+00  0.2342934E+00  0.6903559E+00  0.2827052E+00  0.7524135E+00  0.4374758E+00  0.6632429E+00  0.3638336E-01  0.5456494E+00  0.1063606E+00  0.4715064E+00  0.3292098E+00  0.1169421E+01  0.1766339E+00  0.8520943E+00  0.3403558E+00  0.8250074E+00  0.2306207E+00  0.6825984E+00  0.2337010E+00  0.6791183E+00  0.3358124E+00  0.8153049E+00  0.3654464E+00  0.6107884E+00  0.1825027E+00  0.1223022E+01  0.3119003E+00  0.1137143E+01  0.3818773E+00  0.8824838E+00  0.3532713E+00  0.1687146E+01  0.6692727E+00  0.1189388E+01  0.6466842E+00  0.1147091E+01
  0.4710002E+01  0.8278757E+00  0.7573298E+00  0.9117149E+00  0.9568444E+00  0.3511034E+00  0.8444271E+00  0.4794278E+00  0.9763333E+00  0.4950004E+00  0.7016762E+00  0.4763866E+00  0.9767652E+00  0.6276037E+00  0.7865065E+00  0.4584298E+00  0.9510260E+00  0.7444957E+00  0.1242075E+01  0.7018319E+00  0.8556564E+00  0.1419974E+01  0.3333983E+01  0.5903727E+00  0.8970561E+00  0.1233592E+01  0.1547663E+01  0.2395677E+00  0.9794737E+00  0.3157586E+00  0.1131424E+01  0.4188887E+00  0.9204149E+00  0.6807615E-01  0.5234010E+00  0.3510972E+00  0.8222059E+00  0.2166897E+00  0.9250898E+00  0.3708004E+00  0.1234761E+01  0.5479422E+00  0.1050746E+01  0.8005686E+00  0.8477991E+00  0.7144569E+00  0.6996060E+00  0.1021753E+01  0.1164737E+01  0.8097678E+00  0.1029946E+01  0.8679477E+00  0.7620776E+00  0.9088367E+00  0.1107293E+01  0.8075005E+00  0.7472294E+00  0.7984664E+00  0.1029945E+01  0.9241982E+00  0.1108251E+01  0.8213078E+00  0.7415542E+00  0.1162644E+01  0.1512582E+01  0.1838071E+00  0.6109111E+00  0.2495615E+00  0.7007515E+00  0.4290991E+00  0.6542645E+00  0.2433387E+00  0.6921934E+00  0.3631943E+00  0.6115890E+00  0.2485480E+00  0.7059146E+00  0.5638745E+00  0.1064917E+01  0.5630037E+00  0.7492453E+00  0.6083366E-01  0.6999991E+00  0.2085734E-01  0.2901679E+00  0.9009039E-01  0.4214304E+00  0.6286229E-01  0.5081044E+00  0.9124839E-01  0.4376043E+00  0.9849390E-01  0.6244624E+00  0.3195283E+00  0.1116280E+01  0.3344417E+00  0.8211111E+00  0.0000000E+00  0.0000000E+00  0.9776963E-01  0.4438720E+00  0.4142505E-01  0.4078861E+00  0.1413550E+00  0.5426279E+00  0.1294997E+00  0.7164932E+00  0.2523196E+00  0.9918100E+00  0.2943203E+00  0.7710634E+00  0.1756963E+00  0.5948005E+00  0.1179030E+00  0.4850631E+00  0.1691039E+00  0.4163619E+00  0.2421791E+00  0.6930277E+00  0.2876579E+00  0.7551190E+00  0.4495221E+00  0.6698995E+00  0.5677839E-01  0.6764218E+00  0.1115277E+00  0.4755733E+00  0.3337175E+00  0.1165303E+01  0.1975683E+00  0.8971825E+00  0.3610919E+00  0.8449053E+00  0.2339152E+00  0.6807069E+00  0.2339224E+00  0.6892821E+00  0.3542849E+00  0.8357404E+00  0.3699333E+00  0.6127748E+00  0.1859769E+00  0.1214269E+01  0.3380614E+00  0.1150281E+01  0.4113555E+00  0.9067977E+00  0.3673187E+00  0.1747233E+01  0.6881486E+00  0.1203600E+01  0.6225356E+00  0.1116073E+01
  0.4740002E+01  0.7928246E+00  0.7349360E+00  0.9030718E+00  0.9457569E+00  0.3572550E+00  0.8382235E+00  0.4795316E+00  0.9832208E+00  0.4875379E+00  0.6930986E+00  0.4803897E+00  0.9801733E+00  0.6361363E+00  0.7947196E+00  0.4479231E+00  0.9347225E+00  0.7445344E+00  0.1219892E+01  0.6931258E+00  0.8315849E+00  0.1318087E+01  0.3170540E+01  0.5813098E+00  0.8787772E+00  0.1291441E+01  0.1573067E+01  0.2608607E+00  0.1007959E+01  0.3243614E+00  0.1143045E+01  0.4279002E+00  0.9210103E+00  0.5262935E-01  0.4561657E+00  0.3436653E+00  0.8206550E+00  0.2505623E+00  0.1000317E+01  0.3781332E+00  0.1231446E+01  0.5752079E+00  0.1056296E+01  0.8347002E+00  0.8594410E+00  0.7109821E+00  0.6858233E+00  0.1007149E+01  0.1134942E+01  0.8168143E+00  0.1041223E+01  0.8507981E+00  0.7429748E+00  0.9206356E+00  0.1103230E+01  0.8045593E+00  0.7246837E+00  0.8070797E+00  0.1026564E+01  0.9358920E+00  0.1121655E+01  0.8342533E+00  0.7337968E+00  0.1152722E+01  0.1497100E+01  0.1846361E+00  0.6046227E+00  0.2574247E+00  0.7150500E+00  0.4460672E+00  0.6655066E+00  0.2481289E+00  0.6958399E+00  0.3739114E+00  0.6127854E+00  0.2482743E+00  0.7049912E+00  0.5415979E+00  0.1035567E+01  0.5718465E+00  0.7594771E+00  0.5262916E-01  0.6472676E+00  0.2059401E-01  0.2865060E+00  0.9767985E-01  0.4399820E+00  0.7808708E-01  0.5600242E+00  0.1056889E+00  0.4672339E+00  0.1006842E+00  0.6289122E+00  0.3292196E+00  0.1133116E+01  0.3192133E+00  0.7946825E+00  0.0000000E+00  0.0000000E+00  0.9996206E-01  0.4452921E+00  0.4204635E-01  0.4082728E+00  0.1437383E+00  0.5397508E+00  0.1404452E+00  0.7445826E+00  0.2519956E+00  0.9878665E+00  0.3049100E+00  0.7722244E+00  0.1809128E+00  0.6066850E+00  0.1192777E+00  0.4894902E+00  0.1713304E+00  0.4132328E+00  0.2512777E+00  0.7065728E+00  0.2997605E+00  0.7653052E+00  0.4605089E+00  0.6834145E+00  0.6292675E-01  0.7072943E+00  0.1141268E+00  0.4759011E+00  0.3297949E+00  0.1158000E+01  0.2125212E+00  0.9391277E+00  0.3666925E+00  0.8406395E+00  0.2372662E+00  0.6784177E+00  0.2278221E+00  0.6770067E+00  0.3419506E+00  0.8203204E+00  0.3737726E+00  0.5986900E+00  0.2139516E+00  0.1309307E+01  0.3658304E+00  0.1196934E+01  0.4007273E+00  0.8878435E+00  0.3432389E+00  0.1647770E+01  0.6874743E+00  0.1171795E+01  0.6385624E+00  0.1122447E+01
  0.4770002E+01  0.7654272E+00  0.7181318E+00  0.8910514E+00  0.9290285E+00  0.3724063E+00  0.8450922E+00  0.4770516E+00  0.9591715E+00  0.5123594E+00  0.7017415E+00  0.4894797E+00  0.9697402E+00  0.6407278E+00  0.7808074E+00  0.4770517E+00  0.9568321E+00  0.7511688E+00  0.1215381E+01  0.6903690E+00  0.8333883E+00  0.1273170E+01  0.3160879E+01  0.5638536E+00  0.8688506E+00  0.1383286E+01  0.1631414E+01  0.2581546E+00  0.9997050E+00  0.3375269E+00  0.1153667E+01  0.4377922E+00  0.9197083E+00  0.6016080E-01  0.4932860E+00  0.3579994E+00  0.8340565E+00  0.2663473E+00  0.1020246E+01  0.4383572E+00  0.1317773E+01  0.5838166E+00  0.1058908E+01  0.8361008E+00  0.8570838E+00  0.7281963E+00  0.6909661E+00  0.1012168E+01  0.1142415E+01  0.8032748E+00  0.1022561E+01  0.8673416E+00  0.7530636E+00  0.9322648E+00  0.1105044E+01  0.8107149E+00  0.7263858E+00  0.8251176E+00  0.1027013E+01  0.9328242E+00  0.1109334E+01  0.8563285E+00  0.7458529E+00  0.1160418E+01  0.1493381E+01  0.2061853E+00  0.6416565E+00  0.2501081E+00  0.6954058E+00  0.4639906E+00  0.6701409E+00  0.2551855E+00  0.6975697E+00  0.3928808E+00  0.6206580E+00  0.2776429E+00  0.7369412E+00  0.5293062E+00  0.1016576E+01  0.5772503E+00  0.7575698E+00  0.4123784E-01  0.5697281E+00  0.2429061E-01  0.3090371E+00  0.1033724E+00  0.4452738E+00  0.7654327E-01  0.5469900E+00  0.1184828E+00  0.4811608E+00  0.1112847E+00  0.6592309E+00  0.3335679E+00  0.1127410E+01  0.3061745E+00  0.7696463E+00  0.0000000E+00  0.0000000E+00  0.9814993E-01  0.4436319E+00  0.5168795E-01  0.4492403E+00  0.1535147E+00  0.5509694E+00  0.1494206E+00  0.7688581E+00  0.2513784E+00  0.9845316E+00  0.3009478E+00  0.7667970E+00  0.1844361E+00  0.6045346E+00  0.1364187E+00  0.5182303E+00  0.1781536E+00  0.4245283E+00  0.2506735E+00  0.7035807E+00  0.3101251E+00  0.7676960E+00  0.4627894E+00  0.6711296E+00  0.5987892E-01  0.6857040E+00  0.1279416E+00  0.4990138E+00  0.3318748E+00  0.1148461E+01  0.2211550E+00  0.9390870E+00  0.3649220E+00  0.8392530E+00  0.2519444E+00  0.7021428E+00  0.2383856E+00  0.6884370E+00  0.3462800E+00  0.8148389E+00  0.3879395E+00  0.6177999E+00  0.1943234E+00  0.1231925E+01  0.3852542E+00  0.1216019E+01  0.4369440E+00  0.9189000E+00  0.3406298E+00  0.1636313E+01  0.6662923E+00  0.1139379E+01  0.6290077E+00  0.1105820E+01
  0.4800003E+01  0.7463997E+00  0.7151434E+00  0.8795220E+00  0.9169641E+00  0.3764127E+00  0.8485344E+00  0.5063888E+00  0.9820189E+00  0.5044374E+00  0.6948013E+00  0.4882565E+00  0.9806532E+00  0.6387411E+00  0.7820391E+00  0.4839365E+00  0.9596458E+00  0.7486342E+00  0.1198590E+01  0.6931976E+00  0.8262516E+00  0.1238383E+01  0.3079863E+01  0.5658458E+00  0.8554338E+00  0.1450119E+01  0.1662708E+01  0.2903576E+00  0.1044744E+01  0.3522789E+00  0.1160205E+01  0.4536723E+00  0.9350844E+00  0.7614661E-01  0.5481035E+00  0.3542352E+00  0.8278211E+00  0.2658164E+00  0.1007846E+01  0.4549273E+00  0.1318388E+01  0.6186559E+00  0.1090049E+01  0.8560532E+00  0.8607410E+00  0.7278989E+00  0.6847976E+00  0.1016521E+01  0.1127216E+01  0.7890798E+00  0.1007163E+01  0.8571354E+00  0.7429582E+00  0.9142228E+00  0.1094550E+01  0.8118188E+00  0.7258519E+00  0.8259913E+00  0.1015427E+01  0.9255674E+00  0.1102018E+01  0.8442138E+00  0.7402751E+00  0.1187112E+01  0.1496716E+01  0.2175630E+00  0.6427128E+00  0.2453150E+00  0.6817644E+00  0.4690124E+00  0.6762411E+00  0.2436426E+00  0.6803690E+00  0.3911926E+00  0.6108829E+00  0.2829723E+00  0.7357640E+00  0.5450229E+00  0.1021998E+01  0.5895080E+00  0.7515768E+00  0.4128147E-01  0.5664435E+00  0.3012378E-01  0.3417343E+00  0.1270451E+00  0.4945451E+00  0.9204517E-01  0.5980631E+00  0.1177064E+00  0.4871615E+00  0.1249634E+00  0.6890325E+00  0.3480951E+00  0.1142970E+01  0.3144885E+00  0.7808278E+00  0.0000000E+00  0.0000000E+00  0.1089198E+00  0.4690138E+00  0.5913239E-01  0.4769960E+00  0.1577325E+00  0.5640116E+00  0.1447606E+00  0.7511503E+00  0.2348549E+00  0.9472408E+00  0.3204879E+00  0.7869198E+00  0.2062670E+00  0.6308570E+00  0.1501998E+00  0.5434796E+00  0.1883405E+00  0.4335796E+00  0.2623283E+00  0.7187786E+00  0.3044470E+00  0.7629721E+00  0.4574384E+00  0.6614500E+00  0.9093007E-01  0.8380122E+00  0.1358383E+00  0.5151968E+00  0.3068183E+00  0.1088677E+01  0.2345748E+00  0.9570519E+00  0.3890992E+00  0.8510016E+00  0.2419666E+00  0.6865354E+00  0.2423833E+00  0.6822083E+00  0.3532573E+00  0.8178090E+00  0.3783630E+00  0.6021726E+00  0.1812973E+00  0.1194769E+01  0.4100183E+00  0.1263797E+01  0.4196410E+00  0.8971767E+00  0.3575841E+00  0.1667198E+01  0.6913186E+00  0.1170464E+01  0.6437587E+00  0.1126167E+01
  0.4830003E+01  0.7394609E+00  0.7089785E+00  0.8556778E+00  0.9055361E+00  0.3962634E+00  0.8573346E+00  0.4997055E+00  0.9748479E+00  0.5200922E+00  0.6997293E+00  0.4930942E+00  0.9722133E+00  0.6184334E+00  0.7603552E+00  0.4881392E+00  0.9534885E+00  0.7439035E+00  0.1195306E+01  0.6857087E+00  0.8254626E+00  0.1124398E+01  0.2902586E+01  0.5493839E+00  0.8281668E+00  0.1529042E+01  0.1697488E+01  0.3024675E+00  0.1068470E+01  0.3630696E+00  0.1172759E+01  0.4357969E+00  0.9156695E+00  0.8291764E-01  0.5689403E+00  0.3607289E+00  0.8230556E+00  0.2889671E+00  0.1036291E+01  0.4699523E+00  0.1322815E+01  0.6220119E+00  0.1088625E+01  0.8652279E+00  0.8605307E+00  0.7368355E+00  0.6886092E+00  0.9989651E+00  0.1117395E+01  0.7689345E+00  0.9938905E+00  0.8656715E+00  0.7461829E+00  0.9225531E+00  0.1083834E+01  0.8191174E+00  0.7212492E+00  0.8302673E+00  0.1021161E+01  0.9271455E+00  0.1083015E+01  0.8482594E+00  0.7283434E+00  0.1190169E+01  0.1493906E+01  0.2278168E+00  0.6598806E+00  0.2680338E+00  0.7112352E+00  0.4766322E+00  0.6783647E+00  0.2648680E+00  0.7133447E+00  0.4033590E+00  0.6147042E+00  0.3002623E+00  0.7598371E+00  0.5293208E+00  0.1001496E+01  0.6055542E+00  0.7602788E+00  0.2534378E-01  0.4415135E+00  0.2258866E-01  0.2943621E+00  0.1265825E+00  0.4881350E+00  0.7630486E-01  0.5411617E+00  0.1220349E+00  0.4911940E+00  0.1352526E+00  0.7141237E+00  0.3211977E+00  0.1090563E+01  0.3144532E+00  0.7792028E+00  0.0000000E+00  0.0000000E+00  0.1059183E+00  0.4543239E+00  0.7079588E-01  0.5178318E+00  0.1621050E+00  0.5726516E+00  0.1600507E+00  0.7844181E+00  0.2605959E+00  0.9846159E+00  0.3324927E+00  0.8002476E+00  0.2185850E+00  0.6535059E+00  0.1585357E+00  0.5572111E+00  0.2043998E+00  0.4460570E+00  0.2579771E+00  0.7027543E+00  0.3005386E+00  0.7495154E+00  0.4756706E+00  0.6673974E+00  0.1019229E+00  0.8810114E+00  0.1385681E+00  0.5149037E+00  0.3035689E+00  0.1089820E+01  0.2677598E+00  0.1039462E+01  0.4083855E+00  0.8664754E+00  0.2566039E+00  0.6906806E+00  0.2437897E+00  0.6780865E+00  0.3623837E+00  0.8329244E+00  0.3960566E+00  0.6080670E+00  0.1680377E+00  0.1148640E+01  0.4291873E+00  0.1279702E+01  0.4329084E+00  0.9075707E+00  0.3647279E+00  0.1678618E+01  0.6901936E+00  0.1148632E+01  0.6477702E+00  0.1105200E+01
  0.4860003E+01  0.7354749E+00  0.7004228E+00  0.8298460E+00  0.8819277E+00  0.4251254E+00  0.8929331E+00  0.5134149E+00  0.9829466E+00  0.5185811E+00  0.7000606E+00  0.5089287E+00  0.9764149E+00  0.6282992E+00  0.7670004E+00  0.5177689E+00  0.9882919E+00  0.7125754E+00  0.1165190E+01  0.6899320E+00  0.8211420E+00  0.1133448E+01  0.2918185E+01  0.5405316E+00  0.8182997E+00  0.1553829E+01  0.1672796E+01  0.3254071E+00  0.1095733E+01  0.3656758E+00  0.1180102E+01  0.4565489E+00  0.9274145E+00  0.8488973E-01  0.5697348E+00  0.3560182E+00  0.8174962E+00  0.3063637E+00  0.1068704E+01  0.4736909E+00  0.1314589E+01  0.6316297E+00  0.1082986E+01  0.9019794E+00  0.8759831E+00  0.7449094E+00  0.6874955E+00  0.9994966E+00  0.1104832E+01  0.7549289E+00  0.9733753E+00  0.8604966E+00  0.7335950E+00  0.9327824E+00  0.1075921E+01  0.8323897E+00  0.7218462E+00  0.8685713E+00  0.1056478E+01  0.9542751E+00  0.1092314E+01  0.8604965E+00  0.7426929E+00  0.1240151E+01  0.1525078E+01  0.2358882E+00  0.6687690E+00  0.2609265E+00  0.6953816E+00  0.4918537E+00  0.6755507E+00  0.2637792E+00  0.7085328E+00  0.4068238E+00  0.6162060E+00  0.3237732E+00  0.7724241E+00  0.5372260E+00  0.1006990E+01  0.6117102E+00  0.7511904E+00  0.3264965E-01  0.4977864E+00  0.2856854E-01  0.3287261E+00  0.1424320E+00  0.5204062E+00  0.8407343E-01  0.5671286E+00  0.1412078E+00  0.5189973E+00  0.1442010E+00  0.7314267E+00  0.3194224E+00  0.1082275E+01  0.3154739E+00  0.7649099E+00  0.0000000E+00  0.0000000E+00  0.1163153E+00  0.4712813E+00  0.8869839E-01  0.5745962E+00  0.1652774E+00  0.5705156E+00  0.1618918E+00  0.7938218E+00  0.2658225E+00  0.9908445E+00  0.3331609E+00  0.7856011E+00  0.2267757E+00  0.6545249E+00  0.1941293E+00  0.6113131E+00  0.2120158E+00  0.4566264E+00  0.2697668E+00  0.7222396E+00  0.3089506E+00  0.7549736E+00  0.4671605E+00  0.6606364E+00  0.1344089E+00  0.1007311E+01  0.1397137E+00  0.5131284E+00  0.2914008E+00  0.1041056E+01  0.2522173E+00  0.9765329E+00  0.4204990E+00  0.8746133E+00  0.2622904E+00  0.7015486E+00  0.2501777E+00  0.6875391E+00  0.3682607E+00  0.8396727E+00  0.3967575E+00  0.6130907E+00  0.1523634E+00  0.1070714E+01  0.4353222E+00  0.1278822E+01  0.4326061E+00  0.9042165E+00  0.3558855E+00  0.1638692E+01  0.6808802E+00  0.1148990E+01  0.6348963E+00  0.1094384E+01
  0.4890003E+01  0.7397931E+00  0.7096349E+00  0.8256751E+00  0.8910039E+00  0.4466703E+00  0.9198264E+00  0.5032436E+00  0.9691644E+00  0.5377765E+00  0.7034698E+00  0.5147938E+00  0.9717053E+00  0.6350584E+00  0.7624615E+00  0.5199077E+00  0.9767843E+00  0.7265732E+00  0.1160368E+01  0.6966809E+00  0.8184295E+00  0.1080467E+01  0.2805952E+01  0.5501328E+00  0.8133206E+00  0.1572803E+01  0.1722371E+01  0.3402419E+00  0.1126148E+01  0.3845854E+00  0.1190469E+01  0.4472074E+00  0.9181831E+00  0.9701833E-01  0.6065924E+00  0.3601251E+00  0.8132994E+00  0.3324472E+00  0.1098047E+01  0.4880498E+00  0.1334626E+01  0.6611301E+00  0.1096624E+01  0.9353161E+00  0.8805795E+00  0.7395201E+00  0.6741029E+00  0.9970605E+00  0.1106749E+01  0.7476683E+00  0.9615486E+00  0.8458512E+00  0.7236655E+00  0.9293457E+00  0.1060405E+01  0.8323696E+00  0.7169509E+00  0.8491708E+00  0.1021902E+01  0.9522804E+00  0.1086031E+01  0.8841500E+00  0.7430045E+00  0.1329782E+01  0.1558776E+01  0.2520878E+00  0.6867571E+00  0.2725141E+00  0.7037895E+00  0.5000753E+00  0.6875378E+00  0.2836682E+00  0.7184542E+00  0.4142829E+00  0.6222495E+00  0.3210234E+00  0.7761099E+00  0.5106286E+00  0.9633375E+00  0.6229659E+00  0.7546370E+00  0.3010049E-01  0.4750891E+00  0.2391923E-01  0.2991158E+00  0.1498342E+00  0.5270411E+00  0.8197013E-01  0.5494117E+00  0.1506311E+00  0.5301630E+00  0.1566849E+00  0.7638562E+00  0.3061101E+00  0.1057986E+01  0.3253265E+00  0.7746446E+00  0.0000000E+00  0.0000000E+00  0.1182517E+00  0.4751714E+00  0.8385108E-01  0.5555332E+00  0.1771054E+00  0.5882144E+00  0.1738876E+00  0.8078782E+00  0.2577344E+00  0.9686037E+00  0.3485718E+00  0.8049209E+00  0.2418781E+00  0.6669476E+00  0.1959191E+00  0.6068920E+00  0.2213865E+00  0.4656990E+00  0.2581368E+00  0.7011155E+00  0.3129626E+00  0.7560071E+00  0.4916092E+00  0.6739205E+00  0.1596366E+00  0.1088358E+01  0.1487602E+00  0.5340218E+00  0.2754710E+00  0.1019799E+01  0.2596164E+00  0.9974039E+00  0.4191167E+00  0.8775058E+00  0.2648554E+00  0.7043746E+00  0.2730569E+00  0.7085928E+00  0.3694019E+00  0.8229218E+00  0.4109217E+00  0.6170405E+00  0.1327658E+00  0.9990312E+00  0.4560725E+00  0.1294850E+01  0.4392759E+00  0.8982481E+00  0.3402397E+00  0.1584515E+01  0.7201241E+00  0.1172189E+01  0.6222965E+00  0.1073836E+01
  0.4920003E+01  0.7298196E+00  0.6894863E+00  0.8333614E+00  0.8775499E+00  0.4634045E+00  0.9263646E+00  0.5142457E+00  0.9682608E+00  0.5488278E+00  0.7099137E+00  0.5121155E+00  0.9683642E+00  0.6343780E+00  0.7711542E+00  0.5250017E+00  0.9745737E+00  0.7064609E+00  0.1137116E+01  0.6921934E+00  0.8144311E+00  0.1059287E+01  0.2775574E+01  0.5565497E+00  0.8223703E+00  0.1523387E+01  0.1662670E+01  0.3804411E+00  0.1169914E+01  0.3873439E+00  0.1185310E+01  0.4616749E+00  0.9198765E+00  0.1351317E+00  0.7071384E+00  0.3657051E+00  0.8171086E+00  0.3406167E+00  0.1104417E+01  0.5012385E+00  0.1332890E+01  0.6607917E+00  0.1099432E+01  0.9691856E+00  0.8850908E+00  0.7507941E+00  0.6762326E+00  0.9964910E+00  0.1093068E+01  0.7338046E+00  0.9518349E+00  0.8699535E+00  0.7227778E+00  0.9566271E+00  0.1079043E+01  0.8337076E+00  0.7147748E+00  0.8956574E+00  0.1053985E+01  0.9474298E+00  0.1090462E+01  0.8826490E+00  0.7417923E+00  0.1297273E+01  0.1524425E+01  0.2542054E+00  0.6903930E+00  0.2786283E+00  0.7158897E+00  0.5119886E+00  0.6898055E+00  0.2913704E+00  0.7373829E+00  0.4237779E+00  0.6253822E+00  0.3357083E+00  0.7814781E+00  0.5214136E+00  0.9738409E+00  0.6376284E+00  0.7568738E+00  0.3929267E-01  0.5391471E+00  0.2548699E-01  0.3068018E+00  0.1580995E+00  0.5437024E+00  0.8123842E-01  0.5454142E+00  0.1619491E+00  0.5531603E+00  0.1659300E+00  0.7893531E+00  0.3026550E+00  0.1044567E+01  0.3357064E+00  0.7773614E+00  0.5309717E-03  0.6283852E-01  0.1250439E+00  0.4813169E+00  0.8734469E-01  0.5631835E+00  0.1863680E+00  0.5964250E+00  0.1823872E+00  0.8152983E+00  0.2532754E+00  0.9587308E+00  0.3600029E+00  0.8103955E+00  0.2530069E+00  0.6859930E+00  0.2151798E+00  0.6282897E+00  0.2398652E+00  0.4808733E+00  0.2609724E+00  0.6966031E+00  0.3313263E+00  0.7790790E+00  0.5011063E+00  0.6829123E+00  0.1858408E+00  0.1164241E+01  0.1580942E+00  0.5437045E+00  0.2636278E+00  0.9978670E+00  0.2710620E+00  0.1004748E+01  0.4306186E+00  0.8812755E+00  0.2653537E+00  0.7046335E+00  0.2754389E+00  0.7035677E+00  0.3676943E+00  0.8112034E+00  0.4318098E+00  0.6292021E+00  0.1401778E+00  0.1015291E+01  0.4717681E+00  0.1311251E+01  0.4436241E+00  0.9001081E+00  0.3674326E+00  0.1638425E+01  0.7117733E+00  0.1145761E+01  0.6452621E+00  0.1086022E+01
  0.4950004E+01  0.7291247E+00  0.6922926E+00  0.8335749E+00  0.8753723E+00  0.4861275E+00  0.9569830E+00  0.5174661E+00  0.9615526E+00  0.5545849E+00  0.7071009E+00  0.5263920E+00  0.9800816E+00  0.6294653E+00  0.7533624E+00  0.5582569E+00  0.9997333E+00  0.7192981E+00  0.1146308E+01  0.6911664E+00  0.8003328E+00  0.9845884E+00  0.2662621E+01  0.5623239E+00  0.8130345E+00  0.1460548E+01  0.1631603E+01  0.4002352E+00  0.1193279E+01  0.4104611E+00  0.1205433E+01  0.4568846E+00  0.9051686E+00  0.1253656E+00  0.6698537E+00  0.3605005E+00  0.8093627E+00  0.3469899E+00  0.1112351E+01  0.5557641E+00  0.1398707E+01  0.6563464E+00  0.1103438E+01  0.1015129E+01  0.9072614E+00  0.7551396E+00  0.6654966E+00  0.9986924E+00  0.1090056E+01  0.7489733E+00  0.9579158E+00  0.8628871E+00  0.7250628E+00  0.9601955E+00  0.1075932E+01  0.8488582E+00  0.7246352E+00  0.9046789E+00  0.1045443E+01  0.9395559E+00  0.1080630E+01  0.9110181E+00  0.7434239E+00  0.1375069E+01  0.1552971E+01  0.2595230E+00  0.6884134E+00  0.2687003E+00  0.6911805E+00  0.5348468E+00  0.6961179E+00  0.2993891E+00  0.7333916E+00  0.4231825E+00  0.6171271E+00  0.3445002E+00  0.7932556E+00  0.5073745E+00  0.9524874E+00  0.6503786E+00  0.7578339E+00  0.2622772E-01  0.4469058E+00  0.2281782E-01  0.2886313E+00  0.1602471E+00  0.5433055E+00  0.8760029E-01  0.5621982E+00  0.1661549E+00  0.5531881E+00  0.1628746E+00  0.7688257E+00  0.2856157E+00  0.1007983E+01  0.3404335E+00  0.7875485E+00  0.5245522E-03  0.6207920E-01  0.1224780E+00  0.4808069E+00  0.1035996E+00  0.6081465E+00  0.2003779E+00  0.6136565E+00  0.1885785E+00  0.8318055E+00  0.2544119E+00  0.9571495E+00  0.3831826E+00  0.8326839E+00  0.2588640E+00  0.6842745E+00  0.2258190E+00  0.6429812E+00  0.2492305E+00  0.4827296E+00  0.2707997E+00  0.7072528E+00  0.3257504E+00  0.7681392E+00  0.5107180E+00  0.6802362E+00  0.2056241E+00  0.1211799E+01  0.1628715E+00  0.5482574E+00  0.2788016E+00  0.1005044E+01  0.2777478E+00  0.1003415E+01  0.4593815E+00  0.9019159E+00  0.2794589E+00  0.7100102E+00  0.2955832E+00  0.7271938E+00  0.3844996E+00  0.8250969E+00  0.4450161E+00  0.6377680E+00  0.1327097E+00  0.9824448E+00  0.4949158E+00  0.1334666E+01  0.4408851E+00  0.8881983E+00  0.3740032E+00  0.1647962E+01  0.7231003E+00  0.1134727E+01  0.6229078E+00  0.1059897E+01
  0.4980004E+01  0.7419684E+00  0.6944301E+00  0.8170909E+00  0.8610660E+00  0.5209759E+00  0.9893322E+00  0.5562155E+00  0.9971870E+00  0.5578407E+00  0.7117190E+00  0.5052976E+00  0.9571323E+00  0.6244943E+00  0.7392021E+00  0.5867966E+00  0.1016303E+01  0.6918646E+00  0.1112949E+01  0.6889463E+00  0.7993659E+00  0.1040670E+01  0.2705861E+01  0.5748329E+00  0.8277880E+00  0.1417580E+01  0.1595021E+01  0.4366267E+00  0.1235994E+01  0.4063144E+00  0.1200570E+01  0.4708320E+00  0.9245226E+00  0.1521026E+00  0.7451772E+00  0.3898547E+00  0.8312404E+00  0.3622625E+00  0.1136955E+01  0.5936650E+00  0.1455460E+01  0.6531264E+00  0.1093042E+01  0.1053160E+01  0.9122834E+00  0.7626159E+00  0.6562324E+00  0.1003666E+01  0.1085399E+01  0.7416272E+00  0.9377523E+00  0.8707922E+00  0.7272604E+00  0.9627426E+00  0.1072960E+01  0.8508880E+00  0.7088286E+00  0.9183469E+00  0.1043004E+01  0.9723325E+00  0.1073456E+01  0.9213312E+00  0.7371747E+00  0.1399936E+01  0.1569683E+01  0.2934606E+00  0.7216311E+00  0.2999405E+00  0.7396014E+00  0.5529714E+00  0.7123334E+00  0.3084930E+00  0.7477953E+00  0.4221181E+00  0.6135885E+00  0.3362163E+00  0.7807152E+00  0.5082722E+00  0.9477658E+00  0.6779441E+00  0.7749559E+00  0.3005859E-01  0.4661570E+00  0.2280340E-01  0.2867853E+00  0.1622134E+00  0.5421607E+00  0.7670202E-01  0.5238296E+00  0.1778916E+00  0.5630772E+00  0.1834620E+00  0.8068773E+00  0.2974778E+00  0.1028088E+01  0.3322005E+00  0.7674114E+00  0.1036500E-02  0.8673496E-01  0.1263202E+00  0.4832355E+00  0.1181619E+00  0.6455995E+00  0.2061338E+00  0.6137936E+00  0.2021166E+00  0.8490994E+00  0.2588676E+00  0.9569929E+00  0.3674411E+00  0.8107867E+00  0.2771366E+00  0.7107356E+00  0.2299787E+00  0.6411094E+00  0.2642466E+00  0.4949332E+00  0.2672886E+00  0.6927801E+00  0.3281838E+00  0.7717335E+00  0.5224015E+00  0.6863320E+00  0.2565375E+00  0.1359778E+01  0.1812600E+00  0.5780883E+00  0.2707862E+00  0.9904458E+00  0.2941103E+00  0.1044086E+01  0.4624114E+00  0.9034915E+00  0.2841320E+00  0.7158968E+00  0.2913879E+00  0.7146164E+00  0.3971131E+00  0.8399252E+00  0.4357246E+00  0.6254259E+00  0.1399302E+00  0.1013041E+01  0.5123017E+00  0.1352176E+01  0.4384446E+00  0.8939167E+00  0.3715840E+00  0.1623174E+01  0.7202432E+00  0.1121498E+01  0.6189289E+00  0.1052260E+01
  0.5010004E+01  0.7385257E+00  0.6801289E+00  0.8331914E+00  0.8621383E+00  0.5488092E+00  0.9959216E+00  0.5557181E+00  0.9830121E+00  0.5650591E+00  0.7074876E+00  0.5252531E+00  0.9702666E+00  0.6404651E+00  0.7694953E+00  0.5928444E+00  0.1014982E+01  0.6825842E+00  0.1092643E+01  0.6936584E+00  0.7864069E+00  0.9672885E+00  0.2587028E+01  0.5916893E+00  0.8210340E+00  0.1367361E+01  0.1552369E+01  0.4982400E+00  0.1309527E+01  0.4475395E+00  0.1258121E+01  0.4526665E+00  0.8918910E+00  0.1605322E+00  0.7514203E+00  0.3809748E+00  0.8147286E+00  0.3904487E+00  0.1150273E+01  0.5922070E+00  0.1432534E+01  0.6559557E+00  0.1082997E+01  0.1083820E+01  0.9017431E+00  0.7675346E+00  0.6652762E+00  0.9954119E+00  0.1075392E+01  0.7240665E+00  0.9202754E+00  0.8840806E+00  0.7226584E+00  0.9780291E+00  0.1070622E+01  0.8423085E+00  0.7110741E+00  0.9436538E+00  0.1058616E+01  0.9715579E+00  0.1069530E+01  0.9396388E+00  0.7535427E+00  0.1383740E+01  0.1562848E+01  0.3172247E+00  0.7520071E+00  0.2944372E+00  0.7260340E+00  0.5610933E+00  0.7027670E+00  0.3135114E+00  0.7420592E+00  0.4172676E+00  0.6086280E+00  0.3557589E+00  0.7935966E+00  0.5052791E+00  0.9460270E+00  0.6966650E+00  0.7823989E+00  0.2970017E-01  0.4605862E+00  0.1894642E-01  0.2599737E+00  0.1761516E+00  0.5682756E+00  0.6887281E-01  0.4921891E+00  0.1959951E+00  0.5937301E+00  0.1833182E+00  0.8013673E+00  0.2987889E+00  0.1026518E+01  0.3423178E+00  0.7772145E+00  0.4608585E-02  0.1817538E+00  0.1335246E+00  0.4903270E+00  0.1080446E+00  0.6130306E+00  0.2192958E+00  0.6326243E+00  0.2155827E+00  0.8705565E+00  0.2603864E+00  0.9606952E+00  0.3878907E+00  0.8241005E+00  0.2824050E+00  0.7206721E+00  0.2424614E+00  0.6572567E+00  0.2695405E+00  0.4886579E+00  0.2692135E+00  0.7063078E+00  0.3456461E+00  0.7804566E+00  0.5139781E+00  0.6712967E+00  0.3026326E+00  0.1469651E+01  0.1979183E+00  0.5886226E+00  0.2698572E+00  0.9765641E+00  0.2944342E+00  0.1030965E+01  0.4710999E+00  0.9028648E+00  0.3037817E+00  0.7411562E+00  0.3033969E+00  0.7258162E+00  0.3862219E+00  0.8266847E+00  0.4565055E+00  0.6393275E+00  0.1679596E+00  0.1104746E+01  0.5504711E+00  0.1396526E+01  0.4454994E+00  0.8880297E+00  0.3738073E+00  0.1617022E+01  0.7319965E+00  0.1140252E+01  0.6183220E+00  0.1046278E+01
  0.5040004E+01  0.7515565E+00  0.6846967E+00  0.8401873E+00  0.8622875E+00  0.5586131E+00  0.1002914E+01  0.5880885E+00  0.1007334E+01  0.5782828E+00  0.7079575E+00  0.5131930E+00  0.9430488E+00  0.6362191E+00  0.7537479E+00  0.6136350E+00  0.1045624E+01  0.6685328E+00  0.1092010E+01  0.6998417E+00  0.7984547E+00  0.9841408E+00  0.2597143E+01  0.5819668E+00  0.8177415E+00  0.1312789E+01  0.1494366E+01  0.4789194E+00  0.1291750E+01  0.4488124E+00  0.1262271E+01  0.4586735E+00  0.8946717E+00  0.1786112E+00  0.7901607E+00  0.3904950E+00  0.8159741E+00  0.3767075E+00  0.1133380E+01  0.6008575E+00  0.1451621E+01  0.6684089E+00  0.1075919E+01  0.1100846E+01  0.9258991E+00  0.7829730E+00  0.6688154E+00  0.1004607E+01  0.1084597E+01  0.7269312E+00  0.9227243E+00  0.8885096E+00  0.7266654E+00  0.9957051E+00  0.1083870E+01  0.8737531E+00  0.7150928E+00  0.9609596E+00  0.1062713E+01  0.9807708E+00  0.1069139E+01  0.9430750E+00  0.7487283E+00  0.1331056E+01  0.1515891E+01  0.3171293E+00  0.7422814E+00  0.3102983E+00  0.7369939E+00  0.5679704E+00  0.7158237E+00  0.3440723E+00  0.7715189E+00  0.4290768E+00  0.6065803E+00  0.3579895E+00  0.7964538E+00  0.5168632E+00  0.9607461E+00  0.7253920E+00  0.7969233E+00  0.3744243E-01  0.5137821E+00  0.2529912E-01  0.2983506E+00  0.1759472E+00  0.5607389E+00  0.6375424E-01  0.4710177E+00  0.1853141E+00  0.5782348E+00  0.2077057E+00  0.8557740E+00  0.2717165E+00  0.9663361E+00  0.3574774E+00  0.7930200E+00  0.8601761E-02  0.2467584E+00  0.1358528E+00  0.4941875E+00  0.1277550E+00  0.6619785E+00  0.2265475E+00  0.6432333E+00  0.2340224E+00  0.9032010E+00  0.2767780E+00  0.9796786E+00  0.3831643E+00  0.8134093E+00  0.3000498E+00  0.7337828E+00  0.2670349E+00  0.6891340E+00  0.2860726E+00  0.5103571E+00  0.2713362E+00  0.6968381E+00  0.3701307E+00  0.8052065E+00  0.5317270E+00  0.6846259E+00  0.3177601E+00  0.1488504E+01  0.2030237E+00  0.5956707E+00  0.2585588E+00  0.9428000E+00  0.3010654E+00  0.1042804E+01  0.4639902E+00  0.8861325E+00  0.2939801E+00  0.7139781E+00  0.3171270E+00  0.7437866E+00  0.3911270E+00  0.8212910E+00  0.4570972E+00  0.6355160E+00  0.1902545E+00  0.1157988E+01  0.5487399E+00  0.1358017E+01  0.4203502E+00  0.8616716E+00  0.3941646E+00  0.1676513E+01  0.7252055E+00  0.1127706E+01  0.6126199E+00  0.1034553E+01
  0.5070004E+01  0.7481923E+00  0.6776229E+00  0.8475264E+00  0.8571323E+00  0.5803884E+00  0.1012677E+01  0.5908955E+00  0.1008356E+01  0.5741363E+00  0.7019714E+00  0.5191428E+00  0.9578303E+00  0.6457671E+00  0.7462292E+00  0.6522673E+00  0.1065403E+01  0.6893970E+00  0.1106846E+01  0.7005197E+00  0.7946186E+00  0.9920320E+00  0.2581488E+01  0.5766052E+00  0.8061770E+00  0.1288793E+01  0.1496285E+01  0.5105081E+00  0.1324681E+01  0.4665131E+00  0.1260016E+01  0.4773918E+00  0.9049680E+00  0.2032575E+00  0.8304897E+00  0.3920121E+00  0.8186317E+00  0.4092601E+00  0.1188602E+01  0.6097653E+00  0.1438086E+01  0.6615212E+00  0.1073086E+01  0.1130909E+01  0.9313570E+00  0.7774812E+00  0.6688775E+00  0.9960726E+00  0.1069576E+01  0.7414342E+00  0.9226907E+00  0.8981130E+00  0.7123911E+00  0.1003123E+01  0.1062370E+01  0.8698195E+00  0.7075979E+00  0.9684492E+00  0.1049960E+01  0.9908558E+00  0.1080172E+01  0.9493188E+00  0.7458308E+00  0.1293416E+01  0.1479811E+01  0.3375116E+00  0.7516795E+00  0.3257594E+00  0.7513375E+00  0.5771365E+00  0.7087644E+00  0.3375116E+00  0.7592158E+00  0.4193859E+00  0.6000167E+00  0.3482572E+00  0.7808623E+00  0.5055129E+00  0.9373633E+00  0.7347059E+00  0.7916597E+00  0.4800205E-01  0.5778302E+00  0.2100071E-01  0.2703706E+00  0.1655075E+00  0.5417293E+00  0.6025144E-01  0.4553718E+00  0.2097569E+00  0.6058441E+00  0.2210074E+00  0.8778444E+00  0.2830069E+00  0.9771162E+00  0.3486351E+00  0.7811149E+00  0.7500199E-02  0.2290718E+00  0.1417583E+00  0.5073849E+00  0.1380076E+00  0.6839036E+00  0.2388776E+00  0.6586787E+00  0.2347581E+00  0.8935854E+00  0.2607551E+00  0.9437414E+00  0.3991410E+00  0.8296919E+00  0.3028827E+00  0.7355378E+00  0.2726392E+00  0.6909722E+00  0.2942572E+00  0.5046151E+00  0.2776324E+00  0.6940461E+00  0.3727617E+00  0.7987750E+00  0.5373292E+00  0.6880676E+00  0.3290104E+00  0.1507683E+01  0.2188820E+00  0.6238397E+00  0.2367562E+00  0.9018200E+00  0.3117625E+00  0.1043601E+01  0.4782627E+00  0.9041389E+00  0.3117580E+00  0.7376311E+00  0.3210121E+00  0.7428406E+00  0.3806381E+00  0.8036810E+00  0.4603228E+00  0.6407936E+00  0.1850042E+00  0.1129401E+01  0.5477684E+00  0.1367595E+01  0.4345120E+00  0.8726615E+00  0.4195099E+00  0.1711752E+01  0.7505250E+00  0.1126009E+01  0.5956428E+00  0.1034157E+01
  0.5100005E+01  0.7728938E+00  0.6782723E+00  0.8432658E+00  0.8575341E+00  0.5932326E+00  0.1016715E+01  0.6195427E+00  0.1017558E+01  0.5761240E+00  0.6986821E+00  0.5162629E+00  0.9439434E+00  0.6645726E+00  0.7579265E+00  0.6783476E+00  0.1073147E+01  0.6511674E+00  0.1054577E+01  0.6923646E+00  0.7722399E+00  0.9537117E+00  0.2521009E+01  0.5872209E+00  0.8118130E+00  0.1243677E+01  0.1448246E+01  0.5136712E+00  0.1318931E+01  0.4696906E+00  0.1268246E+01  0.4706819E+00  0.8806160E+00  0.2307708E+00  0.8848777E+00  0.4103936E+00  0.8260590E+00  0.4131139E+00  0.1169808E+01  0.6505457E+00  0.1486451E+01  0.6766152E+00  0.1079304E+01  0.1156108E+01  0.9346437E+00  0.7889544E+00  0.6629687E+00  0.1014281E+01  0.1070082E+01  0.7371134E+00  0.9057666E+00  0.9036840E+00  0.7258176E+00  0.1037324E+01  0.1089644E+01  0.8752192E+00  0.7124680E+00  0.9800655E+00  0.1053281E+01  0.1007025E+01  0.1080466E+01  0.9736035E+00  0.7458845E+00  0.1258058E+01  0.1447165E+01  0.3587540E+00  0.7777838E+00  0.3273738E+00  0.7510440E+00  0.5816225E+00  0.7126932E+00  0.3567788E+00  0.7952644E+00  0.4320719E+00  0.5992578E+00  0.3659197E+00  0.7864876E+00  0.5027939E+00  0.9211559E+00  0.7579632E+00  0.7952133E+00  0.5238086E-01  0.6055166E+00  0.2149568E-01  0.2750271E+00  0.1897566E+00  0.5788743E+00  0.5188572E-01  0.4205628E+00  0.2165637E+00  0.6070066E+00  0.2273130E+00  0.8848135E+00  0.2693148E+00  0.9525589E+00  0.3602373E+00  0.7836760E+00  0.1087124E-01  0.2740953E+00  0.1482495E+00  0.5058877E+00  0.1509659E+00  0.7128939E+00  0.2575790E+00  0.6688357E+00  0.2463365E+00  0.9237996E+00  0.2559652E+00  0.9290325E+00  0.3986556E+00  0.8239142E+00  0.3090904E+00  0.7456784E+00  0.2869758E+00  0.7044925E+00  0.3115606E+00  0.5211326E+00  0.2811702E+00  0.6947886E+00  0.3734548E+00  0.7877081E+00  0.5381345E+00  0.6887925E+00  0.3147780E+00  0.1474977E+01  0.2257049E+00  0.6221494E+00  0.2443557E+00  0.9252509E+00  0.3170055E+00  0.1045983E+01  0.4790795E+00  0.8958568E+00  0.3305837E+00  0.7519093E+00  0.3208263E+00  0.7385298E+00  0.3791395E+00  0.8117614E+00  0.4774150E+00  0.6368080E+00  0.2021066E+00  0.1171094E+01  0.5443135E+00  0.1350350E+01  0.4079203E+00  0.8272827E+00  0.4239830E+00  0.1714547E+01  0.7436960E+00  0.1118944E+01  0.5996523E+00  0.1029747E+01
  0.5130005E+01  0.7959912E+00  0.6799842E+00  0.8500993E+00  0.8483207E+00  0.6157371E+00  0.1043028E+01  0.6524938E+00  0.1035893E+01  0.6057855E+00  0.7064108E+00  0.5292999E+00  0.9452992E+00  0.6532858E+00  0.7449180E+00  0.7029134E+00  0.1088928E+01  0.6622517E+00  0.1075537E+01  0.6974163E+00  0.7758378E+00  0.9347767E+00  0.2510535E+01  0.5968130E+00  0.8034659E+00  0.1211318E+01  0.1414697E+01  0.5223364E+00  0.1318816E+01  0.4690980E+00  0.1250256E+01  0.5162261E+00  0.9295228E+00  0.2344281E+00  0.8767007E+00  0.4190394E+00  0.8397459E+00  0.4183078E+00  0.1165211E+01  0.6114599E+00  0.1426526E+01  0.6808157E+00  0.1079904E+01  0.1168066E+01  0.9305299E+00  0.7917982E+00  0.6580317E+00  0.1034315E+01  0.1074736E+01  0.7473180E+00  0.9199607E+00  0.9166648E+00  0.7124318E+00  0.1058867E+01  0.1099013E+01  0.8784058E+00  0.7145761E+00  0.1000219E+01  0.1058694E+01  0.1017758E+01  0.1073390E+01  0.9737623E+00  0.7477497E+00  0.1221228E+01  0.1417006E+01  0.3791125E+00  0.7978768E+00  0.3527374E+00  0.7691554E+00  0.6062729E+00  0.7217867E+00  0.3656817E+00  0.7852033E+00  0.4307605E+00  0.5960407E+00  0.3543254E+00  0.7731622E+00  0.5169600E+00  0.9376237E+00  0.7693961E+00  0.7982868E+00  0.6397866E-01  0.6685401E+00  0.2735004E-01  0.3046318E+00  0.1844814E+00  0.5703785E+00  0.5274637E-01  0.4234408E+00  0.2208735E+00  0.6092105E+00  0.2556783E+00  0.9260574E+00  0.2573847E+00  0.9178825E+00  0.3726411E+00  0.7887056E+00  0.2197757E-01  0.3871207E+00  0.1481074E+00  0.5084302E+00  0.1404202E+00  0.6835423E+00  0.2621439E+00  0.6756112E+00  0.2615291E+00  0.9387624E+00  0.2688568E+00  0.9508570E+00  0.4233089E+00  0.8441800E+00  0.3073223E+00  0.7355106E+00  0.2851001E+00  0.6860096E+00  0.3222156E+00  0.5285349E+00  0.2855854E+00  0.6951845E+00  0.3955965E+00  0.8177590E+00  0.5391181E+00  0.6823592E+00  0.3242874E+00  0.1476556E+01  0.2321093E+00  0.6240483E+00  0.2278345E+00  0.8826971E+00  0.3382069E+00  0.1075950E+01  0.4853356E+00  0.8992805E+00  0.3278300E+00  0.7458825E+00  0.3300301E+00  0.7477099E+00  0.3819205E+00  0.8003364E+00  0.4706239E+00  0.6315404E+00  0.1924215E+00  0.1134096E+01  0.5550526E+00  0.1366073E+01  0.3932744E+00  0.8092616E+00  0.4400400E+00  0.1723440E+01  0.7572499E+00  0.1121382E+01  0.5787392E+00  0.1002512E+01
[truncated: 1,827,617 more chars]
