# Supplementary material for: Visualising reaction complexes in amine-based unloaded and CO2-loaded carbon capture solutions
Source: Nat Commun. 2026 Mar 12;17:3828. doi: 10.1038/s41467-026-70391-6 (PMC13121631; doi:10.1038/s41467-026-70391-6)
Supplement: Supplementary file 3 — Source Data [file 41467_2026_70391_MOESM3_ESM.zip › Source data/KCarb130624box.EPSR.g02]

#    r              C2a-N1c                       C2a-O1c                       C2a-H2c                       C2a-C3c                       C2a-O2c                       H1a-H1a                       H1a-N1a                       H1a-O1a                       H1a-H2a                       H1a-C1z                       H1a-N1z                       H1a-H1z                       H1a-C2z                       H1a-H2z                       H1a-O1z                       H1a-C1c                       H1a-C2c                       H1a-H1c                       H1a-N1c                       H1a-O1c                       H1a-H2c                       H1a-C3c                       H1a-O2c                       N1a-N1a                       N1a-O1a                       N1a-H2a                       N1a-C1z                       N1a-N1z                       N1a-H1z                       N1a-C2z                       N1a-H2z                       N1a-O1z                       N1a-C1c                       N1a-C2c                       N1a-H1c                       N1a-N1c                       N1a-O1c                       N1a-H2c                       N1a-C3c                       N1a-O2c                       O1a-O1a                       O1a-H2a                       O1a-C1z                       O1a-N1z                       O1a-H1z                       O1a-C2z                       O1a-H2z                       O1a-O1z                       O1a-C1c                       O1a-C2c                       O1a-H1c                       O1a-N1c                       O1a-O1c                       O1a-H2c                       O1a-C3c                       O1a-O2c                       H2a-H2a                       H2a-C1z                       H2a-N1z                       H2a-H1z                       H2a-C2z                       H2a-H2z                       H2a-O1z                       H2a-C1c                       H2a-C2c                       H2a-H1c                       H2a-N1c                       H2a-O1c                       H2a-H2c                       H2a-C3c                       H2a-O2c                       C1z-C1z                       C1z-N1z                       C1z-H1z                       C1z-C2z                       C1z-H2z                       C1z-O1z                       C1z-C1c                       C1z-C2c                       C1z-H1c                       C1z-N1c                       C1z-O1c                       C1z-H2c                       C1z-C3c                       C1z-O2c                       N1z-N1z                       N1z-H1z                       N1z-C2z                       N1z-H2z                       N1z-O1z                       N1z-C1c                       N1z-C2c                       N1z-H1c                       N1z-N1c                       N1z-O1c                       N1z-H2c                       N1z-C3c                       N1z-O2c                       H1z-H1z                       H1z-C2z                   
  0.0000000E+00  0.0000000E+00  0.0000000E+00  0.0000000E+00  0.0000000E+00  0.0000000E+00  0.0000000E+00  0.0000000E+00  0.0000000E+00  0.0000000E+00  0.0000000E+00  0.0000000E+00  0.0000000E+00  0.0000000E+00  0.0000000E+00  0.0000000E+00  0.0000000E+00  0.0000000E+00  0.0000000E+00  0.0000000E+00  0.0000000E+00  0.0000000E+00  0.0000000E+00  0.0000000E+00  0.0000000E+00  0.0000000E+00  0.0000000E+00  0.0000000E+00  0.0000000E+00  0.0000000E+00  0.0000000E+00  0.0000000E+00  0.0000000E+00  0.0000000E+00  0.0000000E+00  0.0000000E+00  0.0000000E+00  0.0000000E+00  0.0000000E+00  0.0000000E+00  0.0000000E+00  0.0000000E+00  0.0000000E+00  0.0000000E+00  0.0000000E+00  0.0000000E+00  0.0000000E+00  0.0000000E+00  0.0000000E+00  0.0000000E+00  0.0000000E+00  0.0000000E+00  0.0000000E+00  0.0000000E+00  0.0000000E+00  0.0000000E+00  0.0000000E+00  0.0000000E+00  0.0000000E+00  0.0000000E+00  0.0000000E+00  0.0000000E+00  0.0000000E+00  0.0000000E+00  0.0000000E+00  0.0000000E+00  0.0000000E+00  0.0000000E+00  0.0000000E+00  0.0000000E+00  0.0000000E+00  0.0000000E+00  0.0000000E+00  0.0000000E+00  0.0000000E+00  0.0000000E+00  0.0000000E+00  0.0000000E+00  0.0000000E+00  0.0000000E+00  0.0000000E+00  0.0000000E+00  0.0000000E+00  0.0000000E+00  0.0000000E+00  0.0000000E+00  0.0000000E+00  0.0000000E+00  0.0000000E+00  0.0000000E+00  0.0000000E+00  0.0000000E+00  0.0000000E+00  0.0000000E+00  0.0000000E+00  0.0000000E+00  0.0000000E+00  0.0000000E+00  0.0000000E+00  0.0000000E+00  0.0000000E+00  0.0000000E+00  0.0000000E+00  0.0000000E+00  0.0000000E+00  0.0000000E+00  0.0000000E+00  0.0000000E+00  0.0000000E+00  0.0000000E+00  0.0000000E+00  0.0000000E+00  0.0000000E+00  0.0000000E+00  0.0000000E+00  0.0000000E+00  0.0000000E+00  0.0000000E+00  0.0000000E+00  0.0000000E+00  0.0000000E+00  0.0000000E+00  0.0000000E+00  0.0000000E+00  0.0000000E+00  0.0000000E+00  0.0000000E+00  0.0000000E+00  0.0000000E+00  0.0000000E+00  0.0000000E+00  0.0000000E+00  0.0000000E+00  0.0000000E+00  0.0000000E+00  0.0000000E+00  0.0000000E+00  0.0000000E+00  0.0000000E+00  0.0000000E+00  0.0000000E+00  0.0000000E+00  0.0000000E+00  0.0000000E+00  0.0000000E+00  0.0000000E+00  0.0000000E+00  0.0000000E+00  0.0000000E+00  0.0000000E+00  0.0000000E+00  0.0000000E+00  0.0000000E+00  0.0000000E+00  0.0000000E+00  0.0000000E+00  0.0000000E+00  0.0000000E+00  0.0000000E+00  0.0000000E+00  0.0000000E+00  0.0000000E+00  0.0000000E+00  0.0000000E+00  0.0000000E+00  0.0000000E+00  0.0000000E+00  0.0000000E+00  0.0000000E+00  0.0000000E+00  0.0000000E+00  0.0000000E+00  0.0000000E+00  0.0000000E+00  0.0000000E+00  0.0000000E+00  0.0000000E+00  0.0000000E+00  0.0000000E+00  0.0000000E+00  0.0000000E+00  0.0000000E+00  0.0000000E+00  0.0000000E+00  0.0000000E+00  0.0000000E+00  0.0000000E+00  0.0000000E+00  0.0000000E+00  0.0000000E+00  0.0000000E+00  0.0000000E+00  0.0000000E+00  0.0000000E+00  0.0000000E+00  0.0000000E+00  0.0000000E+00  0.0000000E+00  0.0000000E+00  0.0000000E+00  0.0000000E+00
  0.7500000E-02  0.0000000E+00  0.0000000E+00  0.0000000E+00  0.0000000E+00  0.0000000E+00  0.0000000E+00  0.0000000E+00  0.0000000E+00  0.0000000E+00  0.0000000E+00  0.0000000E+00  0.0000000E+00  0.0000000E+00  0.0000000E+00  0.0000000E+00  0.0000000E+00  0.0000000E+00  0.0000000E+00  0.0000000E+00  0.0000000E+00  0.0000000E+00  0.0000000E+00  0.0000000E+00  0.0000000E+00  0.0000000E+00  0.0000000E+00  0.0000000E+00  0.0000000E+00  0.0000000E+00  0.0000000E+00  0.0000000E+00  0.0000000E+00  0.0000000E+00  0.0000000E+00  0.0000000E+00  0.0000000E+00  0.0000000E+00  0.0000000E+00  0.0000000E+00  0.0000000E+00  0.0000000E+00  0.0000000E+00  0.0000000E+00  0.0000000E+00  0.0000000E+00  0.0000000E+00  0.0000000E+00  0.0000000E+00  0.0000000E+00  0.0000000E+00  0.0000000E+00  0.0000000E+00  0.0000000E+00  0.0000000E+00  0.0000000E+00  0.0000000E+00  0.0000000E+00  0.0000000E+00  0.0000000E+00  0.0000000E+00  0.0000000E+00  0.0000000E+00  0.0000000E+00  0.0000000E+00  0.0000000E+00  0.0000000E+00  0.0000000E+00  0.0000000E+00  0.0000000E+00  0.0000000E+00  0.0000000E+00  0.0000000E+00  0.0000000E+00  0.0000000E+00  0.0000000E+00  0.0000000E+00  0.0000000E+00  0.0000000E+00  0.0000000E+00  0.0000000E+00  0.0000000E+00  0.0000000E+00  0.0000000E+00  0.0000000E+00  0.0000000E+00  0.0000000E+00  0.0000000E+00  0.0000000E+00  0.0000000E+00  0.0000000E+00  0.0000000E+00  0.0000000E+00  0.0000000E+00  0.0000000E+00  0.0000000E+00  0.0000000E+00  0.0000000E+00  0.0000000E+00  0.0000000E+00  0.0000000E+00  0.0000000E+00  0.0000000E+00  0.0000000E+00  0.0000000E+00  0.0000000E+00  0.0000000E+00  0.0000000E+00  0.0000000E+00  0.0000000E+00  0.0000000E+00  0.0000000E+00  0.0000000E+00  0.0000000E+00  0.0000000E+00  0.0000000E+00  0.0000000E+00  0.0000000E+00  0.0000000E+00  0.0000000E+00  0.0000000E+00  0.0000000E+00  0.0000000E+00  0.0000000E+00  0.0000000E+00  0.0000000E+00  0.0000000E+00  0.0000000E+00  0.0000000E+00  0.0000000E+00  0.0000000E+00  0.0000000E+00  0.0000000E+00  0.0000000E+00  0.0000000E+00  0.0000000E+00  0.0000000E+00  0.0000000E+00  0.0000000E+00  0.0000000E+00  0.0000000E+00  0.0000000E+00  0.0000000E+00  0.0000000E+00  0.0000000E+00  0.0000000E+00  0.0000000E+00  0.0000000E+00  0.0000000E+00  0.0000000E+00  0.0000000E+00  0.0000000E+00  0.0000000E+00  0.0000000E+00  0.0000000E+00  0.0000000E+00  0.0000000E+00  0.0000000E+00  0.0000000E+00  0.0000000E+00  0.0000000E+00  0.0000000E+00  0.0000000E+00  0.0000000E+00  0.0000000E+00  0.0000000E+00  0.0000000E+00  0.0000000E+00  0.0000000E+00  0.0000000E+00  0.0000000E+00  0.0000000E+00  0.0000000E+00  0.0000000E+00  0.0000000E+00  0.0000000E+00  0.0000000E+00  0.0000000E+00  0.0000000E+00  0.0000000E+00  0.0000000E+00  0.0000000E+00  0.0000000E+00  0.0000000E+00  0.0000000E+00  0.0000000E+00  0.0000000E+00  0.0000000E+00  0.0000000E+00  0.0000000E+00  0.0000000E+00  0.0000000E+00  0.0000000E+00  0.0000000E+00  0.0000000E+00  0.0000000E+00  0.0000000E+00  0.0000000E+00  0.0000000E+00  0.0000000E+00  0.0000000E+00
  0.3000000E-01  0.0000000E+00  0.0000000E+00  0.0000000E+00  0.0000000E+00  0.0000000E+00  0.0000000E+00  0.0000000E+00  0.0000000E+00  0.0000000E+00  0.0000000E+00  0.0000000E+00  0.0000000E+00  0.0000000E+00  0.0000000E+00  0.0000000E+00  0.0000000E+00  0.0000000E+00  0.0000000E+00  0.0000000E+00  0.0000000E+00  0.0000000E+00  0.0000000E+00  0.0000000E+00  0.0000000E+00  0.0000000E+00  0.0000000E+00  0.0000000E+00  0.0000000E+00  0.0000000E+00  0.0000000E+00  0.0000000E+00  0.0000000E+00  0.0000000E+00  0.0000000E+00  0.0000000E+00  0.0000000E+00  0.0000000E+00  0.0000000E+00  0.0000000E+00  0.0000000E+00  0.0000000E+00  0.0000000E+00  0.0000000E+00  0.0000000E+00  0.0000000E+00  0.0000000E+00  0.0000000E+00  0.0000000E+00  0.0000000E+00  0.0000000E+00  0.0000000E+00  0.0000000E+00  0.0000000E+00  0.0000000E+00  0.0000000E+00  0.0000000E+00  0.0000000E+00  0.0000000E+00  0.0000000E+00  0.0000000E+00  0.0000000E+00  0.0000000E+00  0.0000000E+00  0.0000000E+00  0.0000000E+00  0.0000000E+00  0.0000000E+00  0.0000000E+00  0.0000000E+00  0.0000000E+00  0.0000000E+00  0.0000000E+00  0.0000000E+00  0.0000000E+00  0.0000000E+00  0.0000000E+00  0.0000000E+00  0.0000000E+00  0.0000000E+00  0.0000000E+00  0.0000000E+00  0.0000000E+00  0.0000000E+00  0.0000000E+00  0.0000000E+00  0.0000000E+00  0.0000000E+00  0.0000000E+00  0.0000000E+00  0.0000000E+00  0.0000000E+00  0.0000000E+00  0.0000000E+00  0.0000000E+00  0.0000000E+00  0.0000000E+00  0.0000000E+00  0.0000000E+00  0.0000000E+00  0.0000000E+00  0.0000000E+00  0.0000000E+00  0.0000000E+00  0.0000000E+00  0.0000000E+00  0.0000000E+00  0.0000000E+00  0.0000000E+00  0.0000000E+00  0.0000000E+00  0.0000000E+00  0.0000000E+00  0.0000000E+00  0.0000000E+00  0.0000000E+00  0.0000000E+00  0.0000000E+00  0.0000000E+00  0.0000000E+00  0.0000000E+00  0.0000000E+00  0.0000000E+00  0.0000000E+00  0.0000000E+00  0.0000000E+00  0.0000000E+00  0.0000000E+00  0.0000000E+00  0.0000000E+00  0.0000000E+00  0.0000000E+00  0.0000000E+00  0.0000000E+00  0.0000000E+00  0.0000000E+00  0.0000000E+00  0.0000000E+00  0.0000000E+00  0.0000000E+00  0.0000000E+00  0.0000000E+00  0.0000000E+00  0.0000000E+00  0.0000000E+00  0.0000000E+00  0.0000000E+00  0.0000000E+00  0.0000000E+00  0.0000000E+00  0.0000000E+00  0.0000000E+00  0.0000000E+00  0.0000000E+00  0.0000000E+00  0.0000000E+00  0.0000000E+00  0.0000000E+00  0.0000000E+00  0.0000000E+00  0.0000000E+00  0.0000000E+00  0.0000000E+00  0.0000000E+00  0.0000000E+00  0.0000000E+00  0.0000000E+00  0.0000000E+00  0.0000000E+00  0.0000000E+00  0.0000000E+00  0.0000000E+00  0.0000000E+00  0.0000000E+00  0.0000000E+00  0.0000000E+00  0.0000000E+00  0.0000000E+00  0.0000000E+00  0.0000000E+00  0.0000000E+00  0.0000000E+00  0.0000000E+00  0.0000000E+00  0.0000000E+00  0.0000000E+00  0.0000000E+00  0.0000000E+00  0.0000000E+00  0.0000000E+00  0.0000000E+00  0.0000000E+00  0.0000000E+00  0.0000000E+00  0.0000000E+00  0.0000000E+00  0.0000000E+00  0.0000000E+00  0.0000000E+00  0.0000000E+00  0.0000000E+00
  0.5999999E-01  0.0000000E+00  0.0000000E+00  0.0000000E+00  0.0000000E+00  0.0000000E+00  0.0000000E+00  0.0000000E+00  0.0000000E+00  0.0000000E+00  0.0000000E+00  0.0000000E+00  0.0000000E+00  0.0000000E+00  0.0000000E+00  0.0000000E+00  0.0000000E+00  0.0000000E+00  0.0000000E+00  0.0000000E+00  0.0000000E+00  0.0000000E+00  0.0000000E+00  0.0000000E+00  0.0000000E+00  0.0000000E+00  0.0000000E+00  0.0000000E+00  0.0000000E+00  0.0000000E+00  0.0000000E+00  0.0000000E+00  0.0000000E+00  0.0000000E+00  0.0000000E+00  0.0000000E+00  0.0000000E+00  0.0000000E+00  0.0000000E+00  0.0000000E+00  0.0000000E+00  0.0000000E+00  0.0000000E+00  0.0000000E+00  0.0000000E+00  0.0000000E+00  0.0000000E+00  0.0000000E+00  0.0000000E+00  0.0000000E+00  0.0000000E+00  0.0000000E+00  0.0000000E+00  0.0000000E+00  0.0000000E+00  0.0000000E+00  0.0000000E+00  0.0000000E+00  0.0000000E+00  0.0000000E+00  0.0000000E+00  0.0000000E+00  0.0000000E+00  0.0000000E+00  0.0000000E+00  0.0000000E+00  0.0000000E+00  0.0000000E+00  0.0000000E+00  0.0000000E+00  0.0000000E+00  0.0000000E+00  0.0000000E+00  0.0000000E+00  0.0000000E+00  0.0000000E+00  0.0000000E+00  0.0000000E+00  0.0000000E+00  0.0000000E+00  0.0000000E+00  0.0000000E+00  0.0000000E+00  0.0000000E+00  0.0000000E+00  0.0000000E+00  0.0000000E+00  0.0000000E+00  0.0000000E+00  0.0000000E+00  0.0000000E+00  0.0000000E+00  0.0000000E+00  0.0000000E+00  0.0000000E+00  0.0000000E+00  0.0000000E+00  0.0000000E+00  0.0000000E+00  0.0000000E+00  0.0000000E+00  0.0000000E+00  0.0000000E+00  0.0000000E+00  0.0000000E+00  0.0000000E+00  0.0000000E+00  0.0000000E+00  0.0000000E+00  0.0000000E+00  0.0000000E+00  0.0000000E+00  0.0000000E+00  0.0000000E+00  0.0000000E+00  0.0000000E+00  0.0000000E+00  0.0000000E+00  0.0000000E+00  0.0000000E+00  0.0000000E+00  0.0000000E+00  0.0000000E+00  0.0000000E+00  0.0000000E+00  0.0000000E+00  0.0000000E+00  0.0000000E+00  0.0000000E+00  0.0000000E+00  0.0000000E+00  0.0000000E+00  0.0000000E+00  0.0000000E+00  0.0000000E+00  0.0000000E+00  0.0000000E+00  0.0000000E+00  0.0000000E+00  0.0000000E+00  0.0000000E+00  0.0000000E+00  0.0000000E+00  0.0000000E+00  0.0000000E+00  0.0000000E+00  0.0000000E+00  0.0000000E+00  0.0000000E+00  0.0000000E+00  0.0000000E+00  0.0000000E+00  0.0000000E+00  0.0000000E+00  0.0000000E+00  0.0000000E+00  0.0000000E+00  0.0000000E+00  0.0000000E+00  0.0000000E+00  0.0000000E+00  0.0000000E+00  0.0000000E+00  0.0000000E+00  0.0000000E+00  0.0000000E+00  0.0000000E+00  0.0000000E+00  0.0000000E+00  0.0000000E+00  0.0000000E+00  0.0000000E+00  0.0000000E+00  0.0000000E+00  0.0000000E+00  0.0000000E+00  0.0000000E+00  0.0000000E+00  0.0000000E+00  0.0000000E+00  0.0000000E+00  0.0000000E+00  0.0000000E+00  0.0000000E+00  0.0000000E+00  0.0000000E+00  0.0000000E+00  0.0000000E+00  0.0000000E+00  0.0000000E+00  0.0000000E+00  0.0000000E+00  0.0000000E+00  0.0000000E+00  0.0000000E+00  0.0000000E+00  0.0000000E+00  0.0000000E+00  0.0000000E+00  0.0000000E+00  0.0000000E+00
  0.9000000E-01  0.0000000E+00  0.0000000E+00  0.0000000E+00  0.0000000E+00  0.0000000E+00  0.0000000E+00  0.0000000E+00  0.0000000E+00  0.0000000E+00  0.0000000E+00  0.0000000E+00  0.0000000E+00  0.0000000E+00  0.0000000E+00  0.0000000E+00  0.0000000E+00  0.0000000E+00  0.0000000E+00  0.0000000E+00  0.0000000E+00  0.0000000E+00  0.0000000E+00  0.0000000E+00  0.0000000E+00  0.0000000E+00  0.0000000E+00  0.0000000E+00  0.0000000E+00  0.0000000E+00  0.0000000E+00  0.0000000E+00  0.0000000E+00  0.0000000E+00  0.0000000E+00  0.0000000E+00  0.0000000E+00  0.0000000E+00  0.0000000E+00  0.0000000E+00  0.0000000E+00  0.0000000E+00  0.0000000E+00  0.0000000E+00  0.0000000E+00  0.0000000E+00  0.0000000E+00  0.0000000E+00  0.0000000E+00  0.0000000E+00  0.0000000E+00  0.0000000E+00  0.0000000E+00  0.0000000E+00  0.0000000E+00  0.0000000E+00  0.0000000E+00  0.0000000E+00  0.0000000E+00  0.0000000E+00  0.0000000E+00  0.0000000E+00  0.0000000E+00  0.0000000E+00  0.0000000E+00  0.0000000E+00  0.0000000E+00  0.0000000E+00  0.0000000E+00  0.0000000E+00  0.0000000E+00  0.0000000E+00  0.0000000E+00  0.0000000E+00  0.0000000E+00  0.0000000E+00  0.0000000E+00  0.0000000E+00  0.0000000E+00  0.0000000E+00  0.0000000E+00  0.0000000E+00  0.0000000E+00  0.0000000E+00  0.0000000E+00  0.0000000E+00  0.0000000E+00  0.0000000E+00  0.0000000E+00  0.0000000E+00  0.0000000E+00  0.0000000E+00  0.0000000E+00  0.0000000E+00  0.0000000E+00  0.0000000E+00  0.0000000E+00  0.0000000E+00  0.0000000E+00  0.0000000E+00  0.0000000E+00  0.0000000E+00  0.0000000E+00  0.0000000E+00  0.0000000E+00  0.0000000E+00  0.0000000E+00  0.0000000E+00  0.0000000E+00  0.0000000E+00  0.0000000E+00  0.0000000E+00  0.0000000E+00  0.0000000E+00  0.0000000E+00  0.0000000E+00  0.0000000E+00  0.0000000E+00  0.0000000E+00  0.0000000E+00  0.0000000E+00  0.0000000E+00  0.0000000E+00  0.0000000E+00  0.0000000E+00  0.0000000E+00  0.0000000E+00  0.0000000E+00  0.0000000E+00  0.0000000E+00  0.0000000E+00  0.0000000E+00  0.0000000E+00  0.0000000E+00  0.0000000E+00  0.0000000E+00  0.0000000E+00  0.0000000E+00  0.0000000E+00  0.0000000E+00  0.0000000E+00  0.0000000E+00  0.0000000E+00  0.0000000E+00  0.0000000E+00  0.0000000E+00  0.0000000E+00  0.0000000E+00  0.0000000E+00  0.0000000E+00  0.0000000E+00  0.0000000E+00  0.0000000E+00  0.0000000E+00  0.0000000E+00  0.0000000E+00  0.0000000E+00  0.0000000E+00  0.0000000E+00  0.0000000E+00  0.0000000E+00  0.0000000E+00  0.0000000E+00  0.0000000E+00  0.0000000E+00  0.0000000E+00  0.0000000E+00  0.0000000E+00  0.0000000E+00  0.0000000E+00  0.0000000E+00  0.0000000E+00  0.0000000E+00  0.0000000E+00  0.0000000E+00  0.0000000E+00  0.0000000E+00  0.0000000E+00  0.0000000E+00  0.0000000E+00  0.0000000E+00  0.0000000E+00  0.0000000E+00  0.0000000E+00  0.0000000E+00  0.0000000E+00  0.0000000E+00  0.0000000E+00  0.0000000E+00  0.0000000E+00  0.0000000E+00  0.0000000E+00  0.0000000E+00  0.0000000E+00  0.0000000E+00  0.0000000E+00  0.0000000E+00  0.0000000E+00  0.0000000E+00  0.0000000E+00  0.0000000E+00
  0.1200000E+00  0.0000000E+00  0.0000000E+00  0.0000000E+00  0.0000000E+00  0.0000000E+00  0.0000000E+00  0.0000000E+00  0.0000000E+00  0.0000000E+00  0.0000000E+00  0.0000000E+00  0.0000000E+00  0.0000000E+00  0.0000000E+00  0.0000000E+00  0.0000000E+00  0.0000000E+00  0.0000000E+00  0.0000000E+00  0.0000000E+00  0.0000000E+00  0.0000000E+00  0.0000000E+00  0.0000000E+00  0.0000000E+00  0.0000000E+00  0.0000000E+00  0.0000000E+00  0.0000000E+00  0.0000000E+00  0.0000000E+00  0.0000000E+00  0.0000000E+00  0.0000000E+00  0.0000000E+00  0.0000000E+00  0.0000000E+00  0.0000000E+00  0.0000000E+00  0.0000000E+00  0.0000000E+00  0.0000000E+00  0.0000000E+00  0.0000000E+00  0.0000000E+00  0.0000000E+00  0.0000000E+00  0.0000000E+00  0.0000000E+00  0.0000000E+00  0.0000000E+00  0.0000000E+00  0.0000000E+00  0.0000000E+00  0.0000000E+00  0.0000000E+00  0.0000000E+00  0.0000000E+00  0.0000000E+00  0.0000000E+00  0.0000000E+00  0.0000000E+00  0.0000000E+00  0.0000000E+00  0.0000000E+00  0.0000000E+00  0.0000000E+00  0.0000000E+00  0.0000000E+00  0.0000000E+00  0.0000000E+00  0.0000000E+00  0.0000000E+00  0.0000000E+00  0.0000000E+00  0.0000000E+00  0.0000000E+00  0.0000000E+00  0.0000000E+00  0.0000000E+00  0.0000000E+00  0.0000000E+00  0.0000000E+00  0.0000000E+00  0.0000000E+00  0.0000000E+00  0.0000000E+00  0.0000000E+00  0.0000000E+00  0.0000000E+00  0.0000000E+00  0.0000000E+00  0.0000000E+00  0.0000000E+00  0.0000000E+00  0.0000000E+00  0.0000000E+00  0.0000000E+00  0.0000000E+00  0.0000000E+00  0.0000000E+00  0.0000000E+00  0.0000000E+00  0.0000000E+00  0.0000000E+00  0.0000000E+00  0.0000000E+00  0.0000000E+00  0.0000000E+00  0.0000000E+00  0.0000000E+00  0.0000000E+00  0.0000000E+00  0.0000000E+00  0.0000000E+00  0.0000000E+00  0.0000000E+00  0.0000000E+00  0.0000000E+00  0.0000000E+00  0.0000000E+00  0.0000000E+00  0.0000000E+00  0.0000000E+00  0.0000000E+00  0.0000000E+00  0.0000000E+00  0.0000000E+00  0.0000000E+00  0.0000000E+00  0.0000000E+00  0.0000000E+00  0.0000000E+00  0.0000000E+00  0.0000000E+00  0.0000000E+00  0.0000000E+00  0.0000000E+00  0.0000000E+00  0.0000000E+00  0.0000000E+00  0.0000000E+00  0.0000000E+00  0.0000000E+00  0.0000000E+00  0.0000000E+00  0.0000000E+00  0.0000000E+00  0.0000000E+00  0.0000000E+00  0.0000000E+00  0.0000000E+00  0.0000000E+00  0.0000000E+00  0.0000000E+00  0.0000000E+00  0.0000000E+00  0.0000000E+00  0.0000000E+00  0.0000000E+00  0.0000000E+00  0.0000000E+00  0.0000000E+00  0.0000000E+00  0.0000000E+00  0.0000000E+00  0.0000000E+00  0.0000000E+00  0.0000000E+00  0.0000000E+00  0.0000000E+00  0.0000000E+00  0.0000000E+00  0.0000000E+00  0.0000000E+00  0.0000000E+00  0.0000000E+00  0.0000000E+00  0.0000000E+00  0.0000000E+00  0.0000000E+00  0.0000000E+00  0.0000000E+00  0.0000000E+00  0.0000000E+00  0.0000000E+00  0.0000000E+00  0.0000000E+00  0.0000000E+00  0.0000000E+00  0.0000000E+00  0.0000000E+00  0.0000000E+00  0.0000000E+00  0.0000000E+00  0.0000000E+00  0.0000000E+00  0.0000000E+00  0.0000000E+00  0.0000000E+00
  0.1500000E+00  0.0000000E+00  0.0000000E+00  0.0000000E+00  0.0000000E+00  0.0000000E+00  0.0000000E+00  0.0000000E+00  0.0000000E+00  0.0000000E+00  0.0000000E+00  0.0000000E+00  0.0000000E+00  0.0000000E+00  0.0000000E+00  0.0000000E+00  0.0000000E+00  0.0000000E+00  0.0000000E+00  0.0000000E+00  0.0000000E+00  0.0000000E+00  0.0000000E+00  0.0000000E+00  0.0000000E+00  0.0000000E+00  0.0000000E+00  0.0000000E+00  0.0000000E+00  0.0000000E+00  0.0000000E+00  0.0000000E+00  0.0000000E+00  0.0000000E+00  0.0000000E+00  0.0000000E+00  0.0000000E+00  0.0000000E+00  0.0000000E+00  0.0000000E+00  0.0000000E+00  0.0000000E+00  0.0000000E+00  0.0000000E+00  0.0000000E+00  0.0000000E+00  0.0000000E+00  0.0000000E+00  0.0000000E+00  0.0000000E+00  0.0000000E+00  0.0000000E+00  0.0000000E+00  0.0000000E+00  0.0000000E+00  0.0000000E+00  0.0000000E+00  0.0000000E+00  0.0000000E+00  0.0000000E+00  0.0000000E+00  0.0000000E+00  0.0000000E+00  0.0000000E+00  0.0000000E+00  0.0000000E+00  0.0000000E+00  0.0000000E+00  0.0000000E+00  0.0000000E+00  0.0000000E+00  0.0000000E+00  0.0000000E+00  0.0000000E+00  0.0000000E+00  0.0000000E+00  0.0000000E+00  0.0000000E+00  0.0000000E+00  0.0000000E+00  0.0000000E+00  0.0000000E+00  0.0000000E+00  0.0000000E+00  0.0000000E+00  0.0000000E+00  0.0000000E+00  0.0000000E+00  0.0000000E+00  0.0000000E+00  0.0000000E+00  0.0000000E+00  0.0000000E+00  0.0000000E+00  0.0000000E+00  0.0000000E+00  0.0000000E+00  0.0000000E+00  0.0000000E+00  0.0000000E+00  0.0000000E+00  0.0000000E+00  0.0000000E+00  0.0000000E+00  0.0000000E+00  0.0000000E+00  0.0000000E+00  0.0000000E+00  0.0000000E+00  0.0000000E+00  0.0000000E+00  0.0000000E+00  0.0000000E+00  0.0000000E+00  0.0000000E+00  0.0000000E+00  0.0000000E+00  0.0000000E+00  0.0000000E+00  0.0000000E+00  0.0000000E+00  0.0000000E+00  0.0000000E+00  0.0000000E+00  0.0000000E+00  0.0000000E+00  0.0000000E+00  0.0000000E+00  0.0000000E+00  0.0000000E+00  0.0000000E+00  0.0000000E+00  0.0000000E+00  0.0000000E+00  0.0000000E+00  0.0000000E+00  0.0000000E+00  0.0000000E+00  0.0000000E+00  0.0000000E+00  0.0000000E+00  0.0000000E+00  0.0000000E+00  0.0000000E+00  0.0000000E+00  0.0000000E+00  0.0000000E+00  0.0000000E+00  0.0000000E+00  0.0000000E+00  0.0000000E+00  0.0000000E+00  0.0000000E+00  0.0000000E+00  0.0000000E+00  0.0000000E+00  0.0000000E+00  0.0000000E+00  0.0000000E+00  0.0000000E+00  0.0000000E+00  0.0000000E+00  0.0000000E+00  0.0000000E+00  0.0000000E+00  0.0000000E+00  0.0000000E+00  0.0000000E+00  0.0000000E+00  0.0000000E+00  0.0000000E+00  0.0000000E+00  0.0000000E+00  0.0000000E+00  0.0000000E+00  0.0000000E+00  0.0000000E+00  0.0000000E+00  0.0000000E+00  0.0000000E+00  0.0000000E+00  0.0000000E+00  0.0000000E+00  0.0000000E+00  0.0000000E+00  0.0000000E+00  0.0000000E+00  0.0000000E+00  0.0000000E+00  0.0000000E+00  0.0000000E+00  0.0000000E+00  0.0000000E+00  0.0000000E+00  0.0000000E+00  0.0000000E+00  0.0000000E+00  0.0000000E+00  0.0000000E+00  0.0000000E+00  0.0000000E+00
  0.1800000E+00  0.0000000E+00  0.0000000E+00  0.0000000E+00  0.0000000E+00  0.0000000E+00  0.0000000E+00  0.0000000E+00  0.0000000E+00  0.0000000E+00  0.0000000E+00  0.0000000E+00  0.0000000E+00  0.0000000E+00  0.0000000E+00  0.0000000E+00  0.0000000E+00  0.0000000E+00  0.0000000E+00  0.0000000E+00  0.0000000E+00  0.0000000E+00  0.0000000E+00  0.0000000E+00  0.0000000E+00  0.0000000E+00  0.0000000E+00  0.0000000E+00  0.0000000E+00  0.0000000E+00  0.0000000E+00  0.0000000E+00  0.0000000E+00  0.0000000E+00  0.0000000E+00  0.0000000E+00  0.0000000E+00  0.0000000E+00  0.0000000E+00  0.0000000E+00  0.0000000E+00  0.0000000E+00  0.0000000E+00  0.0000000E+00  0.0000000E+00  0.0000000E+00  0.0000000E+00  0.0000000E+00  0.0000000E+00  0.0000000E+00  0.0000000E+00  0.0000000E+00  0.0000000E+00  0.0000000E+00  0.0000000E+00  0.0000000E+00  0.0000000E+00  0.0000000E+00  0.0000000E+00  0.0000000E+00  0.0000000E+00  0.0000000E+00  0.0000000E+00  0.0000000E+00  0.0000000E+00  0.0000000E+00  0.0000000E+00  0.0000000E+00  0.0000000E+00  0.0000000E+00  0.0000000E+00  0.0000000E+00  0.0000000E+00  0.0000000E+00  0.0000000E+00  0.0000000E+00  0.0000000E+00  0.0000000E+00  0.0000000E+00  0.0000000E+00  0.0000000E+00  0.0000000E+00  0.0000000E+00  0.0000000E+00  0.0000000E+00  0.0000000E+00  0.0000000E+00  0.0000000E+00  0.0000000E+00  0.0000000E+00  0.0000000E+00  0.0000000E+00  0.0000000E+00  0.0000000E+00  0.0000000E+00  0.0000000E+00  0.0000000E+00  0.0000000E+00  0.0000000E+00  0.0000000E+00  0.0000000E+00  0.0000000E+00  0.0000000E+00  0.0000000E+00  0.0000000E+00  0.0000000E+00  0.0000000E+00  0.0000000E+00  0.0000000E+00  0.0000000E+00  0.0000000E+00  0.0000000E+00  0.0000000E+00  0.0000000E+00  0.0000000E+00  0.0000000E+00  0.0000000E+00  0.0000000E+00  0.0000000E+00  0.0000000E+00  0.0000000E+00  0.0000000E+00  0.0000000E+00  0.0000000E+00  0.0000000E+00  0.0000000E+00  0.0000000E+00  0.0000000E+00  0.0000000E+00  0.0000000E+00  0.0000000E+00  0.0000000E+00  0.0000000E+00  0.0000000E+00  0.0000000E+00  0.0000000E+00  0.0000000E+00  0.0000000E+00  0.0000000E+00  0.0000000E+00  0.0000000E+00  0.0000000E+00  0.0000000E+00  0.0000000E+00  0.0000000E+00  0.0000000E+00  0.0000000E+00  0.0000000E+00  0.0000000E+00  0.0000000E+00  0.0000000E+00  0.0000000E+00  0.0000000E+00  0.0000000E+00  0.0000000E+00  0.0000000E+00  0.0000000E+00  0.0000000E+00  0.0000000E+00  0.0000000E+00  0.0000000E+00  0.0000000E+00  0.0000000E+00  0.0000000E+00  0.0000000E+00  0.0000000E+00  0.0000000E+00  0.0000000E+00  0.0000000E+00  0.0000000E+00  0.0000000E+00  0.0000000E+00  0.0000000E+00  0.0000000E+00  0.0000000E+00  0.0000000E+00  0.0000000E+00  0.0000000E+00  0.0000000E+00  0.0000000E+00  0.0000000E+00  0.0000000E+00  0.0000000E+00  0.0000000E+00  0.0000000E+00  0.0000000E+00  0.0000000E+00  0.0000000E+00  0.0000000E+00  0.0000000E+00  0.0000000E+00  0.0000000E+00  0.0000000E+00  0.0000000E+00  0.0000000E+00  0.0000000E+00  0.0000000E+00  0.0000000E+00  0.0000000E+00  0.0000000E+00  0.0000000E+00
  0.2100000E+00  0.0000000E+00  0.0000000E+00  0.0000000E+00  0.0000000E+00  0.0000000E+00  0.0000000E+00  0.0000000E+00  0.0000000E+00  0.0000000E+00  0.0000000E+00  0.0000000E+00  0.0000000E+00  0.0000000E+00  0.0000000E+00  0.0000000E+00  0.0000000E+00  0.0000000E+00  0.0000000E+00  0.0000000E+00  0.0000000E+00  0.0000000E+00  0.0000000E+00  0.0000000E+00  0.0000000E+00  0.0000000E+00  0.0000000E+00  0.0000000E+00  0.0000000E+00  0.0000000E+00  0.0000000E+00  0.0000000E+00  0.0000000E+00  0.0000000E+00  0.0000000E+00  0.0000000E+00  0.0000000E+00  0.0000000E+00  0.0000000E+00  0.0000000E+00  0.0000000E+00  0.0000000E+00  0.0000000E+00  0.0000000E+00  0.0000000E+00  0.0000000E+00  0.0000000E+00  0.0000000E+00  0.0000000E+00  0.0000000E+00  0.0000000E+00  0.0000000E+00  0.0000000E+00  0.0000000E+00  0.0000000E+00  0.0000000E+00  0.0000000E+00  0.0000000E+00  0.0000000E+00  0.0000000E+00  0.0000000E+00  0.0000000E+00  0.0000000E+00  0.0000000E+00  0.0000000E+00  0.0000000E+00  0.0000000E+00  0.0000000E+00  0.0000000E+00  0.0000000E+00  0.0000000E+00  0.0000000E+00  0.0000000E+00  0.0000000E+00  0.0000000E+00  0.0000000E+00  0.0000000E+00  0.0000000E+00  0.0000000E+00  0.0000000E+00  0.0000000E+00  0.0000000E+00  0.0000000E+00  0.0000000E+00  0.0000000E+00  0.0000000E+00  0.0000000E+00  0.0000000E+00  0.0000000E+00  0.0000000E+00  0.0000000E+00  0.0000000E+00  0.0000000E+00  0.0000000E+00  0.0000000E+00  0.0000000E+00  0.0000000E+00  0.0000000E+00  0.0000000E+00  0.0000000E+00  0.0000000E+00  0.0000000E+00  0.0000000E+00  0.0000000E+00  0.0000000E+00  0.0000000E+00  0.0000000E+00  0.0000000E+00  0.0000000E+00  0.0000000E+00  0.0000000E+00  0.0000000E+00  0.0000000E+00  0.0000000E+00  0.0000000E+00  0.0000000E+00  0.0000000E+00  0.0000000E+00  0.0000000E+00  0.0000000E+00  0.0000000E+00  0.0000000E+00  0.0000000E+00  0.0000000E+00  0.0000000E+00  0.0000000E+00  0.0000000E+00  0.0000000E+00  0.0000000E+00  0.0000000E+00  0.0000000E+00  0.0000000E+00  0.0000000E+00  0.0000000E+00  0.0000000E+00  0.0000000E+00  0.0000000E+00  0.0000000E+00  0.0000000E+00  0.0000000E+00  0.0000000E+00  0.0000000E+00  0.0000000E+00  0.0000000E+00  0.0000000E+00  0.0000000E+00  0.0000000E+00  0.0000000E+00  0.0000000E+00  0.0000000E+00  0.0000000E+00  0.0000000E+00  0.0000000E+00  0.0000000E+00  0.0000000E+00  0.0000000E+00  0.0000000E+00  0.0000000E+00  0.0000000E+00  0.0000000E+00  0.0000000E+00  0.0000000E+00  0.0000000E+00  0.0000000E+00  0.0000000E+00  0.0000000E+00  0.0000000E+00  0.0000000E+00  0.0000000E+00  0.0000000E+00  0.0000000E+00  0.0000000E+00  0.0000000E+00  0.0000000E+00  0.0000000E+00  0.0000000E+00  0.0000000E+00  0.0000000E+00  0.0000000E+00  0.0000000E+00  0.0000000E+00  0.0000000E+00  0.0000000E+00  0.0000000E+00  0.0000000E+00  0.0000000E+00  0.0000000E+00  0.0000000E+00  0.0000000E+00  0.0000000E+00  0.0000000E+00  0.0000000E+00  0.0000000E+00  0.0000000E+00  0.0000000E+00  0.0000000E+00  0.0000000E+00  0.0000000E+00  0.0000000E+00  0.0000000E+00  0.0000000E+00
  0.2400000E+00  0.0000000E+00  0.0000000E+00  0.0000000E+00  0.0000000E+00  0.0000000E+00  0.0000000E+00  0.0000000E+00  0.0000000E+00  0.0000000E+00  0.0000000E+00  0.0000000E+00  0.0000000E+00  0.0000000E+00  0.0000000E+00  0.0000000E+00  0.0000000E+00  0.0000000E+00  0.0000000E+00  0.0000000E+00  0.0000000E+00  0.0000000E+00  0.0000000E+00  0.0000000E+00  0.0000000E+00  0.0000000E+00  0.0000000E+00  0.0000000E+00  0.0000000E+00  0.0000000E+00  0.0000000E+00  0.0000000E+00  0.0000000E+00  0.0000000E+00  0.0000000E+00  0.0000000E+00  0.0000000E+00  0.0000000E+00  0.0000000E+00  0.0000000E+00  0.0000000E+00  0.0000000E+00  0.0000000E+00  0.0000000E+00  0.0000000E+00  0.0000000E+00  0.0000000E+00  0.0000000E+00  0.0000000E+00  0.0000000E+00  0.0000000E+00  0.0000000E+00  0.0000000E+00  0.0000000E+00  0.0000000E+00  0.0000000E+00  0.0000000E+00  0.0000000E+00  0.0000000E+00  0.0000000E+00  0.0000000E+00  0.0000000E+00  0.0000000E+00  0.0000000E+00  0.0000000E+00  0.0000000E+00  0.0000000E+00  0.0000000E+00  0.0000000E+00  0.0000000E+00  0.0000000E+00  0.0000000E+00  0.0000000E+00  0.0000000E+00  0.0000000E+00  0.0000000E+00  0.0000000E+00  0.0000000E+00  0.0000000E+00  0.0000000E+00  0.0000000E+00  0.0000000E+00  0.0000000E+00  0.0000000E+00  0.0000000E+00  0.0000000E+00  0.0000000E+00  0.0000000E+00  0.0000000E+00  0.0000000E+00  0.0000000E+00  0.0000000E+00  0.0000000E+00  0.0000000E+00  0.0000000E+00  0.0000000E+00  0.0000000E+00  0.0000000E+00  0.0000000E+00  0.0000000E+00  0.0000000E+00  0.0000000E+00  0.0000000E+00  0.0000000E+00  0.0000000E+00  0.0000000E+00  0.0000000E+00  0.0000000E+00  0.0000000E+00  0.0000000E+00  0.0000000E+00  0.0000000E+00  0.0000000E+00  0.0000000E+00  0.0000000E+00  0.0000000E+00  0.0000000E+00  0.0000000E+00  0.0000000E+00  0.0000000E+00  0.0000000E+00  0.0000000E+00  0.0000000E+00  0.0000000E+00  0.0000000E+00  0.0000000E+00  0.0000000E+00  0.0000000E+00  0.0000000E+00  0.0000000E+00  0.0000000E+00  0.0000000E+00  0.0000000E+00  0.0000000E+00  0.0000000E+00  0.0000000E+00  0.0000000E+00  0.0000000E+00  0.0000000E+00  0.0000000E+00  0.0000000E+00  0.0000000E+00  0.0000000E+00  0.0000000E+00  0.0000000E+00  0.0000000E+00  0.0000000E+00  0.0000000E+00  0.0000000E+00  0.0000000E+00  0.0000000E+00  0.0000000E+00  0.0000000E+00  0.0000000E+00  0.0000000E+00  0.0000000E+00  0.0000000E+00  0.0000000E+00  0.0000000E+00  0.0000000E+00  0.0000000E+00  0.0000000E+00  0.0000000E+00  0.0000000E+00  0.0000000E+00  0.0000000E+00  0.0000000E+00  0.0000000E+00  0.0000000E+00  0.0000000E+00  0.0000000E+00  0.0000000E+00  0.0000000E+00  0.0000000E+00  0.0000000E+00  0.0000000E+00  0.0000000E+00  0.0000000E+00  0.0000000E+00  0.0000000E+00  0.0000000E+00  0.0000000E+00  0.0000000E+00  0.0000000E+00  0.0000000E+00  0.0000000E+00  0.0000000E+00  0.0000000E+00  0.0000000E+00  0.0000000E+00  0.0000000E+00  0.0000000E+00  0.0000000E+00  0.0000000E+00  0.0000000E+00  0.0000000E+00  0.0000000E+00  0.0000000E+00  0.0000000E+00  0.0000000E+00  0.0000000E+00
  0.2700000E+00  0.0000000E+00  0.0000000E+00  0.0000000E+00  0.0000000E+00  0.0000000E+00  0.0000000E+00  0.0000000E+00  0.0000000E+00  0.0000000E+00  0.0000000E+00  0.0000000E+00  0.0000000E+00  0.0000000E+00  0.0000000E+00  0.0000000E+00  0.0000000E+00  0.0000000E+00  0.0000000E+00  0.0000000E+00  0.0000000E+00  0.0000000E+00  0.0000000E+00  0.0000000E+00  0.0000000E+00  0.0000000E+00  0.0000000E+00  0.0000000E+00  0.0000000E+00  0.0000000E+00  0.0000000E+00  0.0000000E+00  0.0000000E+00  0.0000000E+00  0.0000000E+00  0.0000000E+00  0.0000000E+00  0.0000000E+00  0.0000000E+00  0.0000000E+00  0.0000000E+00  0.0000000E+00  0.0000000E+00  0.0000000E+00  0.0000000E+00  0.0000000E+00  0.0000000E+00  0.0000000E+00  0.0000000E+00  0.0000000E+00  0.0000000E+00  0.0000000E+00  0.0000000E+00  0.0000000E+00  0.0000000E+00  0.0000000E+00  0.0000000E+00  0.0000000E+00  0.0000000E+00  0.0000000E+00  0.0000000E+00  0.0000000E+00  0.0000000E+00  0.0000000E+00  0.0000000E+00  0.0000000E+00  0.0000000E+00  0.0000000E+00  0.0000000E+00  0.0000000E+00  0.0000000E+00  0.0000000E+00  0.0000000E+00  0.0000000E+00  0.0000000E+00  0.0000000E+00  0.0000000E+00  0.0000000E+00  0.0000000E+00  0.0000000E+00  0.0000000E+00  0.0000000E+00  0.0000000E+00  0.0000000E+00  0.0000000E+00  0.0000000E+00  0.0000000E+00  0.0000000E+00  0.0000000E+00  0.0000000E+00  0.0000000E+00  0.0000000E+00  0.0000000E+00  0.0000000E+00  0.0000000E+00  0.0000000E+00  0.0000000E+00  0.0000000E+00  0.0000000E+00  0.0000000E+00  0.0000000E+00  0.0000000E+00  0.0000000E+00  0.0000000E+00  0.0000000E+00  0.0000000E+00  0.0000000E+00  0.0000000E+00  0.0000000E+00  0.0000000E+00  0.0000000E+00  0.0000000E+00  0.0000000E+00  0.0000000E+00  0.0000000E+00  0.0000000E+00  0.0000000E+00  0.0000000E+00  0.0000000E+00  0.0000000E+00  0.0000000E+00  0.0000000E+00  0.0000000E+00  0.0000000E+00  0.0000000E+00  0.0000000E+00  0.0000000E+00  0.0000000E+00  0.0000000E+00  0.0000000E+00  0.0000000E+00  0.0000000E+00  0.0000000E+00  0.0000000E+00  0.0000000E+00  0.0000000E+00  0.0000000E+00  0.0000000E+00  0.0000000E+00  0.0000000E+00  0.0000000E+00  0.0000000E+00  0.0000000E+00  0.0000000E+00  0.0000000E+00  0.0000000E+00  0.0000000E+00  0.0000000E+00  0.0000000E+00  0.0000000E+00  0.0000000E+00  0.0000000E+00  0.0000000E+00  0.0000000E+00  0.0000000E+00  0.0000000E+00  0.0000000E+00  0.0000000E+00  0.0000000E+00  0.0000000E+00  0.0000000E+00  0.0000000E+00  0.0000000E+00  0.0000000E+00  0.0000000E+00  0.0000000E+00  0.0000000E+00  0.0000000E+00  0.0000000E+00  0.0000000E+00  0.0000000E+00  0.0000000E+00  0.0000000E+00  0.0000000E+00  0.0000000E+00  0.0000000E+00  0.0000000E+00  0.0000000E+00  0.0000000E+00  0.0000000E+00  0.0000000E+00  0.0000000E+00  0.0000000E+00  0.0000000E+00  0.0000000E+00  0.0000000E+00  0.0000000E+00  0.0000000E+00  0.0000000E+00  0.0000000E+00  0.0000000E+00  0.0000000E+00  0.0000000E+00  0.0000000E+00  0.0000000E+00  0.0000000E+00  0.0000000E+00  0.0000000E+00  0.0000000E+00  0.0000000E+00  0.0000000E+00
  0.3000000E+00  0.0000000E+00  0.0000000E+00  0.0000000E+00  0.0000000E+00  0.0000000E+00  0.0000000E+00  0.0000000E+00  0.0000000E+00  0.0000000E+00  0.0000000E+00  0.0000000E+00  0.0000000E+00  0.0000000E+00  0.0000000E+00  0.0000000E+00  0.0000000E+00  0.0000000E+00  0.0000000E+00  0.0000000E+00  0.0000000E+00  0.0000000E+00  0.0000000E+00  0.0000000E+00  0.0000000E+00  0.0000000E+00  0.0000000E+00  0.0000000E+00  0.0000000E+00  0.0000000E+00  0.0000000E+00  0.0000000E+00  0.0000000E+00  0.0000000E+00  0.0000000E+00  0.0000000E+00  0.0000000E+00  0.0000000E+00  0.0000000E+00  0.0000000E+00  0.0000000E+00  0.0000000E+00  0.0000000E+00  0.0000000E+00  0.0000000E+00  0.0000000E+00  0.0000000E+00  0.0000000E+00  0.0000000E+00  0.0000000E+00  0.0000000E+00  0.0000000E+00  0.0000000E+00  0.0000000E+00  0.0000000E+00  0.0000000E+00  0.0000000E+00  0.0000000E+00  0.0000000E+00  0.0000000E+00  0.0000000E+00  0.0000000E+00  0.0000000E+00  0.0000000E+00  0.0000000E+00  0.0000000E+00  0.0000000E+00  0.0000000E+00  0.0000000E+00  0.0000000E+00  0.0000000E+00  0.0000000E+00  0.0000000E+00  0.0000000E+00  0.0000000E+00  0.0000000E+00  0.0000000E+00  0.0000000E+00  0.0000000E+00  0.0000000E+00  0.0000000E+00  0.0000000E+00  0.0000000E+00  0.0000000E+00  0.0000000E+00  0.0000000E+00  0.0000000E+00  0.0000000E+00  0.0000000E+00  0.0000000E+00  0.0000000E+00  0.0000000E+00  0.0000000E+00  0.0000000E+00  0.0000000E+00  0.0000000E+00  0.0000000E+00  0.0000000E+00  0.0000000E+00  0.0000000E+00  0.0000000E+00  0.0000000E+00  0.0000000E+00  0.0000000E+00  0.0000000E+00  0.0000000E+00  0.0000000E+00  0.0000000E+00  0.0000000E+00  0.0000000E+00  0.0000000E+00  0.0000000E+00  0.0000000E+00  0.0000000E+00  0.0000000E+00  0.0000000E+00  0.0000000E+00  0.0000000E+00  0.0000000E+00  0.0000000E+00  0.0000000E+00  0.0000000E+00  0.0000000E+00  0.0000000E+00  0.0000000E+00  0.0000000E+00  0.0000000E+00  0.0000000E+00  0.0000000E+00  0.0000000E+00  0.0000000E+00  0.0000000E+00  0.0000000E+00  0.0000000E+00  0.0000000E+00  0.0000000E+00  0.0000000E+00  0.0000000E+00  0.0000000E+00  0.0000000E+00  0.0000000E+00  0.0000000E+00  0.0000000E+00  0.0000000E+00  0.0000000E+00  0.0000000E+00  0.0000000E+00  0.0000000E+00  0.0000000E+00  0.0000000E+00  0.0000000E+00  0.0000000E+00  0.0000000E+00  0.0000000E+00  0.0000000E+00  0.0000000E+00  0.0000000E+00  0.0000000E+00  0.0000000E+00  0.0000000E+00  0.0000000E+00  0.0000000E+00  0.0000000E+00  0.0000000E+00  0.0000000E+00  0.0000000E+00  0.0000000E+00  0.0000000E+00  0.0000000E+00  0.0000000E+00  0.0000000E+00  0.0000000E+00  0.0000000E+00  0.0000000E+00  0.0000000E+00  0.0000000E+00  0.0000000E+00  0.0000000E+00  0.0000000E+00  0.0000000E+00  0.0000000E+00  0.0000000E+00  0.0000000E+00  0.0000000E+00  0.0000000E+00  0.0000000E+00  0.0000000E+00  0.0000000E+00  0.0000000E+00  0.0000000E+00  0.0000000E+00  0.0000000E+00  0.0000000E+00  0.0000000E+00  0.0000000E+00  0.0000000E+00  0.0000000E+00  0.0000000E+00  0.0000000E+00  0.0000000E+00  0.0000000E+00
  0.3300000E+00  0.0000000E+00  0.0000000E+00  0.0000000E+00  0.0000000E+00  0.0000000E+00  0.0000000E+00  0.0000000E+00  0.0000000E+00  0.0000000E+00  0.0000000E+00  0.0000000E+00  0.0000000E+00  0.0000000E+00  0.0000000E+00  0.0000000E+00  0.0000000E+00  0.0000000E+00  0.0000000E+00  0.0000000E+00  0.0000000E+00  0.0000000E+00  0.0000000E+00  0.0000000E+00  0.0000000E+00  0.0000000E+00  0.0000000E+00  0.0000000E+00  0.0000000E+00  0.0000000E+00  0.0000000E+00  0.0000000E+00  0.0000000E+00  0.0000000E+00  0.0000000E+00  0.0000000E+00  0.0000000E+00  0.0000000E+00  0.0000000E+00  0.0000000E+00  0.0000000E+00  0.0000000E+00  0.0000000E+00  0.0000000E+00  0.0000000E+00  0.0000000E+00  0.0000000E+00  0.0000000E+00  0.0000000E+00  0.0000000E+00  0.0000000E+00  0.0000000E+00  0.0000000E+00  0.0000000E+00  0.0000000E+00  0.0000000E+00  0.0000000E+00  0.0000000E+00  0.0000000E+00  0.0000000E+00  0.0000000E+00  0.0000000E+00  0.0000000E+00  0.0000000E+00  0.0000000E+00  0.0000000E+00  0.0000000E+00  0.0000000E+00  0.0000000E+00  0.0000000E+00  0.0000000E+00  0.0000000E+00  0.0000000E+00  0.0000000E+00  0.0000000E+00  0.0000000E+00  0.0000000E+00  0.0000000E+00  0.0000000E+00  0.0000000E+00  0.0000000E+00  0.0000000E+00  0.0000000E+00  0.0000000E+00  0.0000000E+00  0.0000000E+00  0.0000000E+00  0.0000000E+00  0.0000000E+00  0.0000000E+00  0.0000000E+00  0.0000000E+00  0.0000000E+00  0.0000000E+00  0.0000000E+00  0.0000000E+00  0.0000000E+00  0.0000000E+00  0.0000000E+00  0.0000000E+00  0.0000000E+00  0.0000000E+00  0.0000000E+00  0.0000000E+00  0.0000000E+00  0.0000000E+00  0.0000000E+00  0.0000000E+00  0.0000000E+00  0.0000000E+00  0.0000000E+00  0.0000000E+00  0.0000000E+00  0.0000000E+00  0.0000000E+00  0.0000000E+00  0.0000000E+00  0.0000000E+00  0.0000000E+00  0.0000000E+00  0.0000000E+00  0.0000000E+00  0.0000000E+00  0.0000000E+00  0.0000000E+00  0.0000000E+00  0.0000000E+00  0.0000000E+00  0.0000000E+00  0.0000000E+00  0.0000000E+00  0.0000000E+00  0.0000000E+00  0.0000000E+00  0.0000000E+00  0.0000000E+00  0.0000000E+00  0.0000000E+00  0.0000000E+00  0.0000000E+00  0.0000000E+00  0.0000000E+00  0.0000000E+00  0.0000000E+00  0.0000000E+00  0.0000000E+00  0.0000000E+00  0.0000000E+00  0.0000000E+00  0.0000000E+00  0.0000000E+00  0.0000000E+00  0.0000000E+00  0.0000000E+00  0.0000000E+00  0.0000000E+00  0.0000000E+00  0.0000000E+00  0.0000000E+00  0.0000000E+00  0.0000000E+00  0.0000000E+00  0.0000000E+00  0.0000000E+00  0.0000000E+00  0.0000000E+00  0.0000000E+00  0.0000000E+00  0.0000000E+00  0.0000000E+00  0.0000000E+00  0.0000000E+00  0.0000000E+00  0.0000000E+00  0.0000000E+00  0.0000000E+00  0.0000000E+00  0.0000000E+00  0.0000000E+00  0.0000000E+00  0.0000000E+00  0.0000000E+00  0.0000000E+00  0.0000000E+00  0.0000000E+00  0.0000000E+00  0.0000000E+00  0.0000000E+00  0.0000000E+00  0.0000000E+00  0.0000000E+00  0.0000000E+00  0.0000000E+00  0.0000000E+00  0.0000000E+00  0.0000000E+00  0.0000000E+00  0.0000000E+00  0.0000000E+00  0.0000000E+00  0.0000000E+00
  0.3600000E+00  0.0000000E+00  0.0000000E+00  0.0000000E+00  0.0000000E+00  0.0000000E+00  0.0000000E+00  0.0000000E+00  0.0000000E+00  0.0000000E+00  0.0000000E+00  0.0000000E+00  0.0000000E+00  0.0000000E+00  0.0000000E+00  0.0000000E+00  0.0000000E+00  0.0000000E+00  0.0000000E+00  0.0000000E+00  0.0000000E+00  0.0000000E+00  0.0000000E+00  0.0000000E+00  0.0000000E+00  0.0000000E+00  0.0000000E+00  0.0000000E+00  0.0000000E+00  0.0000000E+00  0.0000000E+00  0.0000000E+00  0.0000000E+00  0.0000000E+00  0.0000000E+00  0.0000000E+00  0.0000000E+00  0.0000000E+00  0.0000000E+00  0.0000000E+00  0.0000000E+00  0.0000000E+00  0.0000000E+00  0.0000000E+00  0.0000000E+00  0.0000000E+00  0.0000000E+00  0.0000000E+00  0.0000000E+00  0.0000000E+00  0.0000000E+00  0.0000000E+00  0.0000000E+00  0.0000000E+00  0.0000000E+00  0.0000000E+00  0.0000000E+00  0.0000000E+00  0.0000000E+00  0.0000000E+00  0.0000000E+00  0.0000000E+00  0.0000000E+00  0.0000000E+00  0.0000000E+00  0.0000000E+00  0.0000000E+00  0.0000000E+00  0.0000000E+00  0.0000000E+00  0.0000000E+00  0.0000000E+00  0.0000000E+00  0.0000000E+00  0.0000000E+00  0.0000000E+00  0.0000000E+00  0.0000000E+00  0.0000000E+00  0.0000000E+00  0.0000000E+00  0.0000000E+00  0.0000000E+00  0.0000000E+00  0.0000000E+00  0.0000000E+00  0.0000000E+00  0.0000000E+00  0.0000000E+00  0.0000000E+00  0.0000000E+00  0.0000000E+00  0.0000000E+00  0.0000000E+00  0.0000000E+00  0.0000000E+00  0.0000000E+00  0.0000000E+00  0.0000000E+00  0.0000000E+00  0.0000000E+00  0.0000000E+00  0.0000000E+00  0.0000000E+00  0.0000000E+00  0.0000000E+00  0.0000000E+00  0.0000000E+00  0.0000000E+00  0.0000000E+00  0.0000000E+00  0.0000000E+00  0.0000000E+00  0.0000000E+00  0.0000000E+00  0.0000000E+00  0.0000000E+00  0.0000000E+00  0.0000000E+00  0.0000000E+00  0.0000000E+00  0.0000000E+00  0.0000000E+00  0.0000000E+00  0.0000000E+00  0.0000000E+00  0.0000000E+00  0.0000000E+00  0.0000000E+00  0.0000000E+00  0.0000000E+00  0.0000000E+00  0.0000000E+00  0.0000000E+00  0.0000000E+00  0.0000000E+00  0.0000000E+00  0.0000000E+00  0.0000000E+00  0.0000000E+00  0.0000000E+00  0.0000000E+00  0.0000000E+00  0.0000000E+00  0.0000000E+00  0.0000000E+00  0.0000000E+00  0.0000000E+00  0.0000000E+00  0.0000000E+00  0.0000000E+00  0.0000000E+00  0.0000000E+00  0.0000000E+00  0.0000000E+00  0.0000000E+00  0.0000000E+00  0.0000000E+00  0.0000000E+00  0.0000000E+00  0.0000000E+00  0.0000000E+00  0.0000000E+00  0.0000000E+00  0.0000000E+00  0.0000000E+00  0.0000000E+00  0.0000000E+00  0.0000000E+00  0.0000000E+00  0.0000000E+00  0.0000000E+00  0.0000000E+00  0.0000000E+00  0.0000000E+00  0.0000000E+00  0.0000000E+00  0.0000000E+00  0.0000000E+00  0.0000000E+00  0.0000000E+00  0.0000000E+00  0.0000000E+00  0.0000000E+00  0.0000000E+00  0.0000000E+00  0.0000000E+00  0.0000000E+00  0.0000000E+00  0.0000000E+00  0.0000000E+00  0.0000000E+00  0.0000000E+00  0.0000000E+00  0.0000000E+00  0.0000000E+00  0.0000000E+00  0.0000000E+00  0.0000000E+00  0.0000000E+00  0.0000000E+00
  0.3900000E+00  0.0000000E+00  0.0000000E+00  0.0000000E+00  0.0000000E+00  0.0000000E+00  0.0000000E+00  0.0000000E+00  0.0000000E+00  0.0000000E+00  0.0000000E+00  0.0000000E+00  0.0000000E+00  0.0000000E+00  0.0000000E+00  0.0000000E+00  0.0000000E+00  0.0000000E+00  0.0000000E+00  0.0000000E+00  0.0000000E+00  0.0000000E+00  0.0000000E+00  0.0000000E+00  0.0000000E+00  0.0000000E+00  0.0000000E+00  0.0000000E+00  0.0000000E+00  0.0000000E+00  0.0000000E+00  0.0000000E+00  0.0000000E+00  0.0000000E+00  0.0000000E+00  0.0000000E+00  0.0000000E+00  0.0000000E+00  0.0000000E+00  0.0000000E+00  0.0000000E+00  0.0000000E+00  0.0000000E+00  0.0000000E+00  0.0000000E+00  0.0000000E+00  0.0000000E+00  0.0000000E+00  0.0000000E+00  0.0000000E+00  0.0000000E+00  0.0000000E+00  0.0000000E+00  0.0000000E+00  0.0000000E+00  0.0000000E+00  0.0000000E+00  0.0000000E+00  0.0000000E+00  0.0000000E+00  0.0000000E+00  0.0000000E+00  0.0000000E+00  0.0000000E+00  0.0000000E+00  0.0000000E+00  0.0000000E+00  0.0000000E+00  0.0000000E+00  0.0000000E+00  0.0000000E+00  0.0000000E+00  0.0000000E+00  0.0000000E+00  0.0000000E+00  0.0000000E+00  0.0000000E+00  0.0000000E+00  0.0000000E+00  0.0000000E+00  0.0000000E+00  0.0000000E+00  0.0000000E+00  0.0000000E+00  0.0000000E+00  0.0000000E+00  0.0000000E+00  0.0000000E+00  0.0000000E+00  0.0000000E+00  0.0000000E+00  0.0000000E+00  0.0000000E+00  0.0000000E+00  0.0000000E+00  0.0000000E+00  0.0000000E+00  0.0000000E+00  0.0000000E+00  0.0000000E+00  0.0000000E+00  0.0000000E+00  0.0000000E+00  0.0000000E+00  0.0000000E+00  0.0000000E+00  0.0000000E+00  0.0000000E+00  0.0000000E+00  0.0000000E+00  0.0000000E+00  0.0000000E+00  0.0000000E+00  0.0000000E+00  0.0000000E+00  0.0000000E+00  0.0000000E+00  0.0000000E+00  0.0000000E+00  0.0000000E+00  0.0000000E+00  0.0000000E+00  0.0000000E+00  0.0000000E+00  0.0000000E+00  0.0000000E+00  0.0000000E+00  0.0000000E+00  0.0000000E+00  0.0000000E+00  0.0000000E+00  0.0000000E+00  0.0000000E+00  0.0000000E+00  0.0000000E+00  0.0000000E+00  0.0000000E+00  0.0000000E+00  0.0000000E+00  0.0000000E+00  0.0000000E+00  0.0000000E+00  0.0000000E+00  0.0000000E+00  0.0000000E+00  0.0000000E+00  0.0000000E+00  0.0000000E+00  0.0000000E+00  0.0000000E+00  0.0000000E+00  0.0000000E+00  0.0000000E+00  0.0000000E+00  0.0000000E+00  0.0000000E+00  0.0000000E+00  0.0000000E+00  0.0000000E+00  0.0000000E+00  0.0000000E+00  0.0000000E+00  0.0000000E+00  0.0000000E+00  0.0000000E+00  0.0000000E+00  0.0000000E+00  0.0000000E+00  0.0000000E+00  0.0000000E+00  0.0000000E+00  0.0000000E+00  0.0000000E+00  0.0000000E+00  0.0000000E+00  0.0000000E+00  0.0000000E+00  0.0000000E+00  0.0000000E+00  0.0000000E+00  0.0000000E+00  0.0000000E+00  0.0000000E+00  0.0000000E+00  0.0000000E+00  0.0000000E+00  0.0000000E+00  0.0000000E+00  0.0000000E+00  0.0000000E+00  0.0000000E+00  0.0000000E+00  0.0000000E+00  0.0000000E+00  0.0000000E+00  0.0000000E+00  0.0000000E+00  0.0000000E+00  0.0000000E+00  0.0000000E+00  0.0000000E+00
  0.4200000E+00  0.0000000E+00  0.0000000E+00  0.0000000E+00  0.0000000E+00  0.0000000E+00  0.0000000E+00  0.0000000E+00  0.0000000E+00  0.0000000E+00  0.0000000E+00  0.0000000E+00  0.0000000E+00  0.0000000E+00  0.0000000E+00  0.0000000E+00  0.0000000E+00  0.0000000E+00  0.0000000E+00  0.0000000E+00  0.0000000E+00  0.0000000E+00  0.0000000E+00  0.0000000E+00  0.0000000E+00  0.0000000E+00  0.0000000E+00  0.0000000E+00  0.0000000E+00  0.0000000E+00  0.0000000E+00  0.0000000E+00  0.0000000E+00  0.0000000E+00  0.0000000E+00  0.0000000E+00  0.0000000E+00  0.0000000E+00  0.0000000E+00  0.0000000E+00  0.0000000E+00  0.0000000E+00  0.0000000E+00  0.0000000E+00  0.0000000E+00  0.0000000E+00  0.0000000E+00  0.0000000E+00  0.0000000E+00  0.0000000E+00  0.0000000E+00  0.0000000E+00  0.0000000E+00  0.0000000E+00  0.0000000E+00  0.0000000E+00  0.0000000E+00  0.0000000E+00  0.0000000E+00  0.0000000E+00  0.0000000E+00  0.0000000E+00  0.0000000E+00  0.0000000E+00  0.0000000E+00  0.0000000E+00  0.0000000E+00  0.0000000E+00  0.0000000E+00  0.0000000E+00  0.0000000E+00  0.0000000E+00  0.0000000E+00  0.0000000E+00  0.0000000E+00  0.0000000E+00  0.0000000E+00  0.0000000E+00  0.0000000E+00  0.0000000E+00  0.0000000E+00  0.0000000E+00  0.0000000E+00  0.0000000E+00  0.0000000E+00  0.0000000E+00  0.0000000E+00  0.0000000E+00  0.0000000E+00  0.0000000E+00  0.0000000E+00  0.0000000E+00  0.0000000E+00  0.0000000E+00  0.0000000E+00  0.0000000E+00  0.0000000E+00  0.0000000E+00  0.0000000E+00  0.0000000E+00  0.0000000E+00  0.0000000E+00  0.0000000E+00  0.0000000E+00  0.0000000E+00  0.0000000E+00  0.0000000E+00  0.0000000E+00  0.0000000E+00  0.0000000E+00  0.0000000E+00  0.0000000E+00  0.0000000E+00  0.0000000E+00  0.0000000E+00  0.0000000E+00  0.0000000E+00  0.0000000E+00  0.0000000E+00  0.0000000E+00  0.0000000E+00  0.0000000E+00  0.0000000E+00  0.0000000E+00  0.0000000E+00  0.0000000E+00  0.0000000E+00  0.0000000E+00  0.0000000E+00  0.0000000E+00  0.0000000E+00  0.0000000E+00  0.0000000E+00  0.0000000E+00  0.0000000E+00  0.0000000E+00  0.0000000E+00  0.0000000E+00  0.0000000E+00  0.0000000E+00  0.0000000E+00  0.0000000E+00  0.0000000E+00  0.0000000E+00  0.0000000E+00  0.0000000E+00  0.0000000E+00  0.0000000E+00  0.0000000E+00  0.0000000E+00  0.0000000E+00  0.0000000E+00  0.0000000E+00  0.0000000E+00  0.0000000E+00  0.0000000E+00  0.0000000E+00  0.0000000E+00  0.0000000E+00  0.0000000E+00  0.0000000E+00  0.0000000E+00  0.0000000E+00  0.0000000E+00  0.0000000E+00  0.0000000E+00  0.0000000E+00  0.0000000E+00  0.0000000E+00  0.0000000E+00  0.0000000E+00  0.0000000E+00  0.0000000E+00  0.0000000E+00  0.0000000E+00  0.0000000E+00  0.0000000E+00  0.0000000E+00  0.0000000E+00  0.0000000E+00  0.0000000E+00  0.0000000E+00  0.0000000E+00  0.0000000E+00  0.0000000E+00  0.0000000E+00  0.0000000E+00  0.0000000E+00  0.0000000E+00  0.0000000E+00  0.0000000E+00  0.0000000E+00  0.0000000E+00  0.0000000E+00  0.0000000E+00  0.0000000E+00  0.0000000E+00  0.0000000E+00  0.0000000E+00  0.0000000E+00  0.0000000E+00
  0.4500000E+00  0.0000000E+00  0.0000000E+00  0.0000000E+00  0.0000000E+00  0.0000000E+00  0.0000000E+00  0.0000000E+00  0.0000000E+00  0.0000000E+00  0.0000000E+00  0.0000000E+00  0.0000000E+00  0.0000000E+00  0.0000000E+00  0.0000000E+00  0.0000000E+00  0.0000000E+00  0.0000000E+00  0.0000000E+00  0.0000000E+00  0.0000000E+00  0.0000000E+00  0.0000000E+00  0.0000000E+00  0.0000000E+00  0.0000000E+00  0.0000000E+00  0.0000000E+00  0.0000000E+00  0.0000000E+00  0.0000000E+00  0.0000000E+00  0.0000000E+00  0.0000000E+00  0.0000000E+00  0.0000000E+00  0.0000000E+00  0.0000000E+00  0.0000000E+00  0.0000000E+00  0.0000000E+00  0.0000000E+00  0.0000000E+00  0.0000000E+00  0.0000000E+00  0.0000000E+00  0.0000000E+00  0.0000000E+00  0.0000000E+00  0.0000000E+00  0.0000000E+00  0.0000000E+00  0.0000000E+00  0.0000000E+00  0.0000000E+00  0.0000000E+00  0.0000000E+00  0.0000000E+00  0.0000000E+00  0.0000000E+00  0.0000000E+00  0.0000000E+00  0.0000000E+00  0.0000000E+00  0.0000000E+00  0.0000000E+00  0.0000000E+00  0.0000000E+00  0.0000000E+00  0.0000000E+00  0.0000000E+00  0.0000000E+00  0.0000000E+00  0.0000000E+00  0.0000000E+00  0.0000000E+00  0.0000000E+00  0.0000000E+00  0.0000000E+00  0.0000000E+00  0.0000000E+00  0.0000000E+00  0.0000000E+00  0.0000000E+00  0.0000000E+00  0.0000000E+00  0.0000000E+00  0.0000000E+00  0.0000000E+00  0.0000000E+00  0.0000000E+00  0.0000000E+00  0.0000000E+00  0.0000000E+00  0.0000000E+00  0.0000000E+00  0.0000000E+00  0.0000000E+00  0.0000000E+00  0.0000000E+00  0.0000000E+00  0.0000000E+00  0.0000000E+00  0.0000000E+00  0.0000000E+00  0.0000000E+00  0.0000000E+00  0.0000000E+00  0.0000000E+00  0.0000000E+00  0.0000000E+00  0.0000000E+00  0.0000000E+00  0.0000000E+00  0.0000000E+00  0.0000000E+00  0.0000000E+00  0.0000000E+00  0.0000000E+00  0.0000000E+00  0.0000000E+00  0.0000000E+00  0.0000000E+00  0.0000000E+00  0.0000000E+00  0.0000000E+00  0.0000000E+00  0.0000000E+00  0.0000000E+00  0.0000000E+00  0.0000000E+00  0.0000000E+00  0.0000000E+00  0.0000000E+00  0.0000000E+00  0.0000000E+00  0.0000000E+00  0.0000000E+00  0.0000000E+00  0.0000000E+00  0.0000000E+00  0.0000000E+00  0.0000000E+00  0.0000000E+00  0.0000000E+00  0.0000000E+00  0.0000000E+00  0.0000000E+00  0.0000000E+00  0.0000000E+00  0.0000000E+00  0.0000000E+00  0.0000000E+00  0.0000000E+00  0.0000000E+00  0.0000000E+00  0.0000000E+00  0.0000000E+00  0.0000000E+00  0.0000000E+00  0.0000000E+00  0.0000000E+00  0.0000000E+00  0.0000000E+00  0.0000000E+00  0.0000000E+00  0.0000000E+00  0.0000000E+00  0.0000000E+00  0.0000000E+00  0.0000000E+00  0.0000000E+00  0.0000000E+00  0.0000000E+00  0.0000000E+00  0.0000000E+00  0.0000000E+00  0.0000000E+00  0.0000000E+00  0.0000000E+00  0.0000000E+00  0.0000000E+00  0.0000000E+00  0.0000000E+00  0.0000000E+00  0.0000000E+00  0.0000000E+00  0.0000000E+00  0.0000000E+00  0.0000000E+00  0.0000000E+00  0.0000000E+00  0.0000000E+00  0.0000000E+00  0.0000000E+00  0.0000000E+00  0.0000000E+00  0.0000000E+00  0.0000000E+00  0.0000000E+00
  0.4800000E+00  0.0000000E+00  0.0000000E+00  0.0000000E+00  0.0000000E+00  0.0000000E+00  0.0000000E+00  0.0000000E+00  0.0000000E+00  0.0000000E+00  0.0000000E+00  0.0000000E+00  0.0000000E+00  0.0000000E+00  0.0000000E+00  0.0000000E+00  0.0000000E+00  0.0000000E+00  0.0000000E+00  0.0000000E+00  0.0000000E+00  0.0000000E+00  0.0000000E+00  0.0000000E+00  0.0000000E+00  0.0000000E+00  0.0000000E+00  0.0000000E+00  0.0000000E+00  0.0000000E+00  0.0000000E+00  0.0000000E+00  0.0000000E+00  0.0000000E+00  0.0000000E+00  0.0000000E+00  0.0000000E+00  0.0000000E+00  0.0000000E+00  0.0000000E+00  0.0000000E+00  0.0000000E+00  0.0000000E+00  0.0000000E+00  0.0000000E+00  0.0000000E+00  0.0000000E+00  0.0000000E+00  0.0000000E+00  0.0000000E+00  0.0000000E+00  0.0000000E+00  0.0000000E+00  0.0000000E+00  0.0000000E+00  0.0000000E+00  0.0000000E+00  0.0000000E+00  0.0000000E+00  0.0000000E+00  0.0000000E+00  0.0000000E+00  0.0000000E+00  0.0000000E+00  0.0000000E+00  0.0000000E+00  0.0000000E+00  0.0000000E+00  0.0000000E+00  0.0000000E+00  0.0000000E+00  0.0000000E+00  0.0000000E+00  0.0000000E+00  0.0000000E+00  0.0000000E+00  0.0000000E+00  0.0000000E+00  0.0000000E+00  0.0000000E+00  0.0000000E+00  0.0000000E+00  0.0000000E+00  0.0000000E+00  0.0000000E+00  0.0000000E+00  0.0000000E+00  0.0000000E+00  0.0000000E+00  0.0000000E+00  0.0000000E+00  0.0000000E+00  0.0000000E+00  0.0000000E+00  0.0000000E+00  0.0000000E+00  0.0000000E+00  0.0000000E+00  0.0000000E+00  0.0000000E+00  0.0000000E+00  0.0000000E+00  0.0000000E+00  0.0000000E+00  0.0000000E+00  0.0000000E+00  0.0000000E+00  0.0000000E+00  0.0000000E+00  0.0000000E+00  0.0000000E+00  0.0000000E+00  0.0000000E+00  0.0000000E+00  0.0000000E+00  0.0000000E+00  0.0000000E+00  0.0000000E+00  0.0000000E+00  0.0000000E+00  0.0000000E+00  0.0000000E+00  0.0000000E+00  0.0000000E+00  0.0000000E+00  0.0000000E+00  0.0000000E+00  0.0000000E+00  0.0000000E+00  0.0000000E+00  0.0000000E+00  0.0000000E+00  0.0000000E+00  0.0000000E+00  0.0000000E+00  0.0000000E+00  0.0000000E+00  0.0000000E+00  0.0000000E+00  0.0000000E+00  0.0000000E+00  0.0000000E+00  0.0000000E+00  0.0000000E+00  0.0000000E+00  0.0000000E+00  0.0000000E+00  0.0000000E+00  0.0000000E+00  0.0000000E+00  0.0000000E+00  0.0000000E+00  0.0000000E+00  0.0000000E+00  0.0000000E+00  0.0000000E+00  0.0000000E+00  0.0000000E+00  0.0000000E+00  0.0000000E+00  0.0000000E+00  0.0000000E+00  0.0000000E+00  0.0000000E+00  0.0000000E+00  0.0000000E+00  0.0000000E+00  0.0000000E+00  0.0000000E+00  0.0000000E+00  0.0000000E+00  0.0000000E+00  0.0000000E+00  0.0000000E+00  0.0000000E+00  0.0000000E+00  0.0000000E+00  0.0000000E+00  0.0000000E+00  0.0000000E+00  0.0000000E+00  0.0000000E+00  0.0000000E+00  0.0000000E+00  0.0000000E+00  0.0000000E+00  0.0000000E+00  0.0000000E+00  0.0000000E+00  0.0000000E+00  0.0000000E+00  0.0000000E+00  0.0000000E+00  0.0000000E+00  0.0000000E+00  0.0000000E+00  0.0000000E+00  0.0000000E+00  0.0000000E+00  0.0000000E+00  0.0000000E+00
  0.5100000E+00  0.0000000E+00  0.0000000E+00  0.0000000E+00  0.0000000E+00  0.0000000E+00  0.0000000E+00  0.0000000E+00  0.0000000E+00  0.0000000E+00  0.0000000E+00  0.0000000E+00  0.0000000E+00  0.0000000E+00  0.0000000E+00  0.0000000E+00  0.0000000E+00  0.0000000E+00  0.0000000E+00  0.0000000E+00  0.0000000E+00  0.0000000E+00  0.0000000E+00  0.0000000E+00  0.0000000E+00  0.0000000E+00  0.0000000E+00  0.0000000E+00  0.0000000E+00  0.0000000E+00  0.0000000E+00  0.0000000E+00  0.0000000E+00  0.0000000E+00  0.0000000E+00  0.0000000E+00  0.0000000E+00  0.0000000E+00  0.0000000E+00  0.0000000E+00  0.0000000E+00  0.0000000E+00  0.0000000E+00  0.0000000E+00  0.0000000E+00  0.0000000E+00  0.0000000E+00  0.0000000E+00  0.0000000E+00  0.0000000E+00  0.0000000E+00  0.0000000E+00  0.0000000E+00  0.0000000E+00  0.0000000E+00  0.0000000E+00  0.0000000E+00  0.0000000E+00  0.0000000E+00  0.0000000E+00  0.0000000E+00  0.0000000E+00  0.0000000E+00  0.0000000E+00  0.0000000E+00  0.0000000E+00  0.0000000E+00  0.0000000E+00  0.0000000E+00  0.0000000E+00  0.0000000E+00  0.0000000E+00  0.0000000E+00  0.0000000E+00  0.0000000E+00  0.0000000E+00  0.0000000E+00  0.0000000E+00  0.0000000E+00  0.0000000E+00  0.0000000E+00  0.0000000E+00  0.0000000E+00  0.0000000E+00  0.0000000E+00  0.0000000E+00  0.0000000E+00  0.0000000E+00  0.0000000E+00  0.0000000E+00  0.0000000E+00  0.0000000E+00  0.0000000E+00  0.0000000E+00  0.0000000E+00  0.0000000E+00  0.0000000E+00  0.0000000E+00  0.0000000E+00  0.0000000E+00  0.0000000E+00  0.0000000E+00  0.0000000E+00  0.0000000E+00  0.0000000E+00  0.0000000E+00  0.0000000E+00  0.0000000E+00  0.0000000E+00  0.0000000E+00  0.0000000E+00  0.0000000E+00  0.0000000E+00  0.0000000E+00  0.0000000E+00  0.0000000E+00  0.0000000E+00  0.0000000E+00  0.0000000E+00  0.0000000E+00  0.0000000E+00  0.0000000E+00  0.0000000E+00  0.0000000E+00  0.0000000E+00  0.0000000E+00  0.0000000E+00  0.0000000E+00  0.0000000E+00  0.0000000E+00  0.0000000E+00  0.0000000E+00  0.0000000E+00  0.0000000E+00  0.0000000E+00  0.0000000E+00  0.0000000E+00  0.0000000E+00  0.0000000E+00  0.0000000E+00  0.0000000E+00  0.0000000E+00  0.0000000E+00  0.0000000E+00  0.0000000E+00  0.0000000E+00  0.0000000E+00  0.0000000E+00  0.0000000E+00  0.0000000E+00  0.0000000E+00  0.0000000E+00  0.0000000E+00  0.0000000E+00  0.0000000E+00  0.0000000E+00  0.0000000E+00  0.0000000E+00  0.0000000E+00  0.0000000E+00  0.0000000E+00  0.0000000E+00  0.0000000E+00  0.0000000E+00  0.0000000E+00  0.0000000E+00  0.0000000E+00  0.0000000E+00  0.0000000E+00  0.0000000E+00  0.0000000E+00  0.0000000E+00  0.0000000E+00  0.0000000E+00  0.0000000E+00  0.0000000E+00  0.0000000E+00  0.0000000E+00  0.0000000E+00  0.0000000E+00  0.0000000E+00  0.0000000E+00  0.0000000E+00  0.0000000E+00  0.0000000E+00  0.0000000E+00  0.0000000E+00  0.0000000E+00  0.0000000E+00  0.0000000E+00  0.0000000E+00  0.0000000E+00  0.0000000E+00  0.0000000E+00  0.0000000E+00  0.0000000E+00  0.0000000E+00  0.0000000E+00  0.0000000E+00  0.0000000E+00  0.0000000E+00
  0.5400000E+00  0.0000000E+00  0.0000000E+00  0.0000000E+00  0.0000000E+00  0.0000000E+00  0.0000000E+00  0.0000000E+00  0.0000000E+00  0.0000000E+00  0.0000000E+00  0.0000000E+00  0.0000000E+00  0.0000000E+00  0.0000000E+00  0.0000000E+00  0.0000000E+00  0.0000000E+00  0.0000000E+00  0.0000000E+00  0.0000000E+00  0.0000000E+00  0.0000000E+00  0.0000000E+00  0.0000000E+00  0.0000000E+00  0.0000000E+00  0.0000000E+00  0.0000000E+00  0.0000000E+00  0.0000000E+00  0.0000000E+00  0.0000000E+00  0.0000000E+00  0.0000000E+00  0.0000000E+00  0.0000000E+00  0.0000000E+00  0.0000000E+00  0.0000000E+00  0.0000000E+00  0.0000000E+00  0.0000000E+00  0.0000000E+00  0.0000000E+00  0.0000000E+00  0.0000000E+00  0.0000000E+00  0.0000000E+00  0.0000000E+00  0.0000000E+00  0.0000000E+00  0.0000000E+00  0.0000000E+00  0.0000000E+00  0.0000000E+00  0.0000000E+00  0.0000000E+00  0.0000000E+00  0.0000000E+00  0.0000000E+00  0.0000000E+00  0.0000000E+00  0.0000000E+00  0.0000000E+00  0.0000000E+00  0.0000000E+00  0.0000000E+00  0.0000000E+00  0.0000000E+00  0.0000000E+00  0.0000000E+00  0.0000000E+00  0.0000000E+00  0.0000000E+00  0.0000000E+00  0.0000000E+00  0.0000000E+00  0.0000000E+00  0.0000000E+00  0.0000000E+00  0.0000000E+00  0.0000000E+00  0.0000000E+00  0.0000000E+00  0.0000000E+00  0.0000000E+00  0.0000000E+00  0.0000000E+00  0.0000000E+00  0.0000000E+00  0.0000000E+00  0.0000000E+00  0.0000000E+00  0.0000000E+00  0.0000000E+00  0.0000000E+00  0.0000000E+00  0.0000000E+00  0.0000000E+00  0.0000000E+00  0.0000000E+00  0.0000000E+00  0.0000000E+00  0.0000000E+00  0.0000000E+00  0.0000000E+00  0.0000000E+00  0.0000000E+00  0.0000000E+00  0.0000000E+00  0.0000000E+00  0.0000000E+00  0.0000000E+00  0.0000000E+00  0.0000000E+00  0.0000000E+00  0.0000000E+00  0.0000000E+00  0.0000000E+00  0.0000000E+00  0.0000000E+00  0.0000000E+00  0.0000000E+00  0.0000000E+00  0.0000000E+00  0.0000000E+00  0.0000000E+00  0.0000000E+00  0.0000000E+00  0.0000000E+00  0.0000000E+00  0.0000000E+00  0.0000000E+00  0.0000000E+00  0.0000000E+00  0.0000000E+00  0.0000000E+00  0.0000000E+00  0.0000000E+00  0.0000000E+00  0.0000000E+00  0.0000000E+00  0.0000000E+00  0.0000000E+00  0.0000000E+00  0.0000000E+00  0.0000000E+00  0.0000000E+00  0.0000000E+00  0.0000000E+00  0.0000000E+00  0.0000000E+00  0.0000000E+00  0.0000000E+00  0.0000000E+00  0.0000000E+00  0.0000000E+00  0.0000000E+00  0.0000000E+00  0.0000000E+00  0.0000000E+00  0.0000000E+00  0.0000000E+00  0.0000000E+00  0.0000000E+00  0.0000000E+00  0.0000000E+00  0.0000000E+00  0.0000000E+00  0.0000000E+00  0.0000000E+00  0.0000000E+00  0.0000000E+00  0.0000000E+00  0.0000000E+00  0.0000000E+00  0.0000000E+00  0.0000000E+00  0.0000000E+00  0.0000000E+00  0.0000000E+00  0.0000000E+00  0.0000000E+00  0.0000000E+00  0.0000000E+00  0.0000000E+00  0.0000000E+00  0.0000000E+00  0.0000000E+00  0.0000000E+00  0.0000000E+00  0.0000000E+00  0.0000000E+00  0.0000000E+00  0.0000000E+00  0.0000000E+00  0.0000000E+00  0.0000000E+00  0.0000000E+00  0.0000000E+00
  0.5699999E+00  0.0000000E+00  0.0000000E+00  0.0000000E+00  0.0000000E+00  0.0000000E+00  0.0000000E+00  0.0000000E+00  0.0000000E+00  0.0000000E+00  0.0000000E+00  0.0000000E+00  0.0000000E+00  0.0000000E+00  0.0000000E+00  0.0000000E+00  0.0000000E+00  0.0000000E+00  0.0000000E+00  0.0000000E+00  0.0000000E+00  0.0000000E+00  0.0000000E+00  0.0000000E+00  0.0000000E+00  0.0000000E+00  0.0000000E+00  0.0000000E+00  0.0000000E+00  0.0000000E+00  0.0000000E+00  0.0000000E+00  0.0000000E+00  0.0000000E+00  0.0000000E+00  0.0000000E+00  0.0000000E+00  0.0000000E+00  0.0000000E+00  0.0000000E+00  0.0000000E+00  0.0000000E+00  0.0000000E+00  0.0000000E+00  0.0000000E+00  0.0000000E+00  0.0000000E+00  0.0000000E+00  0.0000000E+00  0.0000000E+00  0.0000000E+00  0.0000000E+00  0.0000000E+00  0.0000000E+00  0.0000000E+00  0.0000000E+00  0.0000000E+00  0.0000000E+00  0.0000000E+00  0.0000000E+00  0.0000000E+00  0.0000000E+00  0.0000000E+00  0.0000000E+00  0.0000000E+00  0.0000000E+00  0.0000000E+00  0.0000000E+00  0.0000000E+00  0.0000000E+00  0.0000000E+00  0.0000000E+00  0.0000000E+00  0.0000000E+00  0.0000000E+00  0.0000000E+00  0.0000000E+00  0.0000000E+00  0.0000000E+00  0.0000000E+00  0.0000000E+00  0.0000000E+00  0.0000000E+00  0.0000000E+00  0.0000000E+00  0.0000000E+00  0.0000000E+00  0.0000000E+00  0.0000000E+00  0.0000000E+00  0.0000000E+00  0.0000000E+00  0.0000000E+00  0.0000000E+00  0.0000000E+00  0.0000000E+00  0.0000000E+00  0.0000000E+00  0.0000000E+00  0.0000000E+00  0.0000000E+00  0.0000000E+00  0.0000000E+00  0.0000000E+00  0.0000000E+00  0.0000000E+00  0.0000000E+00  0.0000000E+00  0.0000000E+00  0.0000000E+00  0.0000000E+00  0.0000000E+00  0.0000000E+00  0.0000000E+00  0.0000000E+00  0.0000000E+00  0.0000000E+00  0.0000000E+00  0.0000000E+00  0.0000000E+00  0.0000000E+00  0.0000000E+00  0.0000000E+00  0.0000000E+00  0.0000000E+00  0.0000000E+00  0.0000000E+00  0.0000000E+00  0.0000000E+00  0.0000000E+00  0.0000000E+00  0.0000000E+00  0.0000000E+00  0.0000000E+00  0.0000000E+00  0.0000000E+00  0.0000000E+00  0.0000000E+00  0.0000000E+00  0.0000000E+00  0.0000000E+00  0.0000000E+00  0.0000000E+00  0.0000000E+00  0.0000000E+00  0.0000000E+00  0.0000000E+00  0.0000000E+00  0.0000000E+00  0.0000000E+00  0.0000000E+00  0.0000000E+00  0.0000000E+00  0.0000000E+00  0.0000000E+00  0.0000000E+00  0.0000000E+00  0.0000000E+00  0.0000000E+00  0.0000000E+00  0.0000000E+00  0.0000000E+00  0.0000000E+00  0.0000000E+00  0.0000000E+00  0.0000000E+00  0.0000000E+00  0.0000000E+00  0.0000000E+00  0.0000000E+00  0.0000000E+00  0.0000000E+00  0.0000000E+00  0.0000000E+00  0.0000000E+00  0.0000000E+00  0.0000000E+00  0.0000000E+00  0.0000000E+00  0.0000000E+00  0.0000000E+00  0.0000000E+00  0.0000000E+00  0.0000000E+00  0.0000000E+00  0.0000000E+00  0.0000000E+00  0.0000000E+00  0.0000000E+00  0.0000000E+00  0.0000000E+00  0.0000000E+00  0.0000000E+00  0.0000000E+00  0.0000000E+00  0.0000000E+00  0.0000000E+00  0.0000000E+00  0.0000000E+00  0.0000000E+00  0.0000000E+00
  0.5999999E+00  0.0000000E+00  0.0000000E+00  0.0000000E+00  0.0000000E+00  0.0000000E+00  0.0000000E+00  0.0000000E+00  0.0000000E+00  0.0000000E+00  0.0000000E+00  0.0000000E+00  0.0000000E+00  0.0000000E+00  0.0000000E+00  0.0000000E+00  0.0000000E+00  0.0000000E+00  0.0000000E+00  0.0000000E+00  0.0000000E+00  0.0000000E+00  0.0000000E+00  0.0000000E+00  0.0000000E+00  0.0000000E+00  0.0000000E+00  0.0000000E+00  0.0000000E+00  0.0000000E+00  0.0000000E+00  0.0000000E+00  0.0000000E+00  0.0000000E+00  0.0000000E+00  0.0000000E+00  0.0000000E+00  0.0000000E+00  0.0000000E+00  0.0000000E+00  0.0000000E+00  0.0000000E+00  0.0000000E+00  0.0000000E+00  0.0000000E+00  0.0000000E+00  0.0000000E+00  0.0000000E+00  0.0000000E+00  0.0000000E+00  0.0000000E+00  0.0000000E+00  0.0000000E+00  0.0000000E+00  0.0000000E+00  0.0000000E+00  0.0000000E+00  0.0000000E+00  0.0000000E+00  0.0000000E+00  0.0000000E+00  0.0000000E+00  0.0000000E+00  0.0000000E+00  0.0000000E+00  0.0000000E+00  0.0000000E+00  0.0000000E+00  0.0000000E+00  0.0000000E+00  0.0000000E+00  0.0000000E+00  0.0000000E+00  0.0000000E+00  0.0000000E+00  0.0000000E+00  0.0000000E+00  0.0000000E+00  0.0000000E+00  0.0000000E+00  0.0000000E+00  0.0000000E+00  0.0000000E+00  0.0000000E+00  0.0000000E+00  0.0000000E+00  0.0000000E+00  0.0000000E+00  0.0000000E+00  0.0000000E+00  0.0000000E+00  0.0000000E+00  0.0000000E+00  0.0000000E+00  0.0000000E+00  0.0000000E+00  0.0000000E+00  0.0000000E+00  0.0000000E+00  0.0000000E+00  0.0000000E+00  0.0000000E+00  0.0000000E+00  0.0000000E+00  0.0000000E+00  0.0000000E+00  0.0000000E+00  0.0000000E+00  0.0000000E+00  0.0000000E+00  0.0000000E+00  0.0000000E+00  0.0000000E+00  0.0000000E+00  0.0000000E+00  0.0000000E+00  0.0000000E+00  0.0000000E+00  0.0000000E+00  0.0000000E+00  0.0000000E+00  0.0000000E+00  0.0000000E+00  0.0000000E+00  0.0000000E+00  0.0000000E+00  0.0000000E+00  0.0000000E+00  0.0000000E+00  0.0000000E+00  0.0000000E+00  0.0000000E+00  0.0000000E+00  0.0000000E+00  0.0000000E+00  0.0000000E+00  0.0000000E+00  0.0000000E+00  0.0000000E+00  0.0000000E+00  0.0000000E+00  0.0000000E+00  0.0000000E+00  0.0000000E+00  0.0000000E+00  0.0000000E+00  0.0000000E+00  0.0000000E+00  0.0000000E+00  0.0000000E+00  0.0000000E+00  0.0000000E+00  0.0000000E+00  0.0000000E+00  0.0000000E+00  0.0000000E+00  0.0000000E+00  0.0000000E+00  0.0000000E+00  0.0000000E+00  0.0000000E+00  0.0000000E+00  0.0000000E+00  0.0000000E+00  0.0000000E+00  0.0000000E+00  0.0000000E+00  0.0000000E+00  0.0000000E+00  0.0000000E+00  0.0000000E+00  0.0000000E+00  0.0000000E+00  0.0000000E+00  0.0000000E+00  0.0000000E+00  0.0000000E+00  0.0000000E+00  0.0000000E+00  0.0000000E+00  0.0000000E+00  0.0000000E+00  0.0000000E+00  0.0000000E+00  0.0000000E+00  0.0000000E+00  0.0000000E+00  0.0000000E+00  0.0000000E+00  0.0000000E+00  0.0000000E+00  0.0000000E+00  0.0000000E+00  0.0000000E+00  0.0000000E+00  0.0000000E+00  0.0000000E+00  0.0000000E+00  0.0000000E+00  0.0000000E+00  0.0000000E+00
  0.6299999E+00  0.0000000E+00  0.0000000E+00  0.0000000E+00  0.0000000E+00  0.0000000E+00  0.0000000E+00  0.0000000E+00  0.0000000E+00  0.0000000E+00  0.0000000E+00  0.0000000E+00  0.0000000E+00  0.0000000E+00  0.0000000E+00  0.0000000E+00  0.0000000E+00  0.0000000E+00  0.0000000E+00  0.0000000E+00  0.0000000E+00  0.0000000E+00  0.0000000E+00  0.0000000E+00  0.0000000E+00  0.0000000E+00  0.0000000E+00  0.0000000E+00  0.0000000E+00  0.0000000E+00  0.0000000E+00  0.0000000E+00  0.0000000E+00  0.0000000E+00  0.0000000E+00  0.0000000E+00  0.0000000E+00  0.0000000E+00  0.0000000E+00  0.0000000E+00  0.0000000E+00  0.0000000E+00  0.0000000E+00  0.0000000E+00  0.0000000E+00  0.0000000E+00  0.0000000E+00  0.0000000E+00  0.0000000E+00  0.0000000E+00  0.0000000E+00  0.0000000E+00  0.0000000E+00  0.0000000E+00  0.0000000E+00  0.0000000E+00  0.0000000E+00  0.0000000E+00  0.0000000E+00  0.0000000E+00  0.0000000E+00  0.0000000E+00  0.0000000E+00  0.0000000E+00  0.0000000E+00  0.0000000E+00  0.0000000E+00  0.0000000E+00  0.0000000E+00  0.0000000E+00  0.0000000E+00  0.0000000E+00  0.0000000E+00  0.0000000E+00  0.0000000E+00  0.0000000E+00  0.0000000E+00  0.0000000E+00  0.0000000E+00  0.0000000E+00  0.0000000E+00  0.0000000E+00  0.0000000E+00  0.0000000E+00  0.0000000E+00  0.0000000E+00  0.0000000E+00  0.0000000E+00  0.0000000E+00  0.0000000E+00  0.0000000E+00  0.0000000E+00  0.0000000E+00  0.0000000E+00  0.0000000E+00  0.0000000E+00  0.0000000E+00  0.0000000E+00  0.0000000E+00  0.0000000E+00  0.0000000E+00  0.0000000E+00  0.0000000E+00  0.0000000E+00  0.0000000E+00  0.0000000E+00  0.0000000E+00  0.0000000E+00  0.0000000E+00  0.0000000E+00  0.0000000E+00  0.0000000E+00  0.0000000E+00  0.0000000E+00  0.0000000E+00  0.0000000E+00  0.0000000E+00  0.0000000E+00  0.0000000E+00  0.0000000E+00  0.0000000E+00  0.0000000E+00  0.0000000E+00  0.0000000E+00  0.0000000E+00  0.0000000E+00  0.0000000E+00  0.0000000E+00  0.0000000E+00  0.0000000E+00  0.0000000E+00  0.0000000E+00  0.0000000E+00  0.0000000E+00  0.0000000E+00  0.0000000E+00  0.0000000E+00  0.0000000E+00  0.0000000E+00  0.0000000E+00  0.0000000E+00  0.0000000E+00  0.0000000E+00  0.0000000E+00  0.0000000E+00  0.0000000E+00  0.0000000E+00  0.0000000E+00  0.0000000E+00  0.0000000E+00  0.0000000E+00  0.0000000E+00  0.0000000E+00  0.0000000E+00  0.0000000E+00  0.0000000E+00  0.0000000E+00  0.0000000E+00  0.0000000E+00  0.0000000E+00  0.0000000E+00  0.0000000E+00  0.0000000E+00  0.0000000E+00  0.0000000E+00  0.0000000E+00  0.0000000E+00  0.0000000E+00  0.0000000E+00  0.0000000E+00  0.0000000E+00  0.0000000E+00  0.0000000E+00  0.0000000E+00  0.0000000E+00  0.0000000E+00  0.0000000E+00  0.0000000E+00  0.0000000E+00  0.0000000E+00  0.0000000E+00  0.0000000E+00  0.0000000E+00  0.0000000E+00  0.0000000E+00  0.0000000E+00  0.0000000E+00  0.0000000E+00  0.0000000E+00  0.0000000E+00  0.0000000E+00  0.0000000E+00  0.0000000E+00  0.0000000E+00  0.0000000E+00  0.0000000E+00  0.0000000E+00  0.0000000E+00  0.0000000E+00  0.0000000E+00  0.0000000E+00
  0.6599998E+00  0.0000000E+00  0.0000000E+00  0.0000000E+00  0.0000000E+00  0.0000000E+00  0.0000000E+00  0.0000000E+00  0.0000000E+00  0.0000000E+00  0.0000000E+00  0.0000000E+00  0.0000000E+00  0.0000000E+00  0.0000000E+00  0.0000000E+00  0.0000000E+00  0.0000000E+00  0.0000000E+00  0.0000000E+00  0.0000000E+00  0.0000000E+00  0.0000000E+00  0.0000000E+00  0.0000000E+00  0.0000000E+00  0.0000000E+00  0.0000000E+00  0.0000000E+00  0.0000000E+00  0.0000000E+00  0.0000000E+00  0.0000000E+00  0.0000000E+00  0.0000000E+00  0.0000000E+00  0.0000000E+00  0.0000000E+00  0.0000000E+00  0.0000000E+00  0.0000000E+00  0.0000000E+00  0.0000000E+00  0.0000000E+00  0.0000000E+00  0.0000000E+00  0.0000000E+00  0.0000000E+00  0.0000000E+00  0.0000000E+00  0.0000000E+00  0.0000000E+00  0.0000000E+00  0.0000000E+00  0.0000000E+00  0.0000000E+00  0.0000000E+00  0.0000000E+00  0.0000000E+00  0.0000000E+00  0.0000000E+00  0.0000000E+00  0.0000000E+00  0.0000000E+00  0.0000000E+00  0.0000000E+00  0.0000000E+00  0.0000000E+00  0.0000000E+00  0.0000000E+00  0.0000000E+00  0.0000000E+00  0.0000000E+00  0.0000000E+00  0.0000000E+00  0.0000000E+00  0.0000000E+00  0.0000000E+00  0.0000000E+00  0.0000000E+00  0.0000000E+00  0.0000000E+00  0.0000000E+00  0.0000000E+00  0.0000000E+00  0.0000000E+00  0.0000000E+00  0.0000000E+00  0.0000000E+00  0.0000000E+00  0.0000000E+00  0.0000000E+00  0.0000000E+00  0.0000000E+00  0.0000000E+00  0.0000000E+00  0.0000000E+00  0.0000000E+00  0.0000000E+00  0.0000000E+00  0.0000000E+00  0.0000000E+00  0.0000000E+00  0.0000000E+00  0.0000000E+00  0.0000000E+00  0.0000000E+00  0.0000000E+00  0.0000000E+00  0.0000000E+00  0.0000000E+00  0.0000000E+00  0.0000000E+00  0.0000000E+00  0.0000000E+00  0.0000000E+00  0.0000000E+00  0.0000000E+00  0.0000000E+00  0.0000000E+00  0.0000000E+00  0.0000000E+00  0.0000000E+00  0.0000000E+00  0.0000000E+00  0.0000000E+00  0.0000000E+00  0.0000000E+00  0.0000000E+00  0.0000000E+00  0.0000000E+00  0.0000000E+00  0.0000000E+00  0.0000000E+00  0.0000000E+00  0.0000000E+00  0.0000000E+00  0.0000000E+00  0.0000000E+00  0.0000000E+00  0.0000000E+00  0.0000000E+00  0.0000000E+00  0.0000000E+00  0.0000000E+00  0.0000000E+00  0.0000000E+00  0.0000000E+00  0.0000000E+00  0.0000000E+00  0.0000000E+00  0.0000000E+00  0.0000000E+00  0.0000000E+00  0.0000000E+00  0.0000000E+00  0.0000000E+00  0.0000000E+00  0.0000000E+00  0.0000000E+00  0.0000000E+00  0.0000000E+00  0.0000000E+00  0.0000000E+00  0.0000000E+00  0.0000000E+00  0.0000000E+00  0.0000000E+00  0.0000000E+00  0.0000000E+00  0.0000000E+00  0.0000000E+00  0.0000000E+00  0.0000000E+00  0.0000000E+00  0.0000000E+00  0.0000000E+00  0.0000000E+00  0.0000000E+00  0.0000000E+00  0.0000000E+00  0.0000000E+00  0.0000000E+00  0.0000000E+00  0.0000000E+00  0.0000000E+00  0.0000000E+00  0.0000000E+00  0.0000000E+00  0.0000000E+00  0.0000000E+00  0.0000000E+00  0.0000000E+00  0.0000000E+00  0.0000000E+00  0.0000000E+00  0.0000000E+00  0.0000000E+00  0.0000000E+00  0.0000000E+00  0.0000000E+00
  0.6899998E+00  0.0000000E+00  0.0000000E+00  0.0000000E+00  0.0000000E+00  0.0000000E+00  0.0000000E+00  0.0000000E+00  0.0000000E+00  0.0000000E+00  0.0000000E+00  0.0000000E+00  0.0000000E+00  0.0000000E+00  0.0000000E+00  0.0000000E+00  0.0000000E+00  0.0000000E+00  0.0000000E+00  0.0000000E+00  0.0000000E+00  0.0000000E+00  0.0000000E+00  0.0000000E+00  0.0000000E+00  0.0000000E+00  0.0000000E+00  0.0000000E+00  0.0000000E+00  0.0000000E+00  0.0000000E+00  0.0000000E+00  0.0000000E+00  0.0000000E+00  0.0000000E+00  0.0000000E+00  0.0000000E+00  0.0000000E+00  0.0000000E+00  0.0000000E+00  0.0000000E+00  0.0000000E+00  0.0000000E+00  0.0000000E+00  0.0000000E+00  0.0000000E+00  0.0000000E+00  0.0000000E+00  0.0000000E+00  0.0000000E+00  0.0000000E+00  0.0000000E+00  0.0000000E+00  0.0000000E+00  0.0000000E+00  0.0000000E+00  0.0000000E+00  0.0000000E+00  0.0000000E+00  0.0000000E+00  0.0000000E+00  0.0000000E+00  0.0000000E+00  0.0000000E+00  0.0000000E+00  0.0000000E+00  0.0000000E+00  0.0000000E+00  0.0000000E+00  0.0000000E+00  0.0000000E+00  0.0000000E+00  0.0000000E+00  0.0000000E+00  0.0000000E+00  0.0000000E+00  0.0000000E+00  0.0000000E+00  0.0000000E+00  0.0000000E+00  0.0000000E+00  0.0000000E+00  0.0000000E+00  0.0000000E+00  0.0000000E+00  0.0000000E+00  0.0000000E+00  0.0000000E+00  0.0000000E+00  0.0000000E+00  0.0000000E+00  0.0000000E+00  0.0000000E+00  0.0000000E+00  0.0000000E+00  0.0000000E+00  0.0000000E+00  0.0000000E+00  0.0000000E+00  0.0000000E+00  0.0000000E+00  0.0000000E+00  0.0000000E+00  0.0000000E+00  0.0000000E+00  0.0000000E+00  0.0000000E+00  0.0000000E+00  0.0000000E+00  0.0000000E+00  0.0000000E+00  0.0000000E+00  0.0000000E+00  0.0000000E+00  0.0000000E+00  0.0000000E+00  0.0000000E+00  0.0000000E+00  0.0000000E+00  0.0000000E+00  0.0000000E+00  0.0000000E+00  0.0000000E+00  0.0000000E+00  0.0000000E+00  0.0000000E+00  0.0000000E+00  0.0000000E+00  0.0000000E+00  0.0000000E+00  0.0000000E+00  0.0000000E+00  0.0000000E+00  0.0000000E+00  0.0000000E+00  0.0000000E+00  0.0000000E+00  0.0000000E+00  0.0000000E+00  0.0000000E+00  0.0000000E+00  0.0000000E+00  0.0000000E+00  0.0000000E+00  0.0000000E+00  0.0000000E+00  0.0000000E+00  0.0000000E+00  0.0000000E+00  0.0000000E+00  0.0000000E+00  0.0000000E+00  0.0000000E+00  0.0000000E+00  0.0000000E+00  0.0000000E+00  0.0000000E+00  0.0000000E+00  0.0000000E+00  0.0000000E+00  0.0000000E+00  0.0000000E+00  0.0000000E+00  0.0000000E+00  0.0000000E+00  0.0000000E+00  0.0000000E+00  0.0000000E+00  0.0000000E+00  0.0000000E+00  0.0000000E+00  0.0000000E+00  0.0000000E+00  0.0000000E+00  0.0000000E+00  0.0000000E+00  0.0000000E+00  0.0000000E+00  0.0000000E+00  0.0000000E+00  0.0000000E+00  0.0000000E+00  0.0000000E+00  0.0000000E+00  0.0000000E+00  0.0000000E+00  0.0000000E+00  0.0000000E+00  0.0000000E+00  0.0000000E+00  0.0000000E+00  0.0000000E+00  0.0000000E+00  0.0000000E+00  0.0000000E+00  0.0000000E+00  0.0000000E+00  0.0000000E+00  0.0000000E+00  0.0000000E+00  0.0000000E+00
  0.7199998E+00  0.0000000E+00  0.0000000E+00  0.0000000E+00  0.0000000E+00  0.0000000E+00  0.0000000E+00  0.0000000E+00  0.0000000E+00  0.0000000E+00  0.0000000E+00  0.0000000E+00  0.0000000E+00  0.0000000E+00  0.0000000E+00  0.0000000E+00  0.0000000E+00  0.0000000E+00  0.0000000E+00  0.0000000E+00  0.0000000E+00  0.0000000E+00  0.0000000E+00  0.0000000E+00  0.0000000E+00  0.0000000E+00  0.0000000E+00  0.0000000E+00  0.0000000E+00  0.0000000E+00  0.0000000E+00  0.0000000E+00  0.0000000E+00  0.0000000E+00  0.0000000E+00  0.0000000E+00  0.0000000E+00  0.0000000E+00  0.0000000E+00  0.0000000E+00  0.0000000E+00  0.0000000E+00  0.0000000E+00  0.0000000E+00  0.0000000E+00  0.0000000E+00  0.0000000E+00  0.0000000E+00  0.0000000E+00  0.0000000E+00  0.0000000E+00  0.0000000E+00  0.0000000E+00  0.0000000E+00  0.0000000E+00  0.0000000E+00  0.0000000E+00  0.0000000E+00  0.0000000E+00  0.0000000E+00  0.0000000E+00  0.0000000E+00  0.0000000E+00  0.0000000E+00  0.0000000E+00  0.0000000E+00  0.0000000E+00  0.0000000E+00  0.0000000E+00  0.0000000E+00  0.0000000E+00  0.0000000E+00  0.0000000E+00  0.0000000E+00  0.0000000E+00  0.0000000E+00  0.0000000E+00  0.0000000E+00  0.0000000E+00  0.0000000E+00  0.0000000E+00  0.0000000E+00  0.0000000E+00  0.0000000E+00  0.0000000E+00  0.0000000E+00  0.0000000E+00  0.0000000E+00  0.0000000E+00  0.0000000E+00  0.0000000E+00  0.0000000E+00  0.0000000E+00  0.0000000E+00  0.0000000E+00  0.0000000E+00  0.0000000E+00  0.0000000E+00  0.0000000E+00  0.0000000E+00  0.0000000E+00  0.0000000E+00  0.0000000E+00  0.0000000E+00  0.0000000E+00  0.0000000E+00  0.0000000E+00  0.0000000E+00  0.0000000E+00  0.0000000E+00  0.0000000E+00  0.0000000E+00  0.0000000E+00  0.0000000E+00  0.0000000E+00  0.0000000E+00  0.0000000E+00  0.0000000E+00  0.0000000E+00  0.0000000E+00  0.0000000E+00  0.0000000E+00  0.0000000E+00  0.0000000E+00  0.0000000E+00  0.0000000E+00  0.0000000E+00  0.0000000E+00  0.0000000E+00  0.0000000E+00  0.0000000E+00  0.0000000E+00  0.0000000E+00  0.0000000E+00  0.0000000E+00  0.0000000E+00  0.0000000E+00  0.0000000E+00  0.0000000E+00  0.0000000E+00  0.0000000E+00  0.0000000E+00  0.0000000E+00  0.0000000E+00  0.0000000E+00  0.0000000E+00  0.0000000E+00  0.0000000E+00  0.0000000E+00  0.0000000E+00  0.0000000E+00  0.0000000E+00  0.0000000E+00  0.0000000E+00  0.0000000E+00  0.0000000E+00  0.0000000E+00  0.0000000E+00  0.0000000E+00  0.0000000E+00  0.0000000E+00  0.0000000E+00  0.0000000E+00  0.0000000E+00  0.0000000E+00  0.0000000E+00  0.0000000E+00  0.0000000E+00  0.0000000E+00  0.0000000E+00  0.0000000E+00  0.0000000E+00  0.0000000E+00  0.0000000E+00  0.0000000E+00  0.0000000E+00  0.0000000E+00  0.0000000E+00  0.0000000E+00  0.0000000E+00  0.0000000E+00  0.0000000E+00  0.0000000E+00  0.0000000E+00  0.0000000E+00  0.0000000E+00  0.0000000E+00  0.0000000E+00  0.0000000E+00  0.0000000E+00  0.0000000E+00  0.0000000E+00  0.0000000E+00  0.0000000E+00  0.0000000E+00  0.0000000E+00  0.0000000E+00  0.0000000E+00  0.0000000E+00  0.0000000E+00  0.0000000E+00
  0.7499998E+00  0.0000000E+00  0.0000000E+00  0.0000000E+00  0.0000000E+00  0.0000000E+00  0.0000000E+00  0.0000000E+00  0.0000000E+00  0.0000000E+00  0.0000000E+00  0.0000000E+00  0.0000000E+00  0.0000000E+00  0.0000000E+00  0.0000000E+00  0.0000000E+00  0.0000000E+00  0.0000000E+00  0.0000000E+00  0.0000000E+00  0.0000000E+00  0.0000000E+00  0.0000000E+00  0.0000000E+00  0.0000000E+00  0.0000000E+00  0.0000000E+00  0.0000000E+00  0.0000000E+00  0.0000000E+00  0.0000000E+00  0.0000000E+00  0.0000000E+00  0.0000000E+00  0.0000000E+00  0.0000000E+00  0.0000000E+00  0.0000000E+00  0.0000000E+00  0.0000000E+00  0.0000000E+00  0.0000000E+00  0.0000000E+00  0.0000000E+00  0.0000000E+00  0.0000000E+00  0.0000000E+00  0.0000000E+00  0.0000000E+00  0.0000000E+00  0.0000000E+00  0.0000000E+00  0.0000000E+00  0.0000000E+00  0.0000000E+00  0.0000000E+00  0.0000000E+00  0.0000000E+00  0.0000000E+00  0.0000000E+00  0.0000000E+00  0.0000000E+00  0.0000000E+00  0.0000000E+00  0.0000000E+00  0.0000000E+00  0.0000000E+00  0.0000000E+00  0.0000000E+00  0.0000000E+00  0.0000000E+00  0.0000000E+00  0.0000000E+00  0.0000000E+00  0.0000000E+00  0.0000000E+00  0.0000000E+00  0.0000000E+00  0.0000000E+00  0.0000000E+00  0.0000000E+00  0.0000000E+00  0.0000000E+00  0.0000000E+00  0.0000000E+00  0.0000000E+00  0.0000000E+00  0.0000000E+00  0.0000000E+00  0.0000000E+00  0.0000000E+00  0.0000000E+00  0.0000000E+00  0.0000000E+00  0.0000000E+00  0.0000000E+00  0.0000000E+00  0.0000000E+00  0.0000000E+00  0.0000000E+00  0.0000000E+00  0.0000000E+00  0.0000000E+00  0.0000000E+00  0.0000000E+00  0.0000000E+00  0.0000000E+00  0.0000000E+00  0.0000000E+00  0.0000000E+00  0.0000000E+00  0.0000000E+00  0.0000000E+00  0.0000000E+00  0.0000000E+00  0.0000000E+00  0.0000000E+00  0.0000000E+00  0.0000000E+00  0.0000000E+00  0.0000000E+00  0.0000000E+00  0.0000000E+00  0.0000000E+00  0.0000000E+00  0.0000000E+00  0.0000000E+00  0.0000000E+00  0.0000000E+00  0.0000000E+00  0.0000000E+00  0.0000000E+00  0.0000000E+00  0.0000000E+00  0.0000000E+00  0.0000000E+00  0.0000000E+00  0.0000000E+00  0.0000000E+00  0.0000000E+00  0.0000000E+00  0.0000000E+00  0.0000000E+00  0.0000000E+00  0.0000000E+00  0.0000000E+00  0.0000000E+00  0.0000000E+00  0.0000000E+00  0.0000000E+00  0.0000000E+00  0.0000000E+00  0.0000000E+00  0.0000000E+00  0.0000000E+00  0.0000000E+00  0.0000000E+00  0.0000000E+00  0.0000000E+00  0.0000000E+00  0.0000000E+00  0.0000000E+00  0.0000000E+00  0.0000000E+00  0.0000000E+00  0.0000000E+00  0.0000000E+00  0.0000000E+00  0.0000000E+00  0.0000000E+00  0.0000000E+00  0.0000000E+00  0.0000000E+00  0.0000000E+00  0.0000000E+00  0.0000000E+00  0.0000000E+00  0.0000000E+00  0.0000000E+00  0.0000000E+00  0.0000000E+00  0.0000000E+00  0.0000000E+00  0.0000000E+00  0.0000000E+00  0.0000000E+00  0.0000000E+00  0.0000000E+00  0.0000000E+00  0.0000000E+00  0.0000000E+00  0.0000000E+00  0.0000000E+00  0.0000000E+00  0.0000000E+00  0.0000000E+00  0.0000000E+00  0.0000000E+00  0.0000000E+00  0.0000000E+00
  0.7799997E+00  0.0000000E+00  0.0000000E+00  0.0000000E+00  0.0000000E+00  0.0000000E+00  0.0000000E+00  0.0000000E+00  0.0000000E+00  0.0000000E+00  0.0000000E+00  0.0000000E+00  0.0000000E+00  0.0000000E+00  0.0000000E+00  0.0000000E+00  0.0000000E+00  0.0000000E+00  0.0000000E+00  0.0000000E+00  0.0000000E+00  0.0000000E+00  0.0000000E+00  0.0000000E+00  0.0000000E+00  0.0000000E+00  0.0000000E+00  0.0000000E+00  0.0000000E+00  0.0000000E+00  0.0000000E+00  0.0000000E+00  0.0000000E+00  0.0000000E+00  0.0000000E+00  0.0000000E+00  0.0000000E+00  0.0000000E+00  0.0000000E+00  0.0000000E+00  0.0000000E+00  0.0000000E+00  0.0000000E+00  0.0000000E+00  0.0000000E+00  0.0000000E+00  0.0000000E+00  0.0000000E+00  0.0000000E+00  0.0000000E+00  0.0000000E+00  0.0000000E+00  0.0000000E+00  0.0000000E+00  0.0000000E+00  0.0000000E+00  0.0000000E+00  0.0000000E+00  0.0000000E+00  0.0000000E+00  0.0000000E+00  0.0000000E+00  0.0000000E+00  0.0000000E+00  0.0000000E+00  0.0000000E+00  0.0000000E+00  0.0000000E+00  0.0000000E+00  0.0000000E+00  0.0000000E+00  0.0000000E+00  0.0000000E+00  0.0000000E+00  0.0000000E+00  0.0000000E+00  0.0000000E+00  0.0000000E+00  0.0000000E+00  0.0000000E+00  0.0000000E+00  0.0000000E+00  0.0000000E+00  0.0000000E+00  0.0000000E+00  0.0000000E+00  0.0000000E+00  0.0000000E+00  0.0000000E+00  0.0000000E+00  0.0000000E+00  0.0000000E+00  0.0000000E+00  0.0000000E+00  0.0000000E+00  0.0000000E+00  0.0000000E+00  0.0000000E+00  0.0000000E+00  0.0000000E+00  0.0000000E+00  0.0000000E+00  0.0000000E+00  0.0000000E+00  0.0000000E+00  0.0000000E+00  0.0000000E+00  0.0000000E+00  0.0000000E+00  0.0000000E+00  0.0000000E+00  0.0000000E+00  0.0000000E+00  0.0000000E+00  0.0000000E+00  0.0000000E+00  0.0000000E+00  0.0000000E+00  0.0000000E+00  0.0000000E+00  0.0000000E+00  0.0000000E+00  0.0000000E+00  0.0000000E+00  0.0000000E+00  0.0000000E+00  0.0000000E+00  0.0000000E+00  0.0000000E+00  0.0000000E+00  0.0000000E+00  0.0000000E+00  0.0000000E+00  0.0000000E+00  0.0000000E+00  0.0000000E+00  0.0000000E+00  0.0000000E+00  0.0000000E+00  0.0000000E+00  0.0000000E+00  0.0000000E+00  0.0000000E+00  0.0000000E+00  0.0000000E+00  0.0000000E+00  0.0000000E+00  0.0000000E+00  0.0000000E+00  0.0000000E+00  0.0000000E+00  0.0000000E+00  0.0000000E+00  0.0000000E+00  0.0000000E+00  0.0000000E+00  0.0000000E+00  0.0000000E+00  0.0000000E+00  0.0000000E+00  0.0000000E+00  0.0000000E+00  0.0000000E+00  0.0000000E+00  0.0000000E+00  0.0000000E+00  0.0000000E+00  0.0000000E+00  0.0000000E+00  0.0000000E+00  0.0000000E+00  0.0000000E+00  0.0000000E+00  0.0000000E+00  0.0000000E+00  0.0000000E+00  0.0000000E+00  0.0000000E+00  0.0000000E+00  0.0000000E+00  0.0000000E+00  0.0000000E+00  0.0000000E+00  0.0000000E+00  0.0000000E+00  0.0000000E+00  0.0000000E+00  0.0000000E+00  0.0000000E+00  0.0000000E+00  0.0000000E+00  0.0000000E+00  0.0000000E+00  0.0000000E+00  0.0000000E+00  0.0000000E+00  0.0000000E+00  0.0000000E+00  0.0000000E+00  0.0000000E+00  0.0000000E+00
  0.8099997E+00  0.0000000E+00  0.0000000E+00  0.0000000E+00  0.0000000E+00  0.0000000E+00  0.0000000E+00  0.0000000E+00  0.0000000E+00  0.0000000E+00  0.0000000E+00  0.0000000E+00  0.0000000E+00  0.0000000E+00  0.0000000E+00  0.0000000E+00  0.0000000E+00  0.0000000E+00  0.0000000E+00  0.0000000E+00  0.0000000E+00  0.0000000E+00  0.0000000E+00  0.0000000E+00  0.0000000E+00  0.0000000E+00  0.0000000E+00  0.0000000E+00  0.0000000E+00  0.0000000E+00  0.0000000E+00  0.0000000E+00  0.0000000E+00  0.0000000E+00  0.0000000E+00  0.0000000E+00  0.0000000E+00  0.0000000E+00  0.0000000E+00  0.0000000E+00  0.0000000E+00  0.0000000E+00  0.0000000E+00  0.0000000E+00  0.0000000E+00  0.0000000E+00  0.0000000E+00  0.0000000E+00  0.0000000E+00  0.0000000E+00  0.0000000E+00  0.0000000E+00  0.0000000E+00  0.0000000E+00  0.0000000E+00  0.0000000E+00  0.0000000E+00  0.0000000E+00  0.0000000E+00  0.0000000E+00  0.0000000E+00  0.0000000E+00  0.0000000E+00  0.0000000E+00  0.0000000E+00  0.0000000E+00  0.0000000E+00  0.0000000E+00  0.0000000E+00  0.0000000E+00  0.0000000E+00  0.0000000E+00  0.0000000E+00  0.0000000E+00  0.0000000E+00  0.0000000E+00  0.0000000E+00  0.0000000E+00  0.0000000E+00  0.0000000E+00  0.0000000E+00  0.0000000E+00  0.0000000E+00  0.0000000E+00  0.0000000E+00  0.0000000E+00  0.0000000E+00  0.0000000E+00  0.0000000E+00  0.0000000E+00  0.0000000E+00  0.0000000E+00  0.0000000E+00  0.0000000E+00  0.0000000E+00  0.0000000E+00  0.0000000E+00  0.0000000E+00  0.0000000E+00  0.0000000E+00  0.0000000E+00  0.0000000E+00  0.0000000E+00  0.0000000E+00  0.0000000E+00  0.0000000E+00  0.0000000E+00  0.0000000E+00  0.0000000E+00  0.0000000E+00  0.0000000E+00  0.0000000E+00  0.0000000E+00  0.0000000E+00  0.0000000E+00  0.0000000E+00  0.0000000E+00  0.0000000E+00  0.0000000E+00  0.0000000E+00  0.0000000E+00  0.0000000E+00  0.0000000E+00  0.0000000E+00  0.0000000E+00  0.0000000E+00  0.0000000E+00  0.0000000E+00  0.0000000E+00  0.0000000E+00  0.0000000E+00  0.0000000E+00  0.0000000E+00  0.0000000E+00  0.0000000E+00  0.0000000E+00  0.0000000E+00  0.0000000E+00  0.0000000E+00  0.0000000E+00  0.0000000E+00  0.0000000E+00  0.0000000E+00  0.0000000E+00  0.0000000E+00  0.0000000E+00  0.0000000E+00  0.0000000E+00  0.0000000E+00  0.0000000E+00  0.0000000E+00  0.0000000E+00  0.0000000E+00  0.0000000E+00  0.0000000E+00  0.0000000E+00  0.0000000E+00  0.0000000E+00  0.0000000E+00  0.0000000E+00  0.0000000E+00  0.0000000E+00  0.0000000E+00  0.0000000E+00  0.0000000E+00  0.0000000E+00  0.0000000E+00  0.0000000E+00  0.0000000E+00  0.0000000E+00  0.0000000E+00  0.0000000E+00  0.0000000E+00  0.0000000E+00  0.0000000E+00  0.0000000E+00  0.0000000E+00  0.0000000E+00  0.0000000E+00  0.0000000E+00  0.0000000E+00  0.0000000E+00  0.0000000E+00  0.0000000E+00  0.0000000E+00  0.0000000E+00  0.0000000E+00  0.0000000E+00  0.0000000E+00  0.0000000E+00  0.0000000E+00  0.0000000E+00  0.0000000E+00  0.0000000E+00  0.0000000E+00  0.0000000E+00  0.0000000E+00  0.0000000E+00  0.0000000E+00  0.0000000E+00  0.0000000E+00
  0.8399997E+00  0.0000000E+00  0.0000000E+00  0.0000000E+00  0.0000000E+00  0.0000000E+00  0.0000000E+00  0.0000000E+00  0.0000000E+00  0.0000000E+00  0.0000000E+00  0.0000000E+00  0.0000000E+00  0.0000000E+00  0.0000000E+00  0.0000000E+00  0.0000000E+00  0.0000000E+00  0.0000000E+00  0.0000000E+00  0.0000000E+00  0.0000000E+00  0.0000000E+00  0.0000000E+00  0.0000000E+00  0.0000000E+00  0.0000000E+00  0.0000000E+00  0.0000000E+00  0.0000000E+00  0.0000000E+00  0.0000000E+00  0.0000000E+00  0.0000000E+00  0.0000000E+00  0.0000000E+00  0.0000000E+00  0.0000000E+00  0.0000000E+00  0.0000000E+00  0.0000000E+00  0.0000000E+00  0.0000000E+00  0.0000000E+00  0.0000000E+00  0.0000000E+00  0.0000000E+00  0.0000000E+00  0.0000000E+00  0.0000000E+00  0.0000000E+00  0.0000000E+00  0.0000000E+00  0.0000000E+00  0.0000000E+00  0.0000000E+00  0.0000000E+00  0.0000000E+00  0.0000000E+00  0.0000000E+00  0.0000000E+00  0.0000000E+00  0.0000000E+00  0.0000000E+00  0.0000000E+00  0.0000000E+00  0.0000000E+00  0.0000000E+00  0.0000000E+00  0.0000000E+00  0.0000000E+00  0.0000000E+00  0.0000000E+00  0.0000000E+00  0.0000000E+00  0.0000000E+00  0.0000000E+00  0.0000000E+00  0.0000000E+00  0.0000000E+00  0.0000000E+00  0.0000000E+00  0.0000000E+00  0.0000000E+00  0.0000000E+00  0.0000000E+00  0.0000000E+00  0.0000000E+00  0.0000000E+00  0.0000000E+00  0.0000000E+00  0.0000000E+00  0.0000000E+00  0.0000000E+00  0.0000000E+00  0.0000000E+00  0.0000000E+00  0.0000000E+00  0.0000000E+00  0.0000000E+00  0.0000000E+00  0.0000000E+00  0.0000000E+00  0.0000000E+00  0.0000000E+00  0.0000000E+00  0.0000000E+00  0.0000000E+00  0.0000000E+00  0.0000000E+00  0.0000000E+00  0.0000000E+00  0.0000000E+00  0.0000000E+00  0.0000000E+00  0.0000000E+00  0.0000000E+00  0.0000000E+00  0.0000000E+00  0.0000000E+00  0.0000000E+00  0.0000000E+00  0.0000000E+00  0.0000000E+00  0.0000000E+00  0.0000000E+00  0.0000000E+00  0.0000000E+00  0.0000000E+00  0.0000000E+00  0.0000000E+00  0.0000000E+00  0.0000000E+00  0.0000000E+00  0.0000000E+00  0.0000000E+00  0.0000000E+00  0.0000000E+00  0.0000000E+00  0.0000000E+00  0.0000000E+00  0.0000000E+00  0.0000000E+00  0.0000000E+00  0.0000000E+00  0.0000000E+00  0.0000000E+00  0.0000000E+00  0.0000000E+00  0.0000000E+00  0.0000000E+00  0.0000000E+00  0.0000000E+00  0.0000000E+00  0.0000000E+00  0.0000000E+00  0.0000000E+00  0.0000000E+00  0.0000000E+00  0.0000000E+00  0.0000000E+00  0.0000000E+00  0.0000000E+00  0.0000000E+00  0.0000000E+00  0.0000000E+00  0.0000000E+00  0.0000000E+00  0.0000000E+00  0.0000000E+00  0.0000000E+00  0.0000000E+00  0.0000000E+00  0.0000000E+00  0.0000000E+00  0.0000000E+00  0.0000000E+00  0.0000000E+00  0.0000000E+00  0.0000000E+00  0.0000000E+00  0.0000000E+00  0.0000000E+00  0.0000000E+00  0.0000000E+00  0.0000000E+00  0.0000000E+00  0.0000000E+00  0.0000000E+00  0.0000000E+00  0.0000000E+00  0.0000000E+00  0.0000000E+00  0.0000000E+00  0.0000000E+00  0.0000000E+00  0.0000000E+00  0.0000000E+00  0.0000000E+00  0.0000000E+00  0.0000000E+00
  0.8699996E+00  0.0000000E+00  0.0000000E+00  0.0000000E+00  0.0000000E+00  0.0000000E+00  0.0000000E+00  0.0000000E+00  0.0000000E+00  0.0000000E+00  0.0000000E+00  0.0000000E+00  0.0000000E+00  0.0000000E+00  0.0000000E+00  0.0000000E+00  0.0000000E+00  0.0000000E+00  0.0000000E+00  0.0000000E+00  0.0000000E+00  0.0000000E+00  0.0000000E+00  0.0000000E+00  0.0000000E+00  0.0000000E+00  0.0000000E+00  0.0000000E+00  0.0000000E+00  0.0000000E+00  0.0000000E+00  0.0000000E+00  0.0000000E+00  0.0000000E+00  0.0000000E+00  0.0000000E+00  0.0000000E+00  0.0000000E+00  0.0000000E+00  0.0000000E+00  0.0000000E+00  0.0000000E+00  0.0000000E+00  0.0000000E+00  0.0000000E+00  0.0000000E+00  0.0000000E+00  0.0000000E+00  0.0000000E+00  0.0000000E+00  0.0000000E+00  0.0000000E+00  0.0000000E+00  0.0000000E+00  0.0000000E+00  0.0000000E+00  0.0000000E+00  0.0000000E+00  0.0000000E+00  0.0000000E+00  0.0000000E+00  0.0000000E+00  0.0000000E+00  0.0000000E+00  0.0000000E+00  0.0000000E+00  0.0000000E+00  0.0000000E+00  0.0000000E+00  0.0000000E+00  0.0000000E+00  0.0000000E+00  0.0000000E+00  0.0000000E+00  0.0000000E+00  0.0000000E+00  0.0000000E+00  0.0000000E+00  0.0000000E+00  0.0000000E+00  0.0000000E+00  0.0000000E+00  0.0000000E+00  0.0000000E+00  0.0000000E+00  0.0000000E+00  0.0000000E+00  0.0000000E+00  0.0000000E+00  0.0000000E+00  0.0000000E+00  0.0000000E+00  0.0000000E+00  0.0000000E+00  0.0000000E+00  0.0000000E+00  0.0000000E+00  0.0000000E+00  0.0000000E+00  0.0000000E+00  0.0000000E+00  0.0000000E+00  0.0000000E+00  0.0000000E+00  0.0000000E+00  0.0000000E+00  0.0000000E+00  0.0000000E+00  0.0000000E+00  0.0000000E+00  0.0000000E+00  0.0000000E+00  0.0000000E+00  0.0000000E+00  0.0000000E+00  0.0000000E+00  0.0000000E+00  0.0000000E+00  0.0000000E+00  0.0000000E+00  0.0000000E+00  0.0000000E+00  0.0000000E+00  0.0000000E+00  0.0000000E+00  0.0000000E+00  0.0000000E+00  0.0000000E+00  0.0000000E+00  0.0000000E+00  0.0000000E+00  0.0000000E+00  0.0000000E+00  0.0000000E+00  0.0000000E+00  0.0000000E+00  0.0000000E+00  0.0000000E+00  0.0000000E+00  0.0000000E+00  0.0000000E+00  0.0000000E+00  0.0000000E+00  0.0000000E+00  0.0000000E+00  0.0000000E+00  0.0000000E+00  0.0000000E+00  0.0000000E+00  0.0000000E+00  0.0000000E+00  0.0000000E+00  0.0000000E+00  0.0000000E+00  0.0000000E+00  0.0000000E+00  0.0000000E+00  0.0000000E+00  0.0000000E+00  0.0000000E+00  0.0000000E+00  0.0000000E+00  0.0000000E+00  0.0000000E+00  0.0000000E+00  0.0000000E+00  0.0000000E+00  0.0000000E+00  0.0000000E+00  0.0000000E+00  0.0000000E+00  0.0000000E+00  0.0000000E+00  0.0000000E+00  0.0000000E+00  0.0000000E+00  0.0000000E+00  0.0000000E+00  0.0000000E+00  0.0000000E+00  0.0000000E+00  0.0000000E+00  0.0000000E+00  0.0000000E+00  0.0000000E+00  0.0000000E+00  0.0000000E+00  0.0000000E+00  0.0000000E+00  0.0000000E+00  0.0000000E+00  0.0000000E+00  0.0000000E+00  0.0000000E+00  0.0000000E+00  0.0000000E+00  0.0000000E+00  0.0000000E+00  0.0000000E+00  0.0000000E+00  0.0000000E+00
  0.8999996E+00  0.0000000E+00  0.0000000E+00  0.0000000E+00  0.0000000E+00  0.0000000E+00  0.0000000E+00  0.0000000E+00  0.0000000E+00  0.0000000E+00  0.0000000E+00  0.0000000E+00  0.0000000E+00  0.0000000E+00  0.0000000E+00  0.0000000E+00  0.0000000E+00  0.0000000E+00  0.0000000E+00  0.0000000E+00  0.0000000E+00  0.0000000E+00  0.0000000E+00  0.0000000E+00  0.0000000E+00  0.0000000E+00  0.0000000E+00  0.0000000E+00  0.0000000E+00  0.0000000E+00  0.0000000E+00  0.0000000E+00  0.0000000E+00  0.0000000E+00  0.0000000E+00  0.0000000E+00  0.0000000E+00  0.0000000E+00  0.0000000E+00  0.0000000E+00  0.0000000E+00  0.0000000E+00  0.0000000E+00  0.0000000E+00  0.0000000E+00  0.0000000E+00  0.0000000E+00  0.0000000E+00  0.0000000E+00  0.0000000E+00  0.0000000E+00  0.0000000E+00  0.0000000E+00  0.0000000E+00  0.0000000E+00  0.0000000E+00  0.0000000E+00  0.0000000E+00  0.0000000E+00  0.0000000E+00  0.0000000E+00  0.0000000E+00  0.0000000E+00  0.0000000E+00  0.0000000E+00  0.0000000E+00  0.0000000E+00  0.0000000E+00  0.0000000E+00  0.0000000E+00  0.0000000E+00  0.0000000E+00  0.0000000E+00  0.0000000E+00  0.0000000E+00  0.0000000E+00  0.0000000E+00  0.0000000E+00  0.0000000E+00  0.0000000E+00  0.0000000E+00  0.0000000E+00  0.0000000E+00  0.0000000E+00  0.0000000E+00  0.0000000E+00  0.0000000E+00  0.0000000E+00  0.0000000E+00  0.0000000E+00  0.0000000E+00  0.0000000E+00  0.0000000E+00  0.0000000E+00  0.0000000E+00  0.0000000E+00  0.0000000E+00  0.0000000E+00  0.0000000E+00  0.0000000E+00  0.0000000E+00  0.0000000E+00  0.0000000E+00  0.0000000E+00  0.0000000E+00  0.0000000E+00  0.0000000E+00  0.0000000E+00  0.0000000E+00  0.0000000E+00  0.0000000E+00  0.0000000E+00  0.0000000E+00  0.0000000E+00  0.0000000E+00  0.0000000E+00  0.0000000E+00  0.0000000E+00  0.0000000E+00  0.0000000E+00  0.0000000E+00  0.0000000E+00  0.0000000E+00  0.0000000E+00  0.0000000E+00  0.0000000E+00  0.0000000E+00  0.0000000E+00  0.0000000E+00  0.0000000E+00  0.0000000E+00  0.0000000E+00  0.0000000E+00  0.0000000E+00  0.0000000E+00  0.0000000E+00  0.0000000E+00  0.0000000E+00  0.0000000E+00  0.0000000E+00  0.0000000E+00  0.0000000E+00  0.0000000E+00  0.0000000E+00  0.0000000E+00  0.0000000E+00  0.0000000E+00  0.0000000E+00  0.0000000E+00  0.0000000E+00  0.0000000E+00  0.0000000E+00  0.0000000E+00  0.0000000E+00  0.0000000E+00  0.0000000E+00  0.0000000E+00  0.0000000E+00  0.0000000E+00  0.0000000E+00  0.0000000E+00  0.0000000E+00  0.0000000E+00  0.0000000E+00  0.0000000E+00  0.0000000E+00  0.0000000E+00  0.0000000E+00  0.0000000E+00  0.0000000E+00  0.0000000E+00  0.0000000E+00  0.0000000E+00  0.0000000E+00  0.0000000E+00  0.0000000E+00  0.0000000E+00  0.0000000E+00  0.0000000E+00  0.0000000E+00  0.0000000E+00  0.0000000E+00  0.0000000E+00  0.0000000E+00  0.0000000E+00  0.0000000E+00  0.0000000E+00  0.0000000E+00  0.0000000E+00  0.0000000E+00  0.0000000E+00  0.0000000E+00  0.0000000E+00  0.0000000E+00  0.0000000E+00  0.0000000E+00  0.0000000E+00  0.0000000E+00  0.0000000E+00  0.0000000E+00  0.0000000E+00
  0.9299996E+00  0.0000000E+00  0.0000000E+00  0.0000000E+00  0.0000000E+00  0.0000000E+00  0.0000000E+00  0.0000000E+00  0.0000000E+00  0.0000000E+00  0.0000000E+00  0.0000000E+00  0.0000000E+00  0.0000000E+00  0.0000000E+00  0.0000000E+00  0.0000000E+00  0.0000000E+00  0.0000000E+00  0.0000000E+00  0.0000000E+00  0.0000000E+00  0.0000000E+00  0.0000000E+00  0.0000000E+00  0.0000000E+00  0.0000000E+00  0.0000000E+00  0.0000000E+00  0.0000000E+00  0.0000000E+00  0.0000000E+00  0.0000000E+00  0.0000000E+00  0.0000000E+00  0.0000000E+00  0.0000000E+00  0.0000000E+00  0.0000000E+00  0.0000000E+00  0.0000000E+00  0.0000000E+00  0.0000000E+00  0.0000000E+00  0.0000000E+00  0.0000000E+00  0.0000000E+00  0.0000000E+00  0.0000000E+00  0.0000000E+00  0.0000000E+00  0.0000000E+00  0.0000000E+00  0.0000000E+00  0.0000000E+00  0.0000000E+00  0.0000000E+00  0.0000000E+00  0.0000000E+00  0.0000000E+00  0.0000000E+00  0.0000000E+00  0.0000000E+00  0.0000000E+00  0.0000000E+00  0.0000000E+00  0.0000000E+00  0.0000000E+00  0.0000000E+00  0.0000000E+00  0.0000000E+00  0.0000000E+00  0.0000000E+00  0.0000000E+00  0.0000000E+00  0.0000000E+00  0.0000000E+00  0.0000000E+00  0.0000000E+00  0.0000000E+00  0.0000000E+00  0.0000000E+00  0.0000000E+00  0.0000000E+00  0.0000000E+00  0.0000000E+00  0.0000000E+00  0.0000000E+00  0.0000000E+00  0.0000000E+00  0.0000000E+00  0.0000000E+00  0.0000000E+00  0.0000000E+00  0.0000000E+00  0.0000000E+00  0.0000000E+00  0.0000000E+00  0.0000000E+00  0.0000000E+00  0.0000000E+00  0.0000000E+00  0.0000000E+00  0.0000000E+00  0.0000000E+00  0.0000000E+00  0.0000000E+00  0.0000000E+00  0.0000000E+00  0.0000000E+00  0.0000000E+00  0.0000000E+00  0.0000000E+00  0.0000000E+00  0.0000000E+00  0.0000000E+00  0.0000000E+00  0.0000000E+00  0.0000000E+00  0.0000000E+00  0.0000000E+00  0.0000000E+00  0.0000000E+00  0.0000000E+00  0.0000000E+00  0.0000000E+00  0.0000000E+00  0.0000000E+00  0.0000000E+00  0.0000000E+00  0.0000000E+00  0.0000000E+00  0.0000000E+00  0.0000000E+00  0.0000000E+00  0.0000000E+00  0.0000000E+00  0.0000000E+00  0.0000000E+00  0.0000000E+00  0.0000000E+00  0.0000000E+00  0.0000000E+00  0.0000000E+00  0.0000000E+00  0.0000000E+00  0.0000000E+00  0.0000000E+00  0.0000000E+00  0.0000000E+00  0.0000000E+00  0.0000000E+00  0.0000000E+00  0.0000000E+00  0.0000000E+00  0.0000000E+00  0.0000000E+00  0.0000000E+00  0.0000000E+00  0.0000000E+00  0.0000000E+00  0.0000000E+00  0.0000000E+00  0.0000000E+00  0.0000000E+00  0.0000000E+00  0.0000000E+00  0.0000000E+00  0.0000000E+00  0.0000000E+00  0.0000000E+00  0.0000000E+00  0.0000000E+00  0.0000000E+00  0.0000000E+00  0.0000000E+00  0.0000000E+00  0.0000000E+00  0.0000000E+00  0.0000000E+00  0.0000000E+00  0.0000000E+00  0.0000000E+00  0.0000000E+00  0.0000000E+00  0.0000000E+00  0.0000000E+00  0.0000000E+00  0.0000000E+00  0.0000000E+00  0.0000000E+00  0.0000000E+00  0.0000000E+00  0.0000000E+00  0.0000000E+00  0.0000000E+00  0.0000000E+00  0.0000000E+00  0.0000000E+00  0.0000000E+00  0.0000000E+00
  0.9599996E+00  0.0000000E+00  0.0000000E+00  0.0000000E+00  0.0000000E+00  0.0000000E+00  0.0000000E+00  0.0000000E+00  0.0000000E+00  0.0000000E+00  0.0000000E+00  0.0000000E+00  0.0000000E+00  0.0000000E+00  0.0000000E+00  0.0000000E+00  0.0000000E+00  0.0000000E+00  0.0000000E+00  0.0000000E+00  0.0000000E+00  0.0000000E+00  0.0000000E+00  0.0000000E+00  0.0000000E+00  0.0000000E+00  0.0000000E+00  0.0000000E+00  0.0000000E+00  0.0000000E+00  0.0000000E+00  0.0000000E+00  0.0000000E+00  0.0000000E+00  0.0000000E+00  0.0000000E+00  0.0000000E+00  0.0000000E+00  0.0000000E+00  0.0000000E+00  0.0000000E+00  0.0000000E+00  0.0000000E+00  0.0000000E+00  0.0000000E+00  0.0000000E+00  0.0000000E+00  0.0000000E+00  0.0000000E+00  0.0000000E+00  0.0000000E+00  0.0000000E+00  0.0000000E+00  0.0000000E+00  0.0000000E+00  0.0000000E+00  0.0000000E+00  0.0000000E+00  0.0000000E+00  0.0000000E+00  0.0000000E+00  0.0000000E+00  0.0000000E+00  0.0000000E+00  0.0000000E+00  0.0000000E+00  0.0000000E+00  0.0000000E+00  0.0000000E+00  0.0000000E+00  0.0000000E+00  0.0000000E+00  0.0000000E+00  0.0000000E+00  0.0000000E+00  0.0000000E+00  0.0000000E+00  0.0000000E+00  0.0000000E+00  0.0000000E+00  0.0000000E+00  0.0000000E+00  0.0000000E+00  0.0000000E+00  0.0000000E+00  0.0000000E+00  0.0000000E+00  0.0000000E+00  0.0000000E+00  0.0000000E+00  0.0000000E+00  0.0000000E+00  0.0000000E+00  0.0000000E+00  0.0000000E+00  0.0000000E+00  0.0000000E+00  0.0000000E+00  0.0000000E+00  0.0000000E+00  0.0000000E+00  0.0000000E+00  0.0000000E+00  0.0000000E+00  0.0000000E+00  0.0000000E+00  0.0000000E+00  0.0000000E+00  0.0000000E+00  0.0000000E+00  0.0000000E+00  0.0000000E+00  0.0000000E+00  0.0000000E+00  0.0000000E+00  0.0000000E+00  0.0000000E+00  0.0000000E+00  0.0000000E+00  0.0000000E+00  0.0000000E+00  0.0000000E+00  0.0000000E+00  0.0000000E+00  0.0000000E+00  0.0000000E+00  0.0000000E+00  0.0000000E+00  0.0000000E+00  0.0000000E+00  0.0000000E+00  0.0000000E+00  0.0000000E+00  0.0000000E+00  0.0000000E+00  0.0000000E+00  0.0000000E+00  0.0000000E+00  0.0000000E+00  0.0000000E+00  0.0000000E+00  0.0000000E+00  0.0000000E+00  0.0000000E+00  0.0000000E+00  0.0000000E+00  0.0000000E+00  0.0000000E+00  0.0000000E+00  0.0000000E+00  0.0000000E+00  0.0000000E+00  0.0000000E+00  0.0000000E+00  0.0000000E+00  0.0000000E+00  0.0000000E+00  0.0000000E+00  0.0000000E+00  0.0000000E+00  0.0000000E+00  0.0000000E+00  0.0000000E+00  0.0000000E+00  0.0000000E+00  0.0000000E+00  0.0000000E+00  0.0000000E+00  0.0000000E+00  0.0000000E+00  0.0000000E+00  0.0000000E+00  0.0000000E+00  0.0000000E+00  0.0000000E+00  0.0000000E+00  0.0000000E+00  0.0000000E+00  0.0000000E+00  0.0000000E+00  0.0000000E+00  0.0000000E+00  0.0000000E+00  0.0000000E+00  0.0000000E+00  0.0000000E+00  0.0000000E+00  0.0000000E+00  0.0000000E+00  0.0000000E+00  0.0000000E+00  0.0000000E+00  0.0000000E+00  0.0000000E+00  0.0000000E+00  0.0000000E+00  0.0000000E+00  0.0000000E+00  0.0000000E+00  0.0000000E+00  0.0000000E+00
  0.9899995E+00  0.0000000E+00  0.0000000E+00  0.0000000E+00  0.0000000E+00  0.0000000E+00  0.0000000E+00  0.0000000E+00  0.0000000E+00  0.0000000E+00  0.0000000E+00  0.0000000E+00  0.0000000E+00  0.0000000E+00  0.0000000E+00  0.0000000E+00  0.0000000E+00  0.0000000E+00  0.0000000E+00  0.0000000E+00  0.0000000E+00  0.0000000E+00  0.0000000E+00  0.0000000E+00  0.0000000E+00  0.0000000E+00  0.0000000E+00  0.0000000E+00  0.0000000E+00  0.0000000E+00  0.0000000E+00  0.0000000E+00  0.0000000E+00  0.0000000E+00  0.0000000E+00  0.0000000E+00  0.0000000E+00  0.0000000E+00  0.0000000E+00  0.0000000E+00  0.0000000E+00  0.0000000E+00  0.0000000E+00  0.0000000E+00  0.0000000E+00  0.0000000E+00  0.0000000E+00  0.0000000E+00  0.0000000E+00  0.0000000E+00  0.0000000E+00  0.0000000E+00  0.0000000E+00  0.0000000E+00  0.0000000E+00  0.0000000E+00  0.0000000E+00  0.0000000E+00  0.0000000E+00  0.0000000E+00  0.0000000E+00  0.0000000E+00  0.0000000E+00  0.0000000E+00  0.0000000E+00  0.0000000E+00  0.0000000E+00  0.0000000E+00  0.0000000E+00  0.0000000E+00  0.0000000E+00  0.0000000E+00  0.0000000E+00  0.0000000E+00  0.0000000E+00  0.0000000E+00  0.0000000E+00  0.0000000E+00  0.0000000E+00  0.0000000E+00  0.0000000E+00  0.0000000E+00  0.0000000E+00  0.0000000E+00  0.0000000E+00  0.0000000E+00  0.0000000E+00  0.0000000E+00  0.0000000E+00  0.0000000E+00  0.0000000E+00  0.0000000E+00  0.0000000E+00  0.0000000E+00  0.0000000E+00  0.0000000E+00  0.0000000E+00  0.0000000E+00  0.0000000E+00  0.0000000E+00  0.0000000E+00  0.0000000E+00  0.0000000E+00  0.0000000E+00  0.0000000E+00  0.0000000E+00  0.0000000E+00  0.0000000E+00  0.0000000E+00  0.0000000E+00  0.0000000E+00  0.0000000E+00  0.0000000E+00  0.0000000E+00  0.0000000E+00  0.0000000E+00  0.0000000E+00  0.0000000E+00  0.0000000E+00  0.0000000E+00  0.0000000E+00  0.0000000E+00  0.0000000E+00  0.0000000E+00  0.0000000E+00  0.0000000E+00  0.0000000E+00  0.0000000E+00  0.0000000E+00  0.0000000E+00  0.0000000E+00  0.0000000E+00  0.0000000E+00  0.0000000E+00  0.0000000E+00  0.0000000E+00  0.0000000E+00  0.0000000E+00  0.0000000E+00  0.0000000E+00  0.0000000E+00  0.0000000E+00  0.0000000E+00  0.0000000E+00  0.0000000E+00  0.0000000E+00  0.0000000E+00  0.0000000E+00  0.0000000E+00  0.0000000E+00  0.0000000E+00  0.0000000E+00  0.0000000E+00  0.0000000E+00  0.0000000E+00  0.0000000E+00  0.0000000E+00  0.0000000E+00  0.0000000E+00  0.0000000E+00  0.0000000E+00  0.0000000E+00  0.0000000E+00  0.0000000E+00  0.0000000E+00  0.0000000E+00  0.0000000E+00  0.0000000E+00  0.0000000E+00  0.0000000E+00  0.0000000E+00  0.0000000E+00  0.0000000E+00  0.0000000E+00  0.0000000E+00  0.0000000E+00  0.0000000E+00  0.0000000E+00  0.0000000E+00  0.0000000E+00  0.0000000E+00  0.0000000E+00  0.0000000E+00  0.0000000E+00  0.0000000E+00  0.0000000E+00  0.0000000E+00  0.0000000E+00  0.0000000E+00  0.0000000E+00  0.0000000E+00  0.0000000E+00  0.0000000E+00  0.0000000E+00  0.0000000E+00  0.0000000E+00  0.0000000E+00  0.0000000E+00  0.0000000E+00  0.0000000E+00  0.0000000E+00
  0.1020000E+01  0.0000000E+00  0.0000000E+00  0.0000000E+00  0.0000000E+00  0.0000000E+00  0.0000000E+00  0.0000000E+00  0.0000000E+00  0.0000000E+00  0.0000000E+00  0.0000000E+00  0.0000000E+00  0.0000000E+00  0.0000000E+00  0.0000000E+00  0.0000000E+00  0.0000000E+00  0.0000000E+00  0.0000000E+00  0.0000000E+00  0.0000000E+00  0.0000000E+00  0.0000000E+00  0.0000000E+00  0.0000000E+00  0.0000000E+00  0.0000000E+00  0.0000000E+00  0.0000000E+00  0.0000000E+00  0.0000000E+00  0.0000000E+00  0.0000000E+00  0.0000000E+00  0.0000000E+00  0.0000000E+00  0.0000000E+00  0.0000000E+00  0.0000000E+00  0.0000000E+00  0.0000000E+00  0.0000000E+00  0.0000000E+00  0.0000000E+00  0.0000000E+00  0.0000000E+00  0.0000000E+00  0.0000000E+00  0.0000000E+00  0.0000000E+00  0.0000000E+00  0.0000000E+00  0.0000000E+00  0.0000000E+00  0.0000000E+00  0.0000000E+00  0.0000000E+00  0.0000000E+00  0.0000000E+00  0.0000000E+00  0.0000000E+00  0.0000000E+00  0.0000000E+00  0.0000000E+00  0.0000000E+00  0.0000000E+00  0.0000000E+00  0.0000000E+00  0.0000000E+00  0.0000000E+00  0.0000000E+00  0.0000000E+00  0.0000000E+00  0.0000000E+00  0.0000000E+00  0.0000000E+00  0.0000000E+00  0.0000000E+00  0.0000000E+00  0.0000000E+00  0.0000000E+00  0.0000000E+00  0.0000000E+00  0.0000000E+00  0.0000000E+00  0.0000000E+00  0.0000000E+00  0.0000000E+00  0.0000000E+00  0.0000000E+00  0.0000000E+00  0.0000000E+00  0.0000000E+00  0.0000000E+00  0.0000000E+00  0.0000000E+00  0.0000000E+00  0.0000000E+00  0.0000000E+00  0.0000000E+00  0.0000000E+00  0.0000000E+00  0.0000000E+00  0.0000000E+00  0.0000000E+00  0.0000000E+00  0.0000000E+00  0.0000000E+00  0.0000000E+00  0.0000000E+00  0.0000000E+00  0.0000000E+00  0.0000000E+00  0.0000000E+00  0.0000000E+00  0.0000000E+00  0.0000000E+00  0.0000000E+00  0.0000000E+00  0.0000000E+00  0.0000000E+00  0.0000000E+00  0.0000000E+00  0.0000000E+00  0.0000000E+00  0.0000000E+00  0.0000000E+00  0.0000000E+00  0.0000000E+00  0.0000000E+00  0.0000000E+00  0.0000000E+00  0.0000000E+00  0.0000000E+00  0.0000000E+00  0.0000000E+00  0.0000000E+00  0.0000000E+00  0.0000000E+00  0.0000000E+00  0.0000000E+00  0.0000000E+00  0.0000000E+00  0.0000000E+00  0.0000000E+00  0.0000000E+00  0.0000000E+00  0.0000000E+00  0.0000000E+00  0.0000000E+00  0.0000000E+00  0.0000000E+00  0.0000000E+00  0.0000000E+00  0.0000000E+00  0.0000000E+00  0.0000000E+00  0.0000000E+00  0.0000000E+00  0.0000000E+00  0.0000000E+00  0.0000000E+00  0.0000000E+00  0.0000000E+00  0.0000000E+00  0.0000000E+00  0.0000000E+00  0.0000000E+00  0.0000000E+00  0.0000000E+00  0.0000000E+00  0.0000000E+00  0.0000000E+00  0.0000000E+00  0.0000000E+00  0.0000000E+00  0.0000000E+00  0.0000000E+00  0.0000000E+00  0.0000000E+00  0.0000000E+00  0.0000000E+00  0.0000000E+00  0.0000000E+00  0.0000000E+00  0.0000000E+00  0.0000000E+00  0.0000000E+00  0.0000000E+00  0.0000000E+00  0.0000000E+00  0.0000000E+00  0.0000000E+00  0.0000000E+00  0.0000000E+00  0.0000000E+00  0.0000000E+00  0.0000000E+00  0.0000000E+00  0.0000000E+00
  0.1049999E+01  0.0000000E+00  0.0000000E+00  0.0000000E+00  0.0000000E+00  0.0000000E+00  0.0000000E+00  0.0000000E+00  0.0000000E+00  0.0000000E+00  0.0000000E+00  0.0000000E+00  0.0000000E+00  0.0000000E+00  0.0000000E+00  0.0000000E+00  0.0000000E+00  0.0000000E+00  0.0000000E+00  0.0000000E+00  0.0000000E+00  0.0000000E+00  0.0000000E+00  0.0000000E+00  0.0000000E+00  0.0000000E+00  0.0000000E+00  0.0000000E+00  0.0000000E+00  0.0000000E+00  0.0000000E+00  0.0000000E+00  0.0000000E+00  0.0000000E+00  0.0000000E+00  0.0000000E+00  0.0000000E+00  0.0000000E+00  0.0000000E+00  0.0000000E+00  0.0000000E+00  0.0000000E+00  0.0000000E+00  0.0000000E+00  0.0000000E+00  0.0000000E+00  0.0000000E+00  0.0000000E+00  0.0000000E+00  0.0000000E+00  0.0000000E+00  0.0000000E+00  0.0000000E+00  0.0000000E+00  0.0000000E+00  0.0000000E+00  0.0000000E+00  0.0000000E+00  0.0000000E+00  0.0000000E+00  0.0000000E+00  0.0000000E+00  0.0000000E+00  0.0000000E+00  0.0000000E+00  0.0000000E+00  0.0000000E+00  0.0000000E+00  0.0000000E+00  0.0000000E+00  0.0000000E+00  0.0000000E+00  0.0000000E+00  0.0000000E+00  0.0000000E+00  0.0000000E+00  0.0000000E+00  0.0000000E+00  0.0000000E+00  0.0000000E+00  0.0000000E+00  0.0000000E+00  0.0000000E+00  0.0000000E+00  0.0000000E+00  0.0000000E+00  0.0000000E+00  0.0000000E+00  0.0000000E+00  0.0000000E+00  0.0000000E+00  0.0000000E+00  0.0000000E+00  0.0000000E+00  0.0000000E+00  0.0000000E+00  0.0000000E+00  0.0000000E+00  0.0000000E+00  0.0000000E+00  0.0000000E+00  0.0000000E+00  0.0000000E+00  0.0000000E+00  0.0000000E+00  0.0000000E+00  0.0000000E+00  0.0000000E+00  0.0000000E+00  0.0000000E+00  0.0000000E+00  0.0000000E+00  0.0000000E+00  0.0000000E+00  0.0000000E+00  0.0000000E+00  0.0000000E+00  0.0000000E+00  0.0000000E+00  0.0000000E+00  0.0000000E+00  0.0000000E+00  0.0000000E+00  0.0000000E+00  0.0000000E+00  0.0000000E+00  0.0000000E+00  0.0000000E+00  0.0000000E+00  0.0000000E+00  0.0000000E+00  0.0000000E+00  0.0000000E+00  0.0000000E+00  0.0000000E+00  0.0000000E+00  0.0000000E+00  0.0000000E+00  0.0000000E+00  0.0000000E+00  0.0000000E+00  0.0000000E+00  0.0000000E+00  0.0000000E+00  0.0000000E+00  0.0000000E+00  0.0000000E+00  0.0000000E+00  0.0000000E+00  0.0000000E+00  0.0000000E+00  0.0000000E+00  0.0000000E+00  0.0000000E+00  0.0000000E+00  0.0000000E+00  0.0000000E+00  0.0000000E+00  0.0000000E+00  0.0000000E+00  0.0000000E+00  0.0000000E+00  0.0000000E+00  0.0000000E+00  0.0000000E+00  0.0000000E+00  0.0000000E+00  0.0000000E+00  0.0000000E+00  0.0000000E+00  0.0000000E+00  0.0000000E+00  0.0000000E+00  0.0000000E+00  0.0000000E+00  0.0000000E+00  0.0000000E+00  0.0000000E+00  0.0000000E+00  0.0000000E+00  0.0000000E+00  0.0000000E+00  0.0000000E+00  0.0000000E+00  0.0000000E+00  0.0000000E+00  0.0000000E+00  0.0000000E+00  0.0000000E+00  0.0000000E+00  0.0000000E+00  0.0000000E+00  0.0000000E+00  0.0000000E+00  0.0000000E+00  0.0000000E+00  0.0000000E+00  0.0000000E+00  0.0000000E+00  0.0000000E+00  0.0000000E+00
  0.1079999E+01  0.0000000E+00  0.0000000E+00  0.0000000E+00  0.0000000E+00  0.0000000E+00  0.0000000E+00  0.0000000E+00  0.0000000E+00  0.0000000E+00  0.0000000E+00  0.0000000E+00  0.0000000E+00  0.0000000E+00  0.0000000E+00  0.0000000E+00  0.0000000E+00  0.0000000E+00  0.0000000E+00  0.0000000E+00  0.0000000E+00  0.0000000E+00  0.0000000E+00  0.0000000E+00  0.0000000E+00  0.0000000E+00  0.0000000E+00  0.0000000E+00  0.0000000E+00  0.0000000E+00  0.0000000E+00  0.0000000E+00  0.0000000E+00  0.0000000E+00  0.0000000E+00  0.0000000E+00  0.0000000E+00  0.0000000E+00  0.0000000E+00  0.0000000E+00  0.0000000E+00  0.0000000E+00  0.0000000E+00  0.0000000E+00  0.0000000E+00  0.0000000E+00  0.0000000E+00  0.0000000E+00  0.0000000E+00  0.0000000E+00  0.0000000E+00  0.0000000E+00  0.0000000E+00  0.0000000E+00  0.0000000E+00  0.0000000E+00  0.0000000E+00  0.0000000E+00  0.0000000E+00  0.0000000E+00  0.0000000E+00  0.0000000E+00  0.0000000E+00  0.0000000E+00  0.0000000E+00  0.0000000E+00  0.0000000E+00  0.0000000E+00  0.0000000E+00  0.0000000E+00  0.0000000E+00  0.0000000E+00  0.0000000E+00  0.0000000E+00  0.0000000E+00  0.0000000E+00  0.0000000E+00  0.0000000E+00  0.0000000E+00  0.0000000E+00  0.0000000E+00  0.0000000E+00  0.0000000E+00  0.0000000E+00  0.0000000E+00  0.0000000E+00  0.0000000E+00  0.0000000E+00  0.0000000E+00  0.0000000E+00  0.0000000E+00  0.0000000E+00  0.0000000E+00  0.0000000E+00  0.0000000E+00  0.0000000E+00  0.0000000E+00  0.0000000E+00  0.0000000E+00  0.0000000E+00  0.0000000E+00  0.0000000E+00  0.0000000E+00  0.0000000E+00  0.0000000E+00  0.0000000E+00  0.0000000E+00  0.0000000E+00  0.0000000E+00  0.0000000E+00  0.0000000E+00  0.0000000E+00  0.0000000E+00  0.0000000E+00  0.0000000E+00  0.0000000E+00  0.0000000E+00  0.0000000E+00  0.0000000E+00  0.0000000E+00  0.0000000E+00  0.0000000E+00  0.0000000E+00  0.0000000E+00  0.0000000E+00  0.0000000E+00  0.0000000E+00  0.0000000E+00  0.0000000E+00  0.0000000E+00  0.0000000E+00  0.0000000E+00  0.0000000E+00  0.0000000E+00  0.0000000E+00  0.0000000E+00  0.0000000E+00  0.0000000E+00  0.0000000E+00  0.0000000E+00  0.0000000E+00  0.0000000E+00  0.0000000E+00  0.0000000E+00  0.0000000E+00  0.0000000E+00  0.0000000E+00  0.0000000E+00  0.0000000E+00  0.0000000E+00  0.0000000E+00  0.0000000E+00  0.0000000E+00  0.0000000E+00  0.0000000E+00  0.0000000E+00  0.0000000E+00  0.0000000E+00  0.0000000E+00  0.0000000E+00  0.0000000E+00  0.0000000E+00  0.0000000E+00  0.0000000E+00  0.0000000E+00  0.0000000E+00  0.0000000E+00  0.0000000E+00  0.0000000E+00  0.0000000E+00  0.0000000E+00  0.0000000E+00  0.0000000E+00  0.0000000E+00  0.0000000E+00  0.0000000E+00  0.0000000E+00  0.0000000E+00  0.0000000E+00  0.0000000E+00  0.0000000E+00  0.0000000E+00  0.0000000E+00  0.0000000E+00  0.0000000E+00  0.0000000E+00  0.0000000E+00  0.0000000E+00  0.0000000E+00  0.0000000E+00  0.0000000E+00  0.0000000E+00  0.0000000E+00  0.0000000E+00  0.0000000E+00  0.0000000E+00  0.0000000E+00  0.0000000E+00  0.0000000E+00  0.0000000E+00  0.0000000E+00
  0.1109999E+01  0.0000000E+00  0.0000000E+00  0.0000000E+00  0.0000000E+00  0.0000000E+00  0.0000000E+00  0.0000000E+00  0.0000000E+00  0.0000000E+00  0.0000000E+00  0.0000000E+00  0.0000000E+00  0.0000000E+00  0.0000000E+00  0.0000000E+00  0.0000000E+00  0.0000000E+00  0.0000000E+00  0.0000000E+00  0.0000000E+00  0.0000000E+00  0.0000000E+00  0.0000000E+00  0.0000000E+00  0.0000000E+00  0.0000000E+00  0.0000000E+00  0.0000000E+00  0.0000000E+00  0.0000000E+00  0.0000000E+00  0.0000000E+00  0.0000000E+00  0.0000000E+00  0.0000000E+00  0.0000000E+00  0.0000000E+00  0.0000000E+00  0.0000000E+00  0.0000000E+00  0.0000000E+00  0.0000000E+00  0.0000000E+00  0.0000000E+00  0.0000000E+00  0.0000000E+00  0.0000000E+00  0.0000000E+00  0.0000000E+00  0.0000000E+00  0.0000000E+00  0.0000000E+00  0.0000000E+00  0.0000000E+00  0.0000000E+00  0.0000000E+00  0.0000000E+00  0.0000000E+00  0.0000000E+00  0.0000000E+00  0.0000000E+00  0.0000000E+00  0.0000000E+00  0.0000000E+00  0.0000000E+00  0.0000000E+00  0.0000000E+00  0.0000000E+00  0.0000000E+00  0.0000000E+00  0.0000000E+00  0.0000000E+00  0.0000000E+00  0.0000000E+00  0.0000000E+00  0.0000000E+00  0.0000000E+00  0.0000000E+00  0.0000000E+00  0.0000000E+00  0.0000000E+00  0.0000000E+00  0.0000000E+00  0.0000000E+00  0.0000000E+00  0.0000000E+00  0.0000000E+00  0.0000000E+00  0.0000000E+00  0.0000000E+00  0.0000000E+00  0.0000000E+00  0.0000000E+00  0.0000000E+00  0.0000000E+00  0.0000000E+00  0.0000000E+00  0.0000000E+00  0.0000000E+00  0.0000000E+00  0.0000000E+00  0.0000000E+00  0.0000000E+00  0.0000000E+00  0.0000000E+00  0.0000000E+00  0.0000000E+00  0.0000000E+00  0.0000000E+00  0.0000000E+00  0.0000000E+00  0.0000000E+00  0.0000000E+00  0.0000000E+00  0.0000000E+00  0.0000000E+00  0.0000000E+00  0.0000000E+00  0.0000000E+00  0.0000000E+00  0.0000000E+00  0.0000000E+00  0.0000000E+00  0.0000000E+00  0.0000000E+00  0.0000000E+00  0.0000000E+00  0.0000000E+00  0.0000000E+00  0.0000000E+00  0.0000000E+00  0.0000000E+00  0.0000000E+00  0.0000000E+00  0.0000000E+00  0.0000000E+00  0.0000000E+00  0.0000000E+00  0.0000000E+00  0.0000000E+00  0.0000000E+00  0.0000000E+00  0.0000000E+00  0.0000000E+00  0.0000000E+00  0.0000000E+00  0.0000000E+00  0.0000000E+00  0.0000000E+00  0.0000000E+00  0.0000000E+00  0.0000000E+00  0.0000000E+00  0.0000000E+00  0.0000000E+00  0.0000000E+00  0.0000000E+00  0.0000000E+00  0.0000000E+00  0.0000000E+00  0.0000000E+00  0.0000000E+00  0.0000000E+00  0.0000000E+00  0.0000000E+00  0.0000000E+00  0.0000000E+00  0.0000000E+00  0.0000000E+00  0.0000000E+00  0.0000000E+00  0.0000000E+00  0.0000000E+00  0.0000000E+00  0.0000000E+00  0.0000000E+00  0.0000000E+00  0.0000000E+00  0.0000000E+00  0.0000000E+00  0.0000000E+00  0.0000000E+00  0.0000000E+00  0.0000000E+00  0.0000000E+00  0.0000000E+00  0.0000000E+00  0.0000000E+00  0.0000000E+00  0.0000000E+00  0.0000000E+00  0.0000000E+00  0.0000000E+00  0.0000000E+00  0.0000000E+00  0.0000000E+00  0.0000000E+00  0.0000000E+00  0.0000000E+00  0.0000000E+00
  0.1139999E+01  0.0000000E+00  0.0000000E+00  0.0000000E+00  0.0000000E+00  0.0000000E+00  0.0000000E+00  0.0000000E+00  0.0000000E+00  0.0000000E+00  0.0000000E+00  0.0000000E+00  0.0000000E+00  0.0000000E+00  0.0000000E+00  0.0000000E+00  0.0000000E+00  0.0000000E+00  0.0000000E+00  0.0000000E+00  0.0000000E+00  0.0000000E+00  0.0000000E+00  0.0000000E+00  0.0000000E+00  0.0000000E+00  0.0000000E+00  0.0000000E+00  0.0000000E+00  0.0000000E+00  0.0000000E+00  0.0000000E+00  0.0000000E+00  0.0000000E+00  0.0000000E+00  0.0000000E+00  0.0000000E+00  0.0000000E+00  0.0000000E+00  0.0000000E+00  0.0000000E+00  0.0000000E+00  0.0000000E+00  0.0000000E+00  0.0000000E+00  0.0000000E+00  0.0000000E+00  0.0000000E+00  0.0000000E+00  0.0000000E+00  0.0000000E+00  0.0000000E+00  0.0000000E+00  0.0000000E+00  0.0000000E+00  0.0000000E+00  0.0000000E+00  0.0000000E+00  0.0000000E+00  0.0000000E+00  0.0000000E+00  0.0000000E+00  0.0000000E+00  0.0000000E+00  0.0000000E+00  0.0000000E+00  0.0000000E+00  0.0000000E+00  0.0000000E+00  0.0000000E+00  0.0000000E+00  0.0000000E+00  0.0000000E+00  0.0000000E+00  0.0000000E+00  0.0000000E+00  0.0000000E+00  0.0000000E+00  0.0000000E+00  0.0000000E+00  0.0000000E+00  0.0000000E+00  0.0000000E+00  0.0000000E+00  0.0000000E+00  0.0000000E+00  0.0000000E+00  0.0000000E+00  0.0000000E+00  0.0000000E+00  0.0000000E+00  0.0000000E+00  0.0000000E+00  0.0000000E+00  0.0000000E+00  0.0000000E+00  0.0000000E+00  0.0000000E+00  0.0000000E+00  0.0000000E+00  0.0000000E+00  0.0000000E+00  0.0000000E+00  0.0000000E+00  0.0000000E+00  0.0000000E+00  0.0000000E+00  0.0000000E+00  0.0000000E+00  0.0000000E+00  0.0000000E+00  0.0000000E+00  0.0000000E+00  0.0000000E+00  0.0000000E+00  0.0000000E+00  0.0000000E+00  0.0000000E+00  0.0000000E+00  0.0000000E+00  0.0000000E+00  0.0000000E+00  0.0000000E+00  0.0000000E+00  0.0000000E+00  0.0000000E+00  0.0000000E+00  0.0000000E+00  0.0000000E+00  0.0000000E+00  0.0000000E+00  0.0000000E+00  0.0000000E+00  0.0000000E+00  0.0000000E+00  0.0000000E+00  0.0000000E+00  0.0000000E+00  0.0000000E+00  0.0000000E+00  0.0000000E+00  0.0000000E+00  0.0000000E+00  0.0000000E+00  0.0000000E+00  0.0000000E+00  0.0000000E+00  0.0000000E+00  0.0000000E+00  0.0000000E+00  0.0000000E+00  0.0000000E+00  0.0000000E+00  0.0000000E+00  0.0000000E+00  0.0000000E+00  0.0000000E+00  0.0000000E+00  0.0000000E+00  0.0000000E+00  0.0000000E+00  0.0000000E+00  0.0000000E+00  0.0000000E+00  0.0000000E+00  0.0000000E+00  0.0000000E+00  0.0000000E+00  0.0000000E+00  0.0000000E+00  0.0000000E+00  0.0000000E+00  0.0000000E+00  0.0000000E+00  0.0000000E+00  0.0000000E+00  0.0000000E+00  0.0000000E+00  0.0000000E+00  0.0000000E+00  0.0000000E+00  0.0000000E+00  0.0000000E+00  0.0000000E+00  0.0000000E+00  0.0000000E+00  0.0000000E+00  0.0000000E+00  0.0000000E+00  0.0000000E+00  0.0000000E+00  0.0000000E+00  0.0000000E+00  0.0000000E+00  0.0000000E+00  0.0000000E+00  0.0000000E+00  0.0000000E+00  0.0000000E+00  0.0000000E+00  0.0000000E+00
  0.1169999E+01  0.0000000E+00  0.0000000E+00  0.0000000E+00  0.0000000E+00  0.0000000E+00  0.0000000E+00  0.0000000E+00  0.0000000E+00  0.0000000E+00  0.0000000E+00  0.0000000E+00  0.0000000E+00  0.0000000E+00  0.0000000E+00  0.0000000E+00  0.0000000E+00  0.0000000E+00  0.0000000E+00  0.0000000E+00  0.0000000E+00  0.0000000E+00  0.0000000E+00  0.0000000E+00  0.0000000E+00  0.0000000E+00  0.0000000E+00  0.0000000E+00  0.0000000E+00  0.0000000E+00  0.0000000E+00  0.0000000E+00  0.0000000E+00  0.0000000E+00  0.0000000E+00  0.0000000E+00  0.0000000E+00  0.0000000E+00  0.0000000E+00  0.0000000E+00  0.0000000E+00  0.0000000E+00  0.0000000E+00  0.0000000E+00  0.0000000E+00  0.0000000E+00  0.0000000E+00  0.0000000E+00  0.0000000E+00  0.0000000E+00  0.0000000E+00  0.0000000E+00  0.0000000E+00  0.0000000E+00  0.0000000E+00  0.0000000E+00  0.0000000E+00  0.0000000E+00  0.0000000E+00  0.0000000E+00  0.0000000E+00  0.0000000E+00  0.0000000E+00  0.0000000E+00  0.0000000E+00  0.0000000E+00  0.0000000E+00  0.0000000E+00  0.0000000E+00  0.0000000E+00  0.0000000E+00  0.0000000E+00  0.0000000E+00  0.0000000E+00  0.0000000E+00  0.0000000E+00  0.0000000E+00  0.0000000E+00  0.0000000E+00  0.0000000E+00  0.0000000E+00  0.0000000E+00  0.0000000E+00  0.0000000E+00  0.0000000E+00  0.0000000E+00  0.0000000E+00  0.0000000E+00  0.0000000E+00  0.0000000E+00  0.0000000E+00  0.0000000E+00  0.0000000E+00  0.0000000E+00  0.0000000E+00  0.0000000E+00  0.0000000E+00  0.0000000E+00  0.0000000E+00  0.0000000E+00  0.0000000E+00  0.0000000E+00  0.0000000E+00  0.0000000E+00  0.0000000E+00  0.0000000E+00  0.0000000E+00  0.0000000E+00  0.0000000E+00  0.0000000E+00  0.0000000E+00  0.0000000E+00  0.0000000E+00  0.0000000E+00  0.0000000E+00  0.0000000E+00  0.0000000E+00  0.0000000E+00  0.0000000E+00  0.0000000E+00  0.0000000E+00  0.0000000E+00  0.0000000E+00  0.0000000E+00  0.0000000E+00  0.0000000E+00  0.0000000E+00  0.0000000E+00  0.0000000E+00  0.0000000E+00  0.0000000E+00  0.0000000E+00  0.0000000E+00  0.0000000E+00  0.0000000E+00  0.0000000E+00  0.0000000E+00  0.0000000E+00  0.0000000E+00  0.0000000E+00  0.0000000E+00  0.0000000E+00  0.0000000E+00  0.0000000E+00  0.0000000E+00  0.0000000E+00  0.0000000E+00  0.0000000E+00  0.0000000E+00  0.0000000E+00  0.0000000E+00  0.0000000E+00  0.0000000E+00  0.0000000E+00  0.0000000E+00  0.0000000E+00  0.0000000E+00  0.0000000E+00  0.0000000E+00  0.0000000E+00  0.0000000E+00  0.0000000E+00  0.0000000E+00  0.0000000E+00  0.0000000E+00  0.0000000E+00  0.0000000E+00  0.0000000E+00  0.0000000E+00  0.0000000E+00  0.0000000E+00  0.0000000E+00  0.0000000E+00  0.0000000E+00  0.0000000E+00  0.0000000E+00  0.0000000E+00  0.0000000E+00  0.0000000E+00  0.0000000E+00  0.0000000E+00  0.0000000E+00  0.0000000E+00  0.0000000E+00  0.0000000E+00  0.0000000E+00  0.0000000E+00  0.0000000E+00  0.0000000E+00  0.0000000E+00  0.0000000E+00  0.0000000E+00  0.0000000E+00  0.0000000E+00  0.0000000E+00  0.0000000E+00  0.0000000E+00  0.0000000E+00  0.0000000E+00  0.0000000E+00  0.0000000E+00
  0.1199999E+01  0.0000000E+00  0.0000000E+00  0.0000000E+00  0.0000000E+00  0.0000000E+00  0.0000000E+00  0.0000000E+00  0.0000000E+00  0.0000000E+00  0.0000000E+00  0.0000000E+00  0.0000000E+00  0.0000000E+00  0.0000000E+00  0.0000000E+00  0.0000000E+00  0.0000000E+00  0.0000000E+00  0.0000000E+00  0.0000000E+00  0.0000000E+00  0.0000000E+00  0.0000000E+00  0.0000000E+00  0.0000000E+00  0.0000000E+00  0.0000000E+00  0.0000000E+00  0.0000000E+00  0.0000000E+00  0.0000000E+00  0.0000000E+00  0.0000000E+00  0.0000000E+00  0.0000000E+00  0.0000000E+00  0.0000000E+00  0.0000000E+00  0.0000000E+00  0.0000000E+00  0.0000000E+00  0.0000000E+00  0.0000000E+00  0.0000000E+00  0.0000000E+00  0.0000000E+00  0.0000000E+00  0.0000000E+00  0.0000000E+00  0.0000000E+00  0.0000000E+00  0.0000000E+00  0.0000000E+00  0.0000000E+00  0.0000000E+00  0.0000000E+00  0.0000000E+00  0.0000000E+00  0.0000000E+00  0.0000000E+00  0.0000000E+00  0.0000000E+00  0.0000000E+00  0.0000000E+00  0.0000000E+00  0.0000000E+00  0.0000000E+00  0.0000000E+00  0.0000000E+00  0.0000000E+00  0.0000000E+00  0.0000000E+00  0.0000000E+00  0.0000000E+00  0.0000000E+00  0.0000000E+00  0.0000000E+00  0.0000000E+00  0.0000000E+00  0.0000000E+00  0.0000000E+00  0.0000000E+00  0.0000000E+00  0.0000000E+00  0.0000000E+00  0.0000000E+00  0.0000000E+00  0.0000000E+00  0.0000000E+00  0.0000000E+00  0.0000000E+00  0.0000000E+00  0.0000000E+00  0.0000000E+00  0.0000000E+00  0.0000000E+00  0.0000000E+00  0.0000000E+00  0.0000000E+00  0.0000000E+00  0.0000000E+00  0.0000000E+00  0.0000000E+00  0.0000000E+00  0.0000000E+00  0.0000000E+00  0.0000000E+00  0.0000000E+00  0.0000000E+00  0.0000000E+00  0.0000000E+00  0.0000000E+00  0.0000000E+00  0.0000000E+00  0.0000000E+00  0.0000000E+00  0.0000000E+00  0.0000000E+00  0.0000000E+00  0.0000000E+00  0.0000000E+00  0.0000000E+00  0.0000000E+00  0.0000000E+00  0.0000000E+00  0.0000000E+00  0.0000000E+00  0.0000000E+00  0.0000000E+00  0.0000000E+00  0.0000000E+00  0.0000000E+00  0.0000000E+00  0.0000000E+00  0.0000000E+00  0.0000000E+00  0.0000000E+00  0.0000000E+00  0.0000000E+00  0.0000000E+00  0.0000000E+00  0.0000000E+00  0.0000000E+00  0.0000000E+00  0.0000000E+00  0.0000000E+00  0.0000000E+00  0.0000000E+00  0.0000000E+00  0.0000000E+00  0.0000000E+00  0.0000000E+00  0.0000000E+00  0.0000000E+00  0.0000000E+00  0.0000000E+00  0.0000000E+00  0.0000000E+00  0.0000000E+00  0.0000000E+00  0.0000000E+00  0.0000000E+00  0.0000000E+00  0.0000000E+00  0.0000000E+00  0.0000000E+00  0.0000000E+00  0.0000000E+00  0.0000000E+00  0.0000000E+00  0.0000000E+00  0.0000000E+00  0.0000000E+00  0.0000000E+00  0.0000000E+00  0.0000000E+00  0.0000000E+00  0.0000000E+00  0.0000000E+00  0.0000000E+00  0.0000000E+00  0.0000000E+00  0.0000000E+00  0.0000000E+00  0.0000000E+00  0.0000000E+00  0.0000000E+00  0.0000000E+00  0.0000000E+00  0.0000000E+00  0.0000000E+00  0.0000000E+00  0.0000000E+00  0.0000000E+00  0.0000000E+00  0.0000000E+00  0.0000000E+00  0.0000000E+00  0.0000000E+00  0.0000000E+00
  0.1229999E+01  0.0000000E+00  0.0000000E+00  0.0000000E+00  0.0000000E+00  0.0000000E+00  0.0000000E+00  0.0000000E+00  0.0000000E+00  0.0000000E+00  0.0000000E+00  0.0000000E+00  0.0000000E+00  0.0000000E+00  0.0000000E+00  0.0000000E+00  0.0000000E+00  0.0000000E+00  0.0000000E+00  0.0000000E+00  0.0000000E+00  0.0000000E+00  0.0000000E+00  0.0000000E+00  0.0000000E+00  0.0000000E+00  0.0000000E+00  0.0000000E+00  0.0000000E+00  0.0000000E+00  0.0000000E+00  0.0000000E+00  0.0000000E+00  0.0000000E+00  0.0000000E+00  0.0000000E+00  0.0000000E+00  0.0000000E+00  0.0000000E+00  0.0000000E+00  0.0000000E+00  0.0000000E+00  0.0000000E+00  0.0000000E+00  0.0000000E+00  0.0000000E+00  0.0000000E+00  0.0000000E+00  0.0000000E+00  0.0000000E+00  0.0000000E+00  0.0000000E+00  0.0000000E+00  0.0000000E+00  0.0000000E+00  0.0000000E+00  0.0000000E+00  0.0000000E+00  0.0000000E+00  0.0000000E+00  0.0000000E+00  0.0000000E+00  0.0000000E+00  0.0000000E+00  0.0000000E+00  0.0000000E+00  0.0000000E+00  0.0000000E+00  0.0000000E+00  0.0000000E+00  0.0000000E+00  0.0000000E+00  0.0000000E+00  0.0000000E+00  0.0000000E+00  0.0000000E+00  0.0000000E+00  0.0000000E+00  0.0000000E+00  0.0000000E+00  0.0000000E+00  0.0000000E+00  0.0000000E+00  0.0000000E+00  0.0000000E+00  0.0000000E+00  0.0000000E+00  0.0000000E+00  0.0000000E+00  0.0000000E+00  0.0000000E+00  0.0000000E+00  0.0000000E+00  0.0000000E+00  0.0000000E+00  0.0000000E+00  0.0000000E+00  0.0000000E+00  0.0000000E+00  0.0000000E+00  0.0000000E+00  0.0000000E+00  0.0000000E+00  0.0000000E+00  0.0000000E+00  0.0000000E+00  0.0000000E+00  0.0000000E+00  0.0000000E+00  0.0000000E+00  0.0000000E+00  0.0000000E+00  0.0000000E+00  0.0000000E+00  0.0000000E+00  0.0000000E+00  0.0000000E+00  0.0000000E+00  0.0000000E+00  0.0000000E+00  0.0000000E+00  0.0000000E+00  0.0000000E+00  0.0000000E+00  0.0000000E+00  0.0000000E+00  0.0000000E+00  0.0000000E+00  0.0000000E+00  0.0000000E+00  0.0000000E+00  0.0000000E+00  0.0000000E+00  0.0000000E+00  0.0000000E+00  0.0000000E+00  0.0000000E+00  0.0000000E+00  0.0000000E+00  0.0000000E+00  0.0000000E+00  0.0000000E+00  0.0000000E+00  0.0000000E+00  0.0000000E+00  0.0000000E+00  0.0000000E+00  0.0000000E+00  0.0000000E+00  0.0000000E+00  0.0000000E+00  0.0000000E+00  0.0000000E+00  0.0000000E+00  0.0000000E+00  0.0000000E+00  0.0000000E+00  0.0000000E+00  0.0000000E+00  0.0000000E+00  0.0000000E+00  0.0000000E+00  0.0000000E+00  0.0000000E+00  0.0000000E+00  0.0000000E+00  0.0000000E+00  0.0000000E+00  0.0000000E+00  0.0000000E+00  0.0000000E+00  0.0000000E+00  0.0000000E+00  0.0000000E+00  0.0000000E+00  0.0000000E+00  0.0000000E+00  0.0000000E+00  0.0000000E+00  0.0000000E+00  0.0000000E+00  0.0000000E+00  0.0000000E+00  0.0000000E+00  0.0000000E+00  0.0000000E+00  0.0000000E+00  0.0000000E+00  0.0000000E+00  0.0000000E+00  0.0000000E+00  0.0000000E+00  0.0000000E+00  0.0000000E+00  0.0000000E+00  0.0000000E+00  0.0000000E+00  0.0000000E+00  0.0000000E+00  0.0000000E+00  0.0000000E+00
  0.1259999E+01  0.0000000E+00  0.0000000E+00  0.0000000E+00  0.0000000E+00  0.0000000E+00  0.0000000E+00  0.0000000E+00  0.0000000E+00  0.0000000E+00  0.0000000E+00  0.0000000E+00  0.0000000E+00  0.0000000E+00  0.0000000E+00  0.0000000E+00  0.0000000E+00  0.0000000E+00  0.0000000E+00  0.0000000E+00  0.0000000E+00  0.0000000E+00  0.0000000E+00  0.0000000E+00  0.0000000E+00  0.0000000E+00  0.0000000E+00  0.0000000E+00  0.0000000E+00  0.0000000E+00  0.0000000E+00  0.0000000E+00  0.0000000E+00  0.0000000E+00  0.0000000E+00  0.0000000E+00  0.0000000E+00  0.0000000E+00  0.0000000E+00  0.0000000E+00  0.0000000E+00  0.0000000E+00  0.0000000E+00  0.0000000E+00  0.0000000E+00  0.0000000E+00  0.0000000E+00  0.0000000E+00  0.0000000E+00  0.0000000E+00  0.0000000E+00  0.0000000E+00  0.0000000E+00  0.0000000E+00  0.0000000E+00  0.0000000E+00  0.0000000E+00  0.0000000E+00  0.0000000E+00  0.0000000E+00  0.0000000E+00  0.0000000E+00  0.0000000E+00  0.0000000E+00  0.0000000E+00  0.0000000E+00  0.0000000E+00  0.0000000E+00  0.0000000E+00  0.0000000E+00  0.0000000E+00  0.0000000E+00  0.0000000E+00  0.0000000E+00  0.0000000E+00  0.0000000E+00  0.0000000E+00  0.0000000E+00  0.0000000E+00  0.0000000E+00  0.0000000E+00  0.0000000E+00  0.0000000E+00  0.0000000E+00  0.0000000E+00  0.0000000E+00  0.0000000E+00  0.0000000E+00  0.0000000E+00  0.0000000E+00  0.0000000E+00  0.0000000E+00  0.0000000E+00  0.0000000E+00  0.0000000E+00  0.0000000E+00  0.0000000E+00  0.0000000E+00  0.0000000E+00  0.0000000E+00  0.0000000E+00  0.0000000E+00  0.0000000E+00  0.0000000E+00  0.0000000E+00  0.0000000E+00  0.0000000E+00  0.0000000E+00  0.0000000E+00  0.0000000E+00  0.0000000E+00  0.0000000E+00  0.0000000E+00  0.0000000E+00  0.0000000E+00  0.0000000E+00  0.0000000E+00  0.0000000E+00  0.0000000E+00  0.0000000E+00  0.0000000E+00  0.0000000E+00  0.0000000E+00  0.0000000E+00  0.0000000E+00  0.0000000E+00  0.0000000E+00  0.0000000E+00  0.0000000E+00  0.0000000E+00  0.0000000E+00  0.0000000E+00  0.0000000E+00  0.0000000E+00  0.0000000E+00  0.0000000E+00  0.0000000E+00  0.0000000E+00  0.0000000E+00  0.0000000E+00  0.0000000E+00  0.0000000E+00  0.0000000E+00  0.0000000E+00  0.0000000E+00  0.0000000E+00  0.0000000E+00  0.0000000E+00  0.0000000E+00  0.0000000E+00  0.0000000E+00  0.0000000E+00  0.0000000E+00  0.0000000E+00  0.0000000E+00  0.0000000E+00  0.0000000E+00  0.0000000E+00  0.0000000E+00  0.0000000E+00  0.0000000E+00  0.0000000E+00  0.0000000E+00  0.0000000E+00  0.0000000E+00  0.0000000E+00  0.0000000E+00  0.0000000E+00  0.0000000E+00  0.0000000E+00  0.0000000E+00  0.0000000E+00  0.0000000E+00  0.0000000E+00  0.0000000E+00  0.0000000E+00  0.0000000E+00  0.0000000E+00  0.0000000E+00  0.0000000E+00  0.0000000E+00  0.0000000E+00  0.0000000E+00  0.0000000E+00  0.0000000E+00  0.0000000E+00  0.0000000E+00  0.0000000E+00  0.0000000E+00  0.0000000E+00  0.0000000E+00  0.0000000E+00  0.0000000E+00  0.0000000E+00  0.0000000E+00  0.0000000E+00  0.0000000E+00  0.0000000E+00  0.0000000E+00  0.0000000E+00  0.0000000E+00
  0.1289999E+01  0.0000000E+00  0.0000000E+00  0.0000000E+00  0.0000000E+00  0.0000000E+00  0.0000000E+00  0.0000000E+00  0.0000000E+00  0.0000000E+00  0.0000000E+00  0.0000000E+00  0.0000000E+00  0.0000000E+00  0.0000000E+00  0.0000000E+00  0.0000000E+00  0.0000000E+00  0.0000000E+00  0.0000000E+00  0.0000000E+00  0.0000000E+00  0.0000000E+00  0.0000000E+00  0.0000000E+00  0.0000000E+00  0.0000000E+00  0.0000000E+00  0.0000000E+00  0.0000000E+00  0.0000000E+00  0.0000000E+00  0.0000000E+00  0.0000000E+00  0.0000000E+00  0.0000000E+00  0.0000000E+00  0.0000000E+00  0.0000000E+00  0.0000000E+00  0.0000000E+00  0.0000000E+00  0.0000000E+00  0.0000000E+00  0.0000000E+00  0.0000000E+00  0.0000000E+00  0.0000000E+00  0.0000000E+00  0.0000000E+00  0.0000000E+00  0.0000000E+00  0.0000000E+00  0.0000000E+00  0.0000000E+00  0.0000000E+00  0.0000000E+00  0.0000000E+00  0.0000000E+00  0.0000000E+00  0.0000000E+00  0.0000000E+00  0.0000000E+00  0.0000000E+00  0.0000000E+00  0.0000000E+00  0.0000000E+00  0.0000000E+00  0.0000000E+00  0.0000000E+00  0.0000000E+00  0.0000000E+00  0.0000000E+00  0.0000000E+00  0.0000000E+00  0.0000000E+00  0.0000000E+00  0.0000000E+00  0.0000000E+00  0.0000000E+00  0.0000000E+00  0.0000000E+00  0.0000000E+00  0.0000000E+00  0.0000000E+00  0.0000000E+00  0.0000000E+00  0.0000000E+00  0.0000000E+00  0.0000000E+00  0.0000000E+00  0.0000000E+00  0.0000000E+00  0.0000000E+00  0.0000000E+00  0.0000000E+00  0.0000000E+00  0.0000000E+00  0.0000000E+00  0.0000000E+00  0.0000000E+00  0.0000000E+00  0.0000000E+00  0.0000000E+00  0.0000000E+00  0.0000000E+00  0.0000000E+00  0.0000000E+00  0.0000000E+00  0.0000000E+00  0.0000000E+00  0.0000000E+00  0.0000000E+00  0.0000000E+00  0.0000000E+00  0.0000000E+00  0.0000000E+00  0.0000000E+00  0.0000000E+00  0.0000000E+00  0.0000000E+00  0.0000000E+00  0.0000000E+00  0.0000000E+00  0.0000000E+00  0.0000000E+00  0.0000000E+00  0.0000000E+00  0.0000000E+00  0.0000000E+00  0.0000000E+00  0.0000000E+00  0.0000000E+00  0.0000000E+00  0.0000000E+00  0.0000000E+00  0.0000000E+00  0.0000000E+00  0.0000000E+00  0.0000000E+00  0.0000000E+00  0.0000000E+00  0.0000000E+00  0.0000000E+00  0.0000000E+00  0.0000000E+00  0.0000000E+00  0.0000000E+00  0.0000000E+00  0.0000000E+00  0.0000000E+00  0.0000000E+00  0.0000000E+00  0.0000000E+00  0.0000000E+00  0.0000000E+00  0.0000000E+00  0.0000000E+00  0.0000000E+00  0.0000000E+00  0.0000000E+00  0.0000000E+00  0.0000000E+00  0.0000000E+00  0.0000000E+00  0.0000000E+00  0.0000000E+00  0.0000000E+00  0.0000000E+00  0.0000000E+00  0.0000000E+00  0.0000000E+00  0.0000000E+00  0.0000000E+00  0.0000000E+00  0.0000000E+00  0.0000000E+00  0.0000000E+00  0.0000000E+00  0.0000000E+00  0.0000000E+00  0.0000000E+00  0.0000000E+00  0.0000000E+00  0.0000000E+00  0.0000000E+00  0.0000000E+00  0.0000000E+00  0.0000000E+00  0.0000000E+00  0.0000000E+00  0.0000000E+00  0.0000000E+00  0.0000000E+00  0.0000000E+00  0.0000000E+00  0.0000000E+00  0.0000000E+00  0.0000000E+00  0.0000000E+00  0.0000000E+00
  0.1319999E+01  0.0000000E+00  0.0000000E+00  0.0000000E+00  0.0000000E+00  0.0000000E+00  0.0000000E+00  0.0000000E+00  0.0000000E+00  0.0000000E+00  0.0000000E+00  0.0000000E+00  0.0000000E+00  0.0000000E+00  0.0000000E+00  0.0000000E+00  0.0000000E+00  0.0000000E+00  0.0000000E+00  0.0000000E+00  0.0000000E+00  0.0000000E+00  0.0000000E+00  0.0000000E+00  0.0000000E+00  0.0000000E+00  0.0000000E+00  0.0000000E+00  0.0000000E+00  0.0000000E+00  0.0000000E+00  0.0000000E+00  0.0000000E+00  0.0000000E+00  0.0000000E+00  0.0000000E+00  0.0000000E+00  0.0000000E+00  0.0000000E+00  0.0000000E+00  0.0000000E+00  0.0000000E+00  0.0000000E+00  0.0000000E+00  0.0000000E+00  0.0000000E+00  0.0000000E+00  0.0000000E+00  0.0000000E+00  0.0000000E+00  0.0000000E+00  0.0000000E+00  0.0000000E+00  0.0000000E+00  0.0000000E+00  0.0000000E+00  0.0000000E+00  0.0000000E+00  0.0000000E+00  0.0000000E+00  0.0000000E+00  0.0000000E+00  0.0000000E+00  0.0000000E+00  0.0000000E+00  0.0000000E+00  0.0000000E+00  0.0000000E+00  0.0000000E+00  0.0000000E+00  0.0000000E+00  0.0000000E+00  0.0000000E+00  0.0000000E+00  0.0000000E+00  0.0000000E+00  0.0000000E+00  0.0000000E+00  0.0000000E+00  0.0000000E+00  0.0000000E+00  0.0000000E+00  0.0000000E+00  0.0000000E+00  0.0000000E+00  0.0000000E+00  0.0000000E+00  0.0000000E+00  0.0000000E+00  0.0000000E+00  0.0000000E+00  0.0000000E+00  0.0000000E+00  0.0000000E+00  0.0000000E+00  0.0000000E+00  0.0000000E+00  0.0000000E+00  0.0000000E+00  0.0000000E+00  0.0000000E+00  0.0000000E+00  0.0000000E+00  0.0000000E+00  0.0000000E+00  0.0000000E+00  0.0000000E+00  0.0000000E+00  0.0000000E+00  0.0000000E+00  0.0000000E+00  0.0000000E+00  0.0000000E+00  0.2521042E-02  0.2983585E+00  0.0000000E+00  0.0000000E+00  0.0000000E+00  0.0000000E+00  0.0000000E+00  0.0000000E+00  0.0000000E+00  0.0000000E+00  0.0000000E+00  0.0000000E+00  0.0000000E+00  0.0000000E+00  0.0000000E+00  0.0000000E+00  0.0000000E+00  0.0000000E+00  0.0000000E+00  0.0000000E+00  0.0000000E+00  0.0000000E+00  0.0000000E+00  0.0000000E+00  0.0000000E+00  0.0000000E+00  0.0000000E+00  0.0000000E+00  0.0000000E+00  0.0000000E+00  0.0000000E+00  0.0000000E+00  0.0000000E+00  0.0000000E+00  0.0000000E+00  0.0000000E+00  0.0000000E+00  0.0000000E+00  0.0000000E+00  0.0000000E+00  0.0000000E+00  0.0000000E+00  0.0000000E+00  0.0000000E+00  0.0000000E+00  0.0000000E+00  0.0000000E+00  0.0000000E+00  0.0000000E+00  0.0000000E+00  0.0000000E+00  0.0000000E+00  0.0000000E+00  0.0000000E+00  0.0000000E+00  0.0000000E+00  0.0000000E+00  0.0000000E+00  0.0000000E+00  0.0000000E+00  0.0000000E+00  0.0000000E+00  0.0000000E+00  0.0000000E+00  0.0000000E+00  0.0000000E+00  0.0000000E+00  0.0000000E+00  0.0000000E+00  0.0000000E+00  0.0000000E+00  0.0000000E+00  0.0000000E+00  0.0000000E+00  0.0000000E+00  0.0000000E+00  0.0000000E+00  0.0000000E+00  0.0000000E+00  0.0000000E+00  0.0000000E+00  0.0000000E+00  0.0000000E+00  0.0000000E+00  0.0000000E+00  0.0000000E+00  0.0000000E+00  0.0000000E+00
  0.1349999E+01  0.0000000E+00  0.0000000E+00  0.0000000E+00  0.0000000E+00  0.0000000E+00  0.0000000E+00  0.0000000E+00  0.0000000E+00  0.0000000E+00  0.0000000E+00  0.0000000E+00  0.0000000E+00  0.0000000E+00  0.0000000E+00  0.0000000E+00  0.0000000E+00  0.0000000E+00  0.0000000E+00  0.0000000E+00  0.0000000E+00  0.0000000E+00  0.0000000E+00  0.0000000E+00  0.0000000E+00  0.0000000E+00  0.0000000E+00  0.0000000E+00  0.0000000E+00  0.0000000E+00  0.0000000E+00  0.0000000E+00  0.0000000E+00  0.0000000E+00  0.0000000E+00  0.0000000E+00  0.0000000E+00  0.0000000E+00  0.0000000E+00  0.0000000E+00  0.0000000E+00  0.0000000E+00  0.0000000E+00  0.0000000E+00  0.0000000E+00  0.0000000E+00  0.0000000E+00  0.0000000E+00  0.0000000E+00  0.0000000E+00  0.0000000E+00  0.0000000E+00  0.0000000E+00  0.0000000E+00  0.0000000E+00  0.0000000E+00  0.0000000E+00  0.0000000E+00  0.0000000E+00  0.0000000E+00  0.0000000E+00  0.0000000E+00  0.0000000E+00  0.0000000E+00  0.0000000E+00  0.0000000E+00  0.0000000E+00  0.0000000E+00  0.0000000E+00  0.0000000E+00  0.0000000E+00  0.0000000E+00  0.0000000E+00  0.0000000E+00  0.0000000E+00  0.0000000E+00  0.0000000E+00  0.0000000E+00  0.0000000E+00  0.0000000E+00  0.0000000E+00  0.0000000E+00  0.0000000E+00  0.0000000E+00  0.0000000E+00  0.0000000E+00  0.0000000E+00  0.0000000E+00  0.0000000E+00  0.0000000E+00  0.0000000E+00  0.0000000E+00  0.0000000E+00  0.2061392E-02  0.1408395E+00  0.0000000E+00  0.0000000E+00  0.0000000E+00  0.0000000E+00  0.0000000E+00  0.0000000E+00  0.0000000E+00  0.0000000E+00  0.0000000E+00  0.0000000E+00  0.0000000E+00  0.0000000E+00  0.0000000E+00  0.0000000E+00  0.0000000E+00  0.0000000E+00  0.0000000E+00  0.0000000E+00  0.0000000E+00  0.0000000E+00  0.0000000E+00  0.0000000E+00  0.0000000E+00  0.0000000E+00  0.1030697E-02  0.1219777E+00  0.0000000E+00  0.0000000E+00  0.0000000E+00  0.0000000E+00  0.0000000E+00  0.0000000E+00  0.0000000E+00  0.0000000E+00  0.0000000E+00  0.0000000E+00  0.0000000E+00  0.0000000E+00  0.0000000E+00  0.0000000E+00  0.0000000E+00  0.0000000E+00  0.0000000E+00  0.0000000E+00  0.0000000E+00  0.0000000E+00  0.0000000E+00  0.0000000E+00  0.0000000E+00  0.0000000E+00  0.0000000E+00  0.0000000E+00  0.0000000E+00  0.0000000E+00  0.0000000E+00  0.0000000E+00  0.0000000E+00  0.0000000E+00  0.0000000E+00  0.0000000E+00  0.0000000E+00  0.0000000E+00  0.0000000E+00  0.0000000E+00  0.0000000E+00  0.0000000E+00  0.0000000E+00  0.0000000E+00  0.0000000E+00  0.0000000E+00  0.0000000E+00  0.0000000E+00  0.0000000E+00  0.0000000E+00  0.0000000E+00  0.0000000E+00  0.0000000E+00  0.0000000E+00  0.0000000E+00  0.0000000E+00  0.0000000E+00  0.0000000E+00  0.0000000E+00  0.0000000E+00  0.0000000E+00  0.0000000E+00  0.0000000E+00  0.0000000E+00  0.0000000E+00  0.0000000E+00  0.0000000E+00  0.0000000E+00  0.0000000E+00  0.0000000E+00  0.0000000E+00  0.0000000E+00  0.0000000E+00  0.0000000E+00  0.0000000E+00  0.0000000E+00  0.0000000E+00  0.0000000E+00  0.0000000E+00  0.0000000E+00  0.0000000E+00  0.0000000E+00
  0.1379999E+01  0.0000000E+00  0.0000000E+00  0.0000000E+00  0.0000000E+00  0.0000000E+00  0.0000000E+00  0.0000000E+00  0.0000000E+00  0.0000000E+00  0.0000000E+00  0.0000000E+00  0.0000000E+00  0.0000000E+00  0.0000000E+00  0.0000000E+00  0.0000000E+00  0.0000000E+00  0.0000000E+00  0.0000000E+00  0.0000000E+00  0.0000000E+00  0.0000000E+00  0.0000000E+00  0.0000000E+00  0.0000000E+00  0.0000000E+00  0.0000000E+00  0.0000000E+00  0.0000000E+00  0.0000000E+00  0.0000000E+00  0.0000000E+00  0.0000000E+00  0.0000000E+00  0.0000000E+00  0.0000000E+00  0.0000000E+00  0.0000000E+00  0.0000000E+00  0.0000000E+00  0.0000000E+00  0.0000000E+00  0.0000000E+00  0.0000000E+00  0.0000000E+00  0.0000000E+00  0.0000000E+00  0.0000000E+00  0.0000000E+00  0.0000000E+00  0.0000000E+00  0.0000000E+00  0.0000000E+00  0.0000000E+00  0.0000000E+00  0.0000000E+00  0.0000000E+00  0.0000000E+00  0.0000000E+00  0.0000000E+00  0.1315141E-02  0.1556470E+00  0.0000000E+00  0.0000000E+00  0.0000000E+00  0.0000000E+00  0.0000000E+00  0.0000000E+00  0.0000000E+00  0.0000000E+00  0.0000000E+00  0.0000000E+00  0.0000000E+00  0.0000000E+00  0.0000000E+00  0.0000000E+00  0.0000000E+00  0.0000000E+00  0.0000000E+00  0.0000000E+00  0.0000000E+00  0.0000000E+00  0.0000000E+00  0.0000000E+00  0.0000000E+00  0.0000000E+00  0.0000000E+00  0.0000000E+00  0.0000000E+00  0.0000000E+00  0.0000000E+00  0.0000000E+00  0.1315166E-01  0.3477952E+00  0.0000000E+00  0.0000000E+00  0.0000000E+00  0.0000000E+00  0.0000000E+00  0.0000000E+00  0.0000000E+00  0.0000000E+00  0.0000000E+00  0.0000000E+00  0.0000000E+00  0.0000000E+00  0.0000000E+00  0.0000000E+00  0.0000000E+00  0.0000000E+00  0.0000000E+00  0.0000000E+00  0.6919774E-02  0.4727755E+00  0.0000000E+00  0.0000000E+00  0.0000000E+00  0.0000000E+00  0.0000000E+00  0.0000000E+00  0.0000000E+00  0.0000000E+00  0.0000000E+00  0.0000000E+00  0.0000000E+00  0.0000000E+00  0.0000000E+00  0.0000000E+00  0.0000000E+00  0.0000000E+00  0.0000000E+00  0.0000000E+00  0.0000000E+00  0.0000000E+00  0.0000000E+00  0.0000000E+00  0.0000000E+00  0.0000000E+00  0.0000000E+00  0.0000000E+00  0.0000000E+00  0.0000000E+00  0.0000000E+00  0.0000000E+00  0.0000000E+00  0.0000000E+00  0.0000000E+00  0.0000000E+00  0.0000000E+00  0.0000000E+00  0.0000000E+00  0.0000000E+00  0.0000000E+00  0.0000000E+00  0.0000000E+00  0.0000000E+00  0.0000000E+00  0.0000000E+00  0.0000000E+00  0.0000000E+00  0.0000000E+00  0.0000000E+00  0.0000000E+00  0.0000000E+00  0.0000000E+00  0.0000000E+00  0.0000000E+00  0.0000000E+00  0.0000000E+00  0.0000000E+00  0.0000000E+00  0.0000000E+00  0.0000000E+00  0.0000000E+00  0.0000000E+00  0.0000000E+00  0.0000000E+00  0.0000000E+00  0.0000000E+00  0.0000000E+00  0.0000000E+00  0.0000000E+00  0.0000000E+00  0.0000000E+00  0.0000000E+00  0.0000000E+00  0.0000000E+00  0.0000000E+00  0.0000000E+00  0.0000000E+00  0.0000000E+00  0.0000000E+00  0.0000000E+00  0.0000000E+00  0.0000000E+00  0.0000000E+00  0.0000000E+00  0.0000000E+00  0.0000000E+00  0.0000000E+00
  0.1409999E+01  0.0000000E+00  0.0000000E+00  0.0000000E+00  0.0000000E+00  0.0000000E+00  0.0000000E+00  0.0000000E+00  0.0000000E+00  0.0000000E+00  0.0000000E+00  0.0000000E+00  0.0000000E+00  0.0000000E+00  0.0000000E+00  0.0000000E+00  0.0000000E+00  0.0000000E+00  0.0000000E+00  0.0000000E+00  0.0000000E+00  0.0000000E+00  0.0000000E+00  0.0000000E+00  0.0000000E+00  0.0000000E+00  0.0000000E+00  0.0000000E+00  0.0000000E+00  0.0000000E+00  0.0000000E+00  0.0000000E+00  0.0000000E+00  0.0000000E+00  0.0000000E+00  0.0000000E+00  0.0000000E+00  0.0000000E+00  0.0000000E+00  0.0000000E+00  0.0000000E+00  0.1889688E-02  0.2236395E+00  0.0000000E+00  0.0000000E+00  0.0000000E+00  0.0000000E+00  0.0000000E+00  0.0000000E+00  0.0000000E+00  0.0000000E+00  0.0000000E+00  0.0000000E+00  0.0000000E+00  0.0000000E+00  0.0000000E+00  0.0000000E+00  0.0000000E+00  0.0000000E+00  0.0000000E+00  0.0000000E+00  0.0000000E+00  0.0000000E+00  0.0000000E+00  0.0000000E+00  0.0000000E+00  0.0000000E+00  0.0000000E+00  0.0000000E+00  0.0000000E+00  0.0000000E+00  0.0000000E+00  0.0000000E+00  0.0000000E+00  0.0000000E+00  0.0000000E+00  0.0000000E+00  0.0000000E+00  0.0000000E+00  0.0000000E+00  0.0000000E+00  0.0000000E+00  0.0000000E+00  0.0000000E+00  0.0000000E+00  0.0000000E+00  0.0000000E+00  0.0000000E+00  0.0000000E+00  0.0000000E+00  0.0000000E+00  0.0000000E+00  0.0000000E+00  0.4661227E-01  0.6567544E+00  0.0000000E+00  0.0000000E+00  0.0000000E+00  0.0000000E+00  0.0000000E+00  0.0000000E+00  0.0000000E+00  0.0000000E+00  0.0000000E+00  0.0000000E+00  0.0000000E+00  0.0000000E+00  0.0000000E+00  0.0000000E+00  0.0000000E+00  0.0000000E+00  0.0000000E+00  0.0000000E+00  0.4418974E-02  0.3697821E+00  0.0000000E+00  0.0000000E+00  0.0000000E+00  0.0000000E+00  0.9448480E-02  0.3534892E+00  0.0000000E+00  0.0000000E+00  0.0000000E+00  0.0000000E+00  0.0000000E+00  0.0000000E+00  0.0000000E+00  0.0000000E+00  0.0000000E+00  0.0000000E+00  0.0000000E+00  0.0000000E+00  0.0000000E+00  0.0000000E+00  0.0000000E+00  0.0000000E+00  0.0000000E+00  0.0000000E+00  0.0000000E+00  0.0000000E+00  0.0000000E+00  0.0000000E+00  0.0000000E+00  0.0000000E+00  0.0000000E+00  0.0000000E+00  0.0000000E+00  0.0000000E+00  0.0000000E+00  0.0000000E+00  0.0000000E+00  0.0000000E+00  0.0000000E+00  0.0000000E+00  0.0000000E+00  0.0000000E+00  0.0000000E+00  0.0000000E+00  0.0000000E+00  0.0000000E+00  0.0000000E+00  0.0000000E+00  0.0000000E+00  0.0000000E+00  0.0000000E+00  0.0000000E+00  0.0000000E+00  0.0000000E+00  0.0000000E+00  0.0000000E+00  0.0000000E+00  0.0000000E+00  0.0000000E+00  0.0000000E+00  0.0000000E+00  0.0000000E+00  0.0000000E+00  0.0000000E+00  0.0000000E+00  0.0000000E+00  0.0000000E+00  0.0000000E+00  0.0000000E+00  0.0000000E+00  0.0000000E+00  0.0000000E+00  0.0000000E+00  0.0000000E+00  0.0000000E+00  0.0000000E+00  0.0000000E+00  0.0000000E+00  0.0000000E+00  0.0000000E+00  0.0000000E+00  0.0000000E+00  0.0000000E+00  0.0000000E+00  0.0000000E+00  0.0000000E+00
  0.1439999E+01  0.0000000E+00  0.0000000E+00  0.0000000E+00  0.0000000E+00  0.0000000E+00  0.0000000E+00  0.0000000E+00  0.0000000E+00  0.0000000E+00  0.0000000E+00  0.0000000E+00  0.0000000E+00  0.0000000E+00  0.0000000E+00  0.0000000E+00  0.0000000E+00  0.2118400E-02  0.1772679E+00  0.0000000E+00  0.0000000E+00  0.0000000E+00  0.0000000E+00  0.0000000E+00  0.0000000E+00  0.0000000E+00  0.0000000E+00  0.6039270E-03  0.7147292E-01  0.0000000E+00  0.0000000E+00  0.0000000E+00  0.0000000E+00  0.0000000E+00  0.0000000E+00  0.0000000E+00  0.0000000E+00  0.0000000E+00  0.0000000E+00  0.0000000E+00  0.0000000E+00  0.5435376E-02  0.3713571E+00  0.0000000E+00  0.0000000E+00  0.0000000E+00  0.0000000E+00  0.0000000E+00  0.0000000E+00  0.0000000E+00  0.0000000E+00  0.0000000E+00  0.0000000E+00  0.0000000E+00  0.0000000E+00  0.0000000E+00  0.0000000E+00  0.0000000E+00  0.0000000E+00  0.0000000E+00  0.0000000E+00  0.2415736E-02  0.2021487E+00  0.0000000E+00  0.0000000E+00  0.0000000E+00  0.0000000E+00  0.0000000E+00  0.0000000E+00  0.0000000E+00  0.0000000E+00  0.0000000E+00  0.0000000E+00  0.0000000E+00  0.0000000E+00  0.0000000E+00  0.0000000E+00  0.0000000E+00  0.0000000E+00  0.0000000E+00  0.0000000E+00  0.0000000E+00  0.0000000E+00  0.0000000E+00  0.0000000E+00  0.0000000E+00  0.0000000E+00  0.0000000E+00  0.0000000E+00  0.0000000E+00  0.0000000E+00  0.0000000E+00  0.0000000E+00  0.1322546E+00  0.1063933E+01  0.0000000E+00  0.0000000E+00  0.0000000E+00  0.0000000E+00  0.0000000E+00  0.0000000E+00  0.0000000E+00  0.0000000E+00  0.0000000E+00  0.0000000E+00  0.0000000E+00  0.0000000E+00  0.0000000E+00  0.0000000E+00  0.0000000E+00  0.0000000E+00  0.0000000E+00  0.0000000E+00  0.4236775E-02  0.3545339E+00  0.0000000E+00  0.0000000E+00  0.0000000E+00  0.0000000E+00  0.2717688E-02  0.1856780E+00  0.0000000E+00  0.0000000E+00  0.0000000E+00  0.0000000E+00  0.0000000E+00  0.0000000E+00  0.0000000E+00  0.0000000E+00  0.0000000E+00  0.0000000E+00  0.0000000E+00  0.0000000E+00  0.0000000E+00  0.0000000E+00  0.0000000E+00  0.0000000E+00  0.1811788E-02  0.2144169E+00  0.0000000E+00  0.0000000E+00  0.0000000E+00  0.0000000E+00  0.0000000E+00  0.0000000E+00  0.0000000E+00  0.0000000E+00  0.0000000E+00  0.0000000E+00  0.0000000E+00  0.0000000E+00  0.0000000E+00  0.0000000E+00  0.0000000E+00  0.0000000E+00  0.0000000E+00  0.0000000E+00  0.0000000E+00  0.0000000E+00  0.0000000E+00  0.0000000E+00  0.0000000E+00  0.0000000E+00  0.0000000E+00  0.0000000E+00  0.0000000E+00  0.0000000E+00  0.0000000E+00  0.0000000E+00  0.0000000E+00  0.0000000E+00  0.0000000E+00  0.0000000E+00  0.0000000E+00  0.0000000E+00  0.0000000E+00  0.0000000E+00  0.0000000E+00  0.0000000E+00  0.0000000E+00  0.0000000E+00  0.0000000E+00  0.0000000E+00  0.0000000E+00  0.0000000E+00  0.0000000E+00  0.0000000E+00  0.0000000E+00  0.0000000E+00  0.0000000E+00  0.0000000E+00  0.0000000E+00  0.0000000E+00  0.0000000E+00  0.0000000E+00  0.0000000E+00  0.0000000E+00  0.1549543E-02  0.1833828E+00  0.0000000E+00  0.0000000E+00
  0.1469999E+01  0.0000000E+00  0.0000000E+00  0.0000000E+00  0.0000000E+00  0.0000000E+00  0.0000000E+00  0.0000000E+00  0.0000000E+00  0.0000000E+00  0.0000000E+00  0.0000000E+00  0.0000000E+00  0.0000000E+00  0.0000000E+00  0.0000000E+00  0.0000000E+00  0.9147629E-02  0.3607616E+00  0.0000000E+00  0.0000000E+00  0.0000000E+00  0.0000000E+00  0.0000000E+00  0.0000000E+00  0.0000000E+00  0.0000000E+00  0.5795307E-03  0.6858567E-01  0.0000000E+00  0.0000000E+00  0.0000000E+00  0.0000000E+00  0.0000000E+00  0.0000000E+00  0.0000000E+00  0.0000000E+00  0.0000000E+00  0.0000000E+00  0.0000000E+00  0.0000000E+00  0.6954409E-02  0.4114711E+00  0.0000000E+00  0.0000000E+00  0.0000000E+00  0.0000000E+00  0.0000000E+00  0.0000000E+00  0.0000000E+00  0.0000000E+00  0.0000000E+00  0.0000000E+00  0.0000000E+00  0.0000000E+00  0.0000000E+00  0.0000000E+00  0.0000000E+00  0.0000000E+00  0.0000000E+00  0.0000000E+00  0.2318129E-02  0.1939858E+00  0.0000000E+00  0.0000000E+00  0.0000000E+00  0.0000000E+00  0.0000000E+00  0.0000000E+00  0.0000000E+00  0.0000000E+00  0.0000000E+00  0.0000000E+00  0.0000000E+00  0.0000000E+00  0.0000000E+00  0.0000000E+00  0.0000000E+00  0.0000000E+00  0.0000000E+00  0.0000000E+00  0.0000000E+00  0.0000000E+00  0.0000000E+00  0.0000000E+00  0.0000000E+00  0.0000000E+00  0.0000000E+00  0.0000000E+00  0.0000000E+00  0.0000000E+00  0.0000000E+00  0.0000000E+00  0.2544117E+00  0.1447288E+01  0.0000000E+00  0.0000000E+00  0.0000000E+00  0.0000000E+00  0.0000000E+00  0.0000000E+00  0.0000000E+00  0.0000000E+00  0.0000000E+00  0.0000000E+00  0.0000000E+00  0.0000000E+00  0.0000000E+00  0.0000000E+00  0.0000000E+00  0.0000000E+00  0.0000000E+00  0.0000000E+00  0.1016409E-01  0.5378691E+00  0.0000000E+00  0.0000000E+00  0.0000000E+00  0.0000000E+00  0.1303964E-01  0.3982474E+00  0.0000000E+00  0.0000000E+00  0.0000000E+00  0.0000000E+00  0.0000000E+00  0.0000000E+00  0.0000000E+00  0.0000000E+00  0.0000000E+00  0.0000000E+00  0.0000000E+00  0.0000000E+00  0.0000000E+00  0.0000000E+00  0.0000000E+00  0.0000000E+00  0.0000000E+00  0.0000000E+00  0.0000000E+00  0.0000000E+00  0.0000000E+00  0.0000000E+00  0.0000000E+00  0.0000000E+00  0.0000000E+00  0.0000000E+00  0.0000000E+00  0.0000000E+00  0.0000000E+00  0.0000000E+00  0.0000000E+00  0.0000000E+00  0.0000000E+00  0.0000000E+00  0.0000000E+00  0.0000000E+00  0.0000000E+00  0.0000000E+00  0.0000000E+00  0.0000000E+00  0.0000000E+00  0.0000000E+00  0.0000000E+00  0.0000000E+00  0.0000000E+00  0.0000000E+00  0.0000000E+00  0.0000000E+00  0.0000000E+00  0.0000000E+00  0.0000000E+00  0.0000000E+00  0.0000000E+00  0.0000000E+00  0.0000000E+00  0.0000000E+00  0.0000000E+00  0.0000000E+00  0.0000000E+00  0.0000000E+00  0.0000000E+00  0.0000000E+00  0.0000000E+00  0.0000000E+00  0.0000000E+00  0.0000000E+00  0.0000000E+00  0.0000000E+00  0.0000000E+00  0.0000000E+00  0.0000000E+00  0.0000000E+00  0.0000000E+00  0.0000000E+00  0.0000000E+00  0.0000000E+00  0.4460834E-02  0.3047768E+00  0.0000000E+00  0.0000000E+00
  0.1499999E+01  0.0000000E+00  0.0000000E+00  0.0000000E+00  0.0000000E+00  0.0000000E+00  0.0000000E+00  0.0000000E+00  0.0000000E+00  0.0000000E+00  0.0000000E+00  0.0000000E+00  0.0000000E+00  0.0000000E+00  0.0000000E+00  0.0000000E+00  0.0000000E+00  0.8785449E-02  0.3464766E+00  0.0000000E+00  0.0000000E+00  0.0000000E+00  0.0000000E+00  0.2504594E-02  0.1711231E+00  0.0000000E+00  0.0000000E+00  0.3896028E-02  0.1742390E+00  0.0000000E+00  0.0000000E+00  0.0000000E+00  0.0000000E+00  0.0000000E+00  0.0000000E+00  0.0000000E+00  0.0000000E+00  0.0000000E+00  0.0000000E+00  0.0000000E+00  0.0000000E+00  0.6678986E-02  0.3951763E+00  0.0000000E+00  0.0000000E+00  0.0000000E+00  0.0000000E+00  0.0000000E+00  0.0000000E+00  0.0000000E+00  0.0000000E+00  0.0000000E+00  0.0000000E+00  0.0000000E+00  0.0000000E+00  0.0000000E+00  0.0000000E+00  0.0000000E+00  0.0000000E+00  0.0000000E+00  0.0000000E+00  0.2337657E-01  0.6032788E+00  0.0000000E+00  0.0000000E+00  0.0000000E+00  0.0000000E+00  0.0000000E+00  0.0000000E+00  0.0000000E+00  0.0000000E+00  0.0000000E+00  0.0000000E+00  0.0000000E+00  0.0000000E+00  0.0000000E+00  0.0000000E+00  0.0000000E+00  0.0000000E+00  0.0000000E+00  0.0000000E+00  0.0000000E+00  0.0000000E+00  0.9761602E-03  0.1155255E+00  0.0000000E+00  0.0000000E+00  0.0000000E+00  0.0000000E+00  0.0000000E+00  0.0000000E+00  0.0000000E+00  0.0000000E+00  0.4430379E+00  0.1866465E+01  0.0000000E+00  0.0000000E+00  0.0000000E+00  0.0000000E+00  0.0000000E+00  0.0000000E+00  0.0000000E+00  0.0000000E+00  0.0000000E+00  0.0000000E+00  0.0000000E+00  0.0000000E+00  0.0000000E+00  0.0000000E+00  0.0000000E+00  0.0000000E+00  0.0000000E+00  0.0000000E+00  0.1952325E-01  0.7304090E+00  0.0000000E+00  0.0000000E+00  0.0000000E+00  0.0000000E+00  0.9183567E-02  0.3275766E+00  0.0000000E+00  0.0000000E+00  0.0000000E+00  0.0000000E+00  0.0000000E+00  0.0000000E+00  0.0000000E+00  0.0000000E+00  0.0000000E+00  0.0000000E+00  0.0000000E+00  0.0000000E+00  0.0000000E+00  0.0000000E+00  0.0000000E+00  0.0000000E+00  0.1669742E-02  0.1976085E+00  0.0000000E+00  0.0000000E+00  0.0000000E+00  0.0000000E+00  0.0000000E+00  0.0000000E+00  0.0000000E+00  0.0000000E+00  0.0000000E+00  0.0000000E+00  0.0000000E+00  0.0000000E+00  0.0000000E+00  0.0000000E+00  0.0000000E+00  0.0000000E+00  0.0000000E+00  0.0000000E+00  0.0000000E+00  0.0000000E+00  0.0000000E+00  0.0000000E+00  0.0000000E+00  0.0000000E+00  0.0000000E+00  0.0000000E+00  0.0000000E+00  0.0000000E+00  0.0000000E+00  0.0000000E+00  0.0000000E+00  0.0000000E+00  0.0000000E+00  0.0000000E+00  0.0000000E+00  0.0000000E+00  0.0000000E+00  0.0000000E+00  0.0000000E+00  0.0000000E+00  0.0000000E+00  0.0000000E+00  0.0000000E+00  0.0000000E+00  0.0000000E+00  0.0000000E+00  0.0000000E+00  0.0000000E+00  0.0000000E+00  0.0000000E+00  0.0000000E+00  0.0000000E+00  0.0000000E+00  0.0000000E+00  0.0000000E+00  0.0000000E+00  0.0000000E+00  0.0000000E+00  0.4284195E-02  0.2927091E+00  0.0000000E+00  0.0000000E+00
  0.1529999E+01  0.0000000E+00  0.0000000E+00  0.0000000E+00  0.0000000E+00  0.0000000E+00  0.0000000E+00  0.0000000E+00  0.0000000E+00  0.0000000E+00  0.0000000E+00  0.0000000E+00  0.0000000E+00  0.0000000E+00  0.0000000E+00  0.0000000E+00  0.0000000E+00  0.3002409E-01  0.6274378E+00  0.0000000E+00  0.0000000E+00  0.0000000E+00  0.0000000E+00  0.4012280E-02  0.2123249E+00  0.0000000E+00  0.0000000E+00  0.5884653E-02  0.2099060E+00  0.0000000E+00  0.0000000E+00  0.0000000E+00  0.0000000E+00  0.0000000E+00  0.0000000E+00  0.0000000E+00  0.0000000E+00  0.0000000E+00  0.0000000E+00  0.0000000E+00  0.0000000E+00  0.8024556E-02  0.4246463E+00  0.0000000E+00  0.0000000E+00  0.0000000E+00  0.0000000E+00  0.0000000E+00  0.0000000E+00  0.0000000E+00  0.0000000E+00  0.0000000E+00  0.0000000E+00  0.0000000E+00  0.0000000E+00  0.0000000E+00  0.0000000E+00  0.0000000E+00  0.0000000E+00  0.0000000E+00  0.0000000E+00  0.6633706E-01  0.9948776E+00  0.0000000E+00  0.0000000E+00  0.0000000E+00  0.0000000E+00  0.0000000E+00  0.0000000E+00  0.0000000E+00  0.0000000E+00  0.0000000E+00  0.0000000E+00  0.0000000E+00  0.0000000E+00  0.0000000E+00  0.0000000E+00  0.0000000E+00  0.0000000E+00  0.0000000E+00  0.0000000E+00  0.0000000E+00  0.0000000E+00  0.4691266E-02  0.2482561E+00  0.0000000E+00  0.0000000E+00  0.0000000E+00  0.0000000E+00  0.0000000E+00  0.0000000E+00  0.0000000E+00  0.0000000E+00  0.7115082E+00  0.2307044E+01  0.0000000E+00  0.0000000E+00  0.0000000E+00  0.0000000E+00  0.0000000E+00  0.0000000E+00  0.0000000E+00  0.0000000E+00  0.0000000E+00  0.0000000E+00  0.0000000E+00  0.0000000E+00  0.0000000E+00  0.0000000E+00  0.0000000E+00  0.0000000E+00  0.0000000E+00  0.0000000E+00  0.1876513E-01  0.7020465E+00  0.0000000E+00  0.0000000E+00  0.0000000E+00  0.0000000E+00  0.1364150E-01  0.3913395E+00  0.0000000E+00  0.0000000E+00  0.5349688E-03  0.6331153E-01  0.0000000E+00  0.0000000E+00  0.0000000E+00  0.0000000E+00  0.0000000E+00  0.0000000E+00  0.3209829E-02  0.1899144E+00  0.0000000E+00  0.0000000E+00  0.8024513E-03  0.9496779E-01  0.0000000E+00  0.0000000E+00  0.0000000E+00  0.0000000E+00  0.0000000E+00  0.0000000E+00  0.0000000E+00  0.0000000E+00  0.0000000E+00  0.0000000E+00  0.0000000E+00  0.0000000E+00  0.0000000E+00  0.0000000E+00  0.0000000E+00  0.0000000E+00  0.0000000E+00  0.0000000E+00  0.0000000E+00  0.0000000E+00  0.0000000E+00  0.0000000E+00  0.0000000E+00  0.0000000E+00  0.0000000E+00  0.0000000E+00  0.0000000E+00  0.0000000E+00  0.0000000E+00  0.0000000E+00  0.0000000E+00  0.0000000E+00  0.0000000E+00  0.0000000E+00  0.0000000E+00  0.0000000E+00  0.0000000E+00  0.0000000E+00  0.0000000E+00  0.0000000E+00  0.0000000E+00  0.0000000E+00  0.0000000E+00  0.0000000E+00  0.0000000E+00  0.0000000E+00  0.0000000E+00  0.0000000E+00  0.0000000E+00  0.0000000E+00  0.0000000E+00  0.0000000E+00  0.0000000E+00  0.0000000E+00  0.0000000E+00  0.0000000E+00  0.0000000E+00  0.0000000E+00  0.0000000E+00  0.0000000E+00  0.5490431E-02  0.3248547E+00  0.0000000E+00  0.0000000E+00
  0.1559999E+01  0.0000000E+00  0.0000000E+00  0.0000000E+00  0.0000000E+00  0.0000000E+00  0.0000000E+00  0.0000000E+00  0.0000000E+00  0.0000000E+00  0.0000000E+00  0.0000000E+00  0.0000000E+00  0.0000000E+00  0.0000000E+00  0.0000000E+00  0.0000000E+00  0.2888063E-01  0.6035363E+00  0.0000000E+00  0.0000000E+00  0.0000000E+00  0.0000000E+00  0.6946955E-02  0.2739735E+00  0.0000000E+00  0.0000000E+00  0.1543773E-02  0.1054761E+00  0.0000000E+00  0.0000000E+00  0.0000000E+00  0.0000000E+00  0.0000000E+00  0.0000000E+00  0.0000000E+00  0.0000000E+00  0.0000000E+00  0.0000000E+00  0.0000000E+00  0.0000000E+00  0.9262723E-02  0.4474427E+00  0.0000000E+00  0.0000000E+00  0.0000000E+00  0.0000000E+00  0.0000000E+00  0.0000000E+00  0.0000000E+00  0.0000000E+00  0.0000000E+00  0.0000000E+00  0.0000000E+00  0.0000000E+00  0.0000000E+00  0.0000000E+00  0.0000000E+00  0.0000000E+00  0.0000000E+00  0.0000000E+00  0.1698164E+00  0.1555426E+01  0.0000000E+00  0.0000000E+00  0.0000000E+00  0.0000000E+00  0.0000000E+00  0.0000000E+00  0.0000000E+00  0.0000000E+00  0.0000000E+00  0.0000000E+00  0.0000000E+00  0.0000000E+00  0.0000000E+00  0.0000000E+00  0.0000000E+00  0.0000000E+00  0.0000000E+00  0.0000000E+00  0.0000000E+00  0.0000000E+00  0.4512587E-02  0.2388013E+00  0.0000000E+00  0.0000000E+00  0.0000000E+00  0.0000000E+00  0.0000000E+00  0.0000000E+00  0.0000000E+00  0.0000000E+00  0.9761735E+00  0.2665998E+01  0.0000000E+00  0.0000000E+00  0.0000000E+00  0.0000000E+00  0.0000000E+00  0.0000000E+00  0.0000000E+00  0.0000000E+00  0.0000000E+00  0.0000000E+00  0.0000000E+00  0.0000000E+00  0.0000000E+00  0.0000000E+00  0.0000000E+00  0.0000000E+00  0.0000000E+00  0.0000000E+00  0.2527034E-01  0.7989213E+00  0.0000000E+00  0.0000000E+00  0.0000000E+00  0.0000000E+00  0.2006882E-01  0.4653839E+00  0.0000000E+00  0.0000000E+00  0.1543773E-02  0.1054761E+00  0.7718861E-03  0.9135225E-01  0.0000000E+00  0.0000000E+00  0.0000000E+00  0.0000000E+00  0.2315643E-02  0.1582121E+00  0.0000000E+00  0.0000000E+00  0.3859432E-02  0.2042381E+00  0.3087546E-02  0.2583694E+00  0.0000000E+00  0.0000000E+00  0.0000000E+00  0.0000000E+00  0.0000000E+00  0.0000000E+00  0.0000000E+00  0.0000000E+00  0.0000000E+00  0.0000000E+00  0.0000000E+00  0.0000000E+00  0.0000000E+00  0.0000000E+00  0.0000000E+00  0.0000000E+00  0.0000000E+00  0.0000000E+00  0.0000000E+00  0.0000000E+00  0.0000000E+00  0.0000000E+00  0.0000000E+00  0.0000000E+00  0.0000000E+00  0.0000000E+00  0.0000000E+00  0.0000000E+00  0.0000000E+00  0.0000000E+00  0.0000000E+00  0.0000000E+00  0.0000000E+00  0.0000000E+00  0.0000000E+00  0.0000000E+00  0.0000000E+00  0.0000000E+00  0.0000000E+00  0.0000000E+00  0.0000000E+00  0.0000000E+00  0.0000000E+00  0.0000000E+00  0.0000000E+00  0.0000000E+00  0.0000000E+00  0.0000000E+00  0.0000000E+00  0.0000000E+00  0.0000000E+00  0.0000000E+00  0.0000000E+00  0.0000000E+00  0.0000000E+00  0.0000000E+00  0.0000000E+00  0.0000000E+00  0.1452373E-01  0.5180631E+00  0.0000000E+00  0.0000000E+00
  0.1589999E+01  0.0000000E+00  0.0000000E+00  0.0000000E+00  0.0000000E+00  0.0000000E+00  0.0000000E+00  0.0000000E+00  0.0000000E+00  0.0000000E+00  0.0000000E+00  0.0000000E+00  0.0000000E+00  0.0000000E+00  0.0000000E+00  0.0000000E+00  0.0000000E+00  0.4083252E-01  0.7037225E+00  0.0000000E+00  0.0000000E+00  0.0000000E+00  0.0000000E+00  0.7430318E-02  0.2779856E+00  0.0000000E+00  0.0000000E+00  0.9411853E-02  0.2553707E+00  0.0000000E+00  0.0000000E+00  0.0000000E+00  0.0000000E+00  0.0000000E+00  0.0000000E+00  0.0000000E+00  0.0000000E+00  0.0000000E+00  0.0000000E+00  0.0000000E+00  0.0000000E+00  0.1188860E-01  0.4973185E+00  0.0000000E+00  0.0000000E+00  0.0000000E+00  0.0000000E+00  0.0000000E+00  0.0000000E+00  0.0000000E+00  0.0000000E+00  0.0000000E+00  0.0000000E+00  0.0000000E+00  0.0000000E+00  0.0000000E+00  0.0000000E+00  0.0000000E+00  0.0000000E+00  0.0000000E+00  0.0000000E+00  0.3170289E+00  0.2079962E+01  0.0000000E+00  0.0000000E+00  0.0000000E+00  0.0000000E+00  0.0000000E+00  0.0000000E+00  0.0000000E+00  0.0000000E+00  0.0000000E+00  0.0000000E+00  0.0000000E+00  0.0000000E+00  0.0000000E+00  0.0000000E+00  0.0000000E+00  0.0000000E+00  0.0000000E+00  0.0000000E+00  0.0000000E+00  0.0000000E+00  0.1476910E-01  0.4236838E+00  0.0000000E+00  0.0000000E+00  0.0000000E+00  0.0000000E+00  0.0000000E+00  0.0000000E+00  0.0000000E+00  0.0000000E+00  0.1329084E+01  0.3051436E+01  0.0000000E+00  0.0000000E+00  0.0000000E+00  0.0000000E+00  0.0000000E+00  0.0000000E+00  0.0000000E+00  0.0000000E+00  0.0000000E+00  0.0000000E+00  0.0000000E+00  0.0000000E+00  0.1486070E-02  0.1758741E+00  0.0000000E+00  0.0000000E+00  0.0000000E+00  0.0000000E+00  0.3301365E-01  0.8957636E+00  0.0000000E+00  0.0000000E+00  0.0000000E+00  0.0000000E+00  0.1783284E-01  0.4304399E+00  0.0000000E+00  0.0000000E+00  0.1486070E-02  0.1015339E+00  0.1486053E-02  0.1243560E+00  0.0000000E+00  0.0000000E+00  0.0000000E+00  0.0000000E+00  0.2972156E-02  0.1758541E+00  0.0000000E+00  0.0000000E+00  0.1263150E-01  0.3623634E+00  0.7430339E-02  0.3932065E+00  0.0000000E+00  0.0000000E+00  0.0000000E+00  0.0000000E+00  0.0000000E+00  0.0000000E+00  0.0000000E+00  0.0000000E+00  0.0000000E+00  0.0000000E+00  0.0000000E+00  0.0000000E+00  0.0000000E+00  0.0000000E+00  0.0000000E+00  0.0000000E+00  0.0000000E+00  0.0000000E+00  0.0000000E+00  0.0000000E+00  0.0000000E+00  0.0000000E+00  0.0000000E+00  0.0000000E+00  0.0000000E+00  0.0000000E+00  0.0000000E+00  0.0000000E+00  0.0000000E+00  0.0000000E+00  0.0000000E+00  0.0000000E+00  0.0000000E+00  0.0000000E+00  0.0000000E+00  0.0000000E+00  0.0000000E+00  0.0000000E+00  0.0000000E+00  0.0000000E+00  0.0000000E+00  0.0000000E+00  0.0000000E+00  0.0000000E+00  0.0000000E+00  0.0000000E+00  0.0000000E+00  0.0000000E+00  0.0000000E+00  0.0000000E+00  0.0000000E+00  0.0000000E+00  0.0000000E+00  0.0000000E+00  0.0000000E+00  0.0000000E+00  0.0000000E+00  0.0000000E+00  0.1652267E-01  0.5420997E+00  0.0000000E+00  0.0000000E+00
  0.1619999E+01  0.0000000E+00  0.0000000E+00  0.0000000E+00  0.0000000E+00  0.0000000E+00  0.0000000E+00  0.0000000E+00  0.0000000E+00  0.0000000E+00  0.0000000E+00  0.0000000E+00  0.0000000E+00  0.0000000E+00  0.0000000E+00  0.0000000E+00  0.0000000E+00  0.5105115E-01  0.7719025E+00  0.0000000E+00  0.0000000E+00  0.0000000E+00  0.0000000E+00  0.8589262E-02  0.2933276E+00  0.0000000E+00  0.0000000E+00  0.6203325E-02  0.2035288E+00  0.0000000E+00  0.0000000E+00  0.0000000E+00  0.0000000E+00  0.0000000E+00  0.0000000E+00  0.0000000E+00  0.0000000E+00  0.0000000E+00  0.0000000E+00  0.0000000E+00  0.0000000E+00  0.2576788E-01  0.7183481E+00  0.0000000E+00  0.0000000E+00  0.0000000E+00  0.0000000E+00  0.0000000E+00  0.0000000E+00  0.0000000E+00  0.0000000E+00  0.0000000E+00  0.0000000E+00  0.0000000E+00  0.0000000E+00  0.0000000E+00  0.0000000E+00  0.0000000E+00  0.0000000E+00  0.0000000E+00  0.0000000E+00  0.5134484E+00  0.2583895E+01  0.0000000E+00  0.0000000E+00  0.0000000E+00  0.0000000E+00  0.0000000E+00  0.0000000E+00  0.0000000E+00  0.0000000E+00  0.0000000E+00  0.0000000E+00  0.0000000E+00  0.0000000E+00  0.0000000E+00  0.0000000E+00  0.0000000E+00  0.0000000E+00  0.0000000E+00  0.0000000E+00  0.0000000E+00  0.0000000E+00  0.3096570E-01  0.6016936E+00  0.0000000E+00  0.0000000E+00  0.0000000E+00  0.0000000E+00  0.0000000E+00  0.0000000E+00  0.0000000E+00  0.0000000E+00  0.1549395E+01  0.3282485E+01  0.0000000E+00  0.0000000E+00  0.0000000E+00  0.0000000E+00  0.0000000E+00  0.0000000E+00  0.0000000E+00  0.0000000E+00  0.0000000E+00  0.0000000E+00  0.0000000E+00  0.0000000E+00  0.1431541E-02  0.1694176E+00  0.0000000E+00  0.0000000E+00  0.0000000E+00  0.0000000E+00  0.3347599E-01  0.8852834E+00  0.0000000E+00  0.0000000E+00  0.0000000E+00  0.0000000E+00  0.3006268E-01  0.5481714E+00  0.0000000E+00  0.0000000E+00  0.5248981E-02  0.1872328E+00  0.5726195E-02  0.2395317E+00  0.0000000E+00  0.0000000E+00  0.0000000E+00  0.0000000E+00  0.7873530E-02  0.2808488E+00  0.0000000E+00  0.0000000E+00  0.2004155E-01  0.4478042E+00  0.1002072E-01  0.4481417E+00  0.0000000E+00  0.0000000E+00  0.0000000E+00  0.0000000E+00  0.0000000E+00  0.0000000E+00  0.0000000E+00  0.0000000E+00  0.0000000E+00  0.0000000E+00  0.0000000E+00  0.0000000E+00  0.0000000E+00  0.0000000E+00  0.0000000E+00  0.0000000E+00  0.0000000E+00  0.0000000E+00  0.0000000E+00  0.0000000E+00  0.0000000E+00  0.0000000E+00  0.0000000E+00  0.0000000E+00  0.0000000E+00  0.0000000E+00  0.0000000E+00  0.0000000E+00  0.0000000E+00  0.0000000E+00  0.0000000E+00  0.0000000E+00  0.0000000E+00  0.0000000E+00  0.0000000E+00  0.0000000E+00  0.0000000E+00  0.0000000E+00  0.0000000E+00  0.0000000E+00  0.0000000E+00  0.0000000E+00  0.0000000E+00  0.0000000E+00  0.0000000E+00  0.0000000E+00  0.0000000E+00  0.0000000E+00  0.0000000E+00  0.0000000E+00  0.0000000E+00  0.0000000E+00  0.0000000E+00  0.0000000E+00  0.0000000E+00  0.0000000E+00  0.0000000E+00  0.0000000E+00  0.2448692E-01  0.6475590E+00  0.0000000E+00  0.0000000E+00
  0.1649999E+01  0.0000000E+00  0.0000000E+00  0.0000000E+00  0.0000000E+00  0.0000000E+00  0.0000000E+00  0.0000000E+00  0.0000000E+00  0.0000000E+00  0.0000000E+00  0.0000000E+00  0.0000000E+00  0.0000000E+00  0.0000000E+00  0.0000000E+00  0.0000000E+00  0.7986864E-01  0.9562286E+00  0.0000000E+00  0.0000000E+00  0.0000000E+00  0.0000000E+00  0.1724949E-01  0.4079341E+00  0.0000000E+00  0.0000000E+00  0.1333945E-01  0.2928618E+00  0.0000000E+00  0.0000000E+00  0.0000000E+00  0.0000000E+00  0.0000000E+00  0.0000000E+00  0.0000000E+00  0.0000000E+00  0.0000000E+00  0.0000000E+00  0.0000000E+00  0.0000000E+00  0.3725878E-01  0.8478193E+00  0.0000000E+00  0.0000000E+00  0.0000000E+00  0.0000000E+00  0.0000000E+00  0.0000000E+00  0.0000000E+00  0.0000000E+00  0.0000000E+00  0.0000000E+00  0.0000000E+00  0.0000000E+00  0.0000000E+00  0.0000000E+00  0.0000000E+00  0.0000000E+00  0.0000000E+00  0.0000000E+00  0.7792211E+00  0.3083026E+01  0.0000000E+00  0.0000000E+00  0.0000000E+00  0.0000000E+00  0.0000000E+00  0.0000000E+00  0.0000000E+00  0.0000000E+00  0.0000000E+00  0.0000000E+00  0.0000000E+00  0.0000000E+00  0.0000000E+00  0.0000000E+00  0.0000000E+00  0.0000000E+00  0.0000000E+00  0.0000000E+00  0.0000000E+00  0.0000000E+00  0.4275735E-01  0.6937799E+00  0.0000000E+00  0.0000000E+00  0.0000000E+00  0.0000000E+00  0.0000000E+00  0.0000000E+00  0.0000000E+00  0.0000000E+00  0.1825230E+01  0.3502777E+01  0.0000000E+00  0.0000000E+00  0.0000000E+00  0.0000000E+00  0.0000000E+00  0.0000000E+00  0.0000000E+00  0.0000000E+00  0.0000000E+00  0.0000000E+00  0.0000000E+00  0.0000000E+00  0.5519835E-02  0.3265922E+00  0.0000000E+00  0.0000000E+00  0.0000000E+00  0.0000000E+00  0.4517796E-01  0.1009467E+01  0.0000000E+00  0.0000000E+00  0.0000000E+00  0.0000000E+00  0.2621926E-01  0.5027001E+00  0.0000000E+00  0.0000000E+00  0.7359805E-02  0.2176361E+00  0.8969764E-02  0.2942944E+00  0.0000000E+00  0.0000000E+00  0.0000000E+00  0.0000000E+00  0.4829894E-02  0.2159981E+00  0.0000000E+00  0.0000000E+00  0.3104901E-01  0.5469093E+00  0.1103979E-01  0.4618053E+00  0.0000000E+00  0.0000000E+00  0.0000000E+00  0.0000000E+00  0.0000000E+00  0.0000000E+00  0.0000000E+00  0.0000000E+00  0.0000000E+00  0.0000000E+00  0.0000000E+00  0.0000000E+00  0.0000000E+00  0.0000000E+00  0.0000000E+00  0.0000000E+00  0.0000000E+00  0.0000000E+00  0.0000000E+00  0.0000000E+00  0.0000000E+00  0.0000000E+00  0.0000000E+00  0.0000000E+00  0.0000000E+00  0.0000000E+00  0.0000000E+00  0.0000000E+00  0.0000000E+00  0.0000000E+00  0.0000000E+00  0.0000000E+00  0.0000000E+00  0.0000000E+00  0.0000000E+00  0.0000000E+00  0.0000000E+00  0.0000000E+00  0.0000000E+00  0.0000000E+00  0.0000000E+00  0.0000000E+00  0.0000000E+00  0.0000000E+00  0.0000000E+00  0.0000000E+00  0.0000000E+00  0.0000000E+00  0.0000000E+00  0.0000000E+00  0.0000000E+00  0.0000000E+00  0.0000000E+00  0.0000000E+00  0.0000000E+00  0.0000000E+00  0.0000000E+00  0.0000000E+00  0.2714515E-01  0.6693383E+00  0.0000000E+00  0.0000000E+00
  0.1679999E+01  0.0000000E+00  0.0000000E+00  0.0000000E+00  0.0000000E+00  0.0000000E+00  0.0000000E+00  0.0000000E+00  0.0000000E+00  0.0000000E+00  0.0000000E+00  0.0000000E+00  0.0000000E+00  0.0000000E+00  0.0000000E+00  0.0000000E+00  0.0000000E+00  0.7237177E-01  0.8947621E+00  0.0000000E+00  0.0000000E+00  0.0000000E+00  0.0000000E+00  0.1730422E-01  0.4012786E+00  0.0000000E+00  0.0000000E+00  0.1153639E-01  0.2675171E+00  0.0000000E+00  0.0000000E+00  0.0000000E+00  0.0000000E+00  0.0000000E+00  0.0000000E+00  0.0000000E+00  0.0000000E+00  0.0000000E+00  0.0000000E+00  0.0000000E+00  0.0000000E+00  0.3860243E-01  0.8474918E+00  0.0000000E+00  0.0000000E+00  0.0000000E+00  0.0000000E+00  0.0000000E+00  0.0000000E+00  0.0000000E+00  0.0000000E+00  0.0000000E+00  0.0000000E+00  0.0000000E+00  0.0000000E+00  0.0000000E+00  0.0000000E+00  0.0000000E+00  0.0000000E+00  0.0000000E+00  0.0000000E+00  0.1024044E+01  0.3494274E+01  0.0000000E+00  0.0000000E+00  0.0000000E+00  0.0000000E+00  0.0000000E+00  0.0000000E+00  0.0000000E+00  0.0000000E+00  0.0000000E+00  0.0000000E+00  0.0000000E+00  0.0000000E+00  0.0000000E+00  0.0000000E+00  0.0000000E+00  0.0000000E+00  0.0000000E+00  0.0000000E+00  0.0000000E+00  0.0000000E+00  0.6381167E-01  0.8315614E+00  0.0000000E+00  0.0000000E+00  0.0000000E+00  0.0000000E+00  0.6655565E-03  0.7876657E-01  0.0000000E+00  0.0000000E+00  0.2035745E+01  0.3605129E+01  0.0000000E+00  0.0000000E+00  0.0000000E+00  0.0000000E+00  0.0000000E+00  0.0000000E+00  0.0000000E+00  0.0000000E+00  0.0000000E+00  0.0000000E+00  0.0000000E+00  0.0000000E+00  0.1597340E-01  0.5454985E+00  0.0000000E+00  0.0000000E+00  0.0000000E+00  0.0000000E+00  0.3735339E-01  0.9016204E+00  0.0000000E+00  0.0000000E+00  0.0000000E+00  0.0000000E+00  0.2595678E-01  0.4912322E+00  0.0000000E+00  0.0000000E+00  0.7542973E-02  0.2163861E+00  0.1730449E-01  0.4012786E+00  0.0000000E+00  0.0000000E+00  0.0000000E+00  0.0000000E+00  0.9317781E-02  0.2945816E+00  0.0000000E+00  0.0000000E+00  0.5790367E-01  0.7324259E+00  0.1730455E-01  0.5677552E+00  0.0000000E+00  0.0000000E+00  0.0000000E+00  0.0000000E+00  0.0000000E+00  0.0000000E+00  0.0000000E+00  0.0000000E+00  0.0000000E+00  0.0000000E+00  0.0000000E+00  0.0000000E+00  0.0000000E+00  0.0000000E+00  0.0000000E+00  0.0000000E+00  0.0000000E+00  0.0000000E+00  0.0000000E+00  0.0000000E+00  0.0000000E+00  0.0000000E+00  0.0000000E+00  0.0000000E+00  0.0000000E+00  0.0000000E+00  0.0000000E+00  0.0000000E+00  0.0000000E+00  0.0000000E+00  0.0000000E+00  0.0000000E+00  0.0000000E+00  0.0000000E+00  0.0000000E+00  0.0000000E+00  0.0000000E+00  0.0000000E+00  0.0000000E+00  0.0000000E+00  0.0000000E+00  0.0000000E+00  0.0000000E+00  0.0000000E+00  0.0000000E+00  0.0000000E+00  0.0000000E+00  0.0000000E+00  0.0000000E+00  0.0000000E+00  0.0000000E+00  0.0000000E+00  0.0000000E+00  0.0000000E+00  0.0000000E+00  0.0000000E+00  0.0000000E+00  0.0000000E+00  0.3187649E-01  0.7122495E+00  0.0000000E+00  0.0000000E+00
  0.1709999E+01  0.0000000E+00  0.0000000E+00  0.0000000E+00  0.0000000E+00  0.0000000E+00  0.0000000E+00  0.0000000E+00  0.0000000E+00  0.0000000E+00  0.0000000E+00  0.0000000E+00  0.0000000E+00  0.0000000E+00  0.0000000E+00  0.0000000E+00  0.0000000E+00  0.9313977E-01  0.9935158E+00  0.0000000E+00  0.0000000E+00  0.0000000E+00  0.0000000E+00  0.2376914E-01  0.4618604E+00  0.0000000E+00  0.0000000E+00  0.1498981E-01  0.2994913E+00  0.0000000E+00  0.0000000E+00  0.0000000E+00  0.0000000E+00  0.0000000E+00  0.0000000E+00  0.0000000E+00  0.0000000E+00  0.0000000E+00  0.0000000E+00  0.0000000E+00  0.0000000E+00  0.5139271E-01  0.9603441E+00  0.0000000E+00  0.0000000E+00  0.0000000E+00  0.0000000E+00  0.0000000E+00  0.0000000E+00  0.0000000E+00  0.0000000E+00  0.3004515E-02  0.2514219E+00  0.0000000E+00  0.0000000E+00  0.0000000E+00  0.0000000E+00  0.0000000E+00  0.0000000E+00  0.0000000E+00  0.0000000E+00  0.1183782E+01  0.3702078E+01  0.0000000E+00  0.0000000E+00  0.0000000E+00  0.0000000E+00  0.0000000E+00  0.0000000E+00  0.0000000E+00  0.0000000E+00  0.0000000E+00  0.0000000E+00  0.0000000E+00  0.0000000E+00  0.0000000E+00  0.0000000E+00  0.0000000E+00  0.0000000E+00  0.0000000E+00  0.0000000E+00  0.0000000E+00  0.0000000E+00  0.9163745E-01  0.9776478E+00  0.0000000E+00  0.0000000E+00  0.0000000E+00  0.0000000E+00  0.6424119E-02  0.2403424E+00  0.0000000E+00  0.0000000E+00  0.2148706E+01  0.3623279E+01  0.0000000E+00  0.0000000E+00  0.0000000E+00  0.0000000E+00  0.0000000E+00  0.0000000E+00  0.0000000E+00  0.0000000E+00  0.0000000E+00  0.0000000E+00  0.0000000E+00  0.0000000E+00  0.2698139E-01  0.6963053E+00  0.0000000E+00  0.0000000E+00  0.0000000E+00  0.0000000E+00  0.5257903E-01  0.1050522E+01  0.0000000E+00  0.0000000E+00  0.0000000E+00  0.0000000E+00  0.4175653E-01  0.6115475E+00  0.0000000E+00  0.0000000E+00  0.1370510E-01  0.2864007E+00  0.2441127E-01  0.4680485E+00  0.0000000E+00  0.0000000E+00  0.0000000E+00  0.0000000E+00  0.1284828E-01  0.3397779E+00  0.0000000E+00  0.0000000E+00  0.7002271E-01  0.7906838E+00  0.1927222E-01  0.5886123E+00  0.0000000E+00  0.0000000E+00  0.0000000E+00  0.0000000E+00  0.0000000E+00  0.0000000E+00  0.0000000E+00  0.0000000E+00  0.0000000E+00  0.0000000E+00  0.0000000E+00  0.0000000E+00  0.0000000E+00  0.0000000E+00  0.0000000E+00  0.0000000E+00  0.0000000E+00  0.0000000E+00  0.0000000E+00  0.0000000E+00  0.0000000E+00  0.0000000E+00  0.0000000E+00  0.0000000E+00  0.0000000E+00  0.0000000E+00  0.0000000E+00  0.0000000E+00  0.0000000E+00  0.0000000E+00  0.0000000E+00  0.0000000E+00  0.0000000E+00  0.0000000E+00  0.0000000E+00  0.0000000E+00  0.0000000E+00  0.0000000E+00  0.0000000E+00  0.0000000E+00  0.0000000E+00  0.0000000E+00  0.0000000E+00  0.0000000E+00  0.0000000E+00  0.0000000E+00  0.0000000E+00  0.0000000E+00  0.0000000E+00  0.0000000E+00  0.0000000E+00  0.0000000E+00  0.0000000E+00  0.0000000E+00  0.0000000E+00  0.0000000E+00  0.0000000E+00  0.0000000E+00  0.3626252E-01  0.7462064E+00  0.0000000E+00  0.0000000E+00
  0.1739999E+01  0.0000000E+00  0.0000000E+00  0.0000000E+00  0.0000000E+00  0.0000000E+00  0.0000000E+00  0.0000000E+00  0.0000000E+00  0.0000000E+00  0.0000000E+00  0.0000000E+00  0.0000000E+00  0.0000000E+00  0.0000000E+00  0.0000000E+00  0.0000000E+00  0.1233285E+00  0.1119235E+01  0.0000000E+00  0.0000000E+00  0.0000000E+00  0.0000000E+00  0.3784762E-01  0.5722608E+00  0.0000000E+00  0.0000000E+00  0.1571809E-01  0.3013637E+00  0.0000000E+00  0.0000000E+00  0.0000000E+00  0.0000000E+00  0.0000000E+00  0.0000000E+00  0.0000000E+00  0.0000000E+00  0.0000000E+00  0.0000000E+00  0.0000000E+00  0.0000000E+00  0.5211769E-01  0.9503468E+00  0.0000000E+00  0.0000000E+00  0.0000000E+00  0.0000000E+00  0.0000000E+00  0.0000000E+00  0.0000000E+00  0.0000000E+00  0.2901798E-02  0.2428257E+00  0.0000000E+00  0.0000000E+00  0.0000000E+00  0.0000000E+00  0.0000000E+00  0.0000000E+00  0.0000000E+00  0.0000000E+00  0.1527124E+01  0.4098955E+01  0.0000000E+00  0.0000000E+00  0.0000000E+00  0.0000000E+00  0.0000000E+00  0.0000000E+00  0.0000000E+00  0.0000000E+00  0.0000000E+00  0.0000000E+00  0.0000000E+00  0.0000000E+00  0.0000000E+00  0.0000000E+00  0.0000000E+00  0.0000000E+00  0.0000000E+00  0.0000000E+00  0.0000000E+00  0.0000000E+00  0.1269531E+00  0.1141646E+01  0.0000000E+00  0.0000000E+00  0.0000000E+00  0.0000000E+00  0.9306801E-02  0.2842416E+00  0.0000000E+00  0.0000000E+00  0.2224863E+01  0.3665790E+01  0.0000000E+00  0.0000000E+00  0.0000000E+00  0.0000000E+00  0.0000000E+00  0.0000000E+00  0.0000000E+00  0.0000000E+00  0.0000000E+00  0.0000000E+00  0.0000000E+00  0.0000000E+00  0.4591379E-01  0.8921337E+00  0.0000000E+00  0.0000000E+00  0.0000000E+00  0.0000000E+00  0.8270060E-01  0.1293805E+01  0.0000000E+00  0.0000000E+00  0.0000000E+00  0.0000000E+00  0.5956297E-01  0.7170073E+00  0.0000000E+00  0.0000000E+00  0.1944075E-01  0.3421257E+00  0.3164271E-01  0.5234513E+00  0.0000000E+00  0.0000000E+00  0.0000000E+00  0.0000000E+00  0.1054761E-01  0.3025794E+00  0.0000000E+00  0.0000000E+00  0.8189952E-01  0.8396739E+00  0.1737282E-01  0.5492324E+00  0.0000000E+00  0.0000000E+00  0.0000000E+00  0.0000000E+00  0.0000000E+00  0.0000000E+00  0.0000000E+00  0.0000000E+00  0.0000000E+00  0.0000000E+00  0.0000000E+00  0.0000000E+00  0.0000000E+00  0.0000000E+00  0.0000000E+00  0.0000000E+00  0.0000000E+00  0.0000000E+00  0.0000000E+00  0.0000000E+00  0.0000000E+00  0.0000000E+00  0.0000000E+00  0.0000000E+00  0.0000000E+00  0.0000000E+00  0.0000000E+00  0.0000000E+00  0.0000000E+00  0.0000000E+00  0.0000000E+00  0.0000000E+00  0.0000000E+00  0.0000000E+00  0.0000000E+00  0.0000000E+00  0.0000000E+00  0.0000000E+00  0.0000000E+00  0.0000000E+00  0.0000000E+00  0.0000000E+00  0.0000000E+00  0.0000000E+00  0.0000000E+00  0.0000000E+00  0.0000000E+00  0.0000000E+00  0.0000000E+00  0.0000000E+00  0.0000000E+00  0.0000000E+00  0.0000000E+00  0.0000000E+00  0.0000000E+00  0.0000000E+00  0.0000000E+00  0.0000000E+00  0.3608383E-01  0.7315115E+00  0.0000000E+00  0.0000000E+00
  0.1769999E+01  0.0000000E+00  0.0000000E+00  0.0000000E+00  0.0000000E+00  0.0000000E+00  0.0000000E+00  0.0000000E+00  0.0000000E+00  0.0000000E+00  0.0000000E+00  0.0000000E+00  0.0000000E+00  0.0000000E+00  0.0000000E+00  0.0000000E+00  0.0000000E+00  0.1325010E+00  0.1133014E+01  0.0000000E+00  0.0000000E+00  0.0000000E+00  0.0000000E+00  0.3117904E-01  0.5107713E+00  0.0000000E+00  0.0000000E+00  0.3037954E-01  0.4167127E+00  0.0000000E+00  0.0000000E+00  0.0000000E+00  0.0000000E+00  0.0000000E+00  0.0000000E+00  0.0000000E+00  0.0000000E+00  0.0000000E+00  0.0000000E+00  0.0000000E+00  0.0000000E+00  0.5036622E-01  0.9184079E+00  0.0000000E+00  0.0000000E+00  0.0000000E+00  0.0000000E+00  0.0000000E+00  0.0000000E+00  0.0000000E+00  0.0000000E+00  0.7010686E-02  0.3709940E+00  0.0000000E+00  0.0000000E+00  0.0000000E+00  0.0000000E+00  0.0000000E+00  0.0000000E+00  0.0000000E+00  0.0000000E+00  0.1685289E+01  0.4242783E+01  0.0000000E+00  0.0000000E+00  0.0000000E+00  0.0000000E+00  0.0000000E+00  0.0000000E+00  0.0000000E+00  0.0000000E+00  0.0000000E+00  0.0000000E+00  0.0000000E+00  0.0000000E+00  0.0000000E+00  0.0000000E+00  0.0000000E+00  0.0000000E+00  0.0000000E+00  0.0000000E+00  0.0000000E+00  0.0000000E+00  0.1444217E+00  0.1187922E+01  0.0000000E+00  0.0000000E+00  0.0000000E+00  0.0000000E+00  0.1738857E-01  0.3817517E+00  0.0000000E+00  0.0000000E+00  0.2228112E+01  0.3544631E+01  0.0000000E+00  0.0000000E+00  0.0000000E+00  0.0000000E+00  0.0000000E+00  0.0000000E+00  0.0000000E+00  0.0000000E+00  0.0000000E+00  0.0000000E+00  0.0000000E+00  0.0000000E+00  0.4197210E-01  0.8385928E+00  0.0000000E+00  0.0000000E+00  0.0000000E+00  0.0000000E+00  0.7150893E-01  0.1182927E+01  0.0000000E+00  0.0000000E+00  0.0000000E+00  0.0000000E+00  0.6475668E-01  0.7346188E+00  0.0000000E+00  0.0000000E+00  0.2598247E-01  0.3805294E+00  0.5576292E-01  0.6820657E+00  0.0000000E+00  0.0000000E+00  0.0000000E+00  0.0000000E+00  0.1978673E-01  0.4071705E+00  0.0000000E+00  0.0000000E+00  0.1235156E+00  0.1010950E+01  0.2758144E-01  0.6800938E+00  0.0000000E+00  0.0000000E+00  0.0000000E+00  0.0000000E+00  0.0000000E+00  0.0000000E+00  0.0000000E+00  0.0000000E+00  0.0000000E+00  0.0000000E+00  0.0000000E+00  0.0000000E+00  0.0000000E+00  0.0000000E+00  0.0000000E+00  0.0000000E+00  0.0000000E+00  0.0000000E+00  0.0000000E+00  0.0000000E+00  0.0000000E+00  0.0000000E+00  0.0000000E+00  0.0000000E+00  0.0000000E+00  0.0000000E+00  0.0000000E+00  0.0000000E+00  0.0000000E+00  0.0000000E+00  0.0000000E+00  0.0000000E+00  0.0000000E+00  0.0000000E+00  0.0000000E+00  0.0000000E+00  0.0000000E+00  0.0000000E+00  0.0000000E+00  0.0000000E+00  0.0000000E+00  0.0000000E+00  0.0000000E+00  0.0000000E+00  0.0000000E+00  0.0000000E+00  0.0000000E+00  0.0000000E+00  0.0000000E+00  0.0000000E+00  0.0000000E+00  0.0000000E+00  0.0000000E+00  0.0000000E+00  0.0000000E+00  0.0000000E+00  0.0000000E+00  0.0000000E+00  0.4102502E-01  0.7666063E+00  0.0000000E+00  0.0000000E+00
  0.1799999E+01  0.0000000E+00  0.0000000E+00  0.0000000E+00  0.0000000E+00  0.0000000E+00  0.0000000E+00  0.0000000E+00  0.0000000E+00  0.0000000E+00  0.0000000E+00  0.0000000E+00  0.0000000E+00  0.0000000E+00  0.0000000E+00  0.0000000E+00  0.0000000E+00  0.1443930E+00  0.1167464E+01  0.0000000E+00  0.0000000E+00  0.0000000E+00  0.0000000E+00  0.4812171E-01  0.6232787E+00  0.0000000E+00  0.0000000E+00  0.3014843E-01  0.4028802E+00  0.0000000E+00  0.0000000E+00  0.0000000E+00  0.0000000E+00  0.0000000E+00  0.0000000E+00  0.0000000E+00  0.0000000E+00  0.0000000E+00  0.0000000E+00  0.0000000E+00  0.0000000E+00  0.8580761E-01  0.1177434E+01  0.0000000E+00  0.0000000E+00  0.0000000E+00  0.0000000E+00  0.0000000E+00  0.0000000E+00  0.0000000E+00  0.0000000E+00  0.6778927E-02  0.3587322E+00  0.0000000E+00  0.0000000E+00  0.0000000E+00  0.0000000E+00  0.1159552E-02  0.1372312E+00  0.0000000E+00  0.0000000E+00  0.1765639E+01  0.4271304E+01  0.0000000E+00  0.0000000E+00  0.0000000E+00  0.0000000E+00  0.0000000E+00  0.0000000E+00  0.0000000E+00  0.0000000E+00  0.0000000E+00  0.0000000E+00  0.0000000E+00  0.0000000E+00  0.0000000E+00  0.0000000E+00  0.0000000E+00  0.0000000E+00  0.0000000E+00  0.0000000E+00  0.0000000E+00  0.0000000E+00  0.1687962E+00  0.1269984E+01  0.0000000E+00  0.0000000E+00  0.0000000E+00  0.0000000E+00  0.2493030E-01  0.4492632E+00  0.0000000E+00  0.0000000E+00  0.2084816E+01  0.3407627E+01  0.0000000E+00  0.0000000E+00  0.0000000E+00  0.0000000E+00  0.0000000E+00  0.0000000E+00  0.0000000E+00  0.0000000E+00  0.0000000E+00  0.0000000E+00  0.0000000E+00  0.0000000E+00  0.7189281E-01  0.1078179E+01  0.0000000E+00  0.0000000E+00  0.0000000E+00  0.0000000E+00  0.8134893E-01  0.1240275E+01  0.0000000E+00  0.0000000E+00  0.0000000E+00  0.0000000E+00  0.6319614E-01  0.7135953E+00  0.0000000E+00  0.0000000E+00  0.4097056E-01  0.4736239E+00  0.5623860E-01  0.6734583E+00  0.0000000E+00  0.0000000E+00  0.0000000E+00  0.0000000E+00  0.2029218E-01  0.4054382E+00  0.0000000E+00  0.0000000E+00  0.1269723E+00  0.1007411E+01  0.2666971E-01  0.6576131E+00  0.0000000E+00  0.0000000E+00  0.0000000E+00  0.0000000E+00  0.0000000E+00  0.0000000E+00  0.0000000E+00  0.0000000E+00  0.0000000E+00  0.0000000E+00  0.0000000E+00  0.0000000E+00  0.0000000E+00  0.0000000E+00  0.0000000E+00  0.0000000E+00  0.0000000E+00  0.0000000E+00  0.0000000E+00  0.0000000E+00  0.0000000E+00  0.0000000E+00  0.0000000E+00  0.0000000E+00  0.0000000E+00  0.0000000E+00  0.0000000E+00  0.0000000E+00  0.0000000E+00  0.0000000E+00  0.0000000E+00  0.0000000E+00  0.0000000E+00  0.0000000E+00  0.0000000E+00  0.0000000E+00  0.0000000E+00  0.0000000E+00  0.0000000E+00  0.0000000E+00  0.0000000E+00  0.0000000E+00  0.0000000E+00  0.0000000E+00  0.0000000E+00  0.0000000E+00  0.0000000E+00  0.0000000E+00  0.0000000E+00  0.0000000E+00  0.0000000E+00  0.0000000E+00  0.0000000E+00  0.0000000E+00  0.0000000E+00  0.0000000E+00  0.0000000E+00  0.0000000E+00  0.5057787E-01  0.8366746E+00  0.0000000E+00  0.0000000E+00
  0.1829999E+01  0.0000000E+00  0.0000000E+00  0.0000000E+00  0.0000000E+00  0.0000000E+00  0.0000000E+00  0.0000000E+00  0.0000000E+00  0.0000000E+00  0.0000000E+00  0.0000000E+00  0.0000000E+00  0.0000000E+00  0.0000000E+00  0.0000000E+00  0.0000000E+00  0.1488771E+00  0.1165106E+01  0.0000000E+00  0.0000000E+00  0.0000000E+00  0.0000000E+00  0.4711789E-01  0.6066126E+00  0.0000000E+00  0.0000000E+00  0.3851664E-01  0.4475084E+00  0.0000000E+00  0.0000000E+00  0.0000000E+00  0.0000000E+00  0.0000000E+00  0.0000000E+00  0.0000000E+00  0.0000000E+00  0.0000000E+00  0.0000000E+00  0.0000000E+00  0.0000000E+00  0.1099404E+00  0.1309732E+01  0.0000000E+00  0.0000000E+00  0.0000000E+00  0.0000000E+00  0.0000000E+00  0.0000000E+00  0.0000000E+00  0.0000000E+00  0.1574054E-01  0.5375408E+00  0.0000000E+00  0.0000000E+00  0.0000000E+00  0.0000000E+00  0.1121847E-02  0.1327655E+00  0.0000000E+00  0.0000000E+00  0.1724695E+01  0.4142563E+01  0.0000000E+00  0.0000000E+00  0.0000000E+00  0.0000000E+00  0.0000000E+00  0.0000000E+00  0.0000000E+00  0.0000000E+00  0.0000000E+00  0.0000000E+00  0.0000000E+00  0.0000000E+00  0.0000000E+00  0.0000000E+00  0.0000000E+00  0.0000000E+00  0.0000000E+00  0.0000000E+00  0.0000000E+00  0.0000000E+00  0.1934783E+00  0.1328296E+01  0.0000000E+00  0.0000000E+00  0.0000000E+00  0.0000000E+00  0.4711770E-01  0.6066126E+00  0.0000000E+00  0.0000000E+00  0.1918401E+01  0.3150385E+01  0.0000000E+00  0.0000000E+00  0.0000000E+00  0.0000000E+00  0.0000000E+00  0.0000000E+00  0.0000000E+00  0.0000000E+00  0.0000000E+00  0.0000000E+00  0.0000000E+00  0.0000000E+00  0.7628487E-01  0.1092218E+01  0.0000000E+00  0.0000000E+00  0.0000000E+00  0.0000000E+00  0.9837794E-01  0.1340777E+01  0.0000000E+00  0.0000000E+00  0.0000000E+00  0.0000000E+00  0.8806462E-01  0.8324440E+00  0.0000000E+00  0.0000000E+00  0.5310045E-01  0.5247090E+00  0.9199318E-01  0.8503490E+00  0.0000000E+00  0.0000000E+00  0.0000000E+00  0.0000000E+00  0.3365542E-01  0.5131165E+00  0.0000000E+00  0.0000000E+00  0.1553796E+00  0.1093914E+01  0.4936137E-01  0.8793272E+00  0.0000000E+00  0.0000000E+00  0.0000000E+00  0.0000000E+00  0.0000000E+00  0.0000000E+00  0.0000000E+00  0.0000000E+00  0.0000000E+00  0.0000000E+00  0.0000000E+00  0.0000000E+00  0.0000000E+00  0.0000000E+00  0.0000000E+00  0.0000000E+00  0.0000000E+00  0.0000000E+00  0.0000000E+00  0.0000000E+00  0.0000000E+00  0.0000000E+00  0.0000000E+00  0.0000000E+00  0.0000000E+00  0.0000000E+00  0.0000000E+00  0.0000000E+00  0.0000000E+00  0.0000000E+00  0.0000000E+00  0.0000000E+00  0.0000000E+00  0.0000000E+00  0.0000000E+00  0.0000000E+00  0.0000000E+00  0.0000000E+00  0.0000000E+00  0.0000000E+00  0.0000000E+00  0.0000000E+00  0.0000000E+00  0.0000000E+00  0.0000000E+00  0.0000000E+00  0.0000000E+00  0.0000000E+00  0.0000000E+00  0.0000000E+00  0.0000000E+00  0.0000000E+00  0.0000000E+00  0.0000000E+00  0.0000000E+00  0.0000000E+00  0.0000000E+00  0.0000000E+00  0.3837901E-01  0.7171566E+00  0.0000000E+00  0.0000000E+00
  0.1859999E+01  0.0000000E+00  0.0000000E+00  0.0000000E+00  0.0000000E+00  0.0000000E+00  0.0000000E+00  0.0000000E+00  0.0000000E+00  0.0000000E+00  0.0000000E+00  0.1269720E-02  0.1502674E+00  0.0000000E+00  0.0000000E+00  0.0000000E+00  0.0000000E+00  0.2012517E+00  0.1335194E+01  0.0000000E+00  0.0000000E+00  0.0000000E+00  0.0000000E+00  0.6027048E-01  0.6743515E+00  0.0000000E+00  0.0000000E+00  0.5031589E-01  0.5025811E+00  0.0000000E+00  0.0000000E+00  0.0000000E+00  0.0000000E+00  0.0000000E+00  0.0000000E+00  0.0000000E+00  0.0000000E+00  0.0000000E+00  0.0000000E+00  0.0000000E+00  0.0000000E+00  0.1466027E+00  0.1486069E+01  0.0000000E+00  0.0000000E+00  0.0000000E+00  0.0000000E+00  0.0000000E+00  0.0000000E+00  0.0000000E+00  0.0000000E+00  0.2158528E-01  0.6192160E+00  0.0000000E+00  0.0000000E+00  0.0000000E+00  0.0000000E+00  0.9773424E-02  0.3854482E+00  0.0000000E+00  0.0000000E+00  0.1628235E+01  0.3994959E+01  0.0000000E+00  0.0000000E+00  0.0000000E+00  0.0000000E+00  0.0000000E+00  0.0000000E+00  0.0000000E+00  0.0000000E+00  0.0000000E+00  0.0000000E+00  0.0000000E+00  0.0000000E+00  0.2171910E-02  0.2570378E+00  0.0000000E+00  0.0000000E+00  0.0000000E+00  0.0000000E+00  0.0000000E+00  0.0000000E+00  0.2177615E+00  0.1386723E+01  0.0000000E+00  0.0000000E+00  0.0000000E+00  0.0000000E+00  0.6624306E-01  0.7066976E+00  0.0000000E+00  0.0000000E+00  0.1730684E+01  0.2953647E+01  0.0000000E+00  0.0000000E+00  0.0000000E+00  0.0000000E+00  0.0000000E+00  0.0000000E+00  0.0000000E+00  0.0000000E+00  0.0000000E+00  0.0000000E+00  0.0000000E+00  0.0000000E+00  0.9773578E-01  0.1215375E+01  0.0000000E+00  0.0000000E+00  0.0000000E+00  0.0000000E+00  0.9776963E-01  0.1315021E+01  0.0000000E+00  0.0000000E+00  0.0000000E+00  0.0000000E+00  0.8850515E-01  0.8156531E+00  0.0000000E+00  0.0000000E+00  0.7601668E-01  0.6191353E+00  0.1091394E+00  0.9090772E+00  0.0000000E+00  0.0000000E+00  0.0000000E+00  0.0000000E+00  0.4072354E-01  0.5550325E+00  0.0000000E+00  0.0000000E+00  0.1759253E+00  0.1150462E+01  0.5755538E-01  0.9338952E+00  0.0000000E+00  0.0000000E+00  0.0000000E+00  0.0000000E+00  0.0000000E+00  0.0000000E+00  0.0000000E+00  0.0000000E+00  0.0000000E+00  0.0000000E+00  0.0000000E+00  0.0000000E+00  0.0000000E+00  0.0000000E+00  0.0000000E+00  0.0000000E+00  0.0000000E+00  0.0000000E+00  0.0000000E+00  0.0000000E+00  0.0000000E+00  0.0000000E+00  0.0000000E+00  0.0000000E+00  0.0000000E+00  0.0000000E+00  0.0000000E+00  0.0000000E+00  0.0000000E+00  0.0000000E+00  0.0000000E+00  0.0000000E+00  0.0000000E+00  0.0000000E+00  0.0000000E+00  0.0000000E+00  0.0000000E+00  0.0000000E+00  0.0000000E+00  0.0000000E+00  0.0000000E+00  0.0000000E+00  0.0000000E+00  0.0000000E+00  0.0000000E+00  0.0000000E+00  0.0000000E+00  0.0000000E+00  0.0000000E+00  0.0000000E+00  0.0000000E+00  0.0000000E+00  0.0000000E+00  0.0000000E+00  0.0000000E+00  0.0000000E+00  0.0000000E+00  0.0000000E+00  0.5201139E-01  0.8209332E+00  0.0000000E+00  0.0000000E+00
  0.1889999E+01  0.0000000E+00  0.0000000E+00  0.0000000E+00  0.0000000E+00  0.0000000E+00  0.0000000E+00  0.0000000E+00  0.0000000E+00  0.0000000E+00  0.0000000E+00  0.1229744E-01  0.4600741E+00  0.0000000E+00  0.0000000E+00  0.0000000E+00  0.0000000E+00  0.1973746E+00  0.1292864E+01  0.0000000E+00  0.0000000E+00  0.0000000E+00  0.0000000E+00  0.6363162E-01  0.6816550E+00  0.0000000E+00  0.0000000E+00  0.5258752E-01  0.5054439E+00  0.0000000E+00  0.0000000E+00  0.0000000E+00  0.0000000E+00  0.0000000E+00  0.0000000E+00  0.0000000E+00  0.0000000E+00  0.0000000E+00  0.0000000E+00  0.0000000E+00  0.0000000E+00  0.1777476E+00  0.1608332E+01  0.0000000E+00  0.0000000E+00  0.0000000E+00  0.0000000E+00  0.0000000E+00  0.0000000E+00  0.0000000E+00  0.0000000E+00  0.1967578E-01  0.5818322E+00  0.0000000E+00  0.0000000E+00  0.0000000E+00  0.0000000E+00  0.6310519E-02  0.3048358E+00  0.0000000E+00  0.0000000E+00  0.1557963E+01  0.3836601E+01  0.0000000E+00  0.0000000E+00  0.0000000E+00  0.0000000E+00  0.0000000E+00  0.0000000E+00  0.0000000E+00  0.0000000E+00  0.0000000E+00  0.0000000E+00  0.0000000E+00  0.0000000E+00  0.0000000E+00  0.0000000E+00  0.0000000E+00  0.0000000E+00  0.0000000E+00  0.0000000E+00  0.0000000E+00  0.0000000E+00  0.2502531E+00  0.1453904E+01  0.0000000E+00  0.0000000E+00  0.0000000E+00  0.0000000E+00  0.6047596E-01  0.6646842E+00  0.0000000E+00  0.0000000E+00  0.1495209E+01  0.2695462E+01  0.0000000E+00  0.0000000E+00  0.0000000E+00  0.0000000E+00  0.0000000E+00  0.0000000E+00  0.0000000E+00  0.0000000E+00  0.0000000E+00  0.0000000E+00  0.0000000E+00  0.0000000E+00  0.8940005E-01  0.1144126E+01  0.0000000E+00  0.0000000E+00  0.0000000E+00  0.0000000E+00  0.1229747E+00  0.1479142E+01  0.0000000E+00  0.0000000E+00  0.0000000E+00  0.0000000E+00  0.1099082E+00  0.8973517E+00  0.0000000E+00  0.0000000E+00  0.9851373E-01  0.6984556E+00  0.1193746E+00  0.9506645E+00  0.0000000E+00  0.0000000E+00  0.0000000E+00  0.0000000E+00  0.4680287E-01  0.5852827E+00  0.0000000E+00  0.0000000E+00  0.1908917E+00  0.1193401E+01  0.5574275E-01  0.9044815E+00  0.0000000E+00  0.0000000E+00  0.0000000E+00  0.0000000E+00  0.0000000E+00  0.0000000E+00  0.0000000E+00  0.0000000E+00  0.0000000E+00  0.0000000E+00  0.0000000E+00  0.0000000E+00  0.0000000E+00  0.0000000E+00  0.0000000E+00  0.0000000E+00  0.0000000E+00  0.0000000E+00  0.0000000E+00  0.0000000E+00  0.0000000E+00  0.0000000E+00  0.0000000E+00  0.0000000E+00  0.0000000E+00  0.0000000E+00  0.0000000E+00  0.0000000E+00  0.0000000E+00  0.0000000E+00  0.0000000E+00  0.0000000E+00  0.0000000E+00  0.0000000E+00  0.0000000E+00  0.0000000E+00  0.0000000E+00  0.0000000E+00  0.0000000E+00  0.0000000E+00  0.0000000E+00  0.0000000E+00  0.0000000E+00  0.0000000E+00  0.0000000E+00  0.0000000E+00  0.0000000E+00  0.0000000E+00  0.0000000E+00  0.0000000E+00  0.0000000E+00  0.0000000E+00  0.0000000E+00  0.0000000E+00  0.0000000E+00  0.0000000E+00  0.0000000E+00  0.0000000E+00  0.6386620E-01  0.8947673E+00  0.0000000E+00  0.0000000E+00
  0.1919999E+01  0.0000000E+00  0.0000000E+00  0.0000000E+00  0.0000000E+00  0.0000000E+00  0.0000000E+00  0.0000000E+00  0.0000000E+00  0.0000000E+00  0.0000000E+00  0.2621564E-01  0.6609638E+00  0.0000000E+00  0.0000000E+00  0.0000000E+00  0.0000000E+00  0.2383221E+00  0.1411374E+01  0.0000000E+00  0.0000000E+00  0.0000000E+00  0.0000000E+00  0.7643589E-01  0.7346583E+00  0.0000000E+00  0.0000000E+00  0.6998097E-01  0.5728015E+00  0.0000000E+00  0.0000000E+00  0.0000000E+00  0.0000000E+00  0.0000000E+00  0.0000000E+00  0.5095695E-03  0.6030616E-01  0.0000000E+00  0.0000000E+00  0.0000000E+00  0.0000000E+00  0.2048478E+00  0.1697729E+01  0.0000000E+00  0.0000000E+00  0.0000000E+00  0.0000000E+00  0.0000000E+00  0.0000000E+00  0.0000000E+00  0.0000000E+00  0.3813186E-01  0.7968722E+00  0.0000000E+00  0.0000000E+00  0.0000000E+00  0.0000000E+00  0.1426815E-01  0.4510801E+00  0.0000000E+00  0.0000000E+00  0.1356132E+01  0.3497246E+01  0.0000000E+00  0.0000000E+00  0.0000000E+00  0.0000000E+00  0.0000000E+00  0.0000000E+00  0.0000000E+00  0.0000000E+00  0.0000000E+00  0.0000000E+00  0.0000000E+00  0.0000000E+00  0.1222962E-01  0.5907729E+00  0.0000000E+00  0.0000000E+00  0.0000000E+00  0.0000000E+00  0.0000000E+00  0.0000000E+00  0.3014776E+00  0.1579543E+01  0.0000000E+00  0.0000000E+00  0.0000000E+00  0.0000000E+00  0.1228049E+00  0.9398136E+00  0.0000000E+00  0.0000000E+00  0.1407035E+01  0.2519535E+01  0.0000000E+00  0.0000000E+00  0.0000000E+00  0.0000000E+00  0.0000000E+00  0.0000000E+00  0.0000000E+00  0.0000000E+00  0.0000000E+00  0.0000000E+00  0.0000000E+00  0.0000000E+00  0.1202602E+00  0.1304691E+01  0.0000000E+00  0.0000000E+00  0.0000000E+00  0.0000000E+00  0.9533067E-01  0.1257768E+01  0.0000000E+00  0.0000000E+00  0.0000000E+00  0.0000000E+00  0.1095584E+00  0.8898367E+00  0.0000000E+00  0.0000000E+00  0.1141400E+00  0.7391052E+00  0.1279022E+00  0.9544950E+00  0.0000000E+00  0.0000000E+00  0.0000000E+00  0.0000000E+00  0.6267728E-01  0.6659061E+00  0.0000000E+00  0.0000000E+00  0.2063784E+00  0.1211016E+01  0.6012933E-01  0.9245217E+00  0.0000000E+00  0.0000000E+00  0.0000000E+00  0.0000000E+00  0.0000000E+00  0.0000000E+00  0.0000000E+00  0.0000000E+00  0.0000000E+00  0.0000000E+00  0.0000000E+00  0.0000000E+00  0.0000000E+00  0.0000000E+00  0.0000000E+00  0.0000000E+00  0.0000000E+00  0.0000000E+00  0.0000000E+00  0.0000000E+00  0.0000000E+00  0.0000000E+00  0.0000000E+00  0.0000000E+00  0.0000000E+00  0.0000000E+00  0.0000000E+00  0.0000000E+00  0.0000000E+00  0.0000000E+00  0.0000000E+00  0.0000000E+00  0.0000000E+00  0.0000000E+00  0.0000000E+00  0.0000000E+00  0.0000000E+00  0.0000000E+00  0.0000000E+00  0.0000000E+00  0.0000000E+00  0.0000000E+00  0.0000000E+00  0.0000000E+00  0.0000000E+00  0.0000000E+00  0.0000000E+00  0.0000000E+00  0.0000000E+00  0.0000000E+00  0.0000000E+00  0.0000000E+00  0.0000000E+00  0.0000000E+00  0.0000000E+00  0.0000000E+00  0.0000000E+00  0.0000000E+00  0.5665629E-01  0.8297617E+00  0.0000000E+00  0.0000000E+00
  0.1949999E+01  0.0000000E+00  0.0000000E+00  0.0000000E+00  0.0000000E+00  0.0000000E+00  0.0000000E+00  0.0000000E+00  0.0000000E+00  0.0000000E+00  0.0000000E+00  0.5545101E-01  0.9456257E+00  0.0000000E+00  0.0000000E+00  0.0000000E+00  0.0000000E+00  0.2397101E+00  0.1388799E+01  0.0000000E+00  0.0000000E+00  0.0000000E+00  0.0000000E+00  0.8744263E-01  0.7729232E+00  0.0000000E+00  0.0000000E+00  0.9847154E-01  0.6712994E+00  0.0000000E+00  0.0000000E+00  0.0000000E+00  0.0000000E+00  0.0000000E+00  0.0000000E+00  0.4940110E-03  0.5846509E-01  0.0000000E+00  0.0000000E+00  0.0000000E+00  0.0000000E+00  0.2400912E+00  0.1814498E+01  0.0000000E+00  0.0000000E+00  0.0000000E+00  0.0000000E+00  0.0000000E+00  0.0000000E+00  0.0000000E+00  0.0000000E+00  0.3003588E-01  0.6965064E+00  0.0000000E+00  0.0000000E+00  0.0000000E+00  0.0000000E+00  0.1976045E-01  0.5225716E+00  0.0000000E+00  0.0000000E+00  0.1206150E+01  0.3266366E+01  0.0000000E+00  0.0000000E+00  0.0000000E+00  0.0000000E+00  0.0000000E+00  0.0000000E+00  0.0000000E+00  0.0000000E+00  0.0000000E+00  0.0000000E+00  0.0000000E+00  0.0000000E+00  0.1778456E-01  0.7013783E+00  0.0000000E+00  0.0000000E+00  0.0000000E+00  0.0000000E+00  0.0000000E+00  0.0000000E+00  0.3390630E+00  0.1632706E+01  0.0000000E+00  0.0000000E+00  0.0000000E+00  0.0000000E+00  0.1482032E+00  0.1005143E+01  0.0000000E+00  0.0000000E+00  0.1200757E+01  0.2326615E+01  0.0000000E+00  0.0000000E+00  0.0000000E+00  0.0000000E+00  0.0000000E+00  0.0000000E+00  0.0000000E+00  0.0000000E+00  0.0000000E+00  0.0000000E+00  0.0000000E+00  0.0000000E+00  0.1146102E+00  0.1254196E+01  0.0000000E+00  0.0000000E+00  0.0000000E+00  0.0000000E+00  0.1559536E+00  0.1592700E+01  0.0000000E+00  0.0000000E+00  0.0000000E+00  0.0000000E+00  0.1383199E+00  0.9720355E+00  0.0000000E+00  0.0000000E+00  0.1528176E+00  0.8310919E+00  0.1328916E+00  0.9568312E+00  0.0000000E+00  0.0000000E+00  0.0000000E+00  0.0000000E+00  0.5335369E-01  0.6052641E+00  0.0000000E+00  0.0000000E+00  0.2203287E+00  0.1228951E+01  0.7113796E-01  0.9896660E+00  0.0000000E+00  0.0000000E+00  0.1482035E-02  0.1012578E+00  0.0000000E+00  0.0000000E+00  0.0000000E+00  0.0000000E+00  0.0000000E+00  0.0000000E+00  0.0000000E+00  0.0000000E+00  0.0000000E+00  0.0000000E+00  0.0000000E+00  0.0000000E+00  0.0000000E+00  0.0000000E+00  0.0000000E+00  0.0000000E+00  0.0000000E+00  0.0000000E+00  0.0000000E+00  0.0000000E+00  0.0000000E+00  0.0000000E+00  0.0000000E+00  0.0000000E+00  0.0000000E+00  0.0000000E+00  0.0000000E+00  0.0000000E+00  0.0000000E+00  0.0000000E+00  0.0000000E+00  0.0000000E+00  0.0000000E+00  0.0000000E+00  0.0000000E+00  0.0000000E+00  0.0000000E+00  0.0000000E+00  0.0000000E+00  0.0000000E+00  0.0000000E+00  0.0000000E+00  0.0000000E+00  0.0000000E+00  0.0000000E+00  0.0000000E+00  0.0000000E+00  0.0000000E+00  0.0000000E+00  0.0000000E+00  0.0000000E+00  0.0000000E+00  0.0000000E+00  0.0000000E+00  0.5577131E-01  0.8105606E+00  0.0000000E+00  0.0000000E+00
  0.1979999E+01  0.0000000E+00  0.0000000E+00  0.0000000E+00  0.0000000E+00  0.0000000E+00  0.0000000E+00  0.0000000E+00  0.0000000E+00  0.0000000E+00  0.0000000E+00  0.7507265E-01  0.1082837E+01  0.0000000E+00  0.0000000E+00  0.0000000E+00  0.0000000E+00  0.2621962E+00  0.1422619E+01  0.0000000E+00  0.0000000E+00  0.0000000E+00  0.0000000E+00  0.8385271E-01  0.7454801E+00  0.0000000E+00  0.0000000E+00  0.1105274E+00  0.6985964E+00  0.0000000E+00  0.0000000E+00  0.0000000E+00  0.0000000E+00  0.0000000E+00  0.0000000E+00  0.9582987E-03  0.8019216E-01  0.0000000E+00  0.0000000E+00  0.0000000E+00  0.0000000E+00  0.2903708E+00  0.1959232E+01  0.0000000E+00  0.0000000E+00  0.0000000E+00  0.0000000E+00  0.0000000E+00  0.0000000E+00  0.0000000E+00  0.0000000E+00  0.5714475E-01  0.9453354E+00  0.0000000E+00  0.0000000E+00  0.0000000E+00  0.0000000E+00  0.1820812E-01  0.4940459E+00  0.0000000E+00  0.0000000E+00  0.1122481E+01  0.3127269E+01  0.0000000E+00  0.0000000E+00  0.0000000E+00  0.0000000E+00  0.0000000E+00  0.0000000E+00  0.0000000E+00  0.0000000E+00  0.0000000E+00  0.0000000E+00  0.0000000E+00  0.0000000E+00  0.2491613E-01  0.8174838E+00  0.0000000E+00  0.0000000E+00  0.0000000E+00  0.0000000E+00  0.0000000E+00  0.0000000E+00  0.3826484E+00  0.1731185E+01  0.0000000E+00  0.0000000E+00  0.0000000E+00  0.0000000E+00  0.1528526E+00  0.1013986E+01  0.0000000E+00  0.0000000E+00  0.1062437E+01  0.2148016E+01  0.0000000E+00  0.0000000E+00  0.0000000E+00  0.0000000E+00  0.0000000E+00  0.0000000E+00  0.0000000E+00  0.0000000E+00  0.0000000E+00  0.0000000E+00  0.0000000E+00  0.0000000E+00  0.1102056E+00  0.1211280E+01  0.0000000E+00  0.0000000E+00  0.0000000E+00  0.0000000E+00  0.1479032E+00  0.1539371E+01  0.0000000E+00  0.0000000E+00  0.0000000E+00  0.0000000E+00  0.1576416E+00  0.1019521E+01  0.0000000E+00  0.0000000E+00  0.1881478E+00  0.9137920E+00  0.1413523E+00  0.9769589E+00  0.0000000E+00  0.0000000E+00  0.0000000E+00  0.0000000E+00  0.6468605E-01  0.6557116E+00  0.0000000E+00  0.0000000E+00  0.2299922E+00  0.1234052E+01  0.7378966E-01  0.9924778E+00  0.0000000E+00  0.0000000E+00  0.4791539E-03  0.5670663E-01  0.0000000E+00  0.0000000E+00  0.0000000E+00  0.0000000E+00  0.0000000E+00  0.0000000E+00  0.0000000E+00  0.0000000E+00  0.0000000E+00  0.0000000E+00  0.0000000E+00  0.0000000E+00  0.0000000E+00  0.0000000E+00  0.0000000E+00  0.0000000E+00  0.0000000E+00  0.0000000E+00  0.0000000E+00  0.0000000E+00  0.0000000E+00  0.0000000E+00  0.0000000E+00  0.0000000E+00  0.0000000E+00  0.0000000E+00  0.0000000E+00  0.0000000E+00  0.0000000E+00  0.0000000E+00  0.0000000E+00  0.0000000E+00  0.0000000E+00  0.0000000E+00  0.0000000E+00  0.0000000E+00  0.0000000E+00  0.0000000E+00  0.0000000E+00  0.0000000E+00  0.0000000E+00  0.0000000E+00  0.0000000E+00  0.0000000E+00  0.0000000E+00  0.0000000E+00  0.0000000E+00  0.0000000E+00  0.0000000E+00  0.0000000E+00  0.0000000E+00  0.0000000E+00  0.0000000E+00  0.0000000E+00  0.5491386E-01  0.7920896E+00  0.0000000E+00  0.0000000E+00
  0.2009999E+01  0.0000000E+00  0.0000000E+00  0.0000000E+00  0.0000000E+00  0.0000000E+00  0.0000000E+00  0.0000000E+00  0.0000000E+00  0.0000000E+00  0.0000000E+00  0.1489576E+00  0.1498788E+01  0.0000000E+00  0.0000000E+00  0.0000000E+00  0.0000000E+00  0.2756230E+00  0.1445390E+01  0.0000000E+00  0.0000000E+00  0.0000000E+00  0.0000000E+00  0.1083353E+00  0.8329525E+00  0.0000000E+00  0.0000000E+00  0.1376307E+00  0.7764234E+00  0.0000000E+00  0.0000000E+00  0.0000000E+00  0.0000000E+00  0.0000000E+00  0.0000000E+00  0.2324791E-02  0.1230245E+00  0.0000000E+00  0.0000000E+00  0.0000000E+00  0.0000000E+00  0.2864138E+00  0.1916361E+01  0.0000000E+00  0.0000000E+00  0.0000000E+00  0.0000000E+00  0.0000000E+00  0.0000000E+00  0.0000000E+00  0.0000000E+00  0.5653886E-01  0.9261948E+00  0.0000000E+00  0.0000000E+00  0.0000000E+00  0.0000000E+00  0.2603763E-01  0.5817841E+00  0.0000000E+00  0.0000000E+00  0.9547199E+00  0.2817605E+01  0.0000000E+00  0.0000000E+00  0.0000000E+00  0.0000000E+00  0.0000000E+00  0.0000000E+00  0.0000000E+00  0.0000000E+00  0.0000000E+00  0.0000000E+00  0.0000000E+00  0.0000000E+00  0.3905633E-01  0.1007950E+01  0.0000000E+00  0.0000000E+00  0.0000000E+00  0.0000000E+00  0.0000000E+00  0.0000000E+00  0.3838094E+00  0.1705227E+01  0.0000000E+00  0.0000000E+00  0.0000000E+00  0.0000000E+00  0.1845873E+00  0.1094717E+01  0.0000000E+00  0.0000000E+00  0.9757653E+00  0.2006827E+01  0.0000000E+00  0.0000000E+00  0.0000000E+00  0.0000000E+00  0.0000000E+00  0.0000000E+00  0.0000000E+00  0.0000000E+00  0.0000000E+00  0.0000000E+00  0.0000000E+00  0.0000000E+00  0.1115889E+00  0.1200437E+01  0.0000000E+00  0.0000000E+00  0.0000000E+00  0.0000000E+00  0.1261239E+00  0.1392151E+01  0.0000000E+00  0.0000000E+00  0.0000000E+00  0.0000000E+00  0.1994694E+00  0.1148884E+01  0.0000000E+00  0.0000000E+00  0.2120252E+00  0.9514269E+00  0.1455340E+00  0.9782031E+00  0.0000000E+00  0.0000000E+00  0.0000000E+00  0.0000000E+00  0.7625348E-01  0.7005696E+00  0.0000000E+00  0.0000000E+00  0.2166717E+00  0.1185937E+01  0.7625301E-01  0.9937476E+00  0.0000000E+00  0.0000000E+00  0.9299112E-03  0.7781624E-01  0.0000000E+00  0.0000000E+00  0.0000000E+00  0.0000000E+00  0.0000000E+00  0.0000000E+00  0.0000000E+00  0.0000000E+00  0.0000000E+00  0.0000000E+00  0.0000000E+00  0.0000000E+00  0.0000000E+00  0.0000000E+00  0.0000000E+00  0.0000000E+00  0.0000000E+00  0.0000000E+00  0.0000000E+00  0.0000000E+00  0.0000000E+00  0.0000000E+00  0.0000000E+00  0.0000000E+00  0.0000000E+00  0.0000000E+00  0.0000000E+00  0.0000000E+00  0.0000000E+00  0.0000000E+00  0.0000000E+00  0.0000000E+00  0.0000000E+00  0.0000000E+00  0.0000000E+00  0.0000000E+00  0.0000000E+00  0.0000000E+00  0.0000000E+00  0.0000000E+00  0.0000000E+00  0.0000000E+00  0.0000000E+00  0.0000000E+00  0.0000000E+00  0.0000000E+00  0.0000000E+00  0.0000000E+00  0.0000000E+00  0.0000000E+00  0.0000000E+00  0.0000000E+00  0.0000000E+00  0.0000000E+00  0.6760224E-01  0.8651715E+00  0.0000000E+00  0.0000000E+00
  0.2039999E+01  0.0000000E+00  0.0000000E+00  0.0000000E+00  0.0000000E+00  0.0000000E+00  0.0000000E+00  0.0000000E+00  0.0000000E+00  0.0000000E+00  0.0000000E+00  0.2301088E+00  0.1830071E+01  0.0000000E+00  0.0000000E+00  0.0000000E+00  0.0000000E+00  0.2834162E+00  0.1443988E+01  0.0000000E+00  0.0000000E+00  0.0000000E+00  0.0000000E+00  0.1011111E+00  0.7967144E+00  0.0000000E+00  0.0000000E+00  0.1658089E+00  0.8377618E+00  0.0000000E+00  0.0000000E+00  0.0000000E+00  0.0000000E+00  0.0000000E+00  0.0000000E+00  0.3611070E-02  0.1510579E+00  0.0000000E+00  0.0000000E+00  0.0000000E+00  0.0000000E+00  0.3331232E+00  0.2030792E+01  0.0000000E+00  0.0000000E+00  0.0000000E+00  0.0000000E+00  0.0000000E+00  0.0000000E+00  0.0000000E+00  0.0000000E+00  0.5911108E-01  0.9330199E+00  0.0000000E+00  0.0000000E+00  0.0000000E+00  0.0000000E+00  0.3069423E-01  0.6222423E+00  0.0000000E+00  0.0000000E+00  0.7974498E+00  0.2552010E+01  0.0000000E+00  0.0000000E+00  0.0000000E+00  0.0000000E+00  0.0000000E+00  0.0000000E+00  0.0000000E+00  0.0000000E+00  0.0000000E+00  0.0000000E+00  0.0000000E+00  0.0000000E+00  0.2888869E-01  0.8542640E+00  0.0000000E+00  0.0000000E+00  0.0000000E+00  0.0000000E+00  0.0000000E+00  0.0000000E+00  0.4090191E+00  0.1708438E+01  0.0000000E+00  0.0000000E+00  0.0000000E+00  0.0000000E+00  0.2040261E+00  0.1124976E+01  0.0000000E+00  0.0000000E+00  0.8470995E+00  0.1850328E+01  0.0000000E+00  0.0000000E+00  0.0000000E+00  0.0000000E+00  0.0000000E+00  0.0000000E+00  0.0000000E+00  0.0000000E+00  0.0000000E+00  0.0000000E+00  0.0000000E+00  0.0000000E+00  0.1272908E+00  0.1262292E+01  0.0000000E+00  0.0000000E+00  0.0000000E+00  0.0000000E+00  0.1583346E+00  0.1532104E+01  0.0000000E+00  0.0000000E+00  0.0000000E+00  0.0000000E+00  0.1986148E+00  0.1118215E+01  0.1805565E-02  0.1510921E+00  0.2807616E+00  0.1078444E+01  0.1561811E+00  0.9957918E+00  0.0000000E+00  0.0000000E+00  0.0000000E+00  0.0000000E+00  0.7628386E-01  0.6902837E+00  0.0000000E+00  0.0000000E+00  0.2360734E+00  0.1215261E+01  0.7402716E-01  0.9647164E+00  0.0000000E+00  0.0000000E+00  0.1354162E-02  0.9251854E-01  0.0000000E+00  0.0000000E+00  0.0000000E+00  0.0000000E+00  0.0000000E+00  0.0000000E+00  0.0000000E+00  0.0000000E+00  0.0000000E+00  0.0000000E+00  0.0000000E+00  0.0000000E+00  0.0000000E+00  0.0000000E+00  0.0000000E+00  0.0000000E+00  0.0000000E+00  0.0000000E+00  0.0000000E+00  0.0000000E+00  0.0000000E+00  0.0000000E+00  0.0000000E+00  0.0000000E+00  0.0000000E+00  0.0000000E+00  0.0000000E+00  0.0000000E+00  0.0000000E+00  0.0000000E+00  0.0000000E+00  0.0000000E+00  0.0000000E+00  0.0000000E+00  0.0000000E+00  0.0000000E+00  0.0000000E+00  0.0000000E+00  0.0000000E+00  0.0000000E+00  0.0000000E+00  0.0000000E+00  0.0000000E+00  0.0000000E+00  0.0000000E+00  0.0000000E+00  0.0000000E+00  0.0000000E+00  0.0000000E+00  0.0000000E+00  0.0000000E+00  0.0000000E+00  0.0000000E+00  0.0000000E+00  0.6871765E-01  0.8593292E+00  0.1544215E-02  0.1292222E+00
  0.2069999E+01  0.0000000E+00  0.0000000E+00  0.0000000E+00  0.0000000E+00  0.0000000E+00  0.0000000E+00  0.0000000E+00  0.0000000E+00  0.0000000E+00  0.0000000E+00  0.3198542E+00  0.2132974E+01  0.0000000E+00  0.0000000E+00  0.0000000E+00  0.0000000E+00  0.2762884E+00  0.1396961E+01  0.0000000E+00  0.0000000E+00  0.0000000E+00  0.0000000E+00  0.1359051E+00  0.9122249E+00  0.0000000E+00  0.0000000E+00  0.1902615E+00  0.8918226E+00  0.0000000E+00  0.0000000E+00  0.0000000E+00  0.0000000E+00  0.0000000E+00  0.0000000E+00  0.5699208E-02  0.1869868E+00  0.0000000E+00  0.0000000E+00  0.0000000E+00  0.0000000E+00  0.3437072E+00  0.2046705E+01  0.0000000E+00  0.0000000E+00  0.0000000E+00  0.0000000E+00  0.0000000E+00  0.0000000E+00  0.0000000E+00  0.0000000E+00  0.6663662E-01  0.9759282E+00  0.0000000E+00  0.0000000E+00  0.0000000E+00  0.0000000E+00  0.2893437E-01  0.5954098E+00  0.0000000E+00  0.0000000E+00  0.7224801E+00  0.2375355E+01  0.0000000E+00  0.0000000E+00  0.0000000E+00  0.0000000E+00  0.0000000E+00  0.0000000E+00  0.0000000E+00  0.0000000E+00  0.0000000E+00  0.0000000E+00  0.0000000E+00  0.0000000E+00  0.3857900E-01  0.9726832E+00  0.0000000E+00  0.0000000E+00  0.0000000E+00  0.0000000E+00  0.0000000E+00  0.0000000E+00  0.4382663E+00  0.1767420E+01  0.0000000E+00  0.0000000E+00  0.0000000E+00  0.0000000E+00  0.2108696E+00  0.1135026E+01  0.0000000E+00  0.0000000E+00  0.7563828E+00  0.1739100E+01  0.0000000E+00  0.0000000E+00  0.0000000E+00  0.0000000E+00  0.0000000E+00  0.0000000E+00  0.0000000E+00  0.0000000E+00  0.0000000E+00  0.0000000E+00  0.0000000E+00  0.0000000E+00  0.9732637E-01  0.1088910E+01  0.0000000E+00  0.0000000E+00  0.0000000E+00  0.0000000E+00  0.1537783E+00  0.1478019E+01  0.0000000E+00  0.0000000E+00  0.0000000E+00  0.0000000E+00  0.2143747E+00  0.1153214E+01  0.0000000E+00  0.0000000E+00  0.3372723E+00  0.1173394E+01  0.1389734E+00  0.9132731E+00  0.0000000E+00  0.0000000E+00  0.0000000E+00  0.0000000E+00  0.8636444E-01  0.7231035E+00  0.0000000E+00  0.0000000E+00  0.2468203E+00  0.1221680E+01  0.8329564E-01  0.1007987E+01  0.0000000E+00  0.0000000E+00  0.6575979E-02  0.2008420E+00  0.0000000E+00  0.0000000E+00  0.0000000E+00  0.0000000E+00  0.0000000E+00  0.0000000E+00  0.0000000E+00  0.0000000E+00  0.0000000E+00  0.0000000E+00  0.0000000E+00  0.0000000E+00  0.0000000E+00  0.0000000E+00  0.0000000E+00  0.0000000E+00  0.0000000E+00  0.0000000E+00  0.0000000E+00  0.0000000E+00  0.0000000E+00  0.0000000E+00  0.0000000E+00  0.0000000E+00  0.0000000E+00  0.0000000E+00  0.0000000E+00  0.0000000E+00  0.0000000E+00  0.0000000E+00  0.0000000E+00  0.0000000E+00  0.0000000E+00  0.0000000E+00  0.0000000E+00  0.0000000E+00  0.0000000E+00  0.0000000E+00  0.0000000E+00  0.0000000E+00  0.0000000E+00  0.0000000E+00  0.0000000E+00  0.0000000E+00  0.0000000E+00  0.0000000E+00  0.0000000E+00  0.0000000E+00  0.0000000E+00  0.0000000E+00  0.0000000E+00  0.0000000E+00  0.0000000E+00  0.0000000E+00  0.7573925E-01  0.8887092E+00  0.4499355E-02  0.2173460E+00
  0.2099998E+01  0.0000000E+00  0.0000000E+00  0.0000000E+00  0.0000000E+00  0.0000000E+00  0.0000000E+00  0.0000000E+00  0.0000000E+00  0.0000000E+00  0.0000000E+00  0.3944512E+00  0.2318482E+01  0.0000000E+00  0.0000000E+00  0.0000000E+00  0.0000000E+00  0.2908586E+00  0.1419160E+01  0.0000000E+00  0.0000000E+00  0.0000000E+00  0.0000000E+00  0.1303466E+00  0.8808823E+00  0.0000000E+00  0.0000000E+00  0.2396755E+00  0.9630573E+00  0.0000000E+00  0.0000000E+00  0.0000000E+00  0.0000000E+00  0.0000000E+00  0.0000000E+00  0.2555768E-02  0.1234616E+00  0.0000000E+00  0.0000000E+00  0.0000000E+00  0.0000000E+00  0.3867786E+00  0.2127716E+01  0.0000000E+00  0.0000000E+00  0.0000000E+00  0.0000000E+00  0.0000000E+00  0.0000000E+00  0.0000000E+00  0.0000000E+00  0.7470676E-01  0.1018254E+01  0.0000000E+00  0.0000000E+00  0.0000000E+00  0.0000000E+00  0.5196747E-01  0.7857602E+00  0.0000000E+00  0.0000000E+00  0.6236051E+00  0.2204787E+01  0.0000000E+00  0.0000000E+00  0.0000000E+00  0.0000000E+00  0.0000000E+00  0.0000000E+00  0.0000000E+00  0.0000000E+00  0.0000000E+00  0.0000000E+00  0.0000000E+00  0.0000000E+00  0.6645001E-01  0.1257538E+01  0.0000000E+00  0.0000000E+00  0.0000000E+00  0.0000000E+00  0.0000000E+00  0.0000000E+00  0.4337993E+00  0.1717317E+01  0.0000000E+00  0.0000000E+00  0.0000000E+00  0.0000000E+00  0.2560042E+00  0.1244250E+01  0.0000000E+00  0.0000000E+00  0.6681879E+00  0.1613807E+01  0.0000000E+00  0.0000000E+00  0.0000000E+00  0.0000000E+00  0.0000000E+00  0.0000000E+00  0.0000000E+00  0.0000000E+00  0.0000000E+00  0.0000000E+00  0.0000000E+00  0.0000000E+00  0.1226769E+00  0.1203653E+01  0.0000000E+00  0.0000000E+00  0.0000000E+00  0.0000000E+00  0.1733211E+00  0.1563281E+01  0.0000000E+00  0.0000000E+00  0.0000000E+00  0.0000000E+00  0.2227786E+00  0.1155595E+01  0.4259627E-02  0.2254111E+00  0.4200027E+00  0.1275782E+01  0.1614427E+00  0.9759259E+00  0.0000000E+00  0.0000000E+00  0.5963474E-02  0.2666921E+00  0.9285942E-01  0.7385232E+00  0.0000000E+00  0.0000000E+00  0.2466325E+00  0.1219412E+01  0.8945224E-01  0.1029286E+01  0.0000000E+00  0.0000000E+00  0.6389413E-02  0.1951409E+00  0.0000000E+00  0.0000000E+00  0.0000000E+00  0.0000000E+00  0.0000000E+00  0.0000000E+00  0.0000000E+00  0.0000000E+00  0.0000000E+00  0.0000000E+00  0.0000000E+00  0.0000000E+00  0.0000000E+00  0.0000000E+00  0.0000000E+00  0.0000000E+00  0.0000000E+00  0.0000000E+00  0.0000000E+00  0.0000000E+00  0.0000000E+00  0.0000000E+00  0.0000000E+00  0.0000000E+00  0.0000000E+00  0.0000000E+00  0.0000000E+00  0.0000000E+00  0.0000000E+00  0.0000000E+00  0.0000000E+00  0.0000000E+00  0.0000000E+00  0.0000000E+00  0.0000000E+00  0.0000000E+00  0.0000000E+00  0.0000000E+00  0.0000000E+00  0.0000000E+00  0.0000000E+00  0.0000000E+00  0.0000000E+00  0.0000000E+00  0.0000000E+00  0.0000000E+00  0.0000000E+00  0.0000000E+00  0.0000000E+00  0.0000000E+00  0.0000000E+00  0.0000000E+00  0.0000000E+00  0.0000000E+00  0.6411833E-01  0.8063891E+00  0.1092927E-01  0.3337992E+00
  0.2129998E+01  0.0000000E+00  0.0000000E+00  0.0000000E+00  0.0000000E+00  0.1656197E-02  0.1960060E+00  0.0000000E+00  0.0000000E+00  0.0000000E+00  0.0000000E+00  0.4947681E+00  0.2558202E+01  0.0000000E+00  0.0000000E+00  0.0000000E+00  0.0000000E+00  0.2972480E+00  0.1397661E+01  0.0000000E+00  0.0000000E+00  0.0000000E+00  0.0000000E+00  0.1668604E+00  0.9743981E+00  0.0000000E+00  0.0000000E+00  0.2950765E+00  0.1059306E+01  0.0000000E+00  0.0000000E+00  0.0000000E+00  0.0000000E+00  0.0000000E+00  0.0000000E+00  0.7452843E-02  0.2077690E+00  0.0000000E+00  0.0000000E+00  0.0000000E+00  0.0000000E+00  0.3486297E+00  0.1994892E+01  0.0000000E+00  0.0000000E+00  0.0000000E+00  0.0000000E+00  0.0000000E+00  0.0000000E+00  0.0000000E+00  0.0000000E+00  0.8617241E-01  0.1077625E+01  0.0000000E+00  0.0000000E+00  0.0000000E+00  0.0000000E+00  0.4885737E-01  0.7512118E+00  0.0000000E+00  0.0000000E+00  0.5244564E+00  0.1996413E+01  0.0000000E+00  0.0000000E+00  0.0000000E+00  0.0000000E+00  0.0000000E+00  0.0000000E+00  0.0000000E+00  0.0000000E+00  0.0000000E+00  0.0000000E+00  0.0000000E+00  0.0000000E+00  0.6127886E-01  0.1190707E+01  0.0000000E+00  0.0000000E+00  0.0000000E+00  0.0000000E+00  0.0000000E+00  0.0000000E+00  0.4550710E+00  0.1744446E+01  0.0000000E+00  0.0000000E+00  0.0000000E+00  0.0000000E+00  0.2409791E+00  0.1165674E+01  0.0000000E+00  0.0000000E+00  0.6279713E+00  0.1563167E+01  0.0000000E+00  0.0000000E+00  0.0000000E+00  0.0000000E+00  0.0000000E+00  0.0000000E+00  0.0000000E+00  0.0000000E+00  0.0000000E+00  0.0000000E+00  0.0000000E+00  0.0000000E+00  0.1084780E+00  0.1116446E+01  0.0000000E+00  0.0000000E+00  0.0000000E+00  0.0000000E+00  0.1626640E+00  0.1493944E+01  0.8281004E-03  0.9800355E-01  0.0000000E+00  0.0000000E+00  0.2281387E+00  0.1150689E+01  0.8280933E-02  0.3098080E+00  0.4582141E+00  0.1311307E+01  0.1515391E+00  0.9354832E+00  0.0000000E+00  0.0000000E+00  0.1242135E-01  0.3793727E+00  0.1059960E+00  0.7768437E+00  0.1656180E-02  0.1385904E+00  0.2500821E+00  0.1194266E+01  0.9191771E-01  0.1028407E+01  0.0000000E+00  0.0000000E+00  0.4140442E-02  0.1549068E+00  0.0000000E+00  0.0000000E+00  0.0000000E+00  0.0000000E+00  0.0000000E+00  0.0000000E+00  0.0000000E+00  0.0000000E+00  0.0000000E+00  0.0000000E+00  0.0000000E+00  0.0000000E+00  0.0000000E+00  0.0000000E+00  0.0000000E+00  0.0000000E+00  0.0000000E+00  0.0000000E+00  0.0000000E+00  0.0000000E+00  0.0000000E+00  0.0000000E+00  0.0000000E+00  0.0000000E+00  0.0000000E+00  0.0000000E+00  0.0000000E+00  0.0000000E+00  0.0000000E+00  0.0000000E+00  0.0000000E+00  0.0000000E+00  0.0000000E+00  0.0000000E+00  0.0000000E+00  0.0000000E+00  0.0000000E+00  0.0000000E+00  0.0000000E+00  0.0000000E+00  0.0000000E+00  0.0000000E+00  0.0000000E+00  0.0000000E+00  0.0000000E+00  0.0000000E+00  0.0000000E+00  0.0000000E+00  0.0000000E+00  0.0000000E+00  0.0000000E+00  0.0000000E+00  0.0000000E+00  0.0000000E+00  0.6020040E-01  0.7704408E+00  0.1416498E-01  0.3745877E+00
  0.2159998E+01  0.0000000E+00  0.0000000E+00  0.0000000E+00  0.0000000E+00  0.0000000E+00  0.0000000E+00  0.0000000E+00  0.0000000E+00  0.0000000E+00  0.0000000E+00  0.5545589E+00  0.2693321E+01  0.0000000E+00  0.0000000E+00  0.4707618E-03  0.5571333E-01  0.2801041E+00  0.1355292E+01  0.0000000E+00  0.0000000E+00  0.0000000E+00  0.0000000E+00  0.1610506E+00  0.9417334E+00  0.0000000E+00  0.0000000E+00  0.3403548E+00  0.1125499E+01  0.0000000E+00  0.0000000E+00  0.0000000E+00  0.0000000E+00  0.0000000E+00  0.0000000E+00  0.1409173E-01  0.2815565E+00  0.0000000E+00  0.0000000E+00  0.4026275E-03  0.4764943E-01  0.3800825E+00  0.2044219E+01  0.0000000E+00  0.0000000E+00  0.0000000E+00  0.0000000E+00  0.0000000E+00  0.0000000E+00  0.0000000E+00  0.0000000E+00  0.1148661E+00  0.1225404E+01  0.0000000E+00  0.0000000E+00  0.0000000E+00  0.0000000E+00  0.6844647E-01  0.8759769E+00  0.0000000E+00  0.0000000E+00  0.4772441E+00  0.1885377E+01  0.0000000E+00  0.0000000E+00  0.0000000E+00  0.0000000E+00  0.0000000E+00  0.0000000E+00  0.0000000E+00  0.0000000E+00  0.0000000E+00  0.0000000E+00  0.0000000E+00  0.0000000E+00  0.5958848E-01  0.1157917E+01  0.0000000E+00  0.0000000E+00  0.0000000E+00  0.0000000E+00  0.0000000E+00  0.0000000E+00  0.4109794E+00  0.1643919E+01  0.0000000E+00  0.0000000E+00  0.0000000E+00  0.0000000E+00  0.2774093E+00  0.1245420E+01  0.0000000E+00  0.0000000E+00  0.5926644E+00  0.1482529E+01  0.0000000E+00  0.0000000E+00  0.0000000E+00  0.0000000E+00  0.0000000E+00  0.0000000E+00  0.0000000E+00  0.0000000E+00  0.0000000E+00  0.0000000E+00  0.0000000E+00  0.0000000E+00  0.9582511E-01  0.1035195E+01  0.0000000E+00  0.0000000E+00  0.0000000E+00  0.0000000E+00  0.1845409E+00  0.1565051E+01  0.8052435E-03  0.9530008E-01  0.0000000E+00  0.0000000E+00  0.2419797E+00  0.1185749E+01  0.1610495E-01  0.4259039E+00  0.4973823E+00  0.1359709E+01  0.1529984E+00  0.9236079E+00  0.0000000E+00  0.0000000E+00  0.1932595E-01  0.4664834E+00  0.1026699E+00  0.7539747E+00  0.0000000E+00  0.0000000E+00  0.2733830E+00  0.1226149E+01  0.1062947E+00  0.1089761E+01  0.0000000E+00  0.0000000E+00  0.9260468E-02  0.2283380E+00  0.0000000E+00  0.0000000E+00  0.0000000E+00  0.0000000E+00  0.0000000E+00  0.0000000E+00  0.0000000E+00  0.0000000E+00  0.0000000E+00  0.0000000E+00  0.0000000E+00  0.0000000E+00  0.0000000E+00  0.0000000E+00  0.0000000E+00  0.0000000E+00  0.0000000E+00  0.0000000E+00  0.0000000E+00  0.0000000E+00  0.0000000E+00  0.0000000E+00  0.0000000E+00  0.0000000E+00  0.0000000E+00  0.0000000E+00  0.0000000E+00  0.0000000E+00  0.0000000E+00  0.0000000E+00  0.0000000E+00  0.0000000E+00  0.0000000E+00  0.0000000E+00  0.0000000E+00  0.0000000E+00  0.0000000E+00  0.0000000E+00  0.0000000E+00  0.0000000E+00  0.0000000E+00  0.0000000E+00  0.0000000E+00  0.0000000E+00  0.0000000E+00  0.0000000E+00  0.0000000E+00  0.0000000E+00  0.0000000E+00  0.0000000E+00  0.0000000E+00  0.0000000E+00  0.0000000E+00  0.0000000E+00  0.4889793E-01  0.6850629E+00  0.1790646E-01  0.4309306E+00
  0.2189998E+01  0.0000000E+00  0.0000000E+00  0.0000000E+00  0.0000000E+00  0.0000000E+00  0.0000000E+00  0.0000000E+00  0.0000000E+00  0.0000000E+00  0.0000000E+00  0.5550357E+00  0.2636849E+01  0.0000000E+00  0.0000000E+00  0.3205680E-02  0.1433633E+00  0.2940060E+00  0.1360979E+01  0.0000000E+00  0.0000000E+00  0.0000000E+00  0.0000000E+00  0.1989648E+00  0.1048465E+01  0.0000000E+00  0.0000000E+00  0.3984596E+00  0.1209466E+01  0.0000000E+00  0.0000000E+00  0.0000000E+00  0.0000000E+00  0.0000000E+00  0.0000000E+00  0.1645014E-01  0.2999611E+00  0.0000000E+00  0.0000000E+00  0.2350014E-02  0.1135194E+00  0.4190866E+00  0.2115231E+01  0.0000000E+00  0.0000000E+00  0.0000000E+00  0.0000000E+00  0.0000000E+00  0.0000000E+00  0.0000000E+00  0.0000000E+00  0.1163184E+00  0.1225651E+01  0.0000000E+00  0.0000000E+00  0.0000000E+00  0.0000000E+00  0.8695092E-01  0.9728761E+00  0.0000000E+00  0.0000000E+00  0.4214356E+00  0.1742122E+01  0.0000000E+00  0.0000000E+00  0.0000000E+00  0.0000000E+00  0.0000000E+00  0.0000000E+00  0.0000000E+00  0.0000000E+00  0.0000000E+00  0.0000000E+00  0.0000000E+00  0.0000000E+00  0.6736719E-01  0.1214002E+01  0.0000000E+00  0.0000000E+00  0.0000000E+00  0.0000000E+00  0.0000000E+00  0.0000000E+00  0.4149065E+00  0.1616374E+01  0.0000000E+00  0.0000000E+00  0.0000000E+00  0.0000000E+00  0.2914030E+00  0.1249454E+01  0.0000000E+00  0.0000000E+00  0.5420711E+00  0.1381435E+01  0.0000000E+00  0.0000000E+00  0.0000000E+00  0.0000000E+00  0.0000000E+00  0.0000000E+00  0.0000000E+00  0.0000000E+00  0.0000000E+00  0.0000000E+00  0.0000000E+00  0.0000000E+00  0.7990158E-01  0.9329350E+00  0.0000000E+00  0.0000000E+00  0.0000000E+00  0.0000000E+00  0.1996703E+00  0.1624600E+01  0.7833315E-03  0.9270521E-01  0.0000000E+00  0.0000000E+00  0.2557618E+00  0.1185839E+01  0.1958338E-01  0.4631351E+00  0.5736697E+00  0.1440385E+01  0.1504057E+00  0.9006093E+00  0.0000000E+00  0.0000000E+00  0.4308402E-01  0.6862031E+00  0.1214155E+00  0.8097386E+00  0.0000000E+00  0.0000000E+00  0.2753445E+00  0.1229695E+01  0.8460062E-01  0.9596979E+00  0.0000000E+00  0.0000000E+00  0.9400203E-02  0.2268951E+00  0.0000000E+00  0.0000000E+00  0.0000000E+00  0.0000000E+00  0.0000000E+00  0.0000000E+00  0.0000000E+00  0.0000000E+00  0.0000000E+00  0.0000000E+00  0.0000000E+00  0.0000000E+00  0.0000000E+00  0.0000000E+00  0.0000000E+00  0.0000000E+00  0.0000000E+00  0.0000000E+00  0.0000000E+00  0.0000000E+00  0.0000000E+00  0.0000000E+00  0.0000000E+00  0.0000000E+00  0.0000000E+00  0.0000000E+00  0.0000000E+00  0.0000000E+00  0.0000000E+00  0.0000000E+00  0.0000000E+00  0.0000000E+00  0.0000000E+00  0.0000000E+00  0.0000000E+00  0.0000000E+00  0.0000000E+00  0.0000000E+00  0.0000000E+00  0.0000000E+00  0.0000000E+00  0.0000000E+00  0.0000000E+00  0.0000000E+00  0.0000000E+00  0.0000000E+00  0.0000000E+00  0.0000000E+00  0.0000000E+00  0.0000000E+00  0.0000000E+00  0.0000000E+00  0.0000000E+00  0.0000000E+00  0.6096672E-01  0.7539256E+00  0.3081832E-01  0.5368919E+00
  0.2219998E+01  0.0000000E+00  0.0000000E+00  0.0000000E+00  0.0000000E+00  0.9147744E-02  0.4418945E+00  0.0000000E+00  0.0000000E+00  0.0000000E+00  0.0000000E+00  0.6310591E+00  0.2763374E+01  0.8913277E-03  0.1054868E+00  0.2673959E-02  0.1291707E+00  0.2482336E+00  0.1249071E+01  0.0000000E+00  0.0000000E+00  0.0000000E+00  0.0000000E+00  0.2119251E+00  0.1069407E+01  0.0000000E+00  0.0000000E+00  0.4347711E+00  0.1250838E+01  0.0000000E+00  0.0000000E+00  0.0000000E+00  0.0000000E+00  0.0000000E+00  0.0000000E+00  0.2325061E-01  0.3515554E+00  0.0000000E+00  0.0000000E+00  0.5717439E-02  0.1746189E+00  0.4162258E+00  0.2105768E+01  0.0000000E+00  0.0000000E+00  0.0000000E+00  0.0000000E+00  0.0000000E+00  0.0000000E+00  0.0000000E+00  0.0000000E+00  0.1292442E+00  0.1272444E+01  0.0000000E+00  0.0000000E+00  0.0000000E+00  0.0000000E+00  0.7699368E-01  0.9034302E+00  0.0000000E+00  0.0000000E+00  0.4162237E+00  0.1704492E+01  0.0000000E+00  0.0000000E+00  0.0000000E+00  0.0000000E+00  0.0000000E+00  0.0000000E+00  0.0000000E+00  0.0000000E+00  0.0000000E+00  0.0000000E+00  0.0000000E+00  0.0000000E+00  0.5336185E-01  0.1066162E+01  0.0000000E+00  0.0000000E+00  0.0000000E+00  0.0000000E+00  0.0000000E+00  0.0000000E+00  0.4269417E+00  0.1610628E+01  0.0000000E+00  0.0000000E+00  0.0000000E+00  0.0000000E+00  0.3239825E+00  0.1327762E+01  0.0000000E+00  0.0000000E+00  0.4886432E+00  0.1314657E+01  0.0000000E+00  0.0000000E+00  0.0000000E+00  0.0000000E+00  0.0000000E+00  0.0000000E+00  0.0000000E+00  0.0000000E+00  0.0000000E+00  0.0000000E+00  0.0000000E+00  0.0000000E+00  0.7013239E-01  0.8625215E+00  0.0000000E+00  0.0000000E+00  0.0000000E+00  0.0000000E+00  0.1925224E+00  0.1552727E+01  0.7623255E-03  0.9021859E-01  0.0000000E+00  0.0000000E+00  0.2469910E+00  0.1146590E+01  0.3125518E-01  0.5768510E+00  0.6472059E+00  0.1490371E+01  0.1619917E+00  0.9224099E+00  0.0000000E+00  0.0000000E+00  0.5717377E-01  0.7792404E+00  0.1326420E+00  0.8334489E+00  0.7623105E-03  0.9021748E-01  0.2812957E+00  0.1233026E+01  0.9605244E-01  0.1008121E+01  0.0000000E+00  0.0000000E+00  0.8766562E-02  0.2161651E+00  0.0000000E+00  0.0000000E+00  0.0000000E+00  0.0000000E+00  0.0000000E+00  0.0000000E+00  0.0000000E+00  0.0000000E+00  0.0000000E+00  0.0000000E+00  0.0000000E+00  0.0000000E+00  0.0000000E+00  0.0000000E+00  0.0000000E+00  0.0000000E+00  0.0000000E+00  0.0000000E+00  0.0000000E+00  0.0000000E+00  0.0000000E+00  0.0000000E+00  0.0000000E+00  0.0000000E+00  0.0000000E+00  0.0000000E+00  0.0000000E+00  0.0000000E+00  0.0000000E+00  0.0000000E+00  0.0000000E+00  0.0000000E+00  0.0000000E+00  0.0000000E+00  0.0000000E+00  0.0000000E+00  0.0000000E+00  0.0000000E+00  0.0000000E+00  0.0000000E+00  0.0000000E+00  0.0000000E+00  0.0000000E+00  0.0000000E+00  0.0000000E+00  0.0000000E+00  0.0000000E+00  0.0000000E+00  0.0000000E+00  0.0000000E+00  0.0000000E+00  0.0000000E+00  0.0000000E+00  0.0000000E+00  0.5281045E-01  0.6924520E+00  0.5802596E-01  0.7418630E+00
  0.2249998E+01  0.0000000E+00  0.0000000E+00  0.0000000E+00  0.0000000E+00  0.2374756E-01  0.7022446E+00  0.0000000E+00  0.0000000E+00  0.0000000E+00  0.0000000E+00  0.6282180E+00  0.2733649E+01  0.2603165E-02  0.1778547E+00  0.9544891E-02  0.2406498E+00  0.2581453E+00  0.1246894E+01  0.0000000E+00  0.0000000E+00  0.0000000E+00  0.0000000E+00  0.2170679E+00  0.1056354E+01  0.0000000E+00  0.0000000E+00  0.4920277E+00  0.1295697E+01  0.0000000E+00  0.0000000E+00  0.0000000E+00  0.0000000E+00  0.0000000E+00  0.0000000E+00  0.2931360E-01  0.3941490E+00  0.0000000E+00  0.0000000E+00  0.1335806E-01  0.2631554E+00  0.4319130E+00  0.2085538E+01  0.0000000E+00  0.0000000E+00  0.1113173E-02  0.7605560E-01  0.0000000E+00  0.0000000E+00  0.0000000E+00  0.0000000E+00  0.1049913E+00  0.1143340E+01  0.0000000E+00  0.0000000E+00  0.0000000E+00  0.0000000E+00  0.9128092E-01  0.9698043E+00  0.0000000E+00  0.0000000E+00  0.3517686E+00  0.1561228E+01  0.0000000E+00  0.0000000E+00  0.0000000E+00  0.0000000E+00  0.0000000E+00  0.0000000E+00  0.0000000E+00  0.0000000E+00  0.0000000E+00  0.0000000E+00  0.0000000E+00  0.0000000E+00  0.5788524E-01  0.1095496E+01  0.0000000E+00  0.0000000E+00  0.0000000E+00  0.0000000E+00  0.0000000E+00  0.0000000E+00  0.3731129E+00  0.1487469E+01  0.0000000E+00  0.0000000E+00  0.0000000E+00  0.0000000E+00  0.3035301E+00  0.1236017E+01  0.0000000E+00  0.0000000E+00  0.4784193E+00  0.1290469E+01  0.0000000E+00  0.0000000E+00  0.0000000E+00  0.0000000E+00  0.0000000E+00  0.0000000E+00  0.0000000E+00  0.0000000E+00  0.0000000E+00  0.0000000E+00  0.0000000E+00  0.0000000E+00  0.8014951E-01  0.9092577E+00  0.0000000E+00  0.0000000E+00  0.0000000E+00  0.0000000E+00  0.1839529E+00  0.1483906E+01  0.1484269E-02  0.1242042E+00  0.0000000E+00  0.0000000E+00  0.2437886E+00  0.1124959E+01  0.4230090E-01  0.6617585E+00  0.7215897E+00  0.1573737E+01  0.1487967E+00  0.8711686E+00  0.0000000E+00  0.0000000E+00  0.7643840E-01  0.8880985E+00  0.1250508E+00  0.8012458E+00  0.0000000E+00  0.0000000E+00  0.2708729E+00  0.1194592E+01  0.8163318E-01  0.9175474E+00  0.0000000E+00  0.0000000E+00  0.1706883E-01  0.2973594E+00  0.0000000E+00  0.0000000E+00  0.0000000E+00  0.0000000E+00  0.0000000E+00  0.0000000E+00  0.0000000E+00  0.0000000E+00  0.0000000E+00  0.0000000E+00  0.0000000E+00  0.0000000E+00  0.0000000E+00  0.0000000E+00  0.0000000E+00  0.0000000E+00  0.0000000E+00  0.0000000E+00  0.0000000E+00  0.0000000E+00  0.0000000E+00  0.0000000E+00  0.0000000E+00  0.0000000E+00  0.0000000E+00  0.0000000E+00  0.0000000E+00  0.0000000E+00  0.0000000E+00  0.0000000E+00  0.0000000E+00  0.0000000E+00  0.0000000E+00  0.0000000E+00  0.0000000E+00  0.0000000E+00  0.0000000E+00  0.0000000E+00  0.0000000E+00  0.0000000E+00  0.0000000E+00  0.0000000E+00  0.0000000E+00  0.0000000E+00  0.0000000E+00  0.0000000E+00  0.0000000E+00  0.0000000E+00  0.0000000E+00  0.0000000E+00  0.0000000E+00  0.0000000E+00  0.0000000E+00  0.0000000E+00  0.5585431E-01  0.7024583E+00  0.7235672E-01  0.8058109E+00
  0.2279998E+01  0.0000000E+00  0.0000000E+00  0.0000000E+00  0.0000000E+00  0.4191761E-01  0.9202924E+00  0.0000000E+00  0.0000000E+00  0.0000000E+00  0.0000000E+00  0.6151870E+00  0.2672645E+01  0.4225152E-02  0.2235891E+00  0.2028058E-01  0.3458507E+00  0.2784391E+00  0.1280753E+01  0.0000000E+00  0.0000000E+00  0.1445465E-02  0.1209572E+00  0.2634304E+00  0.1150124E+01  0.0000000E+00  0.0000000E+00  0.5531227E+00  0.1363089E+01  0.0000000E+00  0.0000000E+00  0.0000000E+00  0.0000000E+00  0.0000000E+00  0.0000000E+00  0.4047232E-01  0.4507963E+00  0.0000000E+00  0.0000000E+00  0.1987503E-01  0.3165508E+00  0.4177344E+00  0.2053134E+01  0.0000000E+00  0.0000000E+00  0.2168159E-02  0.1047355E+00  0.0000000E+00  0.0000000E+00  0.0000000E+00  0.0000000E+00  0.1267548E+00  0.1234602E+01  0.0000000E+00  0.0000000E+00  0.0000000E+00  0.0000000E+00  0.9467600E-01  0.9744009E+00  0.0000000E+00  0.0000000E+00  0.3223300E+00  0.1463929E+01  0.0000000E+00  0.0000000E+00  0.0000000E+00  0.0000000E+00  0.0000000E+00  0.0000000E+00  0.0000000E+00  0.0000000E+00  0.0000000E+00  0.0000000E+00  0.0000000E+00  0.0000000E+00  0.6070866E-01  0.1107000E+01  0.0000000E+00  0.0000000E+00  0.0000000E+00  0.0000000E+00  0.0000000E+00  0.0000000E+00  0.3849106E+00  0.1506534E+01  0.0000000E+00  0.0000000E+00  0.0000000E+00  0.0000000E+00  0.3559431E+00  0.1350924E+01  0.0000000E+00  0.0000000E+00  0.4642240E+00  0.1243434E+01  0.0000000E+00  0.0000000E+00  0.0000000E+00  0.0000000E+00  0.0000000E+00  0.0000000E+00  0.0000000E+00  0.0000000E+00  0.0000000E+00  0.0000000E+00  0.0000000E+00  0.0000000E+00  0.7154927E-01  0.8480434E+00  0.0000000E+00  0.0000000E+00  0.0000000E+00  0.0000000E+00  0.2019609E+00  0.1539456E+01  0.4336322E-02  0.2094715E+00  0.0000000E+00  0.0000000E+00  0.2681283E+00  0.1185745E+01  0.5637164E-01  0.7533219E+00  0.7557251E+00  0.1566958E+01  0.1698391E+00  0.9254249E+00  0.0000000E+00  0.0000000E+00  0.8817182E-01  0.9406399E+00  0.1351503E+00  0.8182052E+00  0.7227210E-03  0.8553170E-01  0.2760815E+00  0.1177722E+01  0.8889516E-01  0.9444457E+00  0.0000000E+00  0.0000000E+00  0.1842940E-01  0.3048634E+00  0.0000000E+00  0.0000000E+00  0.0000000E+00  0.0000000E+00  0.0000000E+00  0.0000000E+00  0.0000000E+00  0.0000000E+00  0.0000000E+00  0.0000000E+00  0.0000000E+00  0.0000000E+00  0.0000000E+00  0.0000000E+00  0.0000000E+00  0.0000000E+00  0.0000000E+00  0.0000000E+00  0.0000000E+00  0.0000000E+00  0.0000000E+00  0.0000000E+00  0.0000000E+00  0.0000000E+00  0.0000000E+00  0.0000000E+00  0.0000000E+00  0.0000000E+00  0.0000000E+00  0.0000000E+00  0.0000000E+00  0.0000000E+00  0.0000000E+00  0.0000000E+00  0.0000000E+00  0.0000000E+00  0.0000000E+00  0.0000000E+00  0.0000000E+00  0.0000000E+00  0.0000000E+00  0.0000000E+00  0.2472474E-02  0.1462899E+00  0.0000000E+00  0.0000000E+00  0.0000000E+00  0.0000000E+00  0.0000000E+00  0.0000000E+00  0.0000000E+00  0.0000000E+00  0.0000000E+00  0.0000000E+00  0.6181182E-01  0.7289289E+00  0.8282794E-01  0.8490936E+00
  0.2309998E+01  0.0000000E+00  0.0000000E+00  0.0000000E+00  0.0000000E+00  0.6618255E-01  0.1140623E+01  0.0000000E+00  0.0000000E+00  0.0000000E+00  0.0000000E+00  0.6157723E+00  0.2639727E+01  0.7408917E-02  0.2921953E+00  0.2346176E-01  0.3670375E+00  0.2848354E+00  0.1286876E+01  0.0000000E+00  0.0000000E+00  0.1408138E-02  0.1178345E+00  0.2524096E+00  0.1121324E+01  0.0000000E+00  0.0000000E+00  0.5801596E+00  0.1368583E+01  0.1760183E-02  0.9314641E-01  0.0000000E+00  0.0000000E+00  0.0000000E+00  0.0000000E+00  0.4048411E-01  0.4449529E+00  0.7040701E-03  0.8332422E-01  0.2745884E-01  0.3716392E+00  0.3928759E+00  0.1939512E+01  0.0000000E+00  0.0000000E+00  0.2112212E-02  0.1020335E+00  0.0000000E+00  0.0000000E+00  0.0000000E+00  0.0000000E+00  0.9714099E-01  0.1053860E+01  0.0000000E+00  0.0000000E+00  0.0000000E+00  0.0000000E+00  0.1140606E+00  0.1054511E+01  0.0000000E+00  0.0000000E+00  0.2849138E+00  0.1368295E+01  0.0000000E+00  0.0000000E+00  0.0000000E+00  0.0000000E+00  0.0000000E+00  0.0000000E+00  0.0000000E+00  0.0000000E+00  0.0000000E+00  0.0000000E+00  0.0000000E+00  0.0000000E+00  0.3379551E-01  0.8157410E+00  0.0000000E+00  0.0000000E+00  0.0000000E+00  0.0000000E+00  0.0000000E+00  0.0000000E+00  0.4062618E+00  0.1524577E+01  0.0000000E+00  0.0000000E+00  0.0000000E+00  0.0000000E+00  0.3316185E+00  0.1280567E+01  0.0000000E+00  0.0000000E+00  0.4520102E+00  0.1214273E+01  0.0000000E+00  0.0000000E+00  0.0000000E+00  0.0000000E+00  0.0000000E+00  0.0000000E+00  0.0000000E+00  0.0000000E+00  0.0000000E+00  0.0000000E+00  0.0000000E+00  0.0000000E+00  0.7885649E-01  0.8783352E+00  0.0000000E+00  0.0000000E+00  0.0000000E+00  0.0000000E+00  0.2337929E+00  0.1642626E+01  0.4928564E-02  0.2204079E+00  0.2112198E-02  0.1443117E+00  0.2668404E+00  0.1177720E+01  0.5562210E-01  0.7385319E+00  0.8549775E+00  0.1645485E+01  0.1429260E+00  0.8335304E+00  0.0000000E+00  0.0000000E+00  0.1119471E+00  0.1044722E+01  0.1450391E+00  0.8352337E+00  0.0000000E+00  0.0000000E+00  0.2703657E+00  0.1170953E+01  0.1175816E+00  0.1070308E+01  0.0000000E+00  0.0000000E+00  0.2147424E-01  0.3246964E+00  0.0000000E+00  0.0000000E+00  0.0000000E+00  0.0000000E+00  0.0000000E+00  0.0000000E+00  0.0000000E+00  0.0000000E+00  0.0000000E+00  0.0000000E+00  0.0000000E+00  0.0000000E+00  0.0000000E+00  0.0000000E+00  0.0000000E+00  0.0000000E+00  0.0000000E+00  0.0000000E+00  0.0000000E+00  0.0000000E+00  0.0000000E+00  0.0000000E+00  0.0000000E+00  0.0000000E+00  0.0000000E+00  0.0000000E+00  0.0000000E+00  0.0000000E+00  0.0000000E+00  0.0000000E+00  0.0000000E+00  0.0000000E+00  0.0000000E+00  0.0000000E+00  0.0000000E+00  0.0000000E+00  0.0000000E+00  0.0000000E+00  0.0000000E+00  0.0000000E+00  0.0000000E+00  0.0000000E+00  0.4215155E-02  0.1885060E+00  0.0000000E+00  0.0000000E+00  0.0000000E+00  0.0000000E+00  0.0000000E+00  0.0000000E+00  0.0000000E+00  0.0000000E+00  0.0000000E+00  0.0000000E+00  0.6563602E-01  0.7411484E+00  0.1089966E+00  0.9684461E+00
  0.2339998E+01  0.0000000E+00  0.0000000E+00  0.0000000E+00  0.0000000E+00  0.1001735E+00  0.1383977E+01  0.0000000E+00  0.0000000E+00  0.0000000E+00  0.0000000E+00  0.5687960E+00  0.2496018E+01  0.1283581E-01  0.3795686E+00  0.3008405E-01  0.4100302E+00  0.2847977E+00  0.1259608E+01  0.0000000E+00  0.0000000E+00  0.4802905E-02  0.2147952E+00  0.2631292E+00  0.1106736E+01  0.0000000E+00  0.0000000E+00  0.6076847E+00  0.1392089E+01  0.2401453E-02  0.1073968E+00  0.0000000E+00  0.0000000E+00  0.0000000E+00  0.0000000E+00  0.4356967E-01  0.4590915E+00  0.2058404E-02  0.1406341E+00  0.4768614E-01  0.4763135E+00  0.4219731E+00  0.1979019E+01  0.0000000E+00  0.0000000E+00  0.3430669E-02  0.1283481E+00  0.0000000E+00  0.0000000E+00  0.0000000E+00  0.0000000E+00  0.1307649E+00  0.1227369E+01  0.0000000E+00  0.0000000E+00  0.0000000E+00  0.0000000E+00  0.1145849E+00  0.1043070E+01  0.0000000E+00  0.0000000E+00  0.3000695E+00  0.1375303E+01  0.0000000E+00  0.0000000E+00  0.0000000E+00  0.0000000E+00  0.0000000E+00  0.0000000E+00  0.6861321E-03  0.8120146E-01  0.0000000E+00  0.0000000E+00  0.0000000E+00  0.0000000E+00  0.3293421E-01  0.7949552E+00  0.0000000E+00  0.0000000E+00  0.0000000E+00  0.0000000E+00  0.0000000E+00  0.0000000E+00  0.3846766E+00  0.1462665E+01  0.0000000E+00  0.0000000E+00  0.0000000E+00  0.0000000E+00  0.3698273E+00  0.1342350E+01  0.0000000E+00  0.0000000E+00  0.4448424E+00  0.1193089E+01  0.0000000E+00  0.0000000E+00  0.0000000E+00  0.0000000E+00  0.0000000E+00  0.0000000E+00  0.0000000E+00  0.0000000E+00  0.0000000E+00  0.0000000E+00  0.0000000E+00  0.0000000E+00  0.7478804E-01  0.8444923E+00  0.0000000E+00  0.0000000E+00  0.0000000E+00  0.0000000E+00  0.2270368E+00  0.1592409E+01  0.8919724E-02  0.2926508E+00  0.4116785E-02  0.1988679E+00  0.2902340E+00  0.1178779E+01  0.7204484E-01  0.8289720E+00  0.9002051E+00  0.1673338E+01  0.1331141E+00  0.7969381E+00  0.0000000E+00  0.0000000E+00  0.1296766E+00  0.1108832E+01  0.1413394E+00  0.8139542E+00  0.0000000E+00  0.0000000E+00  0.2871485E+00  0.1189986E+01  0.9537153E-01  0.9526231E+00  0.0000000E+00  0.0000000E+00  0.1646703E-01  0.2808178E+00  0.0000000E+00  0.0000000E+00  0.0000000E+00  0.0000000E+00  0.0000000E+00  0.0000000E+00  0.0000000E+00  0.0000000E+00  0.0000000E+00  0.0000000E+00  0.0000000E+00  0.0000000E+00  0.0000000E+00  0.0000000E+00  0.0000000E+00  0.0000000E+00  0.0000000E+00  0.0000000E+00  0.0000000E+00  0.0000000E+00  0.0000000E+00  0.0000000E+00  0.0000000E+00  0.0000000E+00  0.0000000E+00  0.0000000E+00  0.0000000E+00  0.0000000E+00  0.0000000E+00  0.0000000E+00  0.0000000E+00  0.0000000E+00  0.0000000E+00  0.0000000E+00  0.0000000E+00  0.0000000E+00  0.0000000E+00  0.0000000E+00  0.0000000E+00  0.0000000E+00  0.0000000E+00  0.0000000E+00  0.7041872E-02  0.2404859E+00  0.0000000E+00  0.0000000E+00  0.0000000E+00  0.0000000E+00  0.0000000E+00  0.0000000E+00  0.0000000E+00  0.0000000E+00  0.0000000E+00  0.0000000E+00  0.5868218E-01  0.6920288E+00  0.1490533E+00  0.1122847E+01
  0.2369998E+01  0.0000000E+00  0.0000000E+00  0.0000000E+00  0.0000000E+00  0.1137086E+00  0.1455217E+01  0.0000000E+00  0.0000000E+00  0.0000000E+00  0.0000000E+00  0.6107880E+00  0.2567456E+01  0.1720569E-01  0.4337943E+00  0.5630926E-01  0.5524931E+00  0.2702044E+00  0.1225228E+01  0.0000000E+00  0.0000000E+00  0.6688744E-02  0.2502417E+00  0.2826012E+00  0.1147094E+01  0.0000000E+00  0.0000000E+00  0.6646383E+00  0.1438697E+01  0.5350975E-02  0.1582354E+00  0.0000000E+00  0.0000000E+00  0.0000000E+00  0.0000000E+00  0.4715559E-01  0.4676255E+00  0.8695483E-02  0.2852885E+00  0.5451330E-01  0.5023890E+00  0.3792503E+00  0.1866779E+01  0.0000000E+00  0.0000000E+00  0.4347682E-02  0.1426468E+00  0.0000000E+00  0.0000000E+00  0.0000000E+00  0.0000000E+00  0.1227850E+00  0.1160665E+01  0.0000000E+00  0.0000000E+00  0.0000000E+00  0.0000000E+00  0.1230760E+00  0.1066629E+01  0.0000000E+00  0.0000000E+00  0.2787012E+00  0.1317444E+01  0.0000000E+00  0.0000000E+00  0.0000000E+00  0.0000000E+00  0.0000000E+00  0.0000000E+00  0.2006606E-02  0.1370998E+00  0.0000000E+00  0.0000000E+00  0.0000000E+00  0.0000000E+00  0.4682105E-01  0.9354848E+00  0.0000000E+00  0.0000000E+00  0.0000000E+00  0.0000000E+00  0.0000000E+00  0.0000000E+00  0.3957272E+00  0.1455329E+01  0.0000000E+00  0.0000000E+00  0.0000000E+00  0.0000000E+00  0.3645388E+00  0.1302695E+01  0.0000000E+00  0.0000000E+00  0.4287492E+00  0.1157783E+01  0.0000000E+00  0.0000000E+00  0.0000000E+00  0.0000000E+00  0.0000000E+00  0.0000000E+00  0.0000000E+00  0.0000000E+00  0.0000000E+00  0.0000000E+00  0.0000000E+00  0.0000000E+00  0.9631819E-01  0.9450417E+00  0.0000000E+00  0.0000000E+00  0.0000000E+00  0.0000000E+00  0.2416616E+00  0.1619612E+01  0.1538432E-01  0.3793341E+00  0.2675500E-02  0.1582991E+00  0.2872812E+00  0.1162261E+01  0.6889431E-01  0.8004482E+00  0.9346389E+00  0.1703856E+01  0.1601890E+00  0.8659390E+00  0.0000000E+00  0.0000000E+00  0.1645381E+00  0.1230686E+01  0.1648803E+00  0.8794145E+00  0.3344360E-02  0.1769810E+00  0.2789212E+00  0.1148759E+01  0.9698454E-01  0.9482772E+00  0.0000000E+00  0.0000000E+00  0.2173836E-01  0.3183744E+00  0.0000000E+00  0.0000000E+00  0.0000000E+00  0.0000000E+00  0.1144128E-02  0.9574379E-01  0.0000000E+00  0.0000000E+00  0.0000000E+00  0.0000000E+00  0.0000000E+00  0.0000000E+00  0.0000000E+00  0.0000000E+00  0.0000000E+00  0.0000000E+00  0.0000000E+00  0.0000000E+00  0.0000000E+00  0.0000000E+00  0.0000000E+00  0.0000000E+00  0.0000000E+00  0.0000000E+00  0.0000000E+00  0.0000000E+00  0.0000000E+00  0.0000000E+00  0.0000000E+00  0.0000000E+00  0.0000000E+00  0.0000000E+00  0.0000000E+00  0.0000000E+00  0.0000000E+00  0.0000000E+00  0.1258553E-01  0.3173121E+00  0.0000000E+00  0.0000000E+00  0.0000000E+00  0.0000000E+00  0.9153008E-02  0.2706611E+00  0.0000000E+00  0.0000000E+00  0.0000000E+00  0.0000000E+00  0.5720613E-02  0.3027284E+00  0.0000000E+00  0.0000000E+00  0.0000000E+00  0.0000000E+00  0.4862534E-01  0.6223077E+00  0.1790565E+00  0.1214983E+01
  0.2399998E+01  0.0000000E+00  0.0000000E+00  0.0000000E+00  0.0000000E+00  0.1539307E+00  0.1670010E+01  0.0000000E+00  0.0000000E+00  0.0000000E+00  0.0000000E+00  0.5666453E+00  0.2471172E+01  0.4652085E-01  0.7148992E+00  0.6368036E-01  0.5867019E+00  0.3000989E+00  0.1285034E+01  0.0000000E+00  0.0000000E+00  0.2022002E-01  0.4293285E+00  0.2967793E+00  0.1183908E+01  0.0000000E+00  0.0000000E+00  0.6798702E+00  0.1435222E+01  0.8805440E-02  0.2003656E+00  0.0000000E+00  0.0000000E+00  0.0000000E+00  0.0000000E+00  0.4696258E-01  0.4607834E+00  0.1826325E-01  0.4080732E+00  0.7272717E-01  0.5717815E+00  0.3274359E+00  0.1708728E+01  0.0000000E+00  0.0000000E+00  0.6522564E-02  0.1724901E+00  0.0000000E+00  0.0000000E+00  0.0000000E+00  0.0000000E+00  0.1304113E+00  0.1173061E+01  0.0000000E+00  0.0000000E+00  0.0000000E+00  0.0000000E+00  0.1389309E+00  0.1117969E+01  0.0000000E+00  0.0000000E+00  0.2622136E+00  0.1268089E+01  0.0000000E+00  0.0000000E+00  0.0000000E+00  0.0000000E+00  0.0000000E+00  0.0000000E+00  0.7174863E-02  0.2559278E+00  0.0000000E+00  0.0000000E+00  0.0000000E+00  0.0000000E+00  0.3522189E-01  0.8014637E+00  0.0000000E+00  0.0000000E+00  0.0000000E+00  0.0000000E+00  0.0000000E+00  0.0000000E+00  0.3817011E+00  0.1428196E+01  0.0000000E+00  0.0000000E+00  0.1956777E-02  0.1336917E+00  0.3890738E+00  0.1323345E+01  0.0000000E+00  0.0000000E+00  0.4150574E+00  0.1134791E+01  0.0000000E+00  0.0000000E+00  0.0000000E+00  0.0000000E+00  0.0000000E+00  0.0000000E+00  0.0000000E+00  0.0000000E+00  0.0000000E+00  0.0000000E+00  0.0000000E+00  0.0000000E+00  0.9783892E-01  0.9403715E+00  0.0000000E+00  0.0000000E+00  0.0000000E+00  0.0000000E+00  0.2417580E+00  0.1598906E+01  0.1434986E-01  0.3617940E+00  0.1043606E-01  0.3086053E+00  0.2882985E+00  0.1151561E+01  0.8348949E-01  0.8693652E+00  0.9836347E+00  0.1712018E+01  0.1372988E+00  0.7969736E+00  0.0000000E+00  0.0000000E+00  0.1578498E+00  0.1190494E+01  0.1477364E+00  0.8190984E+00  0.1956784E-02  0.1336927E+00  0.2569924E+00  0.1085987E+01  0.8153201E-01  0.8661206E+00  0.0000000E+00  0.0000000E+00  0.2674234E-01  0.3484904E+00  0.0000000E+00  0.0000000E+00  0.0000000E+00  0.0000000E+00  0.5578486E-02  0.2087058E+00  0.0000000E+00  0.0000000E+00  0.0000000E+00  0.0000000E+00  0.0000000E+00  0.0000000E+00  0.0000000E+00  0.0000000E+00  0.0000000E+00  0.0000000E+00  0.2231394E-02  0.1320256E+00  0.0000000E+00  0.0000000E+00  0.0000000E+00  0.0000000E+00  0.0000000E+00  0.0000000E+00  0.0000000E+00  0.0000000E+00  0.0000000E+00  0.0000000E+00  0.0000000E+00  0.0000000E+00  0.0000000E+00  0.0000000E+00  0.0000000E+00  0.0000000E+00  0.0000000E+00  0.0000000E+00  0.7419308E-01  0.7577861E+00  0.0000000E+00  0.0000000E+00  0.0000000E+00  0.0000000E+00  0.1227269E-01  0.3094299E+00  0.0000000E+00  0.0000000E+00  0.3347082E-02  0.1616873E+00  0.4462812E-02  0.2640507E+00  0.0000000E+00  0.0000000E+00  0.8925641E-02  0.2639385E+00  0.6303737E-01  0.6989900E+00  0.1930112E+00  0.1230644E+01
  0.2429998E+01  0.0000000E+00  0.0000000E+00  0.0000000E+00  0.0000000E+00  0.2048705E+00  0.1899968E+01  0.0000000E+00  0.0000000E+00  0.0000000E+00  0.0000000E+00  0.5966274E+00  0.2502841E+01  0.7885638E-01  0.9030454E+00  0.7997266E-01  0.6435380E+00  0.3012891E+00  0.1246082E+01  0.0000000E+00  0.0000000E+00  0.3626647E-01  0.5673506E+00  0.2774065E+00  0.1112908E+01  0.0000000E+00  0.0000000E+00  0.7185427E+00  0.1468807E+01  0.1081611E-01  0.2192723E+00  0.0000000E+00  0.0000000E+00  0.0000000E+00  0.0000000E+00  0.5694459E-01  0.5004991E+00  0.2226869E-01  0.4449295E+00  0.9607435E-01  0.6472034E+00  0.3734791E+00  0.1795248E+01  0.0000000E+00  0.0000000E+00  0.1113422E-01  0.2224649E+00  0.0000000E+00  0.0000000E+00  0.0000000E+00  0.0000000E+00  0.1138235E+00  0.1090292E+01  0.0000000E+00  0.0000000E+00  0.0000000E+00  0.0000000E+00  0.1584272E+00  0.1177719E+01  0.0000000E+00  0.0000000E+00  0.2307488E+00  0.1167534E+01  0.0000000E+00  0.0000000E+00  0.0000000E+00  0.0000000E+00  0.0000000E+00  0.0000000E+00  0.1272495E-01  0.3365163E+00  0.0000000E+00  0.0000000E+00  0.0000000E+00  0.0000000E+00  0.3563023E-01  0.7961142E+00  0.0000000E+00  0.0000000E+00  0.0000000E+00  0.0000000E+00  0.0000000E+00  0.0000000E+00  0.3979964E+00  0.1434857E+01  0.0000000E+00  0.0000000E+00  0.1336125E-01  0.3448147E+00  0.3725272E+00  0.1287365E+01  0.0000000E+00  0.0000000E+00  0.4057182E+00  0.1094015E+01  0.0000000E+00  0.0000000E+00  0.0000000E+00  0.0000000E+00  0.0000000E+00  0.0000000E+00  0.0000000E+00  0.0000000E+00  0.0000000E+00  0.0000000E+00  0.0000000E+00  0.0000000E+00  0.1062553E+00  0.9672720E+00  0.0000000E+00  0.0000000E+00  0.0000000E+00  0.0000000E+00  0.2782269E+00  0.1698204E+01  0.2863144E-01  0.5043232E+00  0.1908761E-01  0.4119989E+00  0.2968083E+00  0.1151191E+01  0.8652949E-01  0.8738886E+00  0.1005692E+01  0.1682719E+01  0.1396537E+00  0.7908803E+00  0.0000000E+00  0.0000000E+00  0.1616080E+00  0.1189189E+01  0.1549218E+00  0.8197759E+00  0.6362501E-02  0.2380382E+00  0.2754964E+00  0.1100578E+01  0.9416267E-01  0.9112254E+00  0.0000000E+00  0.0000000E+00  0.2385933E-01  0.3251886E+00  0.0000000E+00  0.0000000E+00  0.0000000E+00  0.0000000E+00  0.1632488E-02  0.1115355E+00  0.0000000E+00  0.0000000E+00  0.0000000E+00  0.0000000E+00  0.0000000E+00  0.0000000E+00  0.0000000E+00  0.0000000E+00  0.0000000E+00  0.0000000E+00  0.4897447E-02  0.1931450E+00  0.0000000E+00  0.0000000E+00  0.0000000E+00  0.0000000E+00  0.0000000E+00  0.0000000E+00  0.0000000E+00  0.0000000E+00  0.0000000E+00  0.0000000E+00  0.0000000E+00  0.0000000E+00  0.0000000E+00  0.0000000E+00  0.0000000E+00  0.0000000E+00  0.0000000E+00  0.0000000E+00  0.3259502E+00  0.1576737E+01  0.0000000E+00  0.0000000E+00  0.0000000E+00  0.0000000E+00  0.2829663E-01  0.4635496E+00  0.0000000E+00  0.0000000E+00  0.2938473E-01  0.4723422E+00  0.8706642E-02  0.3642085E+00  0.0000000E+00  0.0000000E+00  0.6149025E-01  0.6818328E+00  0.5876942E-01  0.6666999E+00  0.2133118E+00  0.1299288E+01
  0.2459998E+01  0.0000000E+00  0.0000000E+00  0.0000000E+00  0.0000000E+00  0.2284649E+00  0.1980250E+01  0.0000000E+00  0.0000000E+00  0.0000000E+00  0.0000000E+00  0.5190133E+00  0.2283538E+01  0.1117874E+00  0.1060286E+01  0.1183181E+00  0.7712934E+00  0.3339079E+00  0.1299751E+01  0.0000000E+00  0.0000000E+00  0.4966600E-01  0.6553066E+00  0.2899247E+00  0.1106831E+01  0.0000000E+00  0.0000000E+00  0.7389929E+00  0.1466750E+01  0.1521033E-01  0.2567121E+00  0.0000000E+00  0.0000000E+00  0.0000000E+00  0.0000000E+00  0.5308071E-01  0.4774669E+00  0.2793708E-01  0.4920956E+00  0.1070952E+00  0.6739187E+00  0.3675287E+00  0.1765027E+01  0.0000000E+00  0.0000000E+00  0.1831447E-01  0.2815935E+00  0.0000000E+00  0.0000000E+00  0.0000000E+00  0.0000000E+00  0.1422737E+00  0.1218710E+01  0.0000000E+00  0.0000000E+00  0.0000000E+00  0.0000000E+00  0.1887324E+00  0.1266934E+01  0.0000000E+00  0.0000000E+00  0.2466765E+00  0.1192370E+01  0.0000000E+00  0.0000000E+00  0.0000000E+00  0.0000000E+00  0.0000000E+00  0.0000000E+00  0.1676236E-01  0.3814237E+00  0.0000000E+00  0.0000000E+00  0.0000000E+00  0.0000000E+00  0.2979977E-01  0.7192957E+00  0.0000000E+00  0.0000000E+00  0.0000000E+00  0.0000000E+00  0.0000000E+00  0.0000000E+00  0.3807301E+00  0.1385590E+01  0.0000000E+00  0.0000000E+00  0.8194922E-01  0.8401802E+00  0.4119211E+00  0.1327298E+01  0.0000000E+00  0.0000000E+00  0.3973311E+00  0.1062138E+01  0.0000000E+00  0.0000000E+00  0.0000000E+00  0.0000000E+00  0.0000000E+00  0.0000000E+00  0.6208504E-03  0.5195183E-01  0.0000000E+00  0.0000000E+00  0.0000000E+00  0.0000000E+00  0.9933472E-01  0.9240808E+00  0.0000000E+00  0.0000000E+00  0.0000000E+00  0.0000000E+00  0.2852736E+00  0.1692169E+01  0.4283715E-01  0.6088294E+00  0.3042039E-01  0.5134293E+00  0.3079272E+00  0.1151139E+01  0.9002139E-01  0.8801671E+00  0.1007470E+01  0.1690860E+01  0.1403105E+00  0.7788273E+00  0.0000000E+00  0.0000000E+00  0.1725904E+00  0.1212825E+01  0.1548966E+00  0.8092541E+00  0.7449937E-02  0.2544185E+00  0.2719250E+00  0.1089334E+01  0.1011967E+00  0.9326002E+00  0.0000000E+00  0.0000000E+00  0.2297052E-01  0.3151950E+00  0.0000000E+00  0.0000000E+00  0.0000000E+00  0.0000000E+00  0.3716780E-02  0.1662210E+00  0.0000000E+00  0.0000000E+00  0.0000000E+00  0.0000000E+00  0.0000000E+00  0.0000000E+00  0.0000000E+00  0.0000000E+00  0.0000000E+00  0.0000000E+00  0.1168139E-01  0.2945175E+00  0.0000000E+00  0.0000000E+00  0.0000000E+00  0.0000000E+00  0.0000000E+00  0.0000000E+00  0.0000000E+00  0.0000000E+00  0.0000000E+00  0.0000000E+00  0.0000000E+00  0.0000000E+00  0.0000000E+00  0.0000000E+00  0.0000000E+00  0.0000000E+00  0.0000000E+00  0.0000000E+00  0.9222953E+00  0.2598321E+01  0.0000000E+00  0.0000000E+00  0.0000000E+00  0.0000000E+00  0.3610627E-01  0.5169401E+00  0.0000000E+00  0.0000000E+00  0.1146920E+00  0.9249963E+00  0.1274338E-01  0.4351897E+00  0.0000000E+00  0.0000000E+00  0.1433625E+00  0.1030252E+01  0.6159281E-01  0.6798446E+00  0.2426557E+00  0.1356666E+01
  0.2489998E+01  0.0000000E+00  0.0000000E+00  0.0000000E+00  0.0000000E+00  0.2593511E+00  0.2082171E+01  0.0000000E+00  0.0000000E+00  0.0000000E+00  0.0000000E+00  0.5299634E+00  0.2317835E+01  0.1438285E+00  0.1185975E+01  0.1463087E+00  0.8414646E+00  0.3135171E+00  0.1257164E+01  0.0000000E+00  0.0000000E+00  0.9149934E-01  0.8765154E+00  0.3166127E+00  0.1154772E+01  0.0000000E+00  0.0000000E+00  0.7324005E+00  0.1431406E+01  0.2605616E-01  0.3315099E+00  0.0000000E+00  0.0000000E+00  0.0000000E+00  0.0000000E+00  0.5514189E-01  0.4805965E+00  0.4120553E-01  0.5899470E+00  0.1248217E+00  0.7224090E+00  0.3702421E+00  0.1736609E+01  0.0000000E+00  0.0000000E+00  0.2120876E-01  0.2992540E+00  0.0000000E+00  0.0000000E+00  0.0000000E+00  0.0000000E+00  0.1409930E+00  0.1180467E+01  0.0000000E+00  0.0000000E+00  0.1211904E-02  0.1434268E+00  0.1660332E+00  0.1175543E+01  0.0000000E+00  0.0000000E+00  0.2488479E+00  0.1179760E+01  0.0000000E+00  0.0000000E+00  0.0000000E+00  0.0000000E+00  0.0000000E+00  0.0000000E+00  0.3090360E-01  0.5112213E+00  0.0000000E+00  0.0000000E+00  0.0000000E+00  0.0000000E+00  0.3999319E-01  0.8229800E+00  0.0000000E+00  0.0000000E+00  0.0000000E+00  0.0000000E+00  0.0000000E+00  0.0000000E+00  0.3747999E+00  0.1366356E+01  0.0000000E+00  0.0000000E+00  0.2538987E+00  0.1459958E+01  0.4108412E+00  0.1300172E+01  0.0000000E+00  0.0000000E+00  0.4124509E+00  0.1074468E+01  0.0000000E+00  0.0000000E+00  0.0000000E+00  0.0000000E+00  0.0000000E+00  0.0000000E+00  0.9089389E-03  0.6210030E-01  0.0000000E+00  0.0000000E+00  0.0000000E+00  0.0000000E+00  0.6907911E-01  0.7625972E+00  0.0000000E+00  0.0000000E+00  0.0000000E+00  0.0000000E+00  0.2727739E+00  0.1643995E+01  0.5696003E-01  0.6929702E+00  0.3696348E-01  0.5680216E+00  0.2920723E+00  0.1116614E+01  0.9271150E-01  0.8822120E+00  0.1003465E+01  0.1666518E+01  0.1436121E+00  0.7756917E+00  0.6059582E-03  0.7171270E-01  0.1545143E+00  0.1134708E+01  0.1678486E+00  0.8348680E+00  0.1393697E-01  0.3436522E+00  0.2663190E+00  0.1074489E+01  0.9513587E-01  0.8992792E+00  0.0000000E+00  0.0000000E+00  0.2545017E-01  0.3276554E+00  0.0000000E+00  0.0000000E+00  0.0000000E+00  0.0000000E+00  0.7255537E-02  0.2293826E+00  0.0000000E+00  0.0000000E+00  0.0000000E+00  0.0000000E+00  0.0000000E+00  0.0000000E+00  0.0000000E+00  0.0000000E+00  0.0000000E+00  0.0000000E+00  0.2643113E-01  0.4372257E+00  0.0000000E+00  0.0000000E+00  0.0000000E+00  0.0000000E+00  0.0000000E+00  0.0000000E+00  0.0000000E+00  0.0000000E+00  0.0000000E+00  0.0000000E+00  0.0000000E+00  0.0000000E+00  0.0000000E+00  0.0000000E+00  0.0000000E+00  0.0000000E+00  0.0000000E+00  0.0000000E+00  0.1962649E+01  0.3703102E+01  0.0000000E+00  0.0000000E+00  0.0000000E+00  0.0000000E+00  0.6011761E-01  0.6578670E+00  0.0000000E+00  0.0000000E+00  0.2653424E+00  0.1381327E+01  0.2798557E-01  0.6368038E+00  0.0000000E+00  0.0000000E+00  0.3855813E+00  0.1648681E+01  0.7670148E-01  0.7522980E+00  0.2617216E+00  0.1402580E+01
  0.2519998E+01  0.0000000E+00  0.0000000E+00  0.0000000E+00  0.0000000E+00  0.2650456E+00  0.2079098E+01  0.0000000E+00  0.0000000E+00  0.0000000E+00  0.0000000E+00  0.4959719E+00  0.2175776E+01  0.2158226E+00  0.1439158E+01  0.1722457E+00  0.9063920E+00  0.3240778E+00  0.1259238E+01  0.5916241E-03  0.7001648E-01  0.1224633E+00  0.1009617E+01  0.2990575E+00  0.1111432E+01  0.0000000E+00  0.0000000E+00  0.7842880E+00  0.1457190E+01  0.2751015E-01  0.3364939E+00  0.0000000E+00  0.0000000E+00  0.0000000E+00  0.0000000E+00  0.5649943E-01  0.4805245E+00  0.4732944E-01  0.6244794E+00  0.1280825E+00  0.7306969E+00  0.3277552E+00  0.1633207E+01  0.0000000E+00  0.0000000E+00  0.2810198E-01  0.3400666E+00  0.0000000E+00  0.0000000E+00  0.0000000E+00  0.0000000E+00  0.1487229E+00  0.1213518E+01  0.0000000E+00  0.0000000E+00  0.0000000E+00  0.0000000E+00  0.1828067E+00  0.1221139E+01  0.0000000E+00  0.0000000E+00  0.2327031E+00  0.1136847E+01  0.5916368E-03  0.7001648E-01  0.0000000E+00  0.0000000E+00  0.0000000E+00  0.0000000E+00  0.4141301E-01  0.5843496E+00  0.0000000E+00  0.0000000E+00  0.0000000E+00  0.0000000E+00  0.2484799E-01  0.6412480E+00  0.0000000E+00  0.0000000E+00  0.0000000E+00  0.0000000E+00  0.0000000E+00  0.0000000E+00  0.3932507E+00  0.1369096E+01  0.0000000E+00  0.0000000E+00  0.6164620E+00  0.2267253E+01  0.4318824E+00  0.1331160E+01  0.0000000E+00  0.0000000E+00  0.3906658E+00  0.1046567E+01  0.0000000E+00  0.0000000E+00  0.0000000E+00  0.0000000E+00  0.0000000E+00  0.0000000E+00  0.5916241E-03  0.4950733E-01  0.0000000E+00  0.0000000E+00  0.0000000E+00  0.0000000E+00  0.8755940E-01  0.8472957E+00  0.0000000E+00  0.0000000E+00  0.0000000E+00  0.0000000E+00  0.2628582E+00  0.1591118E+01  0.6921908E-01  0.7606717E+00  0.5087940E-01  0.6623001E+00  0.2972900E+00  0.1107620E+01  0.1064941E+00  0.9333413E+00  0.9917283E+00  0.1636989E+01  0.1277938E+00  0.7197592E+00  0.1183238E-02  0.9901417E-01  0.1449464E+00  0.1086387E+01  0.1786719E+00  0.8575149E+00  0.1360725E-01  0.3355222E+00  0.2452270E+00  0.1018252E+01  0.1088551E+00  0.9487007E+00  0.0000000E+00  0.0000000E+00  0.3017260E-01  0.3522864E+00  0.0000000E+00  0.0000000E+00  0.0000000E+00  0.0000000E+00  0.1315561E-01  0.3166041E+00  0.0000000E+00  0.0000000E+00  0.0000000E+00  0.0000000E+00  0.0000000E+00  0.0000000E+00  0.0000000E+00  0.0000000E+00  0.0000000E+00  0.0000000E+00  0.3946684E-01  0.5274056E+00  0.0000000E+00  0.0000000E+00  0.0000000E+00  0.0000000E+00  0.0000000E+00  0.0000000E+00  0.0000000E+00  0.0000000E+00  0.0000000E+00  0.0000000E+00  0.0000000E+00  0.0000000E+00  0.0000000E+00  0.0000000E+00  0.0000000E+00  0.0000000E+00  0.0000000E+00  0.0000000E+00  0.3288398E+01  0.4641584E+01  0.0000000E+00  0.0000000E+00  0.0000000E+00  0.0000000E+00  0.7994581E-01  0.7627106E+00  0.0000000E+00  0.0000000E+00  0.5778354E+00  0.2042204E+01  0.4756300E-01  0.8197154E+00  0.0000000E+00  0.0000000E+00  0.8369019E+00  0.2389902E+01  0.8905349E-01  0.7984852E+00  0.3046083E+00  0.1481506E+01
  0.2549998E+01  0.0000000E+00  0.0000000E+00  0.0000000E+00  0.0000000E+00  0.3131590E+00  0.2229502E+01  0.0000000E+00  0.0000000E+00  0.0000000E+00  0.0000000E+00  0.4641077E+00  0.2086894E+01  0.2452257E+00  0.1520317E+01  0.2036794E+00  0.9833464E+00  0.3273122E+00  0.1247589E+01  0.1155555E-02  0.9669955E-01  0.1629367E+00  0.1148987E+01  0.3053577E+00  0.1106385E+01  0.0000000E+00  0.0000000E+00  0.8033066E+00  0.1447844E+01  0.3148910E-01  0.3555662E+00  0.0000000E+00  0.0000000E+00  0.0000000E+00  0.0000000E+00  0.5951120E-01  0.4894967E+00  0.7511164E-01  0.7760349E+00  0.1531096E+00  0.7856007E+00  0.3449331E+00  0.1643271E+01  0.0000000E+00  0.0000000E+00  0.3264472E-01  0.3619789E+00  0.0000000E+00  0.0000000E+00  0.0000000E+00  0.0000000E+00  0.1648363E+00  0.1253369E+01  0.0000000E+00  0.0000000E+00  0.1502210E-01  0.4928712E+00  0.1883577E+00  0.1224033E+01  0.0000000E+00  0.0000000E+00  0.2345787E+00  0.1135703E+01  0.0000000E+00  0.0000000E+00  0.0000000E+00  0.0000000E+00  0.0000000E+00  0.0000000E+00  0.4795591E-01  0.6286152E+00  0.0000000E+00  0.0000000E+00  0.2888878E-02  0.1528794E+00  0.3120005E-01  0.7099468E+00  0.0000000E+00  0.0000000E+00  0.0000000E+00  0.0000000E+00  0.0000000E+00  0.0000000E+00  0.4049938E+00  0.1375809E+01  0.0000000E+00  0.0000000E+00  0.1262900E+01  0.3200687E+01  0.4547119E+00  0.1335237E+01  0.0000000E+00  0.0000000E+00  0.3953939E+00  0.1028537E+01  0.0000000E+00  0.0000000E+00  0.0000000E+00  0.0000000E+00  0.0000000E+00  0.0000000E+00  0.8666660E-03  0.5921257E-01  0.0000000E+00  0.0000000E+00  0.0000000E+00  0.0000000E+00  0.7800008E-01  0.7906786E+00  0.0000000E+00  0.0000000E+00  0.2888860E-03  0.3418946E-01  0.2992761E+00  0.1686637E+01  0.8146776E-01  0.8078765E+00  0.6817792E-01  0.7396662E+00  0.3010232E+00  0.1091126E+01  0.1340426E+00  0.1032906E+01  0.9427497E+00  0.1562376E+01  0.1343326E+00  0.7281580E+00  0.8088863E-02  0.2557292E+00  0.1490656E+00  0.1088246E+01  0.1727540E+00  0.8223265E+00  0.1560005E-01  0.3549745E+00  0.2444007E+00  0.9926484E+00  0.1011104E+00  0.9143962E+00  0.1155555E-02  0.9669901E-01  0.3611127E-01  0.3805488E+00  0.0000000E+00  0.0000000E+00  0.0000000E+00  0.0000000E+00  0.1927190E-01  0.3830169E+00  0.0000000E+00  0.0000000E+00  0.0000000E+00  0.0000000E+00  0.0000000E+00  0.0000000E+00  0.0000000E+00  0.0000000E+00  0.0000000E+00  0.0000000E+00  0.7017031E-01  0.6933678E+00  0.0000000E+00  0.0000000E+00  0.0000000E+00  0.0000000E+00  0.0000000E+00  0.0000000E+00  0.0000000E+00  0.0000000E+00  0.0000000E+00  0.0000000E+00  0.0000000E+00  0.0000000E+00  0.4941588E-03  0.5848099E-01  0.0000000E+00  0.0000000E+00  0.0000000E+00  0.0000000E+00  0.4644566E+01  0.5372861E+01  0.0000000E+00  0.0000000E+00  0.0000000E+00  0.0000000E+00  0.9833263E-01  0.8274416E+00  0.9883102E-03  0.1169647E+00  0.1051057E+01  0.2711761E+01  0.6621630E-01  0.9551331E+00  0.0000000E+00  0.0000000E+00  0.1258763E+01  0.2845842E+01  0.1003127E+00  0.8313285E+00  0.3063710E+00  0.1468517E+01
  0.2579998E+01  0.0000000E+00  0.0000000E+00  0.0000000E+00  0.0000000E+00  0.2189937E+00  0.1847906E+01  0.0000000E+00  0.0000000E+00  0.0000000E+00  0.0000000E+00  0.4711939E+00  0.2080506E+01  0.2963111E+00  0.1654312E+01  0.2181078E+00  0.1004664E+01  0.3418502E+00  0.1262617E+01  0.5079762E-02  0.2003343E+00  0.2195584E+00  0.1305903E+01  0.3222892E+00  0.1134061E+01  0.0000000E+00  0.0000000E+00  0.8138914E+00  0.1441002E+01  0.4430645E-01  0.4161435E+00  0.5644112E-03  0.6679776E-01  0.0000000E+00  0.0000000E+00  0.6518998E-01  0.5056434E+00  0.9538706E-01  0.8631445E+00  0.1605762E+00  0.7917114E+00  0.2951908E+00  0.1507660E+01  0.0000000E+00  0.0000000E+00  0.3104291E-01  0.3489233E+00  0.0000000E+00  0.0000000E+00  0.6599359E-03  0.7810143E-01  0.1610257E+00  0.1219405E+01  0.0000000E+00  0.0000000E+00  0.8127736E-01  0.1130719E+01  0.2206872E+00  0.1305743E+01  0.0000000E+00  0.0000000E+00  0.2468424E+00  0.1139921E+01  0.1128863E-02  0.9446502E-01  0.0000000E+00  0.0000000E+00  0.0000000E+00  0.0000000E+00  0.6772997E-01  0.7347076E+00  0.0000000E+00  0.0000000E+00  0.5644189E-02  0.2111652E+00  0.3386517E-01  0.7309682E+00  0.0000000E+00  0.0000000E+00  0.0000000E+00  0.0000000E+00  0.6599497E-03  0.7810004E-01  0.3850705E+00  0.1335577E+01  0.0000000E+00  0.0000000E+00  0.2038692E+01  0.4042689E+01  0.4396803E+00  0.1291287E+01  0.0000000E+00  0.0000000E+00  0.3785378E+00  0.9955382E+00  0.0000000E+00  0.0000000E+00  0.0000000E+00  0.0000000E+00  0.0000000E+00  0.0000000E+00  0.3386514E-02  0.1156511E+00  0.0000000E+00  0.0000000E+00  0.0000000E+00  0.0000000E+00  0.8184044E-01  0.8001962E+00  0.0000000E+00  0.0000000E+00  0.2822097E-03  0.3339879E-01  0.2903714E+00  0.1627479E+01  0.8917875E-01  0.8349122E+00  0.1038548E+00  0.9050852E+00  0.2946289E+00  0.1068884E+01  0.1377201E+00  0.1034295E+01  0.9265845E+00  0.1523120E+01  0.1303774E+00  0.7075359E+00  0.1354609E-01  0.3269667E+00  0.1315094E+00  0.1011105E+01  0.1803308E+00  0.8355612E+00  0.2822105E-01  0.4714980E+00  0.2472146E+00  0.9835740E+00  0.8296958E-01  0.8056433E+00  0.5644172E-03  0.6679700E-01  0.3527605E-01  0.3717504E+00  0.0000000E+00  0.0000000E+00  0.0000000E+00  0.0000000E+00  0.1786072E-01  0.3653811E+00  0.0000000E+00  0.0000000E+00  0.0000000E+00  0.0000000E+00  0.0000000E+00  0.0000000E+00  0.0000000E+00  0.0000000E+00  0.0000000E+00  0.0000000E+00  0.8882088E-01  0.7698594E+00  0.0000000E+00  0.0000000E+00  0.0000000E+00  0.0000000E+00  0.0000000E+00  0.0000000E+00  0.0000000E+00  0.0000000E+00  0.0000000E+00  0.0000000E+00  0.0000000E+00  0.0000000E+00  0.4827263E-03  0.5712912E-01  0.0000000E+00  0.0000000E+00  0.0000000E+00  0.0000000E+00  0.5524336E+01  0.5801012E+01  0.0000000E+00  0.0000000E+00  0.0000000E+00  0.0000000E+00  0.1264759E+00  0.9266823E+00  0.7723661E-02  0.3230891E+00  0.1388770E+01  0.3110411E+01  0.7723558E-01  0.1019090E+01  0.0000000E+00  0.0000000E+00  0.1788446E+01  0.3325897E+01  0.8399432E-01  0.7532571E+00  0.3229490E+00  0.1468799E+01
  0.2609998E+01  0.0000000E+00  0.0000000E+00  0.0000000E+00  0.0000000E+00  0.2470808E+00  0.1938155E+01  0.0000000E+00  0.0000000E+00  0.0000000E+00  0.0000000E+00  0.4481732E+00  0.1979217E+01  0.3391975E+00  0.1754190E+01  0.2601998E+00  0.1087734E+01  0.3372571E+00  0.1243565E+01  0.1103061E-01  0.2917029E+00  0.2774160E+00  0.1463831E+01  0.2997538E+00  0.1069865E+01  0.5515192E-03  0.6527055E-01  0.8386809E+00  0.1441386E+01  0.5018821E-01  0.4374232E+00  0.1654559E-02  0.1130438E+00  0.1654559E-02  0.1130438E+00  0.6370060E-01  0.4919297E+00  0.1257465E+00  0.9775578E+00  0.1745548E+00  0.8089582E+00  0.3375304E+00  0.1603200E+01  0.0000000E+00  0.0000000E+00  0.3474587E-01  0.3646919E+00  0.0000000E+00  0.0000000E+00  0.1031770E-01  0.3051042E+00  0.1837826E+00  0.1275307E+01  0.0000000E+00  0.0000000E+00  0.2779653E+00  0.2061960E+01  0.2139893E+00  0.1271208E+01  0.0000000E+00  0.0000000E+00  0.2419276E+00  0.1122220E+01  0.3309149E-02  0.1598529E+00  0.0000000E+00  0.0000000E+00  0.0000000E+00  0.0000000E+00  0.8217697E-01  0.7925108E+00  0.0000000E+00  0.0000000E+00  0.1103034E-01  0.2917032E+00  0.2978182E-01  0.6776839E+00  0.0000000E+00  0.0000000E+00  0.0000000E+00  0.0000000E+00  0.0000000E+00  0.0000000E+00  0.3811090E+00  0.1305390E+01  0.0000000E+00  0.0000000E+00  0.2844753E+01  0.4791494E+01  0.4594146E+00  0.1331256E+01  0.0000000E+00  0.0000000E+00  0.4044454E+00  0.1022515E+01  0.0000000E+00  0.0000000E+00  0.0000000E+00  0.0000000E+00  0.0000000E+00  0.0000000E+00  0.4412150E-02  0.1304695E+00  0.1103040E-02  0.9230369E-01  0.0000000E+00  0.0000000E+00  0.7445507E-01  0.7547423E+00  0.0000000E+00  0.0000000E+00  0.2757635E-03  0.3263544E-01  0.2798678E+00  0.1609073E+01  0.1097519E+00  0.9142131E+00  0.1433966E+00  0.1050801E+01  0.2992050E+00  0.1063989E+01  0.1665595E+00  0.1121944E+01  0.8956679E+00  0.1512672E+01  0.1304384E+00  0.7052999E+00  0.2040607E-01  0.3965143E+00  0.1125084E+00  0.9254746E+00  0.1828329E+00  0.8394784E+00  0.2261226E-01  0.4173405E+00  0.2258494E+00  0.9306564E+00  0.9927385E-01  0.8749695E+00  0.0000000E+00  0.0000000E+00  0.2592150E-01  0.3153636E+00  0.0000000E+00  0.0000000E+00  0.0000000E+00  0.0000000E+00  0.3113183E-01  0.4726710E+00  0.0000000E+00  0.0000000E+00  0.0000000E+00  0.0000000E+00  0.0000000E+00  0.0000000E+00  0.0000000E+00  0.0000000E+00  0.0000000E+00  0.0000000E+00  0.1018876E+00  0.8217403E+00  0.0000000E+00  0.0000000E+00  0.0000000E+00  0.0000000E+00  0.0000000E+00  0.0000000E+00  0.0000000E+00  0.0000000E+00  0.0000000E+00  0.0000000E+00  0.0000000E+00  0.0000000E+00  0.1415074E-02  0.9668328E-01  0.0000000E+00  0.0000000E+00  0.0000000E+00  0.0000000E+00  0.5779228E+01  0.5837767E+01  0.0000000E+00  0.0000000E+00  0.0000000E+00  0.0000000E+00  0.1655613E+00  0.1041740E+01  0.1603763E-01  0.4600706E+00  0.1697724E+01  0.3416883E+01  0.1452829E+00  0.1377911E+01  0.0000000E+00  0.0000000E+00  0.2147162E+01  0.3586220E+01  0.8867886E-01  0.7684427E+00  0.3740560E+00  0.1569168E+01
  0.2639998E+01  0.0000000E+00  0.0000000E+00  0.0000000E+00  0.0000000E+00  0.2393413E+00  0.1885983E+01  0.0000000E+00  0.0000000E+00  0.0000000E+00  0.0000000E+00  0.4411938E+00  0.1989084E+01  0.4090521E+00  0.1897233E+01  0.2713374E+00  0.1107697E+01  0.3989690E+00  0.1329957E+01  0.1401551E-01  0.3250043E+00  0.3223561E+00  0.1550301E+01  0.3088816E+00  0.1082796E+01  0.5390548E-03  0.6379544E-01  0.8028293E+00  0.1396262E+01  0.5147968E-01  0.4378325E+00  0.1078112E-02  0.9021865E-01  0.1078112E-02  0.9021865E-01  0.6495613E-01  0.4909206E+00  0.1374607E+00  0.1009443E+01  0.1754612E+00  0.8061864E+00  0.3045647E+00  0.1507218E+01  0.0000000E+00  0.0000000E+00  0.4069854E-01  0.3898589E+00  0.0000000E+00  0.0000000E+00  0.1701749E-01  0.3872301E+00  0.1916057E+00  0.1299428E+01  0.0000000E+00  0.0000000E+00  0.7018518E+00  0.3194335E+01  0.2145414E+00  0.1264131E+01  0.0000000E+00  0.0000000E+00  0.2555135E+00  0.1130928E+01  0.1078127E-01  0.2851098E+00  0.0000000E+00  0.0000000E+00  0.0000000E+00  0.0000000E+00  0.9487361E-01  0.8601829E+00  0.0000000E+00  0.0000000E+00  0.2317926E-01  0.4177097E+00  0.4959290E-01  0.8639703E+00  0.0000000E+00  0.0000000E+00  0.0000000E+00  0.0000000E+00  0.1890854E-02  0.1291871E+00  0.3655624E+00  0.1271395E+01  0.0000000E+00  0.0000000E+00  0.3550755E+01  0.5281491E+01  0.4732923E+00  0.1323677E+01  0.0000000E+00  0.0000000E+00  0.4269347E+00  0.1046373E+01  0.0000000E+00  0.0000000E+00  0.0000000E+00  0.0000000E+00  0.0000000E+00  0.0000000E+00  0.5929604E-02  0.1495026E+00  0.5929604E-02  0.2115106E+00  0.5390548E-03  0.4510855E-01  0.7870232E-01  0.7668461E+00  0.0000000E+00  0.0000000E+00  0.2695262E-03  0.3189819E-01  0.3025364E+00  0.1630118E+01  0.1353033E+00  0.1009712E+01  0.1703412E+00  0.1139153E+01  0.3104937E+00  0.1079536E+01  0.1466234E+00  0.1041911E+01  0.8910599E+00  0.1485235E+01  0.1380033E+00  0.7142037E+00  0.2641348E-01  0.4458034E+00  0.1067324E+00  0.8913487E+00  0.1932538E+00  0.8537352E+00  0.3126522E-01  0.4848612E+00  0.2272121E+00  0.9377559E+00  0.8678802E-01  0.8098732E+00  0.0000000E+00  0.0000000E+00  0.2883933E-01  0.3287045E+00  0.0000000E+00  0.0000000E+00  0.0000000E+00  0.0000000E+00  0.2720103E-01  0.4390665E+00  0.0000000E+00  0.0000000E+00  0.0000000E+00  0.0000000E+00  0.0000000E+00  0.0000000E+00  0.0000000E+00  0.0000000E+00  0.0000000E+00  0.0000000E+00  0.1184854E+00  0.8768923E+00  0.0000000E+00  0.0000000E+00  0.0000000E+00  0.0000000E+00  0.0000000E+00  0.0000000E+00  0.0000000E+00  0.0000000E+00  0.0000000E+00  0.0000000E+00  0.0000000E+00  0.0000000E+00  0.2305169E-02  0.1219850E+00  0.0000000E+00  0.0000000E+00  0.0000000E+00  0.0000000E+00  0.5578042E+01  0.5694537E+01  0.0000000E+00  0.0000000E+00  0.0000000E+00  0.0000000E+00  0.2176118E+00  0.1183034E+01  0.4979274E-01  0.8003650E+00  0.1852906E+01  0.3533511E+01  0.1595216E+00  0.1426465E+01  0.0000000E+00  0.0000000E+00  0.2249371E+01  0.3647012E+01  0.1281675E+00  0.9072782E+00  0.3780477E+00  0.1562488E+01
  0.2669998E+01  0.0000000E+00  0.0000000E+00  0.0000000E+00  0.0000000E+00  0.2361005E+00  0.1852098E+01  0.0000000E+00  0.0000000E+00  0.0000000E+00  0.0000000E+00  0.4257896E+00  0.1900257E+01  0.4085389E+00  0.1861647E+01  0.2751319E+00  0.1085414E+01  0.3845101E+00  0.1300896E+01  0.1949942E-01  0.3788953E+00  0.4205547E+00  0.1740252E+01  0.3349171E+00  0.1105962E+01  0.1054020E-02  0.8820090E-01  0.8335578E+00  0.1431899E+01  0.5955231E-01  0.4650351E+00  0.2635034E-02  0.1394436E+00  0.4743041E-02  0.1870584E+00  0.6692979E-01  0.4944654E+00  0.1475642E+00  0.1033293E+01  0.1970908E+00  0.8403205E+00  0.3014515E+00  0.1474209E+01  0.5270185E-03  0.6236937E-01  0.4874823E-01  0.4213648E+00  0.0000000E+00  0.0000000E+00  0.3697200E-01  0.5636878E+00  0.1971847E+00  0.1305962E+01  0.0000000E+00  0.0000000E+00  0.1206822E+01  0.4173670E+01  0.2213422E+00  0.1280307E+01  0.0000000E+00  0.0000000E+00  0.2902065E+00  0.1193150E+01  0.1317564E-01  0.3115830E+00  0.0000000E+00  0.0000000E+00  0.0000000E+00  0.0000000E+00  0.1133059E+00  0.9160415E+00  0.0000000E+00  0.0000000E+00  0.3530962E-01  0.5093155E+00  0.5480909E-01  0.8978717E+00  0.0000000E+00  0.0000000E+00  0.0000000E+00  0.0000000E+00  0.3081017E-02  0.1630420E+00  0.3475344E+00  0.1224217E+01  0.0000000E+00  0.0000000E+00  0.3945693E+01  0.5431509E+01  0.4924878E+00  0.1352796E+01  0.0000000E+00  0.0000000E+00  0.4360118E+00  0.1021536E+01  0.0000000E+00  0.0000000E+00  0.0000000E+00  0.0000000E+00  0.0000000E+00  0.0000000E+00  0.4479607E-02  0.1285071E+00  0.7905073E-02  0.2414381E+00  0.5270100E-03  0.4410060E-01  0.7009260E-01  0.7158834E+00  0.0000000E+00  0.0000000E+00  0.2635089E-03  0.3118537E-01  0.2963921E+00  0.1591855E+01  0.1370218E+00  0.1000239E+01  0.1918321E+00  0.1187747E+01  0.3220031E+00  0.1080074E+01  0.2034270E+00  0.1208439E+01  0.8295133E+00  0.1405878E+01  0.1499336E+00  0.7366111E+00  0.5164679E-01  0.6152941E+00  0.1159421E+00  0.9178243E+00  0.1841893E+00  0.8216299E+00  0.4268780E-01  0.5597203E+00  0.2400525E+00  0.9539795E+00  0.1032948E+00  0.8715525E+00  0.0000000E+00  0.0000000E+00  0.2635045E-01  0.3107485E+00  0.0000000E+00  0.0000000E+00  0.0000000E+00  0.0000000E+00  0.3560773E-01  0.4846864E+00  0.0000000E+00  0.0000000E+00  0.0000000E+00  0.0000000E+00  0.0000000E+00  0.0000000E+00  0.0000000E+00  0.0000000E+00  0.0000000E+00  0.0000000E+00  0.1500944E+00  0.9735571E+00  0.0000000E+00  0.0000000E+00  0.0000000E+00  0.0000000E+00  0.0000000E+00  0.0000000E+00  0.0000000E+00  0.0000000E+00  0.4507320E-03  0.5334258E-01  0.0000000E+00  0.0000000E+00  0.4507324E-02  0.1686293E+00  0.0000000E+00  0.0000000E+00  0.0000000E+00  0.0000000E+00  0.5251501E+01  0.5575896E+01  0.0000000E+00  0.0000000E+00  0.0000000E+00  0.0000000E+00  0.2447468E+00  0.1230459E+01  0.1207972E+00  0.1229069E+01  0.1833158E+01  0.3436532E+01  0.2136458E+00  0.1628477E+01  0.0000000E+00  0.0000000E+00  0.2294232E+01  0.3647126E+01  0.1361201E+00  0.9200782E+00  0.4043079E+00  0.1594569E+01
  0.2699998E+01  0.0000000E+00  0.0000000E+00  0.0000000E+00  0.0000000E+00  0.2360373E+00  0.1830911E+01  0.0000000E+00  0.0000000E+00  0.0000000E+00  0.0000000E+00  0.4013139E+00  0.1832562E+01  0.4838721E+00  0.2038339E+01  0.3205747E+00  0.1158282E+01  0.4124652E+00  0.1309764E+01  0.3813694E-01  0.5233036E+00  0.4627981E+00  0.1840384E+01  0.3257096E+00  0.1092723E+01  0.3092188E-02  0.1493719E+00  0.8397021E+00  0.1402590E+01  0.7034715E-01  0.4989567E+00  0.3092185E-02  0.1493723E+00  0.3607529E-02  0.1613351E+00  0.7807770E-01  0.5303724E+00  0.1623392E+00  0.1073766E+01  0.1927461E+00  0.8273882E+00  0.3174603E+00  0.1492647E+01  0.0000000E+00  0.0000000E+00  0.5437133E-01  0.4417575E+00  0.0000000E+00  0.0000000E+00  0.6628400E-01  0.7450239E+00  0.2000570E+00  0.1287778E+01  0.0000000E+00  0.0000000E+00  0.1939811E+01  0.5159849E+01  0.2401620E+00  0.1314548E+01  0.0000000E+00  0.0000000E+00  0.2862010E+00  0.1168312E+01  0.2112980E-01  0.3899747E+00  0.0000000E+00  0.0000000E+00  0.0000000E+00  0.0000000E+00  0.1252364E+00  0.9464517E+00  0.0000000E+00  0.0000000E+00  0.6442054E-01  0.6843432E+00  0.7421228E-01  0.1032414E+01  0.0000000E+00  0.0000000E+00  0.0000000E+00  0.0000000E+00  0.3615480E-02  0.1746522E+00  0.3739023E+00  0.1235783E+01  0.5153636E-03  0.6099188E-01  0.4131211E+01  0.5466576E+01  0.5001625E+00  0.1337742E+01  0.0000000E+00  0.0000000E+00  0.4935453E+00  0.1089511E+01  0.2576824E-03  0.3049587E-01  0.0000000E+00  0.0000000E+00  0.0000000E+00  0.0000000E+00  0.6184367E-02  0.1492771E+00  0.1391515E-01  0.3166246E+00  0.3092185E-02  0.1055986E+00  0.7833531E-01  0.7478952E+00  0.0000000E+00  0.0000000E+00  0.1288448E-02  0.6818146E-01  0.3073134E+00  0.1612738E+01  0.1633669E+00  0.1073528E+01  0.2478883E+00  0.1337071E+01  0.3184970E+00  0.1074305E+01  0.2149052E+00  0.1226794E+01  0.8046576E+00  0.1383911E+01  0.1383791E+00  0.7050170E+00  0.4277539E-01  0.5540349E+00  0.1061675E+00  0.8689706E+00  0.1788351E+00  0.8089578E+00  0.4483639E-01  0.5671425E+00  0.2241845E+00  0.9138708E+00  0.8915798E-01  0.7972826E+00  0.4122898E-02  0.1724683E+00  0.3246802E-01  0.3407876E+00  0.0000000E+00  0.0000000E+00  0.0000000E+00  0.0000000E+00  0.4143263E-01  0.5094392E+00  0.0000000E+00  0.0000000E+00  0.8815607E-03  0.6022981E-01  0.1322317E-02  0.9034609E-01  0.0000000E+00  0.0000000E+00  0.0000000E+00  0.0000000E+00  0.2049562E+00  0.1123172E+01  0.0000000E+00  0.0000000E+00  0.0000000E+00  0.0000000E+00  0.0000000E+00  0.0000000E+00  0.0000000E+00  0.0000000E+00  0.8815522E-03  0.7376766E-01  0.0000000E+00  0.0000000E+00  0.8815377E-02  0.2331264E+00  0.0000000E+00  0.0000000E+00  0.0000000E+00  0.0000000E+00  0.4611379E+01  0.5172620E+01  0.0000000E+00  0.0000000E+00  0.0000000E+00  0.0000000E+00  0.3014897E+00  0.1346911E+01  0.2441924E+00  0.1719190E+01  0.1710256E+01  0.3351308E+01  0.3094249E+00  0.1930027E+01  0.8815522E-03  0.1043282E+00  0.2123176E+01  0.3458951E+01  0.1229747E+00  0.8813463E+00  0.4041912E+00  0.1586647E+01
  0.2729998E+01  0.0000000E+00  0.0000000E+00  0.0000000E+00  0.0000000E+00  0.2308788E+00  0.1790899E+01  0.0000000E+00  0.0000000E+00  0.0000000E+00  0.0000000E+00  0.3990337E+00  0.1789718E+01  0.5068951E+00  0.2035188E+01  0.3185790E+00  0.1150240E+01  0.4426470E+00  0.1378006E+01  0.5645953E-01  0.6288608E+00  0.5464486E+00  0.1949848E+01  0.3208601E+00  0.1063607E+01  0.5545111E-02  0.1977955E+00  0.8341200E+00  0.1396220E+01  0.6981829E-01  0.4915413E+00  0.4032788E-02  0.1686994E+00  0.9073824E-02  0.2529574E+00  0.8746170E-01  0.5519881E+00  0.1945846E+00  0.1165060E+01  0.1971036E+00  0.8247121E+00  0.2908652E+00  0.1423523E+01  0.0000000E+00  0.0000000E+00  0.4637748E-01  0.4019766E+00  0.0000000E+00  0.0000000E+00  0.1049177E+00  0.9247373E+00  0.1838942E+00  0.1234176E+01  0.0000000E+00  0.0000000E+00  0.2574949E+01  0.5787175E+01  0.2364296E+00  0.1286920E+01  0.0000000E+00  0.0000000E+00  0.3024634E+00  0.1194635E+01  0.3075042E-01  0.4649511E+00  0.0000000E+00  0.0000000E+00  0.0000000E+00  0.0000000E+00  0.1421583E+00  0.9953697E+00  0.0000000E+00  0.0000000E+00  0.1093921E+00  0.8801509E+00  0.6754962E-01  0.9743525E+00  0.0000000E+00  0.0000000E+00  0.0000000E+00  0.0000000E+00  0.5894077E-02  0.2205107E+00  0.3645543E+00  0.1227112E+01  0.1512295E-02  0.1033247E+00  0.4057500E+01  0.5264345E+01  0.5018333E+00  0.1340783E+01  0.0000000E+00  0.0000000E+00  0.5225846E+00  0.1105776E+01  0.5040958E-03  0.4218375E-01  0.0000000E+00  0.0000000E+00  0.0000000E+00  0.0000000E+00  0.9325939E-02  0.1812135E+00  0.1814771E-01  0.3575054E+00  0.5040980E-02  0.1333099E+00  0.7712737E-01  0.7339206E+00  0.0000000E+00  0.0000000E+00  0.1260250E-02  0.6669009E-01  0.3176938E+00  0.1621333E+01  0.1769393E+00  0.1113396E+01  0.3246434E+00  0.1505201E+01  0.3420353E+00  0.1083617E+01  0.2233144E+00  0.1235826E+01  0.7863991E+00  0.1348582E+01  0.1335922E+00  0.6815082E+00  0.7158230E-01  0.7073240E+00  0.1149347E+00  0.8934987E+00  0.1814773E+00  0.7987660E+00  0.6200428E-01  0.6587652E+00  0.2311329E+00  0.9160476E+00  0.1134214E+00  0.9035916E+00  0.5545095E-02  0.1977946E+00  0.2696958E-01  0.3073874E+00  0.0000000E+00  0.0000000E+00  0.0000000E+00  0.0000000E+00  0.3750897E-01  0.4959211E+00  0.0000000E+00  0.0000000E+00  0.1149734E-02  0.6802547E-01  0.5173701E-02  0.1766843E+00  0.0000000E+00  0.0000000E+00  0.0000000E+00  0.0000000E+00  0.2022039E+00  0.1098264E+01  0.0000000E+00  0.0000000E+00  0.4311361E-03  0.5102422E-01  0.0000000E+00  0.0000000E+00  0.0000000E+00  0.0000000E+00  0.2586808E-02  0.1249582E+00  0.0000000E+00  0.0000000E+00  0.4742533E-02  0.1691685E+00  0.0000000E+00  0.0000000E+00  0.0000000E+00  0.0000000E+00  0.3919059E+01  0.4777637E+01  0.0000000E+00  0.0000000E+00  0.8622780E-03  0.1020464E+00  0.3440489E+00  0.1427355E+01  0.3337026E+00  0.1979645E+01  0.1558139E+01  0.3116984E+01  0.3699186E+00  0.2081103E+01  0.8622918E-03  0.1020464E+00  0.1852177E+01  0.3244204E+01  0.1323584E+00  0.8900632E+00  0.3729358E+00  0.1514955E+01
  0.2759998E+01  0.0000000E+00  0.0000000E+00  0.0000000E+00  0.0000000E+00  0.2515312E+00  0.1847176E+01  0.0000000E+00  0.0000000E+00  0.0000000E+00  0.0000000E+00  0.3431217E+00  0.1651777E+01  0.5040085E+00  0.2026244E+01  0.3460014E+00  0.1184690E+01  0.4523977E+00  0.1367219E+01  0.6954136E-01  0.6945425E+00  0.6441217E+00  0.2101552E+01  0.3227995E+00  0.1050965E+01  0.8384447E-02  0.2405244E+00  0.8581706E+00  0.1400560E+01  0.7422683E-01  0.5008765E+00  0.4932019E-02  0.1845186E+00  0.1035719E-01  0.2672885E+00  0.8137818E-01  0.5319664E+00  0.1864306E+00  0.1131492E+01  0.2076410E+00  0.8415239E+00  0.2978929E+00  0.1417753E+01  0.0000000E+00  0.0000000E+00  0.5819815E-01  0.4502703E+00  0.2306678E-02  0.2729850E+00  0.1637743E+00  0.1138420E+01  0.2064473E+00  0.1292896E+01  0.0000000E+00  0.0000000E+00  0.3089417E+01  0.6301579E+01  0.2623838E+00  0.1335931E+01  0.0000000E+00  0.0000000E+00  0.3340642E+00  0.1250322E+01  0.5425249E-01  0.6153542E+00  0.0000000E+00  0.0000000E+00  0.0000000E+00  0.0000000E+00  0.1509218E+00  0.1020017E+01  0.0000000E+00  0.0000000E+00  0.1454932E+00  0.1002246E+01  0.9864015E-01  0.1163234E+01  0.0000000E+00  0.0000000E+00  0.0000000E+00  0.0000000E+00  0.1326338E-01  0.3270401E+00  0.3857938E+00  0.1243640E+01  0.3945606E-02  0.1650522E+00  0.3718746E+01  0.5016164E+01  0.5220578E+00  0.1352909E+01  0.0000000E+00  0.0000000E+00  0.5745826E+00  0.1144653E+01  0.0000000E+00  0.0000000E+00  0.0000000E+00  0.0000000E+00  0.0000000E+00  0.0000000E+00  0.8137644E-02  0.1674588E+00  0.2761932E-01  0.4359366E+00  0.6165024E-02  0.1457976E+00  0.8335063E-01  0.7542325E+00  0.0000000E+00  0.0000000E+00  0.1726214E-02  0.7719737E-01  0.3258157E+00  0.1629766E+01  0.1676874E+00  0.1066379E+01  0.3467193E+00  0.1521665E+01  0.3341464E+00  0.1063558E+01  0.2110890E+00  0.1189025E+01  0.7739996E+00  0.1322166E+01  0.1403145E+00  0.6856281E+00  0.8680333E-01  0.7739118E+00  0.1247811E+00  0.9347207E+00  0.1822428E+00  0.7928620E+00  0.7200736E-01  0.7016143E+00  0.2268732E+00  0.8955522E+00  0.1099856E+00  0.8764389E+00  0.4931999E-02  0.1845202E+00  0.3156501E-01  0.3286823E+00  0.0000000E+00  0.0000000E+00  0.0000000E+00  0.0000000E+00  0.3669778E-01  0.4851972E+00  0.0000000E+00  0.0000000E+00  0.1406069E-02  0.7440677E-01  0.1476356E-01  0.2949755E+00  0.0000000E+00  0.0000000E+00  0.0000000E+00  0.0000000E+00  0.2463452E+00  0.1216336E+01  0.0000000E+00  0.0000000E+00  0.1687268E-02  0.9983217E-01  0.0000000E+00  0.0000000E+00  0.0000000E+00  0.0000000E+00  0.9701677E-02  0.2392235E+00  0.0000000E+00  0.0000000E+00  0.8014573E-02  0.2174584E+00  0.0000000E+00  0.0000000E+00  0.0000000E+00  0.0000000E+00  0.3361042E+01  0.4384964E+01  0.0000000E+00  0.0000000E+00  0.8436416E-03  0.9984367E-01  0.3674004E+00  0.1449337E+01  0.4606206E+00  0.2287097E+01  0.1337203E+01  0.2893140E+01  0.4175968E+00  0.2181770E+01  0.2530920E-02  0.1729165E+00  0.1649742E+01  0.3028011E+01  0.1539652E+00  0.9438997E+00  0.3876507E+00  0.1536098E+01
  0.2789998E+01  0.0000000E+00  0.0000000E+00  0.4826575E-03  0.5712056E-01  0.2075389E+00  0.1662223E+01  0.0000000E+00  0.0000000E+00  0.0000000E+00  0.0000000E+00  0.3758401E+00  0.1711090E+01  0.5428870E+00  0.2047637E+01  0.3363403E+00  0.1148399E+01  0.4410220E+00  0.1330990E+01  0.9798039E-01  0.8079458E+00  0.7331499E+00  0.2227238E+01  0.3378555E+00  0.1063386E+01  0.1206633E-01  0.2853552E+00  0.8248523E+00  0.1347026E+01  0.8012010E-01  0.5173739E+00  0.1399703E-01  0.3072930E+00  0.2123663E-01  0.3783099E+00  0.8446416E-01  0.5322258E+00  0.2133345E+00  0.1195522E+01  0.1988516E+00  0.8075953E+00  0.2587006E+00  0.1309460E+01  0.1447958E-02  0.9892841E-01  0.6033139E-01  0.4493600E+00  0.1128652E-01  0.5972747E+00  0.1918729E+00  0.1234635E+01  0.2420974E+00  0.1381529E+01  0.0000000E+00  0.0000000E+00  0.3263724E+01  0.6341238E+01  0.2794573E+00  0.1362600E+01  0.0000000E+00  0.0000000E+00  0.3578002E+00  0.1262866E+01  0.8784296E-01  0.7740791E+00  0.0000000E+00  0.0000000E+00  0.0000000E+00  0.0000000E+00  0.1597568E+00  0.1030195E+01  0.0000000E+00  0.0000000E+00  0.1867844E+00  0.1119877E+01  0.8880767E-01  0.1092186E+01  0.0000000E+00  0.0000000E+00  0.0000000E+00  0.0000000E+00  0.1354391E-01  0.3269176E+00  0.4003951E+00  0.1256307E+01  0.1544472E-01  0.3227612E+00  0.3371287E+01  0.4709000E+01  0.5207821E+00  0.1331556E+01  0.0000000E+00  0.0000000E+00  0.6214942E+00  0.1179250E+01  0.1447968E-02  0.6994450E-01  0.0000000E+00  0.0000000E+00  0.0000000E+00  0.0000000E+00  0.1254906E-01  0.2055756E+00  0.3426838E-01  0.4800996E+00  0.9411732E-02  0.1781171E+00  0.8349899E-01  0.7510315E+00  0.0000000E+00  0.0000000E+00  0.1206636E-02  0.6385308E-01  0.3408557E+00  0.1652184E+01  0.2065737E+00  0.1174629E+01  0.4131510E+00  0.1665195E+01  0.3318196E+00  0.1061051E+01  0.2205715E+00  0.1200912E+01  0.7355601E+00  0.1284060E+01  0.1530034E+00  0.7187586E+00  0.9846070E-01  0.8139246E+00  0.1336941E+00  0.9412509E+00  0.1981270E+00  0.8222913E+00  0.7625896E-01  0.7185119E+00  0.2179176E+00  0.8676299E+00  0.1172867E+00  0.8826886E+00  0.1930620E-02  0.1142272E+00  0.3378566E-01  0.3362501E+00  0.0000000E+00  0.0000000E+00  0.0000000E+00  0.0000000E+00  0.5036075E-01  0.5716951E+00  0.0000000E+00  0.0000000E+00  0.2476781E-02  0.9767912E-01  0.2600611E-01  0.3868980E+00  0.0000000E+00  0.0000000E+00  0.0000000E+00  0.0000000E+00  0.2596472E+00  0.1219117E+01  0.0000000E+00  0.0000000E+00  0.2476798E-02  0.1196427E+00  0.0000000E+00  0.0000000E+00  0.0000000E+00  0.0000000E+00  0.1114543E-01  0.2536141E+00  0.0000000E+00  0.0000000E+00  0.1320964E-01  0.2760457E+00  0.0000000E+00  0.0000000E+00  0.5503912E-03  0.4605714E-01  0.2772747E+01  0.3966491E+01  0.0000000E+00  0.0000000E+00  0.8255825E-03  0.9770425E-01  0.4202237E+00  0.1552588E+01  0.5622295E+00  0.2487065E+01  0.1159559E+01  0.2662294E+01  0.4755393E+00  0.2296267E+01  0.8255794E-02  0.3088741E+00  0.1359780E+01  0.2751233E+01  0.1448925E+00  0.9142556E+00  0.3872022E+00  0.1508328E+01
  0.2819998E+01  0.0000000E+00  0.0000000E+00  0.9448786E-03  0.7906808E-01  0.2144884E+00  0.1671184E+01  0.0000000E+00  0.0000000E+00  0.0000000E+00  0.0000000E+00  0.3916439E+00  0.1740894E+01  0.5606716E+00  0.2062651E+01  0.3582269E+00  0.1185287E+01  0.4659387E+00  0.1375119E+01  0.1058278E+00  0.8376186E+00  0.8022010E+00  0.2279554E+01  0.3481877E+00  0.1077976E+01  0.1322825E-01  0.2955701E+00  0.8522726E+00  0.1361598E+01  0.8433006E-01  0.5244452E+00  0.1511821E-01  0.3159355E+00  0.2173230E-01  0.3785978E+00  0.8007815E-01  0.5115378E+00  0.2225198E+00  0.1208486E+01  0.2019657E+00  0.8202385E+00  0.2688198E+00  0.1325440E+01  0.4724366E-02  0.1767535E+00  0.5338581E-01  0.4206135E+00  0.1546717E-01  0.6917046E+00  0.2568620E+00  0.1407565E+01  0.2441565E+00  0.1374495E+01  0.9448747E-03  0.1118230E+00  0.3125649E+01  0.6196818E+01  0.2612568E+00  0.1300702E+01  0.0000000E+00  0.0000000E+00  0.3842486E+00  0.1301818E+01  0.1096018E+00  0.8445623E+00  0.0000000E+00  0.0000000E+00  0.9448786E-03  0.1118243E+00  0.1729126E+00  0.1064566E+01  0.0000000E+00  0.0000000E+00  0.2385782E+00  0.1248747E+01  0.1001559E+00  0.1146937E+01  0.0000000E+00  0.0000000E+00  0.0000000E+00  0.0000000E+00  0.2375292E-01  0.4280359E+00  0.3944069E+00  0.1221517E+01  0.3118110E-01  0.4531723E+00  0.2853038E+01  0.4290896E+01  0.5345622E+00  0.1334743E+01  0.0000000E+00  0.0000000E+00  0.6620384E+00  0.1203054E+01  0.9448786E-03  0.5590540E-01  0.0000000E+00  0.0000000E+00  0.0000000E+00  0.0000000E+00  0.9921173E-02  0.1809129E+00  0.3732283E-01  0.4955658E+00  0.1417324E-01  0.2160895E+00  0.8173160E-01  0.7308655E+00  0.0000000E+00  0.0000000E+00  0.4960647E-02  0.1280171E+00  0.3496628E+00  0.1651801E+01  0.2466129E+00  0.1273304E+01  0.4719655E+00  0.1780265E+01  0.3288126E+00  0.1046665E+01  0.2395298E+00  0.1238461E+01  0.7508636E+00  0.1282497E+01  0.1592082E+00  0.7212435E+00  0.1318121E+00  0.9279694E+00  0.1270849E+00  0.9116481E+00  0.1967714E+00  0.8176814E+00  0.8929173E-01  0.7675624E+00  0.2000771E+00  0.8273442E+00  0.1289761E+00  0.9283648E+00  0.1039365E-01  0.2620490E+00  0.3236187E-01  0.3303861E+00  0.0000000E+00  0.0000000E+00  0.0000000E+00  0.0000000E+00  0.5252733E-01  0.5593008E+00  0.0000000E+00  0.0000000E+00  0.5118096E-02  0.1388658E+00  0.5980118E-01  0.5786707E+00  0.0000000E+00  0.0000000E+00  0.0000000E+00  0.0000000E+00  0.2824355E+00  0.1267155E+01  0.0000000E+00  0.0000000E+00  0.2828405E-02  0.1264912E+00  0.0000000E+00  0.0000000E+00  0.0000000E+00  0.0000000E+00  0.1616224E-01  0.3020127E+00  0.0000000E+00  0.0000000E+00  0.1535409E-01  0.2943866E+00  0.0000000E+00  0.0000000E+00  0.5387405E-03  0.4508267E-01  0.2289059E+01  0.3600120E+01  0.0000000E+00  0.0000000E+00  0.1293001E-01  0.3823440E+00  0.4747690E+00  0.1597810E+01  0.6182132E+00  0.2572042E+01  0.1019009E+01  0.2468134E+01  0.4525445E+00  0.2217599E+01  0.2101140E-01  0.4872257E+00  0.1133379E+01  0.2498292E+01  0.1644552E+00  0.9530314E+00  0.3882987E+00  0.1471665E+01
  0.2849998E+01  0.0000000E+00  0.0000000E+00  0.9250985E-03  0.7741251E-01  0.1988945E+00  0.1593005E+01  0.0000000E+00  0.0000000E+00  0.0000000E+00  0.0000000E+00  0.3563961E+00  0.1644435E+01  0.5824651E+00  0.2076249E+01  0.3804669E+00  0.1192165E+01  0.5181027E+00  0.1401555E+01  0.1415394E+00  0.9502612E+00  0.8325845E+00  0.2316546E+01  0.3351112E+00  0.1051258E+01  0.2081457E-01  0.3666331E+00  0.8740498E+00  0.1365460E+01  0.9389687E-01  0.5475845E+00  0.2035208E-01  0.3625502E+00  0.2821484E-01  0.4266196E+00  0.8557087E-01  0.5209403E+00  0.2201719E+00  0.1189077E+01  0.2143852E+00  0.8246217E+00  0.2534742E+00  0.1263358E+01  0.1017594E-01  0.2565640E+00  0.5504249E-01  0.4257574E+00  0.1514305E-01  0.6772159E+00  0.3088067E+00  0.1516983E+01  0.2390457E+00  0.1342670E+01  0.0000000E+00  0.0000000E+00  0.2991730E+01  0.5996079E+01  0.2747536E+00  0.1335065E+01  0.0000000E+00  0.0000000E+00  0.4298534E+00  0.1352406E+01  0.1577271E+00  0.1001422E+01  0.0000000E+00  0.0000000E+00  0.2775269E-02  0.1896125E+00  0.1836286E+00  0.1080664E+01  0.3700365E-02  0.2189391E+00  0.2858503E+00  0.1357334E+01  0.1054603E+00  0.1174440E+01  0.0000000E+00  0.0000000E+00  0.1850192E-02  0.1094689E+00  0.3190842E-01  0.4906090E+00  0.3880398E+00  0.1217824E+01  0.5874285E-01  0.6141124E+00  0.2511581E+01  0.3941827E+01  0.5286953E+00  0.1323698E+01  0.0000000E+00  0.0000000E+00  0.7281978E+00  0.1256562E+01  0.2312739E-02  0.8652520E-01  0.0000000E+00  0.0000000E+00  0.0000000E+00  0.0000000E+00  0.1503265E-01  0.2201626E+00  0.5273025E-01  0.5821096E+00  0.2289623E-01  0.2713773E+00  0.8649572E-01  0.7475995E+00  0.0000000E+00  0.0000000E+00  0.3469110E-02  0.1059549E+00  0.4050742E+00  0.1749379E+01  0.2770606E+00  0.1342478E+01  0.5439509E+00  0.1857361E+01  0.3476008E+00  0.1051456E+01  0.2432968E+00  0.1234149E+01  0.7300438E+00  0.1241652E+01  0.1822438E+00  0.7642745E+00  0.1383034E+00  0.9364254E+00  0.1327531E+00  0.9340711E+00  0.2088401E+00  0.8233190E+00  0.9482126E-01  0.7818791E+00  0.2146244E+00  0.8491818E+00  0.1313625E+00  0.9261672E+00  0.1387623E-01  0.2995182E+00  0.3029654E-01  0.3142013E+00  0.0000000E+00  0.0000000E+00  0.0000000E+00  0.0000000E+00  0.4865826E-01  0.5377492E+00  0.0000000E+00  0.0000000E+00  0.5802053E-02  0.1462860E+00  0.9296551E-01  0.7178081E+00  0.0000000E+00  0.0000000E+00  0.0000000E+00  0.0000000E+00  0.3176667E+00  0.1326675E+01  0.0000000E+00  0.0000000E+00  0.1819765E-01  0.3170241E+00  0.0000000E+00  0.0000000E+00  0.0000000E+00  0.0000000E+00  0.2413153E-01  0.3648716E+00  0.0000000E+00  0.0000000E+00  0.1424136E-01  0.2805553E+00  0.7911890E-03  0.9363788E-01  0.5274594E-03  0.4413854E-01  0.1941577E+01  0.3274757E+01  0.0000000E+00  0.0000000E+00  0.1977995E-01  0.4677729E+00  0.4695734E+00  0.1597689E+01  0.5577948E+00  0.2422877E+01  0.9494306E+00  0.2338556E+01  0.4929172E+00  0.2288499E+01  0.3402125E-01  0.6130922E+00  0.9656518E+00  0.2320106E+01  0.1629754E+00  0.9455633E+00  0.3694866E+00  0.1439922E+01
  0.2879998E+01  0.0000000E+00  0.0000000E+00  0.4076645E-02  0.1607731E+00  0.2128901E+00  0.1629752E+01  0.0000000E+00  0.0000000E+00  0.0000000E+00  0.0000000E+00  0.4035642E+00  0.1728645E+01  0.5597998E+00  0.2024543E+01  0.3802615E+00  0.1187127E+01  0.5208746E+00  0.1417869E+01  0.1585328E+00  0.9960838E+00  0.8755641E+00  0.2356471E+01  0.3424361E+00  0.1041859E+01  0.2355383E-01  0.3858561E+00  0.8511083E+00  0.1325236E+01  0.9670607E-01  0.5493119E+00  0.2264788E-01  0.3783859E+00  0.3034824E-01  0.4377494E+00  0.9172533E-01  0.5329183E+00  0.2160620E+00  0.1165555E+01  0.2122096E+00  0.8166737E+00  0.2486708E+00  0.1235843E+01  0.8606254E-02  0.2335125E+00  0.5616676E-01  0.4217759E+00  0.3389556E-01  0.1002331E+01  0.3543127E+00  0.1618906E+01  0.2780443E+00  0.1447608E+01  0.0000000E+00  0.0000000E+00  0.2817375E+01  0.5747277E+01  0.3084627E+00  0.1405988E+01  0.0000000E+00  0.0000000E+00  0.4828507E+00  0.1433339E+01  0.1694086E+00  0.1031196E+01  0.0000000E+00  0.0000000E+00  0.6341465E-02  0.2836005E+00  0.1820829E+00  0.1072694E+01  0.2717741E-02  0.1856847E+00  0.3311104E+00  0.1437351E+01  0.1132394E+00  0.1202928E+01  0.0000000E+00  0.0000000E+00  0.2717724E-02  0.1312850E+00  0.4078027E-01  0.5485012E+00  0.4107144E+00  0.1249399E+01  0.1096149E+00  0.8336372E+00  0.2177397E+01  0.3637133E+01  0.5609840E+00  0.1338862E+01  0.0000000E+00  0.0000000E+00  0.7896608E+00  0.1276311E+01  0.5661950E-02  0.1339004E+00  0.0000000E+00  0.0000000E+00  0.0000000E+00  0.0000000E+00  0.1426804E-01  0.2122696E+00  0.5027833E-01  0.5625522E+00  0.2876271E-01  0.3006954E+00  0.1005557E+00  0.7960007E+00  0.0000000E+00  0.0000000E+00  0.9738821E-02  0.1754934E+00  0.3527249E+00  0.1625239E+01  0.2948712E+00  0.1373832E+01  0.6241746E+00  0.1952448E+01  0.3487785E+00  0.1043857E+01  0.2599956E+00  0.1259998E+01  0.7339436E+00  0.1246548E+01  0.1816357E+00  0.7486364E+00  0.1440407E+00  0.9571304E+00  0.1363363E+00  0.9446849E+00  0.2085857E+00  0.8202421E+00  0.1046309E+00  0.8186256E+00  0.2081345E+00  0.8106632E+00  0.1644237E+00  0.1013752E+01  0.1404194E-01  0.2981466E+00  0.3736879E-01  0.3443629E+00  0.0000000E+00  0.0000000E+00  0.0000000E+00  0.0000000E+00  0.5733484E-01  0.5843468E+00  0.0000000E+00  0.0000000E+00  0.5940120E-02  0.1464749E+00  0.1565051E+00  0.9127821E+00  0.0000000E+00  0.0000000E+00  0.0000000E+00  0.0000000E+00  0.3668659E+00  0.1409349E+01  0.0000000E+00  0.0000000E+00  0.3060444E-01  0.4115069E+00  0.0000000E+00  0.0000000E+00  0.0000000E+00  0.0000000E+00  0.3602799E-01  0.4406778E+00  0.0000000E+00  0.0000000E+00  0.1975725E-01  0.3268296E+00  0.7747937E-03  0.9169431E-01  0.1033051E-02  0.6112323E-01  0.1628971E+01  0.2975831E+01  0.7747962E-03  0.9169393E-01  0.3873992E-01  0.6472458E+00  0.4985793E+00  0.1609794E+01  0.4981961E+00  0.2271198E+01  0.7898997E+00  0.2086138E+01  0.4509311E+00  0.2165746E+01  0.7593059E-01  0.9045798E+00  0.8247688E+00  0.2101770E+01  0.1677473E+00  0.9525234E+00  0.3935944E+00  0.1467330E+01
  0.2909998E+01  0.0000000E+00  0.0000000E+00  0.1286633E-01  0.2824712E+00  0.1934360E+00  0.1538522E+01  0.0000000E+00  0.0000000E+00  0.0000000E+00  0.0000000E+00  0.4222640E+00  0.1752340E+01  0.5218536E+00  0.1923669E+01  0.3872458E+00  0.1186465E+01  0.5260112E+00  0.1396073E+01  0.1907766E+00  0.1082168E+01  0.8753537E+00  0.2324110E+01  0.3354120E+00  0.1015044E+01  0.2218337E-01  0.3706268E+00  0.8459232E+00  0.1310352E+01  0.9450067E-01  0.5374348E+00  0.3593682E-01  0.4712081E+00  0.2972561E-01  0.4287671E+00  0.9228247E-01  0.5300819E+00  0.2369225E+00  0.1199282E+01  0.2120774E+00  0.8061165E+00  0.2497828E+00  0.1231738E+01  0.1730290E-01  0.3274590E+00  0.6455366E-01  0.4493720E+00  0.6017442E-01  0.1321131E+01  0.4295239E+00  0.1741987E+01  0.2650841E+00  0.1408576E+01  0.1774653E-02  0.1485074E+00  0.2319452E+01  0.5206767E+01  0.2963675E+00  0.1359300E+01  0.0000000E+00  0.0000000E+00  0.5578335E+00  0.1514595E+01  0.1841200E+00  0.1066783E+01  0.0000000E+00  0.0000000E+00  0.1774677E-01  0.4693148E+00  0.1969863E+00  0.1093711E+01  0.1064800E-01  0.3636329E+00  0.3602541E+00  0.1489772E+01  0.1410844E+00  0.1316715E+01  0.0000000E+00  0.0000000E+00  0.4880286E-02  0.1740833E+00  0.5031844E-01  0.6087918E+00  0.4269310E+00  0.1238057E+01  0.1858961E+00  0.1076685E+01  0.1853676E+01  0.3342316E+01  0.5958452E+00  0.1370543E+01  0.0000000E+00  0.0000000E+00  0.8658917E+00  0.1334723E+01  0.5545843E-02  0.1311535E+00  0.0000000E+00  0.0000000E+00  0.0000000E+00  0.0000000E+00  0.2063082E-01  0.2523448E+00  0.5767610E-01  0.5959036E+00  0.2994759E-01  0.3035746E+00  0.1024901E+00  0.7914510E+00  0.0000000E+00  0.0000000E+00  0.9982499E-02  0.1758350E+00  0.3833573E+00  0.1674651E+01  0.3278688E+00  0.1436074E+01  0.6961119E+00  0.2068090E+01  0.3724605E+00  0.1068277E+01  0.2511119E+00  0.1228205E+01  0.7067570E+00  0.1208869E+01  0.1945500E+00  0.7690639E+00  0.1512868E+00  0.9776947E+00  0.1353173E+00  0.9190612E+00  0.1998744E+00  0.7950504E+00  0.1126908E+00  0.8391359E+00  0.2271579E+00  0.8454984E+00  0.1543949E+00  0.9701350E+00  0.2395811E-01  0.3851084E+00  0.4126104E-01  0.3614409E+00  0.0000000E+00  0.0000000E+00  0.0000000E+00  0.0000000E+00  0.7095763E-01  0.6165767E+00  0.0000000E+00  0.0000000E+00  0.1568406E-01  0.2352178E+00  0.2235016E+00  0.1094622E+01  0.0000000E+00  0.0000000E+00  0.0000000E+00  0.0000000E+00  0.3487155E+00  0.1355247E+01  0.0000000E+00  0.0000000E+00  0.5008781E-01  0.5174388E+00  0.7589023E-03  0.8981249E-01  0.0000000E+00  0.0000000E+00  0.4894913E-01  0.5077140E+00  0.0000000E+00  0.0000000E+00  0.2618220E-01  0.3721130E+00  0.5312332E-02  0.2375743E+00  0.2023744E-02  0.8465622E-01  0.1419431E+01  0.2769748E+01  0.6830061E-02  0.2693666E+00  0.6223008E-01  0.8109404E+00  0.5323720E+00  0.1655212E+01  0.5016372E+00  0.2254032E+01  0.7277815E+00  0.1963280E+01  0.4340917E+00  0.2103785E+01  0.1358451E+00  0.1193989E+01  0.6921208E+00  0.1915066E+01  0.1673432E+00  0.9453362E+00  0.3756564E+00  0.1405684E+01
  0.2939998E+01  0.0000000E+00  0.0000000E+00  0.1260500E-01  0.2767419E+00  0.1364820E+00  0.1281938E+01  0.0000000E+00  0.0000000E+00  0.0000000E+00  0.0000000E+00  0.3877703E+00  0.1657537E+01  0.5224463E+00  0.1891160E+01  0.3837025E+00  0.1168349E+01  0.5338812E+00  0.1400250E+01  0.2203703E+00  0.1150959E+01  0.9936194E+00  0.2450351E+01  0.3529426E+00  0.1026830E+01  0.3390342E-01  0.4530619E+00  0.8599033E+00  0.1298925E+01  0.1069314E+00  0.5674552E+00  0.3390336E-01  0.4530624E+00  0.4172741E-01  0.5022973E+00  0.9431866E-01  0.5299798E+00  0.2203741E+00  0.1144164E+01  0.1984234E+00  0.7748399E+00  0.2294950E+00  0.1164142E+01  0.2825337E-01  0.4137805E+00  0.5476687E-01  0.4078838E+00  0.9351187E-01  0.1629104E+01  0.4655247E+00  0.1802525E+01  0.2790097E+00  0.1404813E+01  0.4346607E-02  0.2300173E+00  0.2064613E+01  0.4847929E+01  0.3025221E+00  0.1352617E+01  0.0000000E+00  0.0000000E+00  0.5807020E+00  0.1544915E+01  0.2142888E+00  0.1149857E+01  0.0000000E+00  0.0000000E+00  0.2173288E-01  0.5139657E+00  0.2095040E+00  0.1121683E+01  0.1912506E-01  0.4821938E+00  0.3959760E+00  0.1546487E+01  0.1695170E+00  0.1448848E+01  0.0000000E+00  0.0000000E+00  0.7823821E-02  0.2181104E+00  0.8029854E-01  0.7517650E+00  0.4546044E+00  0.1278941E+01  0.2607929E+00  0.1247777E+01  0.1636488E+01  0.3121950E+01  0.6104817E+00  0.1377377E+01  0.0000000E+00  0.0000000E+00  0.9891388E+00  0.1419270E+01  0.1282227E-01  0.2037535E+00  0.0000000E+00  0.0000000E+00  0.0000000E+00  0.0000000E+00  0.2195047E-01  0.2575615E+00  0.6432915E-01  0.6225067E+00  0.4433521E-01  0.3646849E+00  0.1169247E+00  0.8387413E+00  0.0000000E+00  0.0000000E+00  0.1477855E-01  0.2115854E+00  0.3882804E+00  0.1656394E+01  0.3307766E+00  0.1419760E+01  0.7437050E+00  0.2092164E+01  0.3770682E+00  0.1061760E+01  0.2716627E+00  0.1261237E+01  0.7147199E+00  0.1199805E+01  0.2173301E+00  0.8046256E+00  0.1851669E+00  0.1058137E+01  0.1438747E+00  0.9333712E+00  0.2075541E+00  0.8059829E+00  0.1151803E+00  0.8514931E+00  0.2299351E+00  0.8437430E+00  0.1647335E+00  0.9958436E+00  0.2390609E-01  0.3807549E+00  0.3890201E-01  0.3438533E+00  0.0000000E+00  0.0000000E+00  0.0000000E+00  0.0000000E+00  0.6988823E-01  0.6151352E+00  0.0000000E+00  0.0000000E+00  0.1486992E-01  0.2267084E+00  0.3052026E+00  0.1257390E+01  0.0000000E+00  0.0000000E+00  0.0000000E+00  0.0000000E+00  0.3639388E+00  0.1353573E+01  0.0000000E+00  0.0000000E+00  0.7658002E-01  0.6298921E+00  0.7435099E-03  0.8799131E-01  0.0000000E+00  0.0000000E+00  0.6877372E-01  0.5977089E+00  0.0000000E+00  0.0000000E+00  0.3048336E-01  0.3972372E+00  0.9665516E-02  0.3171185E+00  0.3469642E-02  0.1096942E+00  0.1189986E+01  0.2498715E+01  0.9665582E-02  0.3171185E+00  0.9219263E-01  0.9755075E+00  0.5843901E+00  0.1731972E+01  0.3628252E+00  0.1909677E+01  0.6565099E+00  0.1849598E+01  0.4631998E+00  0.2146911E+01  0.2104100E+00  0.1465222E+01  0.6293635E+00  0.1799219E+01  0.1620767E+00  0.9149076E+00  0.3527898E+00  0.1379202E+01
  0.2969998E+01  0.0000000E+00  0.0000000E+00  0.2001832E-01  0.3450016E+00  0.1192579E+00  0.1187010E+01  0.0000000E+00  0.0000000E+00  0.0000000E+00  0.0000000E+00  0.4163306E+00  0.1702263E+01  0.5069629E+00  0.1850682E+01  0.4088604E+00  0.1204105E+01  0.5453086E+00  0.1377071E+01  0.2640720E+00  0.1241467E+01  0.1028551E+01  0.2443969E+01  0.3326466E+00  0.9922470E+00  0.3492558E-01  0.4551271E+00  0.8326782E+00  0.1285091E+01  0.1128655E+00  0.5747111E+00  0.4386998E-01  0.5097076E+00  0.4174040E-01  0.5073856E+00  0.9263922E-01  0.5307800E+00  0.2163710E+00  0.1115395E+01  0.2191319E+00  0.7991760E+00  0.2453315E+00  0.1191064E+01  0.2768476E-01  0.4054631E+00  0.6878734E-01  0.4630645E+00  0.1115537E+00  0.1760693E+01  0.4701128E+00  0.1797725E+01  0.3022881E+00  0.1458927E+01  0.1362951E-01  0.4030335E+00  0.1705413E+01  0.4438055E+01  0.3245493E+00  0.1375475E+01  0.0000000E+00  0.0000000E+00  0.6343408E+00  0.1589680E+01  0.2180745E+00  0.1135329E+01  0.0000000E+00  0.0000000E+00  0.2896270E-01  0.5871453E+00  0.2155176E+00  0.1124577E+01  0.2555529E-01  0.5516033E+00  0.4365689E+00  0.1603611E+01  0.1524804E+00  0.1347785E+01  0.0000000E+00  0.0000000E+00  0.1149982E-01  0.2616764E+00  0.9013791E-01  0.7965775E+00  0.4566656E+00  0.1266778E+01  0.3679938E+00  0.1459813E+01  0.1390646E+01  0.2830055E+01  0.6303713E+00  0.1382950E+01  0.0000000E+00  0.0000000E+00  0.1073711E+01  0.1451919E+01  0.1746281E-01  0.2275654E+00  0.0000000E+00  0.0000000E+00  0.0000000E+00  0.0000000E+00  0.2001840E-01  0.2435379E+00  0.4642541E-01  0.5242285E+00  0.5068440E-01  0.3855134E+00  0.1017970E+00  0.7726152E+00  0.0000000E+00  0.0000000E+00  0.1661077E-01  0.2219786E+00  0.3889400E+00  0.1656039E+01  0.3411657E+00  0.1421450E+01  0.8731450E+00  0.2278955E+01  0.4018571E+00  0.1101175E+01  0.2585362E+00  0.1233457E+01  0.7572904E+00  0.1228581E+01  0.2287163E+00  0.8173445E+00  0.1993338E+00  0.1090842E+01  0.1746264E+00  0.1025674E+01  0.2070014E+00  0.7868080E+00  0.1337374E+00  0.9030856E+00  0.2361770E+00  0.8484495E+00  0.1614255E+00  0.9836025E+00  0.3364789E-01  0.4467698E+00  0.5089777E-01  0.3879485E+00  0.0000000E+00  0.0000000E+00  0.0000000E+00  0.0000000E+00  0.6957678E-01  0.6072487E+00  0.0000000E+00  0.0000000E+00  0.2088523E-01  0.2657192E+00  0.3846771E+00  0.1389285E+01  0.0000000E+00  0.0000000E+00  0.0000000E+00  0.0000000E+00  0.4050728E+00  0.1436177E+01  0.0000000E+00  0.0000000E+00  0.1307734E+00  0.8132154E+00  0.1457103E-02  0.1219305E+00  0.0000000E+00  0.0000000E+00  0.8742698E-01  0.6732785E+00  0.0000000E+00  0.0000000E+00  0.3569886E-01  0.4252937E+00  0.3132761E-01  0.5775661E+00  0.4371295E-02  0.1218591E+00  0.1000661E+01  0.2284701E+01  0.2404240E-01  0.4947435E+00  0.1493525E+00  0.1225524E+01  0.5813828E+00  0.1696306E+01  0.3154653E+00  0.1766269E+01  0.6039686E+00  0.1770102E+01  0.4312995E+00  0.2067499E+01  0.2564486E+00  0.1615814E+01  0.5671800E+00  0.1716947E+01  0.1693847E+00  0.9282333E+00  0.3420543E+00  0.1318867E+01
  0.2999998E+01  0.0000000E+00  0.0000000E+00  0.3130868E-01  0.4267095E+00  0.1436006E+00  0.1287874E+01  0.0000000E+00  0.0000000E+00  0.0000000E+00  0.0000000E+00  0.3533778E+00  0.1557071E+01  0.4959007E+00  0.1836096E+01  0.4178094E+00  0.1189768E+01  0.5139629E+00  0.1337224E+01  0.2609038E+00  0.1215280E+01  0.1015653E+01  0.2422605E+01  0.3193475E+00  0.9601976E+00  0.5176364E-01  0.5477114E+00  0.8380925E+00  0.1270280E+01  0.1114583E+00  0.5695781E+00  0.3715282E-01  0.4646035E+00  0.4257947E-01  0.4971513E+00  0.1045707E+00  0.5529610E+00  0.2099811E+00  0.1092439E+01  0.2026650E+00  0.7700254E+00  0.2387761E+00  0.1169903E+01  0.4299677E-01  0.5044207E+00  0.6345227E-01  0.4400970E+00  0.1308068E+00  0.1886812E+01  0.5364150E+00  0.1909599E+01  0.3021272E+00  0.1435637E+01  0.2003738E-01  0.4836568E+00  0.1412624E+01  0.3966706E+01  0.3531592E+00  0.1425863E+01  0.0000000E+00  0.0000000E+00  0.6868417E+00  0.1634015E+01  0.2262553E+00  0.1140514E+01  0.8348872E-03  0.9880648E-01  0.4508457E-01  0.7247080E+00  0.2074715E+00  0.1081701E+01  0.3172566E-01  0.6082847E+00  0.4379021E+00  0.1605819E+01  0.1694845E+00  0.1404587E+01  0.0000000E+00  0.0000000E+00  0.1335844E-01  0.2791578E+00  0.1215359E+00  0.9070908E+00  0.4797958E+00  0.1280681E+01  0.4867417E+00  0.1662961E+01  0.1248195E+01  0.2642031E+01  0.6466234E+00  0.1382246E+01  0.8348936E-03  0.6986457E-01  0.1161579E+01  0.1506347E+01  0.2462887E-01  0.2672062E+00  0.0000000E+00  0.0000000E+00  0.0000000E+00  0.0000000E+00  0.1920260E-01  0.2361601E+00  0.5218105E-01  0.5498938E+00  0.5760740E-01  0.4078299E+00  0.1077022E+00  0.7893208E+00  0.0000000E+00  0.0000000E+00  0.2108135E-01  0.2473631E+00  0.4085378E+00  0.1685163E+01  0.3711085E+00  0.1452683E+01  0.9672352E+00  0.2354817E+01  0.4080565E+00  0.1078507E+01  0.2650783E+00  0.1226434E+01  0.7458385E+00  0.1216967E+01  0.2406587E+00  0.8326283E+00  0.2279239E+00  0.1144506E+01  0.1665640E+00  0.9901313E+00  0.2275085E+00  0.8241908E+00  0.1440191E+00  0.9302069E+00  0.2475466E+00  0.8577312E+00  0.1799196E+00  0.1019419E+01  0.3715273E-01  0.4646066E+00  0.4946713E-01  0.3786734E+00  0.0000000E+00  0.0000000E+00  0.0000000E+00  0.0000000E+00  0.8390093E-01  0.6587598E+00  0.0000000E+00  0.0000000E+00  0.1785113E-01  0.2433003E+00  0.4787762E+00  0.1527258E+01  0.0000000E+00  0.0000000E+00  0.0000000E+00  0.0000000E+00  0.3780894E+00  0.1361936E+01  0.0000000E+00  0.0000000E+00  0.1902957E+00  0.9679613E+00  0.8568604E-02  0.2926235E+00  0.0000000E+00  0.0000000E+00  0.1146051E+00  0.7625041E+00  0.0000000E+00  0.0000000E+00  0.4248592E-01  0.4589798E+00  0.5355407E-01  0.7396282E+00  0.7140538E-02  0.1591918E+00  0.8597228E+00  0.2086327E+01  0.6069446E-01  0.7767712E+00  0.1749456E+00  0.1311224E+01  0.6262235E+00  0.1741357E+01  0.2706270E+00  0.1622779E+01  0.5466084E+00  0.1653717E+01  0.4055802E+00  0.1983709E+01  0.3984421E+00  0.1967032E+01  0.5312551E+00  0.1648429E+01  0.1578071E+00  0.8823580E+00  0.3516732E+00  0.1337324E+01
  0.3029998E+01  0.0000000E+00  0.0000000E+00  0.3232843E-01  0.4292534E+00  0.1244028E+00  0.1187738E+01  0.0000000E+00  0.0000000E+00  0.0000000E+00  0.0000000E+00  0.4033556E+00  0.1627732E+01  0.4650746E+00  0.1760530E+01  0.4129238E+00  0.1172655E+01  0.5516791E+00  0.1387179E+01  0.3073274E+00  0.1316351E+01  0.1034079E+01  0.2393859E+01  0.3290147E+00  0.9690547E+00  0.5156152E-01  0.5411958E+00  0.8293556E+00  0.1236898E+01  0.1088541E+00  0.5615786E+00  0.4992504E-01  0.5369974E+00  0.6383833E-01  0.6015334E+00  0.8982330E-01  0.5109789E+00  0.2201618E+00  0.1103773E+01  0.2017460E+00  0.7583035E+00  0.2332556E+00  0.1157058E+01  0.5156168E-01  0.5497980E+00  0.6465740E-01  0.4391522E+00  0.1645930E+00  0.2094151E+01  0.5827786E+00  0.1955163E+01  0.3071801E+00  0.1426497E+01  0.2864550E-01  0.5723352E+00  0.1141763E+01  0.3559071E+01  0.3682945E+00  0.1454675E+01  0.0000000E+00  0.0000000E+00  0.7859761E+00  0.1740693E+01  0.2336656E+00  0.1149937E+01  0.4092202E-02  0.2165546E+00  0.7447786E-01  0.9210097E+00  0.2066598E+00  0.1077386E+01  0.3764847E-01  0.6558791E+00  0.4444109E+00  0.1597378E+01  0.1874229E+00  0.1466578E+01  0.0000000E+00  0.0000000E+00  0.2087010E-01  0.3452403E+00  0.1339758E+00  0.9380384E+00  0.4928285E+00  0.1269050E+01  0.5954124E+00  0.1823647E+01  0.1111854E+01  0.2495051E+01  0.6377730E+00  0.1348586E+01  0.1636885E-02  0.9684894E-01  0.1215557E+01  0.1526741E+01  0.2639459E-01  0.2759018E+00  0.0000000E+00  0.0000000E+00  0.0000000E+00  0.0000000E+00  0.2148432E-01  0.2472092E+00  0.5033405E-01  0.5347745E+00  0.6731621E-01  0.4367406E+00  0.1231693E+00  0.8368067E+00  0.0000000E+00  0.0000000E+00  0.2373507E-01  0.2597324E+00  0.4019192E+00  0.1627150E+01  0.4137226E+00  0.1533068E+01  0.1093061E+01  0.2471315E+01  0.4288593E+00  0.1098686E+01  0.2815389E+00  0.1246323E+01  0.7558281E+00  0.1199820E+01  0.2486047E+00  0.8331135E+00  0.2144358E+00  0.1107025E+01  0.1821043E+00  0.1030612E+01  0.2084981E+00  0.7820179E+00  0.1432264E+00  0.9102813E+00  0.2549447E+00  0.8627189E+00  0.1890633E+00  0.1030494E+01  0.4378686E-01  0.4990620E+00  0.4910639E-01  0.3812629E+00  0.0000000E+00  0.0000000E+00  0.0000000E+00  0.0000000E+00  0.9274758E-01  0.6906211E+00  0.0000000E+00  0.0000000E+00  0.3149936E-01  0.3193006E+00  0.6135317E+00  0.1711661E+01  0.0000000E+00  0.0000000E+00  0.0000000E+00  0.0000000E+00  0.4094909E+00  0.1407276E+01  0.2099925E-02  0.1434754E+00  0.2614443E+00  0.1133711E+01  0.8399694E-02  0.2868568E+00  0.0000000E+00  0.0000000E+00  0.1693973E+00  0.9143592E+00  0.0000000E+00  0.0000000E+00  0.5564890E-01  0.5193384E+00  0.9099805E-01  0.9401698E+00  0.6066485E-02  0.1406785E+00  0.7570328E+00  0.1930897E+01  0.8749735E-01  0.9220654E+00  0.2554962E+00  0.1575116E+01  0.6205362E+00  0.1727152E+01  0.2274948E+00  0.1476045E+01  0.5018852E+00  0.1577909E+01  0.3709891E+00  0.1885455E+01  0.4528921E+00  0.2077899E+01  0.4770378E+00  0.1540072E+01  0.1851493E+00  0.9545206E+00  0.3979406E+00  0.1392858E+01
  0.3059998E+01  0.0000000E+00  0.0000000E+00  0.4172886E-01  0.4824701E+00  0.1051257E+00  0.1081930E+01  0.0000000E+00  0.0000000E+00  0.0000000E+00  0.0000000E+00  0.4062721E+00  0.1628654E+01  0.4625713E+00  0.1733329E+01  0.4069774E+00  0.1155415E+01  0.5728184E+00  0.1380933E+01  0.3205912E+00  0.1315619E+01  0.1059291E+01  0.2397231E+01  0.3113586E+00  0.9305567E+00  0.6259296E-01  0.5897977E+00  0.8482133E+00  0.1257782E+01  0.1111480E+00  0.5588924E+00  0.3851887E-01  0.4733049E+00  0.8145207E-01  0.6882501E+00  0.9970593E-01  0.5327079E+00  0.2034259E+00  0.1051941E+01  0.2146642E+00  0.7825428E+00  0.2198780E+00  0.1097888E+01  0.6259394E-01  0.5936102E+00  0.6680628E-01  0.4448823E+00  0.1426150E+00  0.1930913E+01  0.5601520E+00  0.1917111E+01  0.3096305E+00  0.1440340E+01  0.5537040E-01  0.7869651E+00  0.9757949E+00  0.3268572E+01  0.3928103E+00  0.1477882E+01  0.8024805E-03  0.9496854E-01  0.8436673E+00  0.1769946E+01  0.2820671E+00  0.1243502E+01  0.4012361E-02  0.2123308E+00  0.7222263E-01  0.8980981E+00  0.2174715E+00  0.1094197E+01  0.5697564E-01  0.7982301E+00  0.4417616E+00  0.1573859E+01  0.1829661E+00  0.1428669E+01  0.0000000E+00  0.0000000E+00  0.2567892E-01  0.3790259E+00  0.1585711E+00  0.1020496E+01  0.5062037E+00  0.1299030E+01  0.7250363E+00  0.2002297E+01  0.1007120E+01  0.2332310E+01  0.6674542E+00  0.1365412E+01  0.2808639E-02  0.1256056E+00  0.1324729E+01  0.1586146E+01  0.4012362E-01  0.3333771E+00  0.0000000E+00  0.0000000E+00  0.0000000E+00  0.0000000E+00  0.2407450E-01  0.2589795E+00  0.5456821E-01  0.5510938E+00  0.7663677E-01  0.4613701E+00  0.1171624E+00  0.8168765E+00  0.0000000E+00  0.0000000E+00  0.3069475E-01  0.2940052E+00  0.4301983E+00  0.1679475E+01  0.4341392E+00  0.1559443E+01  0.1131871E+01  0.2483356E+01  0.4259161E+00  0.1088926E+01  0.2744468E+00  0.1222389E+01  0.7516460E+00  0.1185926E+01  0.2539821E+00  0.8359482E+00  0.2335174E+00  0.1139607E+01  0.2022225E+00  0.1063831E+01  0.2090464E+00  0.7673542E+00  0.1560808E+00  0.9617494E+00  0.2652203E+00  0.8663162E+00  0.2182744E+00  0.1102382E+01  0.4854978E-01  0.5200969E+00  0.5858039E-01  0.4220129E+00  0.0000000E+00  0.0000000E+00  0.0000000E+00  0.0000000E+00  0.8716352E-01  0.6715252E+00  0.2058967E-02  0.1406750E+00  0.4369625E-01  0.3716343E+00  0.7178977E+00  0.1864543E+01  0.0000000E+00  0.0000000E+00  0.1372644E-02  0.1148667E+00  0.4111078E+00  0.1392480E+01  0.2058967E-02  0.1406771E+00  0.3424778E+00  0.1269374E+01  0.1029486E-01  0.3144245E+00  0.0000000E+00  0.0000000E+00  0.2213373E+00  0.1028415E+01  0.0000000E+00  0.0000000E+00  0.5730834E-01  0.5217109E+00  0.1702115E+00  0.1278170E+01  0.1052372E-01  0.1833339E+00  0.6750034E+00  0.1778102E+01  0.1448158E+00  0.1170992E+01  0.3157071E+00  0.1721021E+01  0.6046485E+00  0.1681569E+01  0.2045257E+00  0.1387177E+01  0.4989655E+00  0.1529010E+01  0.3321839E+00  0.1778202E+01  0.5257260E+00  0.2227616E+01  0.4306716E+00  0.1429325E+01  0.1880495E+00  0.9546915E+00  0.4114520E+00  0.1404897E+01
  0.3089998E+01  0.3934836E-02  0.2082277E+00  0.4879183E-01  0.5162756E+00  0.1156838E+00  0.1123314E+01  0.0000000E+00  0.0000000E+00  0.0000000E+00  0.0000000E+00  0.3735785E+00  0.1571488E+01  0.4467294E+00  0.1685046E+01  0.4163617E+00  0.1160861E+01  0.5088350E+00  0.1282380E+01  0.3139987E+00  0.1317566E+01  0.1078539E+01  0.2381243E+01  0.3332841E+00  0.9495687E+00  0.6807218E-01  0.6087297E+00  0.8202779E+00  0.1241489E+01  0.1117466E+00  0.5544369E+00  0.5666167E-01  0.5559507E+00  0.9482801E-01  0.7227276E+00  0.8774658E-01  0.4894192E+00  0.2195607E+00  0.1086045E+01  0.2028420E+00  0.7469599E+00  0.2262512E+00  0.1101422E+01  0.6571198E-01  0.6018249E+00  0.6394132E-01  0.4290076E+00  0.2594815E+00  0.2573166E+01  0.5548471E+00  0.1881585E+01  0.3616139E+00  0.1532252E+01  0.8814017E-01  0.9817935E+00  0.8231651E+00  0.2971532E+01  0.3785322E+00  0.1436794E+01  0.7869744E-03  0.9313682E-01  0.9005420E+00  0.1804301E+01  0.2888170E+00  0.1247466E+01  0.1573947E-02  0.1317081E+00  0.1109597E+00  0.1100401E+01  0.2136596E+00  0.1080164E+01  0.5351350E-01  0.7661684E+00  0.4749323E+00  0.1636552E+01  0.1841514E+00  0.1443117E+01  0.0000000E+00  0.0000000E+00  0.3069150E-01  0.4101371E+00  0.1858676E+00  0.1100355E+01  0.5346038E+00  0.1305764E+01  0.8180534E+00  0.2097392E+01  0.8928079E+00  0.2208721E+01  0.6986245E+00  0.1399564E+01  0.6295705E-02  0.1861688E+00  0.1354608E+01  0.1618426E+01  0.5666164E-01  0.3924523E+00  0.0000000E+00  0.0000000E+00  0.0000000E+00  0.0000000E+00  0.2459282E-01  0.2591657E+00  0.4997241E-01  0.5224224E+00  0.7633580E-01  0.4534515E+00  0.1278849E+00  0.8478366E+00  0.0000000E+00  0.0000000E+00  0.3069131E-01  0.2929237E+00  0.4531732E+00  0.1726812E+01  0.4403098E+00  0.1548507E+01  0.1298088E+01  0.2641785E+01  0.4416863E+00  0.1092411E+01  0.2722898E+00  0.1205274E+01  0.7612559E+00  0.1185260E+01  0.2795724E+00  0.8614739E+00  0.2258626E+00  0.1114279E+01  0.2085472E+00  0.1078103E+01  0.2170071E+00  0.7702096E+00  0.1459813E+00  0.9020153E+00  0.2866493E+00  0.8931747E+00  0.2293984E+00  0.1114523E+01  0.5548104E-01  0.5541142E+00  0.5587415E-01  0.3953170E+00  0.0000000E+00  0.0000000E+00  0.0000000E+00  0.0000000E+00  0.1140838E+00  0.7481002E+00  0.2692241E-02  0.1592922E+00  0.5496642E-01  0.4204333E+00  0.8884400E+00  0.2064325E+01  0.0000000E+00  0.0000000E+00  0.0000000E+00  0.0000000E+00  0.4095629E+00  0.1375814E+01  0.2019186E-02  0.1379554E+00  0.4492688E+00  0.1442515E+01  0.1951869E-01  0.4285229E+00  0.0000000E+00  0.0000000E+00  0.2995104E+00  0.1194523E+01  0.0000000E+00  0.0000000E+00  0.6865254E-01  0.5647085E+00  0.2672067E+00  0.1584674E+01  0.9647232E-02  0.1738525E+00  0.6330174E+00  0.1711432E+01  0.1709583E+00  0.1258000E+01  0.4018208E+00  0.1927576E+01  0.5936397E+00  0.1648879E+01  0.1473995E+00  0.1169588E+01  0.4617198E+00  0.1467506E+01  0.3304726E+00  0.1752007E+01  0.6232502E+00  0.2380093E+01  0.4408587E+00  0.1433513E+01  0.1998992E+00  0.9598723E+00  0.4166255E+00  0.1405169E+01
  0.3119998E+01  0.3087630E-02  0.1826868E+00  0.4901645E-01  0.5124283E+00  0.1265931E+00  0.1162999E+01  0.0000000E+00  0.0000000E+00  0.0000000E+00  0.0000000E+00  0.4102040E+00  0.1605793E+01  0.4327691E+00  0.1650762E+01  0.4293817E+00  0.1173304E+01  0.5564187E+00  0.1346324E+01  0.3296054E+00  0.1331643E+01  0.1027432E+01  0.2321095E+01  0.3143550E+00  0.9174217E+00  0.6985763E-01  0.6105555E+00  0.8227246E+00  0.1199582E+01  0.1049816E+00  0.5370272E+00  0.4592837E-01  0.4961683E+00  0.1134719E+00  0.7803147E+00  0.1018914E+00  0.5248572E+00  0.2080297E+00  0.1045826E+01  0.2095711E+00  0.7574129E+00  0.2323426E+00  0.1109575E+01  0.7024377E-01  0.6156077E+00  0.7101509E-01  0.4592484E+00  0.2039728E+00  0.2261805E+01  0.5636410E+00  0.1880415E+01  0.3628176E+00  0.1508559E+01  0.1165588E+00  0.1116528E+01  0.7163256E+00  0.2759651E+01  0.3871129E+00  0.1435152E+01  0.1003492E-01  0.3292361E+00  0.1046917E+01  0.1908740E+01  0.2995037E+00  0.1251737E+01  0.1003481E-01  0.3292347E+00  0.1181041E+00  0.1123850E+01  0.2064842E+00  0.1050191E+01  0.6252427E-01  0.8198207E+00  0.4700948E+00  0.1603356E+01  0.2084120E+00  0.1486665E+01  0.0000000E+00  0.0000000E+00  0.3936710E-01  0.4686317E+00  0.2247315E+00  0.1192266E+01  0.5489657E+00  0.1307224E+01  0.9444299E+00  0.2229138E+01  0.8216993E+00  0.2089946E+01  0.7263606E+00  0.1402755E+01  0.1003484E-01  0.2326982E+00  0.1373497E+01  0.1587570E+01  0.6734876E-01  0.4213177E+00  0.0000000E+00  0.0000000E+00  0.0000000E+00  0.0000000E+00  0.2894654E-01  0.2800851E+00  0.4670009E-01  0.5002891E+00  0.8954117E-01  0.4891051E+00  0.1566973E+00  0.9138209E+00  0.0000000E+00  0.0000000E+00  0.3994619E-01  0.3293426E+00  0.4526196E+00  0.1688249E+01  0.4828259E+00  0.1605458E+01  0.1400624E+01  0.2708844E+01  0.4542678E+00  0.1102994E+01  0.2836794E+00  0.1224385E+01  0.7895328E+00  0.1187027E+01  0.2852180E+00  0.8654863E+00  0.2230772E+00  0.1086818E+01  0.2300306E+00  0.1108195E+01  0.2225032E+00  0.7718363E+00  0.1570800E+00  0.9396599E+00  0.2962216E+00  0.9034735E+00  0.2257792E+00  0.1093092E+01  0.5866459E-01  0.5600906E+00  0.5731352E-01  0.3934036E+00  0.0000000E+00  0.0000000E+00  0.0000000E+00  0.0000000E+00  0.1188312E+00  0.7562618E+00  0.7922171E-02  0.2922408E+00  0.7834174E-01  0.4879089E+00  0.1095585E+01  0.2246432E+01  0.0000000E+00  0.0000000E+00  0.6601774E-03  0.7812944E-01  0.3855456E+00  0.1326269E+01  0.6601852E-02  0.2469937E+00  0.5413525E+00  0.1567500E+01  0.2640745E-01  0.4934574E+00  0.0000000E+00  0.0000000E+00  0.3822468E+00  0.1323805E+01  0.0000000E+00  0.0000000E+00  0.6733853E-01  0.5593897E+00  0.4152542E+00  0.1937256E+01  0.1276356E-01  0.2013351E+00  0.5832763E+00  0.1626827E+01  0.2231432E+00  0.1419031E+01  0.4898552E+00  0.2126489E+01  0.5803020E+00  0.1615192E+01  0.1076107E+00  0.9917346E+00  0.4499137E+00  0.1422794E+01  0.3003837E+00  0.1661709E+01  0.7083699E+00  0.2520690E+01  0.3997433E+00  0.1359061E+01  0.1894705E+00  0.9412367E+00  0.3855488E+00  0.1330793E+01
  0.3149997E+01  0.1287374E-01  0.3693045E+00  0.5831043E-01  0.5530391E+00  0.1234363E+00  0.1137545E+01  0.0000000E+00  0.0000000E+00  0.0000000E+00  0.0000000E+00  0.3683398E+00  0.1515496E+01  0.4183631E+00  0.1602341E+01  0.4305358E+00  0.1164853E+01  0.5702142E+00  0.1343579E+01  0.3839382E+00  0.1418935E+01  0.1035585E+01  0.2346955E+01  0.3335801E+00  0.9325742E+00  0.8897956E-01  0.6841187E+00  0.8155782E+00  0.1200581E+01  0.1103720E+00  0.5427287E+00  0.6058209E-01  0.5671290E+00  0.1310077E+00  0.8377010E+00  0.1026066E+00  0.5211647E+00  0.2086265E+00  0.1040663E+01  0.2190432E+00  0.7649014E+00  0.2222644E+00  0.1070194E+01  0.8405676E-01  0.6714088E+00  0.6512559E-01  0.4307256E+00  0.2355261E+00  0.2405515E+01  0.5595858E+00  0.1849432E+01  0.3736485E+00  0.1528614E+01  0.1938624E+00  0.1420840E+01  0.6618575E+00  0.2624398E+01  0.4452783E+00  0.1530959E+01  0.9087301E-02  0.3103331E+00  0.1131118E+01  0.1988757E+01  0.3108557E+00  0.1276019E+01  0.1514560E-01  0.4005266E+00  0.1620579E+00  0.1300978E+01  0.2192301E+00  0.1076552E+01  0.5603837E-01  0.7689372E+00  0.4604217E+00  0.1570610E+01  0.2430840E+00  0.1617374E+01  0.1514551E-02  0.1267386E+00  0.4770819E-01  0.5047425E+00  0.2545573E+00  0.1254697E+01  0.5841592E+00  0.1336282E+01  0.1022314E+01  0.2279502E+01  0.8061159E+00  0.2057162E+01  0.7290590E+00  0.1383065E+01  0.1703881E-01  0.3001240E+00  0.1402360E+01  0.1585506E+01  0.9181910E-01  0.4940471E+00  0.0000000E+00  0.0000000E+00  0.0000000E+00  0.0000000E+00  0.2669336E-01  0.2647122E+00  0.4430064E-01  0.4826857E+00  0.9333408E-01  0.4927526E+00  0.1412352E+00  0.8608842E+00  0.0000000E+00  0.0000000E+00  0.4448992E-01  0.3449825E+00  0.4272201E+00  0.1610247E+01  0.4831408E+00  0.1591780E+01  0.1472140E+01  0.2787314E+01  0.4488723E+00  0.1087012E+01  0.2991176E+00  0.1234913E+01  0.8000550E+00  0.1199684E+01  0.2875729E+00  0.8701711E+00  0.2203677E+00  0.1073354E+01  0.2820820E+00  0.1221792E+01  0.2247210E+00  0.7821001E+00  0.1412315E+00  0.8906967E+00  0.2976075E+00  0.8916150E+00  0.2699686E+00  0.1182818E+01  0.5641635E-01  0.5514115E+00  0.6323268E-01  0.4107340E+00  0.0000000E+00  0.0000000E+00  0.0000000E+00  0.0000000E+00  0.1204666E+00  0.7413042E+00  0.2331607E-01  0.4593219E+00  0.9995959E-01  0.5478186E+00  0.1255190E+01  0.2364862E+01  0.1943015E-02  0.1327509E+00  0.2590658E-02  0.1532820E+00  0.3750001E+00  0.1298670E+01  0.3238353E-02  0.1713701E+00  0.6065419E+00  0.1642453E+01  0.3562181E-01  0.5673544E+00  0.0000000E+00  0.0000000E+00  0.4439794E+00  0.1426259E+01  0.0000000E+00  0.0000000E+00  0.8808371E-01  0.6305993E+00  0.5271986E+00  0.2190593E+01  0.1835063E-01  0.2376156E+00  0.5589368E+00  0.1589180E+01  0.2616593E+00  0.1518295E+01  0.6139887E+00  0.2339927E+01  0.6194954E+00  0.1672204E+01  0.9002507E-01  0.8992164E+00  0.4472162E+00  0.1410696E+01  0.2959867E+00  0.1633334E+01  0.7759110E+00  0.2596584E+01  0.3879548E+00  0.1314003E+01  0.1975407E+00  0.9523314E+00  0.4109419E+00  0.1369175E+01
  0.3179997E+01  0.2080558E-01  0.4648772E+00  0.6427420E-01  0.5747592E+00  0.1255752E+00  0.1136256E+01  0.0000000E+00  0.0000000E+00  0.0000000E+00  0.0000000E+00  0.3827071E+00  0.1523007E+01  0.4196328E+00  0.1584074E+01  0.4389578E+00  0.1155729E+01  0.5644997E+00  0.1316945E+01  0.3826731E+00  0.1405874E+01  0.1103036E+01  0.2391283E+01  0.3284263E+00  0.9215012E+00  0.8136369E-01  0.6455938E+00  0.8027453E+00  0.1172052E+01  0.1129392E+00  0.5374541E+00  0.7021818E-01  0.6068078E+00  0.1430366E+00  0.8665546E+00  0.9752689E-01  0.5048525E+00  0.1976473E+00  0.9947268E+00  0.2231022E+00  0.7779232E+00  0.1987672E+00  0.1012769E+01  0.9696822E-01  0.7091832E+00  0.7430541E-01  0.4519460E+00  0.2432677E+00  0.2421044E+01  0.5794863E+00  0.1848673E+01  0.3679373E+00  0.1498675E+01  0.3113380E+00  0.1777333E+01  0.5535707E+00  0.2378229E+01  0.4592038E+00  0.1552627E+01  0.2526371E-01  0.5121552E+00  0.1245632E+01  0.2036279E+01  0.3403187E+00  0.1310352E+01  0.2080522E-01  0.4648803E+00  0.1597552E+00  0.1279545E+01  0.2184594E+00  0.1058343E+01  0.6093015E-01  0.7939995E+00  0.4777847E+00  0.1582860E+01  0.2392627E+00  0.1594213E+01  0.2229138E-02  0.1523013E+00  0.4978425E-01  0.5141259E+00  0.3205897E+00  0.1409081E+01  0.5955641E+00  0.1346866E+01  0.1116102E+01  0.2369399E+01  0.7047812E+00  0.1905540E+01  0.7904202E+00  0.1427942E+01  0.3492371E-01  0.4248740E+00  0.1420025E+01  0.1597492E+01  0.1214874E+00  0.5705408E+00  0.0000000E+00  0.0000000E+00  0.7430582E-03  0.6217985E-01  0.2972211E-01  0.2816959E+00  0.4792682E-01  0.4971071E+00  0.9325659E-01  0.4906276E+00  0.1452649E+00  0.8662115E+00  0.1114569E-02  0.7615153E-01  0.4959868E-01  0.3625328E+00  0.4383073E+00  0.1635758E+01  0.5264480E+00  0.1648526E+01  0.1549268E+01  0.2791555E+01  0.4644112E+00  0.1092128E+01  0.2827293E+00  0.1199157E+01  0.8198286E+00  0.1190153E+01  0.3094850E+00  0.8881176E+00  0.2247732E+00  0.1065176E+01  0.2712161E+00  0.1179865E+01  0.2342501E+00  0.7882437E+00  0.1341214E+00  0.8408548E+00  0.3161667E+00  0.9067914E+00  0.2674962E+00  0.1170832E+01  0.7207564E-01  0.6145056E+00  0.6185902E-01  0.4072233E+00  0.1271013E-02  0.1504187E+00  0.0000000E+00  0.0000000E+00  0.1223332E+00  0.7392474E+00  0.5401777E-01  0.6994538E+00  0.1254059E+00  0.6011736E+00  0.1477506E+01  0.2526211E+01  0.3813043E-02  0.1841937E+00  0.3813043E-02  0.1841937E+00  0.3787580E+00  0.1288881E+01  0.5719528E-02  0.2255623E+00  0.6542501E+00  0.1681941E+01  0.5910308E-01  0.7229171E+00  0.3813043E-02  0.1841919E+00  0.5506632E+00  0.1541659E+01  0.0000000E+00  0.0000000E+00  0.9087665E-01  0.6339328E+00  0.7549756E+00  0.2549710E+01  0.1991230E-01  0.2448334E+00  0.5541589E+00  0.1570950E+01  0.3056756E+00  0.1620962E+01  0.7384583E+00  0.2534497E+01  0.6367751E+00  0.1671383E+01  0.7244766E-01  0.7997898E+00  0.4384965E+00  0.1377672E+01  0.2592825E+00  0.1523099E+01  0.8439463E+00  0.2703576E+01  0.3962409E+00  0.1315662E+01  0.2017759E+00  0.9574580E+00  0.3866990E+00  0.1321678E+01
  0.3209997E+01  0.3281513E-01  0.5780221E+00  0.6453659E-01  0.5704668E+00  0.1443893E+00  0.1205715E+01  0.0000000E+00  0.0000000E+00  0.0000000E+00  0.0000000E+00  0.3828329E+00  0.1529118E+01  0.4203457E+00  0.1558885E+01  0.4295155E+00  0.1137548E+01  0.5463256E+00  0.1280945E+01  0.3908709E+00  0.1402304E+01  0.1061396E+01  0.2311796E+01  0.3197657E+00  0.9047502E+00  0.1141182E+00  0.7548674E+00  0.7887838E+00  0.1158409E+01  0.1148621E+00  0.5371077E+00  0.7438185E-01  0.6208990E+00  0.1680858E+00  0.9253604E+00  0.1017249E+00  0.5086562E+00  0.1874106E+00  0.9679455E+00  0.2226013E+00  0.7605680E+00  0.2242361E+00  0.1055303E+01  0.8604991E-01  0.6685520E+00  0.7091765E-01  0.4369931E+00  0.2557927E+00  0.2458512E+01  0.5691342E+00  0.1826047E+01  0.3768641E+00  0.1498617E+01  0.3952429E+00  0.1977574E+01  0.5578579E+00  0.2371840E+01  0.5068127E+00  0.1613476E+01  0.5906689E-01  0.7744979E+00  0.1287341E+01  0.2070105E+01  0.3569560E+00  0.1340208E+01  0.3208620E-01  0.5715783E+00  0.1895998E+00  0.1378630E+01  0.2399172E+00  0.1109537E+01  0.7656907E-01  0.8810447E+00  0.4776470E+00  0.1574627E+01  0.2369972E+00  0.1580756E+01  0.4375399E-02  0.2113574E+00  0.4995191E-01  0.5026090E+00  0.3551224E+00  0.1461824E+01  0.6021685E+00  0.1325131E+01  0.1148533E+01  0.2372811E+01  0.6818275E+00  0.1838073E+01  0.8030587E+00  0.1402583E+01  0.4448332E-01  0.4745554E+00  0.1397426E+01  0.1566663E+01  0.1391000E+00  0.5906630E+00  0.0000000E+00  0.0000000E+00  0.7292367E-03  0.6102255E-01  0.3299757E-01  0.2883995E+00  0.4010759E-01  0.4508078E+00  0.1017306E+00  0.5031261E+00  0.1341795E+00  0.8236757E+00  0.2187699E-02  0.1056796E+00  0.5305150E-01  0.3654995E+00  0.4604243E+00  0.1643270E+01  0.5261400E+00  0.1620594E+01  0.1620740E+01  0.2854781E+01  0.4643379E+00  0.1088242E+01  0.2778386E+00  0.1175912E+01  0.8219655E+00  0.1190486E+01  0.2989892E+00  0.8625116E+00  0.2256994E+00  0.1065501E+01  0.2876820E+00  0.1230067E+01  0.2473913E+00  0.7908645E+00  0.1363675E+00  0.8345399E+00  0.3166680E+00  0.9050768E+00  0.2596071E+00  0.1138232E+01  0.7802749E-01  0.6352810E+00  0.7091753E-01  0.4273041E+00  0.3742099E-02  0.2556703E+00  0.0000000E+00  0.0000000E+00  0.1403285E+00  0.7946022E+00  0.7858376E-01  0.8698322E+00  0.1343044E+00  0.6235173E+00  0.1766021E+01  0.2750833E+01  0.6236838E-02  0.2333368E+00  0.1434498E-01  0.3537121E+00  0.3891779E+00  0.1282078E+01  0.3742082E-02  0.1807671E+00  0.6745151E+00  0.1688440E+01  0.6985398E-01  0.7780429E+00  0.3742099E-02  0.1807659E+00  0.6286733E+00  0.1652083E+01  0.0000000E+00  0.0000000E+00  0.1041508E+00  0.6684513E+00  0.9704462E+00  0.2859908E+01  0.2931307E-01  0.3029280E+00  0.5491505E+00  0.1561344E+01  0.3654781E+00  0.1749016E+01  0.7858404E+00  0.2612506E+01  0.6411485E+00  0.1671128E+01  0.6049675E-01  0.7244521E+00  0.4063301E+00  0.1318212E+01  0.2843966E+00  0.1571228E+01  0.9012523E+00  0.2755856E+01  0.3704695E+00  0.1266293E+01  0.2285818E+00  0.1007114E+01  0.4241067E+00  0.1351779E+01
  0.3239997E+01  0.3435754E-01  0.5859125E+00  0.8553722E-01  0.6492105E+00  0.1359986E+00  0.1159737E+01  0.0000000E+00  0.0000000E+00  0.0000000E+00  0.0000000E+00  0.3766147E+00  0.1489190E+01  0.4343580E+00  0.1582545E+01  0.4423112E+00  0.1131767E+01  0.5569748E+00  0.1281940E+01  0.4226701E+00  0.1452227E+01  0.1063273E+01  0.2296996E+01  0.3238929E+00  0.8864939E+00  0.1134508E+00  0.7527550E+00  0.7885537E+00  0.1149470E+01  0.1168539E+00  0.5385171E+00  0.8625131E-01  0.6573552E+00  0.1836010E+00  0.9679262E+00  0.1030765E+00  0.5039892E+00  0.2075762E+00  0.1004093E+01  0.2063248E+00  0.7256805E+00  0.2029193E+00  0.9988045E+00  0.9663139E-01  0.6892523E+00  0.7676781E-01  0.4521806E+00  0.3247244E+00  0.2740039E+01  0.5498558E+00  0.1793006E+01  0.4301730E+00  0.1586754E+01  0.4895972E+00  0.2180678E+01  0.5246684E+00  0.2280460E+01  0.5232380E+00  0.1611509E+01  0.7730509E-01  0.8769677E+00  0.1416308E+01  0.2150134E+01  0.3718427E+00  0.1350035E+01  0.2791574E-01  0.5283018E+00  0.1782261E+00  0.1324816E+01  0.2376385E+00  0.1076994E+01  0.6943121E-01  0.8314424E+00  0.4384173E+00  0.1464746E+01  0.2440836E+00  0.1559011E+01  0.9305172E-02  0.3052983E+00  0.6191533E-01  0.5568994E+00  0.3966985E+00  0.1527974E+01  0.6021581E+00  0.1323479E+01  0.1212876E+01  0.2420241E+01  0.6563767E+00  0.1792978E+01  0.8544689E+00  0.1449350E+01  0.7479982E-01  0.6077694E+00  0.1386550E+01  0.1541879E+01  0.1678587E+00  0.6524844E+00  0.0000000E+00  0.0000000E+00  0.7157867E-03  0.5989732E-01  0.3077847E-01  0.2792705E+00  0.4187357E-01  0.4562419E+00  0.1111269E+00  0.5219817E+00  0.1377868E+00  0.8239738E+00  0.3578955E-03  0.4235560E-01  0.6137875E-01  0.3908589E+00  0.4611415E+00  0.1651016E+01  0.5493687E+00  0.1648555E+01  0.1656649E+01  0.2855004E+01  0.4779613E+00  0.1079444E+01  0.3067186E+00  0.1214832E+01  0.8357975E+00  0.1171456E+01  0.3383851E+00  0.9157621E+00  0.2208181E+00  0.1037395E+01  0.3081464E+00  0.1237864E+01  0.2367450E+00  0.7717854E+00  0.1102296E+00  0.7520270E+00  0.3425014E+00  0.9285877E+00  0.2988385E+00  0.1216813E+01  0.8517849E-01  0.6588620E+00  0.6513655E-01  0.4065728E+00  0.2448735E-02  0.2049132E+00  0.0000000E+00  0.0000000E+00  0.1398810E+00  0.7970533E+00  0.1120308E+00  0.1015926E+01  0.1834555E+00  0.7210197E+00  0.1947689E+01  0.2838250E+01  0.1408029E-01  0.3471852E+00  0.1163149E-01  0.3155993E+00  0.3688424E+00  0.1254605E+01  0.4897480E-02  0.2048672E+00  0.7113633E+00  0.1726924E+01  0.8203316E-01  0.8346752E+00  0.9795088E-02  0.2896449E+00  0.7594165E+00  0.1804657E+01  0.0000000E+00  0.0000000E+00  0.1114171E+00  0.6840420E+00  0.1248881E+01  0.3188624E+01  0.3550646E-01  0.3202516E+00  0.5341290E+00  0.1523036E+01  0.4113923E+00  0.1835507E+01  0.8729748E+00  0.2732977E+01  0.6247388E+00  0.1620752E+01  0.5448461E-01  0.6813487E+00  0.3994534E+00  0.1311888E+01  0.2644617E+00  0.1507087E+01  0.9072376E+00  0.2714052E+01  0.3939431E+00  0.1277055E+01  0.2179377E+00  0.9906543E+00  0.4208760E+00  0.1336133E+01
  0.3269997E+01  0.4778454E-01  0.6841403E+00  0.7694706E-01  0.6105502E+00  0.1517877E+00  0.1212850E+01  0.0000000E+00  0.0000000E+00  0.0000000E+00  0.0000000E+00  0.4083536E+00  0.1523188E+01  0.4691514E+00  0.1639419E+01  0.4611459E+00  0.1151929E+01  0.5640535E+00  0.1283544E+01  0.4483344E+00  0.1464112E+01  0.1050964E+01  0.2261005E+01  0.3308015E+00  0.8971527E+00  0.1292985E+00  0.7958993E+00  0.7837583E+00  0.1133815E+01  0.1264856E+00  0.5567350E+00  0.8537933E-01  0.6452584E+00  0.2097582E+00  0.1007945E+01  0.1052282E+00  0.5056179E+00  0.1971112E+00  0.9703562E+00  0.2087076E+00  0.7176082E+00  0.1964059E+00  0.9811285E+00  0.8783871E-01  0.6595117E+00  0.7185141E-01  0.4396132E+00  0.2875756E+00  0.2571414E+01  0.5537830E+00  0.1789272E+01  0.4272488E+00  0.1570106E+01  0.6823407E+00  0.2527596E+01  0.4469261E+00  0.2082731E+01  0.6057404E+00  0.1709379E+01  0.1370303E+00  0.1153242E+01  0.1430275E+01  0.2118970E+01  0.4061664E+00  0.1398209E+01  0.5832518E-01  0.7554404E+00  0.1995732E+00  0.1387223E+01  0.2378658E+00  0.1081405E+01  0.6535199E-01  0.7993649E+00  0.4005475E+00  0.1408466E+01  0.2030810E+00  0.1423587E+01  0.1335157E-01  0.3622662E+00  0.6078443E-01  0.5467253E+00  0.4334103E+00  0.1572128E+01  0.6334813E+00  0.1348492E+01  0.1285327E+01  0.2486939E+01  0.6183882E+00  0.1727011E+01  0.8833134E+00  0.1467103E+01  0.9978575E-01  0.7059882E+00  0.1341937E+01  0.1507916E+01  0.1870977E+00  0.6724526E+00  0.0000000E+00  0.0000000E+00  0.2810848E-02  0.1175820E+00  0.3671665E-01  0.3040717E+00  0.4919016E-01  0.4895512E+00  0.1039978E+00  0.5054451E+00  0.1331624E+00  0.8114070E+00  0.1405452E-02  0.8315452E-01  0.6113634E-01  0.3886144E+00  0.4613483E+00  0.1639456E+01  0.5435523E+00  0.1619170E+01  0.1742753E+01  0.2876069E+01  0.4934792E+00  0.1084719E+01  0.3183312E+00  0.1224683E+01  0.8548529E+00  0.1180272E+01  0.3323809E+00  0.8992123E+00  0.2290842E+00  0.1053418E+01  0.3341406E+00  0.1288722E+01  0.2503404E+00  0.7922797E+00  0.1113750E+00  0.7390006E+00  0.3427464E+00  0.9179487E+00  0.2744143E+00  0.1153441E+01  0.7554159E-01  0.6163605E+00  0.6921721E-01  0.4163105E+00  0.3606013E-02  0.2463738E+00  0.0000000E+00  0.0000000E+00  0.1535563E+00  0.8065905E+00  0.1484493E+00  0.1148383E+01  0.2269817E+00  0.7904161E+00  0.2161825E+01  0.2921307E+01  0.3425728E-01  0.5359247E+00  0.3485841E-01  0.5405835E+00  0.3720241E+00  0.1243580E+01  0.9616125E-02  0.2843561E+00  0.7317235E+00  0.1734202E+01  0.9555981E-01  0.8918040E+00  0.1081813E-01  0.3015825E+00  0.7918324E+00  0.1809015E+01  0.0000000E+00  0.0000000E+00  0.1358251E+00  0.7539558E+00  0.1524724E+01  0.3550443E+01  0.5108557E-01  0.3855009E+00  0.5099493E+00  0.1457428E+01  0.4056772E+00  0.1802940E+01  0.8870831E+00  0.2712740E+01  0.6205355E+00  0.1606539E+01  0.4928216E-01  0.6422215E+00  0.3867442E+00  0.1265811E+01  0.2848764E+00  0.1571261E+01  0.9922741E+00  0.2816963E+01  0.3846434E+00  0.1256911E+01  0.2226750E+00  0.9854701E+00  0.4282149E+00  0.1325965E+01
  0.3299997E+01  0.6554974E-01  0.7932332E+00  0.7865997E-01  0.6114907E+00  0.1483507E+00  0.1188169E+01  0.0000000E+00  0.0000000E+00  0.0000000E+00  0.0000000E+00  0.3973341E+00  0.1475905E+01  0.4251661E+00  0.1541608E+01  0.4616733E+00  0.1133511E+01  0.5534378E+00  0.1247343E+01  0.4274518E+00  0.1430416E+01  0.1022299E+01  0.2211760E+01  0.3348193E+00  0.8889543E+00  0.1342079E+00  0.8024006E+00  0.8038424E+00  0.1120789E+01  0.1235084E+00  0.5475746E+00  0.9107958E-01  0.6697064E+00  0.2197645E+00  0.1044230E+01  0.1016001E+00  0.4934579E+00  0.1925107E+00  0.9521270E+00  0.2218347E+00  0.7286722E+00  0.2035523E+00  0.9792188E+00  0.9073497E-01  0.6609908E+00  0.7520990E-01  0.4371140E+00  0.3904788E+00  0.2957266E+01  0.5639260E+00  0.1791690E+01  0.4562212E+00  0.1608868E+01  0.8183365E+00  0.2763986E+01  0.4553947E+00  0.2086575E+01  0.6203065E+00  0.1699863E+01  0.1545609E+00  0.1212446E+01  0.1473831E+01  0.2145160E+01  0.4412542E+00  0.1443715E+01  0.6623899E-01  0.7973750E+00  0.1800862E+00  0.1306938E+01  0.2180381E+00  0.1012929E+01  0.8210908E-01  0.8870276E+00  0.3898476E+00  0.1371881E+01  0.2256273E+00  0.1526288E+01  0.1104013E-01  0.3264594E+00  0.6796409E-01  0.5806482E+00  0.5030136E+00  0.1673028E+01  0.6431953E+00  0.1337317E+01  0.1361040E+01  0.2534139E+01  0.6296220E+00  0.1718408E+01  0.9171776E+00  0.1477906E+01  0.1193714E+00  0.7588954E+00  0.1288896E+01  0.1453741E+01  0.2064793E+00  0.7032741E+00  0.0000000E+00  0.0000000E+00  0.2760008E-02  0.1154549E+00  0.4364204E-01  0.3281949E+00  0.4484963E-01  0.4633770E+00  0.1207537E+00  0.5343286E+00  0.1376516E+00  0.8182871E+00  0.4140006E-02  0.1413794E+00  0.7124195E-01  0.4137950E+00  0.4618732E+00  0.1608630E+01  0.5730402E+00  0.1643432E+01  0.1786048E+01  0.2917510E+01  0.4981827E+00  0.1084625E+01  0.3167077E+00  0.1220698E+01  0.8706678E+00  0.1192710E+01  0.3425862E+00  0.8983769E+00  0.2401167E+00  0.1061123E+01  0.3253303E+00  0.1258189E+01  0.2573712E+00  0.7967448E+00  0.1021185E+00  0.7021772E+00  0.3551748E+00  0.9275792E+00  0.3056661E+00  0.1209884E+01  0.7831468E-01  0.6210076E+00  0.7158702E-01  0.4177404E+00  0.2360513E-02  0.1975283E+00  0.0000000E+00  0.0000000E+00  0.1923808E+00  0.9183944E+00  0.2100883E+00  0.1323293E+01  0.2643790E+00  0.8455241E+00  0.2297644E+01  0.3016625E+01  0.4248918E-01  0.6073880E+00  0.3599781E-01  0.5442981E+00  0.3891863E+00  0.1267255E+01  0.1888421E-01  0.3946345E+00  0.7414997E+00  0.1729280E+01  0.1298295E+00  0.1027739E+01  0.1770372E-01  0.3821317E+00  0.9091005E+00  0.1925228E+01  0.0000000E+00  0.0000000E+00  0.1439918E+00  0.7674760E+00  0.1824155E+01  0.3800390E+01  0.5901286E-01  0.4200710E+00  0.5317062E+00  0.1479188E+01  0.4579355E+00  0.1896126E+01  0.9524682E+00  0.2784997E+01  0.6075361E+00  0.1559522E+01  0.3835781E-01  0.5617805E+00  0.3942061E+00  0.1270975E+01  0.2868056E+00  0.1531994E+01  0.9931649E+00  0.2804821E+01  0.3874222E+00  0.1250300E+01  0.2310354E+00  0.9958599E+00  0.4396431E+00  0.1355012E+01
  0.3329997E+01  0.8266843E-01  0.8819420E+00  0.7758626E-01  0.6018211E+00  0.1517869E+00  0.1190676E+01  0.0000000E+00  0.0000000E+00  0.0000000E+00  0.0000000E+00  0.3870343E+00  0.1471353E+01  0.4555710E+00  0.1596492E+01  0.4533900E+00  0.1111713E+01  0.5482754E+00  0.1232663E+01  0.4706053E+00  0.1502073E+01  0.1003545E+01  0.2193232E+01  0.3467741E+00  0.9037383E+00  0.1572037E+00  0.8587314E+00  0.7885282E+00  0.1114078E+01  0.1370481E+00  0.5728161E+00  0.9046253E-01  0.6587802E+00  0.2320830E+00  0.1059065E+01  0.1167234E+00  0.5301147E+00  0.2076890E+00  0.9790692E+00  0.2246292E+00  0.7313071E+00  0.1775375E+00  0.9094411E+00  0.9486645E-01  0.6690631E+00  0.8521057E-01  0.4654397E+00  0.3660387E+00  0.2826757E+01  0.5621352E+00  0.1753779E+01  0.4611139E+00  0.1603155E+01  0.9086822E+00  0.2874365E+01  0.4824645E+00  0.2097093E+01  0.6430628E+00  0.1732500E+01  0.2249708E+00  0.1443785E+01  0.1483084E+01  0.2132528E+01  0.3991176E+00  0.1361528E+01  0.7724819E-01  0.8527751E+00  0.1714339E+00  0.1264099E+01  0.2317455E+00  0.1049182E+01  0.7860382E-01  0.8601614E+00  0.4092855E+00  0.1395837E+01  0.2175144E+00  0.1451655E+01  0.1016432E-01  0.3104341E+00  0.6979482E-01  0.5740800E+00  0.5894606E+00  0.1795098E+01  0.6621557E+00  0.1340781E+01  0.1389101E+01  0.2527793E+01  0.5810566E+00  0.1646002E+01  0.9359673E+00  0.1485250E+01  0.1436601E+00  0.8229114E+00  0.1251921E+01  0.1415709E+01  0.2175156E+00  0.7140156E+00  0.0000000E+00  0.0000000E+00  0.4065729E-02  0.1388458E+00  0.4218176E-01  0.3148240E+00  0.4912728E-01  0.4803433E+00  0.1221412E+00  0.5356854E+00  0.1328150E+00  0.7888597E+00  0.5759845E-02  0.1652315E+00  0.6572893E-01  0.3945403E+00  0.4931997E+00  0.1663133E+01  0.5885164E+00  0.1639404E+01  0.1747211E+01  0.2851358E+01  0.5078779E+00  0.1076749E+01  0.3249190E+00  0.1221082E+01  0.8969419E+00  0.1183248E+01  0.3511779E+00  0.9038233E+00  0.2364879E+00  0.1048103E+01  0.3523644E+00  0.1292377E+01  0.2459787E+00  0.7722107E+00  0.1135084E+00  0.7512274E+00  0.3743822E+00  0.9638910E+00  0.3320292E+00  0.1252307E+01  0.1009687E+00  0.6871487E+00  0.7860366E-01  0.4312376E+00  0.1159075E-01  0.4336419E+00  0.5795385E-03  0.6858827E-01  0.1918275E+00  0.9206825E+00  0.2521016E+00  0.1470289E+01  0.3009841E+00  0.8856959E+00  0.2397306E+01  0.3031993E+01  0.8577170E-01  0.8412631E+00  0.5505630E-01  0.6732796E+00  0.3790219E+00  0.1222073E+01  0.3071581E-01  0.4983929E+00  0.7021128E+00  0.1660336E+01  0.1356133E+00  0.1040403E+01  0.2491998E-01  0.4490782E+00  0.9504624E+00  0.1938179E+01  0.0000000E+00  0.0000000E+00  0.1440198E+00  0.7586571E+00  0.1969855E+01  0.3965276E+01  0.8654512E-01  0.5079857E+00  0.5215895E+00  0.1452086E+01  0.4636264E+00  0.1883789E+01  0.9388555E+00  0.2728635E+01  0.6589371E+00  0.1611782E+01  0.4810237E-01  0.6230278E+00  0.3975661E+00  0.1263632E+01  0.2833930E+00  0.1502620E+01  0.9428760E+00  0.2682891E+01  0.3656865E+00  0.1208768E+01  0.2245721E+00  0.9591038E+00  0.4343643E+00  0.1317895E+01
  0.3359997E+01  0.8652357E-01  0.8939634E+00  0.8552550E-01  0.6255835E+00  0.1477547E+00  0.1164343E+01  0.0000000E+00  0.0000000E+00  0.0000000E+00  0.0000000E+00  0.4171225E+00  0.1486542E+01  0.4727598E+00  0.1613483E+01  0.4832711E+00  0.1157565E+01  0.5640098E+00  0.1249125E+01  0.5008402E+00  0.1517903E+01  0.9574246E+00  0.2093012E+01  0.3282898E+00  0.8694083E+00  0.1757085E+00  0.9068261E+00  0.8126653E+00  0.1108688E+01  0.1364392E+00  0.5597777E+00  0.1054895E+00  0.7021553E+00  0.2299562E+00  0.1038192E+01  0.1138164E+00  0.5092111E+00  0.2043361E+00  0.9607802E+00  0.2099892E+00  0.6929782E+00  0.1813708E+00  0.9082596E+00  0.1094886E+00  0.7168499E+00  0.7986876E-01  0.4471398E+00  0.3750958E+00  0.2834848E+01  0.5688655E+00  0.1759261E+01  0.4778245E+00  0.1621859E+01  0.1108892E+01  0.3117069E+01  0.4559173E+00  0.2062390E+01  0.6386173E+00  0.1697770E+01  0.2648989E+00  0.1556976E+01  0.1441818E+01  0.2067148E+01  0.4359550E+00  0.1407770E+01  0.1044960E+00  0.9814706E+00  0.1524177E+00  0.1182232E+01  0.2479256E+00  0.1066662E+01  0.8452739E-01  0.8836721E+00  0.3747161E+00  0.1330703E+01  0.2109846E+00  0.1404257E+01  0.2396058E-01  0.4720198E+00  0.7920293E-01  0.6050028E+00  0.6408595E+00  0.1862250E+01  0.6414420E+00  0.1294185E+01  0.1444559E+01  0.2565058E+01  0.5936874E+00  0.1659235E+01  0.9530923E+00  0.1479462E+01  0.1710519E+00  0.8869587E+00  0.1218743E+01  0.1390367E+01  0.2524199E+00  0.7618662E+00  0.0000000E+00  0.0000000E+00  0.5324569E-02  0.1574540E+00  0.3893604E-01  0.3051341E+00  0.5624123E-01  0.5089161E+00  0.1362740E+00  0.5601625E+00  0.1307867E+00  0.7797647E+00  0.1164754E-01  0.2327159E+00  0.7271384E-01  0.4118443E+00  0.4887167E+00  0.1640720E+01  0.6059969E+00  0.1671177E+01  0.1791416E+01  0.2839652E+01  0.5121596E+00  0.1070950E+01  0.2938510E+00  0.1145162E+01  0.8949742E+00  0.1180004E+01  0.3705561E+00  0.9192436E+00  0.2482549E+00  0.1074468E+01  0.3544137E+00  0.1293166E+01  0.2827023E+00  0.8249644E+00  0.1071565E+00  0.7007968E+00  0.3644005E+00  0.9365190E+00  0.3164785E+00  0.1206629E+01  0.9051909E-01  0.6504205E+00  0.8086658E-01  0.4399692E+00  0.1366169E-01  0.4665557E+00  0.2276961E-02  0.1347212E+00  0.1904146E+00  0.8957016E+00  0.3244669E+00  0.1673132E+01  0.3844300E+00  0.9821965E+00  0.2497254E+01  0.3057434E+01  0.1001849E+00  0.8881828E+00  0.6773952E-01  0.7440966E+00  0.4095719E+00  0.1270731E+01  0.4326245E-01  0.5857204E+00  0.7562414E+00  0.1699316E+01  0.1519863E+00  0.1090299E+01  0.3244667E-01  0.5076004E+00  0.9591748E+00  0.1933715E+01  0.0000000E+00  0.0000000E+00  0.1895532E+00  0.8669202E+00  0.2138635E+01  0.4079806E+01  0.1210562E+00  0.5962361E+00  0.5032026E+00  0.1409525E+01  0.4417254E+00  0.1823951E+01  0.1004129E+01  0.2819757E+01  0.6717038E+00  0.1623312E+01  0.5521614E-01  0.6612172E+00  0.4035907E+00  0.1257010E+01  0.2806351E+00  0.1493742E+01  0.9221882E+00  0.2642619E+01  0.4163994E+00  0.1266752E+01  0.2601407E+00  0.1015222E+01  0.4303485E+00  0.1305731E+01
  0.3389997E+01  0.1065787E+00  0.9821810E+00  0.7878766E-01  0.5954643E+00  0.1301147E+00  0.1083874E+01  0.0000000E+00  0.0000000E+00  0.0000000E+00  0.0000000E+00  0.4357589E+00  0.1514819E+01  0.5229194E+00  0.1692943E+01  0.4695919E+00  0.1119621E+01  0.5756649E+00  0.1253352E+01  0.5001954E+00  0.1500930E+01  0.9366426E+00  0.2086827E+01  0.3440844E+00  0.8815966E+00  0.2040013E+00  0.9619929E+00  0.8009585E+00  0.1093322E+01  0.1619893E+00  0.6046550E+00  0.1121310E+00  0.7203267E+00  0.2461749E+00  0.1069758E+01  0.1343661E+00  0.5545716E+00  0.1905928E+00  0.9194639E+00  0.2213242E+00  0.7068751E+00  0.1827454E+00  0.9112588E+00  0.1131138E+00  0.7170499E+00  0.9546264E-01  0.4784513E+00  0.4388209E+00  0.3034046E+01  0.5645792E+00  0.1729325E+01  0.4850716E+00  0.1619814E+01  0.1118082E+01  0.3104260E+01  0.4858024E+00  0.2127134E+01  0.6862047E+00  0.1736568E+01  0.3131909E+00  0.1664402E+01  0.1433434E+01  0.2039346E+01  0.4671726E+00  0.1441052E+01  0.1137715E+00  0.1014366E+01  0.1798104E+00  0.1275386E+01  0.2458427E+00  0.1052218E+01  0.9088464E-01  0.9077930E+00  0.3556920E+00  0.1271249E+01  0.2334201E+00  0.1480114E+01  0.1373085E-01  0.3543493E+00  0.7388444E-01  0.5923149E+00  0.6834629E+00  0.1919264E+01  0.6444697E+00  0.1315890E+01  0.1510720E+01  0.2610697E+01  0.5525016E+00  0.1586868E+01  0.9658967E+00  0.1483021E+01  0.1971362E+00  0.9390470E+00  0.1160459E+01  0.1321759E+01  0.2680757E+00  0.7694589E+00  0.0000000E+00  0.0000000E+00  0.8500126E-02  0.1971064E+00  0.4789457E-01  0.3355609E+00  0.4740327E-01  0.4634902E+00  0.1328950E+00  0.5464342E+00  0.1183474E+00  0.7489073E+00  0.1569263E-01  0.2676053E+00  0.8941344E-01  0.4502371E+00  0.5213835E+00  0.1671521E+01  0.5835539E+00  0.1620260E+01  0.1760801E+01  0.2793057E+01  0.5225885E+00  0.1090162E+01  0.3151550E+00  0.1186060E+01  0.9480850E+00  0.1200977E+01  0.3581424E+00  0.8886999E+00  0.2363624E+00  0.1040823E+01  0.3668046E+00  0.1309876E+01  0.2734686E+00  0.7941653E+00  0.1072362E+00  0.6967908E+00  0.3780867E+00  0.9538594E+00  0.3514420E+00  0.1257598E+01  0.8826885E-01  0.6367006E+00  0.8450911E-01  0.4402657E+00  0.2236846E-01  0.5915365E+00  0.5592105E-03  0.6618072E-01  0.2013161E+00  0.9152576E+00  0.3344056E+00  0.1648585E+01  0.4328255E+00  0.1038291E+01  0.2490435E+01  0.3042856E+01  0.1275021E+00  0.1013052E+01  0.1118427E+00  0.9386601E+00  0.4280723E+00  0.1275505E+01  0.4641378E-01  0.6011683E+00  0.7155091E+00  0.1657718E+01  0.1649654E+00  0.1124686E+01  0.4305930E-01  0.5791531E+00  0.1000155E+01  0.1952005E+01  0.0000000E+00  0.0000000E+00  0.1881753E+00  0.8466927E+00  0.2299433E+01  0.4175761E+01  0.1595602E+00  0.6777053E+00  0.5457891E+00  0.1451521E+01  0.4658220E+00  0.1854963E+01  0.1047986E+01  0.2825989E+01  0.6827949E+00  0.1632672E+01  0.5647985E-01  0.6627239E+00  0.3961957E+00  0.1243337E+01  0.3137178E+00  0.1555680E+01  0.9215677E+00  0.2625805E+01  0.4062668E+00  0.1259350E+01  0.2494085E+00  0.9934074E+00  0.4621887E+00  0.1342467E+01
  0.3419997E+01  0.1008605E+00  0.9473099E+00  0.8769067E-01  0.6242880E+00  0.1368346E+00  0.1101295E+01  0.0000000E+00  0.0000000E+00  0.3212117E-03  0.3801426E-01  0.4371602E+00  0.1518610E+01  0.5010129E+00  0.1628904E+01  0.4796053E+00  0.1121917E+01  0.5727460E+00  0.1233776E+01  0.5007690E+00  0.1479929E+01  0.9495080E+00  0.2064187E+01  0.3628089E+00  0.8941135E+00  0.1908017E+00  0.9349122E+00  0.7939246E+00  0.1081944E+01  0.1540269E+00  0.5825645E+00  0.1252742E+00  0.7460549E+00  0.2598613E+00  0.1088782E+01  0.1352306E+00  0.5493874E+00  0.1927198E+00  0.9189271E+00  0.2283803E+00  0.7141580E+00  0.1776291E+00  0.8876246E+00  0.1223814E+00  0.7377765E+00  0.9604262E-01  0.4832865E+00  0.4431728E+00  0.3042280E+01  0.5580963E+00  0.1709023E+01  0.4965072E+00  0.1627856E+01  0.1237304E+01  0.3230402E+01  0.4818180E+00  0.2101359E+01  0.7018502E+00  0.1748814E+01  0.3873799E+00  0.1845403E+01  0.1389946E+01  0.2005702E+01  0.4506597E+00  0.1404272E+01  0.1439043E+00  0.1133902E+01  0.1573916E+00  0.1179636E+01  0.2518341E+00  0.1061802E+01  0.9443638E-01  0.9169838E+00  0.3918781E+00  0.1321145E+01  0.2383360E+00  0.1468752E+01  0.1798791E-01  0.4019183E+00  0.8961805E-01  0.6354946E+00  0.7053238E+00  0.1906776E+01  0.6647568E+00  0.1306352E+01  0.1529046E+01  0.2589046E+01  0.5447721E+00  0.1549197E+01  0.9835535E+00  0.1470226E+01  0.2264507E+00  0.1001133E+01  0.1098079E+01  0.1265092E+01  0.2865162E+00  0.7880296E+00  0.0000000E+00  0.0000000E+00  0.9957581E-02  0.2114259E+00  0.4882423E-01  0.3299997E+00  0.5396326E-01  0.4897750E+00  0.1512895E+00  0.5829741E+00  0.1214151E+00  0.7408664E+00  0.1798810E-01  0.2839159E+00  0.8463937E-01  0.4355938E+00  0.5396945E+00  0.1692287E+01  0.6128731E+00  0.1648410E+01  0.1731011E+01  0.2777961E+01  0.5256624E+00  0.1082978E+01  0.3099678E+00  0.1159635E+01  0.9411510E+00  0.1183497E+01  0.3523673E+00  0.8810171E+00  0.2450853E+00  0.1035224E+01  0.3790281E+00  0.1290665E+01  0.2884525E+00  0.8170604E+00  0.1021461E+00  0.6744832E+00  0.3825656E+00  0.9220232E+00  0.3507573E+00  0.1246396E+01  0.1047147E+00  0.6889296E+00  0.8319390E-01  0.4379431E+00  0.2527414E-01  0.6232046E+00  0.2197736E-02  0.1300346E+00  0.2184026E+00  0.9298375E+00  0.3829605E+00  0.1740342E+01  0.4704988E+00  0.1071102E+01  0.2429335E+01  0.2977064E+01  0.1582405E+00  0.1096007E+01  0.1104380E+00  0.9244469E+00  0.4370784E+00  0.1293301E+01  0.5659294E-01  0.6575224E+00  0.6733398E+00  0.1582873E+01  0.1472512E+00  0.1054322E+01  0.6373569E-01  0.6974530E+00  0.9681031E+00  0.1904015E+01  0.0000000E+00  0.0000000E+00  0.2071417E+00  0.8829278E+00  0.2497793E+01  0.4279319E+01  0.2003630E+00  0.7422298E+00  0.5392718E+00  0.1442314E+01  0.4192274E+00  0.1763436E+01  0.1051613E+01  0.2810805E+01  0.7227844E+00  0.1647196E+01  0.5329576E-01  0.6382179E+00  0.4274648E+00  0.1270615E+01  0.3192234E+00  0.1585956E+01  0.9060296E+00  0.2570722E+01  0.4258132E+00  0.1265349E+01  0.2758181E+00  0.1026146E+01  0.4491673E+00  0.1303867E+01
  0.3449997E+01  0.1445670E+00  0.1121371E+01  0.7796461E-01  0.5819193E+00  0.1603508E+00  0.1179878E+01  0.0000000E+00  0.0000000E+00  0.1893901E-02  0.9148829E-01  0.3974855E+00  0.1435603E+01  0.5476961E+00  0.1675161E+01  0.4788669E+00  0.1109384E+01  0.5626425E+00  0.1216672E+01  0.5448057E+00  0.1544492E+01  0.9191663E+00  0.2014060E+01  0.3647329E+00  0.8827989E+00  0.2184324E+00  0.9797124E+00  0.8268963E+00  0.1090470E+01  0.1513599E+00  0.5718702E+00  0.1202609E+00  0.7288387E+00  0.2380032E+00  0.1045611E+01  0.1336765E+00  0.5374097E+00  0.2200054E+00  0.9686429E+00  0.2335831E+00  0.7175228E+00  0.1638202E+00  0.8582195E+00  0.1193156E+00  0.7222640E+00  0.9958808E-01  0.4915679E+00  0.4709328E+00  0.3104548E+01  0.5576617E+00  0.1705152E+01  0.5148472E+00  0.1650631E+01  0.1258149E+01  0.3268218E+01  0.4381219E+00  0.1976285E+01  0.6950582E+00  0.1742591E+01  0.4343304E+00  0.1931372E+01  0.1329944E+01  0.1925973E+01  0.4810481E+00  0.1438197E+01  0.1698172E+00  0.1213646E+01  0.1653984E+00  0.1198067E+01  0.2673544E+00  0.1077415E+01  0.9153850E-01  0.8950174E+00  0.3670999E+00  0.1269269E+01  0.2089568E+00  0.1359703E+01  0.1767642E-01  0.3949586E+00  0.8711919E-01  0.6234955E+00  0.7680306E+00  0.1979511E+01  0.6707828E+00  0.1308103E+01  0.1509426E+01  0.2535740E+01  0.5223969E+00  0.1507051E+01  0.9930474E+00  0.1483186E+01  0.2667193E+00  0.1074868E+01  0.1059863E+01  0.1248659E+01  0.3033393E+00  0.8038971E+00  0.0000000E+00  0.0000000E+00  0.6313083E-02  0.1669499E+00  0.4198103E-01  0.3119674E+00  0.4166567E-01  0.4271753E+00  0.1573519E+00  0.5877222E+00  0.1177392E+00  0.7273355E+00  0.1609829E-01  0.2662976E+00  0.9374783E-01  0.4540140E+00  0.5447446E+00  0.1677236E+01  0.5997274E+00  0.1615555E+01  0.1694432E+01  0.2700792E+01  0.5122994E+00  0.1057266E+01  0.3219601E+00  0.1183502E+01  0.9645169E+00  0.1183475E+01  0.3838294E+00  0.9046685E+00  0.2443157E+00  0.1040199E+01  0.3828789E+00  0.1303715E+01  0.2911855E+00  0.8107470E+00  0.1032175E+00  0.6759161E+00  0.3767258E+00  0.9215809E+00  0.3307982E+00  0.1206841E+01  0.8806622E-01  0.6289397E+00  0.8506719E-01  0.4389512E+00  0.2267684E-01  0.5852216E+00  0.3779486E-02  0.1690228E+00  0.2486346E+00  0.9891490E+00  0.4222220E+00  0.1818852E+01  0.5307478E+00  0.1127962E+01  0.2259319E+01  0.2827667E+01  0.2019332E+00  0.1222515E+01  0.1506398E+00  0.1068199E+01  0.4416612E+00  0.1282358E+01  0.5885020E-01  0.6645480E+00  0.6686959E+00  0.1574041E+01  0.1511816E+00  0.1058537E+01  0.7019062E-01  0.7251958E+00  0.9581062E+00  0.1881458E+01  0.0000000E+00  0.0000000E+00  0.2157030E+00  0.8965554E+00  0.2601883E+01  0.4337310E+01  0.2692462E+00  0.8504776E+00  0.5477563E+00  0.1425659E+01  0.4416599E+00  0.1787173E+01  0.1059356E+01  0.2790606E+01  0.7183718E+00  0.1637108E+01  0.6425112E-01  0.6941037E+00  0.4219548E+00  0.1234347E+01  0.3471711E+00  0.1623242E+01  0.8455215E+00  0.2477267E+01  0.4260026E+00  0.1265290E+01  0.2818403E+00  0.1037377E+01  0.4640654E+00  0.1311996E+01
  0.3479997E+01  0.1265744E+00  0.1041133E+01  0.9059048E-01  0.6208378E+00  0.1662856E+00  0.1190565E+01  0.0000000E+00  0.0000000E+00  0.6204572E-03  0.5192089E-01  0.4102485E+00  0.1458120E+01  0.5506216E+00  0.1666817E+01  0.4713734E+00  0.1097237E+01  0.5711206E+00  0.1207175E+01  0.5162303E+00  0.1477938E+01  0.9282119E+00  0.2022015E+01  0.3767745E+00  0.8880072E+00  0.2208835E+00  0.9768294E+00  0.8310054E+00  0.1091766E+01  0.1652023E+00  0.5937455E+00  0.1256457E+00  0.7318333E+00  0.2267777E+00  0.1000742E+01  0.1316928E+00  0.5312887E+00  0.2174744E+00  0.9531491E+00  0.2340738E+00  0.7106346E+00  0.1715567E+00  0.8619840E+00  0.1281278E+00  0.7441943E+00  0.1068610E+00  0.5017875E+00  0.4802550E+00  0.3115520E+01  0.5731180E+00  0.1710631E+01  0.5731171E+00  0.1730976E+01  0.1226020E+01  0.3176502E+01  0.4932708E+00  0.2089888E+01  0.6853024E+00  0.1704318E+01  0.5044413E+00  0.2055857E+01  0.1303394E+01  0.1914989E+01  0.4814829E+00  0.1438955E+01  0.1886207E+00  0.1270699E+01  0.1656636E+00  0.1192990E+01  0.2739308E+00  0.1094937E+01  0.1017545E+00  0.9348791E+00  0.3499367E+00  0.1222819E+01  0.2401170E+00  0.1454343E+01  0.3040249E-01  0.5131264E+00  0.9524107E-01  0.6570774E+00  0.7660948E+00  0.1961411E+01  0.6603537E+00  0.1267110E+01  0.1653198E+01  0.2641927E+01  0.5125037E+00  0.1481050E+01  0.1004204E+01  0.1461895E+01  0.2702140E+00  0.1071014E+01  0.1015992E+01  0.1198773E+01  0.3294657E+00  0.8384472E+00  0.0000000E+00  0.0000000E+00  0.1489108E-01  0.2539428E+00  0.5149846E-01  0.3375737E+00  0.4064026E-01  0.4182661E+00  0.1678336E+00  0.6011851E+00  0.1340218E+00  0.7619637E+00  0.2202632E-01  0.3085885E+00  0.1040824E+00  0.4825236E+00  0.5745709E+00  0.1701499E+01  0.6409448E+00  0.1647469E+01  0.1629636E+01  0.2632122E+01  0.5270857E+00  0.1071344E+01  0.3189172E+00  0.1176406E+01  0.9705076E+00  0.1173477E+01  0.3801929E+00  0.8971324E+00  0.2568741E+00  0.1061036E+01  0.3893437E+00  0.1296350E+01  0.2947178E+00  0.8107269E+00  0.1175740E+00  0.7164320E+00  0.3901184E+00  0.9262076E+00  0.3440461E+00  0.1209480E+01  0.9958309E-01  0.6666244E+00  0.9384537E-01  0.4537403E+00  0.2016486E-01  0.5471423E+00  0.8490524E-02  0.2510706E+00  0.2637354E+00  0.1013366E+01  0.4526531E+00  0.1853487E+01  0.5686874E+00  0.1166129E+01  0.2130320E+01  0.2727197E+01  0.2456940E+00  0.1343597E+01  0.1820182E+00  0.1186010E+01  0.4616737E+00  0.1303818E+01  0.8490551E-01  0.7898633E+00  0.6893303E+00  0.1586988E+01  0.1581376E+00  0.1072588E+01  0.8119044E-01  0.7725900E+00  0.9745460E+00  0.1865111E+01  0.0000000E+00  0.0000000E+00  0.2464934E+00  0.9521726E+00  0.2703725E+01  0.4382683E+01  0.3060147E+00  0.8951520E+00  0.5521443E+00  0.1427970E+01  0.4606130E+00  0.1820482E+01  0.1067663E+01  0.2761209E+01  0.6909187E+00  0.1601750E+01  0.6367899E-01  0.6907614E+00  0.4141755E+00  0.1220680E+01  0.3215818E+00  0.1538045E+01  0.7800660E+00  0.2359761E+01  0.4412435E+00  0.1280780E+01  0.2801896E+00  0.1021548E+01  0.4709607E+00  0.1325580E+01
  0.3509997E+01  0.1299083E+00  0.1045460E+01  0.7654260E-01  0.5666553E+00  0.1329596E+00  0.1057598E+01  0.0000000E+00  0.0000000E+00  0.3659405E-02  0.1249698E+00  0.4161062E+00  0.1439610E+01  0.5676456E+00  0.1684328E+01  0.4777910E+00  0.1085994E+01  0.5867199E+00  0.1222264E+01  0.4882274E+00  0.1430995E+01  0.9173040E+00  0.1964280E+01  0.3874409E+00  0.9055314E+00  0.2485392E+00  0.1021803E+01  0.8498970E+00  0.1084802E+01  0.1718357E+00  0.6023884E+00  0.1491236E+00  0.7906637E+00  0.2512795E+00  0.1040788E+01  0.1507989E+00  0.5629482E+00  0.2232238E+00  0.9601629E+00  0.2383170E+00  0.7055326E+00  0.1549152E+00  0.8210893E+00  0.1338703E+00  0.7546855E+00  0.1154226E+00  0.5097944E+00  0.4934799E+00  0.3119049E+01  0.5758350E+00  0.1690480E+01  0.5334143E+00  0.1647517E+01  0.1232631E+01  0.3168997E+01  0.5037842E+00  0.2073687E+01  0.7126688E+00  0.1719944E+01  0.5775859E+00  0.2176281E+01  0.1182013E+01  0.1818565E+01  0.4827390E+00  0.1423762E+01  0.2293241E+00  0.1384470E+01  0.1756485E+00  0.1212297E+01  0.2445711E+00  0.1017038E+01  0.1158805E+00  0.9881985E+00  0.3628914E+00  0.1247592E+01  0.2165162E+00  0.1365828E+01  0.2500600E-01  0.4615201E+00  0.1006336E+00  0.6578385E+00  0.7769414E+00  0.1943957E+01  0.6765722E+00  0.1291474E+01  0.1549134E+01  0.2530895E+01  0.4931102E+00  0.1451905E+01  0.1019885E+01  0.1455848E+01  0.3019019E+00  0.1125182E+01  0.9864193E+00  0.1180332E+01  0.3541995E+00  0.8593500E+00  0.0000000E+00  0.0000000E+00  0.2012673E-01  0.2925195E+00  0.5184163E-01  0.3335972E+00  0.4879218E-01  0.4539064E+00  0.1805322E+00  0.6167052E+00  0.1241109E+00  0.7246749E+00  0.2836057E-01  0.3468931E+00  0.1082617E+00  0.4808378E+00  0.5590860E+00  0.1679763E+01  0.6349086E+00  0.1635893E+01  0.1535122E+01  0.2519897E+01  0.5318424E+00  0.1052509E+01  0.3430692E+00  0.1196308E+01  0.9985291E+00  0.1177452E+01  0.3804309E+00  0.9059902E+00  0.2723228E+00  0.1069465E+01  0.3900298E+00  0.1289337E+01  0.2855847E+00  0.7900099E+00  0.1015495E+00  0.6586906E+00  0.4124485E+00  0.9597331E+00  0.3424586E+00  0.1194288E+01  0.9392543E-01  0.6528695E+00  0.9773889E-01  0.4613715E+00  0.2608125E-01  0.6167987E+00  0.7824426E-02  0.2389721E+00  0.2568994E+00  0.9895608E+00  0.4120830E+00  0.1745611E+01  0.6134251E+00  0.1188130E+01  0.1938125E+01  0.2609497E+01  0.2613364E+00  0.1387467E+01  0.1966552E+00  0.1195292E+01  0.4715545E+00  0.1310572E+01  0.8293898E-01  0.7740086E+00  0.6502042E+00  0.1528255E+01  0.1351030E+00  0.9843050E+00  0.8867580E-01  0.8000287E+00  0.9477942E+00  0.1809129E+01  0.0000000E+00  0.0000000E+00  0.2678534E+00  0.9876313E+00  0.2709836E+01  0.4296855E+01  0.3552303E+00  0.9436979E+00  0.5706580E+00  0.1449195E+01  0.4783351E+00  0.1838556E+01  0.1035916E+01  0.2730617E+01  0.7266272E+00  0.1609240E+01  0.7563560E-01  0.7395315E+00  0.4321712E+00  0.1236618E+01  0.3682672E+00  0.1619798E+01  0.7876559E+00  0.2350195E+01  0.4590319E+00  0.1287940E+01  0.2767220E+00  0.1003386E+01  0.4882452E+00  0.1331228E+01
  0.3539997E+01  0.1463028E+00  0.1098781E+01  0.9383773E-01  0.6227105E+00  0.1654903E+00  0.1167255E+01  0.0000000E+00  0.0000000E+00  0.2098615E-02  0.9385347E-01  0.3922497E+00  0.1386915E+01  0.6162510E+00  0.1740149E+01  0.4916327E+00  0.1097498E+01  0.5859212E+00  0.1195424E+01  0.5093690E+00  0.1437356E+01  0.8805323E+00  0.1916407E+01  0.3870470E+00  0.8930708E+00  0.2503351E+00  0.1014332E+01  0.8593377E+00  0.1073569E+01  0.1759854E+00  0.6082875E+00  0.1475049E+00  0.7730892E+00  0.2461422E+00  0.1021536E+01  0.1383622E+00  0.5352316E+00  0.2080634E+00  0.9222698E+00  0.2533389E+00  0.7241479E+00  0.1660934E+00  0.8245919E+00  0.1265148E+00  0.7351645E+00  0.1185717E+00  0.5087509E+00  0.5201963E+00  0.3188524E+01  0.5920608E+00  0.1729201E+01  0.5580587E+00  0.1659025E+01  0.1247190E+01  0.3169764E+01  0.4988710E+00  0.2030340E+01  0.6991407E+00  0.1706709E+01  0.5780234E+00  0.2173077E+01  0.1120510E+01  0.1753689E+01  0.4778855E+00  0.1399938E+01  0.2332483E+00  0.1383684E+01  0.1678908E+00  0.1184088E+01  0.2482367E+00  0.1017964E+01  0.1169235E+00  0.9840420E+00  0.3777545E+00  0.1255814E+01  0.2104651E+00  0.1339348E+01  0.3717574E-01  0.5575362E+00  0.1031323E+00  0.6671674E+00  0.8181590E+00  0.1988423E+01  0.6602439E+00  0.1275933E+01  0.1576358E+01  0.2535988E+01  0.4916753E+00  0.1430785E+01  0.1009411E+01  0.1451342E+01  0.3237904E+00  0.1160040E+01  0.9665671E+00  0.1162152E+01  0.3497177E+00  0.8457136E+00  0.0000000E+00  0.0000000E+00  0.1558988E-01  0.2553863E+00  0.5141619E-01  0.3254890E+00  0.4557023E-01  0.4350714E+00  0.1996734E+00  0.6453797E+00  0.1379137E+00  0.7600849E+00  0.3927413E-01  0.4042066E+00  0.1188729E+00  0.5024508E+00  0.5829513E+00  0.1688050E+01  0.6340860E+00  0.1620441E+01  0.1515208E+01  0.2471167E+01  0.5444418E+00  0.1057662E+01  0.3330819E+00  0.1165438E+01  0.1016921E+01  0.1183725E+01  0.3747555E+00  0.8741493E+00  0.2842097E+00  0.1096977E+01  0.3864458E+00  0.1263711E+01  0.3067007E+00  0.8190051E+00  0.1142293E+00  0.6958843E+00  0.4060828E+00  0.9285004E+00  0.3375778E+00  0.1181882E+01  0.9563794E-01  0.6403772E+00  0.9668621E-01  0.4575964E+00  0.3794870E-01  0.7373846E+00  0.1743576E-01  0.3534681E+00  0.2682153E+00  0.9990801E+00  0.4169210E+00  0.1735696E+01  0.6854748E+00  0.1246456E+01  0.1772541E+01  0.2497862E+01  0.3005116E+00  0.1463551E+01  0.2420541E+00  0.1310263E+01  0.4576910E+00  0.1281577E+01  0.9897654E-01  0.8373358E+00  0.6235904E+00  0.1496509E+01  0.1564085E+00  0.1048360E+01  0.1061534E+00  0.8667333E+00  0.9115409E+00  0.1770213E+01  0.2051302E-02  0.1716537E+00  0.2692358E+00  0.9848810E+00  0.2902087E+01  0.4402122E+01  0.4126498E+00  0.1003406E+01  0.5987164E+00  0.1471079E+01  0.5112832E+00  0.1878613E+01  0.1066123E+01  0.2732177E+01  0.7074392E+00  0.1575570E+01  0.6358978E-01  0.6728484E+00  0.4266644E+00  0.1219302E+01  0.3487134E+00  0.1590791E+01  0.8000078E+00  0.2339831E+01  0.4707674E+00  0.1296548E+01  0.2902537E+00  0.1020270E+01  0.5158958E+00  0.1360208E+01
  0.3569997E+01  0.1238098E+00  0.1003661E+01  0.8047693E-01  0.5708078E+00  0.1674396E+00  0.1164001E+01  0.5895762E-03  0.6977465E-01  0.6485357E-02  0.1635136E+00  0.4291227E+00  0.1440102E+01  0.6193795E+00  0.1736663E+01  0.4866801E+00  0.1074317E+01  0.5638832E+00  0.1180431E+01  0.5356311E+00  0.1483204E+01  0.9094294E+00  0.1932317E+01  0.4007619E+00  0.9089741E+00  0.2641304E+00  0.1034130E+01  0.8640285E+00  0.1071051E+01  0.1792304E+00  0.6013650E+00  0.1583073E+00  0.7958993E+00  0.2319980E+00  0.9836172E+00  0.1417897E+00  0.5336728E+00  0.1886643E+00  0.8748246E+00  0.2526327E+00  0.7137752E+00  0.1550550E+00  0.7988224E+00  0.1323597E+00  0.7389438E+00  0.1135042E+00  0.4845797E+00  0.5887095E+00  0.3335990E+01  0.5866342E+00  0.1669603E+01  0.5814680E+00  0.1672908E+01  0.1227492E+01  0.3091147E+01  0.5229585E+00  0.2080257E+01  0.7021821E+00  0.1666267E+01  0.6945174E+00  0.2344466E+01  0.1031185E+01  0.1669769E+01  0.4701885E+00  0.1372349E+01  0.2770990E+00  0.1493662E+01  0.1851269E+00  0.1226496E+01  0.2449725E+00  0.1002518E+01  0.9904781E-01  0.9097412E+00  0.3569857E+00  0.1220732E+01  0.2440823E+00  0.1419363E+01  0.3596395E-01  0.5437857E+00  0.1064215E+00  0.6744345E+00  0.8354879E+00  0.1991955E+01  0.6617753E+00  0.1252548E+01  0.1481622E+01  0.2446303E+01  0.5005462E+00  0.1435153E+01  0.1004792E+01  0.1417554E+01  0.3504990E+00  0.1195419E+01  0.9415507E+00  0.1134019E+01  0.3627343E+00  0.8617854E+00  0.1179154E-02  0.6976720E-01  0.1886653E-01  0.2784705E+00  0.5217725E-01  0.3259051E+00  0.3655342E-01  0.3867771E+00  0.2041431E+00  0.6503788E+00  0.1241007E+00  0.7135916E+00  0.3773273E-01  0.3929067E+00  0.1282410E+00  0.5115537E+00  0.5607830E+00  0.1663006E+01  0.6735867E+00  0.1649858E+01  0.1448591E+01  0.2401496E+01  0.5387251E+00  0.1043110E+01  0.3225025E+00  0.1145773E+01  0.1011717E+01  0.1178931E+01  0.4007652E+00  0.9049467E+00  0.2824064E+00  0.1077874E+01  0.4345153E+00  0.1335304E+01  0.3067281E+00  0.7978355E+00  0.1143753E+00  0.6847917E+00  0.4141776E+00  0.9394799E+00  0.3298697E+00  0.1153755E+01  0.1014050E+00  0.6522884E+00  0.1017080E+00  0.4608743E+00  0.4739875E-01  0.8168810E+00  0.2117828E-01  0.3861714E+00  0.2959951E+00  0.1036931E+01  0.4896173E+00  0.1867855E+01  0.7168625E+00  0.1266352E+01  0.1614113E+01  0.2358145E+01  0.3136366E+00  0.1479199E+01  0.2909440E+00  0.1418864E+01  0.4966812E+00  0.1324703E+01  0.9883201E-01  0.8296020E+00  0.6222349E+00  0.1488068E+01  0.1795114E+00  0.1111586E+01  0.1225303E+00  0.9222043E+00  0.8284699E+00  0.1667546E+01  0.1008480E-02  0.1193493E+00  0.2899356E+00  0.1011703E+01  0.3027975E+01  0.4491507E+01  0.4674297E+00  0.1044870E+01  0.6013086E+00  0.1464479E+01  0.4855841E+00  0.1859435E+01  0.1157737E+01  0.2830545E+01  0.7281265E+00  0.1576838E+01  0.7916612E-01  0.7483302E+00  0.4207877E+00  0.1200292E+01  0.3847357E+00  0.1640246E+01  0.7230807E+00  0.2214667E+01  0.4722193E+00  0.1290547E+01  0.2934722E+00  0.1016021E+01  0.5349999E+00  0.1357816E+01
  0.3599997E+01  0.1148006E+00  0.9586965E+00  0.9073808E-01  0.6001793E+00  0.1594414E+00  0.1126662E+01  0.2898956E-02  0.1534078E+00  0.5507987E-02  0.1494497E+00  0.4382654E+00  0.1428308E+01  0.6304503E+00  0.1738919E+01  0.4941972E+00  0.1084777E+01  0.5863889E+00  0.1176938E+01  0.5296346E+00  0.1448645E+01  0.8693922E+00  0.1876952E+01  0.4146961E+00  0.9235902E+00  0.2664098E+00  0.1036488E+01  0.8648505E+00  0.1068346E+01  0.1955355E+00  0.6249270E+00  0.1562513E+00  0.7900527E+00  0.2348109E+00  0.9759417E+00  0.1594461E+00  0.5620933E+00  0.1910382E+00  0.8787327E+00  0.2669934E+00  0.7285718E+00  0.1733604E+00  0.8336978E+00  0.1255194E+00  0.7044779E+00  0.1242261E+00  0.5142230E+00  0.5843549E+00  0.3303102E+01  0.6141864E+00  0.1694154E+01  0.5914754E+00  0.1688522E+01  0.1176370E+01  0.3027848E+01  0.5102181E+00  0.2045601E+01  0.7374845E+00  0.1711314E+01  0.7085003E+00  0.2378406E+01  0.9947091E+00  0.1625343E+01  0.4275947E+00  0.1308161E+01  0.2788791E+00  0.1488488E+01  0.2058308E+00  0.1312670E+01  0.2559772E+00  0.1016258E+01  0.1269741E+00  0.1026108E+01  0.3614985E+00  0.1214935E+01  0.2342342E+00  0.1393383E+01  0.4000545E-01  0.5685833E+00  0.1098714E+00  0.6764577E+00  0.8070431E+00  0.1966167E+01  0.6657088E+00  0.1245859E+01  0.1522841E+01  0.2453374E+01  0.4876021E+00  0.1398742E+01  0.9982625E+00  0.1415768E+01  0.3884600E+00  0.1241642E+01  0.9156781E+00  0.1110026E+01  0.3794659E+00  0.8748341E+00  0.1159564E-02  0.6860965E-01  0.2261179E-01  0.3021679E+00  0.5957321E-01  0.3485917E+00  0.4377393E-01  0.4193219E+00  0.2191602E+00  0.6685392E+00  0.1287137E+00  0.7196140E+00  0.3855593E-01  0.3937900E+00  0.1420541E+00  0.5368685E+00  0.5809680E+00  0.1667714E+01  0.6479120E+00  0.1596164E+01  0.1333523E+01  0.2296211E+01  0.5342771E+00  0.1031866E+01  0.3278742E+00  0.1137761E+01  0.1033848E+01  0.1164984E+01  0.3848341E+00  0.8790393E+00  0.2701825E+00  0.1049646E+01  0.4206375E+00  0.1304047E+01  0.3017805E+00  0.7880952E+00  0.1104463E+00  0.6658513E+00  0.4293305E+00  0.9550682E+00  0.3235247E+00  0.1135337E+01  0.1023358E+00  0.6419631E+00  0.1103021E+00  0.4826662E+00  0.5157060E-01  0.8448204E+00  0.3272735E-01  0.4756489E+00  0.2935592E+00  0.1044906E+01  0.4869481E+00  0.1826999E+01  0.7457893E+00  0.1269123E+01  0.1503207E+01  0.2264293E+01  0.3352101E+00  0.1511494E+01  0.3178511E+00  0.1463342E+01  0.5085157E+00  0.1343005E+01  0.1061173E+00  0.8519226E+00  0.5675212E+00  0.1398973E+01  0.1487631E+00  0.1005551E+01  0.1180174E+00  0.8976907E+00  0.7936475E+00  0.1616664E+01  0.2975211E-02  0.2032752E+00  0.2962835E+00  0.1011844E+01  0.2874058E+01  0.4396281E+01  0.4801691E+00  0.1049941E+01  0.6297566E+00  0.1474646E+01  0.4988455E+00  0.1855611E+01  0.1141395E+01  0.2783547E+01  0.7180219E+00  0.1572311E+01  0.7735602E-01  0.7336180E+00  0.4187648E+00  0.1205365E+01  0.3476033E+00  0.1534845E+01  0.6704183E+00  0.2107393E+01  0.4700879E+00  0.1279484E+01  0.3022308E+00  0.1016928E+01  0.5204152E+00  0.1346165E+01
  0.3629997E+01  0.1203198E+00  0.9729218E+00  0.9693967E-01  0.6164668E+00  0.1665107E+00  0.1141157E+01  0.1140475E-02  0.9543803E-01  0.5417256E-02  0.1469882E+00  0.4213843E+00  0.1400458E+01  0.6524062E+00  0.1752768E+01  0.5217304E+00  0.1092804E+01  0.6069087E+00  0.1186063E+01  0.5545599E+00  0.1478945E+01  0.8873000E+00  0.1866850E+01  0.3984599E+00  0.8778840E+00  0.2674437E+00  0.1026414E+01  0.8857809E+00  0.1070525E+01  0.2027228E+00  0.6307692E+00  0.1685075E+00  0.8070951E+00  0.2432121E+00  0.9982126E+00  0.1599492E+00  0.5596175E+00  0.2087076E+00  0.9053013E+00  0.2570387E+00  0.7207651E+00  0.1599517E+00  0.7960657E+00  0.1391366E+00  0.7369924E+00  0.1270185E+00  0.5140670E+00  0.5814026E+00  0.3289414E+01  0.6160697E+00  0.1697102E+01  0.5924046E+00  0.1658769E+01  0.1161533E+01  0.2980824E+01  0.5753745E+00  0.2155746E+01  0.6991148E+00  0.1639598E+01  0.7869362E+00  0.2468703E+01  0.9496447E+00  0.1586543E+01  0.4644634E+00  0.1346168E+01  0.3079309E+00  0.1552531E+01  0.1904648E+00  0.1244579E+01  0.2497637E+00  0.1002811E+01  0.1197495E+00  0.9753310E+00  0.3492727E+00  0.1175675E+01  0.2588882E+00  0.1424144E+01  0.5132169E-01  0.6381943E+00  0.1131922E+00  0.6797176E+00  0.8287621E+00  0.1951624E+01  0.6494135E+00  0.1212957E+01  0.1453514E+01  0.2367040E+01  0.4844199E+00  0.1385918E+01  0.1015584E+01  0.1423450E+01  0.4105745E+00  0.1262571E+01  0.8815004E+00  0.1089128E+01  0.3792075E+00  0.8558170E+00  0.2851246E-03  0.3374303E-01  0.3193343E-01  0.3556879E+00  0.5631144E-01  0.3322847E+00  0.4704480E-01  0.4308902E+00  0.2352222E+00  0.6894196E+00  0.1331487E+00  0.7232869E+00  0.4162776E-01  0.4056033E+00  0.1448451E+00  0.5399835E+00  0.6007378E+00  0.1679558E+01  0.6597715E+00  0.1596274E+01  0.1311882E+01  0.2265567E+01  0.5357423E+00  0.1018766E+01  0.3487022E+00  0.1167112E+01  0.1028988E+01  0.1169872E+01  0.3924658E+00  0.8815478E+00  0.2822696E+00  0.1052064E+01  0.4102902E+00  0.1277478E+01  0.2962354E+00  0.7734982E+00  0.1260255E+00  0.7062690E+00  0.4188445E+00  0.9286958E+00  0.3276049E+00  0.1131719E+01  0.9608614E-01  0.6193687E+00  0.1069166E+00  0.4705621E+00  0.6730358E-01  0.9565626E+00  0.3901656E-01  0.5147935E+00  0.2858020E+00  0.1025195E+01  0.5179483E+00  0.1875353E+01  0.7801675E+00  0.1282412E+01  0.1403162E+01  0.2148958E+01  0.3613887E+00  0.1557143E+01  0.3667562E+00  0.1561189E+01  0.4916156E+00  0.1300287E+01  0.1190015E+00  0.8937681E+00  0.5586653E+00  0.1370920E+01  0.1731389E+00  0.1073655E+01  0.1253411E+00  0.9168358E+00  0.7478972E+00  0.1566860E+01  0.6827912E-02  0.3053535E+00  0.3021323E+00  0.1020149E+01  0.2796507E+01  0.4279459E+01  0.4933963E+00  0.1076603E+01  0.6688942E+00  0.1509539E+01  0.5730541E+00  0.1967919E+01  0.1181699E+01  0.2800406E+01  0.7513143E+00  0.1586843E+01  0.9754127E-01  0.8104430E+00  0.4038245E+00  0.1149480E+01  0.3633440E+00  0.1577963E+01  0.6788867E+00  0.2101621E+01  0.5050197E+00  0.1294150E+01  0.3162788E+00  0.1050576E+01  0.5667200E+00  0.1389648E+01
  0.3659997E+01  0.1273311E+00  0.9920305E+00  0.9648307E-01  0.6098532E+00  0.1682808E+00  0.1137558E+01  0.2804694E-02  0.1484205E+00  0.1234057E-01  0.2198368E+00  0.4400836E+00  0.1416182E+01  0.6355335E+00  0.1699645E+01  0.5163257E+00  0.1087283E+01  0.6042159E+00  0.1173588E+01  0.5438308E+00  0.1456999E+01  0.9115274E+00  0.1885280E+01  0.4361296E+00  0.9156106E+00  0.2877608E+00  0.1071885E+01  0.8817987E+00  0.1060971E+01  0.2076863E+00  0.6342585E+00  0.1626727E+00  0.7868951E+00  0.2333480E+00  0.9623967E+00  0.1622512E+00  0.5543028E+00  0.1794972E+00  0.8362989E+00  0.2709285E+00  0.7305490E+00  0.1562192E+00  0.7875029E+00  0.1385498E+00  0.7396932E+00  0.1357416E+00  0.5329384E+00  0.5509236E+00  0.3179325E+01  0.6529157E+00  0.1730486E+01  0.6171697E+00  0.1685129E+01  0.1050627E+01  0.2820097E+01  0.5872995E+00  0.2127248E+01  0.6840605E+00  0.1617423E+01  0.7819440E+00  0.2440389E+01  0.9047890E+00  0.1521437E+01  0.4439766E+00  0.1307761E+01  0.2855138E+00  0.1476238E+01  0.2182062E+00  0.1301263E+01  0.2678448E+00  0.1015465E+01  0.1587443E+00  0.1129042E+01  0.3539504E+00  0.1187719E+01  0.2524206E+00  0.1410697E+01  0.6787296E-01  0.7271016E+00  0.1250818E+00  0.7117723E+00  0.8667237E+00  0.1976072E+01  0.6552051E+00  0.1209720E+01  0.1416951E+01  0.2338687E+01  0.4930629E+00  0.1384383E+01  0.9669128E+00  0.1375093E+01  0.4521182E+00  0.1317140E+01  0.8742158E+00  0.1062822E+01  0.3842396E+00  0.8617601E+00  0.3365608E-02  0.1149383E+00  0.3141257E-01  0.3498822E+00  0.5833735E-01  0.3375508E+00  0.5300855E-01  0.4532487E+00  0.2414830E+00  0.6915762E+00  0.1382719E+00  0.7315053E+00  0.4599670E-01  0.4225911E+00  0.1607003E+00  0.5638558E+00  0.6109380E+00  0.1668966E+01  0.6762103E+00  0.1620011E+01  0.1231552E+01  0.2154411E+01  0.5598193E+00  0.1038347E+01  0.3531053E+00  0.1166897E+01  0.1093883E+01  0.1183238E+01  0.3850812E+00  0.8629779E+00  0.2838322E+00  0.1063698E+01  0.4193032E+00  0.1276738E+01  0.2988394E+00  0.7686280E+00  0.1494867E+00  0.7690085E+00  0.4303774E+00  0.9205534E+00  0.3416099E+00  0.1154666E+01  0.1004052E+00  0.6323003E+00  0.1248081E+00  0.5032614E+00  0.5756972E-01  0.8777244E+00  0.5085339E-01  0.5823572E+00  0.2914450E+00  0.1003553E+01  0.5661010E+00  0.1952487E+01  0.8045362E+00  0.1300046E+01  0.1326736E+01  0.2081732E+01  0.3799634E+00  0.1584926E+01  0.4183414E+00  0.1658943E+01  0.4871819E+00  0.1276100E+01  0.1544794E+00  0.1007084E+01  0.5368450E+00  0.1357470E+01  0.1635931E+00  0.1035637E+01  0.1194567E+00  0.8880098E+00  0.7004317E+00  0.1515375E+01  0.1247344E-01  0.4092488E+00  0.3137539E+00  0.1018029E+01  0.2796949E+01  0.4262321E+01  0.4874200E+00  0.1053128E+01  0.6939517E+00  0.1519144E+01  0.5934509E+00  0.1992698E+01  0.1291490E+01  0.2891063E+01  0.7472069E+00  0.1561253E+01  0.1122599E+00  0.8649967E+00  0.4444876E+00  0.1201738E+01  0.3497339E+00  0.1533087E+01  0.7388086E+00  0.2189302E+01  0.5277261E+00  0.1318335E+01  0.3310241E+00  0.1055399E+01  0.5509831E+00  0.1358602E+01
  0.3689997E+01  0.1335461E+00  0.1007206E+01  0.8719251E-01  0.5739233E+00  0.1716256E+00  0.1138967E+01  0.3863003E-02  0.1727564E+00  0.1352049E-01  0.2281944E+00  0.4461884E+00  0.1420711E+01  0.6710540E+00  0.1751065E+01  0.5079666E+00  0.1064869E+01  0.6171728E+00  0.1183158E+01  0.5532279E+00  0.1435388E+01  0.8915190E+00  0.1858178E+01  0.4265800E+00  0.9052070E+00  0.2927563E+00  0.1051407E+01  0.9054959E+00  0.1069384E+01  0.2218437E+00  0.6513641E+00  0.1536928E+00  0.7594574E+00  0.2190782E+00  0.9161145E+00  0.1692773E+00  0.5645657E+00  0.1663831E+00  0.7952498E+00  0.2553706E+00  0.7069111E+00  0.1614193E+00  0.7882075E+00  0.1363134E+00  0.7262453E+00  0.1386472E+00  0.5242577E+00  0.6246010E+00  0.3336586E+01  0.6378211E+00  0.1698167E+01  0.6487893E+00  0.1720448E+01  0.1063430E+01  0.2821212E+01  0.5971004E+00  0.2146787E+01  0.6812661E+00  0.1580292E+01  0.8073602E+00  0.2493999E+01  0.8618023E+00  0.1492209E+01  0.4340279E+00  0.1266575E+01  0.2709568E+00  0.1427527E+01  0.2301200E+00  0.1348936E+01  0.2839290E+00  0.1049757E+01  0.1484500E+00  0.1072895E+01  0.3518064E+00  0.1159602E+01  0.2466779E+00  0.1380432E+01  0.7284422E-01  0.7637813E+00  0.1225122E+00  0.6957576E+00  0.8855891E+00  0.1981449E+01  0.6434665E+00  0.1203354E+01  0.1356491E+01  0.2248992E+01  0.4892184E+00  0.1361617E+01  0.9581542E+00  0.1350086E+01  0.4737658E+00  0.1336330E+01  0.8630953E+00  0.1047965E+01  0.4018871E+00  0.8681798E+00  0.4414873E-02  0.1305474E+00  0.3890533E-01  0.3858107E+00  0.6139367E-01  0.3459361E+00  0.4994252E-01  0.4364951E+00  0.2628177E+00  0.7117074E+00  0.1382452E+00  0.7266100E+00  0.4166510E-01  0.3991152E+00  0.1714842E+00  0.5783648E+00  0.6100733E+00  0.1687698E+01  0.6931301E+00  0.1610967E+01  0.1134329E+01  0.2065480E+01  0.5537829E+00  0.1019908E+01  0.3564946E+00  0.1173285E+01  0.1101903E+01  0.1188058E+01  0.3988532E+00  0.8606443E+00  0.2706833E+00  0.1025600E+01  0.4252015E+00  0.1274589E+01  0.3080717E+00  0.7698483E+00  0.1520351E+00  0.7736951E+00  0.4518245E+00  0.9475013E+00  0.3333209E+00  0.1121706E+01  0.9822927E-01  0.6152484E+00  0.1186477E+00  0.4835951E+00  0.7551621E-01  0.9963809E+00  0.5474951E-01  0.5991245E+00  0.2928567E+00  0.9980820E+00  0.6225418E+00  0.2020781E+01  0.8451550E+00  0.1332255E+01  0.1204207E+01  0.1994941E+01  0.3799464E+00  0.1582621E+01  0.4521552E+00  0.1705741E+01  0.5125673E+00  0.1316911E+01  0.1477298E+00  0.9771382E+00  0.4884977E+00  0.1276235E+01  0.1647179E+00  0.1030472E+01  0.1288506E+00  0.9139451E+00  0.6166379E+00  0.1407507E+01  0.1415939E-01  0.4324510E+00  0.3303863E+00  0.1043532E+01  0.2647289E+01  0.4118025E+01  0.4554582E+00  0.1019973E+01  0.7261403E+00  0.1535084E+01  0.6319785E+00  0.2050106E+01  0.1284293E+01  0.2855042E+01  0.7697982E+00  0.1581503E+01  0.1255462E+00  0.9262327E+00  0.4299747E+00  0.1176674E+01  0.3832455E+00  0.1590737E+01  0.6621847E+00  0.2045096E+01  0.5349893E+00  0.1328361E+01  0.3395897E+00  0.1066862E+01  0.5883177E+00  0.1387861E+01
  0.3719997E+01  0.1156581E+00  0.9307268E+00  0.9719412E-01  0.6001377E+00  0.1628928E+00  0.1101058E+01  0.4886851E-02  0.1927311E+00  0.1846184E-01  0.2643224E+00  0.4542550E+00  0.1438865E+01  0.6117053E+00  0.1650458E+01  0.5196447E+00  0.1065721E+01  0.6501105E+00  0.1214240E+01  0.5573785E+00  0.1445606E+01  0.8845238E+00  0.1843067E+01  0.4360155E+00  0.9132754E+00  0.2932155E+00  0.1040565E+01  0.9111302E+00  0.1065240E+01  0.2326704E+00  0.6624584E+00  0.1650639E+00  0.7841752E+00  0.2242505E+00  0.9129466E+00  0.1647961E+00  0.5548564E+00  0.1577299E+00  0.7663768E+00  0.2581913E+00  0.6995006E+00  0.1664266E+00  0.7897891E+00  0.1495853E+00  0.7585552E+00  0.1387300E+00  0.5139628E+00  0.5713921E+00  0.3172017E+01  0.6507482E+00  0.1696835E+01  0.6212274E+00  0.1658824E+01  0.9898612E+00  0.2706475E+01  0.6434345E+00  0.2208229E+01  0.6504962E+00  0.1541053E+01  0.8351162E+00  0.2483194E+01  0.8671460E+00  0.1482013E+01  0.4020804E+00  0.1216909E+01  0.2682340E+00  0.1417517E+01  0.2763796E+00  0.1471715E+01  0.2793661E+00  0.1042832E+01  0.1634342E+00  0.1110292E+01  0.3475127E+00  0.1154468E+01  0.3149313E+00  0.1542240E+01  0.7438893E-01  0.7539834E+00  0.1471489E+00  0.7487542E+00  0.8748631E+00  0.1967164E+01  0.6461434E+00  0.1194239E+01  0.1284416E+01  0.2163847E+01  0.4726646E+00  0.1335124E+01  0.9597238E+00  0.1345844E+01  0.4938436E+00  0.1361280E+01  0.8640668E+00  0.1038046E+01  0.4100879E+00  0.8745836E+00  0.7330325E-02  0.1667960E+00  0.3610857E-01  0.3687970E+00  0.5511267E-01  0.3238152E+00  0.5212671E-01  0.4421663E+00  0.2695884E+00  0.7171164E+00  0.1457900E+00  0.7400129E+00  0.4941141E-01  0.4306571E+00  0.1757933E+00  0.5799930E+00  0.6139268E+00  0.1630237E+01  0.6665128E+00  0.1597815E+01  0.1075339E+01  0.1982478E+01  0.5406786E+00  0.1007207E+01  0.4104978E+00  0.1226397E+01  0.1110512E+01  0.1172406E+01  0.3894552E+00  0.8488075E+00  0.2755681E+00  0.1019846E+01  0.4121255E+00  0.1242567E+01  0.3062482E+00  0.7621697E+00  0.1696826E+00  0.8084773E+00  0.4460639E+00  0.9311664E+00  0.3173743E+00  0.1095029E+01  0.1085989E+00  0.6510634E+00  0.1251578E+00  0.4950013E+00  0.8916385E-01  0.1073338E+01  0.7941189E-01  0.7143160E+00  0.3134638E+00  0.1039890E+01  0.6668740E+00  0.2064392E+01  0.9037192E+00  0.1362252E+01  0.1127298E+01  0.1909603E+01  0.4044913E+00  0.1610683E+01  0.5159442E+00  0.1849951E+01  0.5333591E+00  0.1320893E+01  0.1848313E+00  0.1080766E+01  0.4748460E+00  0.1227948E+01  0.1746149E+00  0.1051357E+01  0.1291025E+00  0.9072648E+00  0.5883877E+00  0.1357312E+01  0.2414837E-01  0.5599808E+00  0.3482957E+00  0.1059814E+01  0.2530045E+01  0.3984269E+01  0.4140871E+00  0.9481063E+00  0.7488362E+00  0.1553673E+01  0.6478292E+00  0.2034412E+01  0.1245454E+01  0.2798435E+01  0.7968982E+00  0.1580343E+01  0.1472107E+00  0.9798402E+00  0.4286340E+00  0.1173240E+01  0.4021677E+00  0.1608495E+01  0.6826552E+00  0.2048932E+01  0.5475260E+00  0.1339263E+01  0.3485280E+00  0.1065854E+01  0.6143982E+00  0.1408261E+01
  0.3749997E+01  0.1041943E+00  0.8769147E+00  0.9110386E-01  0.5819122E+00  0.1613706E+00  0.1087007E+01  0.9618055E-02  0.2681273E+00  0.2137345E-01  0.2820031E+00  0.4751301E+00  0.1433674E+01  0.6791122E+00  0.1723241E+01  0.5062115E+00  0.1039000E+01  0.6333484E+00  0.1170083E+01  0.5583781E+00  0.1430985E+01  0.8976858E+00  0.1836098E+01  0.4288016E+00  0.8825651E+00  0.3120508E+00  0.1070691E+01  0.9141577E+00  0.1065319E+01  0.2348376E+00  0.6604896E+00  0.1715197E+00  0.7927462E+00  0.2359052E+00  0.9312106E+00  0.1794036E+00  0.5826517E+00  0.1570944E+00  0.7597332E+00  0.2726415E+00  0.7118924E+00  0.1736587E+00  0.8097532E+00  0.1402547E+00  0.7205592E+00  0.1446730E+00  0.5270292E+00  0.5272943E+00  0.3006345E+01  0.6553744E+00  0.1694081E+01  0.6035202E+00  0.1618070E+01  0.8704298E+00  0.2498964E+01  0.6305192E+00  0.2154426E+01  0.6206209E+00  0.1513039E+01  0.8869888E+00  0.2527405E+01  0.8349829E+00  0.1459087E+01  0.3956789E+00  0.1216606E+01  0.2677020E+00  0.1401388E+01  0.2783915E+00  0.1449864E+01  0.3077797E+00  0.1073794E+01  0.1704527E+00  0.1130908E+01  0.3561294E+00  0.1150580E+01  0.3254124E+00  0.1544544E+01  0.1031228E+00  0.8861154E+00  0.1643054E+00  0.7911158E+00  0.8799717E+00  0.1957160E+01  0.6319406E+00  0.1157842E+01  0.1231098E+01  0.2094556E+01  0.4792986E+00  0.1335600E+01  0.9019511E+00  0.1284768E+01  0.5167021E+00  0.1371348E+01  0.8469186E+00  0.1015555E+01  0.4032893E+00  0.8537709E+00  0.5076101E-02  0.1377335E+00  0.4889185E-01  0.4249327E+00  0.5303245E-01  0.3129156E+00  0.5690622E-01  0.4579483E+00  0.2913440E+00  0.7434546E+00  0.1498825E+00  0.7392012E+00  0.4755513E-01  0.4191671E+00  0.1755324E+00  0.5706252E+00  0.6185113E+00  0.1650143E+01  0.7085196E+00  0.1623405E+01  0.1022209E+01  0.1942760E+01  0.5500936E+00  0.1005327E+01  0.4020848E+00  0.1208640E+01  0.1114803E+01  0.1162184E+01  0.4038253E+00  0.8529323E+00  0.2693041E+00  0.1006620E+01  0.4213210E+00  0.1249443E+01  0.2821299E+00  0.7261393E+00  0.1677792E+00  0.7935453E+00  0.4535156E+00  0.9288830E+00  0.3267448E+00  0.1095389E+01  0.1186192E+00  0.6631942E+00  0.1301110E+00  0.4990175E+00  0.9048478E-01  0.1072490E+01  0.9139895E-01  0.7594130E+00  0.3123510E+00  0.1023925E+01  0.6868674E+00  0.2056485E+01  0.9138382E+00  0.1349536E+01  0.1078315E+01  0.1836776E+01  0.4108384E+00  0.1605639E+01  0.5383440E+00  0.1833236E+01  0.5132111E+00  0.1268978E+01  0.2042773E+00  0.1125113E+01  0.4675050E+00  0.1215195E+01  0.1631469E+00  0.1008778E+01  0.1439531E+00  0.9490842E+00  0.5442808E+00  0.1291516E+01  0.2741980E-01  0.5918489E+00  0.3479995E+00  0.1050707E+01  0.2445837E+01  0.3871991E+01  0.3928663E+00  0.9454567E+00  0.7953941E+00  0.1605319E+01  0.7083454E+00  0.2131068E+01  0.1201805E+01  0.2722711E+01  0.7629543E+00  0.1537685E+01  0.1590383E+00  0.1045033E+01  0.4266053E+00  0.1166936E+01  0.4090097E+00  0.1591469E+01  0.6612685E+00  0.2029158E+01  0.5778689E+00  0.1348467E+01  0.3459467E+00  0.1045399E+01  0.6624142E+00  0.1439850E+01
  0.3779997E+01  0.1162181E+00  0.9179183E+00  0.1049158E+00  0.6142787E+00  0.1635500E+00  0.1088961E+01  0.9465829E-02  0.2638875E+00  0.2497991E-01  0.3022868E+00  0.4805312E+00  0.1426332E+01  0.6588462E+00  0.1679749E+01  0.5278741E+00  0.1053363E+01  0.6588442E+00  0.1182193E+01  0.5755857E+00  0.1456632E+01  0.8879512E+00  0.1815320E+01  0.4451638E+00  0.8959239E+00  0.3076439E+00  0.1048089E+01  0.9010211E+00  0.1048558E+01  0.2382258E+00  0.6560233E+00  0.1638105E+00  0.7719193E+00  0.2287601E+00  0.9210348E+00  0.1839232E+00  0.5723965E+00  0.1280587E+00  0.6832594E+00  0.2810871E+00  0.7150134E+00  0.1717029E+00  0.7888435E+00  0.1380453E+00  0.7077987E+00  0.1446196E+00  0.5201756E+00  0.5410901E+00  0.3025678E+01  0.6665300E+00  0.1686516E+01  0.6379398E+00  0.1663251E+01  0.8861153E+00  0.2497575E+01  0.7010019E+00  0.2263069E+01  0.6439390E+00  0.1514608E+01  0.8261604E+00  0.2449435E+01  0.8161737E+00  0.1425957E+01  0.3944131E+00  0.1186297E+01  0.2676770E+00  0.1389683E+01  0.2855546E+00  0.1459603E+01  0.2908136E+00  0.1028703E+01  0.1693362E+00  0.1117920E+01  0.3670631E+00  0.1168088E+01  0.3202623E+00  0.1517530E+01  0.1109602E+00  0.9058298E+00  0.1493492E+00  0.7603379E+00  0.9112491E+00  0.1975187E+01  0.6257906E+00  0.1151503E+01  0.1138480E+01  0.2017117E+01  0.4959053E+00  0.1349330E+01  0.9171432E+00  0.1272146E+01  0.5335100E+00  0.1380897E+01  0.8385287E+00  0.9935790E+00  0.4162348E+00  0.8613384E+00  0.1130658E-01  0.2037506E+00  0.5469244E-01  0.4454651E+00  0.5600655E-01  0.3230436E+00  0.5732159E-01  0.4558801E+00  0.3025154E+00  0.7515569E+00  0.1535562E+00  0.7479464E+00  0.5574422E-01  0.4496572E+00  0.1835303E+00  0.5815368E+00  0.6625306E+00  0.1685377E+01  0.7183556E+00  0.1639956E+01  0.9699919E+00  0.1868570E+01  0.5716336E+00  0.1013688E+01  0.4138698E+00  0.1223265E+01  0.1152748E+01  0.1171591E+01  0.3965148E+00  0.8486257E+00  0.2574212E+00  0.9744877E+00  0.4180771E+00  0.1234434E+01  0.2830571E+00  0.7238389E+00  0.1827461E+00  0.8201079E+00  0.4598904E+00  0.9289649E+00  0.3292042E+00  0.1092347E+01  0.1256914E+00  0.6886451E+00  0.1431700E+00  0.5151971E+00  0.9894909E-01  0.1112255E+01  0.1016519E+00  0.7937537E+00  0.3209062E+00  0.1028600E+01  0.7816973E+00  0.2196285E+01  0.9581581E+00  0.1375775E+01  0.1024328E+01  0.1787669E+01  0.4151383E+00  0.1600640E+01  0.6085361E+00  0.1953167E+01  0.5289298E+00  0.1275609E+01  0.1938475E+00  0.1087966E+01  0.4355999E+00  0.1175588E+01  0.1637160E+00  0.1002286E+01  0.1443746E+00  0.9426901E+00  0.4999233E+00  0.1246160E+01  0.2338797E-01  0.5423441E+00  0.3627407E+00  0.1063002E+01  0.2389638E+01  0.3809563E+01  0.3527662E+00  0.8814347E+00  0.8282471E+00  0.1596105E+01  0.7047874E+00  0.2066871E+01  0.1102379E+01  0.2614324E+01  0.7857454E+00  0.1538280E+01  0.1704640E+00  0.1038727E+01  0.4101888E+00  0.1121750E+01  0.3701605E+00  0.1502405E+01  0.6845478E+00  0.2035711E+01  0.6123611E+00  0.1377734E+01  0.3832040E+00  0.1095668E+01  0.6548606E+00  0.1427986E+01
  0.3809997E+01  0.1014565E+00  0.8516544E+00  0.1195748E+00  0.6546523E+00  0.1552886E+00  0.1053182E+01  0.1863490E-01  0.3670987E+00  0.2691723E-01  0.3112170E+00  0.5138483E+00  0.1471548E+01  0.6590971E+00  0.1685729E+01  0.5259532E+00  0.1039168E+01  0.6442772E+00  0.1161800E+01  0.5906243E+00  0.1451761E+01  0.8525422E+00  0.1748759E+01  0.4621179E+00  0.9133856E+00  0.3160145E+00  0.1052489E+01  0.9250164E+00  0.1055386E+01  0.2413458E+00  0.6687645E+00  0.1736638E+00  0.7910046E+00  0.2269817E+00  0.9035402E+00  0.1902318E+00  0.5774890E+00  0.1431218E+00  0.7269158E+00  0.2782345E+00  0.7118088E+00  0.1713372E+00  0.7897357E+00  0.1488247E+00  0.7347689E+00  0.1541213E+00  0.5401324E+00  0.5422885E+00  0.3037938E+01  0.6709028E+00  0.1690596E+01  0.6427610E+00  0.1634951E+01  0.8613426E+00  0.2463026E+01  0.7189957E+00  0.2286712E+01  0.6121040E+00  0.1487979E+01  0.8841234E+00  0.2497345E+01  0.8206272E+00  0.1420523E+01  0.3626051E+00  0.1134977E+01  0.2810740E+00  0.1418237E+01  0.2821132E+00  0.1428613E+01  0.3162761E+00  0.1074016E+01  0.1734056E+00  0.1121230E+01  0.3576865E+00  0.1136889E+01  0.3638943E+00  0.1622846E+01  0.1154354E+00  0.9116584E+00  0.1617602E+00  0.7792079E+00  0.9151143E+00  0.1940997E+01  0.6200608E+00  0.1141214E+01  0.1034236E+01  0.1906557E+01  0.4995170E+00  0.1345005E+01  0.8859286E+00  0.1263853E+01  0.5551640E+00  0.1391823E+01  0.8315775E+00  0.9909957E+00  0.4185093E+00  0.8592254E+00  0.1190544E-01  0.2074116E+00  0.5435218E-01  0.4405544E+00  0.5396348E-01  0.3155930E+00  0.6781030E-01  0.4930604E+00  0.3258548E+00  0.7811512E+00  0.1653816E+00  0.7601562E+00  0.5590479E-01  0.4487993E+00  0.1991637E+00  0.6033454E+00  0.6527437E+00  0.1664111E+01  0.7283137E+00  0.1619877E+01  0.9431391E+00  0.1832239E+01  0.5695279E+00  0.1021742E+01  0.4337803E+00  0.1239542E+01  0.1179999E+01  0.1183015E+01  0.3983203E+00  0.8441216E+00  0.2751199E+00  0.1006826E+01  0.4009098E+00  0.1200400E+01  0.2843129E+00  0.7203878E+00  0.2057619E+00  0.8717152E+00  0.4459436E+00  0.9019640E+00  0.3796835E+00  0.1167782E+01  0.1278555E+00  0.6839638E+00  0.1427388E+00  0.5144264E+00  0.1115659E+00  0.1171026E+01  0.1376845E+00  0.9166945E+00  0.3386724E+00  0.1044371E+01  0.8783431E+00  0.2300026E+01  0.9618689E+00  0.1381283E+01  0.9781796E+00  0.1752496E+01  0.4621963E+00  0.1684970E+01  0.5812816E+00  0.1873025E+01  0.5210761E+00  0.1264669E+01  0.1943566E+00  0.1080452E+01  0.4258888E+00  0.1136392E+01  0.1522911E+00  0.9597697E+00  0.1407829E+00  0.9295931E+00  0.4832204E+00  0.1225687E+01  0.4427135E-01  0.7396639E+00  0.3665692E+00  0.1055228E+01  0.2283948E+01  0.3677060E+01  0.3155090E+00  0.8250716E+00  0.8174775E+00  0.1582164E+01  0.7242785E+00  0.2074075E+01  0.1025720E+01  0.2480775E+01  0.7855952E+00  0.1550732E+01  0.1916980E+00  0.1093507E+01  0.4177006E+00  0.1122766E+01  0.3882638E+00  0.1520341E+01  0.6676122E+00  0.1994947E+01  0.6317572E+00  0.1391788E+01  0.3785215E+00  0.1077978E+01  0.7187485E+00  0.1482503E+01
  0.3839997E+01  0.9427227E-01  0.8148594E+00  0.1248467E+00  0.6598680E+00  0.1528764E+00  0.1047293E+01  0.2598872E-01  0.4299094E+00  0.3210351E-01  0.3423127E+00  0.4933397E+00  0.1460690E+01  0.7024639E+00  0.1719715E+01  0.5377264E+00  0.1048563E+01  0.6756601E+00  0.1179687E+01  0.6061466E+00  0.1459617E+01  0.8823469E+00  0.1786219E+01  0.4679240E+00  0.9188373E+00  0.3210363E+00  0.1061228E+01  0.9126620E+00  0.1042471E+01  0.2666387E+00  0.6922845E+00  0.1816656E+00  0.7959384E+00  0.2463861E+00  0.9305241E+00  0.1824323E+00  0.5600186E+00  0.1406421E+00  0.7021874E+00  0.2719880E+00  0.7026061E+00  0.1712174E+00  0.7815596E+00  0.1538964E+00  0.7410643E+00  0.1560597E+00  0.5334657E+00  0.5576923E+00  0.3019402E+01  0.6720873E+00  0.1663737E+01  0.6378245E+00  0.1616396E+01  0.8836102E+00  0.2494925E+01  0.6996546E+00  0.2209664E+01  0.5885669E+00  0.1437686E+01  0.9182655E+00  0.2514399E+01  0.8073460E+00  0.1397112E+01  0.3712292E+00  0.1137730E+01  0.2792484E+00  0.1397085E+01  0.3312289E+00  0.1530287E+01  0.3212892E+00  0.1068448E+01  0.1727504E+00  0.1113215E+01  0.3786144E+00  0.1171883E+01  0.3684294E+00  0.1617905E+01  0.1248502E+00  0.9511253E+00  0.1995014E+00  0.8609875E+00  0.9259048E+00  0.1944745E+01  0.6285881E+00  0.1137717E+01  0.9768705E+00  0.1829410E+01  0.5312387E+00  0.1364197E+01  0.8624637E+00  0.1223634E+01  0.5758257E+00  0.1404543E+01  0.8322293E+00  0.9882200E+00  0.4319954E+00  0.8619277E+00  0.1554226E-01  0.2350034E+00  0.6981367E-01  0.4942483E+00  0.5057637E-01  0.2984211E+00  0.7185093E-01  0.5012680E+00  0.3415453E+00  0.7863168E+00  0.1515969E+00  0.7247941E+00  0.6548149E-01  0.4827423E+00  0.2102033E+00  0.6160747E+00  0.6592754E+00  0.1668484E+01  0.7065341E+00  0.1587076E+01  0.9039934E+00  0.1783285E+01  0.5874211E+00  0.1019095E+01  0.4425663E+00  0.1261329E+01  0.1199073E+01  0.1187634E+01  0.3879202E+00  0.8259634E+00  0.2677860E+00  0.9678175E+00  0.4099573E+00  0.1201718E+01  0.2821807E+00  0.7040876E+00  0.2275231E+00  0.9096884E+00  0.4680482E+00  0.9263516E+00  0.3844782E+00  0.1166510E+01  0.1454852E+00  0.7172285E+00  0.1621738E+00  0.5521935E+00  0.1403329E+00  0.1301313E+01  0.1460045E+00  0.9327425E+00  0.3351533E+00  0.1019043E+01  0.8812366E+00  0.2290614E+01  0.1024647E+01  0.1396309E+01  0.9801667E+00  0.1741817E+01  0.4846377E+00  0.1698031E+01  0.5901117E+00  0.1877655E+01  0.4719969E+00  0.1192257E+01  0.1769444E+00  0.1024130E+01  0.3996509E+00  0.1095331E+01  0.1355415E+00  0.8994604E+00  0.1656132E+00  0.9944616E+00  0.4460737E+00  0.1152195E+01  0.3399441E-01  0.6433428E+00  0.4116390E+00  0.1114746E+01  0.2136451E+01  0.3513688E+01  0.2867719E+00  0.7707993E+00  0.8648980E+00  0.1605676E+01  0.7456973E+00  0.2105337E+01  0.9936741E+00  0.2423145E+01  0.7727176E+00  0.1521074E+01  0.2253206E+00  0.1187437E+01  0.4107616E+00  0.1108481E+01  0.3730662E+00  0.1499934E+01  0.6838124E+00  0.2017072E+01  0.6452410E+00  0.1374689E+01  0.3928995E+00  0.1081622E+01  0.7435203E+00  0.1472747E+01
  0.3869997E+01  0.7676157E-01  0.7304432E+00  0.1322011E+00  0.6842448E+00  0.1751028E+00  0.1101795E+01  0.1705828E-01  0.3458062E+00  0.3361479E-01  0.3521827E+00  0.5341073E+00  0.1489141E+01  0.6710842E+00  0.1667768E+01  0.5364571E+00  0.1041215E+01  0.6687388E+00  0.1166327E+01  0.5809792E+00  0.1425422E+01  0.8516526E+00  0.1720927E+01  0.4718585E+00  0.9138231E+00  0.3243513E+00  0.1057058E+01  0.9198828E+00  0.1035722E+01  0.2677900E+00  0.6772671E+00  0.1745949E+00  0.7761308E+00  0.2448350E+00  0.9198739E+00  0.1914027E+00  0.5843797E+00  0.1236716E+00  0.6569610E+00  0.2847171E+00  0.7097640E+00  0.1733396E+00  0.7815019E+00  0.1653214E+00  0.7661743E+00  0.1671910E+00  0.5470611E+00  0.5267773E+00  0.2914593E+01  0.6892713E+00  0.1679129E+01  0.6625842E+00  0.1649017E+01  0.8222982E+00  0.2350627E+01  0.7239671E+00  0.2212413E+01  0.5832356E+00  0.1417361E+01  0.8463789E+00  0.2411798E+01  0.8231362E+00  0.1388976E+01  0.3574660E+00  0.1099727E+01  0.2553717E+00  0.1331106E+01  0.3085475E+00  0.1483216E+01  0.3125658E+00  0.1050160E+01  0.1771048E+00  0.1123650E+01  0.4068854E+00  0.1208252E+01  0.3998599E+00  0.1664350E+01  0.1214169E+00  0.9347416E+00  0.1838789E+00  0.8231096E+00  0.9242090E+00  0.1944606E+01  0.6319272E+00  0.1118646E+01  0.9319240E+00  0.1787183E+01  0.5265409E+00  0.1336490E+01  0.8490110E+00  0.1220694E+01  0.6045591E+00  0.1427947E+01  0.8452153E+00  0.9835584E+00  0.4141629E+00  0.8404559E+00  0.1931564E-01  0.2598036E+00  0.7375108E-01  0.5071729E+00  0.4841481E-01  0.2944153E+00  0.7826637E-01  0.5185307E+00  0.3402891E+00  0.7735535E+00  0.1457494E+00  0.7018802E+00  0.6070644E-01  0.4578415E+00  0.2192435E+00  0.6216741E+00  0.6851643E+00  0.1690782E+01  0.7322422E+00  0.1603372E+01  0.8822566E+00  0.1754882E+01  0.6130912E+00  0.1041467E+01  0.4472739E+00  0.1240574E+01  0.1200003E+01  0.1176708E+01  0.3863170E+00  0.8139713E+00  0.2721787E+00  0.9797257E+00  0.4078870E+00  0.1207908E+01  0.2874774E+00  0.7092744E+00  0.2355509E+00  0.9044477E+00  0.4783795E+00  0.9283683E+00  0.3920851E+00  0.1173627E+01  0.1454999E+00  0.7223480E+00  0.1592931E+00  0.5329208E+00  0.1510398E+00  0.1338982E+01  0.1621984E+00  0.9792023E+00  0.3449891E+00  0.1015502E+01  0.9165447E+00  0.2306204E+01  0.1030407E+01  0.1401215E+01  0.9204049E+00  0.1654623E+01  0.5110507E+00  0.1742787E+01  0.6402060E+00  0.1949117E+01  0.4889446E+00  0.1188869E+01  0.1733549E+00  0.1005908E+01  0.3705253E+00  0.1048189E+01  0.1343115E+00  0.8883454E+00  0.1780717E+00  0.1024209E+01  0.4333846E+00  0.1131177E+01  0.2917829E-01  0.5915164E+00  0.4428239E+00  0.1146855E+01  0.1991872E+01  0.3426126E+01  0.2627478E+00  0.7456144E+00  0.9006676E+00  0.1636867E+01  0.7860976E+00  0.2144000E+01  0.8890820E+00  0.2288905E+01  0.8008993E+00  0.1534089E+01  0.2261329E+00  0.1174814E+01  0.4110706E+00  0.1099761E+01  0.3728818E+00  0.1474509E+01  0.6955571E+00  0.2025828E+01  0.6410658E+00  0.1375958E+01  0.3934768E+00  0.1079007E+01  0.7667863E+00  0.1505199E+01
[truncated: 2,527,409 more chars]
