# Supplementary material for: Visualising reaction complexes in amine-based unloaded and CO2-loaded carbon capture solutions
Source: Nat Commun. 2026 Mar 12;17:3828. doi: 10.1038/s41467-026-70391-6 (PMC13121631; doi:10.1038/s41467-026-70391-6)
Supplement: Supplementary file 3 — Source Data [file 41467_2026_70391_MOESM3_ESM.zip › Source data/KCarb130624box.EPSR.g01]

#    r              Ow-Ow                         Ow-Hw                         Ow-K1                         Ow-C1a                        Ow-C2a                        Ow-H1a                        Ow-N1a                        Ow-O1a                        Ow-H2a                        Ow-C1z                        Ow-N1z                        Ow-H1z                        Ow-C2z                        Ow-H2z                        Ow-O1z                        Ow-C1c                        Ow-C2c                        Ow-H1c                        Ow-N1c                        Ow-O1c                        Ow-H2c                        Ow-C3c                        Ow-O2c                        Hw-Hw                         Hw-K1                         Hw-C1a                        Hw-C2a                        Hw-H1a                        Hw-N1a                        Hw-O1a                        Hw-H2a                        Hw-C1z                        Hw-N1z                        Hw-H1z                        Hw-C2z                        Hw-H2z                        Hw-O1z                        Hw-C1c                        Hw-C2c                        Hw-H1c                        Hw-N1c                        Hw-O1c                        Hw-H2c                        Hw-C3c                        Hw-O2c                        K1-K1                         K1-C1a                        K1-C2a                        K1-H1a                        K1-N1a                        K1-O1a                        K1-H2a                        K1-C1z                        K1-N1z                        K1-H1z                        K1-C2z                        K1-H2z                        K1-O1z                        K1-C1c                        K1-C2c                        K1-H1c                        K1-N1c                        K1-O1c                        K1-H2c                        K1-C3c                        K1-O2c                        C1a-C1a                       C1a-C2a                       C1a-H1a                       C1a-N1a                       C1a-O1a                       C1a-H2a                       C1a-C1z                       C1a-N1z                       C1a-H1z                       C1a-C2z                       C1a-H2z                       C1a-O1z                       C1a-C1c                       C1a-C2c                       C1a-H1c                       C1a-N1c                       C1a-O1c                       C1a-H2c                       C1a-C3c                       C1a-O2c                       C2a-C2a                       C2a-H1a                       C2a-N1a                       C2a-O1a                       C2a-H2a                       C2a-C1z                       C2a-N1z                       C2a-H1z                       C2a-C2z                       C2a-H2z                       C2a-O1z                       C2a-C1c                       C2a-C2c                       C2a-H1c                   
  0.0000000E+00  0.0000000E+00  0.0000000E+00  0.0000000E+00  0.0000000E+00  0.0000000E+00  0.0000000E+00  0.0000000E+00  0.0000000E+00  0.0000000E+00  0.0000000E+00  0.0000000E+00  0.0000000E+00  0.0000000E+00  0.0000000E+00  0.0000000E+00  0.0000000E+00  0.0000000E+00  0.0000000E+00  0.0000000E+00  0.0000000E+00  0.0000000E+00  0.0000000E+00  0.0000000E+00  0.0000000E+00  0.0000000E+00  0.0000000E+00  0.0000000E+00  0.0000000E+00  0.0000000E+00  0.0000000E+00  0.0000000E+00  0.0000000E+00  0.0000000E+00  0.0000000E+00  0.0000000E+00  0.0000000E+00  0.0000000E+00  0.0000000E+00  0.0000000E+00  0.0000000E+00  0.0000000E+00  0.0000000E+00  0.0000000E+00  0.0000000E+00  0.0000000E+00  0.0000000E+00  0.0000000E+00  0.0000000E+00  0.0000000E+00  0.0000000E+00  0.0000000E+00  0.0000000E+00  0.0000000E+00  0.0000000E+00  0.0000000E+00  0.0000000E+00  0.0000000E+00  0.0000000E+00  0.0000000E+00  0.0000000E+00  0.0000000E+00  0.0000000E+00  0.0000000E+00  0.0000000E+00  0.0000000E+00  0.0000000E+00  0.0000000E+00  0.0000000E+00  0.0000000E+00  0.0000000E+00  0.0000000E+00  0.0000000E+00  0.0000000E+00  0.0000000E+00  0.0000000E+00  0.0000000E+00  0.0000000E+00  0.0000000E+00  0.0000000E+00  0.0000000E+00  0.0000000E+00  0.0000000E+00  0.0000000E+00  0.0000000E+00  0.0000000E+00  0.0000000E+00  0.0000000E+00  0.0000000E+00  0.0000000E+00  0.0000000E+00  0.0000000E+00  0.0000000E+00  0.0000000E+00  0.0000000E+00  0.0000000E+00  0.0000000E+00  0.0000000E+00  0.0000000E+00  0.0000000E+00  0.0000000E+00  0.0000000E+00  0.0000000E+00  0.0000000E+00  0.0000000E+00  0.0000000E+00  0.0000000E+00  0.0000000E+00  0.0000000E+00  0.0000000E+00  0.0000000E+00  0.0000000E+00  0.0000000E+00  0.0000000E+00  0.0000000E+00  0.0000000E+00  0.0000000E+00  0.0000000E+00  0.0000000E+00  0.0000000E+00  0.0000000E+00  0.0000000E+00  0.0000000E+00  0.0000000E+00  0.0000000E+00  0.0000000E+00  0.0000000E+00  0.0000000E+00  0.0000000E+00  0.0000000E+00  0.0000000E+00  0.0000000E+00  0.0000000E+00  0.0000000E+00  0.0000000E+00  0.0000000E+00  0.0000000E+00  0.0000000E+00  0.0000000E+00  0.0000000E+00  0.0000000E+00  0.0000000E+00  0.0000000E+00  0.0000000E+00  0.0000000E+00  0.0000000E+00  0.0000000E+00  0.0000000E+00  0.0000000E+00  0.0000000E+00  0.0000000E+00  0.0000000E+00  0.0000000E+00  0.0000000E+00  0.0000000E+00  0.0000000E+00  0.0000000E+00  0.0000000E+00  0.0000000E+00  0.0000000E+00  0.0000000E+00  0.0000000E+00  0.0000000E+00  0.0000000E+00  0.0000000E+00  0.0000000E+00  0.0000000E+00  0.0000000E+00  0.0000000E+00  0.0000000E+00  0.0000000E+00  0.0000000E+00  0.0000000E+00  0.0000000E+00  0.0000000E+00  0.0000000E+00  0.0000000E+00  0.0000000E+00  0.0000000E+00  0.0000000E+00  0.0000000E+00  0.0000000E+00  0.0000000E+00  0.0000000E+00  0.0000000E+00  0.0000000E+00  0.0000000E+00  0.0000000E+00  0.0000000E+00  0.0000000E+00  0.0000000E+00  0.0000000E+00  0.0000000E+00  0.0000000E+00  0.0000000E+00  0.0000000E+00  0.0000000E+00  0.0000000E+00  0.0000000E+00  0.0000000E+00  0.0000000E+00
  0.7500000E-02  0.0000000E+00  0.0000000E+00  0.0000000E+00  0.0000000E+00  0.0000000E+00  0.0000000E+00  0.0000000E+00  0.0000000E+00  0.0000000E+00  0.0000000E+00  0.0000000E+00  0.0000000E+00  0.0000000E+00  0.0000000E+00  0.0000000E+00  0.0000000E+00  0.5543910E+04  0.9070027E+04  0.0000000E+00  0.0000000E+00  0.0000000E+00  0.0000000E+00  0.0000000E+00  0.0000000E+00  0.0000000E+00  0.0000000E+00  0.0000000E+00  0.0000000E+00  0.0000000E+00  0.0000000E+00  0.0000000E+00  0.0000000E+00  0.0000000E+00  0.0000000E+00  0.0000000E+00  0.0000000E+00  0.0000000E+00  0.0000000E+00  0.0000000E+00  0.0000000E+00  0.0000000E+00  0.0000000E+00  0.0000000E+00  0.0000000E+00  0.0000000E+00  0.0000000E+00  0.0000000E+00  0.0000000E+00  0.0000000E+00  0.0000000E+00  0.0000000E+00  0.0000000E+00  0.0000000E+00  0.0000000E+00  0.0000000E+00  0.0000000E+00  0.0000000E+00  0.0000000E+00  0.0000000E+00  0.0000000E+00  0.0000000E+00  0.0000000E+00  0.0000000E+00  0.0000000E+00  0.0000000E+00  0.0000000E+00  0.0000000E+00  0.0000000E+00  0.0000000E+00  0.0000000E+00  0.0000000E+00  0.0000000E+00  0.0000000E+00  0.0000000E+00  0.0000000E+00  0.0000000E+00  0.0000000E+00  0.0000000E+00  0.0000000E+00  0.0000000E+00  0.0000000E+00  0.0000000E+00  0.0000000E+00  0.0000000E+00  0.0000000E+00  0.0000000E+00  0.0000000E+00  0.0000000E+00  0.0000000E+00  0.0000000E+00  0.0000000E+00  0.0000000E+00  0.0000000E+00  0.0000000E+00  0.0000000E+00  0.0000000E+00  0.0000000E+00  0.0000000E+00  0.0000000E+00  0.0000000E+00  0.0000000E+00  0.0000000E+00  0.0000000E+00  0.0000000E+00  0.0000000E+00  0.0000000E+00  0.0000000E+00  0.0000000E+00  0.0000000E+00  0.0000000E+00  0.0000000E+00  0.0000000E+00  0.0000000E+00  0.0000000E+00  0.0000000E+00  0.0000000E+00  0.0000000E+00  0.0000000E+00  0.0000000E+00  0.0000000E+00  0.0000000E+00  0.0000000E+00  0.0000000E+00  0.0000000E+00  0.0000000E+00  0.0000000E+00  0.0000000E+00  0.0000000E+00  0.0000000E+00  0.0000000E+00  0.0000000E+00  0.0000000E+00  0.0000000E+00  0.0000000E+00  0.0000000E+00  0.0000000E+00  0.0000000E+00  0.0000000E+00  0.0000000E+00  0.0000000E+00  0.0000000E+00  0.0000000E+00  0.0000000E+00  0.0000000E+00  0.0000000E+00  0.0000000E+00  0.0000000E+00  0.0000000E+00  0.0000000E+00  0.0000000E+00  0.0000000E+00  0.0000000E+00  0.0000000E+00  0.0000000E+00  0.0000000E+00  0.0000000E+00  0.0000000E+00  0.0000000E+00  0.0000000E+00  0.0000000E+00  0.0000000E+00  0.0000000E+00  0.0000000E+00  0.0000000E+00  0.0000000E+00  0.0000000E+00  0.0000000E+00  0.0000000E+00  0.0000000E+00  0.0000000E+00  0.0000000E+00  0.0000000E+00  0.0000000E+00  0.0000000E+00  0.0000000E+00  0.0000000E+00  0.0000000E+00  0.0000000E+00  0.0000000E+00  0.0000000E+00  0.0000000E+00  0.0000000E+00  0.0000000E+00  0.0000000E+00  0.0000000E+00  0.0000000E+00  0.0000000E+00  0.0000000E+00  0.0000000E+00  0.0000000E+00  0.0000000E+00  0.0000000E+00  0.0000000E+00  0.0000000E+00  0.0000000E+00  0.0000000E+00  0.0000000E+00  0.0000000E+00  0.0000000E+00  0.0000000E+00
  0.3000000E-01  0.0000000E+00  0.0000000E+00  0.0000000E+00  0.0000000E+00  0.0000000E+00  0.0000000E+00  0.0000000E+00  0.0000000E+00  0.0000000E+00  0.0000000E+00  0.0000000E+00  0.0000000E+00  0.0000000E+00  0.0000000E+00  0.0000000E+00  0.0000000E+00  0.4690556E+03  0.3818598E+03  0.0000000E+00  0.0000000E+00  0.0000000E+00  0.0000000E+00  0.0000000E+00  0.0000000E+00  0.0000000E+00  0.0000000E+00  0.0000000E+00  0.0000000E+00  0.0000000E+00  0.0000000E+00  0.0000000E+00  0.0000000E+00  0.0000000E+00  0.0000000E+00  0.0000000E+00  0.0000000E+00  0.0000000E+00  0.0000000E+00  0.0000000E+00  0.0000000E+00  0.0000000E+00  0.0000000E+00  0.0000000E+00  0.0000000E+00  0.0000000E+00  0.0000000E+00  0.0000000E+00  0.0000000E+00  0.0000000E+00  0.0000000E+00  0.0000000E+00  0.0000000E+00  0.0000000E+00  0.0000000E+00  0.0000000E+00  0.0000000E+00  0.0000000E+00  0.0000000E+00  0.0000000E+00  0.0000000E+00  0.0000000E+00  0.0000000E+00  0.0000000E+00  0.0000000E+00  0.0000000E+00  0.0000000E+00  0.0000000E+00  0.0000000E+00  0.0000000E+00  0.0000000E+00  0.0000000E+00  0.0000000E+00  0.0000000E+00  0.0000000E+00  0.0000000E+00  0.0000000E+00  0.0000000E+00  0.0000000E+00  0.0000000E+00  0.0000000E+00  0.0000000E+00  0.0000000E+00  0.0000000E+00  0.0000000E+00  0.0000000E+00  0.0000000E+00  0.0000000E+00  0.0000000E+00  0.0000000E+00  0.0000000E+00  0.0000000E+00  0.0000000E+00  0.0000000E+00  0.0000000E+00  0.0000000E+00  0.0000000E+00  0.0000000E+00  0.0000000E+00  0.0000000E+00  0.0000000E+00  0.0000000E+00  0.0000000E+00  0.0000000E+00  0.0000000E+00  0.0000000E+00  0.0000000E+00  0.0000000E+00  0.0000000E+00  0.0000000E+00  0.0000000E+00  0.0000000E+00  0.0000000E+00  0.0000000E+00  0.0000000E+00  0.0000000E+00  0.0000000E+00  0.0000000E+00  0.0000000E+00  0.0000000E+00  0.0000000E+00  0.0000000E+00  0.0000000E+00  0.0000000E+00  0.0000000E+00  0.0000000E+00  0.0000000E+00  0.0000000E+00  0.0000000E+00  0.0000000E+00  0.0000000E+00  0.0000000E+00  0.0000000E+00  0.0000000E+00  0.0000000E+00  0.0000000E+00  0.0000000E+00  0.0000000E+00  0.0000000E+00  0.0000000E+00  0.0000000E+00  0.0000000E+00  0.0000000E+00  0.0000000E+00  0.0000000E+00  0.0000000E+00  0.0000000E+00  0.0000000E+00  0.0000000E+00  0.0000000E+00  0.0000000E+00  0.0000000E+00  0.0000000E+00  0.0000000E+00  0.0000000E+00  0.0000000E+00  0.0000000E+00  0.0000000E+00  0.0000000E+00  0.0000000E+00  0.0000000E+00  0.0000000E+00  0.0000000E+00  0.0000000E+00  0.0000000E+00  0.0000000E+00  0.0000000E+00  0.0000000E+00  0.0000000E+00  0.0000000E+00  0.0000000E+00  0.0000000E+00  0.0000000E+00  0.0000000E+00  0.0000000E+00  0.0000000E+00  0.0000000E+00  0.0000000E+00  0.0000000E+00  0.0000000E+00  0.0000000E+00  0.0000000E+00  0.0000000E+00  0.0000000E+00  0.0000000E+00  0.0000000E+00  0.0000000E+00  0.0000000E+00  0.0000000E+00  0.0000000E+00  0.0000000E+00  0.0000000E+00  0.0000000E+00  0.0000000E+00  0.0000000E+00  0.0000000E+00  0.0000000E+00  0.0000000E+00  0.0000000E+00  0.0000000E+00  0.0000000E+00
  0.5999999E-01  0.0000000E+00  0.0000000E+00  0.0000000E+00  0.0000000E+00  0.0000000E+00  0.0000000E+00  0.0000000E+00  0.0000000E+00  0.0000000E+00  0.0000000E+00  0.0000000E+00  0.0000000E+00  0.0000000E+00  0.0000000E+00  0.0000000E+00  0.0000000E+00  0.7238890E+01  0.3795753E+02  0.0000000E+00  0.0000000E+00  0.0000000E+00  0.0000000E+00  0.0000000E+00  0.0000000E+00  0.0000000E+00  0.0000000E+00  0.0000000E+00  0.0000000E+00  0.0000000E+00  0.0000000E+00  0.0000000E+00  0.0000000E+00  0.0000000E+00  0.0000000E+00  0.0000000E+00  0.0000000E+00  0.0000000E+00  0.0000000E+00  0.0000000E+00  0.0000000E+00  0.0000000E+00  0.0000000E+00  0.0000000E+00  0.0000000E+00  0.0000000E+00  0.0000000E+00  0.0000000E+00  0.0000000E+00  0.0000000E+00  0.0000000E+00  0.0000000E+00  0.0000000E+00  0.0000000E+00  0.0000000E+00  0.0000000E+00  0.0000000E+00  0.0000000E+00  0.0000000E+00  0.0000000E+00  0.0000000E+00  0.0000000E+00  0.0000000E+00  0.0000000E+00  0.0000000E+00  0.0000000E+00  0.0000000E+00  0.0000000E+00  0.0000000E+00  0.0000000E+00  0.0000000E+00  0.0000000E+00  0.0000000E+00  0.0000000E+00  0.0000000E+00  0.0000000E+00  0.0000000E+00  0.0000000E+00  0.0000000E+00  0.0000000E+00  0.0000000E+00  0.0000000E+00  0.0000000E+00  0.0000000E+00  0.0000000E+00  0.0000000E+00  0.0000000E+00  0.0000000E+00  0.0000000E+00  0.0000000E+00  0.0000000E+00  0.0000000E+00  0.0000000E+00  0.0000000E+00  0.0000000E+00  0.0000000E+00  0.0000000E+00  0.0000000E+00  0.0000000E+00  0.0000000E+00  0.0000000E+00  0.0000000E+00  0.0000000E+00  0.0000000E+00  0.0000000E+00  0.0000000E+00  0.0000000E+00  0.0000000E+00  0.0000000E+00  0.0000000E+00  0.0000000E+00  0.0000000E+00  0.0000000E+00  0.0000000E+00  0.0000000E+00  0.0000000E+00  0.0000000E+00  0.0000000E+00  0.0000000E+00  0.0000000E+00  0.0000000E+00  0.0000000E+00  0.0000000E+00  0.0000000E+00  0.0000000E+00  0.0000000E+00  0.0000000E+00  0.0000000E+00  0.0000000E+00  0.0000000E+00  0.0000000E+00  0.0000000E+00  0.0000000E+00  0.0000000E+00  0.0000000E+00  0.0000000E+00  0.0000000E+00  0.0000000E+00  0.0000000E+00  0.0000000E+00  0.0000000E+00  0.0000000E+00  0.0000000E+00  0.0000000E+00  0.0000000E+00  0.0000000E+00  0.0000000E+00  0.0000000E+00  0.0000000E+00  0.0000000E+00  0.0000000E+00  0.0000000E+00  0.0000000E+00  0.0000000E+00  0.0000000E+00  0.0000000E+00  0.0000000E+00  0.0000000E+00  0.0000000E+00  0.0000000E+00  0.0000000E+00  0.0000000E+00  0.0000000E+00  0.0000000E+00  0.0000000E+00  0.0000000E+00  0.0000000E+00  0.0000000E+00  0.0000000E+00  0.0000000E+00  0.0000000E+00  0.0000000E+00  0.0000000E+00  0.0000000E+00  0.0000000E+00  0.0000000E+00  0.0000000E+00  0.0000000E+00  0.0000000E+00  0.0000000E+00  0.0000000E+00  0.0000000E+00  0.0000000E+00  0.0000000E+00  0.0000000E+00  0.0000000E+00  0.0000000E+00  0.0000000E+00  0.0000000E+00  0.0000000E+00  0.0000000E+00  0.0000000E+00  0.0000000E+00  0.0000000E+00  0.0000000E+00  0.0000000E+00  0.0000000E+00  0.0000000E+00  0.0000000E+00  0.0000000E+00  0.0000000E+00
  0.9000000E-01  0.0000000E+00  0.0000000E+00  0.0000000E+00  0.0000000E+00  0.0000000E+00  0.0000000E+00  0.0000000E+00  0.0000000E+00  0.0000000E+00  0.0000000E+00  0.0000000E+00  0.0000000E+00  0.0000000E+00  0.0000000E+00  0.0000000E+00  0.0000000E+00  0.6238208E-01  0.2130423E+01  0.0000000E+00  0.0000000E+00  0.0000000E+00  0.0000000E+00  0.0000000E+00  0.0000000E+00  0.0000000E+00  0.0000000E+00  0.0000000E+00  0.0000000E+00  0.0000000E+00  0.0000000E+00  0.0000000E+00  0.0000000E+00  0.0000000E+00  0.0000000E+00  0.0000000E+00  0.0000000E+00  0.0000000E+00  0.0000000E+00  0.0000000E+00  0.0000000E+00  0.0000000E+00  0.0000000E+00  0.0000000E+00  0.0000000E+00  0.0000000E+00  0.0000000E+00  0.0000000E+00  0.0000000E+00  0.0000000E+00  0.0000000E+00  0.0000000E+00  0.0000000E+00  0.0000000E+00  0.0000000E+00  0.0000000E+00  0.0000000E+00  0.0000000E+00  0.0000000E+00  0.0000000E+00  0.0000000E+00  0.0000000E+00  0.0000000E+00  0.0000000E+00  0.0000000E+00  0.0000000E+00  0.0000000E+00  0.0000000E+00  0.0000000E+00  0.0000000E+00  0.0000000E+00  0.0000000E+00  0.0000000E+00  0.0000000E+00  0.0000000E+00  0.0000000E+00  0.0000000E+00  0.0000000E+00  0.0000000E+00  0.0000000E+00  0.0000000E+00  0.0000000E+00  0.0000000E+00  0.0000000E+00  0.0000000E+00  0.0000000E+00  0.0000000E+00  0.0000000E+00  0.0000000E+00  0.0000000E+00  0.0000000E+00  0.0000000E+00  0.0000000E+00  0.0000000E+00  0.0000000E+00  0.0000000E+00  0.0000000E+00  0.0000000E+00  0.0000000E+00  0.0000000E+00  0.0000000E+00  0.0000000E+00  0.0000000E+00  0.0000000E+00  0.0000000E+00  0.0000000E+00  0.0000000E+00  0.0000000E+00  0.0000000E+00  0.0000000E+00  0.0000000E+00  0.0000000E+00  0.0000000E+00  0.0000000E+00  0.0000000E+00  0.0000000E+00  0.0000000E+00  0.0000000E+00  0.0000000E+00  0.0000000E+00  0.0000000E+00  0.0000000E+00  0.0000000E+00  0.0000000E+00  0.0000000E+00  0.0000000E+00  0.0000000E+00  0.0000000E+00  0.0000000E+00  0.0000000E+00  0.0000000E+00  0.0000000E+00  0.0000000E+00  0.0000000E+00  0.0000000E+00  0.0000000E+00  0.0000000E+00  0.0000000E+00  0.0000000E+00  0.0000000E+00  0.0000000E+00  0.0000000E+00  0.0000000E+00  0.0000000E+00  0.0000000E+00  0.0000000E+00  0.0000000E+00  0.0000000E+00  0.0000000E+00  0.0000000E+00  0.0000000E+00  0.0000000E+00  0.0000000E+00  0.0000000E+00  0.0000000E+00  0.0000000E+00  0.0000000E+00  0.0000000E+00  0.0000000E+00  0.0000000E+00  0.0000000E+00  0.0000000E+00  0.0000000E+00  0.0000000E+00  0.0000000E+00  0.0000000E+00  0.0000000E+00  0.0000000E+00  0.0000000E+00  0.0000000E+00  0.0000000E+00  0.0000000E+00  0.0000000E+00  0.0000000E+00  0.0000000E+00  0.0000000E+00  0.0000000E+00  0.0000000E+00  0.0000000E+00  0.0000000E+00  0.0000000E+00  0.0000000E+00  0.0000000E+00  0.0000000E+00  0.0000000E+00  0.0000000E+00  0.0000000E+00  0.0000000E+00  0.0000000E+00  0.0000000E+00  0.0000000E+00  0.0000000E+00  0.0000000E+00  0.0000000E+00  0.0000000E+00  0.0000000E+00  0.0000000E+00  0.0000000E+00  0.0000000E+00  0.0000000E+00  0.0000000E+00
  0.1200000E+00  0.0000000E+00  0.0000000E+00  0.0000000E+00  0.0000000E+00  0.0000000E+00  0.0000000E+00  0.0000000E+00  0.0000000E+00  0.0000000E+00  0.0000000E+00  0.0000000E+00  0.0000000E+00  0.0000000E+00  0.0000000E+00  0.0000000E+00  0.0000000E+00  0.0000000E+00  0.0000000E+00  0.0000000E+00  0.0000000E+00  0.0000000E+00  0.0000000E+00  0.0000000E+00  0.0000000E+00  0.0000000E+00  0.0000000E+00  0.0000000E+00  0.0000000E+00  0.0000000E+00  0.0000000E+00  0.0000000E+00  0.0000000E+00  0.0000000E+00  0.0000000E+00  0.0000000E+00  0.0000000E+00  0.0000000E+00  0.0000000E+00  0.0000000E+00  0.0000000E+00  0.0000000E+00  0.0000000E+00  0.0000000E+00  0.0000000E+00  0.0000000E+00  0.0000000E+00  0.0000000E+00  0.0000000E+00  0.0000000E+00  0.0000000E+00  0.0000000E+00  0.0000000E+00  0.0000000E+00  0.0000000E+00  0.0000000E+00  0.0000000E+00  0.0000000E+00  0.0000000E+00  0.0000000E+00  0.0000000E+00  0.0000000E+00  0.0000000E+00  0.0000000E+00  0.0000000E+00  0.0000000E+00  0.0000000E+00  0.0000000E+00  0.0000000E+00  0.0000000E+00  0.0000000E+00  0.0000000E+00  0.0000000E+00  0.0000000E+00  0.0000000E+00  0.0000000E+00  0.0000000E+00  0.0000000E+00  0.0000000E+00  0.0000000E+00  0.0000000E+00  0.0000000E+00  0.0000000E+00  0.0000000E+00  0.0000000E+00  0.0000000E+00  0.0000000E+00  0.0000000E+00  0.0000000E+00  0.0000000E+00  0.0000000E+00  0.0000000E+00  0.0000000E+00  0.0000000E+00  0.0000000E+00  0.0000000E+00  0.0000000E+00  0.0000000E+00  0.0000000E+00  0.0000000E+00  0.0000000E+00  0.0000000E+00  0.0000000E+00  0.0000000E+00  0.0000000E+00  0.0000000E+00  0.0000000E+00  0.0000000E+00  0.0000000E+00  0.0000000E+00  0.0000000E+00  0.0000000E+00  0.0000000E+00  0.0000000E+00  0.0000000E+00  0.0000000E+00  0.0000000E+00  0.0000000E+00  0.0000000E+00  0.0000000E+00  0.0000000E+00  0.0000000E+00  0.0000000E+00  0.0000000E+00  0.0000000E+00  0.0000000E+00  0.0000000E+00  0.0000000E+00  0.0000000E+00  0.0000000E+00  0.0000000E+00  0.0000000E+00  0.0000000E+00  0.0000000E+00  0.0000000E+00  0.0000000E+00  0.0000000E+00  0.0000000E+00  0.0000000E+00  0.0000000E+00  0.0000000E+00  0.0000000E+00  0.0000000E+00  0.0000000E+00  0.0000000E+00  0.0000000E+00  0.0000000E+00  0.0000000E+00  0.0000000E+00  0.0000000E+00  0.0000000E+00  0.0000000E+00  0.0000000E+00  0.0000000E+00  0.0000000E+00  0.0000000E+00  0.0000000E+00  0.0000000E+00  0.0000000E+00  0.0000000E+00  0.0000000E+00  0.0000000E+00  0.0000000E+00  0.0000000E+00  0.0000000E+00  0.0000000E+00  0.0000000E+00  0.0000000E+00  0.0000000E+00  0.0000000E+00  0.0000000E+00  0.0000000E+00  0.0000000E+00  0.0000000E+00  0.0000000E+00  0.0000000E+00  0.0000000E+00  0.0000000E+00  0.0000000E+00  0.0000000E+00  0.0000000E+00  0.0000000E+00  0.0000000E+00  0.0000000E+00  0.0000000E+00  0.0000000E+00  0.0000000E+00  0.0000000E+00  0.0000000E+00  0.0000000E+00  0.0000000E+00  0.0000000E+00  0.0000000E+00  0.0000000E+00  0.0000000E+00  0.0000000E+00  0.0000000E+00  0.0000000E+00  0.0000000E+00  0.0000000E+00  0.0000000E+00
  0.1500000E+00  0.0000000E+00  0.0000000E+00  0.0000000E+00  0.0000000E+00  0.0000000E+00  0.0000000E+00  0.0000000E+00  0.0000000E+00  0.0000000E+00  0.0000000E+00  0.0000000E+00  0.0000000E+00  0.0000000E+00  0.0000000E+00  0.0000000E+00  0.0000000E+00  0.0000000E+00  0.0000000E+00  0.0000000E+00  0.0000000E+00  0.0000000E+00  0.0000000E+00  0.0000000E+00  0.0000000E+00  0.0000000E+00  0.0000000E+00  0.0000000E+00  0.0000000E+00  0.0000000E+00  0.0000000E+00  0.0000000E+00  0.0000000E+00  0.0000000E+00  0.0000000E+00  0.0000000E+00  0.0000000E+00  0.0000000E+00  0.0000000E+00  0.0000000E+00  0.0000000E+00  0.0000000E+00  0.0000000E+00  0.0000000E+00  0.0000000E+00  0.0000000E+00  0.0000000E+00  0.0000000E+00  0.0000000E+00  0.0000000E+00  0.0000000E+00  0.0000000E+00  0.0000000E+00  0.0000000E+00  0.0000000E+00  0.0000000E+00  0.0000000E+00  0.0000000E+00  0.0000000E+00  0.0000000E+00  0.0000000E+00  0.0000000E+00  0.0000000E+00  0.0000000E+00  0.0000000E+00  0.0000000E+00  0.0000000E+00  0.0000000E+00  0.0000000E+00  0.0000000E+00  0.0000000E+00  0.0000000E+00  0.0000000E+00  0.0000000E+00  0.0000000E+00  0.0000000E+00  0.0000000E+00  0.0000000E+00  0.0000000E+00  0.0000000E+00  0.0000000E+00  0.0000000E+00  0.0000000E+00  0.0000000E+00  0.0000000E+00  0.0000000E+00  0.0000000E+00  0.0000000E+00  0.0000000E+00  0.0000000E+00  0.0000000E+00  0.0000000E+00  0.0000000E+00  0.0000000E+00  0.0000000E+00  0.0000000E+00  0.0000000E+00  0.0000000E+00  0.0000000E+00  0.0000000E+00  0.0000000E+00  0.0000000E+00  0.0000000E+00  0.0000000E+00  0.0000000E+00  0.0000000E+00  0.0000000E+00  0.0000000E+00  0.0000000E+00  0.0000000E+00  0.0000000E+00  0.0000000E+00  0.0000000E+00  0.0000000E+00  0.0000000E+00  0.0000000E+00  0.0000000E+00  0.0000000E+00  0.0000000E+00  0.0000000E+00  0.0000000E+00  0.0000000E+00  0.0000000E+00  0.0000000E+00  0.0000000E+00  0.0000000E+00  0.0000000E+00  0.0000000E+00  0.0000000E+00  0.0000000E+00  0.0000000E+00  0.0000000E+00  0.0000000E+00  0.0000000E+00  0.0000000E+00  0.0000000E+00  0.0000000E+00  0.0000000E+00  0.0000000E+00  0.0000000E+00  0.0000000E+00  0.0000000E+00  0.0000000E+00  0.0000000E+00  0.0000000E+00  0.0000000E+00  0.0000000E+00  0.0000000E+00  0.0000000E+00  0.0000000E+00  0.0000000E+00  0.0000000E+00  0.0000000E+00  0.0000000E+00  0.0000000E+00  0.0000000E+00  0.0000000E+00  0.0000000E+00  0.0000000E+00  0.0000000E+00  0.0000000E+00  0.0000000E+00  0.0000000E+00  0.0000000E+00  0.0000000E+00  0.0000000E+00  0.0000000E+00  0.0000000E+00  0.0000000E+00  0.0000000E+00  0.0000000E+00  0.0000000E+00  0.0000000E+00  0.0000000E+00  0.0000000E+00  0.0000000E+00  0.0000000E+00  0.0000000E+00  0.0000000E+00  0.0000000E+00  0.0000000E+00  0.0000000E+00  0.0000000E+00  0.0000000E+00  0.0000000E+00  0.0000000E+00  0.0000000E+00  0.0000000E+00  0.0000000E+00  0.0000000E+00  0.0000000E+00  0.0000000E+00  0.0000000E+00  0.0000000E+00  0.0000000E+00  0.0000000E+00  0.0000000E+00  0.0000000E+00  0.0000000E+00  0.0000000E+00  0.0000000E+00
  0.1800000E+00  0.0000000E+00  0.0000000E+00  0.0000000E+00  0.0000000E+00  0.0000000E+00  0.0000000E+00  0.0000000E+00  0.0000000E+00  0.0000000E+00  0.0000000E+00  0.0000000E+00  0.0000000E+00  0.0000000E+00  0.0000000E+00  0.0000000E+00  0.0000000E+00  0.0000000E+00  0.0000000E+00  0.0000000E+00  0.0000000E+00  0.0000000E+00  0.0000000E+00  0.0000000E+00  0.0000000E+00  0.0000000E+00  0.0000000E+00  0.0000000E+00  0.0000000E+00  0.0000000E+00  0.0000000E+00  0.0000000E+00  0.0000000E+00  0.0000000E+00  0.0000000E+00  0.0000000E+00  0.0000000E+00  0.0000000E+00  0.0000000E+00  0.0000000E+00  0.0000000E+00  0.0000000E+00  0.0000000E+00  0.0000000E+00  0.0000000E+00  0.0000000E+00  0.0000000E+00  0.0000000E+00  0.0000000E+00  0.0000000E+00  0.0000000E+00  0.0000000E+00  0.0000000E+00  0.0000000E+00  0.0000000E+00  0.0000000E+00  0.0000000E+00  0.0000000E+00  0.0000000E+00  0.0000000E+00  0.0000000E+00  0.0000000E+00  0.0000000E+00  0.0000000E+00  0.0000000E+00  0.0000000E+00  0.0000000E+00  0.0000000E+00  0.0000000E+00  0.0000000E+00  0.0000000E+00  0.0000000E+00  0.0000000E+00  0.0000000E+00  0.0000000E+00  0.0000000E+00  0.0000000E+00  0.0000000E+00  0.0000000E+00  0.0000000E+00  0.0000000E+00  0.0000000E+00  0.0000000E+00  0.0000000E+00  0.0000000E+00  0.0000000E+00  0.0000000E+00  0.0000000E+00  0.0000000E+00  0.0000000E+00  0.0000000E+00  0.0000000E+00  0.0000000E+00  0.0000000E+00  0.0000000E+00  0.0000000E+00  0.0000000E+00  0.0000000E+00  0.0000000E+00  0.0000000E+00  0.0000000E+00  0.0000000E+00  0.0000000E+00  0.0000000E+00  0.0000000E+00  0.0000000E+00  0.0000000E+00  0.0000000E+00  0.0000000E+00  0.0000000E+00  0.0000000E+00  0.0000000E+00  0.0000000E+00  0.0000000E+00  0.0000000E+00  0.0000000E+00  0.0000000E+00  0.0000000E+00  0.0000000E+00  0.0000000E+00  0.0000000E+00  0.0000000E+00  0.0000000E+00  0.0000000E+00  0.0000000E+00  0.0000000E+00  0.0000000E+00  0.0000000E+00  0.0000000E+00  0.0000000E+00  0.0000000E+00  0.0000000E+00  0.0000000E+00  0.0000000E+00  0.0000000E+00  0.0000000E+00  0.0000000E+00  0.0000000E+00  0.0000000E+00  0.0000000E+00  0.0000000E+00  0.0000000E+00  0.0000000E+00  0.0000000E+00  0.0000000E+00  0.0000000E+00  0.0000000E+00  0.0000000E+00  0.0000000E+00  0.0000000E+00  0.0000000E+00  0.0000000E+00  0.0000000E+00  0.0000000E+00  0.0000000E+00  0.0000000E+00  0.0000000E+00  0.0000000E+00  0.0000000E+00  0.0000000E+00  0.0000000E+00  0.0000000E+00  0.0000000E+00  0.0000000E+00  0.0000000E+00  0.0000000E+00  0.0000000E+00  0.0000000E+00  0.0000000E+00  0.0000000E+00  0.0000000E+00  0.0000000E+00  0.0000000E+00  0.0000000E+00  0.0000000E+00  0.0000000E+00  0.0000000E+00  0.0000000E+00  0.0000000E+00  0.0000000E+00  0.0000000E+00  0.0000000E+00  0.0000000E+00  0.0000000E+00  0.0000000E+00  0.0000000E+00  0.0000000E+00  0.0000000E+00  0.0000000E+00  0.0000000E+00  0.0000000E+00  0.0000000E+00  0.0000000E+00  0.0000000E+00  0.0000000E+00  0.0000000E+00  0.0000000E+00  0.0000000E+00  0.0000000E+00  0.0000000E+00  0.0000000E+00
  0.2100000E+00  0.0000000E+00  0.0000000E+00  0.0000000E+00  0.0000000E+00  0.0000000E+00  0.0000000E+00  0.0000000E+00  0.0000000E+00  0.0000000E+00  0.0000000E+00  0.0000000E+00  0.0000000E+00  0.0000000E+00  0.0000000E+00  0.0000000E+00  0.0000000E+00  0.0000000E+00  0.0000000E+00  0.0000000E+00  0.0000000E+00  0.0000000E+00  0.0000000E+00  0.0000000E+00  0.0000000E+00  0.0000000E+00  0.0000000E+00  0.0000000E+00  0.0000000E+00  0.0000000E+00  0.0000000E+00  0.0000000E+00  0.0000000E+00  0.0000000E+00  0.0000000E+00  0.0000000E+00  0.0000000E+00  0.0000000E+00  0.0000000E+00  0.0000000E+00  0.0000000E+00  0.0000000E+00  0.0000000E+00  0.0000000E+00  0.0000000E+00  0.0000000E+00  0.0000000E+00  0.0000000E+00  0.0000000E+00  0.0000000E+00  0.0000000E+00  0.0000000E+00  0.0000000E+00  0.0000000E+00  0.0000000E+00  0.0000000E+00  0.0000000E+00  0.0000000E+00  0.0000000E+00  0.0000000E+00  0.0000000E+00  0.0000000E+00  0.0000000E+00  0.0000000E+00  0.0000000E+00  0.0000000E+00  0.0000000E+00  0.0000000E+00  0.0000000E+00  0.0000000E+00  0.0000000E+00  0.0000000E+00  0.0000000E+00  0.0000000E+00  0.0000000E+00  0.0000000E+00  0.0000000E+00  0.0000000E+00  0.0000000E+00  0.0000000E+00  0.0000000E+00  0.0000000E+00  0.0000000E+00  0.0000000E+00  0.0000000E+00  0.0000000E+00  0.0000000E+00  0.0000000E+00  0.0000000E+00  0.0000000E+00  0.0000000E+00  0.0000000E+00  0.0000000E+00  0.0000000E+00  0.0000000E+00  0.0000000E+00  0.0000000E+00  0.0000000E+00  0.0000000E+00  0.0000000E+00  0.0000000E+00  0.0000000E+00  0.0000000E+00  0.0000000E+00  0.0000000E+00  0.0000000E+00  0.0000000E+00  0.0000000E+00  0.0000000E+00  0.0000000E+00  0.0000000E+00  0.0000000E+00  0.0000000E+00  0.0000000E+00  0.0000000E+00  0.0000000E+00  0.0000000E+00  0.0000000E+00  0.0000000E+00  0.0000000E+00  0.0000000E+00  0.0000000E+00  0.0000000E+00  0.0000000E+00  0.0000000E+00  0.0000000E+00  0.0000000E+00  0.0000000E+00  0.0000000E+00  0.0000000E+00  0.0000000E+00  0.0000000E+00  0.0000000E+00  0.0000000E+00  0.0000000E+00  0.0000000E+00  0.0000000E+00  0.0000000E+00  0.0000000E+00  0.0000000E+00  0.0000000E+00  0.0000000E+00  0.0000000E+00  0.0000000E+00  0.0000000E+00  0.0000000E+00  0.0000000E+00  0.0000000E+00  0.0000000E+00  0.0000000E+00  0.0000000E+00  0.0000000E+00  0.0000000E+00  0.0000000E+00  0.0000000E+00  0.0000000E+00  0.0000000E+00  0.0000000E+00  0.0000000E+00  0.0000000E+00  0.0000000E+00  0.0000000E+00  0.0000000E+00  0.0000000E+00  0.0000000E+00  0.0000000E+00  0.0000000E+00  0.0000000E+00  0.0000000E+00  0.0000000E+00  0.0000000E+00  0.0000000E+00  0.0000000E+00  0.0000000E+00  0.0000000E+00  0.0000000E+00  0.0000000E+00  0.0000000E+00  0.0000000E+00  0.0000000E+00  0.0000000E+00  0.0000000E+00  0.0000000E+00  0.0000000E+00  0.0000000E+00  0.0000000E+00  0.0000000E+00  0.0000000E+00  0.0000000E+00  0.0000000E+00  0.0000000E+00  0.0000000E+00  0.0000000E+00  0.0000000E+00  0.0000000E+00  0.0000000E+00  0.0000000E+00  0.0000000E+00  0.0000000E+00  0.0000000E+00  0.0000000E+00
  0.2400000E+00  0.0000000E+00  0.0000000E+00  0.0000000E+00  0.0000000E+00  0.0000000E+00  0.0000000E+00  0.0000000E+00  0.0000000E+00  0.0000000E+00  0.0000000E+00  0.0000000E+00  0.0000000E+00  0.0000000E+00  0.0000000E+00  0.0000000E+00  0.0000000E+00  0.0000000E+00  0.0000000E+00  0.0000000E+00  0.0000000E+00  0.0000000E+00  0.0000000E+00  0.0000000E+00  0.0000000E+00  0.0000000E+00  0.0000000E+00  0.0000000E+00  0.0000000E+00  0.0000000E+00  0.0000000E+00  0.0000000E+00  0.0000000E+00  0.0000000E+00  0.0000000E+00  0.0000000E+00  0.0000000E+00  0.0000000E+00  0.0000000E+00  0.0000000E+00  0.0000000E+00  0.0000000E+00  0.0000000E+00  0.0000000E+00  0.0000000E+00  0.0000000E+00  0.0000000E+00  0.0000000E+00  0.0000000E+00  0.0000000E+00  0.0000000E+00  0.0000000E+00  0.0000000E+00  0.0000000E+00  0.0000000E+00  0.0000000E+00  0.0000000E+00  0.0000000E+00  0.0000000E+00  0.0000000E+00  0.0000000E+00  0.0000000E+00  0.0000000E+00  0.0000000E+00  0.0000000E+00  0.0000000E+00  0.0000000E+00  0.0000000E+00  0.0000000E+00  0.0000000E+00  0.0000000E+00  0.0000000E+00  0.0000000E+00  0.0000000E+00  0.0000000E+00  0.0000000E+00  0.0000000E+00  0.0000000E+00  0.0000000E+00  0.0000000E+00  0.0000000E+00  0.0000000E+00  0.0000000E+00  0.0000000E+00  0.0000000E+00  0.0000000E+00  0.0000000E+00  0.0000000E+00  0.0000000E+00  0.0000000E+00  0.0000000E+00  0.0000000E+00  0.0000000E+00  0.0000000E+00  0.0000000E+00  0.0000000E+00  0.0000000E+00  0.0000000E+00  0.0000000E+00  0.0000000E+00  0.0000000E+00  0.0000000E+00  0.0000000E+00  0.0000000E+00  0.0000000E+00  0.0000000E+00  0.0000000E+00  0.0000000E+00  0.0000000E+00  0.0000000E+00  0.0000000E+00  0.0000000E+00  0.0000000E+00  0.0000000E+00  0.0000000E+00  0.0000000E+00  0.0000000E+00  0.0000000E+00  0.0000000E+00  0.0000000E+00  0.0000000E+00  0.0000000E+00  0.0000000E+00  0.0000000E+00  0.0000000E+00  0.0000000E+00  0.0000000E+00  0.0000000E+00  0.0000000E+00  0.0000000E+00  0.0000000E+00  0.0000000E+00  0.0000000E+00  0.0000000E+00  0.0000000E+00  0.0000000E+00  0.0000000E+00  0.0000000E+00  0.0000000E+00  0.0000000E+00  0.0000000E+00  0.0000000E+00  0.0000000E+00  0.0000000E+00  0.0000000E+00  0.0000000E+00  0.0000000E+00  0.0000000E+00  0.0000000E+00  0.0000000E+00  0.0000000E+00  0.0000000E+00  0.0000000E+00  0.0000000E+00  0.0000000E+00  0.0000000E+00  0.0000000E+00  0.0000000E+00  0.0000000E+00  0.0000000E+00  0.0000000E+00  0.0000000E+00  0.0000000E+00  0.0000000E+00  0.0000000E+00  0.0000000E+00  0.0000000E+00  0.0000000E+00  0.0000000E+00  0.0000000E+00  0.0000000E+00  0.0000000E+00  0.0000000E+00  0.0000000E+00  0.0000000E+00  0.0000000E+00  0.0000000E+00  0.0000000E+00  0.0000000E+00  0.0000000E+00  0.0000000E+00  0.0000000E+00  0.0000000E+00  0.0000000E+00  0.0000000E+00  0.0000000E+00  0.0000000E+00  0.0000000E+00  0.0000000E+00  0.0000000E+00  0.0000000E+00  0.0000000E+00  0.0000000E+00  0.0000000E+00  0.0000000E+00  0.0000000E+00  0.0000000E+00  0.0000000E+00  0.0000000E+00  0.0000000E+00  0.0000000E+00
  0.2700000E+00  0.0000000E+00  0.0000000E+00  0.0000000E+00  0.0000000E+00  0.0000000E+00  0.0000000E+00  0.0000000E+00  0.0000000E+00  0.0000000E+00  0.0000000E+00  0.0000000E+00  0.0000000E+00  0.0000000E+00  0.0000000E+00  0.0000000E+00  0.0000000E+00  0.0000000E+00  0.0000000E+00  0.0000000E+00  0.0000000E+00  0.0000000E+00  0.0000000E+00  0.0000000E+00  0.0000000E+00  0.0000000E+00  0.0000000E+00  0.0000000E+00  0.0000000E+00  0.0000000E+00  0.0000000E+00  0.0000000E+00  0.0000000E+00  0.0000000E+00  0.0000000E+00  0.0000000E+00  0.0000000E+00  0.0000000E+00  0.0000000E+00  0.0000000E+00  0.0000000E+00  0.0000000E+00  0.0000000E+00  0.0000000E+00  0.0000000E+00  0.0000000E+00  0.0000000E+00  0.0000000E+00  0.0000000E+00  0.0000000E+00  0.0000000E+00  0.0000000E+00  0.0000000E+00  0.0000000E+00  0.0000000E+00  0.0000000E+00  0.0000000E+00  0.0000000E+00  0.0000000E+00  0.0000000E+00  0.0000000E+00  0.0000000E+00  0.0000000E+00  0.0000000E+00  0.0000000E+00  0.0000000E+00  0.0000000E+00  0.0000000E+00  0.0000000E+00  0.0000000E+00  0.0000000E+00  0.0000000E+00  0.0000000E+00  0.0000000E+00  0.0000000E+00  0.0000000E+00  0.0000000E+00  0.0000000E+00  0.0000000E+00  0.0000000E+00  0.0000000E+00  0.0000000E+00  0.0000000E+00  0.0000000E+00  0.0000000E+00  0.0000000E+00  0.0000000E+00  0.0000000E+00  0.0000000E+00  0.0000000E+00  0.0000000E+00  0.0000000E+00  0.0000000E+00  0.0000000E+00  0.0000000E+00  0.0000000E+00  0.0000000E+00  0.0000000E+00  0.0000000E+00  0.0000000E+00  0.0000000E+00  0.0000000E+00  0.0000000E+00  0.0000000E+00  0.0000000E+00  0.0000000E+00  0.0000000E+00  0.0000000E+00  0.0000000E+00  0.0000000E+00  0.0000000E+00  0.0000000E+00  0.0000000E+00  0.0000000E+00  0.0000000E+00  0.0000000E+00  0.0000000E+00  0.0000000E+00  0.0000000E+00  0.0000000E+00  0.0000000E+00  0.0000000E+00  0.0000000E+00  0.0000000E+00  0.0000000E+00  0.0000000E+00  0.0000000E+00  0.0000000E+00  0.0000000E+00  0.0000000E+00  0.0000000E+00  0.0000000E+00  0.0000000E+00  0.0000000E+00  0.0000000E+00  0.0000000E+00  0.0000000E+00  0.0000000E+00  0.0000000E+00  0.0000000E+00  0.0000000E+00  0.0000000E+00  0.0000000E+00  0.0000000E+00  0.0000000E+00  0.0000000E+00  0.0000000E+00  0.0000000E+00  0.0000000E+00  0.0000000E+00  0.0000000E+00  0.0000000E+00  0.0000000E+00  0.0000000E+00  0.0000000E+00  0.0000000E+00  0.0000000E+00  0.0000000E+00  0.0000000E+00  0.0000000E+00  0.0000000E+00  0.0000000E+00  0.0000000E+00  0.0000000E+00  0.0000000E+00  0.0000000E+00  0.0000000E+00  0.0000000E+00  0.0000000E+00  0.0000000E+00  0.0000000E+00  0.0000000E+00  0.0000000E+00  0.0000000E+00  0.0000000E+00  0.0000000E+00  0.0000000E+00  0.0000000E+00  0.0000000E+00  0.0000000E+00  0.0000000E+00  0.0000000E+00  0.0000000E+00  0.0000000E+00  0.0000000E+00  0.0000000E+00  0.0000000E+00  0.0000000E+00  0.0000000E+00  0.0000000E+00  0.0000000E+00  0.0000000E+00  0.0000000E+00  0.0000000E+00  0.0000000E+00  0.0000000E+00  0.0000000E+00  0.0000000E+00  0.0000000E+00  0.0000000E+00  0.0000000E+00
  0.3000000E+00  0.0000000E+00  0.0000000E+00  0.0000000E+00  0.0000000E+00  0.0000000E+00  0.0000000E+00  0.0000000E+00  0.0000000E+00  0.0000000E+00  0.0000000E+00  0.0000000E+00  0.0000000E+00  0.0000000E+00  0.0000000E+00  0.0000000E+00  0.0000000E+00  0.0000000E+00  0.0000000E+00  0.0000000E+00  0.0000000E+00  0.0000000E+00  0.0000000E+00  0.0000000E+00  0.0000000E+00  0.0000000E+00  0.0000000E+00  0.0000000E+00  0.0000000E+00  0.0000000E+00  0.0000000E+00  0.0000000E+00  0.0000000E+00  0.0000000E+00  0.0000000E+00  0.0000000E+00  0.0000000E+00  0.0000000E+00  0.0000000E+00  0.0000000E+00  0.0000000E+00  0.0000000E+00  0.0000000E+00  0.0000000E+00  0.0000000E+00  0.0000000E+00  0.0000000E+00  0.0000000E+00  0.0000000E+00  0.0000000E+00  0.0000000E+00  0.0000000E+00  0.0000000E+00  0.0000000E+00  0.0000000E+00  0.0000000E+00  0.0000000E+00  0.0000000E+00  0.0000000E+00  0.0000000E+00  0.0000000E+00  0.0000000E+00  0.0000000E+00  0.0000000E+00  0.0000000E+00  0.0000000E+00  0.0000000E+00  0.0000000E+00  0.0000000E+00  0.0000000E+00  0.0000000E+00  0.0000000E+00  0.0000000E+00  0.0000000E+00  0.0000000E+00  0.0000000E+00  0.0000000E+00  0.0000000E+00  0.0000000E+00  0.0000000E+00  0.0000000E+00  0.0000000E+00  0.0000000E+00  0.0000000E+00  0.0000000E+00  0.0000000E+00  0.0000000E+00  0.0000000E+00  0.0000000E+00  0.0000000E+00  0.0000000E+00  0.0000000E+00  0.0000000E+00  0.0000000E+00  0.0000000E+00  0.0000000E+00  0.0000000E+00  0.0000000E+00  0.0000000E+00  0.0000000E+00  0.0000000E+00  0.0000000E+00  0.0000000E+00  0.0000000E+00  0.0000000E+00  0.0000000E+00  0.0000000E+00  0.0000000E+00  0.0000000E+00  0.0000000E+00  0.0000000E+00  0.0000000E+00  0.0000000E+00  0.0000000E+00  0.0000000E+00  0.0000000E+00  0.0000000E+00  0.0000000E+00  0.0000000E+00  0.0000000E+00  0.0000000E+00  0.0000000E+00  0.0000000E+00  0.0000000E+00  0.0000000E+00  0.0000000E+00  0.0000000E+00  0.0000000E+00  0.0000000E+00  0.0000000E+00  0.0000000E+00  0.0000000E+00  0.0000000E+00  0.0000000E+00  0.0000000E+00  0.0000000E+00  0.0000000E+00  0.0000000E+00  0.0000000E+00  0.0000000E+00  0.0000000E+00  0.0000000E+00  0.0000000E+00  0.0000000E+00  0.0000000E+00  0.0000000E+00  0.0000000E+00  0.0000000E+00  0.0000000E+00  0.0000000E+00  0.0000000E+00  0.0000000E+00  0.0000000E+00  0.0000000E+00  0.0000000E+00  0.0000000E+00  0.0000000E+00  0.0000000E+00  0.0000000E+00  0.0000000E+00  0.0000000E+00  0.0000000E+00  0.0000000E+00  0.0000000E+00  0.0000000E+00  0.0000000E+00  0.0000000E+00  0.0000000E+00  0.0000000E+00  0.0000000E+00  0.0000000E+00  0.0000000E+00  0.0000000E+00  0.0000000E+00  0.0000000E+00  0.0000000E+00  0.0000000E+00  0.0000000E+00  0.0000000E+00  0.0000000E+00  0.0000000E+00  0.0000000E+00  0.0000000E+00  0.0000000E+00  0.0000000E+00  0.0000000E+00  0.0000000E+00  0.0000000E+00  0.0000000E+00  0.0000000E+00  0.0000000E+00  0.0000000E+00  0.0000000E+00  0.0000000E+00  0.0000000E+00  0.0000000E+00  0.0000000E+00  0.0000000E+00  0.0000000E+00  0.0000000E+00  0.0000000E+00
  0.3300000E+00  0.0000000E+00  0.0000000E+00  0.0000000E+00  0.0000000E+00  0.0000000E+00  0.0000000E+00  0.0000000E+00  0.0000000E+00  0.0000000E+00  0.0000000E+00  0.0000000E+00  0.0000000E+00  0.0000000E+00  0.0000000E+00  0.0000000E+00  0.0000000E+00  0.0000000E+00  0.0000000E+00  0.0000000E+00  0.0000000E+00  0.0000000E+00  0.0000000E+00  0.0000000E+00  0.0000000E+00  0.0000000E+00  0.0000000E+00  0.0000000E+00  0.0000000E+00  0.0000000E+00  0.0000000E+00  0.0000000E+00  0.0000000E+00  0.0000000E+00  0.0000000E+00  0.0000000E+00  0.0000000E+00  0.0000000E+00  0.0000000E+00  0.0000000E+00  0.0000000E+00  0.0000000E+00  0.0000000E+00  0.0000000E+00  0.0000000E+00  0.0000000E+00  0.0000000E+00  0.0000000E+00  0.0000000E+00  0.0000000E+00  0.0000000E+00  0.0000000E+00  0.0000000E+00  0.0000000E+00  0.0000000E+00  0.0000000E+00  0.0000000E+00  0.0000000E+00  0.0000000E+00  0.0000000E+00  0.0000000E+00  0.0000000E+00  0.0000000E+00  0.0000000E+00  0.0000000E+00  0.0000000E+00  0.0000000E+00  0.0000000E+00  0.0000000E+00  0.0000000E+00  0.0000000E+00  0.0000000E+00  0.0000000E+00  0.0000000E+00  0.0000000E+00  0.0000000E+00  0.0000000E+00  0.0000000E+00  0.0000000E+00  0.0000000E+00  0.0000000E+00  0.0000000E+00  0.0000000E+00  0.0000000E+00  0.0000000E+00  0.0000000E+00  0.0000000E+00  0.0000000E+00  0.0000000E+00  0.0000000E+00  0.0000000E+00  0.0000000E+00  0.0000000E+00  0.0000000E+00  0.0000000E+00  0.0000000E+00  0.0000000E+00  0.0000000E+00  0.0000000E+00  0.0000000E+00  0.0000000E+00  0.0000000E+00  0.0000000E+00  0.0000000E+00  0.0000000E+00  0.0000000E+00  0.0000000E+00  0.0000000E+00  0.0000000E+00  0.0000000E+00  0.0000000E+00  0.0000000E+00  0.0000000E+00  0.0000000E+00  0.0000000E+00  0.0000000E+00  0.0000000E+00  0.0000000E+00  0.0000000E+00  0.0000000E+00  0.0000000E+00  0.0000000E+00  0.0000000E+00  0.0000000E+00  0.0000000E+00  0.0000000E+00  0.0000000E+00  0.0000000E+00  0.0000000E+00  0.0000000E+00  0.0000000E+00  0.0000000E+00  0.0000000E+00  0.0000000E+00  0.0000000E+00  0.0000000E+00  0.0000000E+00  0.0000000E+00  0.0000000E+00  0.0000000E+00  0.0000000E+00  0.0000000E+00  0.0000000E+00  0.0000000E+00  0.0000000E+00  0.0000000E+00  0.0000000E+00  0.0000000E+00  0.0000000E+00  0.0000000E+00  0.0000000E+00  0.0000000E+00  0.0000000E+00  0.0000000E+00  0.0000000E+00  0.0000000E+00  0.0000000E+00  0.0000000E+00  0.0000000E+00  0.0000000E+00  0.0000000E+00  0.0000000E+00  0.0000000E+00  0.0000000E+00  0.0000000E+00  0.0000000E+00  0.0000000E+00  0.0000000E+00  0.0000000E+00  0.0000000E+00  0.0000000E+00  0.0000000E+00  0.0000000E+00  0.0000000E+00  0.0000000E+00  0.0000000E+00  0.0000000E+00  0.0000000E+00  0.0000000E+00  0.0000000E+00  0.0000000E+00  0.0000000E+00  0.0000000E+00  0.0000000E+00  0.0000000E+00  0.0000000E+00  0.0000000E+00  0.0000000E+00  0.0000000E+00  0.0000000E+00  0.0000000E+00  0.0000000E+00  0.0000000E+00  0.0000000E+00  0.0000000E+00  0.0000000E+00  0.0000000E+00  0.0000000E+00  0.0000000E+00  0.0000000E+00  0.0000000E+00
  0.3600000E+00  0.0000000E+00  0.0000000E+00  0.0000000E+00  0.0000000E+00  0.0000000E+00  0.0000000E+00  0.0000000E+00  0.0000000E+00  0.0000000E+00  0.0000000E+00  0.0000000E+00  0.0000000E+00  0.0000000E+00  0.0000000E+00  0.0000000E+00  0.0000000E+00  0.0000000E+00  0.0000000E+00  0.0000000E+00  0.0000000E+00  0.0000000E+00  0.0000000E+00  0.0000000E+00  0.0000000E+00  0.0000000E+00  0.0000000E+00  0.0000000E+00  0.0000000E+00  0.0000000E+00  0.0000000E+00  0.0000000E+00  0.0000000E+00  0.0000000E+00  0.0000000E+00  0.0000000E+00  0.0000000E+00  0.0000000E+00  0.0000000E+00  0.0000000E+00  0.0000000E+00  0.0000000E+00  0.0000000E+00  0.0000000E+00  0.0000000E+00  0.0000000E+00  0.0000000E+00  0.0000000E+00  0.0000000E+00  0.0000000E+00  0.0000000E+00  0.0000000E+00  0.0000000E+00  0.0000000E+00  0.0000000E+00  0.0000000E+00  0.0000000E+00  0.0000000E+00  0.0000000E+00  0.0000000E+00  0.0000000E+00  0.0000000E+00  0.0000000E+00  0.0000000E+00  0.0000000E+00  0.0000000E+00  0.0000000E+00  0.0000000E+00  0.0000000E+00  0.0000000E+00  0.0000000E+00  0.0000000E+00  0.0000000E+00  0.0000000E+00  0.0000000E+00  0.0000000E+00  0.0000000E+00  0.0000000E+00  0.0000000E+00  0.0000000E+00  0.0000000E+00  0.0000000E+00  0.0000000E+00  0.0000000E+00  0.0000000E+00  0.0000000E+00  0.0000000E+00  0.0000000E+00  0.0000000E+00  0.0000000E+00  0.0000000E+00  0.0000000E+00  0.0000000E+00  0.0000000E+00  0.0000000E+00  0.0000000E+00  0.0000000E+00  0.0000000E+00  0.0000000E+00  0.0000000E+00  0.0000000E+00  0.0000000E+00  0.0000000E+00  0.0000000E+00  0.0000000E+00  0.0000000E+00  0.0000000E+00  0.0000000E+00  0.0000000E+00  0.0000000E+00  0.0000000E+00  0.0000000E+00  0.0000000E+00  0.0000000E+00  0.0000000E+00  0.0000000E+00  0.0000000E+00  0.0000000E+00  0.0000000E+00  0.0000000E+00  0.0000000E+00  0.0000000E+00  0.0000000E+00  0.0000000E+00  0.0000000E+00  0.0000000E+00  0.0000000E+00  0.0000000E+00  0.0000000E+00  0.0000000E+00  0.0000000E+00  0.0000000E+00  0.0000000E+00  0.0000000E+00  0.0000000E+00  0.0000000E+00  0.0000000E+00  0.0000000E+00  0.0000000E+00  0.0000000E+00  0.0000000E+00  0.0000000E+00  0.0000000E+00  0.0000000E+00  0.0000000E+00  0.0000000E+00  0.0000000E+00  0.0000000E+00  0.0000000E+00  0.0000000E+00  0.0000000E+00  0.0000000E+00  0.0000000E+00  0.0000000E+00  0.0000000E+00  0.0000000E+00  0.0000000E+00  0.0000000E+00  0.0000000E+00  0.0000000E+00  0.0000000E+00  0.0000000E+00  0.0000000E+00  0.0000000E+00  0.0000000E+00  0.0000000E+00  0.0000000E+00  0.0000000E+00  0.0000000E+00  0.0000000E+00  0.0000000E+00  0.0000000E+00  0.0000000E+00  0.0000000E+00  0.0000000E+00  0.0000000E+00  0.0000000E+00  0.0000000E+00  0.0000000E+00  0.0000000E+00  0.0000000E+00  0.0000000E+00  0.0000000E+00  0.0000000E+00  0.0000000E+00  0.0000000E+00  0.0000000E+00  0.0000000E+00  0.0000000E+00  0.0000000E+00  0.0000000E+00  0.0000000E+00  0.0000000E+00  0.0000000E+00  0.0000000E+00  0.0000000E+00  0.0000000E+00  0.0000000E+00  0.0000000E+00  0.0000000E+00  0.0000000E+00
  0.3900000E+00  0.0000000E+00  0.0000000E+00  0.0000000E+00  0.0000000E+00  0.0000000E+00  0.0000000E+00  0.0000000E+00  0.0000000E+00  0.0000000E+00  0.0000000E+00  0.0000000E+00  0.0000000E+00  0.0000000E+00  0.0000000E+00  0.0000000E+00  0.0000000E+00  0.0000000E+00  0.0000000E+00  0.0000000E+00  0.0000000E+00  0.0000000E+00  0.0000000E+00  0.0000000E+00  0.0000000E+00  0.0000000E+00  0.0000000E+00  0.0000000E+00  0.0000000E+00  0.0000000E+00  0.0000000E+00  0.0000000E+00  0.0000000E+00  0.0000000E+00  0.0000000E+00  0.0000000E+00  0.0000000E+00  0.0000000E+00  0.0000000E+00  0.0000000E+00  0.0000000E+00  0.0000000E+00  0.0000000E+00  0.0000000E+00  0.0000000E+00  0.0000000E+00  0.0000000E+00  0.0000000E+00  0.0000000E+00  0.0000000E+00  0.0000000E+00  0.0000000E+00  0.0000000E+00  0.0000000E+00  0.0000000E+00  0.0000000E+00  0.0000000E+00  0.0000000E+00  0.0000000E+00  0.0000000E+00  0.0000000E+00  0.0000000E+00  0.0000000E+00  0.0000000E+00  0.0000000E+00  0.0000000E+00  0.0000000E+00  0.0000000E+00  0.0000000E+00  0.0000000E+00  0.0000000E+00  0.0000000E+00  0.0000000E+00  0.0000000E+00  0.0000000E+00  0.0000000E+00  0.0000000E+00  0.0000000E+00  0.0000000E+00  0.0000000E+00  0.0000000E+00  0.0000000E+00  0.0000000E+00  0.0000000E+00  0.0000000E+00  0.0000000E+00  0.0000000E+00  0.0000000E+00  0.0000000E+00  0.0000000E+00  0.0000000E+00  0.0000000E+00  0.0000000E+00  0.0000000E+00  0.0000000E+00  0.0000000E+00  0.0000000E+00  0.0000000E+00  0.0000000E+00  0.0000000E+00  0.0000000E+00  0.0000000E+00  0.0000000E+00  0.0000000E+00  0.0000000E+00  0.0000000E+00  0.0000000E+00  0.0000000E+00  0.0000000E+00  0.0000000E+00  0.0000000E+00  0.0000000E+00  0.0000000E+00  0.0000000E+00  0.0000000E+00  0.0000000E+00  0.0000000E+00  0.0000000E+00  0.0000000E+00  0.0000000E+00  0.0000000E+00  0.0000000E+00  0.0000000E+00  0.0000000E+00  0.0000000E+00  0.0000000E+00  0.0000000E+00  0.0000000E+00  0.0000000E+00  0.0000000E+00  0.0000000E+00  0.0000000E+00  0.0000000E+00  0.0000000E+00  0.0000000E+00  0.0000000E+00  0.0000000E+00  0.0000000E+00  0.0000000E+00  0.0000000E+00  0.0000000E+00  0.0000000E+00  0.0000000E+00  0.0000000E+00  0.0000000E+00  0.0000000E+00  0.0000000E+00  0.0000000E+00  0.0000000E+00  0.0000000E+00  0.0000000E+00  0.0000000E+00  0.0000000E+00  0.0000000E+00  0.0000000E+00  0.0000000E+00  0.0000000E+00  0.0000000E+00  0.0000000E+00  0.0000000E+00  0.0000000E+00  0.0000000E+00  0.0000000E+00  0.0000000E+00  0.0000000E+00  0.0000000E+00  0.0000000E+00  0.0000000E+00  0.0000000E+00  0.0000000E+00  0.0000000E+00  0.0000000E+00  0.0000000E+00  0.0000000E+00  0.0000000E+00  0.0000000E+00  0.0000000E+00  0.0000000E+00  0.0000000E+00  0.0000000E+00  0.0000000E+00  0.0000000E+00  0.0000000E+00  0.0000000E+00  0.0000000E+00  0.0000000E+00  0.0000000E+00  0.0000000E+00  0.0000000E+00  0.0000000E+00  0.0000000E+00  0.0000000E+00  0.0000000E+00  0.0000000E+00  0.0000000E+00  0.0000000E+00  0.0000000E+00  0.0000000E+00  0.0000000E+00  0.0000000E+00  0.0000000E+00
  0.4200000E+00  0.0000000E+00  0.0000000E+00  0.0000000E+00  0.0000000E+00  0.0000000E+00  0.0000000E+00  0.0000000E+00  0.0000000E+00  0.0000000E+00  0.0000000E+00  0.0000000E+00  0.0000000E+00  0.0000000E+00  0.0000000E+00  0.0000000E+00  0.0000000E+00  0.0000000E+00  0.0000000E+00  0.0000000E+00  0.0000000E+00  0.0000000E+00  0.0000000E+00  0.0000000E+00  0.0000000E+00  0.0000000E+00  0.0000000E+00  0.0000000E+00  0.0000000E+00  0.0000000E+00  0.0000000E+00  0.0000000E+00  0.0000000E+00  0.0000000E+00  0.0000000E+00  0.0000000E+00  0.0000000E+00  0.0000000E+00  0.0000000E+00  0.0000000E+00  0.0000000E+00  0.0000000E+00  0.0000000E+00  0.0000000E+00  0.0000000E+00  0.0000000E+00  0.0000000E+00  0.0000000E+00  0.0000000E+00  0.0000000E+00  0.0000000E+00  0.0000000E+00  0.0000000E+00  0.0000000E+00  0.0000000E+00  0.0000000E+00  0.0000000E+00  0.0000000E+00  0.0000000E+00  0.0000000E+00  0.0000000E+00  0.0000000E+00  0.0000000E+00  0.0000000E+00  0.0000000E+00  0.0000000E+00  0.0000000E+00  0.0000000E+00  0.0000000E+00  0.0000000E+00  0.0000000E+00  0.0000000E+00  0.0000000E+00  0.0000000E+00  0.0000000E+00  0.0000000E+00  0.0000000E+00  0.0000000E+00  0.0000000E+00  0.0000000E+00  0.0000000E+00  0.0000000E+00  0.0000000E+00  0.0000000E+00  0.0000000E+00  0.0000000E+00  0.0000000E+00  0.0000000E+00  0.0000000E+00  0.0000000E+00  0.0000000E+00  0.0000000E+00  0.0000000E+00  0.0000000E+00  0.0000000E+00  0.0000000E+00  0.0000000E+00  0.0000000E+00  0.0000000E+00  0.0000000E+00  0.0000000E+00  0.0000000E+00  0.0000000E+00  0.0000000E+00  0.0000000E+00  0.0000000E+00  0.0000000E+00  0.0000000E+00  0.0000000E+00  0.0000000E+00  0.0000000E+00  0.0000000E+00  0.0000000E+00  0.0000000E+00  0.0000000E+00  0.0000000E+00  0.0000000E+00  0.0000000E+00  0.0000000E+00  0.0000000E+00  0.0000000E+00  0.0000000E+00  0.0000000E+00  0.0000000E+00  0.0000000E+00  0.0000000E+00  0.0000000E+00  0.0000000E+00  0.0000000E+00  0.0000000E+00  0.0000000E+00  0.0000000E+00  0.0000000E+00  0.0000000E+00  0.0000000E+00  0.0000000E+00  0.0000000E+00  0.0000000E+00  0.0000000E+00  0.0000000E+00  0.0000000E+00  0.0000000E+00  0.0000000E+00  0.0000000E+00  0.0000000E+00  0.0000000E+00  0.0000000E+00  0.0000000E+00  0.0000000E+00  0.0000000E+00  0.0000000E+00  0.0000000E+00  0.0000000E+00  0.0000000E+00  0.0000000E+00  0.0000000E+00  0.0000000E+00  0.0000000E+00  0.0000000E+00  0.0000000E+00  0.0000000E+00  0.0000000E+00  0.0000000E+00  0.0000000E+00  0.0000000E+00  0.0000000E+00  0.0000000E+00  0.0000000E+00  0.0000000E+00  0.0000000E+00  0.0000000E+00  0.0000000E+00  0.0000000E+00  0.0000000E+00  0.0000000E+00  0.0000000E+00  0.0000000E+00  0.0000000E+00  0.0000000E+00  0.0000000E+00  0.0000000E+00  0.0000000E+00  0.0000000E+00  0.0000000E+00  0.0000000E+00  0.0000000E+00  0.0000000E+00  0.0000000E+00  0.0000000E+00  0.0000000E+00  0.0000000E+00  0.0000000E+00  0.0000000E+00  0.0000000E+00  0.0000000E+00  0.0000000E+00  0.0000000E+00  0.0000000E+00  0.0000000E+00  0.0000000E+00  0.0000000E+00
  0.4500000E+00  0.0000000E+00  0.0000000E+00  0.0000000E+00  0.0000000E+00  0.0000000E+00  0.0000000E+00  0.0000000E+00  0.0000000E+00  0.0000000E+00  0.0000000E+00  0.0000000E+00  0.0000000E+00  0.0000000E+00  0.0000000E+00  0.0000000E+00  0.0000000E+00  0.0000000E+00  0.0000000E+00  0.0000000E+00  0.0000000E+00  0.0000000E+00  0.0000000E+00  0.0000000E+00  0.0000000E+00  0.0000000E+00  0.0000000E+00  0.0000000E+00  0.0000000E+00  0.0000000E+00  0.0000000E+00  0.0000000E+00  0.0000000E+00  0.0000000E+00  0.0000000E+00  0.0000000E+00  0.0000000E+00  0.0000000E+00  0.0000000E+00  0.0000000E+00  0.0000000E+00  0.0000000E+00  0.0000000E+00  0.0000000E+00  0.0000000E+00  0.0000000E+00  0.0000000E+00  0.0000000E+00  0.0000000E+00  0.0000000E+00  0.0000000E+00  0.0000000E+00  0.0000000E+00  0.0000000E+00  0.0000000E+00  0.0000000E+00  0.0000000E+00  0.0000000E+00  0.0000000E+00  0.0000000E+00  0.0000000E+00  0.0000000E+00  0.0000000E+00  0.0000000E+00  0.0000000E+00  0.0000000E+00  0.0000000E+00  0.0000000E+00  0.0000000E+00  0.0000000E+00  0.0000000E+00  0.0000000E+00  0.0000000E+00  0.0000000E+00  0.0000000E+00  0.0000000E+00  0.0000000E+00  0.0000000E+00  0.0000000E+00  0.0000000E+00  0.0000000E+00  0.0000000E+00  0.0000000E+00  0.0000000E+00  0.0000000E+00  0.0000000E+00  0.0000000E+00  0.0000000E+00  0.0000000E+00  0.0000000E+00  0.0000000E+00  0.0000000E+00  0.0000000E+00  0.0000000E+00  0.0000000E+00  0.0000000E+00  0.0000000E+00  0.0000000E+00  0.0000000E+00  0.0000000E+00  0.0000000E+00  0.0000000E+00  0.0000000E+00  0.0000000E+00  0.0000000E+00  0.0000000E+00  0.0000000E+00  0.0000000E+00  0.0000000E+00  0.0000000E+00  0.0000000E+00  0.0000000E+00  0.0000000E+00  0.0000000E+00  0.0000000E+00  0.0000000E+00  0.0000000E+00  0.0000000E+00  0.0000000E+00  0.0000000E+00  0.0000000E+00  0.0000000E+00  0.0000000E+00  0.0000000E+00  0.0000000E+00  0.0000000E+00  0.0000000E+00  0.0000000E+00  0.0000000E+00  0.0000000E+00  0.0000000E+00  0.0000000E+00  0.0000000E+00  0.0000000E+00  0.0000000E+00  0.0000000E+00  0.0000000E+00  0.0000000E+00  0.0000000E+00  0.0000000E+00  0.0000000E+00  0.0000000E+00  0.0000000E+00  0.0000000E+00  0.0000000E+00  0.0000000E+00  0.0000000E+00  0.0000000E+00  0.0000000E+00  0.0000000E+00  0.0000000E+00  0.0000000E+00  0.0000000E+00  0.0000000E+00  0.0000000E+00  0.0000000E+00  0.0000000E+00  0.0000000E+00  0.0000000E+00  0.0000000E+00  0.0000000E+00  0.0000000E+00  0.0000000E+00  0.0000000E+00  0.0000000E+00  0.0000000E+00  0.0000000E+00  0.0000000E+00  0.0000000E+00  0.0000000E+00  0.0000000E+00  0.0000000E+00  0.0000000E+00  0.0000000E+00  0.0000000E+00  0.0000000E+00  0.0000000E+00  0.0000000E+00  0.0000000E+00  0.0000000E+00  0.0000000E+00  0.0000000E+00  0.0000000E+00  0.0000000E+00  0.0000000E+00  0.0000000E+00  0.0000000E+00  0.0000000E+00  0.0000000E+00  0.0000000E+00  0.0000000E+00  0.0000000E+00  0.0000000E+00  0.0000000E+00  0.0000000E+00  0.0000000E+00  0.0000000E+00  0.0000000E+00  0.0000000E+00  0.0000000E+00  0.0000000E+00
  0.4800000E+00  0.0000000E+00  0.0000000E+00  0.0000000E+00  0.0000000E+00  0.0000000E+00  0.0000000E+00  0.0000000E+00  0.0000000E+00  0.0000000E+00  0.0000000E+00  0.0000000E+00  0.0000000E+00  0.0000000E+00  0.0000000E+00  0.0000000E+00  0.0000000E+00  0.0000000E+00  0.0000000E+00  0.0000000E+00  0.0000000E+00  0.0000000E+00  0.0000000E+00  0.0000000E+00  0.0000000E+00  0.0000000E+00  0.0000000E+00  0.0000000E+00  0.0000000E+00  0.0000000E+00  0.0000000E+00  0.0000000E+00  0.0000000E+00  0.0000000E+00  0.0000000E+00  0.0000000E+00  0.0000000E+00  0.0000000E+00  0.0000000E+00  0.0000000E+00  0.0000000E+00  0.0000000E+00  0.0000000E+00  0.0000000E+00  0.0000000E+00  0.0000000E+00  0.0000000E+00  0.0000000E+00  0.0000000E+00  0.0000000E+00  0.0000000E+00  0.0000000E+00  0.0000000E+00  0.0000000E+00  0.0000000E+00  0.0000000E+00  0.0000000E+00  0.0000000E+00  0.0000000E+00  0.0000000E+00  0.0000000E+00  0.0000000E+00  0.0000000E+00  0.0000000E+00  0.0000000E+00  0.0000000E+00  0.0000000E+00  0.0000000E+00  0.0000000E+00  0.0000000E+00  0.0000000E+00  0.0000000E+00  0.0000000E+00  0.0000000E+00  0.0000000E+00  0.0000000E+00  0.0000000E+00  0.0000000E+00  0.0000000E+00  0.0000000E+00  0.0000000E+00  0.0000000E+00  0.0000000E+00  0.0000000E+00  0.0000000E+00  0.0000000E+00  0.0000000E+00  0.0000000E+00  0.0000000E+00  0.0000000E+00  0.0000000E+00  0.0000000E+00  0.0000000E+00  0.0000000E+00  0.0000000E+00  0.0000000E+00  0.0000000E+00  0.0000000E+00  0.0000000E+00  0.0000000E+00  0.0000000E+00  0.0000000E+00  0.0000000E+00  0.0000000E+00  0.0000000E+00  0.0000000E+00  0.0000000E+00  0.0000000E+00  0.0000000E+00  0.0000000E+00  0.0000000E+00  0.0000000E+00  0.0000000E+00  0.0000000E+00  0.0000000E+00  0.0000000E+00  0.0000000E+00  0.0000000E+00  0.0000000E+00  0.0000000E+00  0.0000000E+00  0.0000000E+00  0.0000000E+00  0.0000000E+00  0.0000000E+00  0.0000000E+00  0.0000000E+00  0.0000000E+00  0.0000000E+00  0.0000000E+00  0.0000000E+00  0.0000000E+00  0.0000000E+00  0.0000000E+00  0.0000000E+00  0.0000000E+00  0.0000000E+00  0.0000000E+00  0.0000000E+00  0.0000000E+00  0.0000000E+00  0.0000000E+00  0.0000000E+00  0.0000000E+00  0.0000000E+00  0.0000000E+00  0.0000000E+00  0.0000000E+00  0.0000000E+00  0.0000000E+00  0.0000000E+00  0.0000000E+00  0.0000000E+00  0.0000000E+00  0.0000000E+00  0.0000000E+00  0.0000000E+00  0.0000000E+00  0.0000000E+00  0.0000000E+00  0.0000000E+00  0.0000000E+00  0.0000000E+00  0.0000000E+00  0.0000000E+00  0.0000000E+00  0.0000000E+00  0.0000000E+00  0.0000000E+00  0.0000000E+00  0.0000000E+00  0.0000000E+00  0.0000000E+00  0.0000000E+00  0.0000000E+00  0.0000000E+00  0.0000000E+00  0.0000000E+00  0.0000000E+00  0.0000000E+00  0.0000000E+00  0.0000000E+00  0.0000000E+00  0.0000000E+00  0.0000000E+00  0.0000000E+00  0.0000000E+00  0.0000000E+00  0.0000000E+00  0.0000000E+00  0.0000000E+00  0.0000000E+00  0.0000000E+00  0.0000000E+00  0.0000000E+00  0.0000000E+00  0.0000000E+00  0.0000000E+00  0.0000000E+00  0.0000000E+00  0.0000000E+00
  0.5100000E+00  0.0000000E+00  0.0000000E+00  0.0000000E+00  0.0000000E+00  0.0000000E+00  0.0000000E+00  0.0000000E+00  0.0000000E+00  0.0000000E+00  0.0000000E+00  0.0000000E+00  0.0000000E+00  0.0000000E+00  0.0000000E+00  0.0000000E+00  0.0000000E+00  0.0000000E+00  0.0000000E+00  0.0000000E+00  0.0000000E+00  0.0000000E+00  0.0000000E+00  0.0000000E+00  0.0000000E+00  0.0000000E+00  0.0000000E+00  0.0000000E+00  0.0000000E+00  0.0000000E+00  0.0000000E+00  0.0000000E+00  0.0000000E+00  0.0000000E+00  0.0000000E+00  0.0000000E+00  0.0000000E+00  0.0000000E+00  0.0000000E+00  0.0000000E+00  0.0000000E+00  0.0000000E+00  0.0000000E+00  0.0000000E+00  0.0000000E+00  0.0000000E+00  0.0000000E+00  0.0000000E+00  0.0000000E+00  0.0000000E+00  0.0000000E+00  0.0000000E+00  0.0000000E+00  0.0000000E+00  0.0000000E+00  0.0000000E+00  0.0000000E+00  0.0000000E+00  0.0000000E+00  0.0000000E+00  0.0000000E+00  0.0000000E+00  0.0000000E+00  0.0000000E+00  0.0000000E+00  0.0000000E+00  0.0000000E+00  0.0000000E+00  0.0000000E+00  0.0000000E+00  0.0000000E+00  0.0000000E+00  0.0000000E+00  0.0000000E+00  0.0000000E+00  0.0000000E+00  0.0000000E+00  0.0000000E+00  0.0000000E+00  0.0000000E+00  0.0000000E+00  0.0000000E+00  0.0000000E+00  0.0000000E+00  0.0000000E+00  0.0000000E+00  0.0000000E+00  0.0000000E+00  0.0000000E+00  0.0000000E+00  0.0000000E+00  0.0000000E+00  0.0000000E+00  0.0000000E+00  0.0000000E+00  0.0000000E+00  0.0000000E+00  0.0000000E+00  0.0000000E+00  0.0000000E+00  0.0000000E+00  0.0000000E+00  0.0000000E+00  0.0000000E+00  0.0000000E+00  0.0000000E+00  0.0000000E+00  0.0000000E+00  0.0000000E+00  0.0000000E+00  0.0000000E+00  0.0000000E+00  0.0000000E+00  0.0000000E+00  0.0000000E+00  0.0000000E+00  0.0000000E+00  0.0000000E+00  0.0000000E+00  0.0000000E+00  0.0000000E+00  0.0000000E+00  0.0000000E+00  0.0000000E+00  0.0000000E+00  0.0000000E+00  0.0000000E+00  0.0000000E+00  0.0000000E+00  0.0000000E+00  0.0000000E+00  0.0000000E+00  0.0000000E+00  0.0000000E+00  0.0000000E+00  0.0000000E+00  0.0000000E+00  0.0000000E+00  0.0000000E+00  0.0000000E+00  0.0000000E+00  0.0000000E+00  0.0000000E+00  0.0000000E+00  0.0000000E+00  0.0000000E+00  0.0000000E+00  0.0000000E+00  0.0000000E+00  0.0000000E+00  0.0000000E+00  0.0000000E+00  0.0000000E+00  0.0000000E+00  0.0000000E+00  0.0000000E+00  0.0000000E+00  0.0000000E+00  0.0000000E+00  0.0000000E+00  0.0000000E+00  0.0000000E+00  0.0000000E+00  0.0000000E+00  0.0000000E+00  0.0000000E+00  0.0000000E+00  0.0000000E+00  0.0000000E+00  0.0000000E+00  0.0000000E+00  0.0000000E+00  0.0000000E+00  0.0000000E+00  0.0000000E+00  0.0000000E+00  0.0000000E+00  0.0000000E+00  0.0000000E+00  0.0000000E+00  0.0000000E+00  0.0000000E+00  0.0000000E+00  0.0000000E+00  0.0000000E+00  0.0000000E+00  0.0000000E+00  0.0000000E+00  0.0000000E+00  0.0000000E+00  0.0000000E+00  0.0000000E+00  0.0000000E+00  0.0000000E+00  0.0000000E+00  0.0000000E+00  0.0000000E+00  0.0000000E+00  0.0000000E+00  0.0000000E+00  0.0000000E+00
  0.5400000E+00  0.0000000E+00  0.0000000E+00  0.0000000E+00  0.0000000E+00  0.0000000E+00  0.0000000E+00  0.0000000E+00  0.0000000E+00  0.0000000E+00  0.0000000E+00  0.0000000E+00  0.0000000E+00  0.0000000E+00  0.0000000E+00  0.0000000E+00  0.0000000E+00  0.0000000E+00  0.0000000E+00  0.0000000E+00  0.0000000E+00  0.0000000E+00  0.0000000E+00  0.0000000E+00  0.0000000E+00  0.0000000E+00  0.0000000E+00  0.0000000E+00  0.0000000E+00  0.0000000E+00  0.0000000E+00  0.0000000E+00  0.0000000E+00  0.0000000E+00  0.0000000E+00  0.0000000E+00  0.0000000E+00  0.0000000E+00  0.0000000E+00  0.0000000E+00  0.0000000E+00  0.0000000E+00  0.0000000E+00  0.0000000E+00  0.0000000E+00  0.0000000E+00  0.0000000E+00  0.0000000E+00  0.0000000E+00  0.0000000E+00  0.0000000E+00  0.0000000E+00  0.0000000E+00  0.0000000E+00  0.0000000E+00  0.0000000E+00  0.0000000E+00  0.0000000E+00  0.0000000E+00  0.0000000E+00  0.0000000E+00  0.0000000E+00  0.0000000E+00  0.0000000E+00  0.0000000E+00  0.0000000E+00  0.0000000E+00  0.0000000E+00  0.0000000E+00  0.0000000E+00  0.0000000E+00  0.0000000E+00  0.0000000E+00  0.0000000E+00  0.0000000E+00  0.0000000E+00  0.0000000E+00  0.0000000E+00  0.0000000E+00  0.0000000E+00  0.0000000E+00  0.0000000E+00  0.0000000E+00  0.0000000E+00  0.0000000E+00  0.0000000E+00  0.0000000E+00  0.0000000E+00  0.0000000E+00  0.0000000E+00  0.0000000E+00  0.0000000E+00  0.0000000E+00  0.0000000E+00  0.0000000E+00  0.0000000E+00  0.0000000E+00  0.0000000E+00  0.0000000E+00  0.0000000E+00  0.0000000E+00  0.0000000E+00  0.0000000E+00  0.0000000E+00  0.0000000E+00  0.0000000E+00  0.0000000E+00  0.0000000E+00  0.0000000E+00  0.0000000E+00  0.0000000E+00  0.0000000E+00  0.0000000E+00  0.0000000E+00  0.0000000E+00  0.0000000E+00  0.0000000E+00  0.0000000E+00  0.0000000E+00  0.0000000E+00  0.0000000E+00  0.0000000E+00  0.0000000E+00  0.0000000E+00  0.0000000E+00  0.0000000E+00  0.0000000E+00  0.0000000E+00  0.0000000E+00  0.0000000E+00  0.0000000E+00  0.0000000E+00  0.0000000E+00  0.0000000E+00  0.0000000E+00  0.0000000E+00  0.0000000E+00  0.0000000E+00  0.0000000E+00  0.0000000E+00  0.0000000E+00  0.0000000E+00  0.0000000E+00  0.0000000E+00  0.0000000E+00  0.0000000E+00  0.0000000E+00  0.0000000E+00  0.0000000E+00  0.0000000E+00  0.0000000E+00  0.0000000E+00  0.0000000E+00  0.0000000E+00  0.0000000E+00  0.0000000E+00  0.0000000E+00  0.0000000E+00  0.0000000E+00  0.0000000E+00  0.0000000E+00  0.0000000E+00  0.0000000E+00  0.0000000E+00  0.0000000E+00  0.0000000E+00  0.0000000E+00  0.0000000E+00  0.0000000E+00  0.0000000E+00  0.0000000E+00  0.0000000E+00  0.0000000E+00  0.0000000E+00  0.0000000E+00  0.0000000E+00  0.0000000E+00  0.0000000E+00  0.0000000E+00  0.0000000E+00  0.0000000E+00  0.0000000E+00  0.0000000E+00  0.0000000E+00  0.0000000E+00  0.0000000E+00  0.0000000E+00  0.0000000E+00  0.0000000E+00  0.0000000E+00  0.0000000E+00  0.0000000E+00  0.0000000E+00  0.0000000E+00  0.0000000E+00  0.0000000E+00  0.0000000E+00  0.0000000E+00  0.0000000E+00  0.0000000E+00  0.0000000E+00
  0.5699999E+00  0.0000000E+00  0.0000000E+00  0.0000000E+00  0.0000000E+00  0.0000000E+00  0.0000000E+00  0.0000000E+00  0.0000000E+00  0.0000000E+00  0.0000000E+00  0.0000000E+00  0.0000000E+00  0.0000000E+00  0.0000000E+00  0.0000000E+00  0.0000000E+00  0.0000000E+00  0.0000000E+00  0.0000000E+00  0.0000000E+00  0.0000000E+00  0.0000000E+00  0.0000000E+00  0.0000000E+00  0.0000000E+00  0.0000000E+00  0.0000000E+00  0.0000000E+00  0.0000000E+00  0.0000000E+00  0.0000000E+00  0.0000000E+00  0.0000000E+00  0.0000000E+00  0.0000000E+00  0.0000000E+00  0.0000000E+00  0.0000000E+00  0.0000000E+00  0.0000000E+00  0.0000000E+00  0.0000000E+00  0.0000000E+00  0.0000000E+00  0.0000000E+00  0.0000000E+00  0.0000000E+00  0.0000000E+00  0.0000000E+00  0.0000000E+00  0.0000000E+00  0.0000000E+00  0.0000000E+00  0.0000000E+00  0.0000000E+00  0.0000000E+00  0.0000000E+00  0.0000000E+00  0.0000000E+00  0.0000000E+00  0.0000000E+00  0.0000000E+00  0.0000000E+00  0.0000000E+00  0.0000000E+00  0.0000000E+00  0.0000000E+00  0.0000000E+00  0.0000000E+00  0.0000000E+00  0.0000000E+00  0.0000000E+00  0.0000000E+00  0.0000000E+00  0.0000000E+00  0.0000000E+00  0.0000000E+00  0.0000000E+00  0.0000000E+00  0.0000000E+00  0.0000000E+00  0.0000000E+00  0.0000000E+00  0.0000000E+00  0.0000000E+00  0.0000000E+00  0.0000000E+00  0.0000000E+00  0.0000000E+00  0.0000000E+00  0.0000000E+00  0.0000000E+00  0.0000000E+00  0.0000000E+00  0.0000000E+00  0.0000000E+00  0.0000000E+00  0.0000000E+00  0.0000000E+00  0.0000000E+00  0.0000000E+00  0.0000000E+00  0.0000000E+00  0.0000000E+00  0.0000000E+00  0.0000000E+00  0.0000000E+00  0.0000000E+00  0.0000000E+00  0.0000000E+00  0.0000000E+00  0.0000000E+00  0.0000000E+00  0.0000000E+00  0.0000000E+00  0.0000000E+00  0.0000000E+00  0.0000000E+00  0.0000000E+00  0.0000000E+00  0.0000000E+00  0.0000000E+00  0.0000000E+00  0.0000000E+00  0.0000000E+00  0.0000000E+00  0.0000000E+00  0.0000000E+00  0.0000000E+00  0.0000000E+00  0.0000000E+00  0.0000000E+00  0.0000000E+00  0.0000000E+00  0.0000000E+00  0.0000000E+00  0.0000000E+00  0.0000000E+00  0.0000000E+00  0.0000000E+00  0.0000000E+00  0.0000000E+00  0.0000000E+00  0.0000000E+00  0.0000000E+00  0.0000000E+00  0.0000000E+00  0.0000000E+00  0.0000000E+00  0.0000000E+00  0.0000000E+00  0.0000000E+00  0.0000000E+00  0.0000000E+00  0.0000000E+00  0.0000000E+00  0.0000000E+00  0.0000000E+00  0.0000000E+00  0.0000000E+00  0.0000000E+00  0.0000000E+00  0.0000000E+00  0.0000000E+00  0.0000000E+00  0.0000000E+00  0.0000000E+00  0.0000000E+00  0.0000000E+00  0.0000000E+00  0.0000000E+00  0.0000000E+00  0.0000000E+00  0.0000000E+00  0.0000000E+00  0.0000000E+00  0.0000000E+00  0.0000000E+00  0.0000000E+00  0.0000000E+00  0.0000000E+00  0.0000000E+00  0.0000000E+00  0.0000000E+00  0.0000000E+00  0.0000000E+00  0.0000000E+00  0.0000000E+00  0.0000000E+00  0.0000000E+00  0.0000000E+00  0.0000000E+00  0.0000000E+00  0.0000000E+00  0.0000000E+00  0.0000000E+00  0.0000000E+00  0.0000000E+00  0.0000000E+00  0.0000000E+00
  0.5999999E+00  0.0000000E+00  0.0000000E+00  0.0000000E+00  0.0000000E+00  0.0000000E+00  0.0000000E+00  0.0000000E+00  0.0000000E+00  0.0000000E+00  0.0000000E+00  0.0000000E+00  0.0000000E+00  0.0000000E+00  0.0000000E+00  0.0000000E+00  0.0000000E+00  0.0000000E+00  0.0000000E+00  0.0000000E+00  0.0000000E+00  0.0000000E+00  0.0000000E+00  0.0000000E+00  0.0000000E+00  0.0000000E+00  0.0000000E+00  0.0000000E+00  0.0000000E+00  0.0000000E+00  0.0000000E+00  0.0000000E+00  0.0000000E+00  0.0000000E+00  0.0000000E+00  0.0000000E+00  0.0000000E+00  0.0000000E+00  0.0000000E+00  0.0000000E+00  0.0000000E+00  0.0000000E+00  0.0000000E+00  0.0000000E+00  0.0000000E+00  0.0000000E+00  0.0000000E+00  0.0000000E+00  0.0000000E+00  0.0000000E+00  0.0000000E+00  0.0000000E+00  0.0000000E+00  0.0000000E+00  0.0000000E+00  0.0000000E+00  0.0000000E+00  0.0000000E+00  0.0000000E+00  0.0000000E+00  0.0000000E+00  0.0000000E+00  0.0000000E+00  0.0000000E+00  0.0000000E+00  0.0000000E+00  0.0000000E+00  0.0000000E+00  0.0000000E+00  0.0000000E+00  0.0000000E+00  0.0000000E+00  0.0000000E+00  0.0000000E+00  0.0000000E+00  0.0000000E+00  0.0000000E+00  0.0000000E+00  0.0000000E+00  0.0000000E+00  0.0000000E+00  0.0000000E+00  0.0000000E+00  0.0000000E+00  0.0000000E+00  0.0000000E+00  0.0000000E+00  0.0000000E+00  0.0000000E+00  0.0000000E+00  0.0000000E+00  0.0000000E+00  0.0000000E+00  0.0000000E+00  0.0000000E+00  0.0000000E+00  0.0000000E+00  0.0000000E+00  0.0000000E+00  0.0000000E+00  0.0000000E+00  0.0000000E+00  0.0000000E+00  0.0000000E+00  0.0000000E+00  0.0000000E+00  0.0000000E+00  0.0000000E+00  0.0000000E+00  0.0000000E+00  0.0000000E+00  0.0000000E+00  0.0000000E+00  0.0000000E+00  0.0000000E+00  0.0000000E+00  0.0000000E+00  0.0000000E+00  0.0000000E+00  0.0000000E+00  0.0000000E+00  0.0000000E+00  0.0000000E+00  0.0000000E+00  0.0000000E+00  0.0000000E+00  0.0000000E+00  0.0000000E+00  0.0000000E+00  0.0000000E+00  0.0000000E+00  0.0000000E+00  0.0000000E+00  0.0000000E+00  0.0000000E+00  0.0000000E+00  0.0000000E+00  0.0000000E+00  0.0000000E+00  0.0000000E+00  0.0000000E+00  0.0000000E+00  0.0000000E+00  0.0000000E+00  0.0000000E+00  0.0000000E+00  0.0000000E+00  0.0000000E+00  0.0000000E+00  0.0000000E+00  0.0000000E+00  0.0000000E+00  0.0000000E+00  0.0000000E+00  0.0000000E+00  0.0000000E+00  0.0000000E+00  0.0000000E+00  0.0000000E+00  0.0000000E+00  0.0000000E+00  0.0000000E+00  0.0000000E+00  0.0000000E+00  0.0000000E+00  0.0000000E+00  0.0000000E+00  0.0000000E+00  0.0000000E+00  0.0000000E+00  0.0000000E+00  0.0000000E+00  0.0000000E+00  0.0000000E+00  0.0000000E+00  0.0000000E+00  0.0000000E+00  0.0000000E+00  0.0000000E+00  0.0000000E+00  0.0000000E+00  0.0000000E+00  0.0000000E+00  0.0000000E+00  0.0000000E+00  0.0000000E+00  0.0000000E+00  0.0000000E+00  0.0000000E+00  0.0000000E+00  0.0000000E+00  0.0000000E+00  0.0000000E+00  0.0000000E+00  0.0000000E+00  0.0000000E+00  0.0000000E+00  0.0000000E+00  0.0000000E+00  0.0000000E+00  0.0000000E+00
  0.6299999E+00  0.0000000E+00  0.0000000E+00  0.0000000E+00  0.0000000E+00  0.0000000E+00  0.0000000E+00  0.0000000E+00  0.0000000E+00  0.0000000E+00  0.0000000E+00  0.0000000E+00  0.0000000E+00  0.0000000E+00  0.0000000E+00  0.0000000E+00  0.0000000E+00  0.0000000E+00  0.0000000E+00  0.0000000E+00  0.0000000E+00  0.0000000E+00  0.0000000E+00  0.0000000E+00  0.0000000E+00  0.0000000E+00  0.0000000E+00  0.0000000E+00  0.0000000E+00  0.0000000E+00  0.0000000E+00  0.0000000E+00  0.0000000E+00  0.0000000E+00  0.0000000E+00  0.0000000E+00  0.0000000E+00  0.0000000E+00  0.0000000E+00  0.0000000E+00  0.0000000E+00  0.0000000E+00  0.0000000E+00  0.0000000E+00  0.0000000E+00  0.0000000E+00  0.0000000E+00  0.0000000E+00  0.0000000E+00  0.0000000E+00  0.0000000E+00  0.0000000E+00  0.0000000E+00  0.0000000E+00  0.0000000E+00  0.0000000E+00  0.0000000E+00  0.0000000E+00  0.0000000E+00  0.0000000E+00  0.0000000E+00  0.0000000E+00  0.0000000E+00  0.0000000E+00  0.0000000E+00  0.0000000E+00  0.0000000E+00  0.0000000E+00  0.0000000E+00  0.0000000E+00  0.0000000E+00  0.0000000E+00  0.0000000E+00  0.0000000E+00  0.0000000E+00  0.0000000E+00  0.0000000E+00  0.0000000E+00  0.0000000E+00  0.0000000E+00  0.0000000E+00  0.0000000E+00  0.0000000E+00  0.0000000E+00  0.0000000E+00  0.0000000E+00  0.0000000E+00  0.0000000E+00  0.0000000E+00  0.0000000E+00  0.0000000E+00  0.0000000E+00  0.0000000E+00  0.0000000E+00  0.0000000E+00  0.0000000E+00  0.0000000E+00  0.0000000E+00  0.0000000E+00  0.0000000E+00  0.0000000E+00  0.0000000E+00  0.0000000E+00  0.0000000E+00  0.0000000E+00  0.0000000E+00  0.0000000E+00  0.0000000E+00  0.0000000E+00  0.0000000E+00  0.0000000E+00  0.0000000E+00  0.0000000E+00  0.0000000E+00  0.0000000E+00  0.0000000E+00  0.0000000E+00  0.0000000E+00  0.0000000E+00  0.0000000E+00  0.0000000E+00  0.0000000E+00  0.0000000E+00  0.0000000E+00  0.0000000E+00  0.0000000E+00  0.0000000E+00  0.0000000E+00  0.0000000E+00  0.0000000E+00  0.0000000E+00  0.0000000E+00  0.0000000E+00  0.0000000E+00  0.0000000E+00  0.0000000E+00  0.0000000E+00  0.0000000E+00  0.0000000E+00  0.0000000E+00  0.0000000E+00  0.0000000E+00  0.0000000E+00  0.0000000E+00  0.0000000E+00  0.0000000E+00  0.0000000E+00  0.0000000E+00  0.0000000E+00  0.0000000E+00  0.0000000E+00  0.0000000E+00  0.0000000E+00  0.0000000E+00  0.0000000E+00  0.0000000E+00  0.0000000E+00  0.0000000E+00  0.0000000E+00  0.0000000E+00  0.0000000E+00  0.0000000E+00  0.0000000E+00  0.0000000E+00  0.0000000E+00  0.0000000E+00  0.0000000E+00  0.0000000E+00  0.0000000E+00  0.0000000E+00  0.0000000E+00  0.0000000E+00  0.0000000E+00  0.0000000E+00  0.0000000E+00  0.0000000E+00  0.0000000E+00  0.0000000E+00  0.0000000E+00  0.0000000E+00  0.0000000E+00  0.0000000E+00  0.0000000E+00  0.0000000E+00  0.0000000E+00  0.0000000E+00  0.0000000E+00  0.0000000E+00  0.0000000E+00  0.0000000E+00  0.0000000E+00  0.0000000E+00  0.0000000E+00  0.0000000E+00  0.0000000E+00  0.0000000E+00  0.0000000E+00  0.0000000E+00  0.0000000E+00  0.0000000E+00  0.0000000E+00
  0.6599998E+00  0.0000000E+00  0.0000000E+00  0.0000000E+00  0.0000000E+00  0.0000000E+00  0.0000000E+00  0.0000000E+00  0.0000000E+00  0.0000000E+00  0.0000000E+00  0.0000000E+00  0.0000000E+00  0.0000000E+00  0.0000000E+00  0.0000000E+00  0.0000000E+00  0.0000000E+00  0.0000000E+00  0.0000000E+00  0.0000000E+00  0.0000000E+00  0.0000000E+00  0.0000000E+00  0.0000000E+00  0.0000000E+00  0.0000000E+00  0.0000000E+00  0.0000000E+00  0.0000000E+00  0.0000000E+00  0.0000000E+00  0.0000000E+00  0.0000000E+00  0.0000000E+00  0.0000000E+00  0.0000000E+00  0.0000000E+00  0.0000000E+00  0.0000000E+00  0.0000000E+00  0.0000000E+00  0.0000000E+00  0.0000000E+00  0.0000000E+00  0.0000000E+00  0.0000000E+00  0.0000000E+00  0.0000000E+00  0.0000000E+00  0.0000000E+00  0.0000000E+00  0.0000000E+00  0.0000000E+00  0.0000000E+00  0.0000000E+00  0.0000000E+00  0.0000000E+00  0.0000000E+00  0.0000000E+00  0.0000000E+00  0.0000000E+00  0.0000000E+00  0.0000000E+00  0.0000000E+00  0.0000000E+00  0.0000000E+00  0.0000000E+00  0.0000000E+00  0.0000000E+00  0.0000000E+00  0.0000000E+00  0.0000000E+00  0.0000000E+00  0.0000000E+00  0.0000000E+00  0.0000000E+00  0.0000000E+00  0.0000000E+00  0.0000000E+00  0.0000000E+00  0.0000000E+00  0.0000000E+00  0.0000000E+00  0.0000000E+00  0.0000000E+00  0.0000000E+00  0.0000000E+00  0.0000000E+00  0.0000000E+00  0.0000000E+00  0.0000000E+00  0.0000000E+00  0.0000000E+00  0.0000000E+00  0.0000000E+00  0.0000000E+00  0.0000000E+00  0.0000000E+00  0.0000000E+00  0.0000000E+00  0.0000000E+00  0.0000000E+00  0.0000000E+00  0.0000000E+00  0.0000000E+00  0.0000000E+00  0.0000000E+00  0.0000000E+00  0.0000000E+00  0.0000000E+00  0.0000000E+00  0.0000000E+00  0.0000000E+00  0.0000000E+00  0.0000000E+00  0.0000000E+00  0.0000000E+00  0.0000000E+00  0.0000000E+00  0.0000000E+00  0.0000000E+00  0.0000000E+00  0.0000000E+00  0.0000000E+00  0.0000000E+00  0.0000000E+00  0.0000000E+00  0.0000000E+00  0.0000000E+00  0.0000000E+00  0.0000000E+00  0.0000000E+00  0.0000000E+00  0.0000000E+00  0.0000000E+00  0.0000000E+00  0.0000000E+00  0.0000000E+00  0.0000000E+00  0.0000000E+00  0.0000000E+00  0.0000000E+00  0.0000000E+00  0.0000000E+00  0.0000000E+00  0.0000000E+00  0.0000000E+00  0.0000000E+00  0.0000000E+00  0.0000000E+00  0.0000000E+00  0.0000000E+00  0.0000000E+00  0.0000000E+00  0.0000000E+00  0.0000000E+00  0.0000000E+00  0.0000000E+00  0.0000000E+00  0.0000000E+00  0.0000000E+00  0.0000000E+00  0.0000000E+00  0.0000000E+00  0.0000000E+00  0.0000000E+00  0.0000000E+00  0.0000000E+00  0.0000000E+00  0.0000000E+00  0.0000000E+00  0.0000000E+00  0.0000000E+00  0.0000000E+00  0.0000000E+00  0.0000000E+00  0.0000000E+00  0.0000000E+00  0.0000000E+00  0.0000000E+00  0.0000000E+00  0.0000000E+00  0.0000000E+00  0.0000000E+00  0.0000000E+00  0.0000000E+00  0.0000000E+00  0.0000000E+00  0.0000000E+00  0.0000000E+00  0.0000000E+00  0.0000000E+00  0.0000000E+00  0.0000000E+00  0.0000000E+00  0.0000000E+00  0.0000000E+00  0.0000000E+00  0.0000000E+00  0.0000000E+00
  0.6899998E+00  0.0000000E+00  0.0000000E+00  0.0000000E+00  0.0000000E+00  0.0000000E+00  0.0000000E+00  0.0000000E+00  0.0000000E+00  0.0000000E+00  0.0000000E+00  0.0000000E+00  0.0000000E+00  0.0000000E+00  0.0000000E+00  0.0000000E+00  0.0000000E+00  0.0000000E+00  0.0000000E+00  0.0000000E+00  0.0000000E+00  0.0000000E+00  0.0000000E+00  0.0000000E+00  0.0000000E+00  0.0000000E+00  0.0000000E+00  0.0000000E+00  0.0000000E+00  0.0000000E+00  0.0000000E+00  0.0000000E+00  0.0000000E+00  0.0000000E+00  0.0000000E+00  0.0000000E+00  0.0000000E+00  0.0000000E+00  0.0000000E+00  0.0000000E+00  0.0000000E+00  0.0000000E+00  0.0000000E+00  0.0000000E+00  0.0000000E+00  0.0000000E+00  0.0000000E+00  0.0000000E+00  0.0000000E+00  0.0000000E+00  0.0000000E+00  0.0000000E+00  0.0000000E+00  0.0000000E+00  0.0000000E+00  0.0000000E+00  0.0000000E+00  0.0000000E+00  0.0000000E+00  0.0000000E+00  0.0000000E+00  0.0000000E+00  0.0000000E+00  0.0000000E+00  0.0000000E+00  0.0000000E+00  0.0000000E+00  0.0000000E+00  0.0000000E+00  0.0000000E+00  0.0000000E+00  0.0000000E+00  0.0000000E+00  0.0000000E+00  0.0000000E+00  0.0000000E+00  0.0000000E+00  0.0000000E+00  0.0000000E+00  0.0000000E+00  0.0000000E+00  0.0000000E+00  0.0000000E+00  0.0000000E+00  0.0000000E+00  0.0000000E+00  0.0000000E+00  0.0000000E+00  0.0000000E+00  0.0000000E+00  0.0000000E+00  0.0000000E+00  0.0000000E+00  0.0000000E+00  0.0000000E+00  0.0000000E+00  0.0000000E+00  0.0000000E+00  0.0000000E+00  0.0000000E+00  0.0000000E+00  0.0000000E+00  0.0000000E+00  0.0000000E+00  0.0000000E+00  0.0000000E+00  0.0000000E+00  0.0000000E+00  0.0000000E+00  0.0000000E+00  0.0000000E+00  0.0000000E+00  0.0000000E+00  0.0000000E+00  0.0000000E+00  0.0000000E+00  0.0000000E+00  0.0000000E+00  0.0000000E+00  0.0000000E+00  0.0000000E+00  0.0000000E+00  0.0000000E+00  0.0000000E+00  0.0000000E+00  0.0000000E+00  0.0000000E+00  0.0000000E+00  0.0000000E+00  0.0000000E+00  0.0000000E+00  0.0000000E+00  0.0000000E+00  0.0000000E+00  0.0000000E+00  0.0000000E+00  0.0000000E+00  0.0000000E+00  0.0000000E+00  0.0000000E+00  0.0000000E+00  0.0000000E+00  0.0000000E+00  0.0000000E+00  0.0000000E+00  0.0000000E+00  0.0000000E+00  0.0000000E+00  0.0000000E+00  0.0000000E+00  0.0000000E+00  0.0000000E+00  0.0000000E+00  0.0000000E+00  0.0000000E+00  0.0000000E+00  0.0000000E+00  0.0000000E+00  0.0000000E+00  0.0000000E+00  0.0000000E+00  0.0000000E+00  0.0000000E+00  0.0000000E+00  0.0000000E+00  0.0000000E+00  0.0000000E+00  0.0000000E+00  0.0000000E+00  0.0000000E+00  0.0000000E+00  0.0000000E+00  0.0000000E+00  0.0000000E+00  0.0000000E+00  0.0000000E+00  0.0000000E+00  0.0000000E+00  0.0000000E+00  0.0000000E+00  0.0000000E+00  0.0000000E+00  0.0000000E+00  0.0000000E+00  0.0000000E+00  0.0000000E+00  0.0000000E+00  0.0000000E+00  0.0000000E+00  0.0000000E+00  0.0000000E+00  0.0000000E+00  0.0000000E+00  0.0000000E+00  0.0000000E+00  0.0000000E+00  0.0000000E+00  0.0000000E+00  0.0000000E+00  0.0000000E+00  0.0000000E+00
  0.7199998E+00  0.0000000E+00  0.0000000E+00  0.0000000E+00  0.0000000E+00  0.0000000E+00  0.0000000E+00  0.0000000E+00  0.0000000E+00  0.0000000E+00  0.0000000E+00  0.0000000E+00  0.0000000E+00  0.0000000E+00  0.0000000E+00  0.0000000E+00  0.0000000E+00  0.0000000E+00  0.0000000E+00  0.0000000E+00  0.0000000E+00  0.0000000E+00  0.0000000E+00  0.0000000E+00  0.0000000E+00  0.0000000E+00  0.0000000E+00  0.0000000E+00  0.0000000E+00  0.0000000E+00  0.0000000E+00  0.0000000E+00  0.0000000E+00  0.0000000E+00  0.0000000E+00  0.0000000E+00  0.0000000E+00  0.0000000E+00  0.0000000E+00  0.0000000E+00  0.0000000E+00  0.0000000E+00  0.0000000E+00  0.0000000E+00  0.0000000E+00  0.0000000E+00  0.0000000E+00  0.0000000E+00  0.0000000E+00  0.0000000E+00  0.0000000E+00  0.0000000E+00  0.0000000E+00  0.0000000E+00  0.0000000E+00  0.0000000E+00  0.0000000E+00  0.0000000E+00  0.0000000E+00  0.0000000E+00  0.0000000E+00  0.0000000E+00  0.0000000E+00  0.0000000E+00  0.0000000E+00  0.0000000E+00  0.0000000E+00  0.0000000E+00  0.0000000E+00  0.0000000E+00  0.0000000E+00  0.0000000E+00  0.0000000E+00  0.0000000E+00  0.0000000E+00  0.0000000E+00  0.0000000E+00  0.0000000E+00  0.0000000E+00  0.0000000E+00  0.0000000E+00  0.0000000E+00  0.0000000E+00  0.0000000E+00  0.0000000E+00  0.0000000E+00  0.0000000E+00  0.0000000E+00  0.0000000E+00  0.0000000E+00  0.0000000E+00  0.0000000E+00  0.0000000E+00  0.0000000E+00  0.0000000E+00  0.0000000E+00  0.0000000E+00  0.0000000E+00  0.0000000E+00  0.0000000E+00  0.0000000E+00  0.0000000E+00  0.0000000E+00  0.0000000E+00  0.0000000E+00  0.0000000E+00  0.0000000E+00  0.0000000E+00  0.0000000E+00  0.0000000E+00  0.0000000E+00  0.0000000E+00  0.0000000E+00  0.0000000E+00  0.0000000E+00  0.0000000E+00  0.0000000E+00  0.0000000E+00  0.0000000E+00  0.0000000E+00  0.0000000E+00  0.0000000E+00  0.0000000E+00  0.0000000E+00  0.0000000E+00  0.0000000E+00  0.0000000E+00  0.0000000E+00  0.0000000E+00  0.0000000E+00  0.0000000E+00  0.0000000E+00  0.0000000E+00  0.0000000E+00  0.0000000E+00  0.0000000E+00  0.0000000E+00  0.0000000E+00  0.0000000E+00  0.0000000E+00  0.0000000E+00  0.0000000E+00  0.0000000E+00  0.0000000E+00  0.0000000E+00  0.0000000E+00  0.0000000E+00  0.0000000E+00  0.0000000E+00  0.0000000E+00  0.0000000E+00  0.0000000E+00  0.0000000E+00  0.0000000E+00  0.0000000E+00  0.0000000E+00  0.0000000E+00  0.0000000E+00  0.0000000E+00  0.0000000E+00  0.0000000E+00  0.0000000E+00  0.0000000E+00  0.0000000E+00  0.0000000E+00  0.0000000E+00  0.0000000E+00  0.0000000E+00  0.0000000E+00  0.0000000E+00  0.0000000E+00  0.0000000E+00  0.0000000E+00  0.0000000E+00  0.0000000E+00  0.0000000E+00  0.0000000E+00  0.0000000E+00  0.0000000E+00  0.0000000E+00  0.0000000E+00  0.0000000E+00  0.0000000E+00  0.0000000E+00  0.0000000E+00  0.0000000E+00  0.0000000E+00  0.0000000E+00  0.0000000E+00  0.0000000E+00  0.0000000E+00  0.0000000E+00  0.0000000E+00  0.0000000E+00  0.0000000E+00  0.0000000E+00  0.0000000E+00  0.0000000E+00  0.0000000E+00  0.0000000E+00  0.0000000E+00
  0.7499998E+00  0.0000000E+00  0.0000000E+00  0.0000000E+00  0.0000000E+00  0.0000000E+00  0.0000000E+00  0.0000000E+00  0.0000000E+00  0.0000000E+00  0.0000000E+00  0.0000000E+00  0.0000000E+00  0.0000000E+00  0.0000000E+00  0.0000000E+00  0.0000000E+00  0.0000000E+00  0.0000000E+00  0.0000000E+00  0.0000000E+00  0.0000000E+00  0.0000000E+00  0.0000000E+00  0.0000000E+00  0.0000000E+00  0.0000000E+00  0.0000000E+00  0.0000000E+00  0.0000000E+00  0.0000000E+00  0.0000000E+00  0.0000000E+00  0.0000000E+00  0.0000000E+00  0.0000000E+00  0.0000000E+00  0.0000000E+00  0.0000000E+00  0.0000000E+00  0.0000000E+00  0.0000000E+00  0.0000000E+00  0.0000000E+00  0.0000000E+00  0.0000000E+00  0.0000000E+00  0.0000000E+00  0.0000000E+00  0.0000000E+00  0.0000000E+00  0.0000000E+00  0.0000000E+00  0.0000000E+00  0.0000000E+00  0.0000000E+00  0.0000000E+00  0.0000000E+00  0.0000000E+00  0.0000000E+00  0.0000000E+00  0.2690956E-02  0.4223753E-01  0.0000000E+00  0.0000000E+00  0.0000000E+00  0.0000000E+00  0.0000000E+00  0.0000000E+00  0.0000000E+00  0.0000000E+00  0.0000000E+00  0.0000000E+00  0.0000000E+00  0.0000000E+00  0.0000000E+00  0.0000000E+00  0.0000000E+00  0.0000000E+00  0.0000000E+00  0.0000000E+00  0.0000000E+00  0.0000000E+00  0.0000000E+00  0.0000000E+00  0.0000000E+00  0.0000000E+00  0.0000000E+00  0.0000000E+00  0.0000000E+00  0.0000000E+00  0.0000000E+00  0.0000000E+00  0.0000000E+00  0.0000000E+00  0.0000000E+00  0.0000000E+00  0.0000000E+00  0.0000000E+00  0.0000000E+00  0.0000000E+00  0.0000000E+00  0.0000000E+00  0.0000000E+00  0.0000000E+00  0.0000000E+00  0.0000000E+00  0.0000000E+00  0.0000000E+00  0.0000000E+00  0.0000000E+00  0.0000000E+00  0.0000000E+00  0.0000000E+00  0.0000000E+00  0.0000000E+00  0.0000000E+00  0.0000000E+00  0.0000000E+00  0.0000000E+00  0.0000000E+00  0.0000000E+00  0.0000000E+00  0.0000000E+00  0.0000000E+00  0.0000000E+00  0.0000000E+00  0.0000000E+00  0.0000000E+00  0.0000000E+00  0.0000000E+00  0.0000000E+00  0.0000000E+00  0.0000000E+00  0.0000000E+00  0.0000000E+00  0.0000000E+00  0.0000000E+00  0.0000000E+00  0.0000000E+00  0.0000000E+00  0.0000000E+00  0.0000000E+00  0.0000000E+00  0.0000000E+00  0.0000000E+00  0.0000000E+00  0.0000000E+00  0.0000000E+00  0.0000000E+00  0.0000000E+00  0.0000000E+00  0.0000000E+00  0.0000000E+00  0.0000000E+00  0.0000000E+00  0.0000000E+00  0.0000000E+00  0.0000000E+00  0.0000000E+00  0.0000000E+00  0.0000000E+00  0.0000000E+00  0.0000000E+00  0.0000000E+00  0.0000000E+00  0.0000000E+00  0.0000000E+00  0.0000000E+00  0.0000000E+00  0.0000000E+00  0.0000000E+00  0.0000000E+00  0.0000000E+00  0.0000000E+00  0.0000000E+00  0.0000000E+00  0.0000000E+00  0.0000000E+00  0.0000000E+00  0.0000000E+00  0.0000000E+00  0.0000000E+00  0.0000000E+00  0.0000000E+00  0.0000000E+00  0.0000000E+00  0.0000000E+00  0.0000000E+00  0.0000000E+00  0.0000000E+00  0.0000000E+00  0.0000000E+00  0.0000000E+00  0.0000000E+00  0.0000000E+00  0.0000000E+00  0.0000000E+00  0.0000000E+00  0.0000000E+00  0.0000000E+00
  0.7799997E+00  0.0000000E+00  0.0000000E+00  0.0000000E+00  0.0000000E+00  0.0000000E+00  0.0000000E+00  0.0000000E+00  0.0000000E+00  0.0000000E+00  0.0000000E+00  0.0000000E+00  0.0000000E+00  0.0000000E+00  0.0000000E+00  0.0000000E+00  0.0000000E+00  0.0000000E+00  0.0000000E+00  0.0000000E+00  0.0000000E+00  0.0000000E+00  0.0000000E+00  0.0000000E+00  0.0000000E+00  0.0000000E+00  0.0000000E+00  0.0000000E+00  0.0000000E+00  0.0000000E+00  0.0000000E+00  0.0000000E+00  0.0000000E+00  0.0000000E+00  0.0000000E+00  0.0000000E+00  0.0000000E+00  0.0000000E+00  0.0000000E+00  0.0000000E+00  0.0000000E+00  0.0000000E+00  0.0000000E+00  0.0000000E+00  0.0000000E+00  0.0000000E+00  0.0000000E+00  0.0000000E+00  0.0000000E+00  0.0000000E+00  0.0000000E+00  0.0000000E+00  0.0000000E+00  0.0000000E+00  0.0000000E+00  0.0000000E+00  0.0000000E+00  0.0000000E+00  0.0000000E+00  0.0000000E+00  0.0000000E+00  0.1067820E-01  0.8081843E-01  0.0000000E+00  0.0000000E+00  0.0000000E+00  0.0000000E+00  0.0000000E+00  0.0000000E+00  0.0000000E+00  0.0000000E+00  0.0000000E+00  0.0000000E+00  0.0000000E+00  0.0000000E+00  0.0000000E+00  0.0000000E+00  0.0000000E+00  0.0000000E+00  0.0000000E+00  0.0000000E+00  0.0000000E+00  0.0000000E+00  0.0000000E+00  0.0000000E+00  0.0000000E+00  0.0000000E+00  0.0000000E+00  0.0000000E+00  0.0000000E+00  0.0000000E+00  0.0000000E+00  0.0000000E+00  0.0000000E+00  0.0000000E+00  0.0000000E+00  0.0000000E+00  0.0000000E+00  0.0000000E+00  0.0000000E+00  0.0000000E+00  0.0000000E+00  0.0000000E+00  0.0000000E+00  0.0000000E+00  0.0000000E+00  0.0000000E+00  0.0000000E+00  0.0000000E+00  0.0000000E+00  0.0000000E+00  0.0000000E+00  0.0000000E+00  0.0000000E+00  0.0000000E+00  0.0000000E+00  0.0000000E+00  0.0000000E+00  0.0000000E+00  0.0000000E+00  0.0000000E+00  0.0000000E+00  0.0000000E+00  0.0000000E+00  0.0000000E+00  0.0000000E+00  0.0000000E+00  0.0000000E+00  0.0000000E+00  0.0000000E+00  0.0000000E+00  0.0000000E+00  0.0000000E+00  0.0000000E+00  0.0000000E+00  0.0000000E+00  0.0000000E+00  0.0000000E+00  0.0000000E+00  0.0000000E+00  0.0000000E+00  0.0000000E+00  0.0000000E+00  0.0000000E+00  0.0000000E+00  0.0000000E+00  0.0000000E+00  0.0000000E+00  0.0000000E+00  0.0000000E+00  0.0000000E+00  0.0000000E+00  0.0000000E+00  0.0000000E+00  0.0000000E+00  0.0000000E+00  0.0000000E+00  0.0000000E+00  0.0000000E+00  0.0000000E+00  0.0000000E+00  0.0000000E+00  0.0000000E+00  0.0000000E+00  0.0000000E+00  0.0000000E+00  0.0000000E+00  0.0000000E+00  0.0000000E+00  0.0000000E+00  0.0000000E+00  0.0000000E+00  0.0000000E+00  0.0000000E+00  0.0000000E+00  0.0000000E+00  0.0000000E+00  0.0000000E+00  0.0000000E+00  0.0000000E+00  0.0000000E+00  0.0000000E+00  0.0000000E+00  0.0000000E+00  0.0000000E+00  0.0000000E+00  0.0000000E+00  0.0000000E+00  0.0000000E+00  0.0000000E+00  0.0000000E+00  0.0000000E+00  0.0000000E+00  0.0000000E+00  0.0000000E+00  0.0000000E+00  0.0000000E+00  0.0000000E+00  0.0000000E+00  0.0000000E+00  0.0000000E+00
  0.8099997E+00  0.0000000E+00  0.0000000E+00  0.0000000E+00  0.0000000E+00  0.0000000E+00  0.0000000E+00  0.0000000E+00  0.0000000E+00  0.0000000E+00  0.0000000E+00  0.0000000E+00  0.0000000E+00  0.0000000E+00  0.0000000E+00  0.0000000E+00  0.0000000E+00  0.0000000E+00  0.0000000E+00  0.0000000E+00  0.0000000E+00  0.0000000E+00  0.0000000E+00  0.0000000E+00  0.0000000E+00  0.0000000E+00  0.0000000E+00  0.0000000E+00  0.0000000E+00  0.0000000E+00  0.0000000E+00  0.0000000E+00  0.0000000E+00  0.0000000E+00  0.0000000E+00  0.0000000E+00  0.0000000E+00  0.0000000E+00  0.0000000E+00  0.0000000E+00  0.0000000E+00  0.0000000E+00  0.0000000E+00  0.0000000E+00  0.0000000E+00  0.0000000E+00  0.0000000E+00  0.0000000E+00  0.0000000E+00  0.0000000E+00  0.0000000E+00  0.0000000E+00  0.0000000E+00  0.0000000E+00  0.0000000E+00  0.0000000E+00  0.0000000E+00  0.0000000E+00  0.0000000E+00  0.0000000E+00  0.0000000E+00  0.9742988E-02  0.7527664E-01  0.0000000E+00  0.0000000E+00  0.0000000E+00  0.0000000E+00  0.0000000E+00  0.0000000E+00  0.0000000E+00  0.0000000E+00  0.0000000E+00  0.0000000E+00  0.0000000E+00  0.0000000E+00  0.0000000E+00  0.0000000E+00  0.0000000E+00  0.0000000E+00  0.0000000E+00  0.0000000E+00  0.0000000E+00  0.0000000E+00  0.0000000E+00  0.0000000E+00  0.0000000E+00  0.0000000E+00  0.0000000E+00  0.0000000E+00  0.0000000E+00  0.0000000E+00  0.0000000E+00  0.0000000E+00  0.0000000E+00  0.0000000E+00  0.0000000E+00  0.0000000E+00  0.0000000E+00  0.0000000E+00  0.0000000E+00  0.0000000E+00  0.0000000E+00  0.0000000E+00  0.0000000E+00  0.0000000E+00  0.0000000E+00  0.0000000E+00  0.0000000E+00  0.0000000E+00  0.0000000E+00  0.0000000E+00  0.0000000E+00  0.0000000E+00  0.0000000E+00  0.0000000E+00  0.0000000E+00  0.0000000E+00  0.0000000E+00  0.0000000E+00  0.0000000E+00  0.0000000E+00  0.0000000E+00  0.0000000E+00  0.0000000E+00  0.0000000E+00  0.0000000E+00  0.0000000E+00  0.0000000E+00  0.0000000E+00  0.0000000E+00  0.0000000E+00  0.0000000E+00  0.0000000E+00  0.0000000E+00  0.0000000E+00  0.0000000E+00  0.0000000E+00  0.0000000E+00  0.0000000E+00  0.0000000E+00  0.0000000E+00  0.0000000E+00  0.0000000E+00  0.0000000E+00  0.0000000E+00  0.0000000E+00  0.0000000E+00  0.0000000E+00  0.0000000E+00  0.0000000E+00  0.0000000E+00  0.0000000E+00  0.0000000E+00  0.0000000E+00  0.0000000E+00  0.0000000E+00  0.0000000E+00  0.0000000E+00  0.0000000E+00  0.0000000E+00  0.0000000E+00  0.0000000E+00  0.0000000E+00  0.0000000E+00  0.0000000E+00  0.0000000E+00  0.0000000E+00  0.0000000E+00  0.0000000E+00  0.0000000E+00  0.0000000E+00  0.0000000E+00  0.0000000E+00  0.0000000E+00  0.0000000E+00  0.0000000E+00  0.0000000E+00  0.0000000E+00  0.0000000E+00  0.0000000E+00  0.0000000E+00  0.0000000E+00  0.0000000E+00  0.0000000E+00  0.0000000E+00  0.0000000E+00  0.0000000E+00  0.0000000E+00  0.0000000E+00  0.0000000E+00  0.0000000E+00  0.0000000E+00  0.0000000E+00  0.0000000E+00  0.0000000E+00  0.0000000E+00  0.0000000E+00  0.0000000E+00  0.0000000E+00  0.0000000E+00  0.0000000E+00
  0.8399997E+00  0.0000000E+00  0.0000000E+00  0.0000000E+00  0.0000000E+00  0.0000000E+00  0.0000000E+00  0.0000000E+00  0.0000000E+00  0.0000000E+00  0.0000000E+00  0.0000000E+00  0.0000000E+00  0.0000000E+00  0.0000000E+00  0.0000000E+00  0.0000000E+00  0.0000000E+00  0.0000000E+00  0.0000000E+00  0.0000000E+00  0.0000000E+00  0.0000000E+00  0.0000000E+00  0.0000000E+00  0.0000000E+00  0.0000000E+00  0.0000000E+00  0.0000000E+00  0.0000000E+00  0.0000000E+00  0.0000000E+00  0.0000000E+00  0.0000000E+00  0.0000000E+00  0.0000000E+00  0.0000000E+00  0.0000000E+00  0.0000000E+00  0.0000000E+00  0.0000000E+00  0.0000000E+00  0.0000000E+00  0.0000000E+00  0.0000000E+00  0.0000000E+00  0.0000000E+00  0.0000000E+00  0.0000000E+00  0.0000000E+00  0.0000000E+00  0.0000000E+00  0.0000000E+00  0.0000000E+00  0.0000000E+00  0.0000000E+00  0.0000000E+00  0.1330930E-02  0.3648717E-01  0.0000000E+00  0.0000000E+00  0.5421894E-01  0.1774847E+00  0.0000000E+00  0.0000000E+00  0.0000000E+00  0.0000000E+00  0.0000000E+00  0.0000000E+00  0.0000000E+00  0.0000000E+00  0.0000000E+00  0.0000000E+00  0.0000000E+00  0.0000000E+00  0.0000000E+00  0.0000000E+00  0.0000000E+00  0.0000000E+00  0.0000000E+00  0.0000000E+00  0.0000000E+00  0.0000000E+00  0.0000000E+00  0.0000000E+00  0.0000000E+00  0.0000000E+00  0.0000000E+00  0.0000000E+00  0.0000000E+00  0.0000000E+00  0.0000000E+00  0.0000000E+00  0.0000000E+00  0.0000000E+00  0.0000000E+00  0.0000000E+00  0.0000000E+00  0.0000000E+00  0.0000000E+00  0.0000000E+00  0.0000000E+00  0.0000000E+00  0.0000000E+00  0.0000000E+00  0.0000000E+00  0.0000000E+00  0.0000000E+00  0.0000000E+00  0.0000000E+00  0.0000000E+00  0.0000000E+00  0.0000000E+00  0.0000000E+00  0.0000000E+00  0.0000000E+00  0.0000000E+00  0.0000000E+00  0.0000000E+00  0.0000000E+00  0.0000000E+00  0.0000000E+00  0.0000000E+00  0.0000000E+00  0.0000000E+00  0.0000000E+00  0.0000000E+00  0.0000000E+00  0.0000000E+00  0.0000000E+00  0.0000000E+00  0.0000000E+00  0.0000000E+00  0.0000000E+00  0.0000000E+00  0.0000000E+00  0.0000000E+00  0.0000000E+00  0.0000000E+00  0.0000000E+00  0.0000000E+00  0.0000000E+00  0.0000000E+00  0.0000000E+00  0.0000000E+00  0.0000000E+00  0.0000000E+00  0.0000000E+00  0.0000000E+00  0.0000000E+00  0.0000000E+00  0.0000000E+00  0.0000000E+00  0.0000000E+00  0.0000000E+00  0.0000000E+00  0.0000000E+00  0.0000000E+00  0.0000000E+00  0.0000000E+00  0.0000000E+00  0.0000000E+00  0.0000000E+00  0.0000000E+00  0.0000000E+00  0.0000000E+00  0.0000000E+00  0.0000000E+00  0.0000000E+00  0.0000000E+00  0.0000000E+00  0.0000000E+00  0.0000000E+00  0.0000000E+00  0.0000000E+00  0.0000000E+00  0.0000000E+00  0.0000000E+00  0.0000000E+00  0.0000000E+00  0.0000000E+00  0.0000000E+00  0.0000000E+00  0.0000000E+00  0.0000000E+00  0.0000000E+00  0.0000000E+00  0.0000000E+00  0.0000000E+00  0.0000000E+00  0.0000000E+00  0.0000000E+00  0.0000000E+00  0.0000000E+00  0.0000000E+00  0.0000000E+00  0.0000000E+00  0.0000000E+00  0.0000000E+00  0.0000000E+00  0.0000000E+00
  0.8699996E+00  0.0000000E+00  0.0000000E+00  0.0000000E+00  0.0000000E+00  0.0000000E+00  0.0000000E+00  0.0000000E+00  0.0000000E+00  0.0000000E+00  0.0000000E+00  0.0000000E+00  0.0000000E+00  0.0000000E+00  0.0000000E+00  0.0000000E+00  0.0000000E+00  0.0000000E+00  0.0000000E+00  0.0000000E+00  0.0000000E+00  0.0000000E+00  0.0000000E+00  0.0000000E+00  0.0000000E+00  0.0000000E+00  0.0000000E+00  0.0000000E+00  0.0000000E+00  0.0000000E+00  0.0000000E+00  0.0000000E+00  0.0000000E+00  0.0000000E+00  0.0000000E+00  0.0000000E+00  0.0000000E+00  0.0000000E+00  0.0000000E+00  0.0000000E+00  0.0000000E+00  0.0000000E+00  0.0000000E+00  0.0000000E+00  0.0000000E+00  0.0000000E+00  0.0000000E+00  0.0000000E+00  0.0000000E+00  0.0000000E+00  0.0000000E+00  0.0000000E+00  0.0000000E+00  0.0000000E+00  0.0000000E+00  0.0000000E+00  0.0000000E+00  0.1633505E-02  0.3823988E-01  0.0000000E+00  0.0000000E+00  0.8097943E-01  0.1910824E+00  0.0000000E+00  0.0000000E+00  0.0000000E+00  0.0000000E+00  0.0000000E+00  0.0000000E+00  0.0000000E+00  0.0000000E+00  0.0000000E+00  0.0000000E+00  0.0000000E+00  0.0000000E+00  0.0000000E+00  0.0000000E+00  0.0000000E+00  0.0000000E+00  0.0000000E+00  0.0000000E+00  0.0000000E+00  0.0000000E+00  0.0000000E+00  0.0000000E+00  0.0000000E+00  0.0000000E+00  0.0000000E+00  0.0000000E+00  0.0000000E+00  0.0000000E+00  0.0000000E+00  0.0000000E+00  0.0000000E+00  0.0000000E+00  0.0000000E+00  0.0000000E+00  0.0000000E+00  0.0000000E+00  0.0000000E+00  0.0000000E+00  0.0000000E+00  0.0000000E+00  0.0000000E+00  0.0000000E+00  0.0000000E+00  0.0000000E+00  0.0000000E+00  0.0000000E+00  0.0000000E+00  0.0000000E+00  0.0000000E+00  0.0000000E+00  0.0000000E+00  0.0000000E+00  0.0000000E+00  0.0000000E+00  0.0000000E+00  0.0000000E+00  0.0000000E+00  0.0000000E+00  0.0000000E+00  0.0000000E+00  0.0000000E+00  0.0000000E+00  0.0000000E+00  0.0000000E+00  0.0000000E+00  0.0000000E+00  0.0000000E+00  0.0000000E+00  0.0000000E+00  0.0000000E+00  0.0000000E+00  0.0000000E+00  0.0000000E+00  0.0000000E+00  0.0000000E+00  0.0000000E+00  0.0000000E+00  0.0000000E+00  0.0000000E+00  0.0000000E+00  0.0000000E+00  0.0000000E+00  0.0000000E+00  0.0000000E+00  0.0000000E+00  0.0000000E+00  0.0000000E+00  0.0000000E+00  0.0000000E+00  0.0000000E+00  0.0000000E+00  0.0000000E+00  0.0000000E+00  0.0000000E+00  0.0000000E+00  0.0000000E+00  0.0000000E+00  0.0000000E+00  0.0000000E+00  0.0000000E+00  0.0000000E+00  0.0000000E+00  0.0000000E+00  0.0000000E+00  0.0000000E+00  0.0000000E+00  0.0000000E+00  0.0000000E+00  0.0000000E+00  0.0000000E+00  0.0000000E+00  0.0000000E+00  0.0000000E+00  0.0000000E+00  0.0000000E+00  0.0000000E+00  0.0000000E+00  0.0000000E+00  0.0000000E+00  0.0000000E+00  0.0000000E+00  0.0000000E+00  0.0000000E+00  0.0000000E+00  0.0000000E+00  0.0000000E+00  0.0000000E+00  0.0000000E+00  0.0000000E+00  0.0000000E+00  0.0000000E+00  0.0000000E+00  0.0000000E+00  0.0000000E+00  0.0000000E+00  0.0000000E+00  0.0000000E+00  0.0000000E+00
  0.8999996E+00  0.0000000E+00  0.0000000E+00  0.0000000E+00  0.0000000E+00  0.0000000E+00  0.0000000E+00  0.0000000E+00  0.0000000E+00  0.0000000E+00  0.0000000E+00  0.0000000E+00  0.0000000E+00  0.0000000E+00  0.0000000E+00  0.0000000E+00  0.0000000E+00  0.0000000E+00  0.0000000E+00  0.0000000E+00  0.0000000E+00  0.0000000E+00  0.0000000E+00  0.0000000E+00  0.0000000E+00  0.0000000E+00  0.0000000E+00  0.0000000E+00  0.0000000E+00  0.0000000E+00  0.0000000E+00  0.0000000E+00  0.0000000E+00  0.0000000E+00  0.0000000E+00  0.0000000E+00  0.0000000E+00  0.0000000E+00  0.0000000E+00  0.0000000E+00  0.0000000E+00  0.0000000E+00  0.0000000E+00  0.0000000E+00  0.0000000E+00  0.0000000E+00  0.0000000E+00  0.0000000E+00  0.0000000E+00  0.0000000E+00  0.0000000E+00  0.0000000E+00  0.0000000E+00  0.0000000E+00  0.0000000E+00  0.0000000E+00  0.0000000E+00  0.1515603E-01  0.1204618E+00  0.0000000E+00  0.0000000E+00  0.7110433E-01  0.1760445E+00  0.0000000E+00  0.0000000E+00  0.0000000E+00  0.0000000E+00  0.0000000E+00  0.0000000E+00  0.0000000E+00  0.0000000E+00  0.0000000E+00  0.0000000E+00  0.0000000E+00  0.0000000E+00  0.0000000E+00  0.0000000E+00  0.0000000E+00  0.0000000E+00  0.0000000E+00  0.0000000E+00  0.0000000E+00  0.0000000E+00  0.0000000E+00  0.0000000E+00  0.0000000E+00  0.0000000E+00  0.0000000E+00  0.0000000E+00  0.0000000E+00  0.0000000E+00  0.0000000E+00  0.0000000E+00  0.0000000E+00  0.0000000E+00  0.0000000E+00  0.0000000E+00  0.0000000E+00  0.0000000E+00  0.0000000E+00  0.0000000E+00  0.0000000E+00  0.0000000E+00  0.0000000E+00  0.0000000E+00  0.0000000E+00  0.0000000E+00  0.0000000E+00  0.0000000E+00  0.0000000E+00  0.0000000E+00  0.0000000E+00  0.0000000E+00  0.0000000E+00  0.0000000E+00  0.0000000E+00  0.0000000E+00  0.0000000E+00  0.0000000E+00  0.0000000E+00  0.0000000E+00  0.0000000E+00  0.0000000E+00  0.0000000E+00  0.0000000E+00  0.0000000E+00  0.0000000E+00  0.0000000E+00  0.0000000E+00  0.0000000E+00  0.0000000E+00  0.0000000E+00  0.0000000E+00  0.0000000E+00  0.0000000E+00  0.0000000E+00  0.0000000E+00  0.0000000E+00  0.0000000E+00  0.0000000E+00  0.0000000E+00  0.0000000E+00  0.0000000E+00  0.0000000E+00  0.0000000E+00  0.0000000E+00  0.0000000E+00  0.0000000E+00  0.0000000E+00  0.0000000E+00  0.0000000E+00  0.0000000E+00  0.0000000E+00  0.0000000E+00  0.0000000E+00  0.0000000E+00  0.0000000E+00  0.0000000E+00  0.0000000E+00  0.0000000E+00  0.0000000E+00  0.0000000E+00  0.0000000E+00  0.0000000E+00  0.0000000E+00  0.0000000E+00  0.0000000E+00  0.0000000E+00  0.0000000E+00  0.0000000E+00  0.0000000E+00  0.0000000E+00  0.0000000E+00  0.0000000E+00  0.0000000E+00  0.0000000E+00  0.0000000E+00  0.0000000E+00  0.0000000E+00  0.0000000E+00  0.0000000E+00  0.0000000E+00  0.0000000E+00  0.0000000E+00  0.0000000E+00  0.0000000E+00  0.0000000E+00  0.0000000E+00  0.0000000E+00  0.0000000E+00  0.0000000E+00  0.0000000E+00  0.0000000E+00  0.0000000E+00  0.0000000E+00  0.0000000E+00  0.0000000E+00  0.0000000E+00  0.0000000E+00  0.0000000E+00  0.0000000E+00
  0.9299996E+00  0.0000000E+00  0.0000000E+00  0.0000000E+00  0.0000000E+00  0.0000000E+00  0.0000000E+00  0.0000000E+00  0.0000000E+00  0.0000000E+00  0.0000000E+00  0.0000000E+00  0.0000000E+00  0.0000000E+00  0.0000000E+00  0.0000000E+00  0.0000000E+00  0.0000000E+00  0.0000000E+00  0.0000000E+00  0.0000000E+00  0.0000000E+00  0.0000000E+00  0.0000000E+00  0.0000000E+00  0.0000000E+00  0.0000000E+00  0.0000000E+00  0.0000000E+00  0.0000000E+00  0.0000000E+00  0.0000000E+00  0.0000000E+00  0.0000000E+00  0.0000000E+00  0.0000000E+00  0.0000000E+00  0.0000000E+00  0.0000000E+00  0.0000000E+00  0.0000000E+00  0.0000000E+00  0.0000000E+00  0.0000000E+00  0.0000000E+00  0.0000000E+00  0.0000000E+00  0.0000000E+00  0.0000000E+00  0.0000000E+00  0.0000000E+00  0.0000000E+00  0.0000000E+00  0.0000000E+00  0.0000000E+00  0.0000000E+00  0.0000000E+00  0.1226928E-01  0.1044072E+00  0.0000000E+00  0.0000000E+00  0.1030704E+00  0.2123889E+00  0.0000000E+00  0.0000000E+00  0.0000000E+00  0.0000000E+00  0.0000000E+00  0.0000000E+00  0.0000000E+00  0.0000000E+00  0.0000000E+00  0.0000000E+00  0.0000000E+00  0.0000000E+00  0.0000000E+00  0.0000000E+00  0.0000000E+00  0.0000000E+00  0.0000000E+00  0.0000000E+00  0.0000000E+00  0.0000000E+00  0.0000000E+00  0.0000000E+00  0.0000000E+00  0.0000000E+00  0.0000000E+00  0.0000000E+00  0.0000000E+00  0.0000000E+00  0.0000000E+00  0.0000000E+00  0.0000000E+00  0.0000000E+00  0.0000000E+00  0.0000000E+00  0.0000000E+00  0.0000000E+00  0.0000000E+00  0.0000000E+00  0.0000000E+00  0.0000000E+00  0.0000000E+00  0.0000000E+00  0.0000000E+00  0.0000000E+00  0.0000000E+00  0.0000000E+00  0.0000000E+00  0.0000000E+00  0.0000000E+00  0.0000000E+00  0.0000000E+00  0.0000000E+00  0.0000000E+00  0.0000000E+00  0.0000000E+00  0.0000000E+00  0.0000000E+00  0.0000000E+00  0.0000000E+00  0.0000000E+00  0.0000000E+00  0.0000000E+00  0.0000000E+00  0.0000000E+00  0.0000000E+00  0.0000000E+00  0.0000000E+00  0.0000000E+00  0.0000000E+00  0.0000000E+00  0.0000000E+00  0.0000000E+00  0.0000000E+00  0.0000000E+00  0.0000000E+00  0.0000000E+00  0.0000000E+00  0.0000000E+00  0.0000000E+00  0.0000000E+00  0.0000000E+00  0.0000000E+00  0.0000000E+00  0.0000000E+00  0.0000000E+00  0.0000000E+00  0.0000000E+00  0.0000000E+00  0.0000000E+00  0.0000000E+00  0.0000000E+00  0.0000000E+00  0.0000000E+00  0.0000000E+00  0.0000000E+00  0.0000000E+00  0.0000000E+00  0.0000000E+00  0.0000000E+00  0.0000000E+00  0.0000000E+00  0.0000000E+00  0.0000000E+00  0.0000000E+00  0.0000000E+00  0.0000000E+00  0.0000000E+00  0.0000000E+00  0.0000000E+00  0.0000000E+00  0.0000000E+00  0.0000000E+00  0.0000000E+00  0.0000000E+00  0.0000000E+00  0.0000000E+00  0.0000000E+00  0.0000000E+00  0.0000000E+00  0.0000000E+00  0.0000000E+00  0.0000000E+00  0.0000000E+00  0.0000000E+00  0.0000000E+00  0.0000000E+00  0.0000000E+00  0.0000000E+00  0.0000000E+00  0.0000000E+00  0.0000000E+00  0.0000000E+00  0.0000000E+00  0.0000000E+00  0.0000000E+00  0.0000000E+00  0.0000000E+00  0.0000000E+00
  0.9599996E+00  0.0000000E+00  0.0000000E+00  0.0000000E+00  0.0000000E+00  0.0000000E+00  0.0000000E+00  0.0000000E+00  0.0000000E+00  0.0000000E+00  0.0000000E+00  0.0000000E+00  0.0000000E+00  0.0000000E+00  0.0000000E+00  0.0000000E+00  0.0000000E+00  0.0000000E+00  0.0000000E+00  0.0000000E+00  0.0000000E+00  0.0000000E+00  0.0000000E+00  0.0000000E+00  0.0000000E+00  0.0000000E+00  0.0000000E+00  0.0000000E+00  0.0000000E+00  0.0000000E+00  0.0000000E+00  0.0000000E+00  0.0000000E+00  0.0000000E+00  0.0000000E+00  0.0000000E+00  0.0000000E+00  0.0000000E+00  0.0000000E+00  0.0000000E+00  0.0000000E+00  0.0000000E+00  0.0000000E+00  0.0000000E+00  0.0000000E+00  0.0000000E+00  0.0000000E+00  0.0000000E+00  0.0000000E+00  0.0000000E+00  0.0000000E+00  0.0000000E+00  0.0000000E+00  0.0000000E+00  0.0000000E+00  0.0000000E+00  0.0000000E+00  0.1794328E-01  0.1190676E+00  0.0000000E+00  0.0000000E+00  0.1114739E+00  0.1908332E+00  0.0000000E+00  0.0000000E+00  0.0000000E+00  0.0000000E+00  0.0000000E+00  0.0000000E+00  0.0000000E+00  0.0000000E+00  0.0000000E+00  0.0000000E+00  0.0000000E+00  0.0000000E+00  0.0000000E+00  0.0000000E+00  0.0000000E+00  0.0000000E+00  0.0000000E+00  0.0000000E+00  0.0000000E+00  0.0000000E+00  0.0000000E+00  0.0000000E+00  0.0000000E+00  0.0000000E+00  0.0000000E+00  0.0000000E+00  0.0000000E+00  0.0000000E+00  0.0000000E+00  0.0000000E+00  0.0000000E+00  0.0000000E+00  0.0000000E+00  0.0000000E+00  0.0000000E+00  0.0000000E+00  0.0000000E+00  0.0000000E+00  0.0000000E+00  0.0000000E+00  0.0000000E+00  0.0000000E+00  0.0000000E+00  0.0000000E+00  0.0000000E+00  0.0000000E+00  0.0000000E+00  0.0000000E+00  0.0000000E+00  0.0000000E+00  0.0000000E+00  0.0000000E+00  0.0000000E+00  0.0000000E+00  0.0000000E+00  0.0000000E+00  0.0000000E+00  0.0000000E+00  0.0000000E+00  0.0000000E+00  0.0000000E+00  0.0000000E+00  0.0000000E+00  0.0000000E+00  0.0000000E+00  0.0000000E+00  0.0000000E+00  0.0000000E+00  0.0000000E+00  0.0000000E+00  0.0000000E+00  0.0000000E+00  0.0000000E+00  0.0000000E+00  0.0000000E+00  0.0000000E+00  0.0000000E+00  0.0000000E+00  0.0000000E+00  0.0000000E+00  0.0000000E+00  0.0000000E+00  0.0000000E+00  0.0000000E+00  0.0000000E+00  0.0000000E+00  0.0000000E+00  0.0000000E+00  0.0000000E+00  0.0000000E+00  0.0000000E+00  0.0000000E+00  0.0000000E+00  0.0000000E+00  0.0000000E+00  0.0000000E+00  0.0000000E+00  0.0000000E+00  0.0000000E+00  0.0000000E+00  0.0000000E+00  0.0000000E+00  0.0000000E+00  0.0000000E+00  0.0000000E+00  0.0000000E+00  0.0000000E+00  0.0000000E+00  0.0000000E+00  0.0000000E+00  0.0000000E+00  0.0000000E+00  0.0000000E+00  0.0000000E+00  0.0000000E+00  0.0000000E+00  0.0000000E+00  0.0000000E+00  0.0000000E+00  0.0000000E+00  0.0000000E+00  0.0000000E+00  0.0000000E+00  0.0000000E+00  0.0000000E+00  0.0000000E+00  0.0000000E+00  0.0000000E+00  0.0000000E+00  0.0000000E+00  0.0000000E+00  0.0000000E+00  0.0000000E+00  0.0000000E+00  0.0000000E+00  0.0000000E+00  0.0000000E+00  0.0000000E+00
  0.9899995E+00  0.0000000E+00  0.0000000E+00  0.0000000E+00  0.0000000E+00  0.0000000E+00  0.0000000E+00  0.0000000E+00  0.0000000E+00  0.0000000E+00  0.0000000E+00  0.0000000E+00  0.0000000E+00  0.0000000E+00  0.0000000E+00  0.0000000E+00  0.0000000E+00  0.0000000E+00  0.0000000E+00  0.0000000E+00  0.0000000E+00  0.0000000E+00  0.0000000E+00  0.0000000E+00  0.0000000E+00  0.0000000E+00  0.0000000E+00  0.0000000E+00  0.0000000E+00  0.0000000E+00  0.0000000E+00  0.0000000E+00  0.0000000E+00  0.0000000E+00  0.0000000E+00  0.0000000E+00  0.0000000E+00  0.0000000E+00  0.0000000E+00  0.0000000E+00  0.0000000E+00  0.0000000E+00  0.0000000E+00  0.0000000E+00  0.0000000E+00  0.0000000E+00  0.0000000E+00  0.0000000E+00  0.0000000E+00  0.0000000E+00  0.0000000E+00  0.0000000E+00  0.0000000E+00  0.0000000E+00  0.0000000E+00  0.0000000E+00  0.0000000E+00  0.2405053E-01  0.1351205E+00  0.0000000E+00  0.0000000E+00  0.1082439E+00  0.1860222E+00  0.0000000E+00  0.0000000E+00  0.0000000E+00  0.0000000E+00  0.0000000E+00  0.0000000E+00  0.0000000E+00  0.0000000E+00  0.0000000E+00  0.0000000E+00  0.1875284E-04  0.2219334E-02  0.0000000E+00  0.0000000E+00  0.0000000E+00  0.0000000E+00  0.0000000E+00  0.0000000E+00  0.0000000E+00  0.0000000E+00  0.0000000E+00  0.0000000E+00  0.0000000E+00  0.0000000E+00  0.0000000E+00  0.0000000E+00  0.0000000E+00  0.0000000E+00  0.0000000E+00  0.0000000E+00  0.0000000E+00  0.0000000E+00  0.0000000E+00  0.0000000E+00  0.0000000E+00  0.0000000E+00  0.0000000E+00  0.0000000E+00  0.0000000E+00  0.0000000E+00  0.0000000E+00  0.0000000E+00  0.0000000E+00  0.0000000E+00  0.0000000E+00  0.0000000E+00  0.0000000E+00  0.0000000E+00  0.0000000E+00  0.0000000E+00  0.0000000E+00  0.0000000E+00  0.0000000E+00  0.0000000E+00  0.0000000E+00  0.0000000E+00  0.0000000E+00  0.0000000E+00  0.0000000E+00  0.0000000E+00  0.0000000E+00  0.0000000E+00  0.0000000E+00  0.0000000E+00  0.0000000E+00  0.0000000E+00  0.0000000E+00  0.0000000E+00  0.0000000E+00  0.0000000E+00  0.0000000E+00  0.0000000E+00  0.0000000E+00  0.0000000E+00  0.0000000E+00  0.0000000E+00  0.0000000E+00  0.0000000E+00  0.0000000E+00  0.0000000E+00  0.0000000E+00  0.0000000E+00  0.0000000E+00  0.0000000E+00  0.0000000E+00  0.0000000E+00  0.0000000E+00  0.0000000E+00  0.0000000E+00  0.0000000E+00  0.0000000E+00  0.0000000E+00  0.0000000E+00  0.0000000E+00  0.0000000E+00  0.0000000E+00  0.0000000E+00  0.0000000E+00  0.0000000E+00  0.0000000E+00  0.0000000E+00  0.0000000E+00  0.0000000E+00  0.0000000E+00  0.0000000E+00  0.0000000E+00  0.0000000E+00  0.0000000E+00  0.0000000E+00  0.0000000E+00  0.0000000E+00  0.0000000E+00  0.0000000E+00  0.0000000E+00  0.0000000E+00  0.0000000E+00  0.0000000E+00  0.0000000E+00  0.0000000E+00  0.0000000E+00  0.0000000E+00  0.0000000E+00  0.0000000E+00  0.0000000E+00  0.0000000E+00  0.0000000E+00  0.0000000E+00  0.0000000E+00  0.0000000E+00  0.0000000E+00  0.0000000E+00  0.0000000E+00  0.0000000E+00  0.0000000E+00  0.0000000E+00  0.0000000E+00  0.0000000E+00  0.0000000E+00
  0.1020000E+01  0.0000000E+00  0.0000000E+00  0.3351125E-05  0.3965931E-03  0.0000000E+00  0.0000000E+00  0.0000000E+00  0.0000000E+00  0.0000000E+00  0.0000000E+00  0.0000000E+00  0.0000000E+00  0.0000000E+00  0.0000000E+00  0.0000000E+00  0.0000000E+00  0.0000000E+00  0.0000000E+00  0.0000000E+00  0.0000000E+00  0.0000000E+00  0.0000000E+00  0.0000000E+00  0.0000000E+00  0.0000000E+00  0.0000000E+00  0.0000000E+00  0.0000000E+00  0.0000000E+00  0.0000000E+00  0.0000000E+00  0.0000000E+00  0.0000000E+00  0.0000000E+00  0.0000000E+00  0.0000000E+00  0.0000000E+00  0.0000000E+00  0.0000000E+00  0.0000000E+00  0.0000000E+00  0.0000000E+00  0.0000000E+00  0.0000000E+00  0.0000000E+00  0.0000000E+00  0.0000000E+00  0.0000000E+00  0.0000000E+00  0.0000000E+00  0.0000000E+00  0.0000000E+00  0.0000000E+00  0.0000000E+00  0.0000000E+00  0.0000000E+00  0.1171716E-01  0.9329308E-01  0.2058111E-04  0.2435720E-02  0.6388858E-01  0.1435188E+00  0.0000000E+00  0.0000000E+00  0.0000000E+00  0.0000000E+00  0.0000000E+00  0.0000000E+00  0.0000000E+00  0.0000000E+00  0.0000000E+00  0.0000000E+00  0.5264045E-04  0.3596591E-02  0.0000000E+00  0.0000000E+00  0.0000000E+00  0.0000000E+00  0.0000000E+00  0.0000000E+00  0.0000000E+00  0.0000000E+00  0.0000000E+00  0.0000000E+00  0.0000000E+00  0.0000000E+00  0.0000000E+00  0.0000000E+00  0.0000000E+00  0.0000000E+00  0.0000000E+00  0.0000000E+00  0.0000000E+00  0.0000000E+00  0.0000000E+00  0.0000000E+00  0.0000000E+00  0.0000000E+00  0.0000000E+00  0.0000000E+00  0.0000000E+00  0.0000000E+00  0.0000000E+00  0.0000000E+00  0.0000000E+00  0.0000000E+00  0.0000000E+00  0.0000000E+00  0.0000000E+00  0.0000000E+00  0.0000000E+00  0.0000000E+00  0.0000000E+00  0.0000000E+00  0.0000000E+00  0.0000000E+00  0.0000000E+00  0.0000000E+00  0.0000000E+00  0.0000000E+00  0.0000000E+00  0.0000000E+00  0.0000000E+00  0.0000000E+00  0.0000000E+00  0.0000000E+00  0.0000000E+00  0.0000000E+00  0.0000000E+00  0.0000000E+00  0.0000000E+00  0.0000000E+00  0.0000000E+00  0.0000000E+00  0.0000000E+00  0.0000000E+00  0.0000000E+00  0.0000000E+00  0.0000000E+00  0.0000000E+00  0.0000000E+00  0.0000000E+00  0.0000000E+00  0.0000000E+00  0.0000000E+00  0.0000000E+00  0.0000000E+00  0.0000000E+00  0.0000000E+00  0.0000000E+00  0.0000000E+00  0.0000000E+00  0.0000000E+00  0.0000000E+00  0.0000000E+00  0.0000000E+00  0.0000000E+00  0.0000000E+00  0.0000000E+00  0.0000000E+00  0.0000000E+00  0.0000000E+00  0.0000000E+00  0.0000000E+00  0.0000000E+00  0.0000000E+00  0.0000000E+00  0.0000000E+00  0.0000000E+00  0.0000000E+00  0.0000000E+00  0.0000000E+00  0.0000000E+00  0.0000000E+00  0.0000000E+00  0.0000000E+00  0.0000000E+00  0.0000000E+00  0.0000000E+00  0.0000000E+00  0.0000000E+00  0.0000000E+00  0.0000000E+00  0.0000000E+00  0.0000000E+00  0.0000000E+00  0.0000000E+00  0.0000000E+00  0.0000000E+00  0.0000000E+00  0.0000000E+00  0.0000000E+00  0.0000000E+00  0.0000000E+00  0.0000000E+00  0.0000000E+00  0.0000000E+00  0.0000000E+00  0.0000000E+00  0.0000000E+00
  0.1049999E+01  0.0000000E+00  0.0000000E+00  0.1131661E-04  0.5061558E-03  0.0000000E+00  0.0000000E+00  0.0000000E+00  0.0000000E+00  0.0000000E+00  0.0000000E+00  0.0000000E+00  0.0000000E+00  0.0000000E+00  0.0000000E+00  0.0000000E+00  0.0000000E+00  0.0000000E+00  0.0000000E+00  0.0000000E+00  0.0000000E+00  0.0000000E+00  0.0000000E+00  0.0000000E+00  0.0000000E+00  0.0000000E+00  0.0000000E+00  0.0000000E+00  0.0000000E+00  0.0000000E+00  0.0000000E+00  0.0000000E+00  0.0000000E+00  0.0000000E+00  0.0000000E+00  0.0000000E+00  0.0000000E+00  0.0000000E+00  0.0000000E+00  0.0000000E+00  0.0000000E+00  0.0000000E+00  0.0000000E+00  0.0000000E+00  0.0000000E+00  0.0000000E+00  0.0000000E+00  0.0000000E+00  0.0000000E+00  0.0000000E+00  0.0000000E+00  0.0000000E+00  0.0000000E+00  0.0000000E+00  0.0000000E+00  0.0000000E+00  0.0000000E+00  0.1824471E-01  0.1126396E+00  0.3867578E-04  0.3236410E-02  0.6140373E-01  0.1330336E+00  0.0000000E+00  0.0000000E+00  0.0000000E+00  0.0000000E+00  0.0000000E+00  0.0000000E+00  0.0000000E+00  0.0000000E+00  0.0000000E+00  0.0000000E+00  0.8233446E-04  0.4357061E-02  0.0000000E+00  0.0000000E+00  0.0000000E+00  0.0000000E+00  0.0000000E+00  0.0000000E+00  0.0000000E+00  0.0000000E+00  0.4962761E-04  0.4371718E-02  0.0000000E+00  0.0000000E+00  0.0000000E+00  0.0000000E+00  0.4961467E-04  0.3389832E-02  0.0000000E+00  0.0000000E+00  0.0000000E+00  0.0000000E+00  0.0000000E+00  0.0000000E+00  0.0000000E+00  0.0000000E+00  0.0000000E+00  0.0000000E+00  0.0000000E+00  0.0000000E+00  0.0000000E+00  0.0000000E+00  0.0000000E+00  0.0000000E+00  0.0000000E+00  0.0000000E+00  0.0000000E+00  0.0000000E+00  0.0000000E+00  0.0000000E+00  0.0000000E+00  0.0000000E+00  0.0000000E+00  0.0000000E+00  0.0000000E+00  0.0000000E+00  0.0000000E+00  0.0000000E+00  0.0000000E+00  0.0000000E+00  0.0000000E+00  0.0000000E+00  0.0000000E+00  0.0000000E+00  0.0000000E+00  0.0000000E+00  0.0000000E+00  0.0000000E+00  0.0000000E+00  0.0000000E+00  0.0000000E+00  0.0000000E+00  0.0000000E+00  0.0000000E+00  0.0000000E+00  0.0000000E+00  0.0000000E+00  0.0000000E+00  0.0000000E+00  0.0000000E+00  0.0000000E+00  0.0000000E+00  0.0000000E+00  0.0000000E+00  0.0000000E+00  0.0000000E+00  0.0000000E+00  0.0000000E+00  0.0000000E+00  0.0000000E+00  0.0000000E+00  0.0000000E+00  0.0000000E+00  0.0000000E+00  0.0000000E+00  0.0000000E+00  0.0000000E+00  0.0000000E+00  0.0000000E+00  0.0000000E+00  0.0000000E+00  0.0000000E+00  0.0000000E+00  0.0000000E+00  0.0000000E+00  0.0000000E+00  0.0000000E+00  0.0000000E+00  0.0000000E+00  0.0000000E+00  0.0000000E+00  0.0000000E+00  0.0000000E+00  0.0000000E+00  0.0000000E+00  0.0000000E+00  0.0000000E+00  0.0000000E+00  0.0000000E+00  0.0000000E+00  0.0000000E+00  0.0000000E+00  0.0000000E+00  0.0000000E+00  0.0000000E+00  0.0000000E+00  0.0000000E+00  0.0000000E+00  0.0000000E+00  0.0000000E+00  0.0000000E+00  0.0000000E+00  0.0000000E+00  0.0000000E+00  0.0000000E+00  0.0000000E+00  0.0000000E+00  0.0000000E+00
  0.1079999E+01  0.0000000E+00  0.0000000E+00  0.5345588E-04  0.1163142E-02  0.0000000E+00  0.0000000E+00  0.0000000E+00  0.0000000E+00  0.0000000E+00  0.0000000E+00  0.0000000E+00  0.0000000E+00  0.0000000E+00  0.0000000E+00  0.0000000E+00  0.0000000E+00  0.0000000E+00  0.0000000E+00  0.0000000E+00  0.0000000E+00  0.0000000E+00  0.0000000E+00  0.0000000E+00  0.0000000E+00  0.0000000E+00  0.0000000E+00  0.0000000E+00  0.0000000E+00  0.0000000E+00  0.0000000E+00  0.0000000E+00  0.0000000E+00  0.0000000E+00  0.0000000E+00  0.0000000E+00  0.0000000E+00  0.0000000E+00  0.0000000E+00  0.0000000E+00  0.0000000E+00  0.0000000E+00  0.0000000E+00  0.0000000E+00  0.0000000E+00  0.0000000E+00  0.0000000E+00  0.0000000E+00  0.0000000E+00  0.0000000E+00  0.0000000E+00  0.0000000E+00  0.0000000E+00  0.0000000E+00  0.0000000E+00  0.0000000E+00  0.0000000E+00  0.1417972E-01  0.9567519E-01  0.1828024E-03  0.8097527E-02  0.4951281E-01  0.1219664E+00  0.0000000E+00  0.0000000E+00  0.0000000E+00  0.0000000E+00  0.0000000E+00  0.0000000E+00  0.0000000E+00  0.0000000E+00  0.0000000E+00  0.0000000E+00  0.6408180E-03  0.1318625E-01  0.0000000E+00  0.0000000E+00  0.0000000E+00  0.0000000E+00  0.0000000E+00  0.0000000E+00  0.0000000E+00  0.0000000E+00  0.2811689E-03  0.8663623E-02  0.0000000E+00  0.0000000E+00  0.0000000E+00  0.0000000E+00  0.1722228E-03  0.7176052E-02  0.0000000E+00  0.0000000E+00  0.0000000E+00  0.0000000E+00  0.0000000E+00  0.0000000E+00  0.0000000E+00  0.0000000E+00  0.0000000E+00  0.0000000E+00  0.0000000E+00  0.0000000E+00  0.0000000E+00  0.0000000E+00  0.0000000E+00  0.0000000E+00  0.0000000E+00  0.0000000E+00  0.0000000E+00  0.0000000E+00  0.0000000E+00  0.0000000E+00  0.0000000E+00  0.0000000E+00  0.0000000E+00  0.0000000E+00  0.0000000E+00  0.0000000E+00  0.0000000E+00  0.0000000E+00  0.0000000E+00  0.0000000E+00  0.0000000E+00  0.0000000E+00  0.0000000E+00  0.0000000E+00  0.0000000E+00  0.0000000E+00  0.0000000E+00  0.0000000E+00  0.0000000E+00  0.0000000E+00  0.0000000E+00  0.0000000E+00  0.0000000E+00  0.0000000E+00  0.0000000E+00  0.0000000E+00  0.0000000E+00  0.0000000E+00  0.0000000E+00  0.0000000E+00  0.0000000E+00  0.0000000E+00  0.0000000E+00  0.0000000E+00  0.0000000E+00  0.0000000E+00  0.0000000E+00  0.0000000E+00  0.0000000E+00  0.0000000E+00  0.0000000E+00  0.0000000E+00  0.0000000E+00  0.0000000E+00  0.0000000E+00  0.0000000E+00  0.0000000E+00  0.0000000E+00  0.0000000E+00  0.0000000E+00  0.0000000E+00  0.0000000E+00  0.0000000E+00  0.0000000E+00  0.0000000E+00  0.0000000E+00  0.0000000E+00  0.0000000E+00  0.0000000E+00  0.0000000E+00  0.0000000E+00  0.0000000E+00  0.0000000E+00  0.0000000E+00  0.0000000E+00  0.0000000E+00  0.0000000E+00  0.0000000E+00  0.0000000E+00  0.0000000E+00  0.0000000E+00  0.0000000E+00  0.0000000E+00  0.0000000E+00  0.0000000E+00  0.0000000E+00  0.0000000E+00  0.0000000E+00  0.0000000E+00  0.0000000E+00  0.0000000E+00  0.0000000E+00  0.0000000E+00  0.0000000E+00  0.0000000E+00  0.0000000E+00  0.0000000E+00  0.0000000E+00
  0.1109999E+01  0.0000000E+00  0.0000000E+00  0.1584680E-03  0.1948976E-02  0.0000000E+00  0.0000000E+00  0.0000000E+00  0.0000000E+00  0.0000000E+00  0.0000000E+00  0.0000000E+00  0.0000000E+00  0.0000000E+00  0.0000000E+00  0.0000000E+00  0.0000000E+00  0.0000000E+00  0.0000000E+00  0.0000000E+00  0.0000000E+00  0.0000000E+00  0.0000000E+00  0.0000000E+00  0.0000000E+00  0.0000000E+00  0.0000000E+00  0.0000000E+00  0.0000000E+00  0.0000000E+00  0.0000000E+00  0.0000000E+00  0.0000000E+00  0.0000000E+00  0.0000000E+00  0.0000000E+00  0.0000000E+00  0.0000000E+00  0.0000000E+00  0.0000000E+00  0.0000000E+00  0.0000000E+00  0.0000000E+00  0.0000000E+00  0.0000000E+00  0.0000000E+00  0.0000000E+00  0.0000000E+00  0.0000000E+00  0.0000000E+00  0.0000000E+00  0.0000000E+00  0.0000000E+00  0.0000000E+00  0.0000000E+00  0.0000000E+00  0.0000000E+00  0.1885323E-01  0.1040383E+00  0.6052041E-03  0.1340022E-01  0.1029371E-01  0.5554514E-01  0.0000000E+00  0.0000000E+00  0.0000000E+00  0.0000000E+00  0.0000000E+00  0.0000000E+00  0.0000000E+00  0.0000000E+00  0.0000000E+00  0.0000000E+00  0.2337774E-02  0.2538474E-01  0.0000000E+00  0.0000000E+00  0.0000000E+00  0.0000000E+00  0.0000000E+00  0.0000000E+00  0.0000000E+00  0.0000000E+00  0.8883665E-03  0.1565049E-01  0.0000000E+00  0.0000000E+00  0.0000000E+00  0.0000000E+00  0.5472719E-03  0.1198154E-01  0.0000000E+00  0.0000000E+00  0.0000000E+00  0.0000000E+00  0.0000000E+00  0.0000000E+00  0.0000000E+00  0.0000000E+00  0.0000000E+00  0.0000000E+00  0.0000000E+00  0.0000000E+00  0.0000000E+00  0.0000000E+00  0.0000000E+00  0.0000000E+00  0.0000000E+00  0.0000000E+00  0.0000000E+00  0.0000000E+00  0.0000000E+00  0.0000000E+00  0.0000000E+00  0.0000000E+00  0.0000000E+00  0.0000000E+00  0.0000000E+00  0.0000000E+00  0.0000000E+00  0.0000000E+00  0.0000000E+00  0.0000000E+00  0.0000000E+00  0.0000000E+00  0.0000000E+00  0.0000000E+00  0.0000000E+00  0.0000000E+00  0.0000000E+00  0.0000000E+00  0.0000000E+00  0.0000000E+00  0.0000000E+00  0.0000000E+00  0.0000000E+00  0.0000000E+00  0.0000000E+00  0.0000000E+00  0.0000000E+00  0.0000000E+00  0.0000000E+00  0.0000000E+00  0.0000000E+00  0.0000000E+00  0.0000000E+00  0.0000000E+00  0.0000000E+00  0.0000000E+00  0.0000000E+00  0.0000000E+00  0.0000000E+00  0.0000000E+00  0.0000000E+00  0.0000000E+00  0.0000000E+00  0.0000000E+00  0.0000000E+00  0.0000000E+00  0.0000000E+00  0.0000000E+00  0.0000000E+00  0.0000000E+00  0.0000000E+00  0.0000000E+00  0.0000000E+00  0.0000000E+00  0.0000000E+00  0.0000000E+00  0.0000000E+00  0.0000000E+00  0.0000000E+00  0.0000000E+00  0.0000000E+00  0.0000000E+00  0.0000000E+00  0.0000000E+00  0.0000000E+00  0.0000000E+00  0.0000000E+00  0.0000000E+00  0.0000000E+00  0.0000000E+00  0.0000000E+00  0.0000000E+00  0.0000000E+00  0.0000000E+00  0.0000000E+00  0.0000000E+00  0.0000000E+00  0.0000000E+00  0.0000000E+00  0.0000000E+00  0.0000000E+00  0.0000000E+00  0.0000000E+00  0.0000000E+00  0.0000000E+00  0.0000000E+00  0.0000000E+00  0.0000000E+00
  0.1139999E+01  0.0000000E+00  0.0000000E+00  0.5196573E-03  0.3384945E-02  0.0000000E+00  0.0000000E+00  0.0000000E+00  0.0000000E+00  0.0000000E+00  0.0000000E+00  0.0000000E+00  0.0000000E+00  0.0000000E+00  0.0000000E+00  0.0000000E+00  0.0000000E+00  0.0000000E+00  0.0000000E+00  0.0000000E+00  0.0000000E+00  0.0000000E+00  0.0000000E+00  0.0000000E+00  0.0000000E+00  0.0000000E+00  0.0000000E+00  0.0000000E+00  0.0000000E+00  0.0000000E+00  0.0000000E+00  0.0000000E+00  0.0000000E+00  0.0000000E+00  0.0000000E+00  0.0000000E+00  0.0000000E+00  0.0000000E+00  0.0000000E+00  0.0000000E+00  0.0000000E+00  0.0000000E+00  0.0000000E+00  0.0000000E+00  0.0000000E+00  0.0000000E+00  0.0000000E+00  0.0000000E+00  0.0000000E+00  0.0000000E+00  0.0000000E+00  0.0000000E+00  0.0000000E+00  0.0000000E+00  0.0000000E+00  0.0000000E+00  0.0000000E+00  0.3903390E-02  0.4785687E-01  0.1180003E-02  0.1836092E-01  0.8103153E-02  0.5065805E-01  0.0000000E+00  0.0000000E+00  0.0000000E+00  0.0000000E+00  0.0000000E+00  0.0000000E+00  0.0000000E+00  0.0000000E+00  0.0000000E+00  0.0000000E+00  0.4404451E-02  0.3282182E-01  0.0000000E+00  0.0000000E+00  0.0000000E+00  0.0000000E+00  0.0000000E+00  0.0000000E+00  0.0000000E+00  0.0000000E+00  0.1697199E-02  0.2125946E-01  0.0000000E+00  0.0000000E+00  0.0000000E+00  0.0000000E+00  0.1711468E-02  0.2053096E-01  0.0000000E+00  0.0000000E+00  0.0000000E+00  0.0000000E+00  0.0000000E+00  0.0000000E+00  0.0000000E+00  0.0000000E+00  0.0000000E+00  0.0000000E+00  0.0000000E+00  0.0000000E+00  0.0000000E+00  0.0000000E+00  0.0000000E+00  0.0000000E+00  0.0000000E+00  0.0000000E+00  0.0000000E+00  0.0000000E+00  0.0000000E+00  0.0000000E+00  0.0000000E+00  0.0000000E+00  0.0000000E+00  0.0000000E+00  0.0000000E+00  0.0000000E+00  0.0000000E+00  0.0000000E+00  0.0000000E+00  0.0000000E+00  0.0000000E+00  0.0000000E+00  0.0000000E+00  0.0000000E+00  0.0000000E+00  0.0000000E+00  0.0000000E+00  0.0000000E+00  0.0000000E+00  0.0000000E+00  0.0000000E+00  0.0000000E+00  0.0000000E+00  0.0000000E+00  0.0000000E+00  0.0000000E+00  0.0000000E+00  0.0000000E+00  0.0000000E+00  0.0000000E+00  0.0000000E+00  0.0000000E+00  0.0000000E+00  0.0000000E+00  0.0000000E+00  0.0000000E+00  0.0000000E+00  0.0000000E+00  0.0000000E+00  0.0000000E+00  0.0000000E+00  0.0000000E+00  0.0000000E+00  0.0000000E+00  0.0000000E+00  0.0000000E+00  0.0000000E+00  0.0000000E+00  0.0000000E+00  0.0000000E+00  0.0000000E+00  0.0000000E+00  0.0000000E+00  0.0000000E+00  0.0000000E+00  0.0000000E+00  0.0000000E+00  0.0000000E+00  0.0000000E+00  0.0000000E+00  0.0000000E+00  0.0000000E+00  0.0000000E+00  0.0000000E+00  0.0000000E+00  0.0000000E+00  0.0000000E+00  0.0000000E+00  0.0000000E+00  0.0000000E+00  0.0000000E+00  0.0000000E+00  0.0000000E+00  0.0000000E+00  0.0000000E+00  0.0000000E+00  0.0000000E+00  0.0000000E+00  0.0000000E+00  0.0000000E+00  0.0000000E+00  0.0000000E+00  0.0000000E+00  0.0000000E+00  0.0000000E+00  0.0000000E+00  0.0000000E+00  0.0000000E+00
  0.1169999E+01  0.0000000E+00  0.0000000E+00  0.1228357E-02  0.5015179E-02  0.0000000E+00  0.0000000E+00  0.0000000E+00  0.0000000E+00  0.0000000E+00  0.0000000E+00  0.0000000E+00  0.0000000E+00  0.0000000E+00  0.0000000E+00  0.0000000E+00  0.0000000E+00  0.3092796E-04  0.3660189E-02  0.0000000E+00  0.0000000E+00  0.0000000E+00  0.0000000E+00  0.0000000E+00  0.0000000E+00  0.0000000E+00  0.0000000E+00  0.0000000E+00  0.0000000E+00  0.0000000E+00  0.0000000E+00  0.0000000E+00  0.0000000E+00  0.0000000E+00  0.0000000E+00  0.0000000E+00  0.0000000E+00  0.0000000E+00  0.0000000E+00  0.0000000E+00  0.0000000E+00  0.0000000E+00  0.0000000E+00  0.0000000E+00  0.0000000E+00  0.0000000E+00  0.0000000E+00  0.1130724E-04  0.4910968E-03  0.0000000E+00  0.0000000E+00  0.0000000E+00  0.0000000E+00  0.0000000E+00  0.0000000E+00  0.0000000E+00  0.0000000E+00  0.7313896E-02  0.6305369E-01  0.2382171E-02  0.2549193E-01  0.9604675E-02  0.5098553E-01  0.0000000E+00  0.0000000E+00  0.0000000E+00  0.0000000E+00  0.0000000E+00  0.0000000E+00  0.0000000E+00  0.0000000E+00  0.0000000E+00  0.0000000E+00  0.8988583E-02  0.4633537E-01  0.0000000E+00  0.0000000E+00  0.0000000E+00  0.0000000E+00  0.0000000E+00  0.0000000E+00  0.1066516E-03  0.8924699E-02  0.4433730E-02  0.3369154E-01  0.0000000E+00  0.0000000E+00  0.0000000E+00  0.0000000E+00  0.3955024E-02  0.3091016E-01  0.0000000E+00  0.0000000E+00  0.0000000E+00  0.0000000E+00  0.0000000E+00  0.0000000E+00  0.0000000E+00  0.0000000E+00  0.0000000E+00  0.0000000E+00  0.0000000E+00  0.0000000E+00  0.0000000E+00  0.0000000E+00  0.0000000E+00  0.0000000E+00  0.0000000E+00  0.0000000E+00  0.0000000E+00  0.0000000E+00  0.0000000E+00  0.0000000E+00  0.0000000E+00  0.0000000E+00  0.0000000E+00  0.0000000E+00  0.0000000E+00  0.0000000E+00  0.0000000E+00  0.0000000E+00  0.0000000E+00  0.0000000E+00  0.0000000E+00  0.0000000E+00  0.0000000E+00  0.0000000E+00  0.0000000E+00  0.0000000E+00  0.0000000E+00  0.0000000E+00  0.0000000E+00  0.0000000E+00  0.0000000E+00  0.0000000E+00  0.0000000E+00  0.0000000E+00  0.0000000E+00  0.0000000E+00  0.0000000E+00  0.0000000E+00  0.0000000E+00  0.0000000E+00  0.0000000E+00  0.0000000E+00  0.0000000E+00  0.0000000E+00  0.0000000E+00  0.0000000E+00  0.0000000E+00  0.0000000E+00  0.0000000E+00  0.0000000E+00  0.0000000E+00  0.0000000E+00  0.0000000E+00  0.0000000E+00  0.0000000E+00  0.0000000E+00  0.0000000E+00  0.0000000E+00  0.0000000E+00  0.0000000E+00  0.0000000E+00  0.0000000E+00  0.0000000E+00  0.0000000E+00  0.0000000E+00  0.0000000E+00  0.0000000E+00  0.0000000E+00  0.0000000E+00  0.0000000E+00  0.0000000E+00  0.0000000E+00  0.0000000E+00  0.0000000E+00  0.0000000E+00  0.0000000E+00  0.0000000E+00  0.0000000E+00  0.0000000E+00  0.0000000E+00  0.0000000E+00  0.0000000E+00  0.0000000E+00  0.0000000E+00  0.0000000E+00  0.0000000E+00  0.0000000E+00  0.0000000E+00  0.0000000E+00  0.0000000E+00  0.0000000E+00  0.0000000E+00  0.0000000E+00  0.0000000E+00  0.0000000E+00  0.0000000E+00  0.0000000E+00  0.0000000E+00
  0.1199999E+01  0.0000000E+00  0.0000000E+00  0.2881125E-02  0.7488689E-02  0.0000000E+00  0.0000000E+00  0.0000000E+00  0.0000000E+00  0.0000000E+00  0.0000000E+00  0.0000000E+00  0.0000000E+00  0.0000000E+00  0.0000000E+00  0.0000000E+00  0.0000000E+00  0.2364580E-03  0.1105716E-01  0.0000000E+00  0.0000000E+00  0.0000000E+00  0.0000000E+00  0.0000000E+00  0.0000000E+00  0.0000000E+00  0.0000000E+00  0.6747928E-04  0.5646724E-02  0.0000000E+00  0.0000000E+00  0.0000000E+00  0.0000000E+00  0.0000000E+00  0.0000000E+00  0.0000000E+00  0.0000000E+00  0.0000000E+00  0.0000000E+00  0.0000000E+00  0.0000000E+00  0.0000000E+00  0.0000000E+00  0.0000000E+00  0.0000000E+00  0.0000000E+00  0.0000000E+00  0.1452944E-04  0.5717003E-03  0.0000000E+00  0.0000000E+00  0.0000000E+00  0.0000000E+00  0.0000000E+00  0.0000000E+00  0.0000000E+00  0.0000000E+00  0.1609885E-01  0.8906905E-01  0.6084235E-02  0.4082262E-01  0.9295060E-02  0.4835026E-01  0.0000000E+00  0.0000000E+00  0.0000000E+00  0.0000000E+00  0.0000000E+00  0.0000000E+00  0.0000000E+00  0.0000000E+00  0.0000000E+00  0.0000000E+00  0.1724106E-01  0.6251754E-01  0.0000000E+00  0.0000000E+00  0.0000000E+00  0.0000000E+00  0.0000000E+00  0.0000000E+00  0.1771604E-03  0.7922978E-02  0.9079082E-02  0.4591234E-01  0.0000000E+00  0.0000000E+00  0.0000000E+00  0.0000000E+00  0.7772232E-02  0.4159528E-01  0.0000000E+00  0.0000000E+00  0.0000000E+00  0.0000000E+00  0.0000000E+00  0.0000000E+00  0.0000000E+00  0.0000000E+00  0.0000000E+00  0.0000000E+00  0.0000000E+00  0.0000000E+00  0.0000000E+00  0.0000000E+00  0.0000000E+00  0.0000000E+00  0.0000000E+00  0.0000000E+00  0.0000000E+00  0.0000000E+00  0.0000000E+00  0.0000000E+00  0.0000000E+00  0.0000000E+00  0.0000000E+00  0.0000000E+00  0.0000000E+00  0.0000000E+00  0.0000000E+00  0.0000000E+00  0.0000000E+00  0.0000000E+00  0.0000000E+00  0.0000000E+00  0.0000000E+00  0.0000000E+00  0.0000000E+00  0.0000000E+00  0.0000000E+00  0.0000000E+00  0.0000000E+00  0.0000000E+00  0.0000000E+00  0.0000000E+00  0.0000000E+00  0.0000000E+00  0.0000000E+00  0.0000000E+00  0.0000000E+00  0.0000000E+00  0.0000000E+00  0.0000000E+00  0.0000000E+00  0.0000000E+00  0.0000000E+00  0.0000000E+00  0.0000000E+00  0.0000000E+00  0.0000000E+00  0.0000000E+00  0.0000000E+00  0.0000000E+00  0.0000000E+00  0.0000000E+00  0.0000000E+00  0.0000000E+00  0.0000000E+00  0.0000000E+00  0.0000000E+00  0.0000000E+00  0.0000000E+00  0.0000000E+00  0.0000000E+00  0.0000000E+00  0.0000000E+00  0.0000000E+00  0.0000000E+00  0.0000000E+00  0.0000000E+00  0.0000000E+00  0.0000000E+00  0.0000000E+00  0.0000000E+00  0.0000000E+00  0.0000000E+00  0.0000000E+00  0.0000000E+00  0.0000000E+00  0.0000000E+00  0.0000000E+00  0.0000000E+00  0.0000000E+00  0.0000000E+00  0.0000000E+00  0.0000000E+00  0.0000000E+00  0.0000000E+00  0.0000000E+00  0.0000000E+00  0.0000000E+00  0.0000000E+00  0.0000000E+00  0.0000000E+00  0.0000000E+00  0.0000000E+00  0.0000000E+00  0.0000000E+00  0.0000000E+00  0.0000000E+00  0.0000000E+00
  0.1229999E+01  0.0000000E+00  0.0000000E+00  0.5692978E-02  0.1031541E-01  0.0000000E+00  0.0000000E+00  0.0000000E+00  0.0000000E+00  0.0000000E+00  0.0000000E+00  0.0000000E+00  0.0000000E+00  0.0000000E+00  0.0000000E+00  0.0000000E+00  0.0000000E+00  0.8452451E-03  0.2108644E-01  0.0000000E+00  0.0000000E+00  0.0000000E+00  0.0000000E+00  0.0000000E+00  0.0000000E+00  0.0000000E+00  0.0000000E+00  0.2089644E-03  0.7364512E-02  0.0000000E+00  0.0000000E+00  0.0000000E+00  0.0000000E+00  0.0000000E+00  0.0000000E+00  0.0000000E+00  0.0000000E+00  0.0000000E+00  0.0000000E+00  0.0000000E+00  0.0000000E+00  0.0000000E+00  0.0000000E+00  0.0000000E+00  0.0000000E+00  0.0000000E+00  0.0000000E+00  0.9888194E-04  0.1318405E-02  0.0000000E+00  0.0000000E+00  0.0000000E+00  0.0000000E+00  0.0000000E+00  0.0000000E+00  0.5618741E-04  0.3324449E-02  0.1577234E-02  0.3014312E-01  0.1107036E-01  0.5249304E-01  0.8480446E-02  0.4614051E-01  0.0000000E+00  0.0000000E+00  0.0000000E+00  0.0000000E+00  0.3613870E-04  0.2469094E-02  0.0000000E+00  0.0000000E+00  0.0000000E+00  0.0000000E+00  0.3572447E-01  0.8824214E-01  0.0000000E+00  0.0000000E+00  0.0000000E+00  0.0000000E+00  0.0000000E+00  0.0000000E+00  0.2170681E-03  0.9466123E-02  0.1748162E-01  0.6153810E-01  0.7251416E-04  0.4954408E-02  0.0000000E+00  0.0000000E+00  0.1620364E-01  0.5961325E-01  0.0000000E+00  0.0000000E+00  0.0000000E+00  0.0000000E+00  0.0000000E+00  0.0000000E+00  0.0000000E+00  0.0000000E+00  0.0000000E+00  0.0000000E+00  0.0000000E+00  0.0000000E+00  0.0000000E+00  0.0000000E+00  0.0000000E+00  0.0000000E+00  0.0000000E+00  0.0000000E+00  0.0000000E+00  0.0000000E+00  0.0000000E+00  0.0000000E+00  0.0000000E+00  0.0000000E+00  0.0000000E+00  0.0000000E+00  0.0000000E+00  0.0000000E+00  0.0000000E+00  0.0000000E+00  0.0000000E+00  0.0000000E+00  0.0000000E+00  0.0000000E+00  0.0000000E+00  0.0000000E+00  0.0000000E+00  0.0000000E+00  0.0000000E+00  0.0000000E+00  0.0000000E+00  0.0000000E+00  0.0000000E+00  0.0000000E+00  0.0000000E+00  0.0000000E+00  0.0000000E+00  0.0000000E+00  0.0000000E+00  0.0000000E+00  0.0000000E+00  0.0000000E+00  0.0000000E+00  0.0000000E+00  0.0000000E+00  0.0000000E+00  0.0000000E+00  0.0000000E+00  0.0000000E+00  0.0000000E+00  0.0000000E+00  0.0000000E+00  0.0000000E+00  0.0000000E+00  0.0000000E+00  0.0000000E+00  0.0000000E+00  0.0000000E+00  0.0000000E+00  0.0000000E+00  0.0000000E+00  0.0000000E+00  0.0000000E+00  0.0000000E+00  0.0000000E+00  0.0000000E+00  0.0000000E+00  0.0000000E+00  0.0000000E+00  0.0000000E+00  0.0000000E+00  0.0000000E+00  0.0000000E+00  0.0000000E+00  0.0000000E+00  0.0000000E+00  0.0000000E+00  0.0000000E+00  0.0000000E+00  0.0000000E+00  0.0000000E+00  0.0000000E+00  0.0000000E+00  0.0000000E+00  0.0000000E+00  0.0000000E+00  0.0000000E+00  0.0000000E+00  0.0000000E+00  0.0000000E+00  0.0000000E+00  0.0000000E+00  0.0000000E+00  0.0000000E+00  0.0000000E+00  0.0000000E+00  0.0000000E+00  0.0000000E+00  0.0000000E+00  0.0000000E+00
  0.1259999E+01  0.0000000E+00  0.0000000E+00  0.1034092E-01  0.1350979E-01  0.0000000E+00  0.0000000E+00  0.0000000E+00  0.0000000E+00  0.0000000E+00  0.0000000E+00  0.0000000E+00  0.0000000E+00  0.0000000E+00  0.0000000E+00  0.0000000E+00  0.0000000E+00  0.1209724E-02  0.2269636E-01  0.0000000E+00  0.0000000E+00  0.0000000E+00  0.0000000E+00  0.0000000E+00  0.0000000E+00  0.0000000E+00  0.0000000E+00  0.1164337E-02  0.1754382E-01  0.0000000E+00  0.0000000E+00  0.0000000E+00  0.0000000E+00  0.0000000E+00  0.0000000E+00  0.0000000E+00  0.0000000E+00  0.0000000E+00  0.0000000E+00  0.0000000E+00  0.0000000E+00  0.9232579E-04  0.1092660E-01  0.0000000E+00  0.0000000E+00  0.0000000E+00  0.0000000E+00  0.3328869E-03  0.2412549E-02  0.0000000E+00  0.0000000E+00  0.0000000E+00  0.0000000E+00  0.0000000E+00  0.0000000E+00  0.6678097E-04  0.3533987E-02  0.7465685E-02  0.5916616E-01  0.1988422E-01  0.6898195E-01  0.4444572E-02  0.3214734E-01  0.0000000E+00  0.0000000E+00  0.0000000E+00  0.0000000E+00  0.1146627E-03  0.5076379E-02  0.0000000E+00  0.0000000E+00  0.0000000E+00  0.0000000E+00  0.6596851E-01  0.1178692E+00  0.0000000E+00  0.0000000E+00  0.0000000E+00  0.0000000E+00  0.4582425E-04  0.2711379E-02  0.6662402E-03  0.1696794E-01  0.3317247E-01  0.8245414E-01  0.4133508E-03  0.1274122E-01  0.0000000E+00  0.0000000E+00  0.3143457E-01  0.8057228E-01  0.0000000E+00  0.0000000E+00  0.0000000E+00  0.0000000E+00  0.0000000E+00  0.0000000E+00  0.0000000E+00  0.0000000E+00  0.0000000E+00  0.0000000E+00  0.0000000E+00  0.0000000E+00  0.0000000E+00  0.0000000E+00  0.0000000E+00  0.0000000E+00  0.0000000E+00  0.0000000E+00  0.0000000E+00  0.0000000E+00  0.0000000E+00  0.0000000E+00  0.0000000E+00  0.0000000E+00  0.0000000E+00  0.0000000E+00  0.0000000E+00  0.0000000E+00  0.0000000E+00  0.0000000E+00  0.0000000E+00  0.0000000E+00  0.0000000E+00  0.0000000E+00  0.0000000E+00  0.0000000E+00  0.0000000E+00  0.0000000E+00  0.0000000E+00  0.0000000E+00  0.0000000E+00  0.0000000E+00  0.0000000E+00  0.0000000E+00  0.0000000E+00  0.0000000E+00  0.0000000E+00  0.0000000E+00  0.0000000E+00  0.0000000E+00  0.0000000E+00  0.0000000E+00  0.0000000E+00  0.0000000E+00  0.0000000E+00  0.0000000E+00  0.0000000E+00  0.0000000E+00  0.0000000E+00  0.0000000E+00  0.0000000E+00  0.0000000E+00  0.0000000E+00  0.0000000E+00  0.0000000E+00  0.0000000E+00  0.0000000E+00  0.0000000E+00  0.0000000E+00  0.0000000E+00  0.0000000E+00  0.0000000E+00  0.0000000E+00  0.0000000E+00  0.0000000E+00  0.0000000E+00  0.0000000E+00  0.0000000E+00  0.0000000E+00  0.0000000E+00  0.0000000E+00  0.0000000E+00  0.0000000E+00  0.0000000E+00  0.0000000E+00  0.0000000E+00  0.0000000E+00  0.0000000E+00  0.0000000E+00  0.0000000E+00  0.0000000E+00  0.0000000E+00  0.0000000E+00  0.0000000E+00  0.0000000E+00  0.0000000E+00  0.0000000E+00  0.0000000E+00  0.0000000E+00  0.0000000E+00  0.0000000E+00  0.0000000E+00  0.0000000E+00  0.0000000E+00  0.0000000E+00  0.0000000E+00  0.0000000E+00  0.0000000E+00  0.0000000E+00  0.0000000E+00
  0.1289999E+01  0.0000000E+00  0.0000000E+00  0.1810444E-01  0.1722509E-01  0.0000000E+00  0.0000000E+00  0.0000000E+00  0.0000000E+00  0.0000000E+00  0.0000000E+00  0.0000000E+00  0.0000000E+00  0.0000000E+00  0.0000000E+00  0.0000000E+00  0.0000000E+00  0.2510976E-02  0.3421824E-01  0.0000000E+00  0.0000000E+00  0.0000000E+00  0.0000000E+00  0.0000000E+00  0.0000000E+00  0.0000000E+00  0.0000000E+00  0.3271964E-02  0.2966511E-01  0.0000000E+00  0.0000000E+00  0.0000000E+00  0.0000000E+00  0.0000000E+00  0.0000000E+00  0.0000000E+00  0.0000000E+00  0.0000000E+00  0.0000000E+00  0.0000000E+00  0.0000000E+00  0.9626437E-03  0.2832285E-01  0.0000000E+00  0.0000000E+00  0.0000000E+00  0.0000000E+00  0.9421577E-03  0.3956905E-02  0.0000000E+00  0.0000000E+00  0.0000000E+00  0.0000000E+00  0.0000000E+00  0.0000000E+00  0.3844564E-03  0.8833513E-02  0.8635242E-02  0.6382708E-01  0.3617284E-01  0.9096359E-01  0.8105323E-02  0.4324635E-01  0.0000000E+00  0.0000000E+00  0.0000000E+00  0.0000000E+00  0.6549345E-04  0.3651598E-02  0.0000000E+00  0.0000000E+00  0.0000000E+00  0.0000000E+00  0.1139157E+00  0.1486266E+00  0.0000000E+00  0.0000000E+00  0.0000000E+00  0.0000000E+00  0.1751530E-03  0.5790294E-02  0.9195769E-03  0.1865282E-01  0.6022405E-01  0.1072799E+00  0.1138914E-02  0.2315857E-01  0.0000000E+00  0.0000000E+00  0.5638480E-01  0.1038177E+00  0.0000000E+00  0.0000000E+00  0.0000000E+00  0.0000000E+00  0.0000000E+00  0.0000000E+00  0.0000000E+00  0.0000000E+00  0.0000000E+00  0.0000000E+00  0.0000000E+00  0.0000000E+00  0.0000000E+00  0.0000000E+00  0.0000000E+00  0.0000000E+00  0.0000000E+00  0.0000000E+00  0.0000000E+00  0.0000000E+00  0.0000000E+00  0.0000000E+00  0.0000000E+00  0.0000000E+00  0.0000000E+00  0.0000000E+00  0.0000000E+00  0.0000000E+00  0.0000000E+00  0.0000000E+00  0.0000000E+00  0.0000000E+00  0.0000000E+00  0.0000000E+00  0.0000000E+00  0.0000000E+00  0.0000000E+00  0.0000000E+00  0.0000000E+00  0.0000000E+00  0.0000000E+00  0.0000000E+00  0.0000000E+00  0.0000000E+00  0.0000000E+00  0.0000000E+00  0.0000000E+00  0.0000000E+00  0.0000000E+00  0.0000000E+00  0.0000000E+00  0.0000000E+00  0.0000000E+00  0.0000000E+00  0.0000000E+00  0.0000000E+00  0.0000000E+00  0.0000000E+00  0.0000000E+00  0.0000000E+00  0.0000000E+00  0.0000000E+00  0.0000000E+00  0.0000000E+00  0.0000000E+00  0.0000000E+00  0.0000000E+00  0.0000000E+00  0.0000000E+00  0.0000000E+00  0.0000000E+00  0.0000000E+00  0.0000000E+00  0.0000000E+00  0.0000000E+00  0.0000000E+00  0.0000000E+00  0.0000000E+00  0.0000000E+00  0.0000000E+00  0.0000000E+00  0.0000000E+00  0.0000000E+00  0.0000000E+00  0.0000000E+00  0.0000000E+00  0.0000000E+00  0.0000000E+00  0.0000000E+00  0.0000000E+00  0.0000000E+00  0.0000000E+00  0.0000000E+00  0.0000000E+00  0.0000000E+00  0.0000000E+00  0.0000000E+00  0.0000000E+00  0.0000000E+00  0.0000000E+00  0.0000000E+00  0.0000000E+00  0.0000000E+00  0.0000000E+00  0.0000000E+00  0.0000000E+00  0.0000000E+00  0.0000000E+00  0.0000000E+00  0.0000000E+00
  0.1319999E+01  0.0000000E+00  0.0000000E+00  0.2891229E-01  0.2140245E-01  0.0000000E+00  0.0000000E+00  0.0000000E+00  0.0000000E+00  0.0000000E+00  0.0000000E+00  0.0000000E+00  0.0000000E+00  0.0000000E+00  0.0000000E+00  0.0000000E+00  0.0000000E+00  0.5163111E-02  0.4756320E-01  0.0000000E+00  0.0000000E+00  0.0000000E+00  0.0000000E+00  0.0000000E+00  0.0000000E+00  0.0000000E+00  0.0000000E+00  0.1067077E-01  0.5096240E-01  0.0000000E+00  0.0000000E+00  0.0000000E+00  0.0000000E+00  0.0000000E+00  0.0000000E+00  0.0000000E+00  0.0000000E+00  0.0000000E+00  0.0000000E+00  0.0000000E+00  0.0000000E+00  0.1170634E-02  0.3047212E-01  0.0000000E+00  0.0000000E+00  0.0000000E+00  0.0000000E+00  0.2182044E-02  0.6035607E-02  0.0000000E+00  0.0000000E+00  0.6850028E-03  0.1636966E-01  0.0000000E+00  0.0000000E+00  0.3054812E-03  0.8294535E-02  0.7192465E-02  0.5641909E-01  0.6277653E-01  0.1173259E+00  0.5723169E-02  0.3557758E-01  0.0000000E+00  0.0000000E+00  0.0000000E+00  0.0000000E+00  0.1989492E-03  0.6190063E-02  0.0000000E+00  0.0000000E+00  0.1388107E-04  0.1642773E-02  0.1841169E+00  0.1858098E+00  0.0000000E+00  0.0000000E+00  0.0000000E+00  0.0000000E+00  0.1883926E-03  0.5809902E-02  0.2616639E-02  0.3190106E-01  0.9886725E-01  0.1368715E+00  0.2259315E-02  0.2899984E-01  0.0000000E+00  0.0000000E+00  0.9913998E-01  0.1368969E+00  0.0000000E+00  0.0000000E+00  0.0000000E+00  0.0000000E+00  0.0000000E+00  0.0000000E+00  0.0000000E+00  0.0000000E+00  0.0000000E+00  0.0000000E+00  0.0000000E+00  0.0000000E+00  0.0000000E+00  0.0000000E+00  0.0000000E+00  0.0000000E+00  0.0000000E+00  0.0000000E+00  0.0000000E+00  0.0000000E+00  0.0000000E+00  0.0000000E+00  0.0000000E+00  0.0000000E+00  0.0000000E+00  0.0000000E+00  0.0000000E+00  0.0000000E+00  0.0000000E+00  0.0000000E+00  0.0000000E+00  0.0000000E+00  0.0000000E+00  0.0000000E+00  0.0000000E+00  0.0000000E+00  0.0000000E+00  0.0000000E+00  0.0000000E+00  0.0000000E+00  0.0000000E+00  0.0000000E+00  0.0000000E+00  0.0000000E+00  0.0000000E+00  0.0000000E+00  0.0000000E+00  0.0000000E+00  0.0000000E+00  0.0000000E+00  0.0000000E+00  0.0000000E+00  0.0000000E+00  0.0000000E+00  0.0000000E+00  0.0000000E+00  0.0000000E+00  0.0000000E+00  0.0000000E+00  0.0000000E+00  0.0000000E+00  0.0000000E+00  0.0000000E+00  0.0000000E+00  0.0000000E+00  0.0000000E+00  0.0000000E+00  0.0000000E+00  0.0000000E+00  0.0000000E+00  0.0000000E+00  0.0000000E+00  0.0000000E+00  0.0000000E+00  0.0000000E+00  0.0000000E+00  0.0000000E+00  0.0000000E+00  0.0000000E+00  0.0000000E+00  0.0000000E+00  0.0000000E+00  0.0000000E+00  0.0000000E+00  0.0000000E+00  0.0000000E+00  0.0000000E+00  0.0000000E+00  0.0000000E+00  0.0000000E+00  0.0000000E+00  0.0000000E+00  0.0000000E+00  0.0000000E+00  0.0000000E+00  0.0000000E+00  0.0000000E+00  0.0000000E+00  0.0000000E+00  0.0000000E+00  0.0000000E+00  0.0000000E+00  0.0000000E+00  0.0000000E+00  0.0000000E+00  0.0000000E+00  0.0000000E+00  0.0000000E+00  0.0000000E+00  0.0000000E+00
  0.1349999E+01  0.0000000E+00  0.0000000E+00  0.4392167E-01  0.2608404E-01  0.0000000E+00  0.0000000E+00  0.0000000E+00  0.0000000E+00  0.0000000E+00  0.0000000E+00  0.0000000E+00  0.0000000E+00  0.0000000E+00  0.0000000E+00  0.0000000E+00  0.0000000E+00  0.7369960E-02  0.5439510E-01  0.0000000E+00  0.0000000E+00  0.0000000E+00  0.0000000E+00  0.0000000E+00  0.0000000E+00  0.0000000E+00  0.0000000E+00  0.2715361E-01  0.8086248E-01  0.0000000E+00  0.0000000E+00  0.0000000E+00  0.0000000E+00  0.0000000E+00  0.0000000E+00  0.0000000E+00  0.0000000E+00  0.0000000E+00  0.0000000E+00  0.0000000E+00  0.0000000E+00  0.2799890E-02  0.4481108E-01  0.0000000E+00  0.0000000E+00  0.0000000E+00  0.0000000E+00  0.4459375E-02  0.8284942E-02  0.0000000E+00  0.0000000E+00  0.1637798E-03  0.8317295E-02  0.0000000E+00  0.0000000E+00  0.9473492E-03  0.1374248E-01  0.5074453E-02  0.4644068E-01  0.1041587E+00  0.1474711E+00  0.1174291E-01  0.4874897E-01  0.0000000E+00  0.0000000E+00  0.0000000E+00  0.0000000E+00  0.4600048E-03  0.8841704E-02  0.0000000E+00  0.0000000E+00  0.4001350E-04  0.2233143E-02  0.2889471E+00  0.2276668E+00  0.0000000E+00  0.0000000E+00  0.0000000E+00  0.0000000E+00  0.4003876E-03  0.8698686E-02  0.4422863E-02  0.3988410E-01  0.1608704E+00  0.1694582E+00  0.4840796E-02  0.4180822E-01  0.0000000E+00  0.0000000E+00  0.1691560E+00  0.1734418E+00  0.0000000E+00  0.0000000E+00  0.0000000E+00  0.0000000E+00  0.0000000E+00  0.0000000E+00  0.0000000E+00  0.0000000E+00  0.0000000E+00  0.0000000E+00  0.0000000E+00  0.0000000E+00  0.0000000E+00  0.0000000E+00  0.0000000E+00  0.0000000E+00  0.0000000E+00  0.0000000E+00  0.0000000E+00  0.0000000E+00  0.0000000E+00  0.0000000E+00  0.0000000E+00  0.0000000E+00  0.0000000E+00  0.0000000E+00  0.0000000E+00  0.0000000E+00  0.0000000E+00  0.0000000E+00  0.0000000E+00  0.0000000E+00  0.0000000E+00  0.0000000E+00  0.0000000E+00  0.0000000E+00  0.0000000E+00  0.0000000E+00  0.0000000E+00  0.0000000E+00  0.0000000E+00  0.0000000E+00  0.0000000E+00  0.0000000E+00  0.0000000E+00  0.0000000E+00  0.0000000E+00  0.0000000E+00  0.0000000E+00  0.0000000E+00  0.0000000E+00  0.0000000E+00  0.0000000E+00  0.0000000E+00  0.0000000E+00  0.0000000E+00  0.0000000E+00  0.0000000E+00  0.0000000E+00  0.0000000E+00  0.0000000E+00  0.0000000E+00  0.0000000E+00  0.0000000E+00  0.0000000E+00  0.0000000E+00  0.0000000E+00  0.0000000E+00  0.0000000E+00  0.0000000E+00  0.0000000E+00  0.0000000E+00  0.0000000E+00  0.0000000E+00  0.0000000E+00  0.0000000E+00  0.0000000E+00  0.0000000E+00  0.0000000E+00  0.0000000E+00  0.0000000E+00  0.0000000E+00  0.0000000E+00  0.0000000E+00  0.0000000E+00  0.0000000E+00  0.0000000E+00  0.0000000E+00  0.0000000E+00  0.0000000E+00  0.0000000E+00  0.0000000E+00  0.0000000E+00  0.0000000E+00  0.0000000E+00  0.0000000E+00  0.0000000E+00  0.0000000E+00  0.0000000E+00  0.0000000E+00  0.0000000E+00  0.0000000E+00  0.0000000E+00  0.0000000E+00  0.0000000E+00  0.0000000E+00  0.0000000E+00  0.0000000E+00  0.0000000E+00  0.0000000E+00
  0.1379999E+01  0.0000000E+00  0.0000000E+00  0.6421588E-01  0.3082151E-01  0.0000000E+00  0.0000000E+00  0.0000000E+00  0.0000000E+00  0.0000000E+00  0.0000000E+00  0.0000000E+00  0.0000000E+00  0.0000000E+00  0.0000000E+00  0.0000000E+00  0.0000000E+00  0.9670251E-02  0.6159955E-01  0.0000000E+00  0.0000000E+00  0.0000000E+00  0.0000000E+00  0.0000000E+00  0.0000000E+00  0.0000000E+00  0.0000000E+00  0.6178925E-01  0.1205924E+00  0.0000000E+00  0.0000000E+00  0.0000000E+00  0.0000000E+00  0.0000000E+00  0.0000000E+00  0.0000000E+00  0.0000000E+00  0.0000000E+00  0.0000000E+00  0.0000000E+00  0.0000000E+00  0.5439361E-02  0.5990524E-01  0.0000000E+00  0.0000000E+00  0.0000000E+00  0.0000000E+00  0.7884059E-02  0.1071876E-01  0.0000000E+00  0.0000000E+00  0.3268046E-02  0.3656400E-01  0.0000000E+00  0.0000000E+00  0.1656350E-02  0.1808409E-01  0.1409988E-01  0.7490773E-01  0.1682343E+00  0.1839599E+00  0.1975255E-01  0.6261080E-01  0.0000000E+00  0.0000000E+00  0.0000000E+00  0.0000000E+00  0.5072277E-03  0.8972193E-02  0.0000000E+00  0.0000000E+00  0.1921113E-04  0.1695364E-02  0.4281181E+00  0.2695817E+00  0.0000000E+00  0.0000000E+00  0.0000000E+00  0.0000000E+00  0.7754401E-03  0.1201832E-01  0.7832321E-02  0.5281658E-01  0.2523509E+00  0.2061465E+00  0.8115011E-02  0.5220130E-01  0.0000000E+00  0.0000000E+00  0.2615840E+00  0.2125019E+00  0.0000000E+00  0.0000000E+00  0.0000000E+00  0.0000000E+00  0.0000000E+00  0.0000000E+00  0.0000000E+00  0.0000000E+00  0.0000000E+00  0.0000000E+00  0.0000000E+00  0.0000000E+00  0.0000000E+00  0.0000000E+00  0.0000000E+00  0.0000000E+00  0.0000000E+00  0.0000000E+00  0.0000000E+00  0.0000000E+00  0.0000000E+00  0.0000000E+00  0.0000000E+00  0.0000000E+00  0.0000000E+00  0.0000000E+00  0.0000000E+00  0.0000000E+00  0.0000000E+00  0.0000000E+00  0.0000000E+00  0.0000000E+00  0.0000000E+00  0.0000000E+00  0.0000000E+00  0.0000000E+00  0.0000000E+00  0.0000000E+00  0.0000000E+00  0.0000000E+00  0.0000000E+00  0.0000000E+00  0.0000000E+00  0.0000000E+00  0.0000000E+00  0.0000000E+00  0.0000000E+00  0.0000000E+00  0.0000000E+00  0.0000000E+00  0.0000000E+00  0.0000000E+00  0.0000000E+00  0.0000000E+00  0.0000000E+00  0.0000000E+00  0.0000000E+00  0.0000000E+00  0.0000000E+00  0.0000000E+00  0.0000000E+00  0.0000000E+00  0.0000000E+00  0.0000000E+00  0.0000000E+00  0.0000000E+00  0.0000000E+00  0.0000000E+00  0.0000000E+00  0.0000000E+00  0.0000000E+00  0.0000000E+00  0.0000000E+00  0.0000000E+00  0.0000000E+00  0.0000000E+00  0.0000000E+00  0.0000000E+00  0.0000000E+00  0.0000000E+00  0.0000000E+00  0.0000000E+00  0.0000000E+00  0.0000000E+00  0.0000000E+00  0.0000000E+00  0.0000000E+00  0.0000000E+00  0.0000000E+00  0.0000000E+00  0.0000000E+00  0.0000000E+00  0.0000000E+00  0.0000000E+00  0.0000000E+00  0.0000000E+00  0.0000000E+00  0.0000000E+00  0.0000000E+00  0.0000000E+00  0.0000000E+00  0.0000000E+00  0.0000000E+00  0.0000000E+00  0.0000000E+00  0.0000000E+00  0.0000000E+00  0.0000000E+00  0.0000000E+00  0.0000000E+00
  0.1409999E+01  0.0000000E+00  0.0000000E+00  0.9161022E-01  0.3634668E-01  0.0000000E+00  0.0000000E+00  0.0000000E+00  0.0000000E+00  0.0000000E+00  0.0000000E+00  0.0000000E+00  0.0000000E+00  0.0000000E+00  0.0000000E+00  0.0000000E+00  0.0000000E+00  0.1339934E-01  0.7073142E-01  0.0000000E+00  0.0000000E+00  0.0000000E+00  0.0000000E+00  0.0000000E+00  0.0000000E+00  0.0000000E+00  0.0000000E+00  0.1210803E+00  0.1637360E+00  0.0000000E+00  0.0000000E+00  0.0000000E+00  0.0000000E+00  0.0000000E+00  0.0000000E+00  0.0000000E+00  0.0000000E+00  0.0000000E+00  0.0000000E+00  0.0000000E+00  0.0000000E+00  0.1140691E-01  0.8660630E-01  0.0000000E+00  0.0000000E+00  0.0000000E+00  0.0000000E+00  0.1272351E-01  0.1351300E-01  0.0000000E+00  0.0000000E+00  0.2163875E-02  0.2938328E-01  0.0000000E+00  0.0000000E+00  0.2786786E-02  0.2287313E-01  0.2369263E-01  0.9514362E-01  0.2523170E+00  0.2202142E+00  0.2922398E-01  0.7342614E-01  0.0000000E+00  0.0000000E+00  0.0000000E+00  0.0000000E+00  0.1063371E-02  0.1296834E-01  0.0000000E+00  0.0000000E+00  0.8542981E-04  0.3227971E-02  0.5875713E+00  0.3057074E+00  0.0000000E+00  0.0000000E+00  0.0000000E+00  0.0000000E+00  0.1366153E-02  0.1501233E-01  0.1259783E-01  0.6391658E-01  0.3710384E+00  0.2422274E+00  0.1356994E-01  0.6605837E-01  0.0000000E+00  0.0000000E+00  0.3848459E+00  0.2510722E+00  0.0000000E+00  0.0000000E+00  0.0000000E+00  0.0000000E+00  0.0000000E+00  0.0000000E+00  0.0000000E+00  0.0000000E+00  0.0000000E+00  0.0000000E+00  0.0000000E+00  0.0000000E+00  0.0000000E+00  0.0000000E+00  0.0000000E+00  0.0000000E+00  0.0000000E+00  0.0000000E+00  0.0000000E+00  0.0000000E+00  0.0000000E+00  0.0000000E+00  0.0000000E+00  0.0000000E+00  0.0000000E+00  0.0000000E+00  0.0000000E+00  0.0000000E+00  0.0000000E+00  0.0000000E+00  0.0000000E+00  0.0000000E+00  0.0000000E+00  0.0000000E+00  0.0000000E+00  0.0000000E+00  0.0000000E+00  0.0000000E+00  0.0000000E+00  0.0000000E+00  0.0000000E+00  0.0000000E+00  0.0000000E+00  0.0000000E+00  0.0000000E+00  0.0000000E+00  0.0000000E+00  0.0000000E+00  0.0000000E+00  0.0000000E+00  0.0000000E+00  0.0000000E+00  0.0000000E+00  0.0000000E+00  0.0000000E+00  0.0000000E+00  0.0000000E+00  0.0000000E+00  0.0000000E+00  0.0000000E+00  0.0000000E+00  0.0000000E+00  0.0000000E+00  0.0000000E+00  0.0000000E+00  0.0000000E+00  0.0000000E+00  0.0000000E+00  0.0000000E+00  0.0000000E+00  0.0000000E+00  0.0000000E+00  0.0000000E+00  0.0000000E+00  0.0000000E+00  0.0000000E+00  0.0000000E+00  0.0000000E+00  0.0000000E+00  0.0000000E+00  0.0000000E+00  0.0000000E+00  0.0000000E+00  0.0000000E+00  0.0000000E+00  0.0000000E+00  0.0000000E+00  0.0000000E+00  0.0000000E+00  0.0000000E+00  0.0000000E+00  0.0000000E+00  0.0000000E+00  0.0000000E+00  0.0000000E+00  0.0000000E+00  0.0000000E+00  0.0000000E+00  0.0000000E+00  0.0000000E+00  0.0000000E+00  0.0000000E+00  0.0000000E+00  0.0000000E+00  0.0000000E+00  0.0000000E+00  0.0000000E+00  0.0000000E+00  0.0000000E+00  0.0000000E+00
  0.1439999E+01  0.0000000E+00  0.0000000E+00  0.1242362E+00  0.4075980E-01  0.0000000E+00  0.0000000E+00  0.0000000E+00  0.0000000E+00  0.0000000E+00  0.0000000E+00  0.0000000E+00  0.0000000E+00  0.0000000E+00  0.0000000E+00  0.0000000E+00  0.0000000E+00  0.1735187E-01  0.7775299E-01  0.0000000E+00  0.0000000E+00  0.0000000E+00  0.0000000E+00  0.0000000E+00  0.0000000E+00  0.0000000E+00  0.0000000E+00  0.2108185E+00  0.2081925E+00  0.0000000E+00  0.0000000E+00  0.0000000E+00  0.0000000E+00  0.0000000E+00  0.0000000E+00  0.0000000E+00  0.0000000E+00  0.0000000E+00  0.0000000E+00  0.0000000E+00  0.0000000E+00  0.1712390E-01  0.1024469E+00  0.0000000E+00  0.0000000E+00  0.0000000E+00  0.0000000E+00  0.1870763E-01  0.1599759E-01  0.0000000E+00  0.0000000E+00  0.2055674E-02  0.2744966E-01  0.0000000E+00  0.0000000E+00  0.5056320E-02  0.3049651E-01  0.3911876E-01  0.1179034E+00  0.3648726E+00  0.2594556E+00  0.3325769E-01  0.7876332E-01  0.0000000E+00  0.0000000E+00  0.0000000E+00  0.0000000E+00  0.1249015E-02  0.1422091E-01  0.0000000E+00  0.0000000E+00  0.1290222E-03  0.3396947E-02  0.7883920E+00  0.3495481E+00  0.0000000E+00  0.0000000E+00  0.0000000E+00  0.0000000E+00  0.2409241E-02  0.1965242E-01  0.2111754E-01  0.8097117E-01  0.5230584E+00  0.2863272E+00  0.2507412E-01  0.8846276E-01  0.0000000E+00  0.0000000E+00  0.5430053E+00  0.2919503E+00  0.0000000E+00  0.0000000E+00  0.0000000E+00  0.0000000E+00  0.0000000E+00  0.0000000E+00  0.0000000E+00  0.0000000E+00  0.0000000E+00  0.0000000E+00  0.0000000E+00  0.0000000E+00  0.0000000E+00  0.0000000E+00  0.0000000E+00  0.0000000E+00  0.0000000E+00  0.0000000E+00  0.0000000E+00  0.0000000E+00  0.0000000E+00  0.0000000E+00  0.0000000E+00  0.0000000E+00  0.0000000E+00  0.0000000E+00  0.0000000E+00  0.0000000E+00  0.0000000E+00  0.0000000E+00  0.0000000E+00  0.0000000E+00  0.0000000E+00  0.0000000E+00  0.0000000E+00  0.0000000E+00  0.0000000E+00  0.0000000E+00  0.0000000E+00  0.0000000E+00  0.0000000E+00  0.0000000E+00  0.0000000E+00  0.0000000E+00  0.0000000E+00  0.0000000E+00  0.0000000E+00  0.0000000E+00  0.0000000E+00  0.0000000E+00  0.0000000E+00  0.0000000E+00  0.0000000E+00  0.0000000E+00  0.0000000E+00  0.0000000E+00  0.0000000E+00  0.0000000E+00  0.0000000E+00  0.0000000E+00  0.0000000E+00  0.0000000E+00  0.0000000E+00  0.0000000E+00  0.0000000E+00  0.0000000E+00  0.0000000E+00  0.0000000E+00  0.0000000E+00  0.0000000E+00  0.0000000E+00  0.0000000E+00  0.0000000E+00  0.0000000E+00  0.0000000E+00  0.0000000E+00  0.0000000E+00  0.0000000E+00  0.0000000E+00  0.0000000E+00  0.0000000E+00  0.0000000E+00  0.0000000E+00  0.0000000E+00  0.0000000E+00  0.0000000E+00  0.0000000E+00  0.0000000E+00  0.0000000E+00  0.0000000E+00  0.0000000E+00  0.0000000E+00  0.0000000E+00  0.0000000E+00  0.0000000E+00  0.0000000E+00  0.0000000E+00  0.0000000E+00  0.0000000E+00  0.0000000E+00  0.0000000E+00  0.0000000E+00  0.0000000E+00  0.0000000E+00  0.0000000E+00  0.0000000E+00  0.0000000E+00  0.0000000E+00  0.0000000E+00  0.0000000E+00
  0.1469999E+01  0.0000000E+00  0.0000000E+00  0.1674812E+00  0.4634002E-01  0.0000000E+00  0.0000000E+00  0.0000000E+00  0.0000000E+00  0.0000000E+00  0.0000000E+00  0.0000000E+00  0.0000000E+00  0.0000000E+00  0.0000000E+00  0.0000000E+00  0.0000000E+00  0.2398200E-01  0.9010787E-01  0.0000000E+00  0.0000000E+00  0.0000000E+00  0.0000000E+00  0.0000000E+00  0.0000000E+00  0.0000000E+00  0.0000000E+00  0.3434129E+00  0.2594465E+00  0.0000000E+00  0.0000000E+00  0.0000000E+00  0.0000000E+00  0.0000000E+00  0.0000000E+00  0.0000000E+00  0.0000000E+00  0.0000000E+00  0.0000000E+00  0.0000000E+00  0.0000000E+00  0.2564324E-01  0.1224921E+00  0.0000000E+00  0.0000000E+00  0.0000000E+00  0.0000000E+00  0.2608836E-01  0.1835696E-01  0.0000000E+00  0.0000000E+00  0.3903606E-02  0.3697723E-01  0.0000000E+00  0.0000000E+00  0.7218569E-02  0.3645130E-01  0.5073825E-01  0.1339991E+00  0.5082455E+00  0.2970196E+00  0.4248654E-01  0.8666811E-01  0.0000000E+00  0.0000000E+00  0.0000000E+00  0.0000000E+00  0.2303165E-02  0.1909601E-01  0.0000000E+00  0.0000000E+00  0.3714045E-03  0.6021212E-02  0.1008982E+01  0.3861818E+00  0.0000000E+00  0.0000000E+00  0.0000000E+00  0.0000000E+00  0.4108875E-02  0.2506060E-01  0.3519784E-01  0.1035927E+00  0.7122250E+00  0.3226551E+00  0.3961192E-01  0.1100317E+00  0.0000000E+00  0.0000000E+00  0.7263609E+00  0.3299654E+00  0.0000000E+00  0.0000000E+00  0.0000000E+00  0.0000000E+00  0.0000000E+00  0.0000000E+00  0.0000000E+00  0.0000000E+00  0.0000000E+00  0.0000000E+00  0.0000000E+00  0.0000000E+00  0.0000000E+00  0.0000000E+00  0.0000000E+00  0.0000000E+00  0.0000000E+00  0.0000000E+00  0.0000000E+00  0.0000000E+00  0.0000000E+00  0.0000000E+00  0.0000000E+00  0.0000000E+00  0.0000000E+00  0.0000000E+00  0.0000000E+00  0.0000000E+00  0.0000000E+00  0.0000000E+00  0.0000000E+00  0.0000000E+00  0.0000000E+00  0.0000000E+00  0.0000000E+00  0.0000000E+00  0.0000000E+00  0.0000000E+00  0.0000000E+00  0.0000000E+00  0.0000000E+00  0.0000000E+00  0.0000000E+00  0.0000000E+00  0.0000000E+00  0.0000000E+00  0.0000000E+00  0.0000000E+00  0.0000000E+00  0.0000000E+00  0.0000000E+00  0.0000000E+00  0.0000000E+00  0.0000000E+00  0.0000000E+00  0.0000000E+00  0.0000000E+00  0.0000000E+00  0.0000000E+00  0.0000000E+00  0.0000000E+00  0.0000000E+00  0.0000000E+00  0.0000000E+00  0.0000000E+00  0.0000000E+00  0.0000000E+00  0.0000000E+00  0.0000000E+00  0.0000000E+00  0.0000000E+00  0.0000000E+00  0.0000000E+00  0.0000000E+00  0.0000000E+00  0.0000000E+00  0.0000000E+00  0.0000000E+00  0.0000000E+00  0.0000000E+00  0.0000000E+00  0.0000000E+00  0.0000000E+00  0.0000000E+00  0.0000000E+00  0.0000000E+00  0.0000000E+00  0.0000000E+00  0.0000000E+00  0.0000000E+00  0.0000000E+00  0.0000000E+00  0.0000000E+00  0.0000000E+00  0.0000000E+00  0.0000000E+00  0.0000000E+00  0.0000000E+00  0.0000000E+00  0.0000000E+00  0.0000000E+00  0.0000000E+00  0.0000000E+00  0.0000000E+00  0.0000000E+00  0.0000000E+00  0.0000000E+00  0.0000000E+00  0.0000000E+00  0.0000000E+00
  0.1499999E+01  0.0000000E+00  0.0000000E+00  0.2189217E+00  0.5261560E-01  0.0000000E+00  0.0000000E+00  0.0000000E+00  0.0000000E+00  0.0000000E+00  0.0000000E+00  0.0000000E+00  0.0000000E+00  0.0000000E+00  0.0000000E+00  0.0000000E+00  0.0000000E+00  0.3099400E-01  0.1007458E+00  0.0000000E+00  0.0000000E+00  0.0000000E+00  0.0000000E+00  0.0000000E+00  0.0000000E+00  0.0000000E+00  0.0000000E+00  0.5140102E+00  0.3107700E+00  0.0000000E+00  0.0000000E+00  0.0000000E+00  0.0000000E+00  0.0000000E+00  0.0000000E+00  0.0000000E+00  0.0000000E+00  0.0000000E+00  0.0000000E+00  0.0000000E+00  0.0000000E+00  0.4181185E-01  0.1535790E+00  0.0000000E+00  0.0000000E+00  0.0000000E+00  0.0000000E+00  0.3408135E-01  0.2063973E-01  0.0000000E+00  0.0000000E+00  0.4774812E-02  0.3957972E-01  0.0000000E+00  0.0000000E+00  0.1125398E-01  0.4398176E-01  0.6941309E-01  0.1528179E+00  0.6733379E+00  0.3336132E+00  0.5786429E-01  0.9835601E-01  0.0000000E+00  0.0000000E+00  0.0000000E+00  0.0000000E+00  0.2940688E-02  0.2059945E-01  0.0000000E+00  0.0000000E+00  0.7507692E-03  0.8469971E-02  0.1235808E+01  0.4163260E+00  0.0000000E+00  0.0000000E+00  0.0000000E+00  0.0000000E+00  0.6522894E-02  0.3096743E-01  0.5334023E-01  0.1251289E+00  0.9157653E+00  0.3615616E+00  0.5902788E-01  0.1303567E+00  0.0000000E+00  0.0000000E+00  0.9425042E+00  0.3649656E+00  0.0000000E+00  0.0000000E+00  0.0000000E+00  0.0000000E+00  0.0000000E+00  0.0000000E+00  0.0000000E+00  0.0000000E+00  0.0000000E+00  0.0000000E+00  0.0000000E+00  0.0000000E+00  0.0000000E+00  0.0000000E+00  0.0000000E+00  0.0000000E+00  0.0000000E+00  0.0000000E+00  0.0000000E+00  0.0000000E+00  0.0000000E+00  0.0000000E+00  0.0000000E+00  0.0000000E+00  0.0000000E+00  0.0000000E+00  0.0000000E+00  0.0000000E+00  0.0000000E+00  0.0000000E+00  0.0000000E+00  0.0000000E+00  0.0000000E+00  0.0000000E+00  0.0000000E+00  0.0000000E+00  0.0000000E+00  0.0000000E+00  0.0000000E+00  0.0000000E+00  0.0000000E+00  0.0000000E+00  0.0000000E+00  0.0000000E+00  0.0000000E+00  0.0000000E+00  0.0000000E+00  0.0000000E+00  0.0000000E+00  0.0000000E+00  0.0000000E+00  0.0000000E+00  0.0000000E+00  0.0000000E+00  0.0000000E+00  0.0000000E+00  0.0000000E+00  0.0000000E+00  0.0000000E+00  0.0000000E+00  0.0000000E+00  0.0000000E+00  0.0000000E+00  0.0000000E+00  0.0000000E+00  0.0000000E+00  0.0000000E+00  0.0000000E+00  0.0000000E+00  0.0000000E+00  0.0000000E+00  0.0000000E+00  0.0000000E+00  0.0000000E+00  0.0000000E+00  0.0000000E+00  0.0000000E+00  0.0000000E+00  0.0000000E+00  0.0000000E+00  0.0000000E+00  0.0000000E+00  0.0000000E+00  0.0000000E+00  0.0000000E+00  0.0000000E+00  0.0000000E+00  0.0000000E+00  0.0000000E+00  0.0000000E+00  0.0000000E+00  0.0000000E+00  0.0000000E+00  0.0000000E+00  0.0000000E+00  0.0000000E+00  0.0000000E+00  0.0000000E+00  0.0000000E+00  0.0000000E+00  0.0000000E+00  0.0000000E+00  0.0000000E+00  0.0000000E+00  0.0000000E+00  0.0000000E+00  0.0000000E+00  0.0000000E+00  0.0000000E+00  0.0000000E+00
  0.1529999E+01  0.0000000E+00  0.0000000E+00  0.2811651E+00  0.5830205E-01  0.0000000E+00  0.0000000E+00  0.0000000E+00  0.0000000E+00  0.0000000E+00  0.0000000E+00  0.0000000E+00  0.0000000E+00  0.0000000E+00  0.0000000E+00  0.0000000E+00  0.0000000E+00  0.3796133E-01  0.1089852E+00  0.0000000E+00  0.0000000E+00  0.0000000E+00  0.0000000E+00  0.9338299E-04  0.5820863E-02  0.0000000E+00  0.0000000E+00  0.7085255E+00  0.3533321E+00  0.0000000E+00  0.0000000E+00  0.0000000E+00  0.0000000E+00  0.0000000E+00  0.0000000E+00  0.0000000E+00  0.0000000E+00  0.0000000E+00  0.0000000E+00  0.0000000E+00  0.0000000E+00  0.5959132E-01  0.1798434E+00  0.0000000E+00  0.0000000E+00  0.0000000E+00  0.0000000E+00  0.4309549E-01  0.2280034E-01  0.0000000E+00  0.0000000E+00  0.1638854E-02  0.2295881E-01  0.0000000E+00  0.0000000E+00  0.1665570E-01  0.5133051E-01  0.1077723E+00  0.1866397E+00  0.8609656E+00  0.3693594E+00  0.7592112E-01  0.1115308E+00  0.0000000E+00  0.0000000E+00  0.0000000E+00  0.0000000E+00  0.4345807E-02  0.2438445E-01  0.0000000E+00  0.0000000E+00  0.1261593E-02  0.1058627E-01  0.1462390E+01  0.4455748E+00  0.0000000E+00  0.0000000E+00  0.0000000E+00  0.0000000E+00  0.9268287E-02  0.3582783E-01  0.8434698E-01  0.1561062E+00  0.1133995E+01  0.3914684E+00  0.8465993E-01  0.1537597E+00  0.0000000E+00  0.0000000E+00  0.1170737E+01  0.4012339E+00  0.0000000E+00  0.0000000E+00  0.0000000E+00  0.0000000E+00  0.0000000E+00  0.0000000E+00  0.0000000E+00  0.0000000E+00  0.0000000E+00  0.0000000E+00  0.0000000E+00  0.0000000E+00  0.0000000E+00  0.0000000E+00  0.0000000E+00  0.0000000E+00  0.0000000E+00  0.0000000E+00  0.0000000E+00  0.0000000E+00  0.0000000E+00  0.0000000E+00  0.0000000E+00  0.0000000E+00  0.0000000E+00  0.0000000E+00  0.0000000E+00  0.0000000E+00  0.0000000E+00  0.0000000E+00  0.0000000E+00  0.0000000E+00  0.0000000E+00  0.0000000E+00  0.0000000E+00  0.0000000E+00  0.0000000E+00  0.0000000E+00  0.0000000E+00  0.0000000E+00  0.0000000E+00  0.0000000E+00  0.0000000E+00  0.0000000E+00  0.0000000E+00  0.0000000E+00  0.0000000E+00  0.0000000E+00  0.0000000E+00  0.0000000E+00  0.0000000E+00  0.0000000E+00  0.0000000E+00  0.0000000E+00  0.0000000E+00  0.0000000E+00  0.0000000E+00  0.0000000E+00  0.0000000E+00  0.0000000E+00  0.0000000E+00  0.0000000E+00  0.0000000E+00  0.0000000E+00  0.0000000E+00  0.0000000E+00  0.0000000E+00  0.0000000E+00  0.0000000E+00  0.0000000E+00  0.0000000E+00  0.0000000E+00  0.0000000E+00  0.0000000E+00  0.0000000E+00  0.0000000E+00  0.0000000E+00  0.0000000E+00  0.0000000E+00  0.0000000E+00  0.0000000E+00  0.0000000E+00  0.0000000E+00  0.0000000E+00  0.0000000E+00  0.0000000E+00  0.0000000E+00  0.0000000E+00  0.0000000E+00  0.0000000E+00  0.0000000E+00  0.0000000E+00  0.0000000E+00  0.0000000E+00  0.0000000E+00  0.0000000E+00  0.0000000E+00  0.0000000E+00  0.0000000E+00  0.0000000E+00  0.0000000E+00  0.0000000E+00  0.0000000E+00  0.0000000E+00  0.0000000E+00  0.0000000E+00  0.0000000E+00  0.0000000E+00  0.0000000E+00  0.0000000E+00
  0.1559999E+01  0.0000000E+00  0.0000000E+00  0.3510915E+00  0.6406844E-01  0.0000000E+00  0.0000000E+00  0.0000000E+00  0.0000000E+00  0.0000000E+00  0.0000000E+00  0.0000000E+00  0.0000000E+00  0.0000000E+00  0.0000000E+00  0.0000000E+00  0.0000000E+00  0.4532908E-01  0.1168820E+00  0.0000000E+00  0.0000000E+00  0.0000000E+00  0.0000000E+00  0.4492504E-03  0.1175106E-01  0.0000000E+00  0.0000000E+00  0.9231508E+00  0.3987764E+00  0.0000000E+00  0.0000000E+00  0.0000000E+00  0.0000000E+00  0.0000000E+00  0.0000000E+00  0.0000000E+00  0.0000000E+00  0.0000000E+00  0.0000000E+00  0.0000000E+00  0.0000000E+00  0.8401399E-01  0.2120288E+00  0.0000000E+00  0.0000000E+00  0.0000000E+00  0.0000000E+00  0.5342908E-01  0.2478323E-01  0.0000000E+00  0.0000000E+00  0.1212157E-01  0.5972036E-01  0.0000000E+00  0.0000000E+00  0.2314859E-01  0.5980117E-01  0.1562280E+00  0.2217053E+00  0.1046321E+01  0.3981806E+00  0.9578837E-01  0.1210939E+00  0.0000000E+00  0.0000000E+00  0.0000000E+00  0.0000000E+00  0.5513017E-02  0.2701888E-01  0.0000000E+00  0.0000000E+00  0.2511032E-02  0.1493175E-01  0.1668913E+01  0.4650812E+00  0.0000000E+00  0.0000000E+00  0.0000000E+00  0.0000000E+00  0.1320495E-01  0.4198329E-01  0.1236712E+00  0.1814928E+00  0.1349009E+01  0.4182326E+00  0.1264844E+00  0.1831340E+00  0.0000000E+00  0.0000000E+00  0.1385710E+01  0.4203943E+00  0.0000000E+00  0.0000000E+00  0.0000000E+00  0.0000000E+00  0.0000000E+00  0.0000000E+00  0.0000000E+00  0.0000000E+00  0.0000000E+00  0.0000000E+00  0.0000000E+00  0.0000000E+00  0.0000000E+00  0.0000000E+00  0.0000000E+00  0.0000000E+00  0.0000000E+00  0.0000000E+00  0.0000000E+00  0.0000000E+00  0.0000000E+00  0.0000000E+00  0.0000000E+00  0.0000000E+00  0.0000000E+00  0.0000000E+00  0.0000000E+00  0.0000000E+00  0.0000000E+00  0.0000000E+00  0.0000000E+00  0.0000000E+00  0.0000000E+00  0.0000000E+00  0.0000000E+00  0.0000000E+00  0.0000000E+00  0.0000000E+00  0.0000000E+00  0.0000000E+00  0.0000000E+00  0.0000000E+00  0.0000000E+00  0.0000000E+00  0.0000000E+00  0.0000000E+00  0.0000000E+00  0.0000000E+00  0.0000000E+00  0.0000000E+00  0.0000000E+00  0.0000000E+00  0.0000000E+00  0.0000000E+00  0.0000000E+00  0.0000000E+00  0.0000000E+00  0.0000000E+00  0.0000000E+00  0.0000000E+00  0.0000000E+00  0.0000000E+00  0.0000000E+00  0.0000000E+00  0.0000000E+00  0.0000000E+00  0.0000000E+00  0.0000000E+00  0.0000000E+00  0.0000000E+00  0.0000000E+00  0.0000000E+00  0.0000000E+00  0.0000000E+00  0.0000000E+00  0.0000000E+00  0.0000000E+00  0.0000000E+00  0.0000000E+00  0.0000000E+00  0.0000000E+00  0.0000000E+00  0.0000000E+00  0.0000000E+00  0.0000000E+00  0.0000000E+00  0.0000000E+00  0.0000000E+00  0.0000000E+00  0.0000000E+00  0.0000000E+00  0.0000000E+00  0.0000000E+00  0.0000000E+00  0.0000000E+00  0.0000000E+00  0.0000000E+00  0.0000000E+00  0.0000000E+00  0.0000000E+00  0.0000000E+00  0.0000000E+00  0.0000000E+00  0.0000000E+00  0.0000000E+00  0.0000000E+00  0.0000000E+00  0.0000000E+00  0.0000000E+00  0.0000000E+00
  0.1589999E+01  0.0000000E+00  0.0000000E+00  0.4291356E+00  0.6887025E-01  0.0000000E+00  0.0000000E+00  0.0000000E+00  0.0000000E+00  0.0000000E+00  0.0000000E+00  0.0000000E+00  0.0000000E+00  0.0000000E+00  0.0000000E+00  0.0000000E+00  0.0000000E+00  0.5420772E-01  0.1280936E+00  0.0000000E+00  0.0000000E+00  0.0000000E+00  0.0000000E+00  0.7639382E-03  0.1474969E-01  0.0000000E+00  0.0000000E+00  0.1131668E+01  0.4308504E+00  0.0000000E+00  0.0000000E+00  0.0000000E+00  0.0000000E+00  0.0000000E+00  0.0000000E+00  0.0000000E+00  0.0000000E+00  0.0000000E+00  0.0000000E+00  0.0000000E+00  0.0000000E+00  0.1158544E+00  0.2410680E+00  0.0000000E+00  0.0000000E+00  0.0000000E+00  0.0000000E+00  0.6522503E-01  0.2718065E-01  0.0000000E+00  0.0000000E+00  0.3371293E-02  0.3098015E-01  0.3367450E-04  0.3985182E-02  0.3029522E-01  0.6695126E-01  0.2066399E+00  0.2443904E+00  0.1226244E+01  0.4226554E+00  0.1195747E+00  0.1344855E+00  0.0000000E+00  0.0000000E+00  0.0000000E+00  0.0000000E+00  0.8314336E-02  0.3267881E-01  0.0000000E+00  0.0000000E+00  0.4182374E-02  0.1892268E-01  0.1828795E+01  0.4790272E+00  0.0000000E+00  0.0000000E+00  0.0000000E+00  0.0000000E+00  0.2064281E-01  0.5191275E-01  0.1742531E+00  0.2104196E+00  0.1544864E+01  0.4323732E+00  0.1693832E+00  0.2070370E+00  0.0000000E+00  0.0000000E+00  0.1588698E+01  0.4420494E+00  0.0000000E+00  0.0000000E+00  0.0000000E+00  0.0000000E+00  0.0000000E+00  0.0000000E+00  0.0000000E+00  0.0000000E+00  0.0000000E+00  0.0000000E+00  0.0000000E+00  0.0000000E+00  0.0000000E+00  0.0000000E+00  0.0000000E+00  0.0000000E+00  0.0000000E+00  0.0000000E+00  0.0000000E+00  0.0000000E+00  0.0000000E+00  0.0000000E+00  0.0000000E+00  0.0000000E+00  0.0000000E+00  0.0000000E+00  0.0000000E+00  0.0000000E+00  0.0000000E+00  0.0000000E+00  0.0000000E+00  0.0000000E+00  0.0000000E+00  0.0000000E+00  0.0000000E+00  0.0000000E+00  0.0000000E+00  0.0000000E+00  0.0000000E+00  0.0000000E+00  0.0000000E+00  0.0000000E+00  0.0000000E+00  0.0000000E+00  0.0000000E+00  0.0000000E+00  0.0000000E+00  0.0000000E+00  0.0000000E+00  0.0000000E+00  0.0000000E+00  0.0000000E+00  0.0000000E+00  0.0000000E+00  0.0000000E+00  0.0000000E+00  0.0000000E+00  0.0000000E+00  0.0000000E+00  0.0000000E+00  0.0000000E+00  0.0000000E+00  0.0000000E+00  0.0000000E+00  0.0000000E+00  0.0000000E+00  0.0000000E+00  0.0000000E+00  0.0000000E+00  0.0000000E+00  0.0000000E+00  0.0000000E+00  0.0000000E+00  0.0000000E+00  0.0000000E+00  0.0000000E+00  0.0000000E+00  0.0000000E+00  0.0000000E+00  0.0000000E+00  0.0000000E+00  0.0000000E+00  0.0000000E+00  0.0000000E+00  0.0000000E+00  0.0000000E+00  0.0000000E+00  0.0000000E+00  0.0000000E+00  0.0000000E+00  0.0000000E+00  0.0000000E+00  0.0000000E+00  0.0000000E+00  0.0000000E+00  0.0000000E+00  0.0000000E+00  0.0000000E+00  0.0000000E+00  0.0000000E+00  0.0000000E+00  0.0000000E+00  0.0000000E+00  0.0000000E+00  0.0000000E+00  0.0000000E+00  0.0000000E+00  0.0000000E+00  0.0000000E+00  0.0000000E+00
  0.1619999E+01  0.0000000E+00  0.0000000E+00  0.5148356E+00  0.7347859E-01  0.0000000E+00  0.0000000E+00  0.0000000E+00  0.0000000E+00  0.0000000E+00  0.0000000E+00  0.0000000E+00  0.0000000E+00  0.0000000E+00  0.0000000E+00  0.0000000E+00  0.0000000E+00  0.6604461E-01  0.1360873E+00  0.0000000E+00  0.0000000E+00  0.0000000E+00  0.0000000E+00  0.2124202E-02  0.2284302E-01  0.0000000E+00  0.0000000E+00  0.1312665E+01  0.4516376E+00  0.0000000E+00  0.0000000E+00  0.0000000E+00  0.0000000E+00  0.0000000E+00  0.0000000E+00  0.0000000E+00  0.0000000E+00  0.0000000E+00  0.0000000E+00  0.0000000E+00  0.0000000E+00  0.1558804E+00  0.2710730E+00  0.0000000E+00  0.0000000E+00  0.0000000E+00  0.0000000E+00  0.7860777E-01  0.2899809E-01  0.0000000E+00  0.0000000E+00  0.7420638E-02  0.4587957E-01  0.1617625E-04  0.1914323E-02  0.4104599E-01  0.7739039E-01  0.2696920E+00  0.2764709E+00  0.1399356E+01  0.4436886E+00  0.1456078E+00  0.1437237E+00  0.0000000E+00  0.0000000E+00  0.0000000E+00  0.0000000E+00  0.1160600E-01  0.3777126E-01  0.0000000E+00  0.0000000E+00  0.7181666E-02  0.2418104E-01  0.1943881E+01  0.4782729E+00  0.0000000E+00  0.0000000E+00  0.0000000E+00  0.0000000E+00  0.2816408E-01  0.5941505E-01  0.2348932E+00  0.2399822E+00  0.1713215E+01  0.4479143E+00  0.2284100E+00  0.2385477E+00  0.0000000E+00  0.0000000E+00  0.1758792E+01  0.4610309E+00  0.0000000E+00  0.0000000E+00  0.0000000E+00  0.0000000E+00  0.0000000E+00  0.0000000E+00  0.0000000E+00  0.0000000E+00  0.0000000E+00  0.0000000E+00  0.0000000E+00  0.0000000E+00  0.0000000E+00  0.0000000E+00  0.0000000E+00  0.0000000E+00  0.0000000E+00  0.0000000E+00  0.0000000E+00  0.0000000E+00  0.0000000E+00  0.0000000E+00  0.0000000E+00  0.0000000E+00  0.0000000E+00  0.0000000E+00  0.0000000E+00  0.0000000E+00  0.0000000E+00  0.0000000E+00  0.0000000E+00  0.0000000E+00  0.0000000E+00  0.0000000E+00  0.0000000E+00  0.0000000E+00  0.0000000E+00  0.0000000E+00  0.0000000E+00  0.0000000E+00  0.0000000E+00  0.0000000E+00  0.0000000E+00  0.0000000E+00  0.0000000E+00  0.0000000E+00  0.0000000E+00  0.0000000E+00  0.0000000E+00  0.0000000E+00  0.0000000E+00  0.0000000E+00  0.0000000E+00  0.0000000E+00  0.0000000E+00  0.0000000E+00  0.0000000E+00  0.0000000E+00  0.0000000E+00  0.0000000E+00  0.0000000E+00  0.0000000E+00  0.0000000E+00  0.0000000E+00  0.0000000E+00  0.0000000E+00  0.0000000E+00  0.0000000E+00  0.0000000E+00  0.0000000E+00  0.0000000E+00  0.0000000E+00  0.0000000E+00  0.0000000E+00  0.0000000E+00  0.0000000E+00  0.0000000E+00  0.0000000E+00  0.0000000E+00  0.0000000E+00  0.0000000E+00  0.0000000E+00  0.0000000E+00  0.0000000E+00  0.0000000E+00  0.0000000E+00  0.0000000E+00  0.0000000E+00  0.0000000E+00  0.0000000E+00  0.0000000E+00  0.0000000E+00  0.0000000E+00  0.0000000E+00  0.0000000E+00  0.0000000E+00  0.0000000E+00  0.0000000E+00  0.0000000E+00  0.0000000E+00  0.0000000E+00  0.0000000E+00  0.0000000E+00  0.0000000E+00  0.0000000E+00  0.0000000E+00  0.0000000E+00  0.0000000E+00  0.0000000E+00  0.0000000E+00
  0.1649999E+01  0.0000000E+00  0.0000000E+00  0.6012669E+00  0.7787918E-01  0.0000000E+00  0.0000000E+00  0.0000000E+00  0.0000000E+00  0.0000000E+00  0.0000000E+00  0.0000000E+00  0.0000000E+00  0.0000000E+00  0.0000000E+00  0.0000000E+00  0.0000000E+00  0.8166802E-01  0.1522840E+00  0.0000000E+00  0.0000000E+00  0.0000000E+00  0.0000000E+00  0.3495200E-02  0.2844033E-01  0.0000000E+00  0.0000000E+00  0.1452009E+01  0.4656613E+00  0.0000000E+00  0.0000000E+00  0.0000000E+00  0.0000000E+00  0.0000000E+00  0.0000000E+00  0.0000000E+00  0.0000000E+00  0.0000000E+00  0.0000000E+00  0.0000000E+00  0.0000000E+00  0.1976506E+00  0.3055477E+00  0.0000000E+00  0.0000000E+00  0.0000000E+00  0.0000000E+00  0.9442706E-01  0.3139863E-01  0.0000000E+00  0.0000000E+00  0.4167330E-02  0.3311589E-01  0.7839740E-04  0.4148718E-02  0.5560522E-01  0.8935287E-01  0.3498487E+00  0.3119044E+00  0.1529622E+01  0.4519939E+00  0.1783259E+00  0.1576603E+00  0.0000000E+00  0.0000000E+00  0.0000000E+00  0.0000000E+00  0.1514412E-01  0.4237549E-01  0.0000000E+00  0.0000000E+00  0.1103407E-01  0.2976975E-01  0.2006363E+01  0.4726467E+00  0.1350284E-04  0.1598007E-02  0.0000000E+00  0.0000000E+00  0.3716619E-01  0.6612857E-01  0.3100400E+00  0.2700037E+00  0.1828121E+01  0.4541618E+00  0.2921695E+00  0.2638140E+00  0.4026134E-04  0.2750815E-02  0.1896998E+01  0.4659540E+00  0.0000000E+00  0.0000000E+00  0.0000000E+00  0.0000000E+00  0.0000000E+00  0.0000000E+00  0.0000000E+00  0.0000000E+00  0.0000000E+00  0.0000000E+00  0.0000000E+00  0.0000000E+00  0.0000000E+00  0.0000000E+00  0.0000000E+00  0.0000000E+00  0.0000000E+00  0.0000000E+00  0.0000000E+00  0.0000000E+00  0.0000000E+00  0.0000000E+00  0.0000000E+00  0.0000000E+00  0.0000000E+00  0.0000000E+00  0.0000000E+00  0.0000000E+00  0.0000000E+00  0.0000000E+00  0.0000000E+00  0.0000000E+00  0.0000000E+00  0.0000000E+00  0.0000000E+00  0.0000000E+00  0.0000000E+00  0.0000000E+00  0.0000000E+00  0.0000000E+00  0.0000000E+00  0.0000000E+00  0.0000000E+00  0.0000000E+00  0.0000000E+00  0.0000000E+00  0.0000000E+00  0.0000000E+00  0.0000000E+00  0.0000000E+00  0.0000000E+00  0.0000000E+00  0.0000000E+00  0.0000000E+00  0.0000000E+00  0.0000000E+00  0.0000000E+00  0.0000000E+00  0.0000000E+00  0.0000000E+00  0.0000000E+00  0.0000000E+00  0.0000000E+00  0.0000000E+00  0.0000000E+00  0.0000000E+00  0.0000000E+00  0.0000000E+00  0.0000000E+00  0.0000000E+00  0.0000000E+00  0.0000000E+00  0.0000000E+00  0.0000000E+00  0.0000000E+00  0.0000000E+00  0.0000000E+00  0.0000000E+00  0.0000000E+00  0.0000000E+00  0.0000000E+00  0.0000000E+00  0.0000000E+00  0.0000000E+00  0.0000000E+00  0.0000000E+00  0.0000000E+00  0.0000000E+00  0.0000000E+00  0.0000000E+00  0.0000000E+00  0.0000000E+00  0.0000000E+00  0.0000000E+00  0.0000000E+00  0.0000000E+00  0.0000000E+00  0.0000000E+00  0.0000000E+00  0.0000000E+00  0.0000000E+00  0.0000000E+00  0.0000000E+00  0.0000000E+00  0.0000000E+00  0.0000000E+00  0.0000000E+00  0.0000000E+00  0.0000000E+00  0.0000000E+00
  0.1679999E+01  0.0000000E+00  0.0000000E+00  0.6879082E+00  0.8192799E-01  0.0000000E+00  0.0000000E+00  0.0000000E+00  0.0000000E+00  0.0000000E+00  0.0000000E+00  0.0000000E+00  0.0000000E+00  0.0000000E+00  0.0000000E+00  0.0000000E+00  0.0000000E+00  0.9746134E-01  0.1618832E+00  0.0000000E+00  0.0000000E+00  0.0000000E+00  0.0000000E+00  0.7015070E-02  0.4068164E-01  0.0000000E+00  0.0000000E+00  0.1514858E+01  0.4701671E+00  0.0000000E+00  0.0000000E+00  0.0000000E+00  0.0000000E+00  0.0000000E+00  0.0000000E+00  0.0000000E+00  0.0000000E+00  0.0000000E+00  0.0000000E+00  0.0000000E+00  0.0000000E+00  0.2378366E+00  0.3302512E+00  0.0000000E+00  0.0000000E+00  0.0000000E+00  0.0000000E+00  0.1142908E+00  0.3368732E-01  0.0000000E+00  0.0000000E+00  0.6299344E-02  0.4133595E-01  0.2566516E-03  0.8564836E-02  0.6847022E-01  0.9497997E-01  0.4307094E+00  0.3401873E+00  0.1634672E+01  0.4526378E+00  0.2106378E+00  0.1674338E+00  0.0000000E+00  0.0000000E+00  0.0000000E+00  0.0000000E+00  0.1986696E-01  0.4811633E-01  0.0000000E+00  0.0000000E+00  0.1625909E-01  0.3521414E-01  0.2012408E+01  0.4734916E+00  0.0000000E+00  0.0000000E+00  0.3873192E-04  0.3418665E-02  0.5288172E-01  0.7840931E-01  0.3919789E+00  0.2974402E+00  0.1898623E+01  0.4556402E+00  0.3618693E+00  0.2865430E+00  0.5138960E-04  0.3723650E-02  0.1959866E+01  0.4649960E+00  0.0000000E+00  0.0000000E+00  0.0000000E+00  0.0000000E+00  0.0000000E+00  0.0000000E+00  0.0000000E+00  0.0000000E+00  0.0000000E+00  0.0000000E+00  0.0000000E+00  0.0000000E+00  0.0000000E+00  0.0000000E+00  0.0000000E+00  0.0000000E+00  0.0000000E+00  0.0000000E+00  0.0000000E+00  0.0000000E+00  0.0000000E+00  0.0000000E+00  0.0000000E+00  0.0000000E+00  0.0000000E+00  0.0000000E+00  0.0000000E+00  0.0000000E+00  0.0000000E+00  0.0000000E+00  0.0000000E+00  0.0000000E+00  0.0000000E+00  0.0000000E+00  0.0000000E+00  0.0000000E+00  0.0000000E+00  0.0000000E+00  0.0000000E+00  0.0000000E+00  0.0000000E+00  0.0000000E+00  0.0000000E+00  0.0000000E+00  0.0000000E+00  0.0000000E+00  0.0000000E+00  0.0000000E+00  0.0000000E+00  0.0000000E+00  0.0000000E+00  0.0000000E+00  0.0000000E+00  0.0000000E+00  0.0000000E+00  0.0000000E+00  0.0000000E+00  0.0000000E+00  0.0000000E+00  0.0000000E+00  0.0000000E+00  0.0000000E+00  0.0000000E+00  0.0000000E+00  0.0000000E+00  0.0000000E+00  0.0000000E+00  0.0000000E+00  0.0000000E+00  0.0000000E+00  0.0000000E+00  0.0000000E+00  0.0000000E+00  0.0000000E+00  0.0000000E+00  0.0000000E+00  0.0000000E+00  0.0000000E+00  0.0000000E+00  0.0000000E+00  0.0000000E+00  0.0000000E+00  0.0000000E+00  0.0000000E+00  0.0000000E+00  0.0000000E+00  0.0000000E+00  0.0000000E+00  0.0000000E+00  0.0000000E+00  0.0000000E+00  0.0000000E+00  0.0000000E+00  0.0000000E+00  0.0000000E+00  0.0000000E+00  0.0000000E+00  0.0000000E+00  0.0000000E+00  0.0000000E+00  0.0000000E+00  0.0000000E+00  0.0000000E+00  0.0000000E+00  0.0000000E+00  0.0000000E+00  0.0000000E+00  0.0000000E+00  0.0000000E+00  0.0000000E+00
  0.1709999E+01  0.0000000E+00  0.0000000E+00  0.7652211E+00  0.8501093E-01  0.0000000E+00  0.0000000E+00  0.0000000E+00  0.0000000E+00  0.0000000E+00  0.0000000E+00  0.0000000E+00  0.0000000E+00  0.0000000E+00  0.0000000E+00  0.0000000E+00  0.0000000E+00  0.1189267E+00  0.1771295E+00  0.0000000E+00  0.0000000E+00  0.0000000E+00  0.0000000E+00  0.1236060E-01  0.5303473E-01  0.0000000E+00  0.0000000E+00  0.1542958E+01  0.4707121E+00  0.0000000E+00  0.0000000E+00  0.0000000E+00  0.0000000E+00  0.0000000E+00  0.0000000E+00  0.0000000E+00  0.0000000E+00  0.0000000E+00  0.0000000E+00  0.0000000E+00  0.0000000E+00  0.2802498E+00  0.3483815E+00  0.0000000E+00  0.0000000E+00  0.0000000E+00  0.0000000E+00  0.1371500E+00  0.3635466E-01  0.0000000E+00  0.0000000E+00  0.5876397E-02  0.3910642E-01  0.6131312E-03  0.1195880E-01  0.8215147E-01  0.1029535E+00  0.4978542E+00  0.3557804E+00  0.1688772E+01  0.4615982E+00  0.2436596E+00  0.1770554E+00  0.0000000E+00  0.0000000E+00  0.0000000E+00  0.0000000E+00  0.2562324E-01  0.5375097E-01  0.0000000E+00  0.0000000E+00  0.2473305E-01  0.4318735E-01  0.1972660E+01  0.4552570E+00  0.6244285E-04  0.4432853E-02  0.1000792E-03  0.4686178E-02  0.7135724E-01  0.8770859E-01  0.4596407E+00  0.3162701E+00  0.1923252E+01  0.4495626E+00  0.4329365E+00  0.3079778E+00  0.2123957E-03  0.7087759E-02  0.1984270E+01  0.4635900E+00  0.0000000E+00  0.0000000E+00  0.0000000E+00  0.0000000E+00  0.0000000E+00  0.0000000E+00  0.0000000E+00  0.0000000E+00  0.0000000E+00  0.0000000E+00  0.0000000E+00  0.0000000E+00  0.0000000E+00  0.0000000E+00  0.0000000E+00  0.0000000E+00  0.0000000E+00  0.0000000E+00  0.0000000E+00  0.0000000E+00  0.0000000E+00  0.0000000E+00  0.0000000E+00  0.0000000E+00  0.0000000E+00  0.0000000E+00  0.0000000E+00  0.0000000E+00  0.0000000E+00  0.0000000E+00  0.0000000E+00  0.0000000E+00  0.0000000E+00  0.0000000E+00  0.0000000E+00  0.0000000E+00  0.0000000E+00  0.0000000E+00  0.0000000E+00  0.0000000E+00  0.0000000E+00  0.0000000E+00  0.0000000E+00  0.0000000E+00  0.0000000E+00  0.0000000E+00  0.0000000E+00  0.0000000E+00  0.0000000E+00  0.0000000E+00  0.0000000E+00  0.0000000E+00  0.0000000E+00  0.0000000E+00  0.0000000E+00  0.0000000E+00  0.0000000E+00  0.0000000E+00  0.0000000E+00  0.0000000E+00  0.0000000E+00  0.0000000E+00  0.0000000E+00  0.0000000E+00  0.0000000E+00  0.0000000E+00  0.0000000E+00  0.0000000E+00  0.0000000E+00  0.0000000E+00  0.0000000E+00  0.0000000E+00  0.0000000E+00  0.0000000E+00  0.0000000E+00  0.0000000E+00  0.0000000E+00  0.0000000E+00  0.0000000E+00  0.0000000E+00  0.0000000E+00  0.0000000E+00  0.0000000E+00  0.0000000E+00  0.0000000E+00  0.0000000E+00  0.0000000E+00  0.0000000E+00  0.0000000E+00  0.0000000E+00  0.0000000E+00  0.0000000E+00  0.0000000E+00  0.0000000E+00  0.0000000E+00  0.0000000E+00  0.0000000E+00  0.0000000E+00  0.0000000E+00  0.0000000E+00  0.0000000E+00  0.0000000E+00  0.0000000E+00  0.0000000E+00  0.0000000E+00  0.0000000E+00  0.0000000E+00  0.0000000E+00  0.0000000E+00  0.0000000E+00
  0.1739999E+01  0.0000000E+00  0.0000000E+00  0.8324972E+00  0.8635075E-01  0.0000000E+00  0.0000000E+00  0.0000000E+00  0.0000000E+00  0.0000000E+00  0.0000000E+00  0.0000000E+00  0.0000000E+00  0.0000000E+00  0.0000000E+00  0.0000000E+00  0.0000000E+00  0.1440517E+00  0.1884229E+00  0.0000000E+00  0.0000000E+00  0.0000000E+00  0.0000000E+00  0.2028084E-01  0.6629189E-01  0.0000000E+00  0.0000000E+00  0.1498240E+01  0.4521015E+00  0.0000000E+00  0.0000000E+00  0.0000000E+00  0.0000000E+00  0.0000000E+00  0.0000000E+00  0.0000000E+00  0.0000000E+00  0.0000000E+00  0.0000000E+00  0.0000000E+00  0.0000000E+00  0.3270690E+00  0.3725139E+00  0.0000000E+00  0.0000000E+00  0.0000000E+00  0.0000000E+00  0.1640126E+00  0.3867089E-01  0.0000000E+00  0.0000000E+00  0.5718196E-02  0.3728125E-01  0.1928042E-02  0.2207888E-01  0.1007069E+00  0.1123527E+00  0.5719002E+00  0.3665270E+00  0.1698280E+01  0.4497154E+00  0.2813860E+00  0.1864566E+00  0.0000000E+00  0.0000000E+00  0.0000000E+00  0.0000000E+00  0.3258532E-01  0.5903723E-01  0.0000000E+00  0.0000000E+00  0.3611809E-01  0.5079670E-01  0.1893649E+01  0.4441110E+00  0.9654348E-04  0.4512768E-02  0.1805248E-03  0.6209235E-02  0.9204800E-01  0.9895664E-01  0.5430490E+00  0.3388647E+00  0.1894917E+01  0.4404800E+00  0.5159025E+00  0.3362087E+00  0.4091651E-03  0.9221706E-02  0.1959887E+01  0.4464931E+00  0.0000000E+00  0.0000000E+00  0.0000000E+00  0.0000000E+00  0.0000000E+00  0.0000000E+00  0.0000000E+00  0.0000000E+00  0.0000000E+00  0.0000000E+00  0.0000000E+00  0.0000000E+00  0.0000000E+00  0.0000000E+00  0.0000000E+00  0.0000000E+00  0.0000000E+00  0.0000000E+00  0.0000000E+00  0.0000000E+00  0.0000000E+00  0.0000000E+00  0.0000000E+00  0.0000000E+00  0.0000000E+00  0.0000000E+00  0.0000000E+00  0.0000000E+00  0.0000000E+00  0.0000000E+00  0.0000000E+00  0.0000000E+00  0.0000000E+00  0.0000000E+00  0.0000000E+00  0.0000000E+00  0.0000000E+00  0.0000000E+00  0.0000000E+00  0.0000000E+00  0.0000000E+00  0.0000000E+00  0.0000000E+00  0.0000000E+00  0.0000000E+00  0.0000000E+00  0.0000000E+00  0.0000000E+00  0.0000000E+00  0.0000000E+00  0.0000000E+00  0.0000000E+00  0.0000000E+00  0.0000000E+00  0.0000000E+00  0.0000000E+00  0.0000000E+00  0.0000000E+00  0.0000000E+00  0.0000000E+00  0.0000000E+00  0.0000000E+00  0.0000000E+00  0.0000000E+00  0.0000000E+00  0.0000000E+00  0.0000000E+00  0.0000000E+00  0.0000000E+00  0.0000000E+00  0.0000000E+00  0.0000000E+00  0.0000000E+00  0.0000000E+00  0.0000000E+00  0.0000000E+00  0.0000000E+00  0.0000000E+00  0.0000000E+00  0.0000000E+00  0.0000000E+00  0.0000000E+00  0.0000000E+00  0.0000000E+00  0.0000000E+00  0.0000000E+00  0.0000000E+00  0.0000000E+00  0.0000000E+00  0.0000000E+00  0.0000000E+00  0.0000000E+00  0.0000000E+00  0.0000000E+00  0.0000000E+00  0.0000000E+00  0.0000000E+00  0.0000000E+00  0.0000000E+00  0.0000000E+00  0.0000000E+00  0.0000000E+00  0.0000000E+00  0.0000000E+00  0.0000000E+00  0.0000000E+00  0.0000000E+00  0.0000000E+00  0.0000000E+00  0.0000000E+00
  0.1769999E+01  0.0000000E+00  0.0000000E+00  0.8830754E+00  0.8830392E-01  0.0000000E+00  0.0000000E+00  0.0000000E+00  0.0000000E+00  0.0000000E+00  0.0000000E+00  0.0000000E+00  0.0000000E+00  0.0000000E+00  0.0000000E+00  0.0000000E+00  0.0000000E+00  0.1694362E+00  0.2018466E+00  0.0000000E+00  0.0000000E+00  0.0000000E+00  0.0000000E+00  0.3217435E-01  0.8108693E-01  0.0000000E+00  0.0000000E+00  0.1434621E+01  0.4323727E+00  0.0000000E+00  0.0000000E+00  0.0000000E+00  0.0000000E+00  0.0000000E+00  0.0000000E+00  0.0000000E+00  0.0000000E+00  0.0000000E+00  0.0000000E+00  0.0000000E+00  0.0000000E+00  0.3671840E+00  0.3893084E+00  0.0000000E+00  0.0000000E+00  0.0000000E+00  0.0000000E+00  0.1974752E+00  0.4215178E-01  0.8156394E-05  0.9652911E-03  0.8397213E-02  0.4462790E-01  0.4069146E-02  0.3133859E-01  0.1201115E+00  0.1195303E+00  0.6333179E+00  0.3835285E+00  0.1679802E+01  0.4405400E+00  0.3236607E+00  0.1975986E+00  0.0000000E+00  0.0000000E+00  0.0000000E+00  0.0000000E+00  0.4196256E-01  0.6625269E-01  0.0000000E+00  0.0000000E+00  0.5032151E-01  0.5954932E-01  0.1760308E+01  0.4261553E+00  0.2796774E-03  0.8041008E-02  0.5929355E-03  0.1141242E-01  0.1176595E+00  0.1110172E+00  0.6058806E+00  0.3498040E+00  0.1842102E+01  0.4268993E+00  0.5951951E+00  0.3465309E+00  0.1036131E-02  0.1447751E-01  0.1895180E+01  0.4309867E+00  0.0000000E+00  0.0000000E+00  0.0000000E+00  0.0000000E+00  0.0000000E+00  0.0000000E+00  0.0000000E+00  0.0000000E+00  0.0000000E+00  0.0000000E+00  0.0000000E+00  0.0000000E+00  0.0000000E+00  0.0000000E+00  0.0000000E+00  0.0000000E+00  0.0000000E+00  0.0000000E+00  0.0000000E+00  0.0000000E+00  0.0000000E+00  0.0000000E+00  0.0000000E+00  0.0000000E+00  0.0000000E+00  0.0000000E+00  0.0000000E+00  0.0000000E+00  0.0000000E+00  0.0000000E+00  0.0000000E+00  0.0000000E+00  0.0000000E+00  0.0000000E+00  0.0000000E+00  0.0000000E+00  0.0000000E+00  0.0000000E+00  0.0000000E+00  0.0000000E+00  0.0000000E+00  0.0000000E+00  0.0000000E+00  0.0000000E+00  0.0000000E+00  0.0000000E+00  0.0000000E+00  0.0000000E+00  0.0000000E+00  0.0000000E+00  0.0000000E+00  0.0000000E+00  0.0000000E+00  0.0000000E+00  0.0000000E+00  0.0000000E+00  0.0000000E+00  0.0000000E+00  0.0000000E+00  0.0000000E+00  0.0000000E+00  0.0000000E+00  0.0000000E+00  0.0000000E+00  0.0000000E+00  0.0000000E+00  0.0000000E+00  0.0000000E+00  0.0000000E+00  0.0000000E+00  0.0000000E+00  0.0000000E+00  0.0000000E+00  0.0000000E+00  0.0000000E+00  0.0000000E+00  0.0000000E+00  0.0000000E+00  0.0000000E+00  0.0000000E+00  0.0000000E+00  0.0000000E+00  0.0000000E+00  0.0000000E+00  0.0000000E+00  0.0000000E+00  0.0000000E+00  0.0000000E+00  0.0000000E+00  0.0000000E+00  0.0000000E+00  0.0000000E+00  0.0000000E+00  0.0000000E+00  0.0000000E+00  0.0000000E+00  0.0000000E+00  0.0000000E+00  0.0000000E+00  0.0000000E+00  0.0000000E+00  0.0000000E+00  0.0000000E+00  0.0000000E+00  0.0000000E+00  0.0000000E+00  0.0000000E+00  0.0000000E+00  0.0000000E+00  0.0000000E+00
  0.1799999E+01  0.0000000E+00  0.0000000E+00  0.9157169E+00  0.8792856E-01  0.0000000E+00  0.0000000E+00  0.0000000E+00  0.0000000E+00  0.0000000E+00  0.0000000E+00  0.0000000E+00  0.0000000E+00  0.0000000E+00  0.0000000E+00  0.0000000E+00  0.0000000E+00  0.1942693E+00  0.2140022E+00  0.0000000E+00  0.0000000E+00  0.0000000E+00  0.0000000E+00  0.4570945E-01  0.9454821E-01  0.0000000E+00  0.0000000E+00  0.1325043E+01  0.4134349E+00  0.0000000E+00  0.0000000E+00  0.0000000E+00  0.0000000E+00  0.0000000E+00  0.0000000E+00  0.0000000E+00  0.0000000E+00  0.0000000E+00  0.0000000E+00  0.0000000E+00  0.0000000E+00  0.4030805E+00  0.4040642E+00  0.0000000E+00  0.0000000E+00  0.0000000E+00  0.0000000E+00  0.2371840E+00  0.4532149E-01  0.0000000E+00  0.0000000E+00  0.1139432E-01  0.5090344E-01  0.7436691E-02  0.4227411E-01  0.1435698E+00  0.1300608E+00  0.6734876E+00  0.3889307E+00  0.1619716E+01  0.4298204E+00  0.3599073E+00  0.2052677E+00  0.0000000E+00  0.0000000E+00  0.0000000E+00  0.0000000E+00  0.5099433E-01  0.7174813E-01  0.2250078E-04  0.1882875E-02  0.6993028E-01  0.6852995E-01  0.1627536E+01  0.3973363E+00  0.6866841E-03  0.1197259E-01  0.1327165E-02  0.1646852E-01  0.1452340E+00  0.1215574E+00  0.6711383E+00  0.3606412E+00  0.1749409E+01  0.4101731E+00  0.6824564E+00  0.3681393E+00  0.2577188E-02  0.2288534E-01  0.1794622E+01  0.4152794E+00  0.0000000E+00  0.0000000E+00  0.0000000E+00  0.0000000E+00  0.0000000E+00  0.0000000E+00  0.0000000E+00  0.0000000E+00  0.0000000E+00  0.0000000E+00  0.0000000E+00  0.0000000E+00  0.0000000E+00  0.0000000E+00  0.0000000E+00  0.0000000E+00  0.0000000E+00  0.0000000E+00  0.0000000E+00  0.0000000E+00  0.0000000E+00  0.0000000E+00  0.0000000E+00  0.0000000E+00  0.0000000E+00  0.0000000E+00  0.0000000E+00  0.0000000E+00  0.0000000E+00  0.0000000E+00  0.0000000E+00  0.0000000E+00  0.0000000E+00  0.0000000E+00  0.0000000E+00  0.0000000E+00  0.0000000E+00  0.0000000E+00  0.0000000E+00  0.0000000E+00  0.0000000E+00  0.0000000E+00  0.0000000E+00  0.0000000E+00  0.0000000E+00  0.0000000E+00  0.0000000E+00  0.0000000E+00  0.0000000E+00  0.0000000E+00  0.0000000E+00  0.0000000E+00  0.0000000E+00  0.0000000E+00  0.0000000E+00  0.0000000E+00  0.0000000E+00  0.0000000E+00  0.0000000E+00  0.0000000E+00  0.0000000E+00  0.0000000E+00  0.7730359E-03  0.9148597E-01  0.0000000E+00  0.0000000E+00  0.0000000E+00  0.0000000E+00  0.0000000E+00  0.0000000E+00  0.0000000E+00  0.0000000E+00  0.0000000E+00  0.0000000E+00  0.0000000E+00  0.0000000E+00  0.0000000E+00  0.0000000E+00  0.0000000E+00  0.0000000E+00  0.0000000E+00  0.0000000E+00  0.0000000E+00  0.0000000E+00  0.0000000E+00  0.0000000E+00  0.0000000E+00  0.0000000E+00  0.0000000E+00  0.0000000E+00  0.1355790E-02  0.1604560E+00  0.0000000E+00  0.0000000E+00  0.0000000E+00  0.0000000E+00  0.0000000E+00  0.0000000E+00  0.0000000E+00  0.0000000E+00  0.0000000E+00  0.0000000E+00  0.0000000E+00  0.0000000E+00  0.0000000E+00  0.0000000E+00  0.0000000E+00  0.0000000E+00  0.0000000E+00  0.0000000E+00
  0.1829999E+01  0.0000000E+00  0.0000000E+00  0.9279137E+00  0.8706228E-01  0.0000000E+00  0.0000000E+00  0.0000000E+00  0.0000000E+00  0.0000000E+00  0.0000000E+00  0.0000000E+00  0.0000000E+00  0.7630946E-04  0.5213656E-02  0.0000000E+00  0.0000000E+00  0.2226647E+00  0.2226211E+00  0.0000000E+00  0.0000000E+00  0.0000000E+00  0.0000000E+00  0.6710197E-01  0.1133289E+00  0.0000000E+00  0.0000000E+00  0.1208684E+01  0.3840759E+00  0.0000000E+00  0.0000000E+00  0.0000000E+00  0.0000000E+00  0.0000000E+00  0.0000000E+00  0.0000000E+00  0.0000000E+00  0.0000000E+00  0.0000000E+00  0.0000000E+00  0.0000000E+00  0.4395537E+00  0.4109066E+00  0.0000000E+00  0.0000000E+00  0.0000000E+00  0.0000000E+00  0.2823413E+00  0.4797984E-01  0.0000000E+00  0.0000000E+00  0.1096042E-01  0.4960389E-01  0.1465088E-01  0.5752895E-01  0.1701334E+00  0.1387770E+00  0.7030145E+00  0.3936809E+00  0.1550474E+01  0.4068134E+00  0.4031661E+00  0.2123369E+00  0.0000000E+00  0.0000000E+00  0.0000000E+00  0.0000000E+00  0.6111237E-01  0.7623005E-01  0.5429017E-04  0.3852948E-02  0.9315275E-01  0.7740730E-01  0.1476948E+01  0.3721475E+00  0.1371498E-02  0.1633897E-01  0.3069446E-02  0.2418360E-01  0.1794430E+00  0.1312650E+00  0.7094178E+00  0.3673670E+00  0.1631740E+01  0.3893425E+00  0.7618991E+00  0.3797600E+00  0.5345112E-02  0.3293611E-01  0.1669698E+01  0.3964172E+00  0.0000000E+00  0.0000000E+00  0.0000000E+00  0.0000000E+00  0.0000000E+00  0.0000000E+00  0.0000000E+00  0.0000000E+00  0.0000000E+00  0.0000000E+00  0.0000000E+00  0.0000000E+00  0.0000000E+00  0.0000000E+00  0.0000000E+00  0.0000000E+00  0.0000000E+00  0.0000000E+00  0.0000000E+00  0.0000000E+00  0.0000000E+00  0.0000000E+00  0.0000000E+00  0.0000000E+00  0.0000000E+00  0.0000000E+00  0.0000000E+00  0.0000000E+00  0.0000000E+00  0.0000000E+00  0.0000000E+00  0.0000000E+00  0.0000000E+00  0.0000000E+00  0.0000000E+00  0.0000000E+00  0.0000000E+00  0.0000000E+00  0.0000000E+00  0.0000000E+00  0.0000000E+00  0.0000000E+00  0.0000000E+00  0.0000000E+00  0.0000000E+00  0.0000000E+00  0.0000000E+00  0.0000000E+00  0.0000000E+00  0.0000000E+00  0.0000000E+00  0.0000000E+00  0.0000000E+00  0.0000000E+00  0.0000000E+00  0.0000000E+00  0.0000000E+00  0.0000000E+00  0.0000000E+00  0.0000000E+00  0.0000000E+00  0.0000000E+00  0.0000000E+00  0.0000000E+00  0.0000000E+00  0.0000000E+00  0.0000000E+00  0.0000000E+00  0.0000000E+00  0.0000000E+00  0.0000000E+00  0.0000000E+00  0.0000000E+00  0.0000000E+00  0.0000000E+00  0.0000000E+00  0.0000000E+00  0.0000000E+00  0.0000000E+00  0.0000000E+00  0.0000000E+00  0.0000000E+00  0.0000000E+00  0.0000000E+00  0.0000000E+00  0.0000000E+00  0.0000000E+00  0.0000000E+00  0.0000000E+00  0.0000000E+00  0.1311720E-02  0.1552346E+00  0.0000000E+00  0.0000000E+00  0.0000000E+00  0.0000000E+00  0.0000000E+00  0.0000000E+00  0.0000000E+00  0.0000000E+00  0.0000000E+00  0.0000000E+00  0.0000000E+00  0.0000000E+00  0.0000000E+00  0.0000000E+00  0.0000000E+00  0.0000000E+00  0.0000000E+00  0.0000000E+00
  0.1859999E+01  0.0000000E+00  0.0000000E+00  0.9231382E+00  0.8527598E-01  0.0000000E+00  0.0000000E+00  0.0000000E+00  0.0000000E+00  0.0000000E+00  0.0000000E+00  0.0000000E+00  0.0000000E+00  0.1564583E-01  0.8123842E-01  0.0000000E+00  0.0000000E+00  0.2516103E+00  0.2349268E+00  0.0000000E+00  0.0000000E+00  0.0000000E+00  0.0000000E+00  0.9548847E-01  0.1339827E+00  0.0000000E+00  0.0000000E+00  0.1086957E+01  0.3594387E+00  0.0000000E+00  0.0000000E+00  0.0000000E+00  0.0000000E+00  0.0000000E+00  0.0000000E+00  0.0000000E+00  0.0000000E+00  0.0000000E+00  0.0000000E+00  0.0000000E+00  0.0000000E+00  0.4563660E+00  0.4101644E+00  0.0000000E+00  0.0000000E+00  0.0000000E+00  0.0000000E+00  0.3370851E+00  0.5198338E-01  0.3681592E-05  0.4357001E-03  0.1589269E-01  0.5859403E-01  0.2925096E-01  0.8057971E-01  0.1920358E+00  0.1446576E+00  0.7268122E+00  0.3909567E+00  0.1470736E+01  0.3925134E+00  0.4450770E+00  0.2185894E+00  0.0000000E+00  0.0000000E+00  0.0000000E+00  0.0000000E+00  0.7468870E-01  0.8300207E-01  0.1368000E-03  0.5424119E-02  0.1199677E+00  0.8627953E-01  0.1322777E+01  0.3485750E+00  0.2645243E-02  0.2176636E-01  0.5573223E-02  0.3186170E-01  0.2132043E+00  0.1405558E+00  0.7385083E+00  0.3664724E+00  0.1512477E+01  0.3693272E+00  0.8285308E+00  0.3915548E+00  0.9674581E-02  0.4288189E-01  0.1543660E+01  0.3747976E+00  0.0000000E+00  0.0000000E+00  0.0000000E+00  0.0000000E+00  0.0000000E+00  0.0000000E+00  0.0000000E+00  0.0000000E+00  0.0000000E+00  0.0000000E+00  0.0000000E+00  0.0000000E+00  0.0000000E+00  0.0000000E+00  0.0000000E+00  0.0000000E+00  0.0000000E+00  0.0000000E+00  0.0000000E+00  0.0000000E+00  0.0000000E+00  0.0000000E+00  0.0000000E+00  0.0000000E+00  0.0000000E+00  0.0000000E+00  0.0000000E+00  0.0000000E+00  0.0000000E+00  0.0000000E+00  0.0000000E+00  0.0000000E+00  0.0000000E+00  0.0000000E+00  0.0000000E+00  0.0000000E+00  0.0000000E+00  0.0000000E+00  0.0000000E+00  0.0000000E+00  0.0000000E+00  0.0000000E+00  0.0000000E+00  0.0000000E+00  0.0000000E+00  0.0000000E+00  0.0000000E+00  0.0000000E+00  0.0000000E+00  0.0000000E+00  0.0000000E+00  0.0000000E+00  0.0000000E+00  0.0000000E+00  0.0000000E+00  0.0000000E+00  0.0000000E+00  0.0000000E+00  0.0000000E+00  0.0000000E+00  0.0000000E+00  0.0000000E+00  0.2895867E-02  0.1713412E+00  0.0000000E+00  0.0000000E+00  0.0000000E+00  0.0000000E+00  0.0000000E+00  0.0000000E+00  0.0000000E+00  0.0000000E+00  0.0000000E+00  0.0000000E+00  0.0000000E+00  0.0000000E+00  0.0000000E+00  0.0000000E+00  0.0000000E+00  0.0000000E+00  0.0000000E+00  0.0000000E+00  0.0000000E+00  0.0000000E+00  0.0000000E+00  0.0000000E+00  0.0000000E+00  0.0000000E+00  0.0000000E+00  0.0000000E+00  0.6348723E-02  0.3359649E+00  0.0000000E+00  0.0000000E+00  0.0000000E+00  0.0000000E+00  0.0000000E+00  0.0000000E+00  0.0000000E+00  0.0000000E+00  0.3619845E-02  0.1915582E+00  0.0000000E+00  0.0000000E+00  0.0000000E+00  0.0000000E+00  0.0000000E+00  0.0000000E+00  0.0000000E+00  0.0000000E+00
  0.1889999E+01  0.0000000E+00  0.0000000E+00  0.9020733E+00  0.8274814E-01  0.1430722E-04  0.1693222E-02  0.0000000E+00  0.0000000E+00  0.0000000E+00  0.0000000E+00  0.0000000E+00  0.0000000E+00  0.2236483E+00  0.2132546E+00  0.0000000E+00  0.0000000E+00  0.2799693E+00  0.2447095E+00  0.0000000E+00  0.0000000E+00  0.0000000E+00  0.0000000E+00  0.1208927E+00  0.1476028E+00  0.0000000E+00  0.0000000E+00  0.9608397E+00  0.3350252E+00  0.0000000E+00  0.0000000E+00  0.0000000E+00  0.0000000E+00  0.0000000E+00  0.0000000E+00  0.0000000E+00  0.0000000E+00  0.0000000E+00  0.0000000E+00  0.0000000E+00  0.0000000E+00  0.4712930E+00  0.4101751E+00  0.0000000E+00  0.0000000E+00  0.0000000E+00  0.0000000E+00  0.3967988E+00  0.5582209E-01  0.0000000E+00  0.0000000E+00  0.2171733E-01  0.6722093E-01  0.4398296E-01  0.9646206E-01  0.2204648E+00  0.1512251E+00  0.7260720E+00  0.3904817E+00  0.1360507E+01  0.3733236E+00  0.4929132E+00  0.2282262E+00  0.0000000E+00  0.0000000E+00  0.0000000E+00  0.0000000E+00  0.8936954E-01  0.9049428E-01  0.1839306E-03  0.6165572E-02  0.1527669E+00  0.9651202E-01  0.1174051E+01  0.3253113E+00  0.6236174E-02  0.3361156E-01  0.1140973E-01  0.4542558E-01  0.2518131E+00  0.1500822E+00  0.7543951E+00  0.3669145E+00  0.1382004E+01  0.3500678E+00  0.9033492E+00  0.4022921E+00  0.1880113E-01  0.5813698E-01  0.1399650E+01  0.3515102E+00  0.0000000E+00  0.0000000E+00  0.0000000E+00  0.0000000E+00  0.0000000E+00  0.0000000E+00  0.0000000E+00  0.0000000E+00  0.0000000E+00  0.0000000E+00  0.0000000E+00  0.0000000E+00  0.0000000E+00  0.0000000E+00  0.0000000E+00  0.0000000E+00  0.0000000E+00  0.0000000E+00  0.0000000E+00  0.0000000E+00  0.0000000E+00  0.0000000E+00  0.0000000E+00  0.0000000E+00  0.0000000E+00  0.0000000E+00  0.0000000E+00  0.0000000E+00  0.0000000E+00  0.0000000E+00  0.0000000E+00  0.0000000E+00  0.0000000E+00  0.0000000E+00  0.0000000E+00  0.0000000E+00  0.0000000E+00  0.0000000E+00  0.0000000E+00  0.0000000E+00  0.0000000E+00  0.0000000E+00  0.0000000E+00  0.0000000E+00  0.0000000E+00  0.0000000E+00  0.0000000E+00  0.0000000E+00  0.0000000E+00  0.0000000E+00  0.0000000E+00  0.0000000E+00  0.1229748E-02  0.1455385E+00  0.0000000E+00  0.0000000E+00  0.0000000E+00  0.0000000E+00  0.0000000E+00  0.0000000E+00  0.0000000E+00  0.0000000E+00  0.4207022E-02  0.2032262E+00  0.0000000E+00  0.0000000E+00  0.0000000E+00  0.0000000E+00  0.0000000E+00  0.0000000E+00  0.0000000E+00  0.0000000E+00  0.0000000E+00  0.0000000E+00  0.0000000E+00  0.0000000E+00  0.0000000E+00  0.0000000E+00  0.0000000E+00  0.0000000E+00  0.0000000E+00  0.0000000E+00  0.0000000E+00  0.0000000E+00  0.0000000E+00  0.0000000E+00  0.0000000E+00  0.0000000E+00  0.0000000E+00  0.0000000E+00  0.4919017E-02  0.2910401E+00  0.0000000E+00  0.0000000E+00  0.0000000E+00  0.0000000E+00  0.0000000E+00  0.0000000E+00  0.0000000E+00  0.0000000E+00  0.9115217E-02  0.2990642E+00  0.0000000E+00  0.0000000E+00  0.0000000E+00  0.0000000E+00  0.0000000E+00  0.0000000E+00  0.0000000E+00  0.0000000E+00
  0.1919999E+01  0.0000000E+00  0.0000000E+00  0.8673918E+00  0.8048274E-01  0.0000000E+00  0.0000000E+00  0.0000000E+00  0.0000000E+00  0.0000000E+00  0.0000000E+00  0.0000000E+00  0.0000000E+00  0.1388483E+00  0.1949281E+00  0.0000000E+00  0.0000000E+00  0.3064738E+00  0.2505994E+00  0.0000000E+00  0.0000000E+00  0.0000000E+00  0.0000000E+00  0.1573616E+00  0.1668604E+00  0.0000000E+00  0.0000000E+00  0.8465943E+00  0.3117450E+00  0.0000000E+00  0.0000000E+00  0.0000000E+00  0.0000000E+00  0.0000000E+00  0.0000000E+00  0.0000000E+00  0.0000000E+00  0.0000000E+00  0.0000000E+00  0.0000000E+00  0.0000000E+00  0.4910868E+00  0.4141144E+00  0.0000000E+00  0.0000000E+00  0.0000000E+00  0.0000000E+00  0.4638537E+00  0.5964170E-01  0.0000000E+00  0.0000000E+00  0.3315991E-01  0.8109725E-01  0.6610940E-01  0.1175100E+00  0.2463934E+00  0.1577227E+00  0.7191601E+00  0.3833165E+00  0.1252746E+01  0.3549913E+00  0.5307049E+00  0.2335593E+00  0.0000000E+00  0.0000000E+00  0.0000000E+00  0.0000000E+00  0.1042942E+00  0.9534881E-01  0.3857268E-03  0.8351292E-02  0.1918000E+00  0.1042720E+00  0.1044620E+01  0.3027234E+00  0.1189731E-01  0.4631824E-01  0.1982901E-01  0.5876146E-01  0.2946340E+00  0.1609243E+00  0.7516773E+00  0.3548984E+00  0.1255734E+01  0.3285815E+00  0.9634930E+00  0.4062319E+00  0.3267720E-01  0.7530231E-01  0.1265244E+01  0.3278909E+00  0.0000000E+00  0.0000000E+00  0.0000000E+00  0.0000000E+00  0.0000000E+00  0.0000000E+00  0.0000000E+00  0.0000000E+00  0.0000000E+00  0.0000000E+00  0.0000000E+00  0.0000000E+00  0.0000000E+00  0.0000000E+00  0.0000000E+00  0.0000000E+00  0.0000000E+00  0.0000000E+00  0.0000000E+00  0.0000000E+00  0.0000000E+00  0.0000000E+00  0.0000000E+00  0.0000000E+00  0.0000000E+00  0.0000000E+00  0.0000000E+00  0.0000000E+00  0.0000000E+00  0.0000000E+00  0.0000000E+00  0.0000000E+00  0.0000000E+00  0.0000000E+00  0.0000000E+00  0.0000000E+00  0.0000000E+00  0.0000000E+00  0.0000000E+00  0.0000000E+00  0.0000000E+00  0.0000000E+00  0.0000000E+00  0.0000000E+00  0.0000000E+00  0.0000000E+00  0.0000000E+00  0.0000000E+00  0.0000000E+00  0.0000000E+00  0.0000000E+00  0.0000000E+00  0.0000000E+00  0.0000000E+00  0.0000000E+00  0.0000000E+00  0.0000000E+00  0.0000000E+00  0.0000000E+00  0.0000000E+00  0.0000000E+00  0.0000000E+00  0.7473738E-02  0.2665893E+00  0.0000000E+00  0.0000000E+00  0.0000000E+00  0.0000000E+00  0.0000000E+00  0.0000000E+00  0.0000000E+00  0.0000000E+00  0.0000000E+00  0.0000000E+00  0.0000000E+00  0.0000000E+00  0.0000000E+00  0.0000000E+00  0.0000000E+00  0.0000000E+00  0.0000000E+00  0.0000000E+00  0.0000000E+00  0.0000000E+00  0.0000000E+00  0.0000000E+00  0.0000000E+00  0.0000000E+00  0.0000000E+00  0.0000000E+00  0.1072454E-01  0.4229509E+00  0.0000000E+00  0.0000000E+00  0.0000000E+00  0.0000000E+00  0.0000000E+00  0.0000000E+00  0.0000000E+00  0.0000000E+00  0.1155014E-01  0.3313430E+00  0.0000000E+00  0.0000000E+00  0.0000000E+00  0.0000000E+00  0.0000000E+00  0.0000000E+00  0.0000000E+00  0.0000000E+00
  0.1949999E+01  0.0000000E+00  0.0000000E+00  0.8200239E+00  0.7670649E-01  0.0000000E+00  0.0000000E+00  0.0000000E+00  0.0000000E+00  0.0000000E+00  0.0000000E+00  0.0000000E+00  0.0000000E+00  0.5134997E-02  0.4482886E-01  0.0000000E+00  0.0000000E+00  0.3314513E+00  0.2562902E+00  0.0000000E+00  0.0000000E+00  0.0000000E+00  0.0000000E+00  0.1913776E+00  0.1802018E+00  0.0000000E+00  0.0000000E+00  0.7498708E+00  0.2856686E+00  0.0000000E+00  0.0000000E+00  0.0000000E+00  0.0000000E+00  0.0000000E+00  0.0000000E+00  0.0000000E+00  0.0000000E+00  0.0000000E+00  0.0000000E+00  0.0000000E+00  0.0000000E+00  0.4996633E+00  0.4091717E+00  0.0000000E+00  0.0000000E+00  0.0000000E+00  0.0000000E+00  0.5372489E+00  0.6208353E-01  0.0000000E+00  0.0000000E+00  0.4354311E-01  0.9218551E-01  0.9265714E-01  0.1366679E+00  0.2752805E+00  0.1654104E+00  0.6957818E+00  0.3668291E+00  0.1152496E+01  0.3352490E+00  0.5731177E+00  0.2369992E+00  0.0000000E+00  0.0000000E+00  0.0000000E+00  0.0000000E+00  0.1198583E+00  0.1015861E+00  0.1304398E-02  0.1483156E-01  0.2319410E+00  0.1152752E+00  0.9124816E+00  0.2749580E+00  0.2111635E-01  0.5975350E-01  0.3517389E-01  0.7679866E-01  0.3371865E+00  0.1683644E+00  0.7330905E+00  0.3456067E+00  0.1137142E+01  0.3080774E+00  0.1013461E+01  0.4153721E+00  0.5558853E-01  0.9740087E-01  0.1135222E+01  0.3058497E+00  0.0000000E+00  0.0000000E+00  0.0000000E+00  0.0000000E+00  0.0000000E+00  0.0000000E+00  0.0000000E+00  0.0000000E+00  0.0000000E+00  0.0000000E+00  0.0000000E+00  0.0000000E+00  0.3460377E-03  0.4095237E-01  0.0000000E+00  0.0000000E+00  0.0000000E+00  0.0000000E+00  0.0000000E+00  0.0000000E+00  0.0000000E+00  0.0000000E+00  0.0000000E+00  0.0000000E+00  0.0000000E+00  0.0000000E+00  0.0000000E+00  0.0000000E+00  0.0000000E+00  0.0000000E+00  0.0000000E+00  0.0000000E+00  0.0000000E+00  0.0000000E+00  0.0000000E+00  0.0000000E+00  0.0000000E+00  0.0000000E+00  0.0000000E+00  0.0000000E+00  0.0000000E+00  0.0000000E+00  0.0000000E+00  0.0000000E+00  0.0000000E+00  0.0000000E+00  0.0000000E+00  0.0000000E+00  0.0000000E+00  0.0000000E+00  0.0000000E+00  0.0000000E+00  0.0000000E+00  0.0000000E+00  0.0000000E+00  0.0000000E+00  0.0000000E+00  0.0000000E+00  0.0000000E+00  0.0000000E+00  0.0000000E+00  0.0000000E+00  0.1712572E-01  0.3971301E+00  0.0000000E+00  0.0000000E+00  0.0000000E+00  0.0000000E+00  0.0000000E+00  0.0000000E+00  0.0000000E+00  0.0000000E+00  0.0000000E+00  0.0000000E+00  0.0000000E+00  0.0000000E+00  0.0000000E+00  0.0000000E+00  0.0000000E+00  0.0000000E+00  0.0000000E+00  0.0000000E+00  0.0000000E+00  0.0000000E+00  0.0000000E+00  0.0000000E+00  0.0000000E+00  0.0000000E+00  0.0000000E+00  0.0000000E+00  0.2888064E-01  0.6830010E+00  0.0000000E+00  0.0000000E+00  0.0000000E+00  0.0000000E+00  0.0000000E+00  0.0000000E+00  0.0000000E+00  0.0000000E+00  0.2832331E-01  0.5221819E+00  0.0000000E+00  0.0000000E+00  0.0000000E+00  0.0000000E+00  0.0000000E+00  0.0000000E+00  0.0000000E+00  0.0000000E+00
  0.1979999E+01  0.0000000E+00  0.0000000E+00  0.7686679E+00  0.7304303E-01  0.0000000E+00  0.0000000E+00  0.0000000E+00  0.0000000E+00  0.0000000E+00  0.0000000E+00  0.0000000E+00  0.0000000E+00  0.0000000E+00  0.0000000E+00  0.0000000E+00  0.0000000E+00  0.3596830E+00  0.2626362E+00  0.0000000E+00  0.0000000E+00  0.0000000E+00  0.0000000E+00  0.2314609E+00  0.1955972E+00  0.0000000E+00  0.0000000E+00  0.6558729E+00  0.2648253E+00  0.0000000E+00  0.0000000E+00  0.0000000E+00  0.0000000E+00  0.0000000E+00  0.0000000E+00  0.0000000E+00  0.0000000E+00  0.0000000E+00  0.0000000E+00  0.0000000E+00  0.0000000E+00  0.5070713E+00  0.4038167E+00  0.0000000E+00  0.0000000E+00  0.0000000E+00  0.0000000E+00  0.6144819E+00  0.6578562E-01  0.0000000E+00  0.0000000E+00  0.6076584E-01  0.1080390E+00  0.1284145E+00  0.1576395E+00  0.3020256E+00  0.1684303E+00  0.6634461E+00  0.3517413E+00  0.1058058E+01  0.3151501E+00  0.6128833E+00  0.2439440E+00  0.0000000E+00  0.0000000E+00  0.0000000E+00  0.0000000E+00  0.1381393E+00  0.1064430E+00  0.2511463E-02  0.2044124E-01  0.2782331E+00  0.1231079E+00  0.8093606E+00  0.2563230E+00  0.3568253E-01  0.7674894E-01  0.5594765E-01  0.9601334E-01  0.3794493E+00  0.1749404E+00  0.7104232E+00  0.3407831E+00  0.1021444E+01  0.2883044E+00  0.1062154E+01  0.4144159E+00  0.8571357E-01  0.1205040E+00  0.1013551E+01  0.2855023E+00  0.0000000E+00  0.0000000E+00  0.0000000E+00  0.0000000E+00  0.0000000E+00  0.0000000E+00  0.0000000E+00  0.0000000E+00  0.0000000E+00  0.0000000E+00  0.0000000E+00  0.0000000E+00  0.1342524E-02  0.7943326E-01  0.0000000E+00  0.0000000E+00  0.0000000E+00  0.0000000E+00  0.0000000E+00  0.0000000E+00  0.0000000E+00  0.0000000E+00  0.0000000E+00  0.0000000E+00  0.0000000E+00  0.0000000E+00  0.0000000E+00  0.0000000E+00  0.0000000E+00  0.0000000E+00  0.0000000E+00  0.0000000E+00  0.0000000E+00  0.0000000E+00  0.0000000E+00  0.0000000E+00  0.0000000E+00  0.0000000E+00  0.0000000E+00  0.0000000E+00  0.0000000E+00  0.0000000E+00  0.0000000E+00  0.0000000E+00  0.0000000E+00  0.0000000E+00  0.0000000E+00  0.0000000E+00  0.0000000E+00  0.0000000E+00  0.0000000E+00  0.0000000E+00  0.0000000E+00  0.0000000E+00  0.0000000E+00  0.0000000E+00  0.0000000E+00  0.0000000E+00  0.0000000E+00  0.0000000E+00  0.0000000E+00  0.0000000E+00  0.1916624E-01  0.4136991E+00  0.0000000E+00  0.0000000E+00  0.0000000E+00  0.0000000E+00  0.0000000E+00  0.0000000E+00  0.0000000E+00  0.0000000E+00  0.0000000E+00  0.0000000E+00  0.0000000E+00  0.0000000E+00  0.0000000E+00  0.0000000E+00  0.0000000E+00  0.0000000E+00  0.0000000E+00  0.0000000E+00  0.0000000E+00  0.0000000E+00  0.0000000E+00  0.0000000E+00  0.0000000E+00  0.0000000E+00  0.0000000E+00  0.0000000E+00  0.3137357E-01  0.7010120E+00  0.0000000E+00  0.0000000E+00  0.0000000E+00  0.0000000E+00  0.0000000E+00  0.0000000E+00  0.0000000E+00  0.0000000E+00  0.6644345E-01  0.7682229E+00  0.0000000E+00  0.0000000E+00  0.0000000E+00  0.0000000E+00  0.0000000E+00  0.0000000E+00  0.0000000E+00  0.0000000E+00
  0.2009999E+01  0.0000000E+00  0.0000000E+00  0.7135543E+00  0.6914955E-01  0.0000000E+00  0.0000000E+00  0.0000000E+00  0.0000000E+00  0.0000000E+00  0.0000000E+00  0.0000000E+00  0.0000000E+00  0.0000000E+00  0.0000000E+00  0.0000000E+00  0.0000000E+00  0.3803434E+00  0.2665264E+00  0.0000000E+00  0.0000000E+00  0.0000000E+00  0.0000000E+00  0.2723083E+00  0.2050684E+00  0.0000000E+00  0.0000000E+00  0.5788647E+00  0.2471910E+00  0.0000000E+00  0.0000000E+00  0.0000000E+00  0.0000000E+00  0.0000000E+00  0.0000000E+00  0.0000000E+00  0.0000000E+00  0.0000000E+00  0.0000000E+00  0.0000000E+00  0.0000000E+00  0.5026982E+00  0.3974225E+00  0.0000000E+00  0.0000000E+00  0.0000000E+00  0.0000000E+00  0.6966344E+00  0.6870125E-01  0.3179079E-05  0.3762337E-03  0.8572891E-01  0.1266338E+00  0.1763615E+00  0.1824375E+00  0.3307158E+00  0.1761788E+00  0.6387188E+00  0.3428949E+00  0.9622355E+00  0.2976743E+00  0.6522822E+00  0.2464746E+00  0.9056681E-05  0.1071819E-02  0.0000000E+00  0.0000000E+00  0.1587410E+00  0.1129060E+00  0.5558508E-02  0.2991862E-01  0.3289745E+00  0.1333869E+00  0.7092063E+00  0.2361401E+00  0.5810997E-01  0.9682789E-01  0.8532446E-01  0.1164100E+00  0.4237679E+00  0.1842893E+00  0.6851907E+00  0.3289411E+00  0.9207563E+00  0.2689717E+00  0.1087292E+01  0.4156526E+00  0.1307121E+00  0.1434874E+00  0.9107201E+00  0.2689848E+00  0.0000000E+00  0.0000000E+00  0.0000000E+00  0.0000000E+00  0.0000000E+00  0.0000000E+00  0.0000000E+00  0.0000000E+00  0.0000000E+00  0.0000000E+00  0.0000000E+00  0.0000000E+00  0.9770512E-03  0.6675500E-01  0.0000000E+00  0.0000000E+00  0.0000000E+00  0.0000000E+00  0.0000000E+00  0.0000000E+00  0.0000000E+00  0.0000000E+00  0.0000000E+00  0.0000000E+00  0.0000000E+00  0.0000000E+00  0.0000000E+00  0.0000000E+00  0.0000000E+00  0.0000000E+00  0.0000000E+00  0.0000000E+00  0.0000000E+00  0.0000000E+00  0.0000000E+00  0.0000000E+00  0.5570945E-03  0.6593078E-01  0.0000000E+00  0.0000000E+00  0.0000000E+00  0.0000000E+00  0.0000000E+00  0.0000000E+00  0.0000000E+00  0.0000000E+00  0.0000000E+00  0.0000000E+00  0.0000000E+00  0.0000000E+00  0.0000000E+00  0.0000000E+00  0.1087275E-02  0.1286787E+00  0.0000000E+00  0.0000000E+00  0.0000000E+00  0.0000000E+00  0.0000000E+00  0.0000000E+00  0.0000000E+00  0.0000000E+00  0.3657664E-01  0.5623865E+00  0.0000000E+00  0.0000000E+00  0.0000000E+00  0.0000000E+00  0.0000000E+00  0.0000000E+00  0.0000000E+00  0.0000000E+00  0.0000000E+00  0.0000000E+00  0.0000000E+00  0.0000000E+00  0.0000000E+00  0.0000000E+00  0.0000000E+00  0.0000000E+00  0.0000000E+00  0.0000000E+00  0.0000000E+00  0.0000000E+00  0.0000000E+00  0.0000000E+00  0.0000000E+00  0.0000000E+00  0.0000000E+00  0.0000000E+00  0.4457905E-01  0.8227476E+00  0.0000000E+00  0.0000000E+00  0.0000000E+00  0.0000000E+00  0.9299112E-03  0.1100530E+00  0.0000000E+00  0.0000000E+00  0.1047717E+00  0.9537015E+00  0.0000000E+00  0.0000000E+00  0.0000000E+00  0.0000000E+00  0.0000000E+00  0.0000000E+00  0.0000000E+00  0.0000000E+00
  0.2039999E+01  0.0000000E+00  0.0000000E+00  0.6589373E+00  0.6613735E-01  0.0000000E+00  0.0000000E+00  0.0000000E+00  0.0000000E+00  0.0000000E+00  0.0000000E+00  0.0000000E+00  0.0000000E+00  0.0000000E+00  0.0000000E+00  0.0000000E+00  0.0000000E+00  0.4009360E+00  0.2699153E+00  0.0000000E+00  0.0000000E+00  0.0000000E+00  0.0000000E+00  0.3156768E+00  0.2199143E+00  0.0000000E+00  0.0000000E+00  0.5144009E+00  0.2273640E+00  0.0000000E+00  0.0000000E+00  0.0000000E+00  0.0000000E+00  0.0000000E+00  0.0000000E+00  0.0000000E+00  0.0000000E+00  0.0000000E+00  0.0000000E+00  0.0000000E+00  0.0000000E+00  0.5120005E+00  0.3985375E+00  0.0000000E+00  0.0000000E+00  0.0000000E+00  0.0000000E+00  0.7796289E+00  0.7265149E-01  0.9198064E-05  0.8117833E-03  0.1110700E+00  0.1426320E+00  0.2326649E+00  0.2040683E+00  0.3636177E+00  0.1827456E+00  0.5946173E+00  0.3254655E+00  0.8756749E+00  0.2827467E+00  0.6912551E+00  0.2509565E+00  0.0000000E+00  0.0000000E+00  0.0000000E+00  0.0000000E+00  0.1789046E+00  0.1183365E+00  0.1169467E-01  0.4284653E-01  0.3823753E+00  0.1433425E+00  0.6295903E+00  0.2221568E+00  0.8603525E-01  0.1168459E+00  0.1270187E+00  0.1414683E+00  0.4654346E+00  0.1907197E+00  0.6500506E+00  0.3155094E+00  0.8297612E+00  0.2546768E+00  0.1114657E+01  0.4095012E+00  0.1879498E+00  0.1719464E+00  0.8208016E+00  0.2501847E+00  0.0000000E+00  0.0000000E+00  0.0000000E+00  0.0000000E+00  0.0000000E+00  0.0000000E+00  0.0000000E+00  0.0000000E+00  0.0000000E+00  0.0000000E+00  0.0000000E+00  0.0000000E+00  0.2529418E-02  0.1058107E+00  0.0000000E+00  0.0000000E+00  0.0000000E+00  0.0000000E+00  0.0000000E+00  0.0000000E+00  0.0000000E+00  0.0000000E+00  0.0000000E+00  0.0000000E+00  0.0000000E+00  0.0000000E+00  0.0000000E+00  0.0000000E+00  0.0000000E+00  0.0000000E+00  0.0000000E+00  0.0000000E+00  0.0000000E+00  0.0000000E+00  0.0000000E+00  0.0000000E+00  0.2704156E-02  0.1431009E+00  0.0000000E+00  0.0000000E+00  0.0000000E+00  0.0000000E+00  0.0000000E+00  0.0000000E+00  0.0000000E+00  0.0000000E+00  0.0000000E+00  0.0000000E+00  0.0000000E+00  0.0000000E+00  0.0000000E+00  0.0000000E+00  0.8444394E-02  0.3532446E+00  0.0000000E+00  0.0000000E+00  0.0000000E+00  0.0000000E+00  0.0000000E+00  0.0000000E+00  0.0000000E+00  0.0000000E+00  0.4694443E-01  0.6273317E+00  0.0000000E+00  0.0000000E+00  0.0000000E+00  0.0000000E+00  0.0000000E+00  0.0000000E+00  0.0000000E+00  0.0000000E+00  0.0000000E+00  0.0000000E+00  0.0000000E+00  0.0000000E+00  0.0000000E+00  0.0000000E+00  0.0000000E+00  0.0000000E+00  0.0000000E+00  0.0000000E+00  0.0000000E+00  0.0000000E+00  0.0000000E+00  0.0000000E+00  0.0000000E+00  0.0000000E+00  0.0000000E+00  0.0000000E+00  0.5911027E-01  0.9329898E+00  0.0000000E+00  0.0000000E+00  0.0000000E+00  0.0000000E+00  0.2708321E-02  0.1850371E+00  0.0000000E+00  0.0000000E+00  0.1769436E+00  0.1221020E+01  0.0000000E+00  0.0000000E+00  0.0000000E+00  0.0000000E+00  0.0000000E+00  0.0000000E+00  0.0000000E+00  0.0000000E+00
  0.2069999E+01  0.0000000E+00  0.0000000E+00  0.6065313E+00  0.6198478E-01  0.0000000E+00  0.0000000E+00  0.0000000E+00  0.0000000E+00  0.0000000E+00  0.0000000E+00  0.0000000E+00  0.0000000E+00  0.0000000E+00  0.0000000E+00  0.0000000E+00  0.0000000E+00  0.4147294E+00  0.2722665E+00  0.0000000E+00  0.0000000E+00  0.0000000E+00  0.0000000E+00  0.3544275E+00  0.2302978E+00  0.0000000E+00  0.0000000E+00  0.4594488E+00  0.2118878E+00  0.0000000E+00  0.0000000E+00  0.0000000E+00  0.0000000E+00  0.0000000E+00  0.0000000E+00  0.0000000E+00  0.0000000E+00  0.0000000E+00  0.0000000E+00  0.0000000E+00  0.0000000E+00  0.5029611E+00  0.3824818E+00  0.0000000E+00  0.0000000E+00  0.0000000E+00  0.0000000E+00  0.8591785E+00  0.7423723E-01  0.2377706E-04  0.1111291E-02  0.1426251E+00  0.1567328E+00  0.3035012E+00  0.2265531E+00  0.3906116E+00  0.1845588E+00  0.5560874E+00  0.3146052E+00  0.8000951E+00  0.2662530E+00  0.7283143E+00  0.2563210E+00  0.0000000E+00  0.0000000E+00  0.0000000E+00  0.0000000E+00  0.1979370E+00  0.1238340E+00  0.2160197E-01  0.5680497E-01  0.4330019E+00  0.1471643E+00  0.5564541E+00  0.2048550E+00  0.1198222E+00  0.1342553E+00  0.1762432E+00  0.1640430E+00  0.5068681E+00  0.1944030E+00  0.6081081E+00  0.2987543E+00  0.7549505E+00  0.2408129E+00  0.1123332E+01  0.4078466E+00  0.2575985E+00  0.1950076E+00  0.7352681E+00  0.2365054E+00  0.0000000E+00  0.0000000E+00  0.0000000E+00  0.0000000E+00  0.0000000E+00  0.0000000E+00  0.0000000E+00  0.0000000E+00  0.0000000E+00  0.0000000E+00  0.0000000E+00  0.0000000E+00  0.4913272E-02  0.1452904E+00  0.0000000E+00  0.0000000E+00  0.0000000E+00  0.0000000E+00  0.0000000E+00  0.0000000E+00  0.0000000E+00  0.0000000E+00  0.0000000E+00  0.0000000E+00  0.0000000E+00  0.0000000E+00  0.0000000E+00  0.0000000E+00  0.0000000E+00  0.0000000E+00  0.0000000E+00  0.0000000E+00  0.0000000E+00  0.0000000E+00  0.0000000E+00  0.0000000E+00  0.2626369E-02  0.1389825E+00  0.0000000E+00  0.0000000E+00  0.0000000E+00  0.0000000E+00  0.0000000E+00  0.0000000E+00  0.0000000E+00  0.0000000E+00  0.0000000E+00  0.0000000E+00  0.0000000E+00  0.0000000E+00  0.0000000E+00  0.0000000E+00  0.1435265E-01  0.4537535E+00  0.0000000E+00  0.0000000E+00  0.0000000E+00  0.0000000E+00  0.0000000E+00  0.0000000E+00  0.0000000E+00  0.0000000E+00  0.9703115E-01  0.8860204E+00  0.0000000E+00  0.0000000E+00  0.0000000E+00  0.0000000E+00  0.0000000E+00  0.0000000E+00  0.0000000E+00  0.0000000E+00  0.0000000E+00  0.0000000E+00  0.0000000E+00  0.0000000E+00  0.0000000E+00  0.0000000E+00  0.0000000E+00  0.0000000E+00  0.0000000E+00  0.0000000E+00  0.0000000E+00  0.0000000E+00  0.0000000E+00  0.0000000E+00  0.0000000E+00  0.0000000E+00  0.0000000E+00  0.0000000E+00  0.5946092E-01  0.9221080E+00  0.0000000E+00  0.0000000E+00  0.0000000E+00  0.0000000E+00  0.6137537E-02  0.2744813E+00  0.0000000E+00  0.0000000E+00  0.2419992E+00  0.1407130E+01  0.0000000E+00  0.0000000E+00  0.0000000E+00  0.0000000E+00  0.0000000E+00  0.0000000E+00  0.0000000E+00  0.0000000E+00
  0.2099998E+01  0.0000000E+00  0.0000000E+00  0.5564221E+00  0.5858902E-01  0.1166379E-04  0.9760280E-03  0.0000000E+00  0.0000000E+00  0.0000000E+00  0.0000000E+00  0.0000000E+00  0.0000000E+00  0.0000000E+00  0.0000000E+00  0.0000000E+00  0.0000000E+00  0.4322213E+00  0.2728871E+00  0.0000000E+00  0.0000000E+00  0.0000000E+00  0.0000000E+00  0.3939961E+00  0.2355470E+00  0.0000000E+00  0.0000000E+00  0.4113211E+00  0.2000456E+00  0.0000000E+00  0.0000000E+00  0.0000000E+00  0.0000000E+00  0.0000000E+00  0.0000000E+00  0.0000000E+00  0.0000000E+00  0.0000000E+00  0.0000000E+00  0.0000000E+00  0.0000000E+00  0.5065305E+00  0.3825324E+00  0.0000000E+00  0.0000000E+00  0.0000000E+00  0.0000000E+00  0.9363071E+00  0.7639937E-01  0.9261785E-04  0.2165056E-02  0.1745135E+00  0.1699601E+00  0.3872247E+00  0.2565807E+00  0.4237503E+00  0.1895250E+00  0.5242213E+00  0.2970090E+00  0.7400389E+00  0.2510490E+00  0.7603596E+00  0.2562490E+00  0.2491136E-04  0.2196666E-02  0.8314428E-05  0.9840144E-03  0.2225985E+00  0.1290319E+00  0.3653706E-01  0.7385649E-01  0.4829707E+00  0.1534218E+00  0.4961285E+00  0.1896679E+00  0.1632745E+00  0.1534919E+00  0.2349483E+00  0.1860112E+00  0.5437757E+00  0.1990597E+00  0.5705974E+00  0.2883067E+00  0.6855179E+00  0.2238818E+00  0.1131909E+01  0.4042823E+00  0.3445657E+00  0.2251433E+00  0.6646093E+00  0.2205815E+00  0.0000000E+00  0.0000000E+00  0.0000000E+00  0.0000000E+00  0.0000000E+00  0.0000000E+00  0.2983690E-03  0.3531121E-01  0.0000000E+00  0.0000000E+00  0.0000000E+00  0.0000000E+00  0.8652687E-02  0.1899660E+00  0.0000000E+00  0.0000000E+00  0.0000000E+00  0.0000000E+00  0.0000000E+00  0.0000000E+00  0.0000000E+00  0.0000000E+00  0.0000000E+00  0.0000000E+00  0.0000000E+00  0.0000000E+00  0.0000000E+00  0.0000000E+00  0.0000000E+00  0.0000000E+00  0.2551858E-02  0.9547047E-01  0.0000000E+00  0.0000000E+00  0.0000000E+00  0.0000000E+00  0.8165933E-02  0.2414691E+00  0.0000000E+00  0.0000000E+00  0.0000000E+00  0.0000000E+00  0.0000000E+00  0.0000000E+00  0.0000000E+00  0.0000000E+00  0.0000000E+00  0.0000000E+00  0.0000000E+00  0.0000000E+00  0.0000000E+00  0.0000000E+00  0.5976616E-02  0.2887019E+00  0.0000000E+00  0.0000000E+00  0.0000000E+00  0.0000000E+00  0.0000000E+00  0.0000000E+00  0.0000000E+00  0.0000000E+00  0.1453959E+00  0.1069760E+01  0.0000000E+00  0.0000000E+00  0.0000000E+00  0.0000000E+00  0.0000000E+00  0.0000000E+00  0.0000000E+00  0.0000000E+00  0.0000000E+00  0.0000000E+00  0.0000000E+00  0.0000000E+00  0.1703847E-02  0.2016452E+00  0.0000000E+00  0.0000000E+00  0.0000000E+00  0.0000000E+00  0.0000000E+00  0.0000000E+00  0.0000000E+00  0.0000000E+00  0.0000000E+00  0.0000000E+00  0.0000000E+00  0.0000000E+00  0.7371157E-01  0.1011449E+01  0.0000000E+00  0.0000000E+00  0.0000000E+00  0.0000000E+00  0.5963413E-02  0.2666935E+00  0.0000000E+00  0.0000000E+00  0.3163457E+00  0.1586097E+01  0.0000000E+00  0.0000000E+00  0.0000000E+00  0.0000000E+00  0.0000000E+00  0.0000000E+00  0.0000000E+00  0.0000000E+00
  0.2129998E+01  0.0000000E+00  0.0000000E+00  0.5094838E+00  0.5593466E-01  0.1128504E-04  0.9443449E-03  0.0000000E+00  0.0000000E+00  0.0000000E+00  0.0000000E+00  0.3763837E-04  0.2725501E-02  0.0000000E+00  0.0000000E+00  0.0000000E+00  0.0000000E+00  0.4512121E+00  0.2713046E+00  0.0000000E+00  0.0000000E+00  0.0000000E+00  0.0000000E+00  0.4284739E+00  0.2464885E+00  0.0000000E+00  0.0000000E+00  0.3781047E+00  0.1884590E+00  0.0000000E+00  0.0000000E+00  0.0000000E+00  0.0000000E+00  0.0000000E+00  0.0000000E+00  0.1611958E-04  0.1348892E-02  0.0000000E+00  0.0000000E+00  0.0000000E+00  0.0000000E+00  0.5083210E+00  0.3779083E+00  0.0000000E+00  0.0000000E+00  0.0000000E+00  0.0000000E+00  0.1007533E+01  0.7851746E-01  0.1632595E-03  0.2860993E-02  0.2098556E+00  0.1874455E+00  0.4751311E+00  0.2773855E+00  0.4571324E+00  0.1950631E+00  0.4940189E+00  0.2860473E+00  0.6800237E+00  0.2360817E+00  0.7851709E+00  0.2556828E+00  0.3217267E-04  0.2331163E-02  0.8048069E-05  0.9524797E-03  0.2444077E+00  0.1316177E+00  0.5897400E-01  0.9216755E-01  0.5348267E+00  0.1588725E+00  0.4495957E+00  0.1788765E+00  0.2119454E+00  0.1716269E+00  0.3097810E+00  0.2101475E+00  0.5831372E+00  0.2020195E+00  0.5319483E+00  0.2750533E+00  0.6257935E+00  0.2120546E+00  0.1129490E+01  0.3982171E+00  0.4423463E+00  0.2479767E+00  0.6017625E+00  0.2088800E+00  0.0000000E+00  0.0000000E+00  0.0000000E+00  0.0000000E+00  0.0000000E+00  0.0000000E+00  0.1160084E-02  0.6863939E-01  0.0000000E+00  0.0000000E+00  0.0000000E+00  0.0000000E+00  0.7540600E-02  0.1748603E+00  0.0000000E+00  0.0000000E+00  0.0000000E+00  0.0000000E+00  0.0000000E+00  0.0000000E+00  0.0000000E+00  0.0000000E+00  0.0000000E+00  0.0000000E+00  0.0000000E+00  0.0000000E+00  0.0000000E+00  0.0000000E+00  0.0000000E+00  0.0000000E+00  0.5208999E-02  0.1344313E+00  0.0000000E+00  0.0000000E+00  0.0000000E+00  0.0000000E+00  0.1537886E-01  0.3265420E+00  0.0000000E+00  0.0000000E+00  0.0000000E+00  0.0000000E+00  0.0000000E+00  0.0000000E+00  0.0000000E+00  0.0000000E+00  0.0000000E+00  0.0000000E+00  0.0000000E+00  0.0000000E+00  0.0000000E+00  0.0000000E+00  0.2614237E-01  0.5948602E+00  0.0000000E+00  0.0000000E+00  0.0000000E+00  0.0000000E+00  0.0000000E+00  0.0000000E+00  0.0000000E+00  0.0000000E+00  0.1932194E+00  0.1217628E+01  0.0000000E+00  0.0000000E+00  0.0000000E+00  0.0000000E+00  0.0000000E+00  0.0000000E+00  0.0000000E+00  0.0000000E+00  0.0000000E+00  0.0000000E+00  0.0000000E+00  0.0000000E+00  0.3312371E-02  0.2771834E+00  0.0000000E+00  0.0000000E+00  0.0000000E+00  0.0000000E+00  0.0000000E+00  0.0000000E+00  0.0000000E+00  0.0000000E+00  0.0000000E+00  0.0000000E+00  0.0000000E+00  0.0000000E+00  0.7261808E-01  0.9897355E+00  0.0000000E+00  0.0000000E+00  0.0000000E+00  0.0000000E+00  0.4968541E-02  0.2400119E+00  0.0000000E+00  0.0000000E+00  0.4217748E+00  0.1801651E+01  0.0000000E+00  0.0000000E+00  0.0000000E+00  0.0000000E+00  0.0000000E+00  0.0000000E+00  0.0000000E+00  0.0000000E+00
  0.2159998E+01  0.0000000E+00  0.0000000E+00  0.4690388E+00  0.5246109E-01  0.0000000E+00  0.0000000E+00  0.0000000E+00  0.0000000E+00  0.0000000E+00  0.0000000E+00  0.1367048E-03  0.4702008E-02  0.0000000E+00  0.0000000E+00  0.0000000E+00  0.0000000E+00  0.4617809E+00  0.2742585E+00  0.0000000E+00  0.0000000E+00  0.0000000E+00  0.0000000E+00  0.4619526E+00  0.2500902E+00  0.0000000E+00  0.0000000E+00  0.3443744E+00  0.1803022E+00  0.0000000E+00  0.0000000E+00  0.0000000E+00  0.0000000E+00  0.0000000E+00  0.0000000E+00  0.3981588E-03  0.7552346E-02  0.0000000E+00  0.0000000E+00  0.0000000E+00  0.0000000E+00  0.5038750E+00  0.3703130E+00  0.0000000E+00  0.0000000E+00  0.0000000E+00  0.0000000E+00  0.1069833E+01  0.7929654E-01  0.3397019E-03  0.4062016E-02  0.2415892E+00  0.1958525E+00  0.5676256E+00  0.3032437E+00  0.4867198E+00  0.1993616E+00  0.4691965E+00  0.2772566E+00  0.6351124E+00  0.2255105E+00  0.8101352E+00  0.2555640E+00  0.1558849E-04  0.1304445E-02  0.2342074E-04  0.1600263E-02  0.2695476E+00  0.1376798E+00  0.9232585E-01  0.1125178E+00  0.5841101E+00  0.1631989E+00  0.4078064E+00  0.1672417E+00  0.2612005E+00  0.1899633E+00  0.3877689E+00  0.2316066E+00  0.6166276E+00  0.2036799E+00  0.4974617E+00  0.2620336E+00  0.5822310E+00  0.1987306E+00  0.1130656E+01  0.3912627E+00  0.5535812E+00  0.2729497E+00  0.5468159E+00  0.1955654E+00  0.0000000E+00  0.0000000E+00  0.0000000E+00  0.0000000E+00  0.0000000E+00  0.0000000E+00  0.1410134E-02  0.7462189E-01  0.0000000E+00  0.0000000E+00  0.0000000E+00  0.0000000E+00  0.1607539E-01  0.2514870E+00  0.0000000E+00  0.0000000E+00  0.0000000E+00  0.0000000E+00  0.0000000E+00  0.0000000E+00  0.0000000E+00  0.0000000E+00  0.0000000E+00  0.0000000E+00  0.0000000E+00  0.0000000E+00  0.0000000E+00  0.0000000E+00  0.0000000E+00  0.0000000E+00  0.1471355E-01  0.2224722E+00  0.0000000E+00  0.0000000E+00  0.0000000E+00  0.0000000E+00  0.3328636E-01  0.4730875E+00  0.0000000E+00  0.0000000E+00  0.0000000E+00  0.0000000E+00  0.0000000E+00  0.0000000E+00  0.0000000E+00  0.0000000E+00  0.0000000E+00  0.0000000E+00  0.0000000E+00  0.0000000E+00  0.0000000E+00  0.0000000E+00  0.3483711E-01  0.6769151E+00  0.0000000E+00  0.0000000E+00  0.0000000E+00  0.0000000E+00  0.0000000E+00  0.0000000E+00  0.0000000E+00  0.0000000E+00  0.2528526E+00  0.1376206E+01  0.0000000E+00  0.0000000E+00  0.0000000E+00  0.0000000E+00  0.0000000E+00  0.0000000E+00  0.0000000E+00  0.0000000E+00  0.0000000E+00  0.0000000E+00  0.0000000E+00  0.0000000E+00  0.1288408E-01  0.5389596E+00  0.0000000E+00  0.0000000E+00  0.0000000E+00  0.0000000E+00  0.0000000E+00  0.0000000E+00  0.0000000E+00  0.0000000E+00  0.0000000E+00  0.0000000E+00  0.0000000E+00  0.0000000E+00  0.7720511E-01  0.1006103E+01  0.0000000E+00  0.0000000E+00  0.0000000E+00  0.0000000E+00  0.6441977E-02  0.2694826E+00  0.0000000E+00  0.0000000E+00  0.5105290E+00  0.1971045E+01  0.0000000E+00  0.0000000E+00  0.0000000E+00  0.0000000E+00  0.0000000E+00  0.0000000E+00  0.0000000E+00  0.0000000E+00
  0.2189998E+01  0.0000000E+00  0.0000000E+00  0.4344494E+00  0.5023868E-01  0.2128510E-04  0.1541747E-02  0.0000000E+00  0.0000000E+00  0.0000000E+00  0.0000000E+00  0.8803394E-03  0.1191820E-01  0.0000000E+00  0.0000000E+00  0.0000000E+00  0.0000000E+00  0.4898437E+00  0.2717479E+00  0.0000000E+00  0.0000000E+00  0.0000000E+00  0.0000000E+00  0.4951248E+00  0.2551283E+00  0.0000000E+00  0.0000000E+00  0.3186371E+00  0.1692358E+00  0.0000000E+00  0.0000000E+00  0.0000000E+00  0.0000000E+00  0.0000000E+00  0.0000000E+00  0.1246949E-02  0.1335288E-01  0.0000000E+00  0.0000000E+00  0.0000000E+00  0.0000000E+00  0.5043541E+00  0.3685258E+00  0.0000000E+00  0.0000000E+00  0.0000000E+00  0.0000000E+00  0.1124751E+01  0.8054474E-01  0.8491608E-03  0.6203569E-02  0.2801554E+00  0.2094699E+00  0.6583043E+00  0.3183136E+00  0.5218337E+00  0.2001696E+00  0.4439439E+00  0.2643583E+00  0.5955006E+00  0.2150877E+00  0.8371841E+00  0.2563512E+00  0.4556232E-04  0.2538775E-02  0.8369084E-04  0.3485709E-02  0.2918597E+00  0.1420846E+00  0.1362060E+00  0.1375157E+00  0.6279843E+00  0.1670559E+00  0.3753195E+00  0.1589603E+00  0.3099302E+00  0.2038016E+00  0.4776925E+00  0.2500233E+00  0.6461064E+00  0.2037362E+00  0.4636367E+00  0.2476671E+00  0.5396910E+00  0.1895094E+00  0.1125160E+01  0.3878343E+00  0.6638024E+00  0.2936767E+00  0.5087585E+00  0.1833206E+00  0.0000000E+00  0.0000000E+00  0.0000000E+00  0.0000000E+00  0.0000000E+00  0.0000000E+00  0.2194793E-02  0.9181190E-01  0.0000000E+00  0.0000000E+00  0.0000000E+00  0.0000000E+00  0.1838143E-01  0.2651383E+00  0.0000000E+00  0.0000000E+00  0.0000000E+00  0.0000000E+00  0.2346405E-03  0.2776899E-01  0.0000000E+00  0.0000000E+00  0.0000000E+00  0.0000000E+00  0.0000000E+00  0.0000000E+00  0.0000000E+00  0.0000000E+00  0.0000000E+00  0.0000000E+00  0.3284999E-01  0.3269366E+00  0.0000000E+00  0.0000000E+00  0.0000000E+00  0.0000000E+00  0.7930866E-01  0.7219368E+00  0.0000000E+00  0.0000000E+00  0.0000000E+00  0.0000000E+00  0.0000000E+00  0.0000000E+00  0.0000000E+00  0.0000000E+00  0.0000000E+00  0.0000000E+00  0.0000000E+00  0.0000000E+00  0.0000000E+00  0.0000000E+00  0.5495470E-01  0.8378553E+00  0.0000000E+00  0.0000000E+00  0.0000000E+00  0.0000000E+00  0.0000000E+00  0.0000000E+00  0.0000000E+00  0.0000000E+00  0.2877462E+00  0.1443310E+01  0.0000000E+00  0.0000000E+00  0.0000000E+00  0.0000000E+00  0.0000000E+00  0.0000000E+00  0.0000000E+00  0.0000000E+00  0.0000000E+00  0.0000000E+00  0.0000000E+00  0.0000000E+00  0.2350019E-01  0.7177384E+00  0.0000000E+00  0.0000000E+00  0.0000000E+00  0.0000000E+00  0.0000000E+00  0.0000000E+00  0.0000000E+00  0.0000000E+00  0.0000000E+00  0.0000000E+00  0.0000000E+00  0.0000000E+00  0.8701234E-01  0.1052937E+01  0.0000000E+00  0.0000000E+00  0.0000000E+00  0.0000000E+00  0.1410033E-01  0.3930793E+00  0.0000000E+00  0.0000000E+00  0.6204060E+00  0.2111680E+01  0.0000000E+00  0.0000000E+00  0.0000000E+00  0.0000000E+00  0.0000000E+00  0.0000000E+00  0.0000000E+00  0.0000000E+00
  0.2219998E+01  0.0000000E+00  0.0000000E+00  0.4032579E+00  0.4718394E-01  0.5701744E-04  0.2210754E-02  0.0000000E+00  0.0000000E+00  0.0000000E+00  0.0000000E+00  0.2602899E-02  0.2053100E-01  0.0000000E+00  0.0000000E+00  0.0000000E+00  0.0000000E+00  0.5596203E+00  0.2801785E+00  0.0000000E+00  0.0000000E+00  0.0000000E+00  0.0000000E+00  0.5192190E+00  0.2606133E+00  0.0000000E+00  0.0000000E+00  0.2981321E+00  0.1626289E+00  0.0000000E+00  0.0000000E+00  0.0000000E+00  0.0000000E+00  0.0000000E+00  0.0000000E+00  0.4534338E-02  0.2482353E-01  0.0000000E+00  0.0000000E+00  0.0000000E+00  0.0000000E+00  0.4974864E+00  0.3613035E+00  0.0000000E+00  0.0000000E+00  0.0000000E+00  0.0000000E+00  0.1165020E+01  0.8023690E-01  0.1676498E-02  0.8755890E-02  0.3090949E+00  0.2171637E+00  0.7503533E+00  0.3354840E+00  0.5516311E+00  0.2035802E+00  0.4263499E+00  0.2551163E+00  0.5604038E+00  0.2055594E+00  0.8606160E+00  0.2571689E+00  0.8875069E-04  0.3714649E-02  0.2513051E-03  0.5662677E-02  0.3178959E+00  0.1456263E+00  0.1888620E+00  0.1565084E+00  0.6672869E+00  0.1690033E+00  0.3490476E+00  0.1516581E+00  0.3558508E+00  0.2140459E+00  0.5686045E+00  0.2748286E+00  0.6781065E+00  0.2094250E+00  0.4322690E+00  0.2375937E+00  0.5096886E+00  0.1838957E+00  0.1112067E+01  0.3777826E+00  0.7845182E+00  0.3177043E+00  0.4761926E+00  0.1773213E+00  0.0000000E+00  0.0000000E+00  0.0000000E+00  0.0000000E+00  0.0000000E+00  0.0000000E+00  0.5339718E-02  0.1412096E+00  0.0000000E+00  0.0000000E+00  0.0000000E+00  0.0000000E+00  0.3630999E-01  0.3666975E+00  0.0000000E+00  0.0000000E+00  0.0000000E+00  0.0000000E+00  0.0000000E+00  0.0000000E+00  0.0000000E+00  0.0000000E+00  0.0000000E+00  0.0000000E+00  0.0000000E+00  0.0000000E+00  0.0000000E+00  0.0000000E+00  0.0000000E+00  0.0000000E+00  0.6005434E-01  0.4374820E+00  0.0000000E+00  0.0000000E+00  0.0000000E+00  0.0000000E+00  0.1324364E+00  0.9140478E+00  0.0000000E+00  0.0000000E+00  0.0000000E+00  0.0000000E+00  0.0000000E+00  0.0000000E+00  0.0000000E+00  0.0000000E+00  0.0000000E+00  0.0000000E+00  0.0000000E+00  0.0000000E+00  0.0000000E+00  0.0000000E+00  0.5526144E-01  0.8287672E+00  0.0000000E+00  0.0000000E+00  0.0000000E+00  0.0000000E+00  0.0000000E+00  0.0000000E+00  0.0000000E+00  0.0000000E+00  0.3516807E+00  0.1563615E+01  0.0000000E+00  0.0000000E+00  0.0000000E+00  0.0000000E+00  0.0000000E+00  0.0000000E+00  0.0000000E+00  0.0000000E+00  0.0000000E+00  0.0000000E+00  0.0000000E+00  0.0000000E+00  0.2744329E-01  0.7650577E+00  0.0000000E+00  0.0000000E+00  0.0000000E+00  0.0000000E+00  0.0000000E+00  0.0000000E+00  0.0000000E+00  0.0000000E+00  0.0000000E+00  0.0000000E+00  0.0000000E+00  0.0000000E+00  0.8645895E-01  0.1035324E+01  0.0000000E+00  0.0000000E+00  0.0000000E+00  0.0000000E+00  0.1677112E-01  0.4228416E+00  0.0000000E+00  0.0000000E+00  0.7394405E+00  0.2291830E+01  0.0000000E+00  0.0000000E+00  0.0000000E+00  0.0000000E+00  0.0000000E+00  0.0000000E+00  0.0000000E+00  0.0000000E+00
  0.2249998E+01  0.0000000E+00  0.0000000E+00  0.3786025E+00  0.4604774E-01  0.5540648E-04  0.2147941E-02  0.0000000E+00  0.0000000E+00  0.0000000E+00  0.0000000E+00  0.8970532E-02  0.3754373E-01  0.0000000E+00  0.0000000E+00  0.0000000E+00  0.0000000E+00  0.5416917E+00  0.2808090E+00  0.0000000E+00  0.0000000E+00  0.0000000E+00  0.0000000E+00  0.5459694E+00  0.2622991E+00  0.0000000E+00  0.0000000E+00  0.2836939E+00  0.1570989E+00  0.0000000E+00  0.0000000E+00  0.0000000E+00  0.0000000E+00  0.0000000E+00  0.0000000E+00  0.1283259E-01  0.4070702E-01  0.0000000E+00  0.0000000E+00  0.0000000E+00  0.0000000E+00  0.5074294E+00  0.3577540E+00  0.0000000E+00  0.0000000E+00  0.0000000E+00  0.0000000E+00  0.1195837E+01  0.8066205E-01  0.3300382E-02  0.1220447E-01  0.3411666E+00  0.2214603E+00  0.8430746E+00  0.3515253E+00  0.5879486E+00  0.2083568E+00  0.4070885E+00  0.2451176E+00  0.5342479E+00  0.1969436E+00  0.8784332E+00  0.2544571E+00  0.1733242E-03  0.4833893E-02  0.3891496E-03  0.7020935E-02  0.3413978E+00  0.1474264E+00  0.2551652E+00  0.1805867E+00  0.7017321E+00  0.1704712E+00  0.3297679E+00  0.1466709E+00  0.3995355E+00  0.2261044E+00  0.6624510E+00  0.2877216E+00  0.7038882E+00  0.2123769E+00  0.4130449E+00  0.2275476E+00  0.4815466E+00  0.1766576E+00  0.1106409E+01  0.3761546E+00  0.9083404E+00  0.3365423E+00  0.4452383E+00  0.1683004E+00  0.0000000E+00  0.0000000E+00  0.0000000E+00  0.0000000E+00  0.0000000E+00  0.0000000E+00  0.1325530E-01  0.2192770E+00  0.0000000E+00  0.0000000E+00  0.0000000E+00  0.0000000E+00  0.5380212E-01  0.4414430E+00  0.0000000E+00  0.0000000E+00  0.0000000E+00  0.0000000E+00  0.0000000E+00  0.0000000E+00  0.0000000E+00  0.0000000E+00  0.0000000E+00  0.0000000E+00  0.1333762E-02  0.6442865E-01  0.0000000E+00  0.0000000E+00  0.0000000E+00  0.0000000E+00  0.9336206E-01  0.5349215E+00  0.0000000E+00  0.0000000E+00  0.8891900E-03  0.5260996E-01  0.2165117E+00  0.1152921E+01  0.0000000E+00  0.0000000E+00  0.1111485E-02  0.5881794E-01  0.0000000E+00  0.0000000E+00  0.0000000E+00  0.0000000E+00  0.0000000E+00  0.0000000E+00  0.0000000E+00  0.0000000E+00  0.0000000E+00  0.0000000E+00  0.6681405E-01  0.8986723E+00  0.0000000E+00  0.0000000E+00  0.0000000E+00  0.0000000E+00  0.0000000E+00  0.0000000E+00  0.0000000E+00  0.0000000E+00  0.4418083E+00  0.1744971E+01  0.0000000E+00  0.0000000E+00  0.0000000E+00  0.0000000E+00  0.0000000E+00  0.0000000E+00  0.0000000E+00  0.0000000E+00  0.0000000E+00  0.0000000E+00  0.0000000E+00  0.0000000E+00  0.4601153E-01  0.9769585E+00  0.0000000E+00  0.0000000E+00  0.0000000E+00  0.0000000E+00  0.0000000E+00  0.0000000E+00  0.0000000E+00  0.0000000E+00  0.0000000E+00  0.0000000E+00  0.0000000E+00  0.0000000E+00  0.9891988E-01  0.1092019E+01  0.0000000E+00  0.0000000E+00  0.0000000E+00  0.0000000E+00  0.2523218E-01  0.5115163E+00  0.0000000E+00  0.0000000E+00  0.8262260E+00  0.2355907E+01  0.0000000E+00  0.0000000E+00  0.0000000E+00  0.0000000E+00  0.0000000E+00  0.0000000E+00  0.0000000E+00  0.0000000E+00
  0.2279998E+01  0.0000000E+00  0.0000000E+00  0.3593125E+00  0.4457339E-01  0.1079783E-03  0.3180124E-02  0.0000000E+00  0.0000000E+00  0.0000000E+00  0.0000000E+00  0.2055884E-01  0.5568767E-01  0.0000000E+00  0.0000000E+00  0.0000000E+00  0.0000000E+00  0.5174044E+00  0.2742024E+00  0.0000000E+00  0.0000000E+00  0.0000000E+00  0.0000000E+00  0.5690546E+00  0.2635373E+00  0.0000000E+00  0.0000000E+00  0.2717910E+00  0.1508261E+00  0.9825140E-04  0.3321687E-02  0.0000000E+00  0.0000000E+00  0.0000000E+00  0.0000000E+00  0.3044901E-01  0.6152855E-01  0.0000000E+00  0.0000000E+00  0.2107000E-04  0.1857528E-02  0.5084537E+00  0.3578657E+00  0.0000000E+00  0.0000000E+00  0.0000000E+00  0.0000000E+00  0.1212060E+01  0.8048096E-01  0.6602424E-02  0.1710851E-01  0.3576196E+00  0.2249662E+00  0.9325492E+00  0.3634775E+00  0.6137503E+00  0.2095846E+00  0.3926119E+00  0.2382957E+00  0.5099145E+00  0.1900100E+00  0.8976395E+00  0.2566756E+00  0.3153139E-03  0.6141038E-02  0.5261443E-03  0.8072781E-02  0.3672141E+00  0.1533103E+00  0.3334855E+00  0.2023495E+00  0.7271549E+00  0.1726090E+00  0.3164100E+00  0.1393899E+00  0.4406813E+00  0.2295246E+00  0.7567875E+00  0.3033328E+00  0.7336250E+00  0.2124015E+00  0.4004701E+00  0.2202328E+00  0.4653042E+00  0.1705568E+00  0.1087516E+01  0.3662575E+00  0.1020483E+01  0.3504069E+00  0.4284601E+00  0.1636996E+00  0.0000000E+00  0.0000000E+00  0.0000000E+00  0.0000000E+00  0.0000000E+00  0.0000000E+00  0.2986819E-01  0.3240393E+00  0.0000000E+00  0.0000000E+00  0.4556159E-02  0.1270205E+00  0.8606017E-01  0.5489076E+00  0.0000000E+00  0.0000000E+00  0.0000000E+00  0.0000000E+00  0.6494482E-03  0.4437235E-01  0.0000000E+00  0.0000000E+00  0.0000000E+00  0.0000000E+00  0.1666956E-01  0.2242031E+00  0.0000000E+00  0.0000000E+00  0.0000000E+00  0.0000000E+00  0.1448259E+00  0.6577426E+00  0.0000000E+00  0.0000000E+00  0.9092225E-02  0.1657957E+00  0.3346899E+00  0.1420345E+01  0.0000000E+00  0.0000000E+00  0.1147333E-01  0.1896632E+00  0.0000000E+00  0.0000000E+00  0.0000000E+00  0.0000000E+00  0.0000000E+00  0.0000000E+00  0.0000000E+00  0.0000000E+00  0.0000000E+00  0.0000000E+00  0.7098354E-01  0.9138443E+00  0.0000000E+00  0.0000000E+00  0.0000000E+00  0.0000000E+00  0.0000000E+00  0.0000000E+00  0.0000000E+00  0.0000000E+00  0.4769931E+00  0.1781544E+01  0.0000000E+00  0.0000000E+00  0.0000000E+00  0.0000000E+00  0.0000000E+00  0.0000000E+00  0.0000000E+00  0.0000000E+00  0.0000000E+00  0.0000000E+00  0.0000000E+00  0.0000000E+00  0.4914483E-01  0.9962887E+00  0.0000000E+00  0.0000000E+00  0.0000000E+00  0.0000000E+00  0.0000000E+00  0.0000000E+00  0.0000000E+00  0.0000000E+00  0.0000000E+00  0.0000000E+00  0.0000000E+00  0.0000000E+00  0.1174594E+00  0.1173236E+01  0.0000000E+00  0.0000000E+00  0.0000000E+00  0.0000000E+00  0.2746360E-01  0.5265543E+00  0.0000000E+00  0.0000000E+00  0.9077354E+00  0.2463693E+01  0.0000000E+00  0.0000000E+00  0.0000000E+00  0.0000000E+00  0.0000000E+00  0.0000000E+00  0.0000000E+00  0.0000000E+00
  0.2309998E+01  0.1557052E-04  0.6868297E-03  0.3442772E+00  0.4237120E-01  0.5457136E-03  0.6729938E-02  0.0000000E+00  0.0000000E+00  0.0000000E+00  0.0000000E+00  0.4389730E-01  0.7920367E-01  0.0000000E+00  0.0000000E+00  0.9574156E-04  0.3269628E-02  0.5225490E+00  0.2707973E+00  0.0000000E+00  0.0000000E+00  0.0000000E+00  0.0000000E+00  0.5880821E+00  0.2652014E+00  0.0000000E+00  0.0000000E+00  0.2664062E+00  0.1482940E+00  0.7240813E-03  0.9469443E-02  0.0000000E+00  0.0000000E+00  0.0000000E+00  0.0000000E+00  0.6224855E-01  0.8639404E-01  0.0000000E+00  0.0000000E+00  0.2050243E-03  0.4846707E-02  0.5099545E+00  0.3515407E+00  0.0000000E+00  0.0000000E+00  0.1846781E-03  0.4646641E-02  0.1220768E+01  0.7931975E-01  0.1118900E-01  0.2170949E-01  0.3867941E+00  0.2303117E+00  0.1008815E+01  0.3716645E+00  0.6462851E+00  0.2151578E+00  0.3925562E+00  0.2332219E+00  0.4939876E+00  0.1864304E+00  0.9111162E+00  0.2551776E+00  0.6150509E-03  0.8687686E-02  0.1058930E-02  0.1152663E-01  0.3904901E+00  0.1543032E+00  0.4134794E+00  0.2201545E+00  0.7483062E+00  0.1734459E+00  0.3071337E+00  0.1355371E+00  0.4722066E+00  0.2367257E+00  0.8410146E+00  0.3150357E+00  0.7592903E+00  0.2135639E+00  0.3885990E+00  0.2156495E+00  0.4510058E+00  0.1668941E+00  0.1071493E+01  0.3557205E+00  0.1132021E+01  0.3683189E+00  0.4129406E+00  0.1559025E+00  0.0000000E+00  0.0000000E+00  0.0000000E+00  0.0000000E+00  0.0000000E+00  0.0000000E+00  0.5104338E-01  0.4167666E+00  0.0000000E+00  0.0000000E+00  0.3649507E-01  0.3555570E+00  0.1358678E+00  0.6852459E+00  0.0000000E+00  0.0000000E+00  0.0000000E+00  0.0000000E+00  0.4217948E-03  0.3529611E-01  0.0000000E+00  0.0000000E+00  0.0000000E+00  0.0000000E+00  0.9152912E-01  0.5227035E+00  0.0000000E+00  0.0000000E+00  0.0000000E+00  0.0000000E+00  0.2130082E+00  0.7881867E+00  0.0000000E+00  0.0000000E+00  0.5251320E-01  0.3935228E+00  0.5129011E+00  0.1733894E+01  0.0000000E+00  0.0000000E+00  0.7043974E-01  0.4520668E+00  0.0000000E+00  0.0000000E+00  0.0000000E+00  0.0000000E+00  0.0000000E+00  0.0000000E+00  0.0000000E+00  0.0000000E+00  0.0000000E+00  0.0000000E+00  0.9302555E-01  0.1031481E+01  0.0000000E+00  0.0000000E+00  0.0000000E+00  0.0000000E+00  0.2112215E-02  0.1443117E+00  0.0000000E+00  0.0000000E+00  0.5623170E+00  0.1891624E+01  0.0000000E+00  0.0000000E+00  0.0000000E+00  0.0000000E+00  0.0000000E+00  0.0000000E+00  0.0000000E+00  0.0000000E+00  0.0000000E+00  0.0000000E+00  0.0000000E+00  0.0000000E+00  0.6336658E-01  0.1116168E+01  0.0000000E+00  0.0000000E+00  0.0000000E+00  0.0000000E+00  0.0000000E+00  0.0000000E+00  0.0000000E+00  0.0000000E+00  0.0000000E+00  0.0000000E+00  0.0000000E+00  0.0000000E+00  0.1350080E+00  0.1240379E+01  0.0000000E+00  0.0000000E+00  0.0000000E+00  0.0000000E+00  0.5139785E-01  0.7198066E+00  0.0000000E+00  0.0000000E+00  0.9509720E+00  0.2461211E+01  0.0000000E+00  0.0000000E+00  0.0000000E+00  0.0000000E+00  0.0000000E+00  0.0000000E+00  0.0000000E+00  0.0000000E+00
  0.2339998E+01  0.1978381E-03  0.2021346E-02  0.3342240E+00  0.4107992E-01  0.5172029E-02  0.2086791E-01  0.0000000E+00  0.0000000E+00  0.0000000E+00  0.0000000E+00  0.7798083E-01  0.1042930E+00  0.0000000E+00  0.0000000E+00  0.7083447E-03  0.1010776E-01  0.5393711E+00  0.2739453E+00  0.0000000E+00  0.0000000E+00  0.0000000E+00  0.0000000E+00  0.6036510E+00  0.2657112E+00  0.0000000E+00  0.0000000E+00  0.2605247E+00  0.1436313E+00  0.5719373E-02  0.2602049E-01  0.0000000E+00  0.0000000E+00  0.0000000E+00  0.0000000E+00  0.1121046E+00  0.1166105E+00  0.0000000E+00  0.0000000E+00  0.1570848E-02  0.1378183E-01  0.5214846E+00  0.3491415E+00  0.0000000E+00  0.0000000E+00  0.1670565E-02  0.1401369E-01  0.1216931E+01  0.7889213E-01  0.1897602E-01  0.2843864E-01  0.4023024E+00  0.2348681E+00  0.1088136E+01  0.3803596E+00  0.6714206E+00  0.2162505E+00  0.3848189E+00  0.2288547E+00  0.4806826E+00  0.1820427E+00  0.9226894E+00  0.2547885E+00  0.8120185E-03  0.1005561E-01  0.1645355E-02  0.1398578E-01  0.4163532E+00  0.1568947E+00  0.5000815E+00  0.2396202E+00  0.7638841E+00  0.1708210E+00  0.3029086E+00  0.1339123E+00  0.4909307E+00  0.2378166E+00  0.9333992E+00  0.3285123E+00  0.7783968E+00  0.2128728E+00  0.3806033E+00  0.2117272E+00  0.4433613E+00  0.1607078E+00  0.1056152E+01  0.3536818E+00  0.1230611E+01  0.3760940E+00  0.4016924E+00  0.1525204E+00  0.0000000E+00  0.0000000E+00  0.0000000E+00  0.0000000E+00  0.0000000E+00  0.0000000E+00  0.8146312E-01  0.5250308E+00  0.0000000E+00  0.0000000E+00  0.1787882E+00  0.7749600E+00  0.1823877E+00  0.7819163E+00  0.0000000E+00  0.0000000E+00  0.0000000E+00  0.0000000E+00  0.6165725E-03  0.4212565E-01  0.0000000E+00  0.0000000E+00  0.0000000E+00  0.0000000E+00  0.3738454E+00  0.1036794E+01  0.0000000E+00  0.0000000E+00  0.0000000E+00  0.0000000E+00  0.2856740E+00  0.9068905E+00  0.0000000E+00  0.0000000E+00  0.2318311E+00  0.8108178E+00  0.7020698E+00  0.2000920E+01  0.0000000E+00  0.0000000E+00  0.2887620E+00  0.9166223E+00  0.0000000E+00  0.0000000E+00  0.0000000E+00  0.0000000E+00  0.0000000E+00  0.0000000E+00  0.0000000E+00  0.0000000E+00  0.0000000E+00  0.0000000E+00  0.1219448E+00  0.1164229E+01  0.0000000E+00  0.0000000E+00  0.0000000E+00  0.0000000E+00  0.6861310E-03  0.8120146E-01  0.0000000E+00  0.0000000E+00  0.6005930E+00  0.1941317E+01  0.0000000E+00  0.0000000E+00  0.0000000E+00  0.0000000E+00  0.0000000E+00  0.0000000E+00  0.0000000E+00  0.0000000E+00  0.0000000E+00  0.0000000E+00  0.0000000E+00  0.0000000E+00  0.7410245E-01  0.1191164E+01  0.0000000E+00  0.0000000E+00  0.0000000E+00  0.0000000E+00  0.0000000E+00  0.0000000E+00  0.8022416E-03  0.9494285E-01  0.0000000E+00  0.0000000E+00  0.0000000E+00  0.0000000E+00  0.1283591E+00  0.1194104E+01  0.0000000E+00  0.0000000E+00  0.0000000E+00  0.0000000E+00  0.5763533E-01  0.7508433E+00  0.0000000E+00  0.0000000E+00  0.1007717E+01  0.2487080E+01  0.0000000E+00  0.0000000E+00  0.0000000E+00  0.0000000E+00  0.0000000E+00  0.0000000E+00  0.0000000E+00  0.0000000E+00
  0.2369998E+01  0.1666828E-02  0.5787862E-02  0.3287047E+00  0.4067639E-01  0.3029592E-01  0.4973517E-01  0.5920659E-03  0.1255630E-01  0.0000000E+00  0.0000000E+00  0.1333249E+00  0.1332780E+00  0.0000000E+00  0.0000000E+00  0.4371216E-02  0.2416825E-01  0.5508990E+00  0.2729849E+00  0.0000000E+00  0.0000000E+00  0.0000000E+00  0.0000000E+00  0.6207817E+00  0.2657408E+00  0.0000000E+00  0.0000000E+00  0.2551372E+00  0.1383082E+00  0.3148675E-01  0.6069367E-01  0.0000000E+00  0.0000000E+00  0.0000000E+00  0.0000000E+00  0.1813685E+00  0.1443312E+00  0.0000000E+00  0.0000000E+00  0.9306330E-02  0.3264738E-01  0.5324301E+00  0.3515988E+00  0.0000000E+00  0.0000000E+00  0.9203193E-02  0.3303870E-01  0.1204639E+01  0.7673045E-01  0.3085951E-01  0.3546633E-01  0.4183873E+00  0.2334697E+00  0.1135676E+01  0.3849978E+00  0.6996117E+00  0.2170538E+00  0.3872996E+00  0.2276724E+00  0.4669045E+00  0.1778438E+00  0.9287873E+00  0.2476614E+00  0.1291714E-02  0.1215124E-01  0.3161197E-02  0.1875530E-01  0.4437613E+00  0.1606859E+00  0.5858707E+00  0.2577117E+00  0.7680375E+00  0.1688060E+00  0.3026554E+00  0.1322421E+00  0.5060586E+00  0.2405924E+00  0.1013363E+01  0.3347658E+00  0.8000510E+00  0.2143447E+00  0.3810884E+00  0.2101319E+00  0.4373807E+00  0.1581639E+00  0.1037130E+01  0.3423939E+00  0.1324021E+01  0.3895352E+00  0.3992904E+00  0.1523656E+00  0.0000000E+00  0.0000000E+00  0.0000000E+00  0.0000000E+00  0.0000000E+00  0.0000000E+00  0.1159575E+00  0.6146649E+00  0.1405562E-02  0.9603184E-01  0.5924415E+00  0.1391329E+01  0.2494889E+00  0.9060743E+00  0.0000000E+00  0.0000000E+00  0.0000000E+00  0.0000000E+00  0.8014206E-03  0.4741721E-01  0.0000000E+00  0.0000000E+00  0.0000000E+00  0.0000000E+00  0.1069261E+01  0.1728218E+01  0.0000000E+00  0.0000000E+00  0.0000000E+00  0.0000000E+00  0.3542273E+00  0.1001766E+01  0.4007096E-03  0.4742250E-01  0.7701659E+00  0.1468056E+01  0.9468834E+00  0.2272605E+01  0.0000000E+00  0.0000000E+00  0.9017960E+00  0.1582243E+01  0.0000000E+00  0.0000000E+00  0.0000000E+00  0.0000000E+00  0.0000000E+00  0.0000000E+00  0.0000000E+00  0.0000000E+00  0.0000000E+00  0.0000000E+00  0.1212218E+00  0.1145972E+01  0.0000000E+00  0.0000000E+00  0.0000000E+00  0.0000000E+00  0.6688710E-02  0.2502417E+00  0.0000000E+00  0.0000000E+00  0.6256270E+00  0.1943718E+01  0.0000000E+00  0.0000000E+00  0.0000000E+00  0.0000000E+00  0.0000000E+00  0.0000000E+00  0.0000000E+00  0.0000000E+00  0.0000000E+00  0.0000000E+00  0.0000000E+00  0.0000000E+00  0.1150462E+00  0.1463753E+01  0.0000000E+00  0.0000000E+00  0.0000000E+00  0.0000000E+00  0.0000000E+00  0.0000000E+00  0.0000000E+00  0.0000000E+00  0.0000000E+00  0.0000000E+00  0.0000000E+00  0.0000000E+00  0.1853492E+00  0.1412796E+01  0.0000000E+00  0.0000000E+00  0.0000000E+00  0.0000000E+00  0.6755580E-01  0.8083417E+00  0.0000000E+00  0.0000000E+00  0.1072442E+01  0.2532130E+01  0.0000000E+00  0.0000000E+00  0.0000000E+00  0.0000000E+00  0.0000000E+00  0.0000000E+00  0.0000000E+00  0.0000000E+00
  0.2399998E+01  0.8123487E-02  0.1251312E-01  0.3273175E+00  0.3988900E-01  0.1236298E+00  0.9846687E-01  0.1061342E-01  0.5210153E-01  0.0000000E+00  0.0000000E+00  0.1986462E+00  0.1618713E+00  0.1479126E-04  0.1750423E-02  0.1902961E-01  0.5022750E-01  0.5704210E+00  0.2718713E+00  0.0000000E+00  0.0000000E+00  0.8890273E-04  0.4510203E-02  0.6326503E+00  0.2666914E+00  0.0000000E+00  0.0000000E+00  0.2580804E+00  0.1391143E+00  0.1078037E+00  0.1104055E+00  0.0000000E+00  0.0000000E+00  0.0000000E+00  0.0000000E+00  0.2701684E+00  0.1761430E+00  0.0000000E+00  0.0000000E+00  0.3963374E-01  0.6716178E-01  0.5497473E+00  0.3496378E+00  0.0000000E+00  0.0000000E+00  0.4019927E-01  0.6737706E-01  0.1184932E+01  0.7547814E-01  0.4634206E-01  0.4289993E-01  0.4284070E+00  0.2348058E+00  0.1181273E+01  0.3880126E+00  0.7268697E+00  0.2162595E+00  0.3940094E+00  0.2281329E+00  0.4656748E+00  0.1738978E+00  0.9424231E+00  0.2467478E+00  0.2188900E-02  0.1558443E-01  0.4840518E-02  0.2362150E-01  0.4653522E+00  0.1613037E+00  0.6871231E+00  0.2805687E+00  0.7662469E+00  0.1678120E+00  0.3068689E+00  0.1291820E+00  0.5160918E+00  0.2375078E+00  0.1075186E+01  0.3474846E+00  0.8190939E+00  0.2152181E+00  0.3813379E+00  0.2060220E+00  0.4386839E+00  0.1577520E+00  0.1022681E+01  0.3411514E+00  0.1394315E+01  0.3914841E+00  0.3963100E+00  0.1497256E+00  0.0000000E+00  0.0000000E+00  0.0000000E+00  0.0000000E+00  0.0000000E+00  0.0000000E+00  0.1656197E+00  0.7272022E+00  0.3198166E-02  0.1430265E+00  0.1431415E+01  0.2126916E+01  0.2960632E+00  0.9673683E+00  0.0000000E+00  0.0000000E+00  0.0000000E+00  0.0000000E+00  0.9768646E-03  0.5169540E-01  0.0000000E+00  0.0000000E+00  0.0000000E+00  0.0000000E+00  0.2375859E+01  0.2560714E+01  0.0000000E+00  0.0000000E+00  0.0000000E+00  0.0000000E+00  0.4550351E+00  0.1108874E+01  0.2735272E-02  0.1223242E+00  0.1805859E+01  0.2193421E+01  0.1235925E+01  0.2593416E+01  0.0000000E+00  0.0000000E+00  0.2108318E+01  0.2362988E+01  0.0000000E+00  0.0000000E+00  0.0000000E+00  0.0000000E+00  0.0000000E+00  0.0000000E+00  0.0000000E+00  0.0000000E+00  0.0000000E+00  0.0000000E+00  0.1220245E+00  0.1135142E+01  0.0000000E+00  0.0000000E+00  0.0000000E+00  0.0000000E+00  0.3261282E-02  0.1725824E+00  0.0000000E+00  0.0000000E+00  0.6435558E+00  0.1947214E+01  0.0000000E+00  0.0000000E+00  0.0000000E+00  0.0000000E+00  0.0000000E+00  0.0000000E+00  0.0000000E+00  0.0000000E+00  0.0000000E+00  0.0000000E+00  0.0000000E+00  0.0000000E+00  0.1330616E+00  0.1553619E+01  0.0000000E+00  0.0000000E+00  0.0000000E+00  0.0000000E+00  0.0000000E+00  0.0000000E+00  0.7626325E-03  0.9025641E-01  0.0000000E+00  0.0000000E+00  0.0000000E+00  0.0000000E+00  0.2104910E+00  0.1495554E+01  0.0000000E+00  0.0000000E+00  0.0000000E+00  0.0000000E+00  0.7957470E-01  0.8489299E+00  0.0000000E+00  0.0000000E+00  0.1084514E+01  0.2524277E+01  0.0000000E+00  0.0000000E+00  0.0000000E+00  0.0000000E+00  0.0000000E+00  0.0000000E+00  0.0000000E+00  0.0000000E+00
  0.2429998E+01  0.2912015E-01  0.2350415E-01  0.3307289E+00  0.3998249E-01  0.3677232E+00  0.1701078E+00  0.1031212E+00  0.1265280E+00  0.0000000E+00  0.0000000E+00  0.2853158E+00  0.1915977E+00  0.7233398E-04  0.4528403E-02  0.6835356E-01  0.9387616E-01  0.5839154E+00  0.2734215E+00  0.0000000E+00  0.0000000E+00  0.1123848E-02  0.1590401E-01  0.6433658E+00  0.2647697E+00  0.0000000E+00  0.0000000E+00  0.2613979E+00  0.1383839E+00  0.2825503E+00  0.1742522E+00  0.0000000E+00  0.0000000E+00  0.0000000E+00  0.0000000E+00  0.3680877E+00  0.1986719E+00  0.8634540E-04  0.4379311E-02  0.1244853E+00  0.1166516E+00  0.5735704E+00  0.3547557E+00  0.0000000E+00  0.0000000E+00  0.1275743E+00  0.1175828E+00  0.1158191E+01  0.7383580E-01  0.7003062E-01  0.5274677E-01  0.4372242E+00  0.2354900E+00  0.1209802E+01  0.3888440E+00  0.7552603E+00  0.2192124E+00  0.4033542E+00  0.2293004E+00  0.4620563E+00  0.1707575E+00  0.9463731E+00  0.2455415E+00  0.3519419E-02  0.1961805E-01  0.8851409E-02  0.3146064E-01  0.4954324E+00  0.1666530E+00  0.7732936E+00  0.2849381E+00  0.7592335E+00  0.1656172E+00  0.3149459E+00  0.1319328E+00  0.5120701E+00  0.2350186E+00  0.1150824E+01  0.3523342E+00  0.8350839E+00  0.2134529E+00  0.3949248E+00  0.2053669E+00  0.4459260E+00  0.1568078E+00  0.1016718E+01  0.3323804E+00  0.1452639E+01  0.3921548E+00  0.3996500E+00  0.1474283E+00  0.0000000E+00  0.0000000E+00  0.0000000E+00  0.0000000E+00  0.0000000E+00  0.0000000E+00  0.2339775E+00  0.8567245E+00  0.3387106E-01  0.4585742E+00  0.2828715E+01  0.2938661E+01  0.3935248E+00  0.1109936E+01  0.0000000E+00  0.0000000E+00  0.0000000E+00  0.0000000E+00  0.7623255E-03  0.4510491E-01  0.0000000E+00  0.0000000E+00  0.1270542E-03  0.1503651E-01  0.4178901E+01  0.3324014E+01  0.0000000E+00  0.0000000E+00  0.0000000E+00  0.0000000E+00  0.5296247E+00  0.1199808E+01  0.1105389E-01  0.2426792E+00  0.3437168E+01  0.2971870E+01  0.1588334E+01  0.2873500E+01  0.0000000E+00  0.0000000E+00  0.3777511E+01  0.3123977E+01  0.0000000E+00  0.0000000E+00  0.0000000E+00  0.0000000E+00  0.0000000E+00  0.0000000E+00  0.0000000E+00  0.0000000E+00  0.0000000E+00  0.0000000E+00  0.1339076E+00  0.1173632E+01  0.0000000E+00  0.0000000E+00  0.0000000E+00  0.0000000E+00  0.1272492E-01  0.3365135E+00  0.0000000E+00  0.0000000E+00  0.7062405E+00  0.1983469E+01  0.0000000E+00  0.0000000E+00  0.0000000E+00  0.0000000E+00  0.0000000E+00  0.0000000E+00  0.0000000E+00  0.0000000E+00  0.0000000E+00  0.0000000E+00  0.0000000E+00  0.0000000E+00  0.1743323E+00  0.1754092E+01  0.0000000E+00  0.0000000E+00  0.0000000E+00  0.0000000E+00  0.0000000E+00  0.0000000E+00  0.1487835E-02  0.1245048E+00  0.0000000E+00  0.0000000E+00  0.0000000E+00  0.0000000E+00  0.2447465E+00  0.1578139E+01  0.0000000E+00  0.0000000E+00  0.0000000E+00  0.0000000E+00  0.1259762E+00  0.1078660E+01  0.0000000E+00  0.0000000E+00  0.1101553E+01  0.2510772E+01  0.0000000E+00  0.0000000E+00  0.0000000E+00  0.0000000E+00  0.0000000E+00  0.0000000E+00  0.0000000E+00  0.0000000E+00
  0.2459998E+01  0.7919271E-01  0.3864376E-01  0.3383283E+00  0.4004248E-01  0.8423427E+00  0.2467514E+00  0.1041241E+00  0.1237627E+00  0.0000000E+00  0.0000000E+00  0.3824352E+00  0.2199376E+00  0.5633528E-03  0.1177279E-01  0.1853197E+00  0.1508822E+00  0.6003773E+00  0.2717973E+00  0.0000000E+00  0.0000000E+00  0.9879335E-02  0.4668541E-01  0.6564168E+00  0.2666460E+00  0.0000000E+00  0.0000000E+00  0.2690268E+00  0.1384845E+00  0.5853016E+00  0.2483571E+00  0.0000000E+00  0.0000000E+00  0.0000000E+00  0.0000000E+00  0.4822501E+00  0.2255634E+00  0.5298625E-03  0.1083611E-01  0.3041623E+00  0.1792985E+00  0.5947577E+00  0.3514502E+00  0.0000000E+00  0.0000000E+00  0.3187312E+00  0.1830649E+00  0.1127822E+01  0.7124013E-01  0.9736729E-01  0.6085865E-01  0.4454434E+00  0.2342259E+00  0.1226611E+01  0.3873112E+00  0.7786662E+00  0.2201894E+00  0.4186569E+00  0.2283189E+00  0.4631418E+00  0.1690244E+00  0.9499719E+00  0.2407316E+00  0.5568060E-02  0.2454872E-01  0.1230659E-01  0.3599286E-01  0.5175894E+00  0.1667672E+00  0.8656859E+00  0.3023269E+00  0.7505338E+00  0.1604197E+00  0.3264717E+00  0.1329436E+00  0.5138921E+00  0.2300865E+00  0.1189736E+01  0.3514855E+00  0.8501466E+00  0.2117480E+00  0.4001283E+00  0.2061930E+00  0.4546055E+00  0.1568791E+00  0.1002940E+01  0.3263470E+00  0.1494182E+01  0.3963110E+00  0.4112175E+00  0.1480651E+00  0.0000000E+00  0.0000000E+00  0.0000000E+00  0.0000000E+00  0.0000000E+00  0.0000000E+00  0.2852682E+00  0.9303636E+00  0.1308964E+00  0.8922226E+00  0.4587826E+01  0.3669632E+01  0.4861850E+00  0.1202942E+01  0.0000000E+00  0.0000000E+00  0.0000000E+00  0.0000000E+00  0.2231553E-02  0.7620801E-01  0.0000000E+00  0.0000000E+00  0.0000000E+00  0.0000000E+00  0.6061579E+01  0.3904477E+01  0.0000000E+00  0.0000000E+00  0.0000000E+00  0.0000000E+00  0.6164653E+00  0.1260195E+01  0.4686255E-01  0.4957913E+00  0.5408580E+01  0.3678431E+01  0.1859265E+01  0.3073278E+01  0.0000000E+00  0.0000000E+00  0.5892584E+01  0.3807318E+01  0.0000000E+00  0.0000000E+00  0.0000000E+00  0.0000000E+00  0.7258912E-03  0.8590680E-01  0.0000000E+00  0.0000000E+00  0.0000000E+00  0.0000000E+00  0.1197701E+00  0.1097008E+01  0.0000000E+00  0.0000000E+00  0.0000000E+00  0.0000000E+00  0.2855790E-01  0.4975136E+00  0.0000000E+00  0.0000000E+00  0.7056777E+00  0.1979797E+01  0.0000000E+00  0.0000000E+00  0.0000000E+00  0.0000000E+00  0.0000000E+00  0.0000000E+00  0.0000000E+00  0.0000000E+00  0.0000000E+00  0.0000000E+00  0.0000000E+00  0.0000000E+00  0.2284651E+00  0.1980207E+01  0.0000000E+00  0.0000000E+00  0.0000000E+00  0.0000000E+00  0.0000000E+00  0.0000000E+00  0.3629534E-02  0.1920650E+00  0.0000000E+00  0.0000000E+00  0.0000000E+00  0.0000000E+00  0.2663998E+00  0.1628659E+01  0.0000000E+00  0.0000000E+00  0.0000000E+00  0.0000000E+00  0.1521034E+00  0.1158771E+01  0.0000000E+00  0.0000000E+00  0.1091014E+01  0.2481256E+01  0.0000000E+00  0.0000000E+00  0.0000000E+00  0.0000000E+00  0.0000000E+00  0.0000000E+00  0.0000000E+00  0.0000000E+00
  0.2489998E+01  0.1742790E+00  0.5604717E-01  0.3516841E+00  0.4035051E-01  0.1567542E+01  0.3308647E+00  0.1298377E-01  0.5473106E-01  0.0000000E+00  0.0000000E+00  0.4890689E+00  0.2403037E+00  0.2901388E-02  0.2633296E-01  0.3920010E+00  0.2179643E+00  0.6203543E+00  0.2764070E+00  0.0000000E+00  0.0000000E+00  0.4586849E-01  0.9873017E-01  0.6649086E+00  0.2652954E+00  0.0000000E+00  0.0000000E+00  0.2756776E+00  0.1387749E+00  0.1018031E+01  0.3212362E+00  0.0000000E+00  0.0000000E+00  0.0000000E+00  0.0000000E+00  0.5915484E+00  0.2465289E+00  0.2681306E-02  0.2346246E-01  0.6085445E+00  0.2479664E+00  0.6340476E+00  0.3661998E+00  0.0000000E+00  0.0000000E+00  0.6364873E+00  0.2549074E+00  0.1094047E+01  0.6907839E-01  0.1320428E+00  0.7058278E-01  0.4568805E+00  0.2358486E+00  0.1245206E+01  0.3841189E+00  0.8015847E+00  0.2200300E+00  0.4374551E+00  0.2306414E+00  0.4677635E+00  0.1676631E+00  0.9541742E+00  0.2391481E+00  0.7880329E-02  0.2849248E-01  0.1959824E-01  0.4548271E-01  0.5408032E+00  0.1670945E+00  0.9430367E+00  0.3125613E+00  0.7330955E+00  0.1585458E+00  0.3411194E+00  0.1343939E+00  0.5135688E+00  0.2307628E+00  0.1232442E+01  0.3565324E+00  0.8564094E+00  0.2134044E+00  0.4174908E+00  0.2092844E+00  0.4680920E+00  0.1569067E+00  0.9869404E+00  0.3211031E+00  0.1527335E+01  0.3919934E+00  0.4230627E+00  0.1483679E+00  0.0000000E+00  0.0000000E+00  0.1697833E-02  0.1004534E+00  0.0000000E+00  0.0000000E+00  0.3609920E+00  0.1024134E+01  0.4002532E+00  0.1529895E+01  0.6528884E+01  0.4306088E+01  0.5793748E+00  0.1307029E+01  0.0000000E+00  0.0000000E+00  0.0000000E+00  0.0000000E+00  0.2178089E-02  0.7438294E-01  0.0000000E+00  0.0000000E+00  0.4840190E-03  0.2863812E-01  0.7792694E+01  0.4360969E+01  0.0000000E+00  0.0000000E+00  0.0000000E+00  0.0000000E+00  0.6973592E+00  0.1320101E+01  0.1404856E+00  0.8487961E+00  0.7424973E+01  0.4196652E+01  0.2185049E+01  0.3304121E+01  0.3630139E-03  0.4296172E-01  0.7769463E+01  0.4322371E+01  0.0000000E+00  0.0000000E+00  0.0000000E+00  0.0000000E+00  0.7085157E-03  0.8384821E-01  0.0000000E+00  0.0000000E+00  0.0000000E+00  0.0000000E+00  0.1558734E+00  0.1239586E+01  0.0000000E+00  0.0000000E+00  0.0000000E+00  0.0000000E+00  0.4181116E-01  0.5942509E+00  0.0000000E+00  0.0000000E+00  0.7158402E+00  0.1975860E+01  0.0000000E+00  0.0000000E+00  0.0000000E+00  0.0000000E+00  0.0000000E+00  0.0000000E+00  0.0000000E+00  0.0000000E+00  0.0000000E+00  0.0000000E+00  0.0000000E+00  0.0000000E+00  0.2484413E+00  0.2038469E+01  0.0000000E+00  0.0000000E+00  0.0000000E+00  0.0000000E+00  0.0000000E+00  0.0000000E+00  0.4959557E-02  0.2217974E+00  0.0000000E+00  0.0000000E+00  0.0000000E+00  0.0000000E+00  0.2855262E+00  0.1688308E+01  0.0000000E+00  0.0000000E+00  0.0000000E+00  0.0000000E+00  0.1799699E+00  0.1239448E+01  0.0000000E+00  0.0000000E+00  0.1074133E+01  0.2463157E+01  0.0000000E+00  0.0000000E+00  0.0000000E+00  0.0000000E+00  0.0000000E+00  0.0000000E+00  0.0000000E+00  0.0000000E+00
  0.2519998E+01  0.3328340E+00  0.7674410E-01  0.3679066E+00  0.4042505E-01  0.2465269E+01  0.4118208E+00  0.1072550E-03  0.5020227E-02  0.0000000E+00  0.0000000E+00  0.5916746E+00  0.2628703E+00  0.1155971E-01  0.5355487E-01  0.7031864E+00  0.2864417E+00  0.6401539E+00  0.2752005E+00  0.0000000E+00  0.0000000E+00  0.1563403E+00  0.1779550E+00  0.6702614E+00  0.2619442E+00  0.0000000E+00  0.0000000E+00  0.2878882E+00  0.1409498E+00  0.1502206E+01  0.3838913E+00  0.0000000E+00  0.0000000E+00  0.0000000E+00  0.0000000E+00  0.7095348E+00  0.2665206E+00  0.1056754E-01  0.4672868E-01  0.1019591E+01  0.3151962E+00  0.6763315E+00  0.3655431E+00  0.0000000E+00  0.0000000E+00  0.1053764E+01  0.3230911E+00  0.1058277E+01  0.6826694E-01  0.1740495E+00  0.7812446E-01  0.4657918E+00  0.2346227E+00  0.1247800E+01  0.3789586E+00  0.8169463E+00  0.2189974E+00  0.4528907E+00  0.2313933E+00  0.4767313E+00  0.1685164E+00  0.9527841E+00  0.2378348E+00  0.1153928E-01  0.3383420E-01  0.2930846E-01  0.5559024E-01  0.5670917E+00  0.1707420E+00  0.1006140E+01  0.3167947E+00  0.7140221E+00  0.1549610E+00  0.3616440E+00  0.1345986E+00  0.5116599E+00  0.2257286E+00  0.1264905E+01  0.3490419E+00  0.8689965E+00  0.2075150E+00  0.4333078E+00  0.2095971E+00  0.4877434E+00  0.1588639E+00  0.9786511E+00  0.3143491E+00  0.1550670E+01  0.3910253E+00  0.4429482E+00  0.1489705E+00  0.0000000E+00  0.0000000E+00  0.2900814E-02  0.1297282E+00  0.4144027E-03  0.4904352E-01  0.4347052E+00  0.1109136E+01  0.8097478E+00  0.2153197E+01  0.7955300E+01  0.4634305E+01  0.6126962E+00  0.1335680E+01  0.0000000E+00  0.0000000E+00  0.0000000E+00  0.0000000E+00  0.3544242E-02  0.9372818E-01  0.0000000E+00  0.0000000E+00  0.7088460E-03  0.3424177E-01  0.8946699E+01  0.4643279E+01  0.0000000E+00  0.0000000E+00  0.0000000E+00  0.0000000E+00  0.7901897E+00  0.1395860E+01  0.3526544E+00  0.1311925E+01  0.8934692E+01  0.4498810E+01  0.2409002E+01  0.3446956E+01  0.7088449E-03  0.5931681E-01  0.9125703E+01  0.4577955E+01  0.0000000E+00  0.0000000E+00  0.0000000E+00  0.0000000E+00  0.4842136E-02  0.2165473E+00  0.0000000E+00  0.0000000E+00  0.0000000E+00  0.0000000E+00  0.1397323E+00  0.1155119E+01  0.0000000E+00  0.0000000E+00  0.0000000E+00  0.0000000E+00  0.5442858E-01  0.6766708E+00  0.0000000E+00  0.0000000E+00  0.6843005E+00  0.1904186E+01  0.0000000E+00  0.0000000E+00  0.0000000E+00  0.0000000E+00  0.0000000E+00  0.0000000E+00  0.0000000E+00  0.0000000E+00  0.0000000E+00  0.0000000E+00  0.0000000E+00  0.0000000E+00  0.2922593E+00  0.2181361E+01  0.0000000E+00  0.0000000E+00  0.0000000E+00  0.0000000E+00  0.0000000E+00  0.0000000E+00  0.7609181E-02  0.2714146E+00  0.0000000E+00  0.0000000E+00  0.0000000E+00  0.0000000E+00  0.3223481E+00  0.1752936E+01  0.0000000E+00  0.0000000E+00  0.0000000E+00  0.0000000E+00  0.2259974E+00  0.1364155E+01  0.0000000E+00  0.0000000E+00  0.1060969E+01  0.2405403E+01  0.0000000E+00  0.0000000E+00  0.0000000E+00  0.0000000E+00  0.0000000E+00  0.0000000E+00  0.0000000E+00  0.0000000E+00
  0.2549998E+01  0.5611848E+00  0.9675406E-01  0.3888725E+00  0.4149190E-01  0.3362503E+01  0.4707824E+00  0.0000000E+00  0.0000000E+00  0.0000000E+00  0.0000000E+00  0.6853321E+00  0.2795126E+00  0.3733599E-01  0.9456261E-01  0.1075389E+01  0.3450779E+00  0.6567329E+00  0.2762158E+00  0.0000000E+00  0.0000000E+00  0.3963768E+00  0.2814039E+00  0.6782625E+00  0.2598900E+00  0.0000000E+00  0.0000000E+00  0.3008474E+00  0.1428055E+00  0.1963817E+01  0.4265234E+00  0.0000000E+00  0.0000000E+00  0.0000000E+00  0.0000000E+00  0.8122494E+00  0.2828172E+00  0.3301137E-01  0.8102201E-01  0.1471016E+01  0.3756797E+00  0.7208647E+00  0.3766779E+00  0.0000000E+00  0.0000000E+00  0.1516545E+01  0.3820733E+00  0.1023234E+01  0.6561048E-01  0.2230959E+00  0.8832331E-01  0.4741296E+00  0.2335554E+00  0.1242788E+01  0.3768447E+00  0.8320986E+00  0.2200710E+00  0.4719394E+00  0.2322346E+00  0.4935660E+00  0.1676871E+00  0.9531198E+00  0.2347144E+00  0.1769024E-01  0.4179196E-01  0.4089131E-01  0.6390280E-01  0.5906645E+00  0.1712876E+00  0.1068116E+01  0.3215778E+00  0.6979478E+00  0.1513569E+00  0.3878239E+00  0.1374140E+00  0.5101788E+00  0.2231616E+00  0.1293876E+01  0.3579414E+00  0.8756716E+00  0.2129925E+00  0.4528766E+00  0.2126650E+00  0.5041373E+00  0.1595203E+00  0.9751311E+00  0.3117085E+00  0.1553411E+01  0.3900521E+00  0.4626633E+00  0.1518113E+00  0.0000000E+00  0.0000000E+00  0.9712979E-02  0.2344528E+00  0.5261267E-02  0.1726196E+00  0.5170224E+00  0.1198660E+01  0.1487291E+01  0.2837212E+01  0.8980330E+01  0.4910942E+01  0.7159373E+00  0.1399847E+01  0.0000000E+00  0.0000000E+00  0.0000000E+00  0.0000000E+00  0.3807492E-02  0.9599734E-01  0.0000000E+00  0.0000000E+00  0.1730665E-02  0.5285770E-01  0.9346472E+01  0.4695449E+01  0.0000000E+00  0.0000000E+00  0.0000000E+00  0.0000000E+00  0.8776286E+00  0.1465207E+01  0.6974570E+00  0.1825229E+01  0.9891650E+01  0.4680638E+01  0.2613665E+01  0.3554000E+01  0.2076808E-02  0.1003247E+00  0.9796308E+01  0.4687548E+01  0.0000000E+00  0.0000000E+00  0.0000000E+00  0.0000000E+00  0.1756429E-01  0.4073025E+00  0.0000000E+00  0.0000000E+00  0.0000000E+00  0.0000000E+00  0.1628110E+00  0.1230493E+01  0.0000000E+00  0.0000000E+00  0.0000000E+00  0.0000000E+00  0.6471092E-01  0.7207731E+00  0.0000000E+00  0.0000000E+00  0.6598258E+00  0.1848114E+01  0.0000000E+00  0.0000000E+00  0.0000000E+00  0.0000000E+00  0.0000000E+00  0.0000000E+00  0.0000000E+00  0.0000000E+00  0.0000000E+00  0.0000000E+00  0.0000000E+00  0.0000000E+00  0.3582236E+00  0.2381156E+01  0.0000000E+00  0.0000000E+00  0.0000000E+00  0.0000000E+00  0.0000000E+00  0.0000000E+00  0.2837332E-01  0.5173752E+00  0.0000000E+00  0.0000000E+00  0.0000000E+00  0.0000000E+00  0.3830445E+00  0.1905575E+01  0.0000000E+00  0.0000000E+00  0.0000000E+00  0.0000000E+00  0.2426666E+00  0.1397049E+01  0.0000000E+00  0.0000000E+00  0.1055757E+01  0.2342586E+01  0.0000000E+00  0.0000000E+00  0.0000000E+00  0.0000000E+00  0.0000000E+00  0.0000000E+00  0.0000000E+00  0.0000000E+00
  0.2579998E+01  0.8573118E+00  0.1201754E+00  0.4141334E+00  0.4186855E-01  0.4105484E+01  0.5130733E+00  0.2548962E-04  0.2133014E-02  0.0000000E+00  0.0000000E+00  0.7847883E+00  0.2971227E+00  0.8740921E-01  0.1413404E+00  0.1456955E+01  0.3974276E+00  0.6808812E+00  0.2789151E+00  0.0000000E+00  0.0000000E+00  0.8106778E+00  0.3929000E+00  0.6862082E+00  0.2576627E+00  0.0000000E+00  0.0000000E+00  0.3150005E+00  0.1445075E+00  0.2308506E+01  0.4592448E+00  0.0000000E+00  0.0000000E+00  0.0000000E+00  0.0000000E+00  0.9053989E+00  0.2951856E+00  0.8226464E-01  0.1275649E+00  0.1885528E+01  0.4172413E+00  0.7628138E+00  0.3780997E+00  0.0000000E+00  0.0000000E+00  0.1951038E+01  0.4251691E+00  0.9872203E+00  0.6437449E-01  0.2769361E+00  0.9704643E-01  0.4817595E+00  0.2335391E+00  0.1221738E+01  0.3648590E+00  0.8539389E+00  0.2241989E+00  0.4952388E+00  0.2339322E+00  0.5091999E+00  0.1692637E+00  0.9528555E+00  0.2308789E+00  0.2436979E-01  0.4879929E-01  0.5784787E-01  0.7443529E-01  0.6111443E+00  0.1711852E+00  0.1118325E+01  0.3241271E+00  0.6787218E+00  0.1484375E+00  0.4145240E+00  0.1402427E+00  0.5091612E+00  0.2188919E+00  0.1312542E+01  0.3555698E+00  0.8854260E+00  0.2071197E+00  0.4681932E+00  0.2142483E+00  0.5330176E+00  0.1620900E+00  0.9628351E+00  0.3049392E+00  0.1542670E+01  0.3820057E+00  0.4930100E+00  0.1542790E+00  0.0000000E+00  0.0000000E+00  0.3953544E-01  0.4662340E+00  0.9093124E-02  0.2242142E+00  0.6046922E+00  0.1278185E+01  0.2193833E+01  0.3371763E+01  0.9362765E+01  0.4967433E+01  0.7865540E+00  0.1461252E+01  0.0000000E+00  0.0000000E+00  0.0000000E+00  0.0000000E+00  0.3888529E-02  0.9588039E-01  0.0000000E+00  0.0000000E+00  0.2366920E-02  0.6108287E-01  0.9125225E+01  0.4635832E+01  0.0000000E+00  0.0000000E+00  0.4395716E-02  0.1442226E+00  0.9378105E+00  0.1475789E+01  0.1218336E+01  0.2378397E+01  0.1007055E+02  0.4703447E+01  0.2795661E+01  0.3600662E+01  0.9805730E-02  0.2152801E+00  0.9819139E+01  0.4702859E+01  0.0000000E+00  0.0000000E+00  0.0000000E+00  0.0000000E+00  0.2969712E-01  0.5230933E+00  0.0000000E+00  0.0000000E+00  0.0000000E+00  0.0000000E+00  0.1682833E+00  0.1240744E+01  0.0000000E+00  0.0000000E+00  0.0000000E+00  0.0000000E+00  0.8748468E-01  0.8270348E+00  0.0000000E+00  0.0000000E+00  0.6374202E+00  0.1789775E+01  0.0000000E+00  0.0000000E+00  0.0000000E+00  0.0000000E+00  0.0000000E+00  0.0000000E+00  0.0000000E+00  0.0000000E+00  0.0000000E+00  0.0000000E+00  0.0000000E+00  0.0000000E+00  0.4729817E+00  0.2693526E+01  0.0000000E+00  0.0000000E+00  0.0000000E+00  0.0000000E+00  0.0000000E+00  0.0000000E+00  0.4025611E-01  0.6086833E+00  0.0000000E+00  0.0000000E+00  0.0000000E+00  0.0000000E+00  0.4203772E+00  0.1947989E+01  0.0000000E+00  0.0000000E+00  0.0000000E+00  0.0000000E+00  0.2861615E+00  0.1494671E+01  0.0000000E+00  0.0000000E+00  0.1007682E+01  0.2301123E+01  0.0000000E+00  0.0000000E+00  0.0000000E+00  0.0000000E+00  0.0000000E+00  0.0000000E+00  0.0000000E+00  0.0000000E+00
  0.2609998E+01  0.1197508E+01  0.1396363E+00  0.4443147E+00  0.4261836E-01  0.4565383E+01  0.5302512E+00  0.3756282E-04  0.2566485E-02  0.0000000E+00  0.0000000E+00  0.8608704E+00  0.3118651E+00  0.1874689E+00  0.2017662E+00  0.1783355E+01  0.4338522E+00  0.6973381E+00  0.2731705E+00  0.0000000E+00  0.0000000E+00  0.1339237E+01  0.4912958E+00  0.6881088E+00  0.2550514E+00  0.0000000E+00  0.0000000E+00  0.3331234E+00  0.1445518E+00  0.2477636E+01  0.4675402E+00  0.0000000E+00  0.0000000E+00  0.3212458E-04  0.2834412E-02  0.9846494E+00  0.3040186E+00  0.1682030E+00  0.1796452E+00  0.2214619E+01  0.4466186E+00  0.8117729E+00  0.3929570E+00  0.2139249E-04  0.1790157E-02  0.2275193E+01  0.4519558E+00  0.9542961E+00  0.6227607E-01  0.3359636E+00  0.1067168E+00  0.4988225E+00  0.2351703E+00  0.1211066E+01  0.3644362E+00  0.8701507E+00  0.2215989E+00  0.5221741E+00  0.2412047E+00  0.5276072E+00  0.1720085E+00  0.9539694E+00  0.2291045E+00  0.3353899E-01  0.5633329E-01  0.7872656E-01  0.8693424E-01  0.6312280E+00  0.1728873E+00  0.1165154E+01  0.3235179E+00  0.6565992E+00  0.1457918E+00  0.4496294E+00  0.1447380E+00  0.5167070E+00  0.2204202E+00  0.1313131E+01  0.3500239E+00  0.8900895E+00  0.2032378E+00  0.4912610E+00  0.2155145E+00  0.5596424E+00  0.1639466E+00  0.9518790E+00  0.3007571E+00  0.1531868E+01  0.3779399E+00  0.5259411E+00  0.1591979E+00  0.0000000E+00  0.0000000E+00  0.8730733E-01  0.6878819E+00  0.3090543E-01  0.4128679E+00  0.6594484E+00  0.1314409E+01  0.2924833E+01  0.3804075E+01  0.9351087E+01  0.4827018E+01  0.8665107E+00  0.1525300E+01  0.0000000E+00  0.0000000E+00  0.0000000E+00  0.0000000E+00  0.8920906E-02  0.1433936E+00  0.0000000E+00  0.0000000E+00  0.3524294E-02  0.7365005E-01  0.8570028E+01  0.4404607E+01  0.0000000E+00  0.0000000E+00  0.1321621E-01  0.2469596E+00  0.1056287E+01  0.1546157E+01  0.1740566E+01  0.2787342E+01  0.9783075E+01  0.4564499E+01  0.2956776E+01  0.3674456E+01  0.2511068E-01  0.3399717E+00  0.9356081E+01  0.4521031E+01  0.0000000E+00  0.0000000E+00  0.0000000E+00  0.0000000E+00  0.3804680E-01  0.5849802E+00  0.0000000E+00  0.0000000E+00  0.0000000E+00  0.0000000E+00  0.1689516E+00  0.1237914E+01  0.0000000E+00  0.0000000E+00  0.0000000E+00  0.0000000E+00  0.1047908E+00  0.8936052E+00  0.0000000E+00  0.0000000E+00  0.5960087E+00  0.1710639E+01  0.0000000E+00  0.0000000E+00  0.0000000E+00  0.0000000E+00  0.0000000E+00  0.0000000E+00  0.0000000E+00  0.0000000E+00  0.0000000E+00  0.0000000E+00  0.0000000E+00  0.0000000E+00  0.4754122E+00  0.2668227E+01  0.0000000E+00  0.0000000E+00  0.0000000E+00  0.0000000E+00  0.0000000E+00  0.0000000E+00  0.5223311E-01  0.6848899E+00  0.0000000E+00  0.0000000E+00  0.0000000E+00  0.0000000E+00  0.4655882E+00  0.2031833E+01  0.0000000E+00  0.0000000E+00  0.0000000E+00  0.0000000E+00  0.2647314E+00  0.1426440E+01  0.0000000E+00  0.0000000E+00  0.1016577E+01  0.2267487E+01  0.0000000E+00  0.0000000E+00  0.0000000E+00  0.0000000E+00  0.0000000E+00  0.0000000E+00  0.0000000E+00  0.0000000E+00
  0.2639998E+01  0.1546311E+01  0.1555652E+00  0.4782791E+00  0.4413126E-01  0.4745121E+01  0.5308672E+00  0.8576496E-04  0.3835541E-02  0.4906742E-04  0.3556633E-02  0.9314483E+00  0.3167068E+00  0.3235720E+00  0.2627852E+00  0.2027057E+01  0.4546292E+00  0.7217987E+00  0.2767144E+00  0.0000000E+00  0.0000000E+00  0.1886053E+01  0.5740718E+00  0.6989648E+00  0.2544048E+00  0.0000000E+00  0.0000000E+00  0.3557353E+00  0.1478309E+00  0.2506485E+01  0.4627166E+00  0.0000000E+00  0.0000000E+00  0.2090957E-04  0.1749723E-02  0.1046989E+01  0.3113532E+00  0.2961968E+00  0.2319740E+00  0.2400633E+01  0.4575644E+00  0.8527535E+00  0.3931423E+00  0.2507669E-03  0.6766914E-02  0.2449175E+01  0.4672859E+00  0.9220381E+00  0.6025584E-01  0.4055410E+00  0.1145343E+00  0.5190713E+00  0.2373340E+00  0.1175551E+01  0.3511573E+00  0.8842862E+00  0.2192157E+00  0.5433573E+00  0.2428725E+00  0.5527689E+00  0.1744732E+00  0.9478297E+00  0.2270870E+00  0.4423521E-01  0.6462195E-01  0.1022500E+00  0.9734384E-01  0.6551445E+00  0.1756048E+00  0.1194660E+01  0.3321577E+00  0.6393839E+00  0.1413026E+00  0.4845278E+00  0.1493196E+00  0.5258996E+00  0.2171566E+00  0.1327572E+01  0.3521952E+00  0.8923663E+00  0.2029387E+00  0.5143031E+00  0.2170460E+00  0.5946132E+00  0.1663028E+00  0.9441413E+00  0.2959476E+00  0.1511477E+01  0.3696733E+00  0.5638714E+00  0.1616219E+00  0.0000000E+00  0.0000000E+00  0.1582127E+00  0.9053770E+00  0.8193660E-01  0.6531798E+00  0.7264776E+00  0.1377851E+01  0.3484376E+01  0.4157225E+01  0.8744187E+01  0.4704748E+01  0.9671854E+00  0.1577251E+01  0.0000000E+00  0.0000000E+00  0.0000000E+00  0.0000000E+00  0.1017238E-01  0.1513421E+00  0.0000000E+00  0.0000000E+00  0.3767618E-02  0.7527651E-01  0.7620442E+01  0.4100479E+01  0.6458804E-03  0.5404702E-01  0.2874130E-01  0.3594197E+00  0.1117201E+01  0.1563205E+01  0.2293180E+01  0.3183751E+01  0.9004448E+01  0.4332611E+01  0.2990421E+01  0.3662790E+01  0.6684794E-01  0.5484843E+00  0.8625348E+01  0.4291666E+01  0.0000000E+00  0.0000000E+00  0.0000000E+00  0.0000000E+00  0.6744001E-01  0.7686558E+00  0.0000000E+00  0.0000000E+00  0.0000000E+00  0.0000000E+00  0.1966498E+00  0.1315629E+01  0.0000000E+00  0.0000000E+00  0.0000000E+00  0.0000000E+00  0.1245239E+00  0.9700454E+00  0.0000000E+00  0.0000000E+00  0.5581031E+00  0.1667317E+01  0.0000000E+00  0.0000000E+00  0.0000000E+00  0.0000000E+00  0.0000000E+00  0.0000000E+00  0.0000000E+00  0.0000000E+00  0.0000000E+00  0.0000000E+00  0.0000000E+00  0.0000000E+00  0.5336662E+00  0.2788146E+01  0.0000000E+00  0.0000000E+00  0.0000000E+00  0.0000000E+00  0.0000000E+00  0.0000000E+00  0.7122182E-01  0.7897388E+00  0.0000000E+00  0.0000000E+00  0.0000000E+00  0.0000000E+00  0.4752329E+00  0.2042101E+01  0.0000000E+00  0.0000000E+00  0.0000000E+00  0.0000000E+00  0.2646743E+00  0.1420581E+01  0.0000000E+00  0.0000000E+00  0.1038969E+01  0.2287358E+01  0.0000000E+00  0.0000000E+00  0.0000000E+00  0.0000000E+00  0.0000000E+00  0.0000000E+00  0.0000000E+00  0.0000000E+00
  0.2669998E+01  0.1864327E+01  0.1680976E+00  0.5171022E+00  0.4480894E-01  0.4653550E+01  0.5279297E+00  0.2627399E-03  0.7473362E-02  0.4308492E-03  0.9801451E-02  0.9880954E+00  0.3229246E+00  0.5026955E+00  0.3254456E+00  0.2154418E+01  0.4586572E+00  0.7464393E+00  0.2798930E+00  0.3078274E-04  0.2712668E-02  0.2381272E+01  0.6381976E+00  0.7096432E+00  0.2521854E+00  0.0000000E+00  0.0000000E+00  0.3823325E+00  0.1531873E+00  0.2398067E+01  0.4479241E+00  0.0000000E+00  0.0000000E+00  0.3066842E-03  0.8203999E-02  0.1104301E+01  0.3134470E+00  0.4717495E+00  0.2918694E+00  0.2458232E+01  0.4619686E+00  0.9068725E+00  0.4012215E+00  0.5116062E-03  0.9367700E-02  0.2491872E+01  0.4591019E+00  0.8919274E+00  0.5840358E-01  0.4767963E+00  0.1229618E+00  0.5330231E+00  0.2365046E+00  0.1148519E+01  0.3433490E+00  0.8921605E+00  0.2162165E+00  0.5677093E+00  0.2444075E+00  0.5807559E+00  0.1768814E+00  0.9502391E+00  0.2217825E+00  0.5901308E-01  0.7332390E-01  0.1324409E+00  0.1099637E+00  0.6757959E+00  0.1750866E+00  0.1217327E+01  0.3271004E+00  0.6261688E+00  0.1389179E+00  0.5261514E+00  0.1540657E+00  0.5411068E+00  0.2212545E+00  0.1314959E+01  0.3431694E+00  0.8942657E+00  0.1988752E+00  0.5364617E+00  0.2195628E+00  0.6287078E+00  0.1687230E+00  0.9399698E+00  0.2886719E+00  0.1481884E+01  0.3623196E+00  0.6037647E+00  0.1657353E+00  0.0000000E+00  0.0000000E+00  0.2687401E+00  0.1160951E+01  0.1919569E+00  0.9873436E+00  0.7999516E+00  0.1428002E+01  0.3859119E+01  0.4320919E+01  0.8038626E+01  0.4399795E+01  0.1048214E+01  0.1624169E+01  0.0000000E+00  0.0000000E+00  0.0000000E+00  0.0000000E+00  0.9787283E-02  0.1467838E+00  0.0000000E+00  0.0000000E+00  0.5893426E-02  0.9302063E-01  0.6616491E+01  0.3753788E+01  0.9471538E-03  0.6471251E-01  0.7040540E-01  0.5560480E+00  0.1146393E+01  0.1583651E+01  0.2841141E+01  0.3478330E+01  0.8168831E+01  0.4138865E+01  0.2967744E+01  0.3640785E+01  0.1480718E+00  0.8094639E+00  0.7668994E+01  0.4017673E+01  0.0000000E+00  0.0000000E+00  0.0000000E+00  0.0000000E+00  0.8565269E-01  0.8555231E+00  0.0000000E+00  0.0000000E+00  0.0000000E+00  0.0000000E+00  0.2125882E+00  0.1353613E+01  0.0000000E+00  0.0000000E+00  0.0000000E+00  0.0000000E+00  0.1507268E+00  0.1055090E+01  0.0000000E+00  0.0000000E+00  0.5291158E+00  0.1599751E+01  0.0000000E+00  0.0000000E+00  0.0000000E+00  0.0000000E+00  0.0000000E+00  0.0000000E+00  0.0000000E+00  0.0000000E+00  0.0000000E+00  0.0000000E+00  0.0000000E+00  0.0000000E+00  0.5164750E+00  0.2718276E+01  0.0000000E+00  0.0000000E+00  0.0000000E+00  0.0000000E+00  0.0000000E+00  0.0000000E+00  0.7887338E-01  0.8212925E+00  0.0000000E+00  0.0000000E+00  0.0000000E+00  0.0000000E+00  0.5108286E+00  0.2085722E+01  0.0000000E+00  0.0000000E+00  0.0000000E+00  0.0000000E+00  0.2988124E+00  0.1483954E+01  0.0000000E+00  0.0000000E+00  0.1049792E+01  0.2276997E+01  0.0000000E+00  0.0000000E+00  0.0000000E+00  0.0000000E+00  0.0000000E+00  0.0000000E+00  0.0000000E+00  0.0000000E+00
  0.2699998E+01  0.2114254E+01  0.1761502E+00  0.5609541E+00  0.4701747E-01  0.4372883E+01  0.5099470E+00  0.9006167E-03  0.1468698E-01  0.3415179E-02  0.2604089E-01  0.1097434E+01  0.3358158E+00  0.6850700E+00  0.3727443E+00  0.2169423E+01  0.4633259E+00  0.7647774E+00  0.2830212E+00  0.9997295E-04  0.4428495E-02  0.2668598E+01  0.6620936E+00  0.7142951E+00  0.2499726E+00  0.0000000E+00  0.0000000E+00  0.4084658E+00  0.1559497E+00  0.2206280E+01  0.4350755E+00  0.3004534E-04  0.2651941E-02  0.1180550E-02  0.1474614E-01  0.1135778E+01  0.3127328E+00  0.6697323E+00  0.3398744E+00  0.2393037E+01  0.4490108E+00  0.9520291E+00  0.4092356E+00  0.2349994E-02  0.2060078E-01  0.2412657E+01  0.4485200E+00  0.8645790E+00  0.5769168E-01  0.5543215E+00  0.1329333E+00  0.5566264E+00  0.2403556E+00  0.1115749E+01  0.3349588E+00  0.9027205E+00  0.2154194E+00  0.5968556E+00  0.2496202E+00  0.6093385E+00  0.1747377E+00  0.9471991E+00  0.2202288E+00  0.7647118E-01  0.8329158E-01  0.1681805E+00  0.1209858E+00  0.6976238E+00  0.1768311E+00  0.1230978E+01  0.3257332E+00  0.6117386E+00  0.1344701E+00  0.5672764E+00  0.1590698E+00  0.5586420E+00  0.2177845E+00  0.1313033E+01  0.3406939E+00  0.8959774E+00  0.1999705E+00  0.5554911E+00  0.2213206E+00  0.6690749E+00  0.1720538E+00  0.9293790E+00  0.2863579E+00  0.1452646E+01  0.3548963E+00  0.6482837E+00  0.1685097E+00  0.0000000E+00  0.0000000E+00  0.4093671E+00  0.1414538E+01  0.3765142E+00  0.1362710E+01  0.8670885E+00  0.1469789E+01  0.3924397E+01  0.4353622E+01  0.7127046E+01  0.4122741E+01  0.1110233E+01  0.1640242E+01  0.0000000E+00  0.0000000E+00  0.0000000E+00  0.0000000E+00  0.1327639E-01  0.1689111E+00  0.3087480E-03  0.3653866E-01  0.8541903E-02  0.1119669E+00  0.5705565E+01  0.3495577E+01  0.4631128E-02  0.1414440E+00  0.1642500E+00  0.8426423E+00  0.1220445E+01  0.1610585E+01  0.3176325E+01  0.3625964E+01  0.7188043E+01  0.3806088E+01  0.2976628E+01  0.3525706E+01  0.2760166E+00  0.1086994E+01  0.6640188E+01  0.3697308E+01  0.0000000E+00  0.0000000E+00  0.0000000E+00  0.0000000E+00  0.8677233E-01  0.8513889E+00  0.0000000E+00  0.0000000E+00  0.0000000E+00  0.0000000E+00  0.2344049E+00  0.1405114E+01  0.0000000E+00  0.0000000E+00  0.0000000E+00  0.0000000E+00  0.1443051E+00  0.1025144E+01  0.0000000E+00  0.0000000E+00  0.5012794E+00  0.1533929E+01  0.0000000E+00  0.0000000E+00  0.0000000E+00  0.0000000E+00  0.0000000E+00  0.0000000E+00  0.0000000E+00  0.0000000E+00  0.0000000E+00  0.0000000E+00  0.0000000E+00  0.0000000E+00  0.5493804E+00  0.2767602E+01  0.0000000E+00  0.0000000E+00  0.0000000E+00  0.0000000E+00  0.0000000E+00  0.0000000E+00  0.9219515E-01  0.8773011E+00  0.0000000E+00  0.0000000E+00  0.0000000E+00  0.0000000E+00  0.5290662E+00  0.2104719E+01  0.0000000E+00  0.0000000E+00  0.1030736E-02  0.1219821E+00  0.2839642E+00  0.1419056E+01  0.0000000E+00  0.0000000E+00  0.1017634E+01  0.2203961E+01  0.0000000E+00  0.0000000E+00  0.0000000E+00  0.0000000E+00  0.0000000E+00  0.0000000E+00  0.0000000E+00  0.0000000E+00
  0.2729998E+01  0.2278284E+01  0.1795413E+00  0.6080452E+00  0.4809404E-01  0.3986498E+01  0.4830686E+00  0.2585081E-02  0.2290717E-01  0.4413830E-02  0.3041877E-01  0.1099745E+01  0.3337105E+00  0.8671303E+00  0.4115302E+00  0.2112992E+01  0.4507773E+00  0.7906947E+00  0.2797734E+00  0.5965845E-03  0.1026580E-01  0.2784456E+01  0.6704929E+00  0.7256253E+00  0.2491482E+00  0.1949513E-04  0.1631379E-02  0.4422237E+00  0.1610997E+00  0.1973179E+01  0.4023305E+00  0.1371007E-03  0.5183260E-02  0.3139426E-02  0.2388056E-01  0.1157181E+01  0.3122504E+00  0.8611057E+00  0.3816700E+00  0.2245449E+01  0.4300993E+00  0.1003307E+01  0.4147753E+00  0.6359287E-02  0.3343425E-01  0.2266462E+01  0.4352491E+00  0.8418102E+00  0.5624561E-01  0.6337146E+00  0.1384852E+00  0.5741471E+00  0.2425768E+00  0.1088345E+01  0.3235950E+00  0.9132020E+00  0.2149443E+00  0.6242915E+00  0.2481813E+00  0.6407747E+00  0.1781759E+00  0.9431344E+00  0.2174542E+00  0.9552225E-01  0.9124005E-01  0.2106277E+00  0.1350191E+00  0.7167143E+00  0.1773477E+00  0.1229152E+01  0.3177706E+00  0.6017070E+00  0.1338332E+00  0.6122593E+00  0.1621437E+00  0.5846192E+00  0.2251213E+00  0.1305107E+01  0.3301935E+00  0.8936345E+00  0.1952402E+00  0.5793104E+00  0.2249010E+00  0.7064404E+00  0.1747060E+00  0.9244629E+00  0.2819623E+00  0.1422557E+01  0.3456697E+00  0.6969986E+00  0.1749806E+00  0.0000000E+00  0.0000000E+00  0.5423658E+00  0.1605294E+01  0.6140440E+00  0.1728677E+01  0.9099424E+00  0.1472373E+01  0.3745701E+01  0.4229466E+01  0.6344567E+01  0.3864699E+01  0.1173739E+01  0.1691255E+01  0.0000000E+00  0.0000000E+00  0.0000000E+00  0.0000000E+00  0.1630782E-01  0.1850107E+00  0.3019955E-03  0.3574020E-01  0.1117383E-01  0.1261543E+00  0.4862004E+01  0.3159465E+01  0.1751553E-01  0.2716358E+00  0.3010879E+00  0.1118896E+01  0.1259160E+01  0.1612530E+01  0.3379560E+01  0.3725675E+01  0.6180636E+01  0.3522718E+01  0.2923321E+01  0.3506403E+01  0.4741352E+00  0.1395286E+01  0.5720091E+01  0.3416162E+01  0.0000000E+00  0.0000000E+00  0.0000000E+00  0.0000000E+00  0.1102191E+00  0.9526591E+00  0.0000000E+00  0.0000000E+00  0.0000000E+00  0.0000000E+00  0.2369462E+00  0.1402946E+01  0.0000000E+00  0.0000000E+00  0.0000000E+00  0.0000000E+00  0.1592977E+00  0.1055262E+01  0.0000000E+00  0.0000000E+00  0.4778885E+00  0.1461175E+01  0.0000000E+00  0.0000000E+00  0.0000000E+00  0.0000000E+00  0.0000000E+00  0.0000000E+00  0.0000000E+00  0.0000000E+00  0.0000000E+00  0.0000000E+00  0.0000000E+00  0.0000000E+00  0.4859550E+00  0.2574183E+01  0.0000000E+00  0.0000000E+00  0.0000000E+00  0.0000000E+00  0.0000000E+00  0.0000000E+00  0.1090401E+00  0.9476509E+00  0.0000000E+00  0.0000000E+00  0.0000000E+00  0.0000000E+00  0.5446123E+00  0.2082261E+01  0.0000000E+00  0.0000000E+00  0.4032829E-02  0.2386077E+00  0.2868333E+00  0.1419219E+01  0.0000000E+00  0.0000000E+00  0.9910492E+00  0.2174932E+01  0.0000000E+00  0.0000000E+00  0.0000000E+00  0.0000000E+00  0.0000000E+00  0.0000000E+00  0.0000000E+00  0.0000000E+00
  0.2759998E+01  0.2355621E+01  0.1817226E+00  0.6586615E+00  0.4927911E-01  0.3546316E+01  0.4511035E+00  0.6010741E-02  0.3495734E-01  0.2270627E-01  0.6628675E-01  0.1105510E+01  0.3306218E+00  0.1039041E+01  0.4462126E+00  0.2000439E+01  0.4313577E+00  0.8144727E+00  0.2808132E+00  0.2661888E-02  0.2163141E-01  0.2717137E+01  0.6539742E+00  0.7359382E+00  0.2487463E+00  0.1146298E-03  0.4224386E-02  0.4771392E+00  0.1644709E+00  0.1736076E+01  0.3745546E+00  0.6892454E-03  0.1048848E-01  0.7254602E-02  0.3496292E-01  0.1172071E+01  0.3130780E+00  0.1036080E+01  0.4109824E+00  0.2077297E+01  0.4074445E+00  0.1037565E+01  0.4144070E+00  0.1612446E-01  0.5236943E-01  0.2072704E+01  0.4151611E+00  0.8223679E+00  0.5441776E-01  0.7245007E+00  0.1443983E+00  0.5950773E+00  0.2427742E+00  0.1046449E+01  0.3201737E+00  0.9209126E+00  0.2132419E+00  0.6575001E+00  0.2544170E+00  0.6741248E+00  0.1817421E+00  0.9391830E+00  0.2143063E+00  0.1182354E+00  0.1004386E+00  0.2559353E+00  0.1480136E+00  0.7352032E+00  0.1772611E+00  0.1222269E+01  0.3151740E+00  0.5969148E+00  0.1306137E+00  0.6578528E+00  0.1665400E+00  0.6137270E+00  0.2291725E+00  0.1283412E+01  0.3271596E+00  0.8941384E+00  0.1950710E+00  0.6027285E+00  0.2264862E+00  0.7502185E+00  0.1801090E+00  0.9214448E+00  0.2778001E+00  0.1389878E+01  0.3387961E+00  0.7486296E+00  0.1783521E+00  0.0000000E+00  0.0000000E+00  0.7064856E+00  0.1812184E+01  0.9818159E+00  0.2162507E+01  0.9752620E+00  0.1528522E+01  0.3501277E+01  0.4071699E+01  0.5545814E+01  0.3583477E+01  0.1253843E+01  0.1736486E+01  0.0000000E+00  0.0000000E+00  0.0000000E+00  0.0000000E+00  0.2275076E-01  0.2157857E+00  0.6500223E-02  0.1638878E+00  0.1260648E-01  0.1312706E+00  0.4061933E+01  0.2885140E+01  0.4254719E-01  0.4203836E+00  0.5569552E+00  0.1513518E+01  0.1284538E+01  0.1627006E+01  0.3459617E+01  0.3699543E+01  0.5326356E+01  0.3245161E+01  0.2761420E+01  0.3388577E+01  0.7915515E+00  0.1788703E+01  0.4929235E+01  0.3151404E+01  0.0000000E+00  0.0000000E+00  0.0000000E+00  0.0000000E+00  0.1499320E+00  0.1094484E+01  0.0000000E+00  0.0000000E+00  0.0000000E+00  0.0000000E+00  0.2543078E+00  0.1449559E+01  0.0000000E+00  0.0000000E+00  0.0000000E+00  0.0000000E+00  0.1839627E+00  0.1118362E+01  0.0000000E+00  0.0000000E+00  0.4668987E+00  0.1438225E+01  0.0000000E+00  0.0000000E+00  0.0000000E+00  0.0000000E+00  0.0000000E+00  0.0000000E+00  0.0000000E+00  0.0000000E+00  0.0000000E+00  0.0000000E+00  0.0000000E+00  0.0000000E+00  0.4419100E+00  0.2431160E+01  0.0000000E+00  0.0000000E+00  0.0000000E+00  0.0000000E+00  0.0000000E+00  0.0000000E+00  0.1337845E+00  0.1030925E+01  0.0000000E+00  0.0000000E+00  0.0000000E+00  0.0000000E+00  0.5772453E+00  0.2135968E+01  0.0000000E+00  0.0000000E+00  0.8877436E-02  0.3501133E+00  0.3067726E+00  0.1442128E+01  0.0000000E+00  0.0000000E+00  0.1048216E+01  0.2208966E+01  0.0000000E+00  0.0000000E+00  0.0000000E+00  0.0000000E+00  0.0000000E+00  0.0000000E+00  0.0000000E+00  0.0000000E+00
  0.2789998E+01  0.2351270E+01  0.1782023E+00  0.7139912E+00  0.5059019E-01  0.3109103E+01  0.4206935E+00  0.1385668E-01  0.5293005E-01  0.6194175E-01  0.1027456E+00  0.1124638E+01  0.3304676E+00  0.1165990E+01  0.4641334E+00  0.1856361E+01  0.4180466E+00  0.8341694E+00  0.2854286E+00  0.6772253E-02  0.3383623E-01  0.2528646E+01  0.6362411E+00  0.7460714E+00  0.2491677E+00  0.3466046E-03  0.7090453E-02  0.5212528E+00  0.1701450E+00  0.1515762E+01  0.3521822E+00  0.2417800E-02  0.1987995E-01  0.1654413E-01  0.5196940E-01  0.1176369E+01  0.3095085E+00  0.1167515E+01  0.4300623E+00  0.1884031E+01  0.3885432E+00  0.1073237E+01  0.4170838E+00  0.3263855E-01  0.7352232E-01  0.1859056E+01  0.3863128E+00  0.8058125E+00  0.5338842E-01  0.8153303E+00  0.1529714E+00  0.6192978E+00  0.2423927E+00  0.1010191E+01  0.3119339E+00  0.9273232E+00  0.2117178E+00  0.6871934E+00  0.2583616E+00  0.7114809E+00  0.1842785E+00  0.9382688E+00  0.2119301E+00  0.1464321E+00  0.1103510E+00  0.3069941E+00  0.1601087E+00  0.7515939E+00  0.1788452E+00  0.1202915E+01  0.3102089E+00  0.5942241E+00  0.1291262E+00  0.7077950E+00  0.1690137E+00  0.6436746E+00  0.2298145E+00  0.1261461E+01  0.3232200E+00  0.8940448E+00  0.1914266E+00  0.6330585E+00  0.2294742E+00  0.7909521E+00  0.1798616E+00  0.9131271E+00  0.2752970E+00  0.1351806E+01  0.3330128E+00  0.8022662E+00  0.1826632E+00  0.0000000E+00  0.0000000E+00  0.8695365E+00  0.1946131E+01  0.1428038E+01  0.2575195E+01  0.1037589E+01  0.1525994E+01  0.3118797E+01  0.3787604E+01  0.4598376E+01  0.3236404E+01  0.1304828E+01  0.1735006E+01  0.0000000E+00  0.0000000E+00  0.0000000E+00  0.0000000E+00  0.2486656E-01  0.2243271E+00  0.3151685E-01  0.3558838E+00  0.1580638E-01  0.1452177E+00  0.3473058E+01  0.2629207E+01  0.8096066E-01  0.5771096E+00  0.8804503E+00  0.1880297E+01  0.1336170E+01  0.1632792E+01  0.3341109E+01  0.3658734E+01  0.4550274E+01  0.2958817E+01  0.2692223E+01  0.3286567E+01  0.1143296E+01  0.2103311E+01  0.4169157E+01  0.2832961E+01  0.0000000E+00  0.0000000E+00  0.0000000E+00  0.0000000E+00  0.1749422E+00  0.1166677E+01  0.0000000E+00  0.0000000E+00  0.0000000E+00  0.0000000E+00  0.2799146E+00  0.1511939E+01  0.0000000E+00  0.0000000E+00  0.2895928E-02  0.1978563E+00  0.1853392E+00  0.1106858E+01  0.0000000E+00  0.0000000E+00  0.4430757E+00  0.1408293E+01  0.0000000E+00  0.0000000E+00  0.0000000E+00  0.0000000E+00  0.0000000E+00  0.0000000E+00  0.4826516E-03  0.5712018E-01  0.0000000E+00  0.0000000E+00  0.0000000E+00  0.0000000E+00  0.4604506E+00  0.2452372E+01  0.0000000E+00  0.0000000E+00  0.0000000E+00  0.0000000E+00  0.0000000E+00  0.0000000E+00  0.1687334E+00  0.1142539E+01  0.3385990E-02  0.2313396E+00  0.0000000E+00  0.0000000E+00  0.5818288E+00  0.2113231E+01  0.0000000E+00  0.0000000E+00  0.1447948E-01  0.4422321E+00  0.3122728E+00  0.1450844E+01  0.0000000E+00  0.0000000E+00  0.1041841E+01  0.2181453E+01  0.0000000E+00  0.0000000E+00  0.0000000E+00  0.0000000E+00  0.0000000E+00  0.0000000E+00  0.0000000E+00  0.0000000E+00
  0.2819998E+01  0.2279523E+01  0.1753719E+00  0.7700406E+00  0.5196401E-01  0.2696101E+01  0.3865925E+00  0.2650447E-01  0.7147188E-01  0.9057990E-01  0.1251623E+00  0.1142850E+01  0.3237341E+00  0.1268662E+01  0.4822622E+00  0.1700313E+01  0.3956049E+00  0.8558385E+00  0.2815246E+00  0.1744923E-01  0.5296491E-01  0.2305646E+01  0.5997841E+00  0.7612681E+00  0.2474024E+00  0.1328932E-02  0.1500882E-01  0.5693898E+00  0.1757885E+00  0.1311885E+01  0.3246036E+00  0.6920903E-02  0.3382686E-01  0.3387861E-01  0.7489736E-01  0.1171991E+01  0.3051763E+00  0.1267347E+01  0.4467770E+00  0.1703419E+01  0.3672814E+00  0.1099901E+01  0.4177641E+00  0.6227573E-01  0.9947166E-01  0.1659408E+01  0.3597789E+00  0.7923706E+00  0.5299434E-01  0.9125369E+00  0.1619331E+00  0.6403818E+00  0.2453682E+00  0.9702299E+00  0.2997314E+00  0.9321396E+00  0.2097379E+00  0.7135713E+00  0.2593265E+00  0.7424574E+00  0.1844432E+00  0.9362490E+00  0.2117766E+00  0.1782362E+00  0.1199446E+00  0.3613759E+00  0.1718576E+00  0.7723792E+00  0.1766538E+00  0.1177996E+01  0.3047023E+00  0.5947391E+00  0.1282336E+00  0.7547348E+00  0.1737450E+00  0.6719446E+00  0.2339033E+00  0.1246102E+01  0.3150606E+00  0.8941293E+00  0.1880787E+00  0.6598633E+00  0.2322797E+00  0.8286143E+00  0.1830514E+00  0.9052991E+00  0.2698222E+00  0.1317331E+01  0.3264430E+00  0.8576900E+00  0.1845330E+00  0.0000000E+00  0.0000000E+00  0.9894519E+00  0.2100986E+01  0.2033530E+01  0.3049628E+01  0.1047863E+01  0.1544472E+01  0.2789350E+01  0.3553588E+01  0.4082458E+01  0.3016615E+01  0.1382265E+01  0.1792481E+01  0.0000000E+00  0.0000000E+00  0.0000000E+00  0.0000000E+00  0.2929308E-01  0.2403459E+00  0.9594505E-01  0.6110680E+00  0.2122706E-01  0.1676274E+00  0.2950032E+01  0.2396298E+01  0.1593438E+00  0.7929329E+00  0.1400699E+01  0.2336672E+01  0.1355590E+01  0.1633203E+01  0.3175876E+01  0.3490796E+01  0.3914368E+01  0.2720463E+01  0.2581506E+01  0.3175915E+01  0.1650355E+01  0.2535926E+01  0.3602480E+01  0.2664249E+01  0.0000000E+00  0.0000000E+00  0.0000000E+00  0.0000000E+00  0.2137767E+00  0.1271630E+01  0.0000000E+00  0.0000000E+00  0.5523920E-03  0.6537361E-01  0.2800593E+00  0.1505987E+01  0.0000000E+00  0.0000000E+00  0.1039372E-01  0.3707414E+00  0.1932249E+00  0.1136403E+01  0.0000000E+00  0.0000000E+00  0.4812552E+00  0.1436579E+01  0.0000000E+00  0.0000000E+00  0.0000000E+00  0.0000000E+00  0.0000000E+00  0.0000000E+00  0.4724384E-03  0.5591149E-01  0.0000000E+00  0.0000000E+00  0.0000000E+00  0.0000000E+00  0.4828307E+00  0.2486357E+01  0.0000000E+00  0.0000000E+00  0.0000000E+00  0.0000000E+00  0.0000000E+00  0.0000000E+00  0.2005159E+00  0.1246583E+01  0.1104775E-02  0.1307457E+00  0.0000000E+00  0.0000000E+00  0.6363541E+00  0.2216300E+01  0.0000000E+00  0.0000000E+00  0.4440948E-01  0.7653605E+00  0.2829929E+00  0.1382516E+01  0.0000000E+00  0.0000000E+00  0.1056035E+01  0.2177457E+01  0.0000000E+00  0.0000000E+00  0.0000000E+00  0.0000000E+00  0.0000000E+00  0.0000000E+00  0.0000000E+00  0.0000000E+00
  0.2849998E+01  0.2166551E+01  0.1684539E+00  0.8303773E+00  0.5308204E-01  0.2316948E+01  0.3556409E+00  0.4603335E-01  0.9264303E-01  0.1112808E+00  0.1421809E+00  0.1158451E+01  0.3220851E+00  0.1329036E+01  0.4851977E+00  0.1546378E+01  0.3711298E+00  0.8843856E+00  0.2849889E+00  0.3948974E-01  0.7918648E-01  0.2039309E+01  0.5603077E+00  0.7707894E+00  0.2476327E+00  0.4237408E-02  0.2585428E-01  0.6224608E+00  0.1813529E+00  0.1154404E+01  0.3008337E+00  0.1799943E-01  0.5373413E-01  0.6157415E-01  0.9923104E-01  0.1172448E+01  0.3014856E+00  0.1308429E+01  0.4507192E+00  0.1524151E+01  0.3495294E+00  0.1112481E+01  0.4163698E+00  0.1058280E+00  0.1305736E+00  0.1472851E+01  0.3370464E+00  0.7829779E+00  0.5213138E-01  0.1016453E+01  0.1675751E+00  0.6655724E+00  0.2446485E+00  0.9311338E+00  0.2950122E+00  0.9362259E+00  0.2065558E+00  0.7484674E+00  0.2633272E+00  0.7812909E+00  0.1898298E+00  0.9286085E+00  0.2091546E+00  0.2120312E+00  0.1291531E+00  0.4236185E+00  0.1825586E+00  0.7866460E+00  0.1775694E+00  0.1143176E+01  0.2990804E+00  0.5971325E+00  0.1268728E+00  0.7979241E+00  0.1770781E+00  0.7051573E+00  0.2367947E+00  0.1221064E+01  0.3108986E+00  0.8890129E+00  0.1891518E+00  0.6874499E+00  0.2336242E+00  0.8693114E+00  0.1863254E+00  0.8969328E+00  0.2675271E+00  0.1271947E+01  0.3117266E+00  0.9087449E+00  0.1892925E+00  0.0000000E+00  0.0000000E+00  0.1092812E+01  0.2176858E+01  0.2741313E+01  0.3457539E+01  0.1089426E+01  0.1561376E+01  0.2468541E+01  0.3308519E+01  0.3483901E+01  0.2782454E+01  0.1395964E+01  0.1769619E+01  0.0000000E+00  0.0000000E+00  0.0000000E+00  0.0000000E+00  0.3629986E-01  0.2659748E+00  0.2399685E+00  0.9619883E+00  0.2891051E-01  0.1937114E+00  0.2453577E+01  0.2125588E+01  0.2601964E+00  0.1014046E+01  0.2060777E+01  0.2760009E+01  0.1400427E+01  0.1640937E+01  0.2938932E+01  0.3345678E+01  0.3348720E+01  0.2484472E+01  0.2410778E+01  0.3021562E+01  0.2213504E+01  0.2903565E+01  0.3076488E+01  0.2385953E+01  0.0000000E+00  0.0000000E+00  0.0000000E+00  0.0000000E+00  0.2374209E+00  0.1335339E+01  0.0000000E+00  0.0000000E+00  0.5408174E-03  0.6400419E-01  0.2996151E+00  0.1525564E+01  0.0000000E+00  0.0000000E+00  0.4162894E-01  0.7332657E+00  0.2210948E+00  0.1188958E+01  0.0000000E+00  0.0000000E+00  0.4576087E+00  0.1400522E+01  0.0000000E+00  0.0000000E+00  0.0000000E+00  0.0000000E+00  0.0000000E+00  0.0000000E+00  0.9250985E-03  0.7741137E-01  0.0000000E+00  0.0000000E+00  0.0000000E+00  0.0000000E+00  0.4107425E+00  0.2280662E+01  0.0000000E+00  0.0000000E+00  0.0000000E+00  0.0000000E+00  0.0000000E+00  0.0000000E+00  0.2065953E+00  0.1256854E+01  0.5408194E-02  0.2861972E+00  0.5408174E-03  0.6400453E-01  0.6257319E+00  0.2151055E+01  0.0000000E+00  0.0000000E+00  0.7493257E-01  0.9825104E+00  0.2969523E+00  0.1391995E+01  0.0000000E+00  0.0000000E+00  0.1043456E+01  0.2177028E+01  0.0000000E+00  0.0000000E+00  0.0000000E+00  0.0000000E+00  0.0000000E+00  0.0000000E+00  0.0000000E+00  0.0000000E+00
  0.2879998E+01  0.2026042E+01  0.1624192E+00  0.8911820E+00  0.5438763E-01  0.2004823E+01  0.3301541E+00  0.7745732E-01  0.1182831E+00  0.1601958E+00  0.1689730E+00  0.1161483E+01  0.3261058E+00  0.1373894E+01  0.4870408E+00  0.1408983E+01  0.3530524E+00  0.9045575E+00  0.2843550E+00  0.7643436E-01  0.1095685E+00  0.1800410E+01  0.5233468E+00  0.7849624E+00  0.2483086E+00  0.8922223E-02  0.3738089E-01  0.6778576E+00  0.1858856E+00  0.1023353E+01  0.2797076E+00  0.3775953E-01  0.7653350E-01  0.1045463E+00  0.1295188E+00  0.1159634E+01  0.2998526E+00  0.1314773E+01  0.4481177E+00  0.1377920E+01  0.3237801E+00  0.1129762E+01  0.4155332E+00  0.1701983E+00  0.1610235E+00  0.1313159E+01  0.3167536E+00  0.7763980E+00  0.5117481E-01  0.1121604E+01  0.1745831E+00  0.6894355E+00  0.2466790E+00  0.8939105E+00  0.2867323E+00  0.9436275E+00  0.2065997E+00  0.7772861E+00  0.2686251E+00  0.8176842E+00  0.1906179E+00  0.9262185E+00  0.2039995E+00  0.2480441E+00  0.1375600E+00  0.4884907E+00  0.1966796E+00  0.8002316E+00  0.1750841E+00  0.1105209E+01  0.2883933E+00  0.6024033E+00  0.1267828E+00  0.8408480E+00  0.1787601E+00  0.7412134E+00  0.2411376E+00  0.1199989E+01  0.3013023E+00  0.8906572E+00  0.1852728E+00  0.7175130E+00  0.2362802E+00  0.9140165E+00  0.1855570E+00  0.8966284E+00  0.2639787E+00  0.1232537E+01  0.3080031E+00  0.9611575E+00  0.1912305E+00  0.0000000E+00  0.0000000E+00  0.1218029E+01  0.2251438E+01  0.3365990E+01  0.3799394E+01  0.1089221E+01  0.1548554E+01  0.2102289E+01  0.3025900E+01  0.3070294E+01  0.2612080E+01  0.1416059E+01  0.1769101E+01  0.0000000E+00  0.0000000E+00  0.0000000E+00  0.0000000E+00  0.4178891E-01  0.2841918E+00  0.5090711E+00  0.1384566E+01  0.3202003E-01  0.1988531E+00  0.2148977E+01  0.1990663E+01  0.3991711E+00  0.1222288E+01  0.2807143E+01  0.3174143E+01  0.1410331E+01  0.1631229E+01  0.2785206E+01  0.3237746E+01  0.2867163E+01  0.2301266E+01  0.2353188E+01  0.2991947E+01  0.2836478E+01  0.3201639E+01  0.2678540E+01  0.2232822E+01  0.0000000E+00  0.0000000E+00  0.0000000E+00  0.0000000E+00  0.2812213E+00  0.1436024E+01  0.0000000E+00  0.0000000E+00  0.0000000E+00  0.0000000E+00  0.2902265E+00  0.1486683E+01  0.0000000E+00  0.0000000E+00  0.6613202E-01  0.9136438E+00  0.2391583E+00  0.1220234E+01  0.0000000E+00  0.0000000E+00  0.5175793E+00  0.1490952E+01  0.0000000E+00  0.0000000E+00  0.0000000E+00  0.0000000E+00  0.0000000E+00  0.0000000E+00  0.1811808E-02  0.1072010E+00  0.0000000E+00  0.0000000E+00  0.4529515E-03  0.5360593E-01  0.4393697E+00  0.2319972E+01  0.0000000E+00  0.0000000E+00  0.0000000E+00  0.0000000E+00  0.0000000E+00  0.0000000E+00  0.2266773E+00  0.1295203E+01  0.1059238E-01  0.3962818E+00  0.2648077E-02  0.1401319E+00  0.6651898E+00  0.2204866E+01  0.0000000E+00  0.0000000E+00  0.1286424E+00  0.1271113E+01  0.3279442E+00  0.1430999E+01  0.0000000E+00  0.0000000E+00  0.1033947E+01  0.2118816E+01  0.0000000E+00  0.0000000E+00  0.0000000E+00  0.0000000E+00  0.0000000E+00  0.0000000E+00  0.0000000E+00  0.0000000E+00
  0.2909998E+01  0.1880029E+01  0.1543783E+00  0.9522455E+00  0.5608867E-01  0.1728069E+01  0.2984481E+00  0.1187769E+00  0.1447903E+00  0.2157344E+00  0.2005029E+00  0.1164058E+01  0.3204315E+00  0.1387267E+01  0.4939090E+00  0.1281451E+01  0.3354463E+00  0.9195641E+00  0.2868767E+00  0.1321906E+00  0.1421821E+00  0.1565772E+01  0.4844088E+00  0.7987739E+00  0.2484388E+00  0.2002820E-01  0.5533002E-01  0.7415783E+00  0.1951151E+00  0.9169841E+00  0.2607172E+00  0.7240768E-01  0.1058614E+00  0.1615432E+00  0.1576826E+00  0.1136298E+01  0.2936743E+00  0.1299592E+01  0.4392268E+00  0.1252542E+01  0.3091046E+00  0.1126918E+01  0.4121703E+00  0.2538000E+00  0.1966751E+00  0.1172269E+01  0.2954570E+00  0.7732143E+00  0.5052581E-01  0.1233510E+01  0.1803063E+00  0.7189559E+00  0.2551903E+00  0.8569718E+00  0.2791074E+00  0.9517130E+00  0.2060239E+00  0.8071535E+00  0.2684717E+00  0.8504168E+00  0.1934392E+00  0.9200768E+00  0.2010071E+00  0.2899520E+00  0.1484966E+00  0.5633477E+00  0.2052046E+00  0.8130628E+00  0.1755666E+00  0.1052622E+01  0.2816833E+00  0.6141084E+00  0.1264129E+00  0.8791078E+00  0.1816925E+00  0.7746474E+00  0.2424590E+00  0.1168386E+01  0.2955678E+00  0.8859750E+00  0.1840724E+00  0.7458776E+00  0.2376259E+00  0.9493586E+00  0.1895565E+00  0.8831927E+00  0.2570615E+00  0.1188946E+01  0.2978280E+00  0.1007640E+01  0.1969304E+00  0.0000000E+00  0.0000000E+00  0.1305868E+01  0.2313717E+01  0.4107110E+01  0.4153785E+01  0.1132758E+01  0.1557906E+01  0.1847564E+01  0.2788514E+01  0.2656600E+01  0.2343914E+01  0.1495160E+01  0.1783914E+01  0.0000000E+00  0.0000000E+00  0.0000000E+00  0.0000000E+00  0.4305787E-01  0.2850685E+00  0.8954436E+00  0.1794616E+01  0.4119781E-01  0.2262482E+00  0.1839955E+01  0.1827560E+01  0.5919138E+00  0.1476470E+01  0.3598568E+01  0.3583887E+01  0.1438196E+01  0.1619577E+01  0.2426406E+01  0.2999932E+01  0.2481163E+01  0.2114845E+01  0.2211630E+01  0.2866817E+01  0.3455563E+01  0.3500952E+01  0.2285094E+01  0.2044136E+01  0.0000000E+00  0.0000000E+00  0.0000000E+00  0.0000000E+00  0.3159166E+00  0.1499526E+01  0.1037511E-02  0.1227841E+00  0.1037511E-02  0.8681930E-01  0.3138450E+00  0.1524838E+01  0.0000000E+00  0.0000000E+00  0.1206774E+00  0.1227740E+01  0.2422415E+00  0.1216461E+01  0.0000000E+00  0.0000000E+00  0.5217506E+00  0.1472744E+01  0.0000000E+00  0.0000000E+00  0.0000000E+00  0.0000000E+00  0.0000000E+00  0.0000000E+00  0.3549313E-02  0.1484738E+00  0.0000000E+00  0.0000000E+00  0.4436657E-03  0.5250623E-01  0.4037362E+00  0.2228250E+01  0.0000000E+00  0.0000000E+00  0.0000000E+00  0.0000000E+00  0.0000000E+00  0.0000000E+00  0.2173611E+00  0.1243808E+01  0.1867503E-01  0.5206141E+00  0.2074984E-02  0.1227713E+00  0.6292452E+00  0.2139097E+01  0.0000000E+00  0.0000000E+00  0.1952120E+00  0.1552465E+01  0.3234357E+00  0.1404093E+01  0.0000000E+00  0.0000000E+00  0.9947076E+00  0.2030790E+01  0.0000000E+00  0.0000000E+00  0.0000000E+00  0.0000000E+00  0.0000000E+00  0.0000000E+00  0.0000000E+00  0.0000000E+00
  0.2939998E+01  0.1733868E+01  0.1469790E+00  0.1011901E+01  0.5677638E-01  0.1491542E+01  0.2776411E+00  0.1697074E+00  0.1727171E+00  0.2934312E+00  0.2263388E+00  0.1159328E+01  0.3154510E+00  0.1399368E+01  0.4877537E+00  0.1183281E+01  0.3188224E+00  0.9390098E+00  0.2866583E+00  0.2085167E+00  0.1766600E+00  0.1372658E+01  0.4533618E+00  0.8198664E+00  0.2455300E+00  0.3821986E-01  0.7534633E-01  0.8126258E+00  0.2009328E+00  0.8398383E+00  0.2461323E+00  0.1263861E+00  0.1373637E+00  0.2309142E+00  0.1860564E+00  0.1119637E+01  0.2868996E+00  0.1256295E+01  0.4289597E+00  0.1140893E+01  0.2908099E+00  0.1124440E+01  0.4092178E+00  0.3566099E+00  0.2280919E+00  0.1070543E+01  0.2797037E+00  0.7741225E+00  0.4986556E-01  0.1345619E+01  0.1857299E+00  0.7425461E+00  0.2521830E+00  0.8152639E+00  0.2655110E+00  0.9575214E+00  0.2049562E+00  0.8389435E+00  0.2713903E+00  0.8817022E+00  0.1981675E+00  0.9190651E+00  0.1996903E+00  0.3294408E+00  0.1565368E+00  0.6407948E+00  0.2180695E+00  0.8291642E+00  0.1747147E+00  0.1005995E+01  0.2683482E+00  0.6240914E+00  0.1261218E+00  0.9100143E+00  0.1830645E+00  0.8100227E+00  0.2433838E+00  0.1130861E+01  0.2867791E+00  0.8876820E+00  0.1812285E+00  0.7794354E+00  0.2404240E+00  0.9814551E+00  0.1896178E+00  0.8786539E+00  0.2546421E+00  0.1149099E+01  0.2938015E+00  0.1054532E+01  0.1972553E+00  0.0000000E+00  0.0000000E+00  0.1389573E+01  0.2362608E+01  0.4665609E+01  0.4367223E+01  0.1137921E+01  0.1544883E+01  0.1576800E+01  0.2562151E+01  0.2306893E+01  0.2189355E+01  0.1501886E+01  0.1779552E+01  0.0000000E+00  0.0000000E+00  0.0000000E+00  0.0000000E+00  0.5377146E-01  0.3130747E+00  0.1468350E+01  0.2258964E+01  0.4964918E-01  0.2449587E+00  0.1635779E+01  0.1695083E+01  0.8228459E+00  0.1725561E+01  0.4353803E+01  0.3894248E+01  0.1453587E+01  0.1616722E+01  0.2095170E+01  0.2728105E+01  0.2175241E+01  0.1996087E+01  0.2108946E+01  0.2741162E+01  0.3989164E+01  0.3717871E+01  0.2032446E+01  0.1922238E+01  0.0000000E+00  0.0000000E+00  0.0000000E+00  0.0000000E+00  0.3511782E+00  0.1587901E+01  0.0000000E+00  0.0000000E+00  0.1524631E-02  0.1041697E+00  0.2957788E+00  0.1453311E+01  0.0000000E+00  0.0000000E+00  0.2164569E+00  0.1615555E+01  0.2716585E+00  0.1275872E+01  0.0000000E+00  0.0000000E+00  0.5424539E+00  0.1478150E+01  0.0000000E+00  0.0000000E+00  0.0000000E+00  0.0000000E+00  0.0000000E+00  0.0000000E+00  0.3911931E-02  0.1542789E+00  0.0000000E+00  0.0000000E+00  0.1303983E-02  0.8909348E-01  0.3625033E+00  0.2084786E+01  0.0000000E+00  0.0000000E+00  0.0000000E+00  0.0000000E+00  0.0000000E+00  0.0000000E+00  0.2353024E+00  0.1278288E+01  0.4370666E-01  0.7876300E+00  0.2541091E-02  0.1344714E+00  0.6113839E+00  0.2083297E+01  0.0000000E+00  0.0000000E+00  0.2408035E+00  0.1707763E+01  0.2946936E+00  0.1320733E+01  0.0000000E+00  0.0000000E+00  0.9802980E+00  0.1982510E+01  0.0000000E+00  0.0000000E+00  0.0000000E+00  0.0000000E+00  0.0000000E+00  0.0000000E+00  0.0000000E+00  0.0000000E+00
  0.2969998E+01  0.1595167E+01  0.1401457E+00  0.1071076E+01  0.5831968E-01  0.1301150E+01  0.2572681E+00  0.2323357E+00  0.1989171E+00  0.3904981E+00  0.2561471E+00  0.1156000E+01  0.3170074E+00  0.1395466E+01  0.4855347E+00  0.1104124E+01  0.3067515E+00  0.9611592E+00  0.2887877E+00  0.3048475E+00  0.2136037E+00  0.1208365E+01  0.4222685E+00  0.8374873E+00  0.2477479E+00  0.6785567E-01  0.1005610E+00  0.8824654E+00  0.2064077E+00  0.7820594E+00  0.2387967E+00  0.1962807E+00  0.1678264E+00  0.3199817E+00  0.2169547E+00  0.1093888E+01  0.2830353E+00  0.1208036E+01  0.4150587E+00  0.1059381E+01  0.2776319E+00  0.1110351E+01  0.4008377E+00  0.4816641E+00  0.2639840E+00  0.9824721E+00  0.2672129E+00  0.7767422E+00  0.4947307E-01  0.1454186E+01  0.1914386E+00  0.7768965E+00  0.2579772E+00  0.7901891E+00  0.2592424E+00  0.9559100E+00  0.2025093E+00  0.8710865E+00  0.2714592E+00  0.9099635E+00  0.1987640E+00  0.9181352E+00  0.1979362E+00  0.3724678E+00  0.1647435E+00  0.7194386E+00  0.2241400E+00  0.8379542E+00  0.1732502E+00  0.9605176E+00  0.2625270E+00  0.6350226E+00  0.1254168E+00  0.9371530E+00  0.1852044E+00  0.8449094E+00  0.2473084E+00  0.1106124E+01  0.2812053E+00  0.8937778E+00  0.1815718E+00  0.8153343E+00  0.2434241E+00  0.1010319E+01  0.1898067E+00  0.8728841E+00  0.2518247E+00  0.1108686E+01  0.2837667E+00  0.1087092E+01  0.1980316E+00  0.1787290E-03  0.2115203E-01  0.1405190E+01  0.2357079E+01  0.5201927E+01  0.4581868E+01  0.1145019E+01  0.1507322E+01  0.1411430E+01  0.2397154E+01  0.2035747E+01  0.2024697E+01  0.1550932E+01  0.1777760E+01  0.2551605E-03  0.3019744E-01  0.0000000E+00  0.0000000E+00  0.5804939E-01  0.3232164E+00  0.2094843E+01  0.2698020E+01  0.6157897E-01  0.2728198E+00  0.1424718E+01  0.1566684E+01  0.1035448E+01  0.1908072E+01  0.4997315E+01  0.4117934E+01  0.1487717E+01  0.1611714E+01  0.1952973E+01  0.2591075E+01  0.1931777E+01  0.1842597E+01  0.1993855E+01  0.2680867E+01  0.4548684E+01  0.3910478E+01  0.1791374E+01  0.1794186E+01  0.0000000E+00  0.0000000E+00  0.0000000E+00  0.0000000E+00  0.4068647E+00  0.1699317E+01  0.7968026E-02  0.3333147E+00  0.1992013E-02  0.1178612E+00  0.3570652E+00  0.1586199E+01  0.0000000E+00  0.0000000E+00  0.3654402E+00  0.2070715E+01  0.2619397E+00  0.1247163E+01  0.0000000E+00  0.0000000E+00  0.5448935E+00  0.1467902E+01  0.0000000E+00  0.0000000E+00  0.0000000E+00  0.0000000E+00  0.0000000E+00  0.0000000E+00  0.7666569E-02  0.2137287E+00  0.8518338E-03  0.1008133E+00  0.1277777E-02  0.8730006E-01  0.3637383E+00  0.2056236E+01  0.0000000E+00  0.0000000E+00  0.0000000E+00  0.0000000E+00  0.0000000E+00  0.0000000E+00  0.2574669E+00  0.1338725E+01  0.3386401E-01  0.6865076E+00  0.7967972E-02  0.2356222E+00  0.6324608E+00  0.2074501E+01  0.0000000E+00  0.0000000E+00  0.3015527E+00  0.1899684E+01  0.3390356E+00  0.1406677E+01  0.0000000E+00  0.0000000E+00  0.9180008E+00  0.1890512E+01  0.0000000E+00  0.0000000E+00  0.0000000E+00  0.0000000E+00  0.0000000E+00  0.0000000E+00  0.0000000E+00  0.0000000E+00
  0.2999998E+01  0.1478108E+01  0.1339361E+00  0.1126601E+01  0.5874003E-01  0.1143492E+01  0.2379039E+00  0.3006136E+00  0.2235522E+00  0.5123344E+00  0.2930966E+00  0.1147435E+01  0.3086255E+00  0.1385361E+01  0.4745842E+00  0.1031218E+01  0.2890848E+00  0.9728103E+00  0.2864646E+00  0.4216540E+00  0.2486535E+00  0.1074403E+01  0.3917037E+00  0.8539076E+00  0.2485460E+00  0.1118086E+00  0.1260215E+00  0.9557850E+00  0.2132439E+00  0.7405217E+00  0.2285443E+00  0.2787326E+00  0.1996564E+00  0.4277089E+00  0.2470038E+00  0.1077220E+01  0.2764035E+00  0.1141493E+01  0.4038249E+00  0.9939107E+00  0.2680351E+00  0.1090992E+01  0.3918740E+00  0.6120878E+00  0.2936338E+00  0.9066216E+00  0.2530350E+00  0.7826172E+00  0.4910386E-01  0.1565983E+01  0.1966468E+00  0.8094684E+00  0.2607117E+00  0.7464091E+00  0.2485544E+00  0.9614267E+00  0.2021553E+00  0.8964810E+00  0.2734954E+00  0.9330153E+00  0.1970342E+00  0.9150044E+00  0.1967975E+00  0.4206215E+00  0.1733359E+00  0.8039482E+00  0.2381616E+00  0.8514391E+00  0.1747503E+00  0.9102747E+00  0.2540526E+00  0.6494649E+00  0.1251791E+00  0.9565638E+00  0.1823525E+00  0.8772799E+00  0.2488791E+00  0.1075625E+01  0.2742299E+00  0.8933671E+00  0.1795607E+00  0.8473034E+00  0.2447251E+00  0.1033491E+01  0.1901845E+00  0.8711546E+00  0.2507318E+00  0.1063966E+01  0.2747878E+00  0.1125088E+01  0.1989760E+00  0.1751730E-03  0.2073131E-01  0.1441266E+01  0.2350781E+01  0.5381703E+01  0.4545583E+01  0.1131895E+01  0.1505051E+01  0.1216695E+01  0.2204818E+01  0.1778584E+01  0.1899582E+01  0.1570587E+01  0.1795983E+01  0.0000000E+00  0.0000000E+00  0.0000000E+00  0.0000000E+00  0.6389635E-01  0.3375715E+00  0.2714680E+01  0.3028332E+01  0.7302394E-01  0.2918687E+00  0.1252860E+01  0.1475428E+01  0.1340449E+01  0.2119269E+01  0.5324789E+01  0.4217673E+01  0.1475944E+01  0.1584150E+01  0.1727594E+01  0.2470536E+01  0.1697004E+01  0.1705911E+01  0.1940127E+01  0.2607090E+01  0.4991692E+01  0.4067372E+01  0.1615476E+01  0.1671800E+01  0.0000000E+00  0.0000000E+00  0.0000000E+00  0.0000000E+00  0.3997451E+00  0.1663348E+01  0.4880955E-02  0.2582932E+00  0.9273935E-02  0.2516242E+00  0.3665577E+00  0.1589087E+01  0.0000000E+00  0.0000000E+00  0.4975919E+00  0.2429726E+01  0.2993101E+00  0.1324091E+01  0.0000000E+00  0.0000000E+00  0.5972228E+00  0.1522699E+01  0.0000000E+00  0.0000000E+00  0.0000000E+00  0.0000000E+00  0.0000000E+00  0.0000000E+00  0.1294073E-01  0.2747729E+00  0.1669792E-02  0.1397302E+00  0.4591964E-02  0.1637954E+00  0.3281141E+00  0.1931147E+01  0.0000000E+00  0.0000000E+00  0.0000000E+00  0.0000000E+00  0.0000000E+00  0.0000000E+00  0.2518574E+00  0.1310858E+01  0.8785798E-01  0.1092496E+01  0.1366657E-01  0.3053612E+00  0.6101185E+00  0.2044338E+01  0.0000000E+00  0.0000000E+00  0.4508422E+00  0.2277382E+01  0.3431419E+00  0.1393645E+01  0.0000000E+00  0.0000000E+00  0.8641090E+00  0.1824549E+01  0.0000000E+00  0.0000000E+00  0.0000000E+00  0.0000000E+00  0.0000000E+00  0.0000000E+00  0.0000000E+00  0.0000000E+00
  0.3029998E+01  0.1369826E+01  0.1277946E+00  0.1178236E+01  0.6003763E-01  0.1015045E+01  0.2246235E+00  0.3797151E+00  0.2463520E+00  0.6394793E+00  0.3234789E+00  0.1141154E+01  0.2999012E+00  0.1358954E+01  0.4655501E+00  0.9736527E+00  0.2802422E+00  0.9855199E+00  0.2824461E+00  0.5517740E+00  0.2800253E+00  0.9712769E+00  0.3676492E+00  0.8735722E+00  0.2459857E+00  0.1721554E+00  0.1553913E+00  0.1028127E+01  0.2185962E+00  0.7155081E+00  0.2222201E+00  0.3809146E+00  0.2310332E+00  0.5417703E+00  0.2760724E+00  0.1049358E+01  0.2701276E+00  0.1086130E+01  0.3927442E+00  0.9381391E+00  0.2549443E+00  0.1071646E+01  0.3857116E+00  0.7573581E+00  0.3239251E+00  0.8527473E+00  0.2443414E+00  0.7914652E+00  0.4885975E-01  0.1673357E+01  0.2019074E+00  0.8359044E+00  0.2603235E+00  0.7287621E+00  0.2463575E+00  0.9689018E+00  0.1979740E+00  0.9219910E+00  0.2735955E+00  0.9541754E+00  0.1942472E+00  0.9109352E+00  0.1942125E+00  0.4699804E+00  0.1812377E+00  0.8874584E+00  0.2502610E+00  0.8611833E+00  0.1745004E+00  0.8641915E+00  0.2428792E+00  0.6641082E+00  0.1240880E+00  0.9729759E+00  0.1834013E+00  0.9071057E+00  0.2509221E+00  0.1044124E+01  0.2703152E+00  0.8973733E+00  0.1759571E+00  0.8834913E+00  0.2480847E+00  0.1049779E+01  0.1886624E+00  0.8622432E+00  0.2467551E+00  0.1024055E+01  0.2680223E+00  0.1157658E+01  0.1984507E+00  0.8586072E-03  0.4543655E-01  0.1458201E+01  0.2378443E+01  0.5512977E+01  0.4593493E+01  0.1126910E+01  0.1497319E+01  0.1132233E+01  0.2091263E+01  0.1608542E+01  0.1784627E+01  0.1603370E+01  0.1790067E+01  0.0000000E+00  0.0000000E+00  0.0000000E+00  0.0000000E+00  0.7550774E-01  0.3591526E+00  0.3259594E+01  0.3252915E+01  0.8449674E-01  0.3109427E+00  0.1168290E+01  0.1412841E+01  0.1528275E+01  0.2218665E+01  0.5517262E+01  0.4196756E+01  0.1497436E+01  0.1599212E+01  0.1571442E+01  0.2279592E+01  0.1529469E+01  0.1602908E+01  0.1834467E+01  0.2514887E+01  0.5169823E+01  0.4099937E+01  0.1469981E+01  0.1590814E+01  0.0000000E+00  0.0000000E+00  0.0000000E+00  0.0000000E+00  0.4191442E+00  0.1667658E+01  0.1818225E-01  0.4933368E+00  0.7655591E-02  0.2263807E+00  0.3712951E+00  0.1582548E+01  0.0000000E+00  0.0000000E+00  0.6572063E+00  0.2727616E+01  0.3253322E+00  0.1362890E+01  0.0000000E+00  0.0000000E+00  0.6157459E+00  0.1539448E+01  0.0000000E+00  0.0000000E+00  0.0000000E+00  0.0000000E+00  0.0000000E+00  0.0000000E+00  0.1473225E-01  0.2902146E+00  0.9002929E-02  0.3211336E+00  0.8593564E-02  0.2217761E+00  0.2905515E+00  0.1817381E+01  0.0000000E+00  0.0000000E+00  0.0000000E+00  0.0000000E+00  0.0000000E+00  0.0000000E+00  0.2626833E+00  0.1336992E+01  0.8421066E-01  0.1059084E+01  0.1961758E-01  0.3620633E+00  0.6234501E+00  0.2030545E+01  0.0000000E+00  0.0000000E+00  0.5991029E+00  0.2591444E+01  0.3322874E+00  0.1362076E+01  0.0000000E+00  0.0000000E+00  0.8506272E+00  0.1800613E+01  0.0000000E+00  0.0000000E+00  0.0000000E+00  0.0000000E+00  0.0000000E+00  0.0000000E+00  0.0000000E+00  0.0000000E+00
  0.3059998E+01  0.1288576E+01  0.1229814E+00  0.1225960E+01  0.6029829E-01  0.9023615E+00  0.2097511E+00  0.4583303E+00  0.2682611E+00  0.7816541E+00  0.3519423E+00  0.1133632E+01  0.2999296E+00  0.1335901E+01  0.4550556E+00  0.9308577E+00  0.2740463E+00  0.9949391E+00  0.2811358E+00  0.6892098E+00  0.3072620E+00  0.8841847E+00  0.3488515E+00  0.8943805E+00  0.2471393E+00  0.2484898E+00  0.1854590E+00  0.1096387E+01  0.2228672E+00  0.7017432E+00  0.2171671E+00  0.4851856E+00  0.2565685E+00  0.6669661E+00  0.3008627E+00  0.1029179E+01  0.2656382E+00  0.1015817E+01  0.3698663E+00  0.8907154E+00  0.2477607E+00  0.1043266E+01  0.3773525E+00  0.9039650E+00  0.3491965E+00  0.8097590E+00  0.2337919E+00  0.8011970E+00  0.4899235E-01  0.1774124E+01  0.2050523E+00  0.8698662E+00  0.2603362E+00  0.7028927E+00  0.2383460E+00  0.9723775E+00  0.1992405E+00  0.9510953E+00  0.2786318E+00  0.9726960E+00  0.1979394E+00  0.9062492E+00  0.1914139E+00  0.5205738E+00  0.1894677E+00  0.9696283E+00  0.2574959E+00  0.8708953E+00  0.1712593E+00  0.8209172E+00  0.2359539E+00  0.6811624E+00  0.1261433E+00  0.9835083E+00  0.1799832E+00  0.9307898E+00  0.2503246E+00  0.1009024E+01  0.2629762E+00  0.9053083E+00  0.1766156E+00  0.9163691E+00  0.2495931E+00  0.1065380E+01  0.1905093E+00  0.8543858E+00  0.2442358E+00  0.9818541E+00  0.2620121E+00  0.1172885E+01  0.2002403E+00  0.8418524E-03  0.4455014E-01  0.1467099E+01  0.2348398E+01  0.5446513E+01  0.4544624E+01  0.1139232E+01  0.1477469E+01  0.1045773E+01  0.1992558E+01  0.1447121E+01  0.1670912E+01  0.1607786E+01  0.1793672E+01  0.4807427E-03  0.4022940E-01  0.0000000E+00  0.0000000E+00  0.8280785E-01  0.3728505E+00  0.3639946E+01  0.3422556E+01  0.1007129E+00  0.3374322E+00  0.1068958E+01  0.1342780E+01  0.1736721E+01  0.2370639E+01  0.5590837E+01  0.4234587E+01  0.1514235E+01  0.1589123E+01  0.1436954E+01  0.2195949E+01  0.1394514E+01  0.1528734E+01  0.1721095E+01  0.2367484E+01  0.5162263E+01  0.4092519E+01  0.1352273E+01  0.1511990E+01  0.0000000E+00  0.0000000E+00  0.0000000E+00  0.0000000E+00  0.4672593E+00  0.1749832E+01  0.3283964E-01  0.6561325E+00  0.1454337E-01  0.3087993E+00  0.3814081E+00  0.1589752E+01  0.0000000E+00  0.0000000E+00  0.8057091E+00  0.2997376E+01  0.3217896E+00  0.1331333E+01  0.0000000E+00  0.0000000E+00  0.6505361E+00  0.1577068E+01  0.0000000E+00  0.0000000E+00  0.0000000E+00  0.0000000E+00  0.0000000E+00  0.0000000E+00  0.1925945E-01  0.3284353E+00  0.8827256E-02  0.3148693E+00  0.1725345E-01  0.3109186E+00  0.2832705E+00  0.1782085E+01  0.0000000E+00  0.0000000E+00  0.0000000E+00  0.0000000E+00  0.0000000E+00  0.0000000E+00  0.2828900E+00  0.1356728E+01  0.9288973E-01  0.1101011E+01  0.2533356E-01  0.4072199E+00  0.6736861E+00  0.2067671E+01  0.8024805E-03  0.9496854E-01  0.7615479E+00  0.2903586E+01  0.3575013E+00  0.1396018E+01  0.0000000E+00  0.0000000E+00  0.7380104E+00  0.1660011E+01  0.0000000E+00  0.0000000E+00  0.0000000E+00  0.0000000E+00  0.0000000E+00  0.0000000E+00  0.0000000E+00  0.0000000E+00
  0.3089998E+01  0.1214717E+01  0.1186603E+00  0.1266843E+01  0.6046779E-01  0.8125194E+00  0.1938242E+00  0.5436856E+00  0.2939430E+00  0.9048774E+00  0.3707990E+00  0.1121671E+01  0.2981689E+00  0.1325045E+01  0.4502467E+00  0.8963905E+00  0.2618856E+00  0.1010527E+01  0.2786144E+00  0.8408611E+00  0.3377276E+00  0.8175497E+00  0.3331744E+00  0.9186638E+00  0.2496333E+00  0.3465251E+00  0.2146022E+00  0.1156434E+01  0.2255322E+00  0.6991132E+00  0.2156916E+00  0.5871879E+00  0.2795261E+00  0.7989427E+00  0.3252415E+00  0.1005739E+01  0.2621428E+00  0.9659522E+00  0.3572699E+00  0.8608413E+00  0.2419796E+00  0.1016089E+01  0.3703012E+00  0.1055913E+01  0.3752486E+00  0.7771678E+00  0.2307443E+00  0.8147009E+00  0.4841069E-01  0.1864995E+01  0.2067551E+00  0.9048359E+00  0.2683175E+00  0.6904030E+00  0.2330086E+00  0.9722577E+00  0.1979496E+00  0.9690035E+00  0.2726236E+00  0.9849205E+00  0.1940093E+00  0.9035320E+00  0.1876459E+00  0.5753998E+00  0.1975023E+00  0.1059174E+01  0.2679213E+00  0.8818431E+00  0.1722427E+00  0.7794114E+00  0.2308969E+00  0.6953645E+00  0.1255851E+00  0.9882799E+00  0.1815442E+00  0.9663036E+00  0.2534021E+00  0.9842995E+00  0.2586714E+00  0.9131906E+00  0.1767986E+00  0.9455242E+00  0.2521955E+00  0.1073595E+01  0.1902025E+00  0.8530495E+00  0.2409406E+00  0.9446706E+00  0.2532319E+00  0.1189225E+01  0.1973098E+00  0.1155815E-02  0.5168997E-01  0.1451662E+01  0.2305799E+01  0.5163209E+01  0.4359298E+01  0.1108966E+01  0.1452056E+01  0.9665976E+00  0.1921792E+01  0.1303134E+01  0.1584859E+01  0.1655669E+01  0.1787403E+01  0.1414363E-02  0.6832258E-01  0.0000000E+00  0.0000000E+00  0.9134409E-01  0.3855930E+00  0.3753991E+01  0.3403019E+01  0.1161328E+00  0.3572800E+00  0.9550545E+00  0.1254534E+01  0.1885094E+01  0.2420933E+01  0.5469192E+01  0.4092418E+01  0.1518204E+01  0.1583463E+01  0.1297906E+01  0.2093301E+01  0.1249632E+01  0.1434728E+01  0.1624163E+01  0.2295375E+01  0.5126533E+01  0.4042391E+01  0.1263415E+01  0.1453027E+01  0.0000000E+00  0.0000000E+00  0.0000000E+00  0.0000000E+00  0.4761749E+00  0.1766495E+01  0.3496544E-01  0.6703964E+00  0.2622390E-01  0.4102520E+00  0.3671349E+00  0.1536739E+01  0.0000000E+00  0.0000000E+00  0.9112944E+00  0.3125704E+01  0.3702642E+00  0.1406117E+01  0.0000000E+00  0.0000000E+00  0.7174510E+00  0.1621179E+01  0.0000000E+00  0.0000000E+00  0.0000000E+00  0.0000000E+00  0.0000000E+00  0.0000000E+00  0.2282216E-01  0.3539258E+00  0.2124786E-01  0.4834954E+00  0.2518330E-01  0.3717020E+00  0.2644198E+00  0.1696843E+01  0.0000000E+00  0.0000000E+00  0.0000000E+00  0.0000000E+00  0.0000000E+00  0.0000000E+00  0.2995084E+00  0.1374032E+01  0.1499814E+00  0.1382251E+01  0.2254364E-01  0.3804822E+00  0.6261627E+00  0.2014476E+01  0.2360896E-02  0.1613036E+00  0.1029356E+01  0.3313743E+01  0.3596435E+00  0.1383345E+01  0.0000000E+00  0.0000000E+00  0.6946227E+00  0.1586523E+01  0.0000000E+00  0.0000000E+00  0.0000000E+00  0.0000000E+00  0.0000000E+00  0.0000000E+00  0.0000000E+00  0.0000000E+00
  0.3119998E+01  0.1159474E+01  0.1159326E+00  0.1302329E+01  0.6027540E-01  0.7382985E+00  0.1840194E+00  0.6257218E+00  0.3071538E+00  0.1034958E+01  0.3943110E+00  0.1111579E+01  0.2927033E+00  0.1289169E+01  0.4470296E+00  0.8610891E+00  0.2566062E+00  0.1018223E+01  0.2786132E+00  0.9769816E+00  0.3555288E+00  0.7579029E+00  0.3196973E+00  0.9336149E+00  0.2490501E+00  0.4622036E+00  0.2462404E+00  0.1207652E+01  0.2274973E+00  0.7004890E+00  0.2148879E+00  0.6844780E+00  0.2970581E+00  0.9286939E+00  0.3451569E+00  0.9845089E+00  0.2540042E+00  0.9130641E+00  0.3474089E+00  0.8376743E+00  0.2378123E+00  0.9807013E+00  0.3581454E+00  0.1199346E+01  0.3917113E+00  0.7506995E+00  0.2215427E+00  0.8285684E+00  0.4947191E-01  0.1941003E+01  0.2100986E+00  0.9397444E+00  0.2679766E+00  0.6759775E+00  0.2288383E+00  0.9789466E+00  0.1951139E+00  0.9920288E+00  0.2753397E+00  0.9927852E+00  0.1950401E+00  0.9032639E+00  0.1870582E+00  0.6275028E+00  0.2039924E+00  0.1137446E+01  0.2728230E+00  0.8884401E+00  0.1713235E+00  0.7419299E+00  0.2193911E+00  0.7135836E+00  0.1260021E+00  0.9836080E+00  0.1773401E+00  0.9881315E+00  0.2514136E+00  0.9589345E+00  0.2516378E+00  0.9293388E+00  0.1755992E+00  0.9818660E+00  0.2529742E+00  0.1075264E+01  0.1878105E+00  0.8501310E+00  0.2376060E+00  0.9103785E+00  0.2471834E+00  0.1198960E+01  0.1982706E+00  0.1943509E-02  0.6637080E-01  0.1416618E+01  0.2281762E+01  0.4807821E+01  0.4150368E+01  0.1082328E+01  0.1425352E+01  0.8813280E+00  0.1799520E+01  0.1204526E+01  0.1493833E+01  0.1682073E+01  0.1798801E+01  0.2312145E-02  0.8650366E-01  0.0000000E+00  0.0000000E+00  0.9537648E-01  0.3933300E+00  0.3865235E+01  0.3409922E+01  0.1291770E+00  0.3729204E+00  0.9050996E+00  0.1189505E+01  0.2000968E+01  0.2464565E+01  0.5373212E+01  0.4084553E+01  0.1492873E+01  0.1551551E+01  0.1151883E+01  0.1914720E+01  0.1146616E+01  0.1346546E+01  0.1548923E+01  0.2221711E+01  0.4946896E+01  0.3899562E+01  0.1194226E+01  0.1392780E+01  0.0000000E+00  0.0000000E+00  0.0000000E+00  0.0000000E+00  0.4896276E+00  0.1767335E+01  0.9296084E-01  0.1080080E+01  0.3880909E-01  0.4937624E+00  0.4133600E+00  0.1613015E+01  0.0000000E+00  0.0000000E+00  0.1014251E+01  0.3230858E+01  0.3971474E+00  0.1462711E+01  0.0000000E+00  0.0000000E+00  0.7289317E+00  0.1609043E+01  0.0000000E+00  0.0000000E+00  0.0000000E+00  0.0000000E+00  0.0000000E+00  0.0000000E+00  0.3280613E-01  0.4198509E+00  0.4168321E-01  0.6700370E+00  0.3705133E-01  0.4460157E+00  0.2524116E+00  0.1642871E+01  0.0000000E+00  0.0000000E+00  0.1543821E-02  0.9134331E-01  0.0000000E+00  0.0000000E+00  0.3231111E+00  0.1416522E+01  0.1543355E+00  0.1396486E+01  0.4106506E-01  0.5078312E+00  0.6213912E+00  0.1983773E+01  0.4631410E-02  0.2237276E+00  0.1195730E+01  0.3544976E+01  0.3882666E+00  0.1415053E+01  0.0000000E+00  0.0000000E+00  0.6692398E+00  0.1540743E+01  0.0000000E+00  0.0000000E+00  0.0000000E+00  0.0000000E+00  0.0000000E+00  0.0000000E+00  0.0000000E+00  0.0000000E+00
  0.3149997E+01  0.1119574E+01  0.1111342E+00  0.1332110E+01  0.6132350E-01  0.6846127E+00  0.1739827E+00  0.7120770E+00  0.3244090E+00  0.1160701E+01  0.4209121E+00  0.1100829E+01  0.2894527E+00  0.1267630E+01  0.4387344E+00  0.8360286E+00  0.2522504E+00  0.1023854E+01  0.2778019E+00  0.1113961E+01  0.3754423E+00  0.7156601E+00  0.3069158E+00  0.9596561E+00  0.2516281E+00  0.5903258E+00  0.2729077E+00  0.1246199E+01  0.2284222E+00  0.7097268E+00  0.2138878E+00  0.7852249E+00  0.3168691E+00  0.1061327E+01  0.3714117E+00  0.9625524E+00  0.2506492E+00  0.8641030E+00  0.3345273E+00  0.8124229E+00  0.2313518E+00  0.9520093E+00  0.3527920E+00  0.1338001E+01  0.4152344E+00  0.7383158E+00  0.2179699E+00  0.8450452E+00  0.4842227E-01  0.2014293E+01  0.2136271E+00  0.9684072E+00  0.2699696E+00  0.6679257E+00  0.2245484E+00  0.9870175E+00  0.1945316E+00  0.1006167E+01  0.2751921E+00  0.9956037E+00  0.1933956E+00  0.8986646E+00  0.1856560E+00  0.6802409E+00  0.2086717E+00  0.1215616E+01  0.2797483E+00  0.8953745E+00  0.1713950E+00  0.7096900E+00  0.2145380E+00  0.7300259E+00  0.1259029E+00  0.9840829E+00  0.1759186E+00  0.1018832E+01  0.2557741E+00  0.9311597E+00  0.2428083E+00  0.9418994E+00  0.1744422E+00  0.1006229E+01  0.2530384E+00  0.1071857E+01  0.1866725E+00  0.8462073E+00  0.2358910E+00  0.8750697E+00  0.2399487E+00  0.1199317E+01  0.1967430E+00  0.1271100E-02  0.5317216E-01  0.1373605E+01  0.2214711E+01  0.4516945E+01  0.4005649E+01  0.1091794E+01  0.1415285E+01  0.8723045E+00  0.1779713E+01  0.1083814E+01  0.1411762E+01  0.1676362E+01  0.1772053E+01  0.2268316E-02  0.8486365E-01  0.0000000E+00  0.0000000E+00  0.1067242E+00  0.4079759E+00  0.3719846E+01  0.3369257E+01  0.1455514E+00  0.3933760E+00  0.8537977E+00  0.1160444E+01  0.2065592E+01  0.2517692E+01  0.5112319E+01  0.3903585E+01  0.1467952E+01  0.1528058E+01  0.1073163E+01  0.1852714E+01  0.1056324E+01  0.1283064E+01  0.1471918E+01  0.2142752E+01  0.4790923E+01  0.3845538E+01  0.1108413E+01  0.1313881E+01  0.0000000E+00  0.0000000E+00  0.0000000E+00  0.0000000E+00  0.5011488E+00  0.1747627E+01  0.1168775E+00  0.1198248E+01  0.5268286E-01  0.5691364E+00  0.4245654E+00  0.1619510E+01  0.7572907E-03  0.8962072E-01  0.1073829E+01  0.3283762E+01  0.3809099E+00  0.1409828E+01  0.0000000E+00  0.0000000E+00  0.7840303E+00  0.1639915E+01  0.0000000E+00  0.0000000E+00  0.0000000E+00  0.0000000E+00  0.0000000E+00  0.0000000E+00  0.4392217E-01  0.4806388E+00  0.6891235E-01  0.8521783E+00  0.5944607E-01  0.5583374E+00  0.2392952E+00  0.1580245E+01  0.0000000E+00  0.0000000E+00  0.1893199E-02  0.1001846E+00  0.0000000E+00  0.0000000E+00  0.3072441E+00  0.1367968E+01  0.2071928E+00  0.1603301E+01  0.6197970E-01  0.6168487E+00  0.6454726E+00  0.2003546E+01  0.6058278E-02  0.2534240E+00  0.1407733E+01  0.3844689E+01  0.4055186E+00  0.1451464E+01  0.0000000E+00  0.0000000E+00  0.6176850E+00  0.1473143E+01  0.7572694E-03  0.6336919E-01  0.0000000E+00  0.0000000E+00  0.0000000E+00  0.0000000E+00  0.0000000E+00  0.0000000E+00
  0.3179997E+01  0.1086267E+01  0.1104103E+00  0.1354922E+01  0.6139870E-01  0.6317526E+00  0.1681386E+00  0.8036856E+00  0.3474177E+00  0.1262754E+01  0.4245059E+00  0.1086270E+01  0.2827988E+00  0.1240633E+01  0.4278176E+00  0.8149787E+00  0.2416008E+00  0.1034279E+01  0.2735230E+00  0.1242592E+01  0.3954250E+00  0.6785603E+00  0.2964576E+00  0.9803184E+00  0.2501025E+00  0.7308320E+00  0.3059479E+00  0.1272346E+01  0.2295177E+00  0.7181079E+00  0.2135802E+00  0.8536084E+00  0.3266655E+00  0.1179131E+01  0.3801862E+00  0.9417574E+00  0.2435674E+00  0.8258075E+00  0.3247448E+00  0.7989333E+00  0.2242878E+00  0.9227437E+00  0.3429200E+00  0.1471037E+01  0.4293951E+00  0.7253776E+00  0.2152221E+00  0.8620338E+00  0.4880229E-01  0.2060703E+01  0.2123501E+00  0.9976652E+00  0.2719265E+00  0.6689757E+00  0.2218146E+00  0.9888342E+00  0.1936679E+00  0.1020678E+01  0.2749430E+00  0.9936691E+00  0.1908612E+00  0.8985361E+00  0.1814736E+00  0.7337281E+00  0.2138840E+00  0.1284367E+01  0.2830142E+00  0.9030888E+00  0.1683449E+00  0.6882142E+00  0.2121701E+00  0.7456009E+00  0.1264175E+00  0.9756807E+00  0.1741493E+00  0.1038059E+01  0.2553692E+00  0.9064798E+00  0.2433911E+00  0.9525350E+00  0.1746793E+00  0.1033986E+01  0.2576095E+00  0.1068853E+01  0.1827254E+00  0.8447695E+00  0.2319539E+00  0.8516549E+00  0.2334743E+00  0.1194921E+01  0.1955507E+00  0.3429881E-02  0.8647650E-01  0.1369663E+01  0.2205041E+01  0.4148188E+01  0.3800730E+01  0.1065553E+01  0.1366835E+01  0.8023117E+00  0.1704970E+01  0.1021437E+01  0.1349034E+01  0.1673187E+01  0.1754241E+01  0.4896599E-02  0.1234553E+00  0.0000000E+00  0.0000000E+00  0.1189733E+00  0.4299048E+00  0.3583197E+01  0.3251689E+01  0.1615139E+00  0.4073870E+00  0.7891306E+00  0.1102083E+01  0.2107939E+01  0.2535290E+01  0.4784233E+01  0.3795109E+01  0.1469811E+01  0.1495113E+01  0.9991341E+00  0.1744148E+01  0.1007512E+01  0.1253067E+01  0.1453631E+01  0.2116424E+01  0.4508664E+01  0.3722604E+01  0.1081670E+01  0.1291639E+01  0.0000000E+00  0.0000000E+00  0.0000000E+00  0.0000000E+00  0.4895678E+00  0.1728435E+01  0.1676805E+00  0.1418584E+01  0.6646354E-01  0.6324428E+00  0.4582932E+00  0.1667147E+01  0.7430582E-03  0.8793800E-01  0.1110830E+01  0.3322501E+01  0.4034771E+00  0.1423369E+01  0.0000000E+00  0.0000000E+00  0.8673874E+00  0.1713377E+01  0.3715248E-03  0.4396881E-01  0.0000000E+00  0.0000000E+00  0.0000000E+00  0.0000000E+00  0.5052710E-01  0.5178081E+00  0.1263205E+00  0.1139663E+01  0.6761740E-01  0.5893276E+00  0.2273738E+00  0.1526528E+01  0.0000000E+00  0.0000000E+00  0.4829919E-02  0.1584620E+00  0.0000000E+00  0.0000000E+00  0.2923546E+00  0.1333430E+01  0.2380502E+00  0.1703985E+01  0.5299670E-01  0.5653791E+00  0.6668085E+00  0.1996994E+01  0.8173584E-02  0.2915543E+00  0.1610159E+01  0.4041201E+01  0.4350571E+00  0.1491810E+01  0.0000000E+00  0.0000000E+00  0.6263877E+00  0.1481554E+01  0.7430479E-03  0.6217886E-01  0.0000000E+00  0.0000000E+00  0.0000000E+00  0.0000000E+00  0.0000000E+00  0.0000000E+00
  0.3209997E+01  0.1066841E+01  0.1066016E+00  0.1370791E+01  0.6066658E-01  0.5914198E+00  0.1612763E+00  0.8776201E+00  0.3535068E+00  0.1363059E+01  0.4386514E+00  0.1076183E+01  0.2800415E+00  0.1212869E+01  0.4232805E+00  0.7949629E+00  0.2402760E+00  0.1043916E+01  0.2751444E+00  0.1364393E+01  0.4075523E+00  0.6505382E+00  0.2843107E+00  0.9985479E+00  0.2519674E+00  0.8722736E+00  0.3238976E+00  0.1282862E+01  0.2283149E+00  0.7323840E+00  0.2126243E+00  0.9277038E+00  0.3363356E+00  0.1292728E+01  0.3959259E+00  0.9149778E+00  0.2376351E+00  0.7904916E+00  0.3109297E+00  0.7898380E+00  0.2224834E+00  0.8900351E+00  0.3338305E+00  0.1585394E+01  0.4395241E+00  0.7215488E+00  0.2117303E+00  0.8794035E+00  0.4843517E-01  0.2092813E+01  0.2145742E+00  0.1028829E+01  0.2743853E+00  0.6706056E+00  0.2222877E+00  0.9940131E+00  0.1904097E+00  0.1035493E+01  0.2757238E+00  0.9954376E+00  0.1892300E+00  0.8995454E+00  0.1818590E+00  0.7873981E+00  0.2204987E+00  0.1350153E+01  0.2905638E+00  0.9114021E+00  0.1681514E+00  0.6733354E+00  0.2058299E+00  0.7654676E+00  0.1270274E+00  0.9634681E+00  0.1712393E+00  0.1063173E+01  0.2557828E+00  0.8904534E+00  0.2373038E+00  0.9712788E+00  0.1726349E+00  0.1058486E+01  0.2575689E+00  0.1056667E+01  0.1816609E+00  0.8409366E+00  0.2302687E+00  0.8290709E+00  0.2277114E+00  0.1186460E+01  0.1920454E+00  0.4590132E-02  0.9907509E-01  0.1313805E+01  0.2139253E+01  0.3873910E+01  0.3652169E+01  0.1039227E+01  0.1362885E+01  0.7273761E+00  0.1609940E+01  0.9517378E+00  0.1290491E+01  0.1637089E+01  0.1692675E+01  0.5023956E-02  0.1238803E+00  0.0000000E+00  0.0000000E+00  0.1270075E+00  0.4357508E+00  0.3360121E+01  0.3205500E+01  0.1914968E+00  0.4462851E+00  0.7684464E+00  0.1082706E+01  0.2164850E+01  0.2528472E+01  0.4561729E+01  0.3644872E+01  0.1435149E+01  0.1452092E+01  0.9538937E+00  0.1692359E+01  0.9599141E+00  0.1229365E+01  0.1419603E+01  0.2086198E+01  0.4335737E+01  0.3605088E+01  0.1040720E+01  0.1264227E+01  0.0000000E+00  0.0000000E+00  0.0000000E+00  0.0000000E+00  0.5073211E+00  0.1747062E+01  0.1986653E+00  0.1527501E+01  0.8910300E-01  0.7239578E+00  0.4318601E+00  0.1611179E+01  0.0000000E+00  0.0000000E+00  0.1167488E+01  0.3382445E+01  0.4145669E+00  0.1444650E+01  0.0000000E+00  0.0000000E+00  0.8697286E+00  0.1698086E+01  0.3646179E-03  0.4315087E-01  0.0000000E+00  0.0000000E+00  0.0000000E+00  0.0000000E+00  0.5031681E-01  0.5044258E+00  0.1319884E+00  0.1153642E+01  0.9881011E-01  0.7061241E+00  0.2180375E+00  0.1486466E+01  0.0000000E+00  0.0000000E+00  0.5104568E-02  0.1613749E+00  0.0000000E+00  0.0000000E+00  0.3035377E+00  0.1342361E+01  0.2805171E+00  0.1819881E+01  0.8313222E-01  0.6996514E+00  0.6484268E+00  0.1978632E+01  0.1166773E-01  0.3450247E+00  0.1691149E+01  0.4050850E+01  0.4561321E+00  0.1520324E+01  0.0000000E+00  0.0000000E+00  0.6059880E+00  0.1430712E+01  0.2916914E-02  0.1220158E+00  0.0000000E+00  0.0000000E+00  0.0000000E+00  0.0000000E+00  0.0000000E+00  0.0000000E+00
  0.3239997E+01  0.1054529E+01  0.1049636E+00  0.1381750E+01  0.6016621E-01  0.5559823E+00  0.1557430E+00  0.9654394E+00  0.3719099E+00  0.1449954E+01  0.4505771E+00  0.1066819E+01  0.2776169E+00  0.1188608E+01  0.4116829E+00  0.7812822E+00  0.2382127E+00  0.1048021E+01  0.2745539E+00  0.1465827E+01  0.4177411E+00  0.6328611E+00  0.2773260E+00  0.1013602E+01  0.2495413E+00  0.1019650E+01  0.3502978E+00  0.1281274E+01  0.2277994E+00  0.7460191E+00  0.2139866E+00  0.9934399E+00  0.3454426E+00  0.1392937E+01  0.4134476E+00  0.9003618E+00  0.2341046E+00  0.7668245E+00  0.3012973E+00  0.7765871E+00  0.2161087E+00  0.8634544E+00  0.3272912E+00  0.1681467E+01  0.4521401E+00  0.7199348E+00  0.2101029E+00  0.8982024E+00  0.4836496E-01  0.2114175E+01  0.2121430E+00  0.1059764E+01  0.2730824E+00  0.6747843E+00  0.2208607E+00  0.9986185E+00  0.1905760E+00  0.1042424E+01  0.2719344E+00  0.9875031E+00  0.1861757E+00  0.8973891E+00  0.1799060E+00  0.8445255E+00  0.2271429E+00  0.1404677E+01  0.2912185E+00  0.9168117E+00  0.1690248E+00  0.6677878E+00  0.2017073E+00  0.7851986E+00  0.1285398E+00  0.9518306E+00  0.1723130E+00  0.1086918E+01  0.2584886E+00  0.8739552E+00  0.2293935E+00  0.9861642E+00  0.1735069E+00  0.1072276E+01  0.2541502E+00  0.1043699E+01  0.1789810E+00  0.8358005E+00  0.2263952E+00  0.8112040E+00  0.2259628E+00  0.1171587E+01  0.1887853E+00  0.7359037E-02  0.1242053E+00  0.1309579E+01  0.2117124E+01  0.3618994E+01  0.3500177E+01  0.1024086E+01  0.1327298E+01  0.7285067E+00  0.1596358E+01  0.8848131E+00  0.1238026E+01  0.1650769E+01  0.1693811E+01  0.8790622E-02  0.1622420E+00  0.6432193E-03  0.4394639E-01  0.1471839E+00  0.4669340E+00  0.3326049E+01  0.3122951E+01  0.1998253E+00  0.4482003E+00  0.7253408E+00  0.1040878E+01  0.2149427E+01  0.2544168E+01  0.4260849E+01  0.3505736E+01  0.1434744E+01  0.1464470E+01  0.8975042E+00  0.1629349E+01  0.9066162E+00  0.1156380E+01  0.1392795E+01  0.2033798E+01  0.4172317E+01  0.3477440E+01  0.1006007E+01  0.1232330E+01  0.0000000E+00  0.0000000E+00  0.8369199E-03  0.9904480E-01  0.4557019E+00  0.1626305E+01  0.2217824E+00  0.1621515E+01  0.1159103E+00  0.8190711E+00  0.4523548E+00  0.1633277E+01  0.2147352E-02  0.1467123E+00  0.1188233E+01  0.3398341E+01  0.4387716E+00  0.1462785E+01  0.0000000E+00  0.0000000E+00  0.9593910E+00  0.1760455E+01  0.5010490E-02  0.1584053E+00  0.0000000E+00  0.0000000E+00  0.0000000E+00  0.0000000E+00  0.5976795E-01  0.5506603E+00  0.1496018E+00  0.1215559E+01  0.1338505E+00  0.8147697E+00  0.2218933E+00  0.1489513E+01  0.0000000E+00  0.0000000E+00  0.7157863E-02  0.1892885E+00  0.0000000E+00  0.0000000E+00  0.3180308E+00  0.1358776E+01  0.3063129E+00  0.1911529E+01  0.9080603E-01  0.7272554E+00  0.6435912E+00  0.1926500E+01  0.1717887E-01  0.4146557E+00  0.1836682E+01  0.4227139E+01  0.4756408E+00  0.1523039E+01  0.0000000E+00  0.0000000E+00  0.5878958E+00  0.1389843E+01  0.2863143E-02  0.1197692E+00  0.0000000E+00  0.0000000E+00  0.0000000E+00  0.0000000E+00  0.0000000E+00  0.0000000E+00
  0.3269997E+01  0.1045937E+01  0.1040622E+00  0.1385059E+01  0.5957798E-01  0.5330236E+00  0.1504727E+00  0.1042382E+01  0.3833406E+00  0.1526043E+01  0.4579748E+00  0.1056664E+01  0.2696405E+00  0.1160392E+01  0.4051865E+00  0.7714392E+00  0.2299740E+00  0.1055449E+01  0.2709228E+00  0.1560362E+01  0.4279616E+00  0.6194040E+00  0.2744966E+00  0.1033174E+01  0.2476465E+00  0.1164465E+01  0.3703384E+00  0.1273065E+01  0.2249698E+00  0.7666522E+00  0.2141823E+00  0.1038162E+01  0.3510907E+00  0.1490354E+01  0.4180425E+00  0.8840480E+00  0.2298415E+00  0.7320582E+00  0.2974302E+00  0.7729626E+00  0.2173277E+00  0.8404347E+00  0.3187730E+00  0.1756457E+01  0.4477184E+00  0.7237976E+00  0.2080699E+00  0.9178287E+00  0.4875519E-01  0.2111331E+01  0.2081449E+00  0.1084337E+01  0.2764414E+00  0.6883997E+00  0.2207119E+00  0.1007461E+01  0.1881434E+00  0.1046784E+01  0.2722327E+00  0.9874095E+00  0.1856079E+00  0.8983195E+00  0.1774548E+00  0.9000969E+00  0.2314358E+00  0.1446545E+01  0.2901399E+00  0.9250183E+00  0.1672741E+00  0.6635121E+00  0.1993048E+00  0.8034919E+00  0.1278068E+00  0.9397144E+00  0.1664587E+00  0.1102502E+01  0.2551781E+00  0.8593147E+00  0.2282763E+00  0.1003735E+01  0.1749664E+00  0.1097006E+01  0.2544979E+00  0.1030473E+01  0.1751910E+00  0.8318015E+00  0.2230792E+00  0.7970501E+00  0.2188320E+00  0.1156146E+01  0.1855602E+00  0.1135299E-01  0.1527019E+00  0.1265040E+01  0.2044734E+01  0.3494070E+01  0.3467846E+01  0.1020632E+01  0.1317318E+01  0.6689377E+00  0.1505249E+01  0.8461295E+00  0.1204181E+01  0.1622504E+01  0.1667398E+01  0.1115606E-01  0.1810156E+00  0.2104889E-02  0.7874969E-01  0.1543986E+00  0.4686052E+00  0.3122175E+01  0.3017357E+01  0.2175092E+00  0.4644208E+00  0.6936736E+00  0.1008222E+01  0.2151837E+01  0.2516048E+01  0.3967543E+01  0.3396806E+01  0.1392329E+01  0.1432175E+01  0.8817360E+00  0.1587755E+01  0.8810114E+00  0.1136838E+01  0.1345675E+01  0.1975641E+01  0.3989236E+01  0.3382289E+01  0.9810942E+00  0.1198331E+01  0.0000000E+00  0.0000000E+00  0.4929818E-02  0.2381408E+00  0.4531292E+00  0.1615586E+01  0.2793570E+00  0.1792314E+01  0.1556972E+00  0.9437102E+00  0.4687428E+00  0.1634445E+01  0.4919051E-02  0.2199823E+00  0.1160862E+01  0.3298674E+01  0.4244405E+00  0.1422263E+01  0.0000000E+00  0.0000000E+00  0.9915218E+00  0.1787534E+01  0.3162197E-02  0.1247118E+00  0.7027130E-03  0.8316386E-01  0.0000000E+00  0.0000000E+00  0.5446001E-01  0.5181885E+00  0.1911391E+00  0.1358268E+01  0.1486249E+00  0.8524362E+00  0.1918416E+00  0.1370860E+01  0.0000000E+00  0.0000000E+00  0.1370289E-01  0.2593277E+00  0.0000000E+00  0.0000000E+00  0.3245454E+00  0.1359202E+01  0.3541258E+00  0.2006384E+01  0.1035300E+00  0.7679386E+00  0.6277243E+00  0.1915033E+01  0.3513561E-01  0.5870307E+00  0.2022430E+01  0.4347519E+01  0.4897885E+00  0.1527452E+01  0.0000000E+00  0.0000000E+00  0.6183861E+00  0.1427748E+01  0.3864919E-02  0.1378641E+00  0.0000000E+00  0.0000000E+00  0.0000000E+00  0.0000000E+00  0.0000000E+00  0.0000000E+00
  0.3299997E+01  0.1045477E+01  0.1035717E+00  0.1384552E+01  0.5927153E-01  0.5131701E+00  0.1456182E+00  0.1111970E+01  0.3896933E+00  0.1572673E+01  0.4638592E+00  0.1041135E+01  0.2677057E+00  0.1138102E+01  0.3973410E+00  0.7662357E+00  0.2297993E+00  0.1053100E+01  0.2694562E+00  0.1638156E+01  0.4401562E+00  0.6119311E+00  0.2711582E+00  0.1049345E+01  0.2511961E+00  0.1308004E+01  0.3867640E+00  0.1250775E+01  0.2220333E+00  0.7800809E+00  0.2167875E+00  0.1092952E+01  0.3564124E+00  0.1558649E+01  0.4227279E+00  0.8647599E+00  0.2253579E+00  0.7142385E+00  0.2916014E+00  0.7740642E+00  0.2131507E+00  0.8152732E+00  0.3117038E+00  0.1816319E+01  0.4566832E+00  0.7315167E+00  0.2075854E+00  0.9360589E+00  0.4879310E-01  0.2093273E+01  0.2065299E+00  0.1112618E+01  0.2757071E+00  0.7025973E+00  0.2205267E+00  0.1015388E+01  0.1874100E+00  0.1054150E+01  0.2690049E+00  0.9751137E+00  0.1833272E+00  0.8996528E+00  0.1774104E+00  0.9467917E+00  0.2372632E+00  0.1488107E+01  0.2958464E+00  0.9285588E+00  0.1652379E+00  0.6641054E+00  0.1979706E+00  0.8225585E+00  0.1277451E+00  0.9263931E+00  0.1643043E+00  0.1119722E+01  0.2537146E+00  0.8471637E+00  0.2244232E+00  0.1018947E+01  0.1741935E+00  0.1104486E+01  0.2531639E+00  0.1020934E+01  0.1722671E+00  0.8255336E+00  0.2207097E+00  0.7892643E+00  0.2157118E+00  0.1138968E+01  0.1839890E+00  0.1346360E-01  0.1682092E+00  0.1246706E+01  0.2050622E+01  0.3360978E+01  0.3352542E+01  0.1005415E+01  0.1279928E+01  0.6519908E+00  0.1490049E+01  0.8097947E+00  0.1158192E+01  0.1607674E+01  0.1627117E+01  0.1446791E-01  0.2041419E+00  0.2686829E-02  0.8815308E-01  0.1654460E+00  0.4873765E+00  0.3008224E+01  0.2924504E+01  0.2431293E+00  0.4890738E+00  0.7028162E+00  0.1006431E+01  0.2065749E+01  0.2445737E+01  0.3811832E+01  0.3282234E+01  0.1380144E+01  0.1411975E+01  0.8347814E+00  0.1550252E+01  0.8501732E+00  0.1106123E+01  0.1327510E+01  0.1965709E+01  0.3902958E+01  0.3308561E+01  0.9864927E+00  0.1214947E+01  0.0000000E+00  0.0000000E+00  0.8874387E-02  0.3165526E+00  0.4501750E+00  0.1578395E+01  0.3210934E+00  0.1901740E+01  0.2109677E+00  0.1083876E+01  0.4905111E+00  0.1671907E+01  0.9660065E-02  0.3053965E+00  0.1170150E+01  0.3289554E+01  0.4602280E+00  0.1463709E+01  0.0000000E+00  0.0000000E+00  0.9666738E+00  0.1745931E+01  0.1276520E-01  0.2480390E+00  0.0000000E+00  0.0000000E+00  0.0000000E+00  0.0000000E+00  0.7244924E-01  0.5957068E+00  0.2187322E+00  0.1437398E+01  0.1845771E+00  0.9298049E+00  0.1683601E+00  0.1269773E+01  0.0000000E+00  0.0000000E+00  0.2207989E-01  0.3259001E+00  0.1613540E-02  0.1909565E+00  0.2948728E+00  0.1292419E+01  0.4114514E+00  0.2133790E+01  0.1367485E+00  0.8735326E+00  0.6442018E+00  0.1892183E+01  0.4208963E-01  0.6468018E+00  0.1998229E+01  0.4352868E+01  0.5040417E+00  0.1540039E+01  0.0000000E+00  0.0000000E+00  0.6083434E+00  0.1398510E+01  0.6209954E-02  0.1731167E+00  0.0000000E+00  0.0000000E+00  0.0000000E+00  0.0000000E+00  0.3449952E-03  0.4082941E-01
  0.3329997E+01  0.1046494E+01  0.1020871E+00  0.1378413E+01  0.5856977E-01  0.4976310E+00  0.1425737E+00  0.1192023E+01  0.4022283E+00  0.1604401E+01  0.4611233E+00  0.1036852E+01  0.2663991E+00  0.1118971E+01  0.3881914E+00  0.7602155E+00  0.2270434E+00  0.1062542E+01  0.2669090E+00  0.1697908E+01  0.4404414E+00  0.6063251E+00  0.2670529E+00  0.1063109E+01  0.2476912E+00  0.1443935E+01  0.4033608E+00  0.1224339E+01  0.2181295E+00  0.7986247E+00  0.2165979E+00  0.1142679E+01  0.3612169E+00  0.1618928E+01  0.4272040E+00  0.8503320E+00  0.2202657E+00  0.6932173E+00  0.2833355E+00  0.7693490E+00  0.2104075E+00  0.7991502E+00  0.3045010E+00  0.1853609E+01  0.4525213E+00  0.7395506E+00  0.2066302E+00  0.9558907E+00  0.4932597E-01  0.2057213E+01  0.2011211E+00  0.1135997E+01  0.2771696E+00  0.7183981E+00  0.2204968E+00  0.1013763E+01  0.1865326E+00  0.1058164E+01  0.2674491E+00  0.9699063E+00  0.1808456E+00  0.9043542E+00  0.1739403E+00  0.9978440E+00  0.2370942E+00  0.1506945E+01  0.2930013E+00  0.9364053E+00  0.1662032E+00  0.6729442E+00  0.1968270E+00  0.8418310E+00  0.1287474E+00  0.9123752E+00  0.1626362E+00  0.1140162E+01  0.2542494E+00  0.8467817E+00  0.2235506E+00  0.1028636E+01  0.1732629E+00  0.1115442E+01  0.2537225E+00  0.1005302E+01  0.1719851E+00  0.8262609E+00  0.2181435E+00  0.7836974E+00  0.2137595E+00  0.1118358E+01  0.1781334E+00  0.2033103E-01  0.2015975E+00  0.1233868E+01  0.2010037E+01  0.3224280E+01  0.3237525E+01  0.1006403E+01  0.1287775E+01  0.6379254E+00  0.1460661E+01  0.7876720E+00  0.1121351E+01  0.1559829E+01  0.1594921E+01  0.1725291E-01  0.2208002E+00  0.5683356E-02  0.1269881E+00  0.1820665E+00  0.5062119E+00  0.2954921E+01  0.2839859E+01  0.2529063E+00  0.4881588E+00  0.6646374E+00  0.9774743E+00  0.2090298E+01  0.2376186E+01  0.3523376E+01  0.3101147E+01  0.1369540E+01  0.1387996E+01  0.8388946E+00  0.1536957E+01  0.8323921E+00  0.1088561E+01  0.1317917E+01  0.1897773E+01  0.3790755E+01  0.3211663E+01  0.9780278E+00  0.1168702E+01  0.0000000E+00  0.0000000E+00  0.1109228E-01  0.3506766E+00  0.4686416E+00  0.1616729E+01  0.3272199E+00  0.1923525E+01  0.2309530E+00  0.1125862E+01  0.4971644E+00  0.1661976E+01  0.2507165E-01  0.4871756E+00  0.1128221E+01  0.3238902E+01  0.4492618E+00  0.1438229E+01  0.1355242E-02  0.1134056E+00  0.1027722E+01  0.1776057E+01  0.2100635E-01  0.3150367E+00  0.6776153E-03  0.8019415E-01  0.0000000E+00  0.0000000E+00  0.7419916E-01  0.5941842E+00  0.2507209E+00  0.1522103E+01  0.2124342E+00  0.9927310E+00  0.1714408E+00  0.1274081E+01  0.1355242E-02  0.1134056E+00  0.3150911E-01  0.3854106E+00  0.0000000E+00  0.0000000E+00  0.3319719E+00  0.1355474E+01  0.4476489E+00  0.2243028E+01  0.1679615E+00  0.9506776E+00  0.6168060E+00  0.1838640E+01  0.6708392E-01  0.7951367E+00  0.1933932E+01  0.4211989E+01  0.5139721E+00  0.1547161E+01  0.0000000E+00  0.0000000E+00  0.6328960E+00  0.1409364E+01  0.8470206E-02  0.2003149E+00  0.0000000E+00  0.0000000E+00  0.0000000E+00  0.0000000E+00  0.3388113E-03  0.4009730E-01
  0.3359997E+01  0.1049187E+01  0.1013691E+00  0.1369549E+01  0.5828325E-01  0.4849914E+00  0.1395002E+00  0.1256544E+01  0.4087588E+00  0.1629942E+01  0.4662762E+00  0.1019104E+01  0.2604775E+00  0.1089174E+01  0.3803924E+00  0.7591745E+00  0.2252508E+00  0.1058701E+01  0.2643999E+00  0.1740222E+01  0.4413067E+00  0.6053991E+00  0.2631220E+00  0.1074325E+01  0.2483690E+00  0.1563440E+01  0.4123444E+00  0.1194423E+01  0.2153229E+00  0.8121706E+00  0.2149604E+00  0.1192125E+01  0.3630291E+00  0.1665283E+01  0.4320254E+00  0.8358495E+00  0.2189112E+00  0.6847893E+00  0.2796026E+00  0.7695519E+00  0.2099070E+00  0.7814162E+00  0.2954415E+00  0.1871788E+01  0.4573208E+00  0.7471383E+00  0.2070063E+00  0.9754560E+00  0.4906263E-01  0.2009365E+01  0.1993419E+00  0.1159408E+01  0.2790175E+00  0.7385611E+00  0.2212391E+00  0.1016623E+01  0.1840555E+00  0.1058878E+01  0.2638617E+00  0.9613656E+00  0.1789141E+00  0.9026405E+00  0.1744509E+00  0.1052500E+01  0.2448444E+00  0.1520210E+01  0.2912283E+00  0.9426257E+00  0.1642259E+00  0.6803351E+00  0.1958485E+00  0.8638293E+00  0.1279657E+00  0.8994896E+00  0.1599298E+00  0.1151614E+01  0.2548579E+00  0.8416221E+00  0.2195606E+00  0.1037431E+01  0.1721407E+00  0.1122381E+01  0.2520797E+00  0.9936582E+00  0.1683660E+00  0.8201686E+00  0.2166457E+00  0.7825617E+00  0.2089553E+00  0.1100711E+01  0.1786185E+00  0.2765004E-01  0.2320955E+00  0.1169732E+01  0.1933200E+01  0.3146173E+01  0.3122195E+01  0.9962022E+00  0.1274894E+01  0.6125963E+00  0.1422561E+01  0.7317062E+00  0.1086928E+01  0.1528957E+01  0.1569807E+01  0.2033513E-01  0.2374305E+00  0.7177140E-02  0.1413900E+00  0.2043470E+00  0.5281242E+00  0.2915929E+01  0.2813221E+01  0.2767167E+00  0.5114128E+00  0.6570106E+00  0.9471593E+00  0.1976480E+01  0.2333231E+01  0.3386572E+01  0.3056256E+01  0.1326777E+01  0.1359028E+01  0.8730252E+00  0.1556184E+01  0.8244722E+00  0.1072721E+01  0.1296291E+01  0.1899641E+01  0.3751868E+01  0.3184293E+01  0.9833623E+00  0.1176258E+01  0.1556409E-02  0.1842001E+00  0.8560396E-02  0.3053495E+00  0.4599202E+00  0.1582115E+01  0.4396858E+00  0.2187698E+01  0.2673144E+00  0.1194920E+01  0.4961099E+00  0.1664874E+01  0.5124936E-01  0.6893089E+00  0.1203987E+01  0.3258647E+01  0.4512629E+00  0.1423774E+01  0.0000000E+00  0.0000000E+00  0.1066208E+01  0.1803340E+01  0.2828722E-01  0.3620158E+00  0.0000000E+00  0.0000000E+00  0.0000000E+00  0.0000000E+00  0.7287981E-01  0.5809586E+00  0.2635668E+00  0.1545157E+01  0.2123175E+00  0.9830405E+00  0.1863618E+00  0.1304902E+01  0.3993478E-02  0.1929072E+00  0.3427715E-01  0.3982461E+00  0.1089484E-01  0.4872343E+00  0.3108944E+00  0.1306939E+01  0.4848200E+00  0.2280895E+01  0.1988340E+00  0.1032190E+01  0.6505845E+00  0.1869714E+01  0.9917117E-01  0.9563336E+00  0.2032006E+01  0.4273743E+01  0.5347897E+00  0.1558910E+01  0.0000000E+00  0.0000000E+00  0.6438289E+00  0.1400467E+01  0.9650788E-02  0.2118782E+00  0.0000000E+00  0.0000000E+00  0.0000000E+00  0.0000000E+00  0.1996743E-02  0.9645576E-01
  0.3389997E+01  0.1056450E+01  0.1008926E+00  0.1355857E+01  0.5665277E-01  0.4766094E+00  0.1372784E+00  0.1313977E+01  0.4105862E+00  0.1636425E+01  0.4602333E+00  0.1015604E+01  0.2570511E+00  0.1082293E+01  0.3766431E+00  0.7592176E+00  0.2221873E+00  0.1053065E+01  0.2625948E+00  0.1778351E+01  0.4452450E+00  0.6103718E+00  0.2617200E+00  0.1081068E+01  0.2464075E+00  0.1664290E+01  0.4264619E+00  0.1151766E+01  0.2113795E+00  0.8227257E+00  0.2121136E+00  0.1223885E+01  0.3668285E+00  0.1704179E+01  0.4302301E+00  0.8216591E+00  0.2138831E+00  0.6753013E+00  0.2745036E+00  0.7721710E+00  0.2079186E+00  0.7602470E+00  0.2919546E+00  0.1870414E+01  0.4560852E+00  0.7623012E+00  0.2054649E+00  0.9947856E+00  0.4879861E-01  0.1949945E+01  0.1920660E+00  0.1182227E+01  0.2764500E+00  0.7584041E+00  0.2210352E+00  0.1023232E+01  0.1820342E+00  0.1056541E+01  0.2591047E+00  0.9540123E+00  0.1779240E+00  0.9060313E+00  0.1723106E+00  0.1101063E+01  0.2456052E+00  0.1519098E+01  0.2909690E+00  0.9475562E+00  0.1629299E+00  0.6921114E+00  0.1968832E+00  0.8814315E+00  0.1284789E+00  0.8913025E+00  0.1573871E+00  0.1168104E+01  0.2565273E+00  0.8418323E+00  0.2173139E+00  0.1041821E+01  0.1697439E+00  0.1122337E+01  0.2461604E+00  0.9809077E+00  0.1667588E+00  0.8239020E+00  0.2146740E+00  0.7827649E+00  0.2084587E+00  0.1084891E+01  0.1739582E+00  0.4005852E-01  0.2792939E+00  0.1171752E+01  0.1927381E+01  0.3043824E+01  0.3081427E+01  0.9791746E+00  0.1237123E+01  0.5988315E+00  0.1379464E+01  0.7319871E+00  0.1078868E+01  0.1436303E+01  0.1499313E+01  0.2565678E-01  0.2640556E+00  0.1077183E-01  0.1715659E+00  0.2122054E+00  0.5252206E+00  0.2910768E+01  0.2782375E+01  0.2911651E+00  0.5218523E+00  0.6625679E+00  0.9473562E+00  0.1967501E+01  0.2280798E+01  0.3284577E+01  0.2990427E+01  0.1296484E+01  0.1333588E+01  0.8635030E+00  0.1530740E+01  0.8112121E+00  0.1062240E+01  0.1283803E+01  0.1867227E+01  0.3756837E+01  0.3152949E+01  0.9789651E+00  0.1153369E+01  0.1070304E-01  0.4786463E+00  0.2675747E-01  0.5346110E+00  0.4430266E+00  0.1553429E+01  0.4495267E+00  0.2203893E+01  0.3214709E+00  0.1308464E+01  0.4892755E+00  0.1615359E+01  0.6407689E-01  0.7633649E+00  0.1208320E+01  0.3253934E+01  0.5005203E+00  0.1499368E+01  0.0000000E+00  0.0000000E+00  0.1081690E+01  0.1801290E+01  0.3955746E-01  0.4237640E+00  0.0000000E+00  0.0000000E+00  0.0000000E+00  0.0000000E+00  0.8042227E-01  0.6015055E+00  0.2922707E+00  0.1609693E+01  0.2373475E+00  0.1022436E+01  0.1791528E+00  0.1268373E+01  0.3923072E-02  0.1895076E+00  0.4217331E-01  0.4374270E+00  0.1223169E-01  0.5116817E+00  0.3466969E+00  0.1352804E+01  0.5236779E+00  0.2358542E+01  0.2190259E+00  0.1072038E+01  0.5982177E+00  0.1771963E+01  0.1582334E+00  0.1198392E+01  0.2015788E+01  0.4208987E+01  0.5753857E+00  0.1612486E+01  0.0000000E+00  0.0000000E+00  0.6887138E+00  0.1441968E+01  0.1503829E-01  0.2619898E+00  0.0000000E+00  0.0000000E+00  0.0000000E+00  0.0000000E+00  0.1307696E-02  0.7737133E-01
  0.3419997E+01  0.1062048E+01  0.9990405E-01  0.1340726E+01  0.5655026E-01  0.4714207E+00  0.1346448E+00  0.1371535E+01  0.4201142E+00  0.1641260E+01  0.4522358E+00  0.1001289E+01  0.2532753E+00  0.1053102E+01  0.3679519E+00  0.7589985E+00  0.2189147E+00  0.1053018E+01  0.2619628E+00  0.1794992E+01  0.4382445E+00  0.6104086E+00  0.2589756E+00  0.1091191E+01  0.2452953E+00  0.1758874E+01  0.4349604E+00  0.1118667E+01  0.2026255E+00  0.8348200E+00  0.2153119E+00  0.1261215E+01  0.3691703E+00  0.1727687E+01  0.4341569E+00  0.8033486E+00  0.2110653E+00  0.6694802E+00  0.2741653E+00  0.7753322E+00  0.2060658E+00  0.7449338E+00  0.2867507E+00  0.1874209E+01  0.4513825E+00  0.7733304E+00  0.2064170E+00  0.1012091E+01  0.4903758E-01  0.1874316E+01  0.1886456E+00  0.1200190E+01  0.2780795E+00  0.7797740E+00  0.2241382E+00  0.1027490E+01  0.1809587E+00  0.1050755E+01  0.2574009E+00  0.9468936E+00  0.1733222E+00  0.9102582E+00  0.1719145E+00  0.1152332E+01  0.2508379E+00  0.1516439E+01  0.2872906E+00  0.9544564E+00  0.1627675E+00  0.7106812E+00  0.1971054E+00  0.9008446E+00  0.1287911E+00  0.8841141E+00  0.1553509E+00  0.1182002E+01  0.2537750E+00  0.8426009E+00  0.2162939E+00  0.1045405E+01  0.1704459E+00  0.1131920E+01  0.2496126E+00  0.9718179E+00  0.1642361E+00  0.8235135E+00  0.2132410E+00  0.7892596E+00  0.2065762E+00  0.1064105E+01  0.1701600E+00  0.4812028E-01  0.3009396E+00  0.1117771E+01  0.1859086E+01  0.3009996E+01  0.3016104E+01  0.9626048E+00  0.1225110E+01  0.5784671E+00  0.1361191E+01  0.7141345E+00  0.1054437E+01  0.1362771E+01  0.1452149E+01  0.2751765E-01  0.2728565E+00  0.1366261E-01  0.1914181E+00  0.2259154E+00  0.5406680E+00  0.2980036E+01  0.2772007E+01  0.2973039E+00  0.5239272E+00  0.6576284E+00  0.9458627E+00  0.1926447E+01  0.2230779E+01  0.3195729E+01  0.2937120E+01  0.1279674E+01  0.1300897E+01  0.8732554E+00  0.1527055E+01  0.8224488E+00  0.1061248E+01  0.1292558E+01  0.1879640E+01  0.3692940E+01  0.3085509E+01  0.9785097E+00  0.1133681E+01  0.6009151E-02  0.3555453E+00  0.2553882E-01  0.5177393E+00  0.4319065E+00  0.1495248E+01  0.4784724E+00  0.2245520E+01  0.3845840E+00  0.1413424E+01  0.4781031E+00  0.1583584E+01  0.1040729E+00  0.9621509E+00  0.1130678E+01  0.3174109E+01  0.4991626E+00  0.1480984E+01  0.7066578E-02  0.2520693E+00  0.1114820E+01  0.1818887E+01  0.5589064E-01  0.4983366E+00  0.6424214E-03  0.7602862E-01  0.0000000E+00  0.0000000E+00  0.7387853E-01  0.5743052E+00  0.2845941E+00  0.1574854E+01  0.2656415E+00  0.1072713E+01  0.1798777E+00  0.1268553E+01  0.7709096E-02  0.2632671E+00  0.5107290E-01  0.4796534E+00  0.4506884E-02  0.3079196E+00  0.3282455E+00  0.1322682E+01  0.5656061E+00  0.2419138E+01  0.2531365E+00  0.1139870E+01  0.6178136E+00  0.1786744E+01  0.1779541E+00  0.1266646E+01  0.1989615E+01  0.4159004E+01  0.6160790E+00  0.1654178E+01  0.0000000E+00  0.0000000E+00  0.6822553E+00  0.1444243E+01  0.1798791E-01  0.2839146E+00  0.0000000E+00  0.0000000E+00  0.0000000E+00  0.0000000E+00  0.9636525E-03  0.6583802E-01
  0.3449997E+01  0.1069225E+01  0.1000555E+00  0.1322542E+01  0.5496075E-01  0.4677990E+00  0.1328736E+00  0.1420550E+01  0.4189340E+00  0.1637204E+01  0.4523624E+00  0.9944060E+00  0.2500361E+00  0.1033616E+01  0.3613364E+00  0.7587219E+00  0.2178918E+00  0.1043647E+01  0.2576825E+00  0.1796933E+01  0.4396223E+00  0.6161833E+00  0.2589167E+00  0.1099122E+01  0.2447205E+00  0.1836833E+01  0.4368383E+00  0.1082350E+01  0.1996908E+00  0.8522336E+00  0.2149080E+00  0.1295267E+01  0.3695963E+00  0.1739537E+01  0.4330010E+00  0.7978144E+00  0.2089239E+00  0.6670182E+00  0.2669957E+00  0.7755154E+00  0.2034839E+00  0.7317840E+00  0.2811743E+00  0.1855664E+01  0.4405399E+00  0.7894641E+00  0.2046945E+00  0.1029733E+01  0.4874540E-01  0.1790755E+01  0.1829342E+00  0.1219659E+01  0.2749819E+00  0.8056025E+00  0.2239064E+00  0.1029316E+01  0.1787712E+00  0.1051540E+01  0.2569496E+00  0.9408640E+00  0.1738450E+00  0.9168855E+00  0.1686146E+00  0.1203376E+01  0.2514032E+00  0.1492635E+01  0.2816526E+00  0.9572323E+00  0.1605672E+00  0.7286222E+00  0.1968536E+00  0.9215531E+00  0.1306706E+00  0.8743287E+00  0.1541313E+00  0.1194429E+01  0.2533146E+00  0.8446168E+00  0.2129205E+00  0.1047363E+01  0.1698378E+00  0.1129705E+01  0.2453490E+00  0.9569477E+00  0.1612125E+00  0.8201653E+00  0.2101988E+00  0.7913831E+00  0.2045685E+00  0.1046323E+01  0.1676549E+00  0.5894300E-01  0.3328660E+00  0.1046895E+01  0.1803924E+01  0.2853669E+01  0.2892089E+01  0.9637834E+00  0.1212112E+01  0.5675684E+00  0.1328721E+01  0.7100657E+00  0.1047619E+01  0.1324913E+01  0.1423967E+01  0.3649645E-01  0.3135910E+00  0.2023340E-01  0.2306165E+00  0.2531046E+00  0.5709536E+00  0.2979068E+01  0.2776410E+01  0.3115687E+00  0.5270075E+00  0.6604239E+00  0.9345860E+00  0.1857577E+01  0.2204134E+01  0.3162539E+01  0.2844474E+01  0.1251022E+01  0.1259326E+01  0.8969090E+00  0.1536801E+01  0.8166242E+00  0.1040947E+01  0.1301555E+01  0.1837131E+01  0.3744365E+01  0.3064618E+01  0.1002182E+01  0.1142167E+01  0.1771514E-01  0.6049808E+00  0.2731122E-01  0.5306789E+00  0.4310721E+00  0.1481651E+01  0.4878996E+00  0.2243961E+01  0.4155674E+00  0.1456209E+01  0.4982411E+00  0.1608384E+01  0.1382560E+00  0.1107065E+01  0.1140069E+01  0.3112254E+01  0.5160857E+00  0.1505548E+01  0.9469429E-02  0.2892139E+00  0.1175265E+01  0.1845036E+01  0.6186729E-01  0.5193276E+00  0.6312953E-03  0.7471223E-01  0.0000000E+00  0.0000000E+00  0.8080593E-01  0.5945879E+00  0.2878731E+00  0.1569300E+01  0.2727183E+00  0.1079383E+01  0.1534058E+00  0.1164135E+01  0.1010102E-01  0.2986917E+00  0.5902631E-01  0.5074303E+00  0.1919175E-01  0.6296612E+00  0.3495065E+00  0.1344093E+01  0.6495606E+00  0.2595484E+01  0.2756946E+00  0.1184303E+01  0.6170763E+00  0.1773434E+01  0.2771396E+00  0.1572994E+01  0.1945062E+01  0.4053429E+01  0.6341375E+00  0.1657613E+01  0.0000000E+00  0.0000000E+00  0.7360932E+00  0.1467233E+01  0.1957034E-01  0.2934975E+00  0.0000000E+00  0.0000000E+00  0.0000000E+00  0.0000000E+00  0.2209555E-02  0.9881192E-01
  0.3479997E+01  0.1074155E+01  0.9947611E-01  0.1303601E+01  0.5476610E-01  0.4683568E+00  0.1319174E+00  0.1462219E+01  0.4253744E+00  0.1615902E+01  0.4458722E+00  0.9806849E+00  0.2466596E+00  0.1025216E+01  0.3593326E+00  0.7586587E+00  0.2177300E+00  0.1039809E+01  0.2536876E+00  0.1780716E+01  0.4287640E+00  0.6202845E+00  0.2550460E+00  0.1093166E+01  0.2424696E+00  0.1910811E+01  0.4426620E+00  0.1048536E+01  0.1940211E+00  0.8597744E+00  0.2138412E+00  0.1323560E+01  0.3717023E+00  0.1740926E+01  0.4259330E+00  0.7841645E+00  0.2044739E+00  0.6709132E+00  0.2650321E+00  0.7833809E+00  0.2026476E+00  0.7152945E+00  0.2807827E+00  0.1839351E+01  0.4330444E+00  0.8068724E+00  0.2048171E+00  0.1046126E+01  0.4856583E-01  0.1704449E+01  0.1765851E+00  0.1236038E+01  0.2779855E+00  0.8376327E+00  0.2265604E+00  0.1030333E+01  0.1785711E+00  0.1048178E+01  0.2534940E+00  0.9368861E+00  0.1715882E+00  0.9203777E+00  0.1702046E+00  0.1256896E+01  0.2541535E+00  0.1466555E+01  0.2806719E+00  0.9633518E+00  0.1615837E+00  0.7481495E+00  0.1966861E+00  0.9399930E+00  0.1273098E+00  0.8667914E+00  0.1505072E+00  0.1205900E+01  0.2511455E+00  0.8456607E+00  0.2092855E+00  0.1043898E+01  0.1675101E+00  0.1128168E+01  0.2408916E+00  0.9472178E+00  0.1581071E+00  0.8247290E+00  0.2079241E+00  0.8035491E+00  0.2047763E+00  0.1030853E+01  0.1658229E+00  0.7290259E-01  0.3625148E+00  0.1064832E+01  0.1794720E+01  0.2773024E+01  0.2862186E+01  0.9635764E+00  0.1191915E+01  0.5784696E+00  0.1326423E+01  0.7138453E+00  0.1037715E+01  0.1243988E+01  0.1382095E+01  0.3884307E-01  0.3171434E+00  0.2694877E-01  0.2653196E+00  0.2612143E+00  0.5839168E+00  0.2988132E+01  0.2772051E+01  0.3262961E+00  0.5399075E+00  0.6513194E+00  0.9068889E+00  0.1799949E+01  0.2122870E+01  0.3022342E+01  0.2781794E+01  0.1258650E+01  0.1266255E+01  0.8865241E+00  0.1507906E+01  0.7955403E+00  0.1015310E+01  0.1321546E+01  0.1843603E+01  0.3772262E+01  0.3066656E+01  0.1013760E+01  0.1144269E+01  0.3627315E-01  0.8578232E+00  0.4642972E-01  0.6853060E+00  0.4454362E+00  0.1516762E+01  0.5658610E+00  0.2404934E+01  0.4439859E+00  0.1485299E+01  0.4994835E+00  0.1599172E+01  0.1923436E+00  0.1282707E+01  0.1145444E+01  0.3129897E+01  0.5255362E+00  0.1500077E+01  0.1116847E-01  0.3113522E+00  0.1176841E+01  0.1838977E+01  0.7290456E-01  0.5653086E+00  0.1861391E-02  0.1271757E+00  0.0000000E+00  0.0000000E+00  0.9120827E-01  0.6250640E+00  0.3164374E+00  0.1631121E+01  0.2944108E+00  0.1121327E+01  0.1607014E+00  0.1170757E+01  0.1365023E-01  0.3441587E+00  0.6018488E-01  0.5104834E+00  0.2466581E-01  0.7075847E+00  0.3522156E+00  0.1336860E+01  0.7189300E+00  0.2675321E+01  0.3210146E+00  0.1259762E+01  0.5923476E+00  0.1732490E+01  0.3307051E+00  0.1694881E+01  0.2029509E+01  0.4163815E+01  0.6728892E+00  0.1690203E+01  0.0000000E+00  0.0000000E+00  0.7753742E+00  0.1493680E+01  0.2295708E-01  0.3150069E+00  0.0000000E+00  0.0000000E+00  0.0000000E+00  0.0000000E+00  0.9306961E-03  0.6358777E-01
  0.3509997E+01  0.1078721E+01  0.9868114E-01  0.1283913E+01  0.5380024E-01  0.4697613E+00  0.1309144E+00  0.1484376E+01  0.4245929E+00  0.1594967E+01  0.4382109E+00  0.9768314E+00  0.2452347E+00  0.1007368E+01  0.3529436E+00  0.7660662E+00  0.2164487E+00  0.1034357E+01  0.2537986E+00  0.1767570E+01  0.4292388E+00  0.6299047E+00  0.2559382E+00  0.1101791E+01  0.2364552E+00  0.1970391E+01  0.4477416E+00  0.1019163E+01  0.1878546E+00  0.8688927E+00  0.2128285E+00  0.1346208E+01  0.3729953E+00  0.1738823E+01  0.4257952E+00  0.7734672E+00  0.2018757E+00  0.6700063E+00  0.2637705E+00  0.7882804E+00  0.2036684E+00  0.7111149E+00  0.2752222E+00  0.1815714E+01  0.4316097E+00  0.8224826E+00  0.2055681E+00  0.1061004E+01  0.4877967E-01  0.1611544E+01  0.1712280E+00  0.1249683E+01  0.2735924E+00  0.8641656E+00  0.2318567E+00  0.1032851E+01  0.1768909E+00  0.1044768E+01  0.2500219E+00  0.9323001E+00  0.1677884E+00  0.9217247E+00  0.1686601E+00  0.1304065E+01  0.2591199E+00  0.1434906E+01  0.2739139E+00  0.9711955E+00  0.1604963E+00  0.7710570E+00  0.1984956E+00  0.9620607E+00  0.1292710E+00  0.8628865E+00  0.1501342E+00  0.1217841E+01  0.2540441E+00  0.8569373E+00  0.2112879E+00  0.1038969E+01  0.1651139E+00  0.1123760E+01  0.2414089E+00  0.9414155E+00  0.1571371E+00  0.8234972E+00  0.2080825E+00  0.8151190E+00  0.2048309E+00  0.1015167E+01  0.1619419E+00  0.9341546E-01  0.4063728E+00  0.1061865E+01  0.1769786E+01  0.2651271E+01  0.2778692E+01  0.9658803E+00  0.1192017E+01  0.5688327E+00  0.1298646E+01  0.7255126E+00  0.1030463E+01  0.1232319E+01  0.1357587E+01  0.4548972E-01  0.3395147E+00  0.3343196E-01  0.2905764E+00  0.2871871E+00  0.5958987E+00  0.2982395E+01  0.2678500E+01  0.3356659E+00  0.5485476E+00  0.6430678E+00  0.9087261E+00  0.1797447E+01  0.2103421E+01  0.2990212E+01  0.2716462E+01  0.1230528E+01  0.1242505E+01  0.9624246E+00  0.1551395E+01  0.8005458E+00  0.1018551E+01  0.1297097E+01  0.1809905E+01  0.3757226E+01  0.3026084E+01  0.1034807E+01  0.1138194E+01  0.3993446E-01  0.8923011E+00  0.6703300E-01  0.8155181E+00  0.4257306E+00  0.1460724E+01  0.6339608E+00  0.2507324E+01  0.4788633E+00  0.1534466E+01  0.5391133E+00  0.1663935E+01  0.2622553E+00  0.1491285E+01  0.1110100E+01  0.3038092E+01  0.5071325E+00  0.1451586E+01  0.1524758E-01  0.3605900E+00  0.1245238E+01  0.1870041E+01  0.7959282E-01  0.5821045E+00  0.6099017E-03  0.7217997E-01  0.0000000E+00  0.0000000E+00  0.8752053E-01  0.6094238E+00  0.2897049E+00  0.1549661E+01  0.2836073E+00  0.1090022E+01  0.1683316E+00  0.1191641E+01  0.1158817E-01  0.3144220E+00  0.5794113E-01  0.4967298E+00  0.5277073E-01  0.1025378E+01  0.3815137E+00  0.1393360E+01  0.6603448E+00  0.2541449E+01  0.3925723E+00  0.1390885E+01  0.5983037E+00  0.1706271E+01  0.4275380E+00  0.1895986E+01  0.2026127E+01  0.4146657E+01  0.7013859E+00  0.1729494E+01  0.6099032E-03  0.7217997E-01  0.7975478E+00  0.1509603E+01  0.2958040E-01  0.3542246E+00  0.0000000E+00  0.0000000E+00  0.0000000E+00  0.0000000E+00  0.5184172E-02  0.1487213E+00
  0.3539997E+01  0.1082500E+01  0.9809619E-01  0.1262488E+01  0.5266889E-01  0.4751804E+00  0.1299199E+00  0.1512840E+01  0.4225581E+00  0.1577741E+01  0.4300602E+00  0.9655789E+00  0.2402490E+00  0.1000272E+01  0.3452386E+00  0.7673168E+00  0.2142404E+00  0.1024069E+01  0.2492991E+00  0.1734559E+01  0.4176256E+00  0.6480060E+00  0.2567595E+00  0.1098263E+01  0.2374123E+00  0.2008257E+01  0.4503590E+00  0.9990783E+00  0.1841661E+00  0.8766633E+00  0.2120554E+00  0.1368914E+01  0.3765588E+00  0.1729697E+01  0.4169773E+00  0.7659547E+00  0.1982953E+00  0.6787983E+00  0.2653997E+00  0.7928341E+00  0.2029273E+00  0.6985332E+00  0.2692992E+00  0.1788727E+01  0.4241079E+00  0.8458967E+00  0.2063325E+00  0.1074582E+01  0.4842683E-01  0.1519686E+01  0.1642981E+00  0.1261708E+01  0.2764612E+00  0.8968661E+00  0.2313085E+00  0.1034859E+01  0.1755273E+00  0.1045553E+01  0.2509562E+00  0.9284126E+00  0.1642772E+00  0.9267563E+00  0.1688006E+00  0.1344221E+01  0.2616242E+00  0.1394086E+01  0.2662230E+00  0.9817542E+00  0.1580734E+00  0.7945027E+00  0.2013357E+00  0.9830774E+00  0.1290986E+00  0.8640032E+00  0.1472090E+00  0.1226668E+01  0.2501942E+00  0.8640628E+00  0.2097310E+00  0.1034273E+01  0.1631786E+00  0.1126811E+01  0.2381052E+00  0.9350386E+00  0.1557429E+00  0.8241056E+00  0.2035597E+00  0.8266047E+00  0.2043860E+00  0.1003116E+01  0.1614823E+00  0.1167368E+00  0.4551703E+00  0.1045362E+01  0.1743083E+01  0.2564941E+01  0.2721225E+01  0.9944438E+00  0.1205652E+01  0.5775012E+00  0.1315608E+01  0.7348983E+00  0.1030636E+01  0.1152822E+01  0.1291297E+01  0.4831395E-01  0.3491733E+00  0.4544089E-01  0.3363871E+00  0.3036240E+00  0.6126586E+00  0.3044525E+01  0.2717946E+01  0.3362844E+00  0.5312844E+00  0.6476554E+00  0.8925545E+00  0.1736066E+01  0.2056386E+01  0.2938165E+01  0.2681952E+01  0.1228790E+01  0.1240539E+01  0.9923227E+00  0.1566298E+01  0.8142391E+00  0.1010963E+01  0.1269437E+01  0.1779697E+01  0.3745508E+01  0.3028320E+01  0.1051251E+01  0.1148174E+01  0.7571737E-01  0.1217122E+01  0.8413085E-01  0.9050228E+00  0.4592064E+00  0.1505894E+01  0.6155476E+00  0.2473907E+01  0.5556062E+00  0.1635263E+01  0.5489416E+00  0.1651594E+01  0.3129945E+00  0.1603448E+01  0.1125427E+01  0.3006954E+01  0.5216538E+00  0.1458581E+01  0.1259179E-01  0.3249557E+00  0.1222596E+01  0.1828270E+01  0.9803567E-01  0.6419900E+00  0.2998029E-02  0.1586528E+00  0.5996117E-03  0.7096070E-01  0.9114026E-01  0.6139569E+00  0.2638272E+00  0.1464968E+01  0.2797171E+00  0.1062585E+01  0.1433077E+00  0.1092271E+01  0.2038625E-01  0.4132859E+00  0.7255255E-01  0.5494844E+00  0.5187992E-01  0.1008099E+01  0.3905036E+00  0.1381821E+01  0.7599776E+00  0.2724410E+01  0.4280067E+00  0.1439892E+01  0.6158952E+00  0.1726879E+01  0.4736867E+00  0.1991371E+01  0.1907920E+01  0.4003756E+01  0.7219263E+00  0.1735361E+01  0.0000000E+00  0.0000000E+00  0.8776265E+00  0.1540703E+01  0.2818145E-01  0.3428572E+00  0.0000000E+00  0.0000000E+00  0.0000000E+00  0.0000000E+00  0.4497079E-02  0.1373506E+00
  0.3569997E+01  0.1086372E+01  0.9686961E-01  0.1241690E+01  0.5213881E-01  0.4833186E+00  0.1305359E+00  0.1530169E+01  0.4250785E+00  0.1550822E+01  0.4207273E+00  0.9582371E+00  0.2373526E+00  0.9851050E+00  0.3437440E+00  0.7695581E+00  0.2133173E+00  0.1018376E+01  0.2464761E+00  0.1697251E+01  0.4095401E+00  0.6615472E+00  0.2593138E+00  0.1093796E+01  0.2323359E+00  0.2042365E+01  0.4482139E+00  0.9735468E+00  0.1823957E+00  0.8847921E+00  0.2119765E+00  0.1379501E+01  0.3718158E+00  0.1715123E+01  0.4142921E+00  0.7569439E+00  0.1960508E+00  0.6832807E+00  0.2612516E+00  0.7978498E+00  0.2008749E+00  0.6883355E+00  0.2668635E+00  0.1757267E+01  0.4230416E+00  0.8640215E+00  0.2082620E+00  0.1088462E+01  0.4848628E-01  0.1430543E+01  0.1569650E+00  0.1275526E+01  0.2731772E+00  0.9304114E+00  0.2319827E+00  0.1036270E+01  0.1743430E+00  0.1037344E+01  0.2477087E+00  0.9246247E+00  0.1652291E+00  0.9327565E+00  0.1646263E+00  0.1396072E+01  0.2655886E+00  0.1345550E+01  0.2603942E+00  0.9828578E+00  0.1588639E+00  0.8172423E+00  0.2019371E+00  0.1004007E+01  0.1310636E+00  0.8618096E+00  0.1473475E+00  0.1236769E+01  0.2475576E+00  0.8715833E+00  0.2086025E+00  0.1029360E+01  0.1595142E+00  0.1125380E+01  0.2373023E+00  0.9330714E+00  0.1548967E+00  0.8276975E+00  0.2037965E+00  0.8437873E+00  0.2066489E+00  0.9934444E+00  0.1586669E+00  0.1410134E+00  0.4924033E+00  0.1050832E+01  0.1696939E+01  0.2442549E+01  0.2606838E+01  0.9804235E+00  0.1170509E+01  0.5771333E+00  0.1292516E+01  0.7572947E+00  0.1048195E+01  0.1111926E+01  0.1260317E+01  0.6234017E-01  0.3899572E+00  0.5297994E-01  0.3629601E+00  0.3175284E+00  0.6193838E+00  0.3031180E+01  0.2692327E+01  0.3538518E+00  0.5480191E+00  0.6594266E+00  0.8962122E+00  0.1707558E+01  0.2020252E+01  0.2924536E+01  0.2656801E+01  0.1216077E+01  0.1211804E+01  0.1038756E+01  0.1587786E+01  0.8360254E+00  0.1024410E+01  0.1265873E+01  0.1744719E+01  0.3785466E+01  0.3019815E+01  0.1048682E+01  0.1135687E+01  0.1020233E+00  0.1399916E+01  0.1027125E+00  0.9905288E+00  0.4611692E+00  0.1516573E+01  0.6038719E+00  0.2432874E+01  0.5745678E+00  0.1636091E+01  0.5452748E+00  0.1631369E+01  0.4032702E+00  0.1801566E+01  0.1162672E+01  0.3060949E+01  0.5211881E+00  0.1443084E+01  0.4127041E-01  0.5823378E+00  0.1257774E+01  0.1847481E+01  0.1120174E+00  0.6762308E+00  0.5895762E-03  0.6977419E-01  0.1768727E-02  0.1208452E+00  0.7959224E-01  0.5719891E+00  0.2747455E+00  0.1481086E+01  0.2838799E+00  0.1078075E+01  0.1450345E+00  0.1084791E+01  0.2181450E-01  0.4238761E+00  0.6485349E-01  0.5181121E+00  0.8134443E-01  0.1250668E+01  0.3950003E+00  0.1393105E+01  0.8279017E+00  0.2821542E+01  0.4732394E+00  0.1499036E+01  0.5955951E+00  0.1692216E+01  0.5471241E+00  0.2098588E+01  0.1901944E+01  0.3910627E+01  0.7525963E+00  0.1772002E+01  0.1768727E-02  0.1208448E+00  0.8951714E+00  0.1543466E+01  0.4126996E-01  0.4107351E+00  0.0000000E+00  0.0000000E+00  0.0000000E+00  0.0000000E+00  0.6190663E-02  0.1597588E+00
  0.3599997E+01  0.1090525E+01  0.9619532E-01  0.1220963E+01  0.5112590E-01  0.4906566E+00  0.1316958E+00  0.1537713E+01  0.4223462E+00  0.1526670E+01  0.4207425E+00  0.9456356E+00  0.2352900E+00  0.9747916E+00  0.3353806E+00  0.7739754E+00  0.2121139E+00  0.1004425E+01  0.2419848E+00  0.1661256E+01  0.4026611E+00  0.6724190E+00  0.2599813E+00  0.1090365E+01  0.2331626E+00  0.2065188E+01  0.4475335E+00  0.9550784E+00  0.1773819E+00  0.8855687E+00  0.2117041E+00  0.1394315E+01  0.3727660E+00  0.1703128E+01  0.4135455E+00  0.7517346E+00  0.1929670E+00  0.6918386E+00  0.2623325E+00  0.8019024E+00  0.2004176E+00  0.6803513E+00  0.2612559E+00  0.1718080E+01  0.4125331E+00  0.8850070E+00  0.2105316E+00  0.1098338E+01  0.4891378E-01  0.1343905E+01  0.1523738E+00  0.1284792E+01  0.2721723E+00  0.9632170E+00  0.2371947E+00  0.1034949E+01  0.1723863E+00  0.1042392E+01  0.2463239E+00  0.9287784E+00  0.1642942E+00  0.9360924E+00  0.1654148E+00  0.1437061E+01  0.2628331E+00  0.1302620E+01  0.2543002E+00  0.9909248E+00  0.1577240E+00  0.8415602E+00  0.2056248E+00  0.1025899E+01  0.1292679E+00  0.8663063E+00  0.1471030E+00  0.1244707E+01  0.2454220E+00  0.8813337E+00  0.2098184E+00  0.1021072E+01  0.1582815E+00  0.1123379E+01  0.2355151E+00  0.9315667E+00  0.1524594E+00  0.8323652E+00  0.2007800E+00  0.8587095E+00  0.2067998E+00  0.9840040E+00  0.1576115E+00  0.1713958E+00  0.5354688E+00  0.1057732E+01  0.1724959E+01  0.2292755E+01  0.2528878E+01  0.9863974E+00  0.1175873E+01  0.5689722E+00  0.1280563E+01  0.7725396E+00  0.1035797E+01  0.1121850E+01  0.1264141E+01  0.6998881E-01  0.4117947E+00  0.8179850E-01  0.4470946E+00  0.3254560E+00  0.6243777E+00  0.2987102E+01  0.2637136E+01  0.3585107E+00  0.5521684E+00  0.6811301E+00  0.9107253E+00  0.1680782E+01  0.1972013E+01  0.2797807E+01  0.2587270E+01  0.1194443E+01  0.1194278E+01  0.1057112E+01  0.1591830E+01  0.8357821E+00  0.1008757E+01  0.1295398E+01  0.1772714E+01  0.3720908E+01  0.2953842E+01  0.1098805E+01  0.1154609E+01  0.1369382E+00  0.1606814E+01  0.1423582E+00  0.1153822E+01  0.4338626E+00  0.1449225E+01  0.6236699E+00  0.2440904E+01  0.6179097E+00  0.1699943E+01  0.5704564E+00  0.1645610E+01  0.4371629E+00  0.1858315E+01  0.1153065E+01  0.3050671E+01  0.4835445E+00  0.1380689E+01  0.3594700E-01  0.5391045E+00  0.1246894E+01  0.1845549E+01  0.1391487E+00  0.7481830E+00  0.3478681E-02  0.1680439E+00  0.1159564E-02  0.9703498E-01  0.8899791E-01  0.6004337E+00  0.2562700E+00  0.1426278E+01  0.2974322E+00  0.1086475E+01  0.1350895E+00  0.1043089E+01  0.2435110E-01  0.4440322E+00  0.7798106E-01  0.5656729E+00  0.9083943E-01  0.1310286E+01  0.4213169E+00  0.1413031E+01  0.8480337E+00  0.2815253E+01  0.4935166E+00  0.1524742E+01  0.5802875E+00  0.1641669E+01  0.6308137E+00  0.2250331E+01  0.1824589E+01  0.3876773E+01  0.7505381E+00  0.1756935E+01  0.2319149E-02  0.1372214E+00  0.9618708E+00  0.1594967E+01  0.4406389E-01  0.4206899E+00  0.0000000E+00  0.0000000E+00  0.0000000E+00  0.0000000E+00  0.6957479E-02  0.1679370E+00
  0.3629997E+01  0.1091748E+01  0.9608571E-01  0.1200139E+01  0.5078592E-01  0.4990180E+00  0.1312613E+00  0.1548124E+01  0.4218772E+00  0.1508543E+01  0.4146070E+00  0.9370079E+00  0.2321641E+00  0.9627779E+00  0.3287778E+00  0.7825102E+00  0.2097036E+00  0.9968054E+00  0.2387777E+00  0.1613032E+01  0.3958389E+00  0.6767204E+00  0.2562774E+00  0.1087026E+01  0.2312786E+00  0.2085710E+01  0.4525439E+00  0.9409312E+00  0.1752240E+00  0.8961060E+00  0.2084760E+00  0.1402682E+01  0.3738728E+00  0.1690217E+01  0.4050076E+00  0.7457561E+00  0.1910997E+00  0.7039008E+00  0.2643588E+00  0.8110232E+00  0.2006997E+00  0.6760811E+00  0.2584712E+00  0.1686285E+01  0.4033269E+00  0.9004170E+00  0.2085095E+00  0.1107635E+01  0.4883647E-01  0.1261455E+01  0.1448329E+00  0.1302199E+01  0.2727555E+00  0.9939532E+00  0.2385504E+00  0.1038297E+01  0.1722537E+00  0.1040330E+01  0.2447199E+00  0.9237193E+00  0.1607972E+00  0.9373849E+00  0.1648703E+00  0.1476342E+01  0.2663663E+00  0.1258769E+01  0.2504679E+00  0.9981549E+00  0.1559417E+00  0.8685931E+00  0.2072420E+00  0.1044887E+01  0.1301946E+00  0.8709654E+00  0.1454091E+00  0.1258727E+01  0.2439535E+00  0.8975551E+00  0.2072163E+00  0.1016564E+01  0.1580126E+00  0.1118435E+01  0.2313776E+00  0.9338437E+00  0.1517945E+00  0.8337383E+00  0.1983798E+00  0.8804305E+00  0.2060672E+00  0.9757085E+00  0.1531906E+00  0.2111774E+00  0.5877098E+00  0.1074260E+01  0.1716044E+01  0.2182687E+01  0.2454465E+01  0.1016525E+01  0.1185684E+01  0.6199243E+00  0.1300707E+01  0.7960643E+00  0.1028952E+01  0.1095131E+01  0.1234610E+01  0.7669351E-01  0.4252973E+00  0.9018774E-01  0.4619147E+00  0.3367499E+00  0.6308302E+00  0.2919631E+01  0.2578895E+01  0.3567658E+00  0.5379362E+00  0.6634268E+00  0.8924649E+00  0.1690660E+01  0.1982884E+01  0.2736920E+01  0.2540549E+01  0.1200060E+01  0.1186005E+01  0.1092180E+01  0.1582835E+01  0.8602875E+00  0.1023398E+01  0.1255654E+01  0.1716022E+01  0.3687966E+01  0.2928040E+01  0.1116860E+01  0.1141611E+01  0.1880243E+00  0.1877852E+01  0.1766876E+00  0.1272327E+01  0.4410522E+00  0.1444301E+01  0.6394128E+00  0.2451726E+01  0.6100682E+00  0.1670617E+01  0.5790665E+00  0.1645589E+01  0.5360270E+00  0.2041392E+01  0.1147953E+01  0.3005793E+01  0.5040944E+00  0.1392446E+01  0.5816512E-01  0.6791202E+00  0.1315548E+01  0.1842914E+01  0.1496953E+00  0.7704799E+00  0.6842922E-02  0.2336889E+00  0.2851194E-02  0.1508822E+00  0.9408978E-01  0.6094838E+00  0.2338027E+00  0.1346497E+01  0.2808498E+00  0.1060537E+01  0.1465508E+00  0.1076226E+01  0.3307415E-01  0.5129176E+00  0.7698432E-01  0.5573358E+00  0.8134388E-01  0.1229933E+01  0.4297197E+00  0.1419511E+01  0.8120956E+00  0.2722176E+01  0.5177273E+00  0.1544695E+01  0.5947369E+00  0.1639548E+01  0.6477956E+00  0.2250408E+01  0.1862410E+01  0.3916974E+01  0.7604191E+00  0.1749215E+01  0.7983428E-02  0.2523945E+00  0.9893683E+00  0.1618261E+01  0.5645377E-01  0.4714598E+00  0.0000000E+00  0.0000000E+00  0.0000000E+00  0.0000000E+00  0.8268453E-02  0.1815300E+00
  0.3659997E+01  0.1092062E+01  0.9537689E-01  0.1179875E+01  0.4968431E-01  0.5094701E+00  0.1304681E+00  0.1554414E+01  0.4191822E+00  0.1486573E+01  0.4063438E+00  0.9326731E+00  0.2273692E+00  0.9570860E+00  0.3265355E+00  0.7868444E+00  0.2090462E+00  0.9877121E+00  0.2365127E+00  0.1555164E+01  0.3860867E+00  0.6948391E+00  0.2562895E+00  0.1076277E+01  0.2264453E+00  0.2083734E+01  0.4434352E+00  0.9287202E+00  0.1730728E+00  0.8958883E+00  0.2078660E+00  0.1409469E+01  0.3669647E+00  0.1660443E+01  0.3954688E+00  0.7434964E+00  0.1904486E+00  0.7179344E+00  0.2608943E+00  0.8125260E+00  0.1975021E+00  0.6741839E+00  0.2548820E+00  0.1651744E+01  0.3936302E+00  0.9143292E+00  0.2092975E+00  0.1114758E+01  0.4817093E-01  0.1188360E+01  0.1404802E+00  0.1303874E+01  0.2719164E+00  0.1018790E+01  0.2382118E+00  0.1039573E+01  0.1685863E+00  0.1041548E+01  0.2398954E+00  0.9238277E+00  0.1617646E+00  0.9448185E+00  0.1612163E+00  0.1517020E+01  0.2684337E+00  0.1209397E+01  0.2424084E+00  0.1003933E+01  0.1557523E+00  0.8920414E+00  0.2066372E+00  0.1061499E+01  0.1308186E+00  0.8755831E+00  0.1464074E+00  0.1265563E+01  0.2446134E+00  0.9097731E+00  0.2108756E+00  0.1009600E+01  0.1554162E+00  0.1118970E+01  0.2321817E+00  0.9363132E+00  0.1506612E+00  0.8382335E+00  0.2011578E+00  0.8990642E+00  0.2080885E+00  0.9706911E+00  0.1535467E+00  0.2326767E+00  0.6185436E+00  0.1070492E+01  0.1698622E+01  0.2037305E+01  0.2351023E+01  0.1040178E+01  0.1189358E+01  0.6001775E+00  0.1285499E+01  0.8173581E+00  0.1052087E+01  0.1117642E+01  0.1235480E+01  0.9661219E-01  0.4728385E+00  0.1233340E+00  0.5341612E+00  0.3463784E+00  0.6325501E+00  0.2914358E+01  0.2563376E+01  0.3696469E+00  0.5481373E+00  0.6876319E+00  0.8926350E+00  0.1674341E+01  0.1955877E+01  0.2636764E+01  0.2456238E+01  0.1205004E+01  0.1182688E+01  0.1166758E+01  0.1632814E+01  0.8828704E+00  0.1015137E+01  0.1263197E+01  0.1716748E+01  0.3659020E+01  0.2879491E+01  0.1147623E+01  0.1146774E+01  0.2164332E+00  0.1982378E+01  0.1954456E+00  0.1325662E+01  0.4564808E+00  0.1468477E+01  0.6637342E+00  0.2482556E+01  0.6440585E+00  0.1717625E+01  0.6047009E+00  0.1656289E+01  0.5564482E+00  0.2080093E+01  0.1096684E+01  0.2930225E+01  0.5006394E+00  0.1374869E+01  0.6338533E-01  0.7028535E+00  0.1318211E+01  0.1876035E+01  0.1545349E+00  0.7779850E+00  0.1009696E-01  0.2814766E+00  0.6170285E-02  0.2200952E+00  0.1032130E+00  0.6353167E+00  0.2030605E+00  0.1257259E+01  0.2877611E+00  0.1053225E+01  0.1312613E+00  0.1007078E+01  0.2972943E-01  0.4823907E+00  0.7376350E-01  0.5434653E+00  0.1311728E+00  0.1546904E+01  0.4276248E+00  0.1395404E+01  0.8158805E+00  0.2695101E+01  0.5479819E+00  0.1579213E+01  0.5601071E+00  0.1587791E+01  0.6893914E+00  0.2331274E+01  0.1743967E+01  0.3737180E+01  0.8442068E+00  0.1831743E+01  0.1402356E-01  0.3316411E+00  0.1051206E+01  0.1647913E+01  0.8329877E-01  0.5698285E+00  0.0000000E+00  0.0000000E+00  0.0000000E+00  0.0000000E+00  0.9816378E-02  0.1961321E+00
  0.3689997E+01  0.1091205E+01  0.9408583E-01  0.1159794E+01  0.4840407E-01  0.5229564E+00  0.1322493E+00  0.1539984E+01  0.4116257E+00  0.1465168E+01  0.4046507E+00  0.9272495E+00  0.2251437E+00  0.9491665E+00  0.3242410E+00  0.7930063E+00  0.2060775E+00  0.9764844E+00  0.2323754E+00  0.1500298E+01  0.3768299E+00  0.7097793E+00  0.2565892E+00  0.1069222E+01  0.2257335E+00  0.2076988E+01  0.4420645E+00  0.9194102E+00  0.1715831E+00  0.9017816E+00  0.2041989E+00  0.1404228E+01  0.3669484E+00  0.1635461E+01  0.3924029E+00  0.7376748E+00  0.1866922E+00  0.7258336E+00  0.2593662E+00  0.8195900E+00  0.1967850E+00  0.6682015E+00  0.2514676E+00  0.1632524E+01  0.3928376E+00  0.9322801E+00  0.2112852E+00  0.1120174E+01  0.4795293E-01  0.1120914E+01  0.1359984E+00  0.1317583E+01  0.2695773E+00  0.1045187E+01  0.2387459E+00  0.1042876E+01  0.1709448E+00  0.1041832E+01  0.2386666E+00  0.9199975E+00  0.1589593E+00  0.9452008E+00  0.1607436E+00  0.1554850E+01  0.2689851E+00  0.1169258E+01  0.2381461E+00  0.1012285E+01  0.1542792E+00  0.9176068E+00  0.2086236E+00  0.1081092E+01  0.1298102E+00  0.8849286E+00  0.1430628E+00  0.1273139E+01  0.2436275E+00  0.9167886E+00  0.2053560E+00  0.1001370E+01  0.1532529E+00  0.1115719E+01  0.2261226E+00  0.9394304E+00  0.1490131E+00  0.8413128E+00  0.1989467E+00  0.9167411E+00  0.2056213E+00  0.9678621E+00  0.1512101E+00  0.2796233E+00  0.6649532E+00  0.1109794E+01  0.1719074E+01  0.1909948E+01  0.2250352E+01  0.1080728E+01  0.1191191E+01  0.6140328E+00  0.1290405E+01  0.8007370E+00  0.1027514E+01  0.1125221E+01  0.1245760E+01  0.1261255E+00  0.5355740E+00  0.1410092E+00  0.5720636E+00  0.3696135E+00  0.6405559E+00  0.2838396E+01  0.2542774E+01  0.3745169E+00  0.5417031E+00  0.6977341E+00  0.8957558E+00  0.1642902E+01  0.1941556E+01  0.2568398E+01  0.2411312E+01  0.1181160E+01  0.1168099E+01  0.1199392E+01  0.1647032E+01  0.9073342E+00  0.1013407E+01  0.1267191E+01  0.1716630E+01  0.3582384E+01  0.2835620E+01  0.1177209E+01  0.1168528E+01  0.2438999E+00  0.2118759E+01  0.2226069E+00  0.1400847E+01  0.4578008E+00  0.1438457E+01  0.6697637E+00  0.2501578E+01  0.6126568E+00  0.1628734E+01  0.6316888E+00  0.1707705E+01  0.6754669E+00  0.2236896E+01  0.1121918E+01  0.2925136E+01  0.4861780E+00  0.1341802E+01  0.8884870E-01  0.8239566E+00  0.1355870E+01  0.1852431E+01  0.1843183E+00  0.8364940E+00  0.1545178E-01  0.3452546E+00  0.1158877E-01  0.2990740E+00  0.1150598E+00  0.6633180E+00  0.1942527E+00  0.1209876E+01  0.2899964E+00  0.1053166E+01  0.1280290E+00  0.9865960E+00  0.4414834E-01  0.5824924E+00  0.7367218E-01  0.5384924E+00  0.1406628E+00  0.1588338E+01  0.4532817E+00  0.1438864E+01  0.8504251E+00  0.2753347E+01  0.5807203E+00  0.1612153E+01  0.5645826E+00  0.1574002E+01  0.7610139E+00  0.2413212E+01  0.1698566E+01  0.3652609E+01  0.8617198E+00  0.1840000E+01  0.1876312E-01  0.3803686E+00  0.1117168E+01  0.1678985E+01  0.8470906E-01  0.5696302E+00  0.0000000E+00  0.0000000E+00  0.0000000E+00  0.0000000E+00  0.9933481E-02  0.1956857E+00
  0.3719997E+01  0.1089958E+01  0.9314045E-01  0.1141827E+01  0.4759545E-01  0.5384081E+00  0.1327894E+00  0.1537275E+01  0.4073670E+00  0.1439348E+01  0.3939376E+00  0.9215637E+00  0.2247541E+00  0.9456186E+00  0.3195181E+00  0.7978056E+00  0.2057183E+00  0.9665398E+00  0.2283223E+00  0.1447799E+01  0.3660978E+00  0.7264756E+00  0.2600535E+00  0.1059784E+01  0.2229352E+00  0.2075433E+01  0.4320199E+00  0.9122806E+00  0.1672685E+00  0.9046125E+00  0.2056152E+00  0.1403228E+01  0.3631919E+00  0.1606529E+01  0.3832148E+00  0.7357679E+00  0.1858490E+00  0.7416564E+00  0.2627856E+00  0.8251507E+00  0.1944153E+00  0.6634417E+00  0.2494826E+00  0.1594018E+01  0.3801691E+00  0.9420987E+00  0.2085017E+00  0.1123371E+01  0.4741820E-01  0.1059486E+01  0.1312973E+00  0.1319643E+01  0.2663348E+00  0.1068538E+01  0.2407455E+00  0.1044777E+01  0.1689745E+00  0.1047752E+01  0.2395061E+00  0.9230251E+00  0.1580280E+00  0.9498402E+00  0.1608898E+00  0.1587914E+01  0.2682143E+00  0.1133051E+01  0.2336641E+00  0.1017118E+01  0.1525440E+00  0.9453325E+00  0.2103550E+00  0.1094184E+01  0.1297686E+00  0.8939235E+00  0.1435571E+00  0.1278290E+01  0.2445979E+00  0.9322782E+00  0.2070380E+00  0.9947240E+00  0.1529062E+00  0.1111361E+01  0.2267590E+00  0.9443064E+00  0.1477756E+00  0.8465227E+00  0.1981407E+00  0.9341106E+00  0.2090000E+00  0.9661198E+00  0.1508586E+00  0.3106802E+00  0.7003667E+00  0.1144630E+01  0.1757306E+01  0.1710614E+01  0.2128355E+01  0.1057905E+01  0.1186013E+01  0.6364974E+00  0.1308756E+01  0.8029892E+00  0.1021001E+01  0.1120595E+01  0.1206106E+01  0.1249107E+00  0.5271313E+00  0.1678536E+00  0.6147603E+00  0.3767694E+00  0.6435240E+00  0.2703030E+01  0.2430685E+01  0.3749566E+00  0.5405641E+00  0.6979122E+00  0.8832520E+00  0.1650848E+01  0.1915367E+01  0.2437910E+01  0.2344528E+01  0.1211647E+01  0.1163556E+01  0.1256772E+01  0.1676777E+01  0.9194334E+00  0.1018456E+01  0.1256101E+01  0.1681654E+01  0.3458349E+01  0.2768089E+01  0.1186789E+01  0.1145326E+01  0.3085490E+00  0.2389288E+01  0.2444278E+00  0.1457747E+01  0.4494931E+00  0.1426095E+01  0.6482090E+00  0.2383901E+01  0.6285232E+00  0.1669233E+01  0.6132894E+00  0.1647725E+01  0.6863360E+00  0.2251837E+01  0.1128249E+01  0.2933432E+01  0.4802682E+00  0.1338559E+01  0.9827955E-01  0.8589649E+00  0.1324000E+01  0.1803499E+01  0.1933038E+00  0.8524330E+00  0.1683236E-01  0.3574013E+00  0.1846163E-01  0.3742602E+00  0.1186453E+00  0.6765684E+00  0.1960164E+00  0.1218716E+01  0.2975587E+00  0.1062951E+01  0.1417185E+00  0.1028504E+01  0.4832541E-01  0.6043323E+00  0.9475032E-01  0.6132898E+00  0.1587171E+00  0.1672624E+01  0.4425098E+00  0.1395238E+01  0.7948869E+00  0.2639552E+01  0.5574218E+00  0.1560757E+01  0.5869370E+00  0.1597015E+01  0.8459843E+00  0.2507685E+01  0.1758187E+01  0.3752365E+01  0.8400086E+00  0.1765378E+01  0.2823506E-01  0.4625438E+00  0.1158186E+01  0.1683426E+01  0.1061513E+00  0.6297148E+00  0.0000000E+00  0.0000000E+00  0.0000000E+00  0.0000000E+00  0.1031675E-01  0.1977990E+00
  0.3749997E+01  0.1089028E+01  0.9174425E-01  0.1124165E+01  0.4700176E-01  0.5525742E+00  0.1323107E+00  0.1528386E+01  0.4013559E+00  0.1408846E+01  0.3881880E+00  0.9173561E+00  0.2197154E+00  0.9406538E+00  0.3130234E+00  0.8078156E+00  0.2065197E+00  0.9588764E+00  0.2240765E+00  0.1385401E+01  0.3551110E+00  0.7410660E+00  0.2635103E+00  0.1051710E+01  0.2193788E+00  0.2051026E+01  0.4281990E+00  0.9087272E+00  0.1642008E+00  0.9029065E+00  0.2026991E+00  0.1397575E+01  0.3569456E+00  0.1574242E+01  0.3751214E+00  0.7304763E+00  0.1816425E+00  0.7607782E+00  0.2658652E+00  0.8333982E+00  0.1953429E+00  0.6627552E+00  0.2467855E+00  0.1565313E+01  0.3703846E+00  0.9609164E+00  0.2118727E+00  0.1126017E+01  0.4686737E-01  0.1008497E+01  0.1268756E+00  0.1328289E+01  0.2662777E+00  0.1087015E+01  0.2390083E+00  0.1048120E+01  0.1652572E+00  0.1045812E+01  0.2346715E+00  0.9210743E+00  0.1560926E+00  0.9517010E+00  0.1605478E+00  0.1617050E+01  0.2705575E+00  0.1105114E+01  0.2254829E+00  0.1025240E+01  0.1518976E+00  0.9660422E+00  0.2106713E+00  0.1108665E+01  0.1284021E+00  0.9057649E+00  0.1439361E+00  0.1288570E+01  0.2416793E+00  0.9491511E+00  0.2051993E+00  0.9906659E+00  0.1511704E+00  0.1107503E+01  0.2238416E+00  0.9493942E+00  0.1460392E+00  0.8513379E+00  0.1950137E+00  0.9558253E+00  0.2101368E+00  0.9643729E+00  0.1497118E+00  0.3678373E+00  0.7459239E+00  0.1150172E+01  0.1720378E+01  0.1525951E+01  0.2008887E+01  0.1094271E+01  0.1190075E+01  0.6523681E+00  0.1307402E+01  0.8387607E+00  0.1046598E+01  0.1081026E+01  0.1170707E+01  0.1464531E+00  0.5654942E+00  0.1976686E+00  0.6665283E+00  0.3989341E+00  0.6641310E+00  0.2540874E+01  0.2332207E+01  0.3735642E+00  0.5424833E+00  0.7202380E+00  0.8897611E+00  0.1612528E+01  0.1878581E+01  0.2340632E+01  0.2271917E+01  0.1209319E+01  0.1146210E+01  0.1302375E+01  0.1688714E+01  0.9854923E+00  0.1048803E+01  0.1273251E+01  0.1680773E+01  0.3302055E+01  0.2682574E+01  0.1238734E+01  0.1173328E+01  0.3573587E+00  0.2544918E+01  0.2367861E+00  0.1427514E+01  0.5032446E+00  0.1481438E+01  0.6647506E+00  0.2399588E+01  0.6678700E+00  0.1706925E+01  0.6525601E+00  0.1693969E+01  0.7411176E+00  0.2316313E+01  0.1135386E+01  0.2873416E+01  0.4776960E+00  0.1328688E+01  0.1223627E+00  0.9575178E+00  0.1364175E+01  0.1805031E+01  0.1851480E+00  0.8225369E+00  0.2137315E-01  0.3993863E+00  0.1549572E-01  0.3401976E+00  0.1231657E+00  0.6780319E+00  0.1784658E+00  0.1155771E+01  0.3099139E+00  0.1072265E+01  0.1218293E+00  0.9470850E+00  0.7053227E-01  0.7231222E+00  0.9511118E-01  0.6057087E+00  0.2299130E+00  0.1992755E+01  0.4638848E+00  0.1426878E+01  0.8065630E+00  0.2637112E+01  0.6403740E+00  0.1632580E+01  0.5760274E+00  0.1565588E+01  0.8757832E+00  0.2520998E+01  0.1731240E+01  0.3667081E+01  0.8437079E+00  0.1764473E+01  0.4167783E-01  0.5569528E+00  0.1243569E+01  0.1735086E+01  0.1218249E+00  0.6671216E+00  0.0000000E+00  0.0000000E+00  0.0000000E+00  0.0000000E+00  0.1629694E-01  0.2464150E+00
  0.3779997E+01  0.1086658E+01  0.9209486E-01  0.1108416E+01  0.4606947E-01  0.5678038E+00  0.1341920E+00  0.1517300E+01  0.4004081E+00  0.1371796E+01  0.3815624E+00  0.9157807E+00  0.2197975E+00  0.9312483E+00  0.3122044E+00  0.8111975E+00  0.2054487E+00  0.9467586E+00  0.2241517E+00  0.1337663E+01  0.3463502E+00  0.7578678E+00  0.2616816E+00  0.1038285E+01  0.2155410E+00  0.2025602E+01  0.4255621E+00  0.9077100E+00  0.1655697E+00  0.9098423E+00  0.2032196E+00  0.1383545E+01  0.3525144E+00  0.1544199E+01  0.3718232E+00  0.7342024E+00  0.1813954E+00  0.7761677E+00  0.2697692E+00  0.8368968E+00  0.1952730E+00  0.6657221E+00  0.2443425E+00  0.1535344E+01  0.3665077E+00  0.9700804E+00  0.2089310E+00  0.1126445E+01  0.4677492E-01  0.9661848E+00  0.1246639E+00  0.1332074E+01  0.2645558E+00  0.1106661E+01  0.2385308E+00  0.1048926E+01  0.1664114E+00  0.1054742E+01  0.2343831E+00  0.9197081E+00  0.1558100E+00  0.9563353E+00  0.1599836E+00  0.1643239E+01  0.2717859E+00  0.1070572E+01  0.2215525E+00  0.1032908E+01  0.1503797E+00  0.9939110E+00  0.2117992E+00  0.1120590E+01  0.1287128E+00  0.9172457E+00  0.1435310E+00  0.1294710E+01  0.2403513E+00  0.9609535E+00  0.2086509E+00  0.9880612E+00  0.1485035E+00  0.1105391E+01  0.2226593E+00  0.9569683E+00  0.1474195E+00  0.8582701E+00  0.1991924E+00  0.9715567E+00  0.2094291E+00  0.9672435E+00  0.1471303E+00  0.4176330E+00  0.7926276E+00  0.1216119E+01  0.1748979E+01  0.1416544E+01  0.1914816E+01  0.1096001E+01  0.1175663E+01  0.6508970E+00  0.1296284E+01  0.8409684E+00  0.1042591E+01  0.1073701E+01  0.1160564E+01  0.1743763E+00  0.6176184E+00  0.2139134E+00  0.6769093E+00  0.4032622E+00  0.6588952E+00  0.2393239E+01  0.2268701E+01  0.3721225E+00  0.5252389E+00  0.7346901E+00  0.9099912E+00  0.1674925E+01  0.1914873E+01  0.2213838E+01  0.2182305E+01  0.1224957E+01  0.1141018E+01  0.1348902E+01  0.1729716E+01  0.9851727E+00  0.1028434E+01  0.1249934E+01  0.1634374E+01  0.3112693E+01  0.2587708E+01  0.1294631E+01  0.1185557E+01  0.3369527E+00  0.2429481E+01  0.2668591E+00  0.1502979E+01  0.5251150E+00  0.1505428E+01  0.6167232E+00  0.2302625E+01  0.6419359E+00  0.1653339E+01  0.6994243E+00  0.1705682E+01  0.7830370E+00  0.2372181E+01  0.1147519E+01  0.2914001E+01  0.4759275E+00  0.1306295E+01  0.1530339E+00  0.1050708E+01  0.1356108E+01  0.1800735E+01  0.2187672E+00  0.8881804E+00  0.2524268E-01  0.4304613E+00  0.2787165E-01  0.4522449E+00  0.1209486E+00  0.6608030E+00  0.1467188E+00  0.1032938E+01  0.3242079E+00  0.1086223E+01  0.1135914E+00  0.9161330E+00  0.7835688E-01  0.7556784E+00  0.8677092E-01  0.5790430E+00  0.2127501E+00  0.1902445E+01  0.4789923E+00  0.1433770E+01  0.8104038E+00  0.2629857E+01  0.6511566E+00  0.1668877E+01  0.5822939E+00  0.1548796E+01  0.8924260E+00  0.2509247E+01  0.1736477E+01  0.3612890E+01  0.8327374E+00  0.1750170E+01  0.6152865E-01  0.6704011E+00  0.1300900E+01  0.1767342E+01  0.1388314E+00  0.7151343E+00  0.0000000E+00  0.0000000E+00  0.0000000E+00  0.0000000E+00  0.1446181E-01  0.2303361E+00
  0.3809997E+01  0.1082921E+01  0.9063691E-01  0.1093433E+01  0.4574276E-01  0.5853890E+00  0.1347916E+00  0.1498370E+01  0.3950824E+00  0.1331845E+01  0.3697635E+00  0.9152631E+00  0.2175968E+00  0.9375902E+00  0.3147361E+00  0.8201516E+00  0.2064900E+00  0.9379324E+00  0.2193140E+00  0.1286317E+01  0.3374785E+00  0.7821809E+00  0.2640749E+00  0.1026691E+01  0.2134788E+00  0.1982669E+01  0.4195277E+00  0.9051822E+00  0.1608878E+00  0.9131560E+00  0.2027804E+00  0.1370348E+01  0.3473718E+00  0.1514763E+01  0.3621913E+00  0.7301475E+00  0.1787946E+00  0.7965478E+00  0.2656367E+00  0.8431553E+00  0.1930927E+00  0.6608926E+00  0.2405053E+00  0.1504478E+01  0.3646244E+00  0.9754642E+00  0.2079372E+00  0.1125232E+01  0.4636756E-01  0.9294136E+00  0.1209655E+00  0.1334367E+01  0.2602336E+00  0.1117331E+01  0.2388638E+00  0.1053844E+01  0.1636765E+00  0.1053247E+01  0.2347557E+00  0.9245515E+00  0.1534147E+00  0.9580651E+00  0.1569656E+00  0.1656500E+01  0.2675009E+00  0.1048029E+01  0.2180879E+00  0.1037489E+01  0.1534523E+00  0.1017391E+01  0.2111798E+00  0.1129737E+01  0.1288531E+00  0.9222189E+00  0.1437825E+00  0.1299238E+01  0.2385551E+00  0.9751649E+00  0.2102967E+00  0.9866294E+00  0.1478586E+00  0.1100151E+01  0.2189469E+00  0.9660926E+00  0.1468838E+00  0.8596087E+00  0.1938848E+00  0.9878024E+00  0.2112218E+00  0.9661874E+00  0.1455400E+00  0.4581061E+00  0.8268400E+00  0.1264708E+01  0.1783672E+01  0.1236236E+01  0.1742762E+01  0.1110397E+01  0.1188212E+01  0.6716871E+00  0.1304238E+01  0.8595017E+00  0.1042797E+01  0.1045094E+01  0.1150351E+01  0.1899391E+00  0.6324605E+00  0.2465368E+00  0.7209485E+00  0.4212753E+00  0.6675870E+00  0.2152812E+01  0.2149224E+01  0.3718169E+00  0.5233139E+00  0.7409174E+00  0.8979837E+00  0.1672700E+01  0.1885654E+01  0.2113172E+01  0.2130652E+01  0.1233369E+01  0.1156478E+01  0.1428825E+01  0.1756240E+01  0.1041489E+01  0.1051776E+01  0.1243058E+01  0.1641402E+01  0.2988537E+01  0.2507718E+01  0.1292278E+01  0.1174451E+01  0.4260926E+00  0.2714994E+01  0.3183531E+00  0.1627510E+01  0.5189939E+00  0.1507228E+01  0.6258183E+00  0.2302984E+01  0.6569859E+00  0.1667070E+01  0.6699969E+00  0.1677617E+01  0.8126894E+00  0.2377448E+01  0.1161136E+01  0.2899326E+01  0.4876153E+00  0.1323407E+01  0.1677152E+00  0.1096809E+01  0.1341731E+01  0.1771636E+01  0.2251721E+00  0.8993191E+00  0.3261112E-01  0.4851606E+00  0.4814036E-01  0.5888329E+00  0.1247469E+00  0.6706942E+00  0.1594320E+00  0.1070243E+01  0.3346530E+00  0.1085450E+01  0.1185382E+00  0.9194583E+00  0.9679671E-01  0.8321392E+00  0.1019765E+00  0.6148568E+00  0.2505697E+00  0.2045859E+01  0.5008342E+00  0.1459875E+01  0.7910413E+00  0.2569765E+01  0.6518397E+00  0.1654819E+01  0.5437998E+00  0.1512955E+01  0.9711019E+00  0.2648323E+01  0.1667749E+01  0.3536765E+01  0.8574666E+00  0.1763723E+01  0.8023347E-01  0.7584838E+00  0.1358318E+01  0.1784734E+01  0.1565854E+00  0.7470921E+00  0.0000000E+00  0.0000000E+00  0.0000000E+00  0.0000000E+00  0.2251675E-01  0.2880968E+00
  0.3839997E+01  0.1079208E+01  0.8963909E-01  0.1079204E+01  0.4500331E-01  0.6044076E+00  0.1350202E+00  0.1492224E+01  0.3913041E+00  0.1290845E+01  0.3644164E+00  0.9038522E+00  0.2133581E+00  0.9387063E+00  0.3112667E+00  0.8323554E+00  0.2058666E+00  0.9284034E+00  0.2177118E+00  0.1240901E+01  0.3292608E+00  0.7947038E+00  0.2647794E+00  0.1011497E+01  0.2118823E+00  0.1943055E+01  0.4026651E+00  0.9063759E+00  0.1634729E+00  0.9169932E+00  0.1990533E+00  0.1358609E+01  0.3468760E+00  0.1480674E+01  0.3579828E+00  0.7330378E+00  0.1799348E+00  0.8155566E+00  0.2654650E+00  0.8516990E+00  0.1920121E+00  0.6651654E+00  0.2426063E+00  0.1468005E+01  0.3571567E+00  0.9875923E+00  0.2074001E+00  0.1122585E+01  0.4600010E-01  0.8978089E+00  0.1179660E+00  0.1331678E+01  0.2580156E+00  0.1131418E+01  0.2414171E+00  0.1056508E+01  0.1649688E+00  0.1060212E+01  0.2318108E+00  0.9190485E+00  0.1545871E+00  0.9625282E+00  0.1550309E+00  0.1674914E+01  0.2702177E+00  0.1029514E+01  0.2137873E+00  0.1045777E+01  0.1512227E+00  0.1044813E+01  0.2156452E+00  0.1136449E+01  0.1284962E+00  0.9318817E+00  0.1426913E+00  0.1297442E+01  0.2378436E+00  0.9912536E+00  0.2082644E+00  0.9889672E+00  0.1474721E+00  0.1100265E+01  0.2169111E+00  0.9756351E+00  0.1426476E+00  0.8636596E+00  0.1936842E+00  0.1005458E+01  0.2065216E+00  0.9677306E+00  0.1467627E+00  0.4863727E+00  0.8391266E+00  0.1284660E+01  0.1764096E+01  0.1130032E+01  0.1680970E+01  0.1110703E+01  0.1171025E+01  0.7215540E+00  0.1345483E+01  0.8660352E+00  0.1034433E+01  0.1012889E+01  0.1115416E+01  0.2127794E+00  0.6645523E+00  0.2723093E+00  0.7593325E+00  0.4266255E+00  0.6775633E+00  0.1913385E+01  0.1985605E+01  0.3764618E+00  0.5185170E+00  0.7727389E+00  0.9155467E+00  0.1686959E+01  0.1877416E+01  0.2010271E+01  0.2073572E+01  0.1282899E+01  0.1142753E+01  0.1497247E+01  0.1784656E+01  0.1066731E+01  0.1069976E+01  0.1267045E+01  0.1648817E+01  0.2730412E+01  0.2380303E+01  0.1290980E+01  0.1164441E+01  0.4266074E+00  0.2708552E+01  0.3461722E+00  0.1693672E+01  0.5275956E+00  0.1488806E+01  0.5815187E+00  0.2182549E+01  0.6542070E+00  0.1630171E+01  0.7084265E+00  0.1701268E+01  0.8234828E+00  0.2392372E+01  0.1167548E+01  0.2872316E+01  0.4904732E+00  0.1318691E+01  0.1921155E+00  0.1158341E+01  0.1318130E+01  0.1731713E+01  0.2229413E+00  0.8824327E+00  0.3618016E-01  0.5068910E+00  0.4637190E-01  0.5734458E+00  0.1345278E+00  0.6916572E+00  0.1472732E+00  0.1018194E+01  0.3393824E+00  0.1093627E+01  0.1263775E+00  0.9451659E+00  0.1044650E+00  0.8571633E+00  0.9987880E-01  0.6143273E+00  0.2347526E+00  0.1965541E+01  0.4844028E+00  0.1408195E+01  0.8019730E+00  0.2568416E+01  0.6863825E+00  0.1691264E+01  0.5585744E+00  0.1509951E+01  0.1035467E+01  0.2687156E+01  0.1663261E+01  0.3473648E+01  0.9111346E+00  0.1790862E+01  0.9885936E-01  0.8341709E+00  0.1386211E+01  0.1808343E+01  0.1895615E+00  0.8205648E+00  0.0000000E+00  0.0000000E+00  0.0000000E+00  0.0000000E+00  0.2012860E-01  0.2672666E+00
  0.3869997E+01  0.1076893E+01  0.8956555E-01  0.1066718E+01  0.4438384E-01  0.6257256E+00  0.1369423E+00  0.1485611E+01  0.3822533E+00  0.1240568E+01  0.3533874E+00  0.9077252E+00  0.2101590E+00  0.9365903E+00  0.3065024E+00  0.8384223E+00  0.2049598E+00  0.9242139E+00  0.2156563E+00  0.1202338E+01  0.3189828E+00  0.8119853E+00  0.2638927E+00  0.1001454E+01  0.2069796E+00  0.1878940E+01  0.3973393E+00  0.9058523E+00  0.1620356E+00  0.9189721E+00  0.1994200E+00  0.1342090E+01  0.3391743E+00  0.1442996E+01  0.3502044E+00  0.7373864E+00  0.1776674E+00  0.8313938E+00  0.2671019E+00  0.8577518E+00  0.1921119E+00  0.6669478E+00  0.2401720E+00  0.1427532E+01  0.3446198E+00  0.9887277E+00  0.2079149E+00  0.1119745E+01  0.4500485E-01  0.8729238E+00  0.1158261E+00  0.1328603E+01  0.2556544E+00  0.1139399E+01  0.2384030E+00  0.1057530E+01  0.1619438E+00  0.1066393E+01  0.2316995E+00  0.9225149E+00  0.1503208E+00  0.9672179E+00  0.1565619E+00  0.1681870E+01  0.2710465E+00  0.1010363E+01  0.2075616E+00  0.1055873E+01  0.1506446E+00  0.1067061E+01  0.2160040E+00  0.1143584E+01  0.1278120E+00  0.9453297E+00  0.1432844E+00  0.1299153E+01  0.2358175E+00  0.1002687E+01  0.2048978E+00  0.9930367E+00  0.1443006E+00  0.1094385E+01  0.2168639E+00  0.9809371E+00  0.1458514E+00  0.8717627E+00  0.1939626E+00  0.1019785E+01  0.2090602E+00  0.9659806E+00  0.1444980E+00  0.5513855E+00  0.8871942E+00  0.1359705E+01  0.1829743E+01  0.9544823E+00  0.1527261E+01  0.1104867E+01  0.1164189E+01  0.7283309E+00  0.1356761E+01  0.8610008E+00  0.1025071E+01  0.9884433E+00  0.1103524E+01  0.2371420E+00  0.6966634E+00  0.2969539E+00  0.7860587E+00  0.4429513E+00  0.6805338E+00  0.1675901E+01  0.1857605E+01  0.3887266E+00  0.5187207E+00  0.7816166E+00  0.9041735E+00  0.1702247E+01  0.1891588E+01  0.1865262E+01  0.1958493E+01  0.1328245E+01  0.1168913E+01  0.1595391E+01  0.1826540E+01  0.1140938E+01  0.1095036E+01  0.1262560E+01  0.1622812E+01  0.2471202E+01  0.2231872E+01  0.1348432E+01  0.1194603E+01  0.5009623E+00  0.2951974E+01  0.3425859E+00  0.1688750E+01  0.5391012E+00  0.1492606E+01  0.5719471E+00  0.2152336E+01  0.6614007E+00  0.1654568E+01  0.7373657E+00  0.1741482E+01  0.8353488E+00  0.2383333E+01  0.1089665E+01  0.2754049E+01  0.5064744E+00  0.1313073E+01  0.2553703E+00  0.1328358E+01  0.1302813E+01  0.1725404E+01  0.2370591E+00  0.9108496E+00  0.4214337E-01  0.5425702E+00  0.5318118E-01  0.6090109E+00  0.1424875E+00  0.7094103E+00  0.1374692E+00  0.9911743E+00  0.3479345E+00  0.1102716E+01  0.1008428E+00  0.8399664E+00  0.1229199E+00  0.9212524E+00  0.1073649E+00  0.6360158E+00  0.3355445E+00  0.2324096E+01  0.5097627E+00  0.1422958E+01  0.7936855E+00  0.2539845E+01  0.6963116E+00  0.1674044E+01  0.5757562E+00  0.1526555E+01  0.1062550E+01  0.2693544E+01  0.1558829E+01  0.3341937E+01  0.8850140E+00  0.1766774E+01  0.1204141E+00  0.9119616E+00  0.1414331E+01  0.1783094E+01  0.1828678E+00  0.7950030E+00  0.0000000E+00  0.0000000E+00  0.0000000E+00  0.0000000E+00  0.2458365E-01  0.2928768E+00
[truncated: 2,527,409 more chars]
