# Supplementary material for: Visualising reaction complexes in amine-based unloaded and CO2-loaded carbon capture solutions
Source: Nat Commun. 2026 Mar 12;17:3828. doi: 10.1038/s41467-026-70391-6 (PMC13121631; doi:10.1038/s41467-026-70391-6)
Supplement: Supplementary file 3 — Source Data [file 41467_2026_70391_MOESM3_ESM.zip › Source data/NaCarb130624box.EPSR.z03]

#    r              H1z-H2z        H2z-H1z        H1z-O1z        O1z-H1z        H1z-C1c        C1c-H1z        H1z-C2c        C2c-H1z        H1z-H1c        H1c-H1z        H1z-N1c        N1c-H1z        H1z-O1c        O1c-H1z        H1z-H2c        H2c-H1z        H1z-C3c        C3c-H1z        H1z-O2c        O2c-H1z        C2z-C2z        C2z-C2z        C2z-H2z        H2z-C2z        C2z-O1z        O1z-C2z        C2z-C1c        C1c-C2z        C2z-C2c        C2c-C2z        C2z-H1c        H1c-C2z        C2z-N1c        N1c-C2z        C2z-O1c        O1c-C2z        C2z-H2c        H2c-C2z        C2z-C3c        C3c-C2z        C2z-O2c        O2c-C2z        H2z-H2z        H2z-H2z        H2z-O1z        O1z-H2z        H2z-C1c        C1c-H2z        H2z-C2c        C2c-H2z        H2z-H1c        H1c-H2z        H2z-N1c        N1c-H2z        H2z-O1c        O1c-H2z        H2z-H2c        H2c-H2z        H2z-C3c        C3c-H2z        H2z-O2c        O2c-H2z        O1z-O1z        O1z-O1z        O1z-C1c        C1c-O1z        O1z-C2c        C2c-O1z        O1z-H1c        H1c-O1z        O1z-N1c        N1c-O1z        O1z-O1c        O1c-O1z        O1z-H2c        H2c-O1z        O1z-C3c        C3c-O1z        O1z-O2c        O2c-O1z        C1c-C1c        C1c-C1c        C1c-C2c        C2c-C1c        C1c-H1c        H1c-C1c        C1c-N1c        N1c-C1c        C1c-O1c        O1c-C1c        C1c-H2c        H2c-C1c        C1c-C3c        C3c-C1c        C1c-O2c        O2c-C1c        C2c-C2c        C2c-C2c        C2c-H1c        H1c-C2c        C2c-N1c        N1c-C2c        C2c-O1c        O1c-C2c        C2c-H2c        H2c-C2c        C2c-C3c        C3c-C2c        C2c-O2c        O2c-C2c        H1c-H1c        H1c-H1c        H1c-N1c        N1c-H1c        H1c-O1c        O1c-H1c        H1c-H2c        H2c-H1c        H1c-C3c        C3c-H1c        H1c-O2c        O2c-H1c        N1c-N1c        N1c-N1c        N1c-O1c        O1c-N1c        N1c-H2c        H2c-N1c        N1c-C3c        C3c-N1c        N1c-O2c        O2c-N1c        O1c-O1c        O1c-O1c        O1c-H2c        H2c-O1c        O1c-C3c        C3c-O1c        O1c-O2c        O2c-O1c        H2c-H2c        H2c-H2c        H2c-C3c        C3c-H2c        H2c-O2c        O2c-H2c        C3c-C3c        C3c-C3c        C3c-O2c        O2c-C3c        O2c-O2c        O2c-O2c    
  0.0000000E+00  0.0000000E+00  0.0000000E+00  0.0000000E+00  0.0000000E+00  0.0000000E+00  0.0000000E+00  0.0000000E+00  0.0000000E+00  0.0000000E+00  0.0000000E+00  0.0000000E+00  0.0000000E+00  0.0000000E+00  0.0000000E+00  0.0000000E+00  0.0000000E+00  0.0000000E+00  0.0000000E+00  0.0000000E+00  0.0000000E+00  0.0000000E+00  0.0000000E+00  0.0000000E+00  0.0000000E+00  0.0000000E+00  0.0000000E+00  0.0000000E+00  0.0000000E+00  0.0000000E+00  0.0000000E+00  0.0000000E+00  0.0000000E+00  0.0000000E+00  0.0000000E+00  0.0000000E+00  0.0000000E+00  0.0000000E+00  0.0000000E+00  0.0000000E+00  0.0000000E+00  0.0000000E+00  0.0000000E+00  0.0000000E+00  0.0000000E+00  0.0000000E+00  0.0000000E+00  0.0000000E+00  0.0000000E+00  0.0000000E+00  0.0000000E+00  0.0000000E+00  0.0000000E+00  0.0000000E+00  0.0000000E+00  0.0000000E+00  0.0000000E+00  0.0000000E+00  0.0000000E+00  0.0000000E+00  0.0000000E+00  0.0000000E+00  0.0000000E+00  0.0000000E+00  0.0000000E+00  0.0000000E+00  0.0000000E+00  0.0000000E+00  0.0000000E+00  0.0000000E+00  0.0000000E+00  0.0000000E+00  0.0000000E+00  0.0000000E+00  0.0000000E+00  0.0000000E+00  0.0000000E+00  0.0000000E+00  0.0000000E+00  0.0000000E+00  0.0000000E+00  0.0000000E+00  0.0000000E+00  0.0000000E+00  0.0000000E+00  0.0000000E+00  0.0000000E+00  0.0000000E+00  0.0000000E+00  0.0000000E+00  0.0000000E+00  0.0000000E+00  0.0000000E+00  0.0000000E+00  0.0000000E+00  0.0000000E+00  0.0000000E+00  0.0000000E+00  0.0000000E+00  0.0000000E+00  0.0000000E+00  0.0000000E+00  0.0000000E+00  0.0000000E+00  0.0000000E+00  0.0000000E+00  0.0000000E+00  0.0000000E+00  0.0000000E+00  0.0000000E+00  0.0000000E+00  0.0000000E+00  0.0000000E+00  0.0000000E+00  0.0000000E+00  0.0000000E+00  0.0000000E+00  0.0000000E+00  0.0000000E+00  0.0000000E+00  0.0000000E+00  0.0000000E+00  0.0000000E+00  0.0000000E+00  0.0000000E+00  0.0000000E+00  0.0000000E+00  0.0000000E+00  0.0000000E+00  0.0000000E+00  0.0000000E+00  0.0000000E+00  0.0000000E+00  0.0000000E+00  0.0000000E+00  0.0000000E+00  0.0000000E+00  0.0000000E+00  0.0000000E+00  0.0000000E+00  0.0000000E+00  0.0000000E+00  0.0000000E+00  0.0000000E+00  0.0000000E+00  0.0000000E+00  0.0000000E+00  0.0000000E+00  0.0000000E+00  0.0000000E+00  0.0000000E+00  0.0000000E+00  0.0000000E+00
  0.7500000E-02  0.0000000E+00  0.0000000E+00  0.0000000E+00  0.0000000E+00  0.0000000E+00  0.0000000E+00  0.0000000E+00  0.0000000E+00  0.0000000E+00  0.0000000E+00  0.0000000E+00  0.0000000E+00  0.0000000E+00  0.0000000E+00  0.0000000E+00  0.0000000E+00  0.0000000E+00  0.0000000E+00  0.0000000E+00  0.0000000E+00  0.0000000E+00  0.0000000E+00  0.0000000E+00  0.0000000E+00  0.0000000E+00  0.0000000E+00  0.0000000E+00  0.0000000E+00  0.0000000E+00  0.0000000E+00  0.0000000E+00  0.0000000E+00  0.0000000E+00  0.0000000E+00  0.0000000E+00  0.0000000E+00  0.0000000E+00  0.0000000E+00  0.0000000E+00  0.0000000E+00  0.0000000E+00  0.0000000E+00  0.0000000E+00  0.0000000E+00  0.0000000E+00  0.0000000E+00  0.0000000E+00  0.0000000E+00  0.0000000E+00  0.0000000E+00  0.0000000E+00  0.0000000E+00  0.0000000E+00  0.0000000E+00  0.0000000E+00  0.0000000E+00  0.0000000E+00  0.0000000E+00  0.0000000E+00  0.0000000E+00  0.0000000E+00  0.0000000E+00  0.0000000E+00  0.0000000E+00  0.0000000E+00  0.0000000E+00  0.0000000E+00  0.0000000E+00  0.0000000E+00  0.0000000E+00  0.0000000E+00  0.0000000E+00  0.0000000E+00  0.0000000E+00  0.0000000E+00  0.0000000E+00  0.0000000E+00  0.0000000E+00  0.0000000E+00  0.0000000E+00  0.0000000E+00  0.0000000E+00  0.0000000E+00  0.0000000E+00  0.0000000E+00  0.0000000E+00  0.0000000E+00  0.0000000E+00  0.0000000E+00  0.0000000E+00  0.0000000E+00  0.0000000E+00  0.0000000E+00  0.0000000E+00  0.0000000E+00  0.0000000E+00  0.0000000E+00  0.0000000E+00  0.0000000E+00  0.0000000E+00  0.0000000E+00  0.0000000E+00  0.0000000E+00  0.0000000E+00  0.0000000E+00  0.0000000E+00  0.0000000E+00  0.0000000E+00  0.0000000E+00  0.0000000E+00  0.0000000E+00  0.0000000E+00  0.0000000E+00  0.0000000E+00  0.0000000E+00  0.0000000E+00  0.0000000E+00  0.0000000E+00  0.0000000E+00  0.0000000E+00  0.0000000E+00  0.0000000E+00  0.0000000E+00  0.0000000E+00  0.0000000E+00  0.0000000E+00  0.0000000E+00  0.0000000E+00  0.0000000E+00  0.0000000E+00  0.0000000E+00  0.0000000E+00  0.0000000E+00  0.0000000E+00  0.0000000E+00  0.0000000E+00  0.0000000E+00  0.0000000E+00  0.0000000E+00  0.0000000E+00  0.0000000E+00  0.0000000E+00  0.0000000E+00  0.0000000E+00  0.0000000E+00  0.0000000E+00  0.0000000E+00  0.0000000E+00  0.0000000E+00  0.0000000E+00  0.0000000E+00  0.0000000E+00
  0.3000000E-01  0.0000000E+00  0.0000000E+00  0.0000000E+00  0.0000000E+00  0.0000000E+00  0.0000000E+00  0.0000000E+00  0.0000000E+00  0.0000000E+00  0.0000000E+00  0.0000000E+00  0.0000000E+00  0.0000000E+00  0.0000000E+00  0.0000000E+00  0.0000000E+00  0.0000000E+00  0.0000000E+00  0.0000000E+00  0.0000000E+00  0.0000000E+00  0.0000000E+00  0.0000000E+00  0.0000000E+00  0.0000000E+00  0.0000000E+00  0.0000000E+00  0.0000000E+00  0.0000000E+00  0.0000000E+00  0.0000000E+00  0.0000000E+00  0.0000000E+00  0.0000000E+00  0.0000000E+00  0.0000000E+00  0.0000000E+00  0.0000000E+00  0.0000000E+00  0.0000000E+00  0.0000000E+00  0.0000000E+00  0.0000000E+00  0.0000000E+00  0.0000000E+00  0.0000000E+00  0.0000000E+00  0.0000000E+00  0.0000000E+00  0.0000000E+00  0.0000000E+00  0.0000000E+00  0.0000000E+00  0.0000000E+00  0.0000000E+00  0.0000000E+00  0.0000000E+00  0.0000000E+00  0.0000000E+00  0.0000000E+00  0.0000000E+00  0.0000000E+00  0.0000000E+00  0.0000000E+00  0.0000000E+00  0.0000000E+00  0.0000000E+00  0.0000000E+00  0.0000000E+00  0.0000000E+00  0.0000000E+00  0.0000000E+00  0.0000000E+00  0.0000000E+00  0.0000000E+00  0.0000000E+00  0.0000000E+00  0.0000000E+00  0.0000000E+00  0.0000000E+00  0.0000000E+00  0.0000000E+00  0.0000000E+00  0.0000000E+00  0.0000000E+00  0.0000000E+00  0.0000000E+00  0.0000000E+00  0.0000000E+00  0.0000000E+00  0.0000000E+00  0.0000000E+00  0.0000000E+00  0.0000000E+00  0.0000000E+00  0.0000000E+00  0.0000000E+00  0.0000000E+00  0.0000000E+00  0.0000000E+00  0.0000000E+00  0.0000000E+00  0.0000000E+00  0.0000000E+00  0.0000000E+00  0.0000000E+00  0.0000000E+00  0.0000000E+00  0.0000000E+00  0.0000000E+00  0.0000000E+00  0.0000000E+00  0.0000000E+00  0.0000000E+00  0.0000000E+00  0.0000000E+00  0.0000000E+00  0.0000000E+00  0.0000000E+00  0.0000000E+00  0.0000000E+00  0.0000000E+00  0.0000000E+00  0.0000000E+00  0.0000000E+00  0.0000000E+00  0.0000000E+00  0.0000000E+00  0.0000000E+00  0.0000000E+00  0.0000000E+00  0.0000000E+00  0.0000000E+00  0.0000000E+00  0.0000000E+00  0.0000000E+00  0.0000000E+00  0.0000000E+00  0.0000000E+00  0.0000000E+00  0.0000000E+00  0.0000000E+00  0.0000000E+00  0.0000000E+00  0.0000000E+00  0.0000000E+00  0.0000000E+00  0.0000000E+00  0.0000000E+00  0.0000000E+00  0.0000000E+00  0.0000000E+00
  0.5999999E-01  0.0000000E+00  0.0000000E+00  0.0000000E+00  0.0000000E+00  0.0000000E+00  0.0000000E+00  0.0000000E+00  0.0000000E+00  0.0000000E+00  0.0000000E+00  0.0000000E+00  0.0000000E+00  0.0000000E+00  0.0000000E+00  0.0000000E+00  0.0000000E+00  0.0000000E+00  0.0000000E+00  0.0000000E+00  0.0000000E+00  0.0000000E+00  0.0000000E+00  0.0000000E+00  0.0000000E+00  0.0000000E+00  0.0000000E+00  0.0000000E+00  0.0000000E+00  0.0000000E+00  0.0000000E+00  0.0000000E+00  0.0000000E+00  0.0000000E+00  0.0000000E+00  0.0000000E+00  0.0000000E+00  0.0000000E+00  0.0000000E+00  0.0000000E+00  0.0000000E+00  0.0000000E+00  0.0000000E+00  0.0000000E+00  0.0000000E+00  0.0000000E+00  0.0000000E+00  0.0000000E+00  0.0000000E+00  0.0000000E+00  0.0000000E+00  0.0000000E+00  0.0000000E+00  0.0000000E+00  0.0000000E+00  0.0000000E+00  0.0000000E+00  0.0000000E+00  0.0000000E+00  0.0000000E+00  0.0000000E+00  0.0000000E+00  0.0000000E+00  0.0000000E+00  0.0000000E+00  0.0000000E+00  0.0000000E+00  0.0000000E+00  0.0000000E+00  0.0000000E+00  0.0000000E+00  0.0000000E+00  0.0000000E+00  0.0000000E+00  0.0000000E+00  0.0000000E+00  0.0000000E+00  0.0000000E+00  0.0000000E+00  0.0000000E+00  0.0000000E+00  0.0000000E+00  0.0000000E+00  0.0000000E+00  0.0000000E+00  0.0000000E+00  0.0000000E+00  0.0000000E+00  0.0000000E+00  0.0000000E+00  0.0000000E+00  0.0000000E+00  0.0000000E+00  0.0000000E+00  0.0000000E+00  0.0000000E+00  0.0000000E+00  0.0000000E+00  0.0000000E+00  0.0000000E+00  0.0000000E+00  0.0000000E+00  0.0000000E+00  0.0000000E+00  0.0000000E+00  0.0000000E+00  0.0000000E+00  0.0000000E+00  0.0000000E+00  0.0000000E+00  0.0000000E+00  0.0000000E+00  0.0000000E+00  0.0000000E+00  0.0000000E+00  0.0000000E+00  0.0000000E+00  0.0000000E+00  0.0000000E+00  0.0000000E+00  0.0000000E+00  0.0000000E+00  0.0000000E+00  0.0000000E+00  0.0000000E+00  0.0000000E+00  0.0000000E+00  0.0000000E+00  0.0000000E+00  0.0000000E+00  0.0000000E+00  0.0000000E+00  0.0000000E+00  0.0000000E+00  0.0000000E+00  0.0000000E+00  0.0000000E+00  0.0000000E+00  0.0000000E+00  0.0000000E+00  0.0000000E+00  0.0000000E+00  0.0000000E+00  0.0000000E+00  0.0000000E+00  0.0000000E+00  0.0000000E+00  0.0000000E+00  0.0000000E+00  0.0000000E+00  0.0000000E+00  0.0000000E+00  0.0000000E+00
  0.9000000E-01  0.0000000E+00  0.0000000E+00  0.0000000E+00  0.0000000E+00  0.0000000E+00  0.0000000E+00  0.0000000E+00  0.0000000E+00  0.0000000E+00  0.0000000E+00  0.0000000E+00  0.0000000E+00  0.0000000E+00  0.0000000E+00  0.0000000E+00  0.0000000E+00  0.0000000E+00  0.0000000E+00  0.0000000E+00  0.0000000E+00  0.0000000E+00  0.0000000E+00  0.0000000E+00  0.0000000E+00  0.0000000E+00  0.0000000E+00  0.0000000E+00  0.0000000E+00  0.0000000E+00  0.0000000E+00  0.0000000E+00  0.0000000E+00  0.0000000E+00  0.0000000E+00  0.0000000E+00  0.0000000E+00  0.0000000E+00  0.0000000E+00  0.0000000E+00  0.0000000E+00  0.0000000E+00  0.0000000E+00  0.0000000E+00  0.0000000E+00  0.0000000E+00  0.0000000E+00  0.0000000E+00  0.0000000E+00  0.0000000E+00  0.0000000E+00  0.0000000E+00  0.0000000E+00  0.0000000E+00  0.0000000E+00  0.0000000E+00  0.0000000E+00  0.0000000E+00  0.0000000E+00  0.0000000E+00  0.0000000E+00  0.0000000E+00  0.0000000E+00  0.0000000E+00  0.0000000E+00  0.0000000E+00  0.0000000E+00  0.0000000E+00  0.0000000E+00  0.0000000E+00  0.0000000E+00  0.0000000E+00  0.0000000E+00  0.0000000E+00  0.0000000E+00  0.0000000E+00  0.0000000E+00  0.0000000E+00  0.0000000E+00  0.0000000E+00  0.0000000E+00  0.0000000E+00  0.0000000E+00  0.0000000E+00  0.0000000E+00  0.0000000E+00  0.0000000E+00  0.0000000E+00  0.0000000E+00  0.0000000E+00  0.0000000E+00  0.0000000E+00  0.0000000E+00  0.0000000E+00  0.0000000E+00  0.0000000E+00  0.0000000E+00  0.0000000E+00  0.0000000E+00  0.0000000E+00  0.0000000E+00  0.0000000E+00  0.0000000E+00  0.0000000E+00  0.0000000E+00  0.0000000E+00  0.0000000E+00  0.0000000E+00  0.0000000E+00  0.0000000E+00  0.0000000E+00  0.0000000E+00  0.0000000E+00  0.0000000E+00  0.0000000E+00  0.0000000E+00  0.0000000E+00  0.0000000E+00  0.0000000E+00  0.0000000E+00  0.0000000E+00  0.0000000E+00  0.0000000E+00  0.0000000E+00  0.0000000E+00  0.0000000E+00  0.0000000E+00  0.0000000E+00  0.0000000E+00  0.0000000E+00  0.0000000E+00  0.0000000E+00  0.0000000E+00  0.0000000E+00  0.0000000E+00  0.0000000E+00  0.0000000E+00  0.0000000E+00  0.0000000E+00  0.0000000E+00  0.0000000E+00  0.0000000E+00  0.0000000E+00  0.0000000E+00  0.0000000E+00  0.0000000E+00  0.0000000E+00  0.0000000E+00  0.0000000E+00  0.0000000E+00  0.0000000E+00  0.0000000E+00  0.0000000E+00
  0.1200000E+00  0.0000000E+00  0.0000000E+00  0.0000000E+00  0.0000000E+00  0.0000000E+00  0.0000000E+00  0.0000000E+00  0.0000000E+00  0.0000000E+00  0.0000000E+00  0.0000000E+00  0.0000000E+00  0.0000000E+00  0.0000000E+00  0.0000000E+00  0.0000000E+00  0.0000000E+00  0.0000000E+00  0.0000000E+00  0.0000000E+00  0.0000000E+00  0.0000000E+00  0.0000000E+00  0.0000000E+00  0.0000000E+00  0.0000000E+00  0.0000000E+00  0.0000000E+00  0.0000000E+00  0.0000000E+00  0.0000000E+00  0.0000000E+00  0.0000000E+00  0.0000000E+00  0.0000000E+00  0.0000000E+00  0.0000000E+00  0.0000000E+00  0.0000000E+00  0.0000000E+00  0.0000000E+00  0.0000000E+00  0.0000000E+00  0.0000000E+00  0.0000000E+00  0.0000000E+00  0.0000000E+00  0.0000000E+00  0.0000000E+00  0.0000000E+00  0.0000000E+00  0.0000000E+00  0.0000000E+00  0.0000000E+00  0.0000000E+00  0.0000000E+00  0.0000000E+00  0.0000000E+00  0.0000000E+00  0.0000000E+00  0.0000000E+00  0.0000000E+00  0.0000000E+00  0.0000000E+00  0.0000000E+00  0.0000000E+00  0.0000000E+00  0.0000000E+00  0.0000000E+00  0.0000000E+00  0.0000000E+00  0.0000000E+00  0.0000000E+00  0.0000000E+00  0.0000000E+00  0.0000000E+00  0.0000000E+00  0.0000000E+00  0.0000000E+00  0.0000000E+00  0.0000000E+00  0.0000000E+00  0.0000000E+00  0.0000000E+00  0.0000000E+00  0.0000000E+00  0.0000000E+00  0.0000000E+00  0.0000000E+00  0.0000000E+00  0.0000000E+00  0.0000000E+00  0.0000000E+00  0.0000000E+00  0.0000000E+00  0.0000000E+00  0.0000000E+00  0.0000000E+00  0.0000000E+00  0.0000000E+00  0.0000000E+00  0.0000000E+00  0.0000000E+00  0.0000000E+00  0.0000000E+00  0.0000000E+00  0.0000000E+00  0.0000000E+00  0.0000000E+00  0.0000000E+00  0.0000000E+00  0.0000000E+00  0.0000000E+00  0.0000000E+00  0.0000000E+00  0.0000000E+00  0.0000000E+00  0.0000000E+00  0.0000000E+00  0.0000000E+00  0.0000000E+00  0.0000000E+00  0.0000000E+00  0.0000000E+00  0.0000000E+00  0.0000000E+00  0.0000000E+00  0.0000000E+00  0.0000000E+00  0.0000000E+00  0.0000000E+00  0.0000000E+00  0.0000000E+00  0.0000000E+00  0.0000000E+00  0.0000000E+00  0.0000000E+00  0.0000000E+00  0.0000000E+00  0.0000000E+00  0.0000000E+00  0.0000000E+00  0.0000000E+00  0.0000000E+00  0.0000000E+00  0.0000000E+00  0.0000000E+00  0.0000000E+00  0.0000000E+00  0.0000000E+00  0.0000000E+00  0.0000000E+00
  0.1500000E+00  0.0000000E+00  0.0000000E+00  0.0000000E+00  0.0000000E+00  0.0000000E+00  0.0000000E+00  0.0000000E+00  0.0000000E+00  0.0000000E+00  0.0000000E+00  0.0000000E+00  0.0000000E+00  0.0000000E+00  0.0000000E+00  0.0000000E+00  0.0000000E+00  0.0000000E+00  0.0000000E+00  0.0000000E+00  0.0000000E+00  0.0000000E+00  0.0000000E+00  0.0000000E+00  0.0000000E+00  0.0000000E+00  0.0000000E+00  0.0000000E+00  0.0000000E+00  0.0000000E+00  0.0000000E+00  0.0000000E+00  0.0000000E+00  0.0000000E+00  0.0000000E+00  0.0000000E+00  0.0000000E+00  0.0000000E+00  0.0000000E+00  0.0000000E+00  0.0000000E+00  0.0000000E+00  0.0000000E+00  0.0000000E+00  0.0000000E+00  0.0000000E+00  0.0000000E+00  0.0000000E+00  0.0000000E+00  0.0000000E+00  0.0000000E+00  0.0000000E+00  0.0000000E+00  0.0000000E+00  0.0000000E+00  0.0000000E+00  0.0000000E+00  0.0000000E+00  0.0000000E+00  0.0000000E+00  0.0000000E+00  0.0000000E+00  0.0000000E+00  0.0000000E+00  0.0000000E+00  0.0000000E+00  0.0000000E+00  0.0000000E+00  0.0000000E+00  0.0000000E+00  0.0000000E+00  0.0000000E+00  0.0000000E+00  0.0000000E+00  0.0000000E+00  0.0000000E+00  0.0000000E+00  0.0000000E+00  0.0000000E+00  0.0000000E+00  0.0000000E+00  0.0000000E+00  0.0000000E+00  0.0000000E+00  0.0000000E+00  0.0000000E+00  0.0000000E+00  0.0000000E+00  0.0000000E+00  0.0000000E+00  0.0000000E+00  0.0000000E+00  0.0000000E+00  0.0000000E+00  0.0000000E+00  0.0000000E+00  0.0000000E+00  0.0000000E+00  0.0000000E+00  0.0000000E+00  0.0000000E+00  0.0000000E+00  0.0000000E+00  0.0000000E+00  0.0000000E+00  0.0000000E+00  0.0000000E+00  0.0000000E+00  0.0000000E+00  0.0000000E+00  0.0000000E+00  0.0000000E+00  0.0000000E+00  0.0000000E+00  0.0000000E+00  0.0000000E+00  0.0000000E+00  0.0000000E+00  0.0000000E+00  0.0000000E+00  0.0000000E+00  0.0000000E+00  0.0000000E+00  0.0000000E+00  0.0000000E+00  0.0000000E+00  0.0000000E+00  0.0000000E+00  0.0000000E+00  0.0000000E+00  0.0000000E+00  0.0000000E+00  0.0000000E+00  0.0000000E+00  0.0000000E+00  0.0000000E+00  0.0000000E+00  0.0000000E+00  0.0000000E+00  0.0000000E+00  0.0000000E+00  0.0000000E+00  0.0000000E+00  0.0000000E+00  0.0000000E+00  0.0000000E+00  0.0000000E+00  0.0000000E+00  0.0000000E+00  0.0000000E+00  0.0000000E+00  0.0000000E+00  0.0000000E+00
  0.1800000E+00  0.0000000E+00  0.0000000E+00  0.0000000E+00  0.0000000E+00  0.0000000E+00  0.0000000E+00  0.0000000E+00  0.0000000E+00  0.0000000E+00  0.0000000E+00  0.0000000E+00  0.0000000E+00  0.0000000E+00  0.0000000E+00  0.0000000E+00  0.0000000E+00  0.0000000E+00  0.0000000E+00  0.0000000E+00  0.0000000E+00  0.0000000E+00  0.0000000E+00  0.0000000E+00  0.0000000E+00  0.0000000E+00  0.0000000E+00  0.0000000E+00  0.0000000E+00  0.0000000E+00  0.0000000E+00  0.0000000E+00  0.0000000E+00  0.0000000E+00  0.0000000E+00  0.0000000E+00  0.0000000E+00  0.0000000E+00  0.0000000E+00  0.0000000E+00  0.0000000E+00  0.0000000E+00  0.0000000E+00  0.0000000E+00  0.0000000E+00  0.0000000E+00  0.0000000E+00  0.0000000E+00  0.0000000E+00  0.0000000E+00  0.0000000E+00  0.0000000E+00  0.0000000E+00  0.0000000E+00  0.0000000E+00  0.0000000E+00  0.0000000E+00  0.0000000E+00  0.0000000E+00  0.0000000E+00  0.0000000E+00  0.0000000E+00  0.0000000E+00  0.0000000E+00  0.0000000E+00  0.0000000E+00  0.0000000E+00  0.0000000E+00  0.0000000E+00  0.0000000E+00  0.0000000E+00  0.0000000E+00  0.0000000E+00  0.0000000E+00  0.0000000E+00  0.0000000E+00  0.0000000E+00  0.0000000E+00  0.0000000E+00  0.0000000E+00  0.0000000E+00  0.0000000E+00  0.0000000E+00  0.0000000E+00  0.0000000E+00  0.0000000E+00  0.0000000E+00  0.0000000E+00  0.0000000E+00  0.0000000E+00  0.0000000E+00  0.0000000E+00  0.0000000E+00  0.0000000E+00  0.0000000E+00  0.0000000E+00  0.0000000E+00  0.0000000E+00  0.0000000E+00  0.0000000E+00  0.0000000E+00  0.0000000E+00  0.0000000E+00  0.0000000E+00  0.0000000E+00  0.0000000E+00  0.0000000E+00  0.0000000E+00  0.0000000E+00  0.0000000E+00  0.0000000E+00  0.0000000E+00  0.0000000E+00  0.0000000E+00  0.0000000E+00  0.0000000E+00  0.0000000E+00  0.0000000E+00  0.0000000E+00  0.0000000E+00  0.0000000E+00  0.0000000E+00  0.0000000E+00  0.0000000E+00  0.0000000E+00  0.0000000E+00  0.0000000E+00  0.0000000E+00  0.0000000E+00  0.0000000E+00  0.0000000E+00  0.0000000E+00  0.0000000E+00  0.0000000E+00  0.0000000E+00  0.0000000E+00  0.0000000E+00  0.0000000E+00  0.0000000E+00  0.0000000E+00  0.0000000E+00  0.0000000E+00  0.0000000E+00  0.0000000E+00  0.0000000E+00  0.0000000E+00  0.0000000E+00  0.0000000E+00  0.0000000E+00  0.0000000E+00  0.0000000E+00  0.0000000E+00  0.0000000E+00
  0.2100000E+00  0.0000000E+00  0.0000000E+00  0.0000000E+00  0.0000000E+00  0.0000000E+00  0.0000000E+00  0.0000000E+00  0.0000000E+00  0.0000000E+00  0.0000000E+00  0.0000000E+00  0.0000000E+00  0.0000000E+00  0.0000000E+00  0.0000000E+00  0.0000000E+00  0.0000000E+00  0.0000000E+00  0.0000000E+00  0.0000000E+00  0.0000000E+00  0.0000000E+00  0.0000000E+00  0.0000000E+00  0.0000000E+00  0.0000000E+00  0.0000000E+00  0.0000000E+00  0.0000000E+00  0.0000000E+00  0.0000000E+00  0.0000000E+00  0.0000000E+00  0.0000000E+00  0.0000000E+00  0.0000000E+00  0.0000000E+00  0.0000000E+00  0.0000000E+00  0.0000000E+00  0.0000000E+00  0.0000000E+00  0.0000000E+00  0.0000000E+00  0.0000000E+00  0.0000000E+00  0.0000000E+00  0.0000000E+00  0.0000000E+00  0.0000000E+00  0.0000000E+00  0.0000000E+00  0.0000000E+00  0.0000000E+00  0.0000000E+00  0.0000000E+00  0.0000000E+00  0.0000000E+00  0.0000000E+00  0.0000000E+00  0.0000000E+00  0.0000000E+00  0.0000000E+00  0.0000000E+00  0.0000000E+00  0.0000000E+00  0.0000000E+00  0.0000000E+00  0.0000000E+00  0.0000000E+00  0.0000000E+00  0.0000000E+00  0.0000000E+00  0.0000000E+00  0.0000000E+00  0.0000000E+00  0.0000000E+00  0.0000000E+00  0.0000000E+00  0.0000000E+00  0.0000000E+00  0.0000000E+00  0.0000000E+00  0.0000000E+00  0.0000000E+00  0.0000000E+00  0.0000000E+00  0.0000000E+00  0.0000000E+00  0.0000000E+00  0.0000000E+00  0.0000000E+00  0.0000000E+00  0.0000000E+00  0.0000000E+00  0.0000000E+00  0.0000000E+00  0.0000000E+00  0.0000000E+00  0.0000000E+00  0.0000000E+00  0.0000000E+00  0.0000000E+00  0.0000000E+00  0.0000000E+00  0.0000000E+00  0.0000000E+00  0.0000000E+00  0.0000000E+00  0.0000000E+00  0.0000000E+00  0.0000000E+00  0.0000000E+00  0.0000000E+00  0.0000000E+00  0.0000000E+00  0.0000000E+00  0.0000000E+00  0.0000000E+00  0.0000000E+00  0.0000000E+00  0.0000000E+00  0.0000000E+00  0.0000000E+00  0.0000000E+00  0.0000000E+00  0.0000000E+00  0.0000000E+00  0.0000000E+00  0.0000000E+00  0.0000000E+00  0.0000000E+00  0.0000000E+00  0.0000000E+00  0.0000000E+00  0.0000000E+00  0.0000000E+00  0.0000000E+00  0.0000000E+00  0.0000000E+00  0.0000000E+00  0.0000000E+00  0.0000000E+00  0.0000000E+00  0.0000000E+00  0.0000000E+00  0.0000000E+00  0.0000000E+00  0.0000000E+00  0.0000000E+00  0.0000000E+00  0.0000000E+00
  0.2400000E+00  0.0000000E+00  0.0000000E+00  0.0000000E+00  0.0000000E+00  0.0000000E+00  0.0000000E+00  0.0000000E+00  0.0000000E+00  0.0000000E+00  0.0000000E+00  0.0000000E+00  0.0000000E+00  0.0000000E+00  0.0000000E+00  0.0000000E+00  0.0000000E+00  0.0000000E+00  0.0000000E+00  0.0000000E+00  0.0000000E+00  0.0000000E+00  0.0000000E+00  0.0000000E+00  0.0000000E+00  0.0000000E+00  0.0000000E+00  0.0000000E+00  0.0000000E+00  0.0000000E+00  0.0000000E+00  0.0000000E+00  0.0000000E+00  0.0000000E+00  0.0000000E+00  0.0000000E+00  0.0000000E+00  0.0000000E+00  0.0000000E+00  0.0000000E+00  0.0000000E+00  0.0000000E+00  0.0000000E+00  0.0000000E+00  0.0000000E+00  0.0000000E+00  0.0000000E+00  0.0000000E+00  0.0000000E+00  0.0000000E+00  0.0000000E+00  0.0000000E+00  0.0000000E+00  0.0000000E+00  0.0000000E+00  0.0000000E+00  0.0000000E+00  0.0000000E+00  0.0000000E+00  0.0000000E+00  0.0000000E+00  0.0000000E+00  0.0000000E+00  0.0000000E+00  0.0000000E+00  0.0000000E+00  0.0000000E+00  0.0000000E+00  0.0000000E+00  0.0000000E+00  0.0000000E+00  0.0000000E+00  0.0000000E+00  0.0000000E+00  0.0000000E+00  0.0000000E+00  0.0000000E+00  0.0000000E+00  0.0000000E+00  0.0000000E+00  0.0000000E+00  0.0000000E+00  0.0000000E+00  0.0000000E+00  0.0000000E+00  0.0000000E+00  0.0000000E+00  0.0000000E+00  0.0000000E+00  0.0000000E+00  0.0000000E+00  0.0000000E+00  0.0000000E+00  0.0000000E+00  0.0000000E+00  0.0000000E+00  0.0000000E+00  0.0000000E+00  0.0000000E+00  0.0000000E+00  0.0000000E+00  0.0000000E+00  0.0000000E+00  0.0000000E+00  0.0000000E+00  0.0000000E+00  0.0000000E+00  0.0000000E+00  0.0000000E+00  0.0000000E+00  0.0000000E+00  0.0000000E+00  0.0000000E+00  0.0000000E+00  0.0000000E+00  0.0000000E+00  0.0000000E+00  0.0000000E+00  0.0000000E+00  0.0000000E+00  0.0000000E+00  0.0000000E+00  0.0000000E+00  0.0000000E+00  0.0000000E+00  0.0000000E+00  0.0000000E+00  0.0000000E+00  0.0000000E+00  0.0000000E+00  0.0000000E+00  0.0000000E+00  0.0000000E+00  0.0000000E+00  0.0000000E+00  0.0000000E+00  0.0000000E+00  0.0000000E+00  0.0000000E+00  0.0000000E+00  0.0000000E+00  0.0000000E+00  0.0000000E+00  0.0000000E+00  0.0000000E+00  0.0000000E+00  0.0000000E+00  0.0000000E+00  0.0000000E+00  0.0000000E+00  0.0000000E+00  0.0000000E+00  0.0000000E+00
  0.2700000E+00  0.0000000E+00  0.0000000E+00  0.0000000E+00  0.0000000E+00  0.0000000E+00  0.0000000E+00  0.0000000E+00  0.0000000E+00  0.0000000E+00  0.0000000E+00  0.0000000E+00  0.0000000E+00  0.0000000E+00  0.0000000E+00  0.0000000E+00  0.0000000E+00  0.0000000E+00  0.0000000E+00  0.0000000E+00  0.0000000E+00  0.0000000E+00  0.0000000E+00  0.0000000E+00  0.0000000E+00  0.0000000E+00  0.0000000E+00  0.0000000E+00  0.0000000E+00  0.0000000E+00  0.0000000E+00  0.0000000E+00  0.0000000E+00  0.0000000E+00  0.0000000E+00  0.0000000E+00  0.0000000E+00  0.0000000E+00  0.0000000E+00  0.0000000E+00  0.0000000E+00  0.0000000E+00  0.0000000E+00  0.0000000E+00  0.0000000E+00  0.0000000E+00  0.0000000E+00  0.0000000E+00  0.0000000E+00  0.0000000E+00  0.0000000E+00  0.0000000E+00  0.0000000E+00  0.0000000E+00  0.0000000E+00  0.0000000E+00  0.0000000E+00  0.0000000E+00  0.0000000E+00  0.0000000E+00  0.0000000E+00  0.0000000E+00  0.0000000E+00  0.0000000E+00  0.0000000E+00  0.0000000E+00  0.0000000E+00  0.0000000E+00  0.0000000E+00  0.0000000E+00  0.0000000E+00  0.0000000E+00  0.0000000E+00  0.0000000E+00  0.0000000E+00  0.0000000E+00  0.0000000E+00  0.0000000E+00  0.0000000E+00  0.0000000E+00  0.0000000E+00  0.0000000E+00  0.0000000E+00  0.0000000E+00  0.0000000E+00  0.0000000E+00  0.0000000E+00  0.0000000E+00  0.0000000E+00  0.0000000E+00  0.0000000E+00  0.0000000E+00  0.0000000E+00  0.0000000E+00  0.0000000E+00  0.0000000E+00  0.0000000E+00  0.0000000E+00  0.0000000E+00  0.0000000E+00  0.0000000E+00  0.0000000E+00  0.0000000E+00  0.0000000E+00  0.0000000E+00  0.0000000E+00  0.0000000E+00  0.0000000E+00  0.0000000E+00  0.0000000E+00  0.0000000E+00  0.0000000E+00  0.0000000E+00  0.0000000E+00  0.0000000E+00  0.0000000E+00  0.0000000E+00  0.0000000E+00  0.0000000E+00  0.0000000E+00  0.0000000E+00  0.0000000E+00  0.0000000E+00  0.0000000E+00  0.0000000E+00  0.0000000E+00  0.0000000E+00  0.0000000E+00  0.0000000E+00  0.0000000E+00  0.0000000E+00  0.0000000E+00  0.0000000E+00  0.0000000E+00  0.0000000E+00  0.0000000E+00  0.0000000E+00  0.0000000E+00  0.0000000E+00  0.0000000E+00  0.0000000E+00  0.0000000E+00  0.0000000E+00  0.0000000E+00  0.0000000E+00  0.0000000E+00  0.0000000E+00  0.0000000E+00  0.0000000E+00  0.0000000E+00  0.0000000E+00  0.0000000E+00  0.0000000E+00
  0.3000000E+00  0.0000000E+00  0.0000000E+00  0.0000000E+00  0.0000000E+00  0.0000000E+00  0.0000000E+00  0.0000000E+00  0.0000000E+00  0.0000000E+00  0.0000000E+00  0.0000000E+00  0.0000000E+00  0.0000000E+00  0.0000000E+00  0.0000000E+00  0.0000000E+00  0.0000000E+00  0.0000000E+00  0.0000000E+00  0.0000000E+00  0.0000000E+00  0.0000000E+00  0.0000000E+00  0.0000000E+00  0.0000000E+00  0.0000000E+00  0.0000000E+00  0.0000000E+00  0.0000000E+00  0.0000000E+00  0.0000000E+00  0.0000000E+00  0.0000000E+00  0.0000000E+00  0.0000000E+00  0.0000000E+00  0.0000000E+00  0.0000000E+00  0.0000000E+00  0.0000000E+00  0.0000000E+00  0.0000000E+00  0.0000000E+00  0.0000000E+00  0.0000000E+00  0.0000000E+00  0.0000000E+00  0.0000000E+00  0.0000000E+00  0.0000000E+00  0.0000000E+00  0.0000000E+00  0.0000000E+00  0.0000000E+00  0.0000000E+00  0.0000000E+00  0.0000000E+00  0.0000000E+00  0.0000000E+00  0.0000000E+00  0.0000000E+00  0.0000000E+00  0.0000000E+00  0.0000000E+00  0.0000000E+00  0.0000000E+00  0.0000000E+00  0.0000000E+00  0.0000000E+00  0.0000000E+00  0.0000000E+00  0.0000000E+00  0.0000000E+00  0.0000000E+00  0.0000000E+00  0.0000000E+00  0.0000000E+00  0.0000000E+00  0.0000000E+00  0.0000000E+00  0.0000000E+00  0.0000000E+00  0.0000000E+00  0.0000000E+00  0.0000000E+00  0.0000000E+00  0.0000000E+00  0.0000000E+00  0.0000000E+00  0.0000000E+00  0.0000000E+00  0.0000000E+00  0.0000000E+00  0.0000000E+00  0.0000000E+00  0.0000000E+00  0.0000000E+00  0.0000000E+00  0.0000000E+00  0.0000000E+00  0.0000000E+00  0.0000000E+00  0.0000000E+00  0.0000000E+00  0.0000000E+00  0.0000000E+00  0.0000000E+00  0.0000000E+00  0.0000000E+00  0.0000000E+00  0.0000000E+00  0.0000000E+00  0.0000000E+00  0.0000000E+00  0.0000000E+00  0.0000000E+00  0.0000000E+00  0.0000000E+00  0.0000000E+00  0.0000000E+00  0.0000000E+00  0.0000000E+00  0.0000000E+00  0.0000000E+00  0.0000000E+00  0.0000000E+00  0.0000000E+00  0.0000000E+00  0.0000000E+00  0.0000000E+00  0.0000000E+00  0.0000000E+00  0.0000000E+00  0.0000000E+00  0.0000000E+00  0.0000000E+00  0.0000000E+00  0.0000000E+00  0.0000000E+00  0.0000000E+00  0.0000000E+00  0.0000000E+00  0.0000000E+00  0.0000000E+00  0.0000000E+00  0.0000000E+00  0.0000000E+00  0.0000000E+00  0.0000000E+00  0.0000000E+00  0.0000000E+00  0.0000000E+00
  0.3300000E+00  0.0000000E+00  0.0000000E+00  0.0000000E+00  0.0000000E+00  0.0000000E+00  0.0000000E+00  0.0000000E+00  0.0000000E+00  0.0000000E+00  0.0000000E+00  0.0000000E+00  0.0000000E+00  0.0000000E+00  0.0000000E+00  0.0000000E+00  0.0000000E+00  0.0000000E+00  0.0000000E+00  0.0000000E+00  0.0000000E+00  0.0000000E+00  0.0000000E+00  0.0000000E+00  0.0000000E+00  0.0000000E+00  0.0000000E+00  0.0000000E+00  0.0000000E+00  0.0000000E+00  0.0000000E+00  0.0000000E+00  0.0000000E+00  0.0000000E+00  0.0000000E+00  0.0000000E+00  0.0000000E+00  0.0000000E+00  0.0000000E+00  0.0000000E+00  0.0000000E+00  0.0000000E+00  0.0000000E+00  0.0000000E+00  0.0000000E+00  0.0000000E+00  0.0000000E+00  0.0000000E+00  0.0000000E+00  0.0000000E+00  0.0000000E+00  0.0000000E+00  0.0000000E+00  0.0000000E+00  0.0000000E+00  0.0000000E+00  0.0000000E+00  0.0000000E+00  0.0000000E+00  0.0000000E+00  0.0000000E+00  0.0000000E+00  0.0000000E+00  0.0000000E+00  0.0000000E+00  0.0000000E+00  0.0000000E+00  0.0000000E+00  0.0000000E+00  0.0000000E+00  0.0000000E+00  0.0000000E+00  0.0000000E+00  0.0000000E+00  0.0000000E+00  0.0000000E+00  0.0000000E+00  0.0000000E+00  0.0000000E+00  0.0000000E+00  0.0000000E+00  0.0000000E+00  0.0000000E+00  0.0000000E+00  0.0000000E+00  0.0000000E+00  0.0000000E+00  0.0000000E+00  0.0000000E+00  0.0000000E+00  0.0000000E+00  0.0000000E+00  0.0000000E+00  0.0000000E+00  0.0000000E+00  0.0000000E+00  0.0000000E+00  0.0000000E+00  0.0000000E+00  0.0000000E+00  0.0000000E+00  0.0000000E+00  0.0000000E+00  0.0000000E+00  0.0000000E+00  0.0000000E+00  0.0000000E+00  0.0000000E+00  0.0000000E+00  0.0000000E+00  0.0000000E+00  0.0000000E+00  0.0000000E+00  0.0000000E+00  0.0000000E+00  0.0000000E+00  0.0000000E+00  0.0000000E+00  0.0000000E+00  0.0000000E+00  0.0000000E+00  0.0000000E+00  0.0000000E+00  0.0000000E+00  0.0000000E+00  0.0000000E+00  0.0000000E+00  0.0000000E+00  0.0000000E+00  0.0000000E+00  0.0000000E+00  0.0000000E+00  0.0000000E+00  0.0000000E+00  0.0000000E+00  0.0000000E+00  0.0000000E+00  0.0000000E+00  0.0000000E+00  0.0000000E+00  0.0000000E+00  0.0000000E+00  0.0000000E+00  0.0000000E+00  0.0000000E+00  0.0000000E+00  0.0000000E+00  0.0000000E+00  0.0000000E+00  0.0000000E+00  0.0000000E+00  0.0000000E+00  0.0000000E+00
  0.3600000E+00  0.0000000E+00  0.0000000E+00  0.0000000E+00  0.0000000E+00  0.0000000E+00  0.0000000E+00  0.0000000E+00  0.0000000E+00  0.0000000E+00  0.0000000E+00  0.0000000E+00  0.0000000E+00  0.0000000E+00  0.0000000E+00  0.0000000E+00  0.0000000E+00  0.0000000E+00  0.0000000E+00  0.0000000E+00  0.0000000E+00  0.0000000E+00  0.0000000E+00  0.0000000E+00  0.0000000E+00  0.0000000E+00  0.0000000E+00  0.0000000E+00  0.0000000E+00  0.0000000E+00  0.0000000E+00  0.0000000E+00  0.0000000E+00  0.0000000E+00  0.0000000E+00  0.0000000E+00  0.0000000E+00  0.0000000E+00  0.0000000E+00  0.0000000E+00  0.0000000E+00  0.0000000E+00  0.0000000E+00  0.0000000E+00  0.0000000E+00  0.0000000E+00  0.0000000E+00  0.0000000E+00  0.0000000E+00  0.0000000E+00  0.0000000E+00  0.0000000E+00  0.0000000E+00  0.0000000E+00  0.0000000E+00  0.0000000E+00  0.0000000E+00  0.0000000E+00  0.0000000E+00  0.0000000E+00  0.0000000E+00  0.0000000E+00  0.0000000E+00  0.0000000E+00  0.0000000E+00  0.0000000E+00  0.0000000E+00  0.0000000E+00  0.0000000E+00  0.0000000E+00  0.0000000E+00  0.0000000E+00  0.0000000E+00  0.0000000E+00  0.0000000E+00  0.0000000E+00  0.0000000E+00  0.0000000E+00  0.0000000E+00  0.0000000E+00  0.0000000E+00  0.0000000E+00  0.0000000E+00  0.0000000E+00  0.0000000E+00  0.0000000E+00  0.0000000E+00  0.0000000E+00  0.0000000E+00  0.0000000E+00  0.0000000E+00  0.0000000E+00  0.0000000E+00  0.0000000E+00  0.0000000E+00  0.0000000E+00  0.0000000E+00  0.0000000E+00  0.0000000E+00  0.0000000E+00  0.0000000E+00  0.0000000E+00  0.0000000E+00  0.0000000E+00  0.0000000E+00  0.0000000E+00  0.0000000E+00  0.0000000E+00  0.0000000E+00  0.0000000E+00  0.0000000E+00  0.0000000E+00  0.0000000E+00  0.0000000E+00  0.0000000E+00  0.0000000E+00  0.0000000E+00  0.0000000E+00  0.0000000E+00  0.0000000E+00  0.0000000E+00  0.0000000E+00  0.0000000E+00  0.0000000E+00  0.0000000E+00  0.0000000E+00  0.0000000E+00  0.0000000E+00  0.0000000E+00  0.0000000E+00  0.0000000E+00  0.0000000E+00  0.0000000E+00  0.0000000E+00  0.0000000E+00  0.0000000E+00  0.0000000E+00  0.0000000E+00  0.0000000E+00  0.0000000E+00  0.0000000E+00  0.0000000E+00  0.0000000E+00  0.0000000E+00  0.0000000E+00  0.0000000E+00  0.0000000E+00  0.0000000E+00  0.0000000E+00  0.0000000E+00  0.0000000E+00  0.0000000E+00  0.0000000E+00
  0.3900000E+00  0.0000000E+00  0.0000000E+00  0.0000000E+00  0.0000000E+00  0.0000000E+00  0.0000000E+00  0.0000000E+00  0.0000000E+00  0.0000000E+00  0.0000000E+00  0.0000000E+00  0.0000000E+00  0.0000000E+00  0.0000000E+00  0.0000000E+00  0.0000000E+00  0.0000000E+00  0.0000000E+00  0.0000000E+00  0.0000000E+00  0.0000000E+00  0.0000000E+00  0.0000000E+00  0.0000000E+00  0.0000000E+00  0.0000000E+00  0.0000000E+00  0.0000000E+00  0.0000000E+00  0.0000000E+00  0.0000000E+00  0.0000000E+00  0.0000000E+00  0.0000000E+00  0.0000000E+00  0.0000000E+00  0.0000000E+00  0.0000000E+00  0.0000000E+00  0.0000000E+00  0.0000000E+00  0.0000000E+00  0.0000000E+00  0.0000000E+00  0.0000000E+00  0.0000000E+00  0.0000000E+00  0.0000000E+00  0.0000000E+00  0.0000000E+00  0.0000000E+00  0.0000000E+00  0.0000000E+00  0.0000000E+00  0.0000000E+00  0.0000000E+00  0.0000000E+00  0.0000000E+00  0.0000000E+00  0.0000000E+00  0.0000000E+00  0.0000000E+00  0.0000000E+00  0.0000000E+00  0.0000000E+00  0.0000000E+00  0.0000000E+00  0.0000000E+00  0.0000000E+00  0.0000000E+00  0.0000000E+00  0.0000000E+00  0.0000000E+00  0.0000000E+00  0.0000000E+00  0.0000000E+00  0.0000000E+00  0.0000000E+00  0.0000000E+00  0.0000000E+00  0.0000000E+00  0.0000000E+00  0.0000000E+00  0.0000000E+00  0.0000000E+00  0.0000000E+00  0.0000000E+00  0.0000000E+00  0.0000000E+00  0.0000000E+00  0.0000000E+00  0.0000000E+00  0.0000000E+00  0.0000000E+00  0.0000000E+00  0.0000000E+00  0.0000000E+00  0.0000000E+00  0.0000000E+00  0.0000000E+00  0.0000000E+00  0.0000000E+00  0.0000000E+00  0.0000000E+00  0.0000000E+00  0.0000000E+00  0.0000000E+00  0.0000000E+00  0.0000000E+00  0.0000000E+00  0.0000000E+00  0.0000000E+00  0.0000000E+00  0.0000000E+00  0.0000000E+00  0.0000000E+00  0.0000000E+00  0.0000000E+00  0.0000000E+00  0.0000000E+00  0.0000000E+00  0.0000000E+00  0.0000000E+00  0.0000000E+00  0.0000000E+00  0.0000000E+00  0.0000000E+00  0.0000000E+00  0.0000000E+00  0.0000000E+00  0.0000000E+00  0.0000000E+00  0.0000000E+00  0.0000000E+00  0.0000000E+00  0.0000000E+00  0.0000000E+00  0.0000000E+00  0.0000000E+00  0.0000000E+00  0.0000000E+00  0.0000000E+00  0.0000000E+00  0.0000000E+00  0.0000000E+00  0.0000000E+00  0.0000000E+00  0.0000000E+00  0.0000000E+00  0.0000000E+00  0.0000000E+00  0.0000000E+00
  0.4200000E+00  0.0000000E+00  0.0000000E+00  0.0000000E+00  0.0000000E+00  0.0000000E+00  0.0000000E+00  0.0000000E+00  0.0000000E+00  0.0000000E+00  0.0000000E+00  0.0000000E+00  0.0000000E+00  0.0000000E+00  0.0000000E+00  0.0000000E+00  0.0000000E+00  0.0000000E+00  0.0000000E+00  0.0000000E+00  0.0000000E+00  0.0000000E+00  0.0000000E+00  0.0000000E+00  0.0000000E+00  0.0000000E+00  0.0000000E+00  0.0000000E+00  0.0000000E+00  0.0000000E+00  0.0000000E+00  0.0000000E+00  0.0000000E+00  0.0000000E+00  0.0000000E+00  0.0000000E+00  0.0000000E+00  0.0000000E+00  0.0000000E+00  0.0000000E+00  0.0000000E+00  0.0000000E+00  0.0000000E+00  0.0000000E+00  0.0000000E+00  0.0000000E+00  0.0000000E+00  0.0000000E+00  0.0000000E+00  0.0000000E+00  0.0000000E+00  0.0000000E+00  0.0000000E+00  0.0000000E+00  0.0000000E+00  0.0000000E+00  0.0000000E+00  0.0000000E+00  0.0000000E+00  0.0000000E+00  0.0000000E+00  0.0000000E+00  0.0000000E+00  0.0000000E+00  0.0000000E+00  0.0000000E+00  0.0000000E+00  0.0000000E+00  0.0000000E+00  0.0000000E+00  0.0000000E+00  0.0000000E+00  0.0000000E+00  0.0000000E+00  0.0000000E+00  0.0000000E+00  0.0000000E+00  0.0000000E+00  0.0000000E+00  0.0000000E+00  0.0000000E+00  0.0000000E+00  0.0000000E+00  0.0000000E+00  0.0000000E+00  0.0000000E+00  0.0000000E+00  0.0000000E+00  0.0000000E+00  0.0000000E+00  0.0000000E+00  0.0000000E+00  0.0000000E+00  0.0000000E+00  0.0000000E+00  0.0000000E+00  0.0000000E+00  0.0000000E+00  0.0000000E+00  0.0000000E+00  0.0000000E+00  0.0000000E+00  0.0000000E+00  0.0000000E+00  0.0000000E+00  0.0000000E+00  0.0000000E+00  0.0000000E+00  0.0000000E+00  0.0000000E+00  0.0000000E+00  0.0000000E+00  0.0000000E+00  0.0000000E+00  0.0000000E+00  0.0000000E+00  0.0000000E+00  0.0000000E+00  0.0000000E+00  0.0000000E+00  0.0000000E+00  0.0000000E+00  0.0000000E+00  0.0000000E+00  0.0000000E+00  0.0000000E+00  0.0000000E+00  0.0000000E+00  0.0000000E+00  0.0000000E+00  0.0000000E+00  0.0000000E+00  0.0000000E+00  0.0000000E+00  0.0000000E+00  0.0000000E+00  0.0000000E+00  0.0000000E+00  0.0000000E+00  0.0000000E+00  0.0000000E+00  0.0000000E+00  0.0000000E+00  0.0000000E+00  0.0000000E+00  0.0000000E+00  0.0000000E+00  0.0000000E+00  0.0000000E+00  0.0000000E+00  0.0000000E+00  0.0000000E+00  0.0000000E+00
  0.4500000E+00  0.0000000E+00  0.0000000E+00  0.0000000E+00  0.0000000E+00  0.0000000E+00  0.0000000E+00  0.0000000E+00  0.0000000E+00  0.0000000E+00  0.0000000E+00  0.0000000E+00  0.0000000E+00  0.0000000E+00  0.0000000E+00  0.0000000E+00  0.0000000E+00  0.0000000E+00  0.0000000E+00  0.0000000E+00  0.0000000E+00  0.0000000E+00  0.0000000E+00  0.0000000E+00  0.0000000E+00  0.0000000E+00  0.0000000E+00  0.0000000E+00  0.0000000E+00  0.0000000E+00  0.0000000E+00  0.0000000E+00  0.0000000E+00  0.0000000E+00  0.0000000E+00  0.0000000E+00  0.0000000E+00  0.0000000E+00  0.0000000E+00  0.0000000E+00  0.0000000E+00  0.0000000E+00  0.0000000E+00  0.0000000E+00  0.0000000E+00  0.0000000E+00  0.0000000E+00  0.0000000E+00  0.0000000E+00  0.0000000E+00  0.0000000E+00  0.0000000E+00  0.0000000E+00  0.0000000E+00  0.0000000E+00  0.0000000E+00  0.0000000E+00  0.0000000E+00  0.0000000E+00  0.0000000E+00  0.0000000E+00  0.0000000E+00  0.0000000E+00  0.0000000E+00  0.0000000E+00  0.0000000E+00  0.0000000E+00  0.0000000E+00  0.0000000E+00  0.0000000E+00  0.0000000E+00  0.0000000E+00  0.0000000E+00  0.0000000E+00  0.0000000E+00  0.0000000E+00  0.0000000E+00  0.0000000E+00  0.0000000E+00  0.0000000E+00  0.0000000E+00  0.0000000E+00  0.0000000E+00  0.0000000E+00  0.0000000E+00  0.0000000E+00  0.0000000E+00  0.0000000E+00  0.0000000E+00  0.0000000E+00  0.0000000E+00  0.0000000E+00  0.0000000E+00  0.0000000E+00  0.0000000E+00  0.0000000E+00  0.0000000E+00  0.0000000E+00  0.0000000E+00  0.0000000E+00  0.0000000E+00  0.0000000E+00  0.0000000E+00  0.0000000E+00  0.0000000E+00  0.0000000E+00  0.0000000E+00  0.0000000E+00  0.0000000E+00  0.0000000E+00  0.0000000E+00  0.0000000E+00  0.0000000E+00  0.0000000E+00  0.0000000E+00  0.0000000E+00  0.0000000E+00  0.0000000E+00  0.0000000E+00  0.0000000E+00  0.0000000E+00  0.0000000E+00  0.0000000E+00  0.0000000E+00  0.0000000E+00  0.0000000E+00  0.0000000E+00  0.0000000E+00  0.0000000E+00  0.0000000E+00  0.0000000E+00  0.0000000E+00  0.0000000E+00  0.0000000E+00  0.0000000E+00  0.0000000E+00  0.0000000E+00  0.0000000E+00  0.0000000E+00  0.0000000E+00  0.0000000E+00  0.0000000E+00  0.0000000E+00  0.0000000E+00  0.0000000E+00  0.0000000E+00  0.0000000E+00  0.0000000E+00  0.0000000E+00  0.0000000E+00  0.0000000E+00  0.0000000E+00  0.0000000E+00
  0.4800000E+00  0.0000000E+00  0.0000000E+00  0.0000000E+00  0.0000000E+00  0.0000000E+00  0.0000000E+00  0.0000000E+00  0.0000000E+00  0.0000000E+00  0.0000000E+00  0.0000000E+00  0.0000000E+00  0.0000000E+00  0.0000000E+00  0.0000000E+00  0.0000000E+00  0.0000000E+00  0.0000000E+00  0.0000000E+00  0.0000000E+00  0.0000000E+00  0.0000000E+00  0.0000000E+00  0.0000000E+00  0.0000000E+00  0.0000000E+00  0.0000000E+00  0.0000000E+00  0.0000000E+00  0.0000000E+00  0.0000000E+00  0.0000000E+00  0.0000000E+00  0.0000000E+00  0.0000000E+00  0.0000000E+00  0.0000000E+00  0.0000000E+00  0.0000000E+00  0.0000000E+00  0.0000000E+00  0.0000000E+00  0.0000000E+00  0.0000000E+00  0.0000000E+00  0.0000000E+00  0.0000000E+00  0.0000000E+00  0.0000000E+00  0.0000000E+00  0.0000000E+00  0.0000000E+00  0.0000000E+00  0.0000000E+00  0.0000000E+00  0.0000000E+00  0.0000000E+00  0.0000000E+00  0.0000000E+00  0.0000000E+00  0.0000000E+00  0.0000000E+00  0.0000000E+00  0.0000000E+00  0.0000000E+00  0.0000000E+00  0.0000000E+00  0.0000000E+00  0.0000000E+00  0.0000000E+00  0.0000000E+00  0.0000000E+00  0.0000000E+00  0.0000000E+00  0.0000000E+00  0.0000000E+00  0.0000000E+00  0.0000000E+00  0.0000000E+00  0.0000000E+00  0.0000000E+00  0.0000000E+00  0.0000000E+00  0.0000000E+00  0.0000000E+00  0.0000000E+00  0.0000000E+00  0.0000000E+00  0.0000000E+00  0.0000000E+00  0.0000000E+00  0.0000000E+00  0.0000000E+00  0.0000000E+00  0.0000000E+00  0.0000000E+00  0.0000000E+00  0.0000000E+00  0.0000000E+00  0.0000000E+00  0.0000000E+00  0.0000000E+00  0.0000000E+00  0.0000000E+00  0.0000000E+00  0.0000000E+00  0.0000000E+00  0.0000000E+00  0.0000000E+00  0.0000000E+00  0.0000000E+00  0.0000000E+00  0.0000000E+00  0.0000000E+00  0.0000000E+00  0.0000000E+00  0.0000000E+00  0.0000000E+00  0.0000000E+00  0.0000000E+00  0.0000000E+00  0.0000000E+00  0.0000000E+00  0.0000000E+00  0.0000000E+00  0.0000000E+00  0.0000000E+00  0.0000000E+00  0.0000000E+00  0.0000000E+00  0.0000000E+00  0.0000000E+00  0.0000000E+00  0.0000000E+00  0.0000000E+00  0.0000000E+00  0.0000000E+00  0.0000000E+00  0.0000000E+00  0.0000000E+00  0.0000000E+00  0.0000000E+00  0.0000000E+00  0.0000000E+00  0.0000000E+00  0.0000000E+00  0.0000000E+00  0.0000000E+00  0.0000000E+00  0.0000000E+00  0.0000000E+00  0.0000000E+00
  0.5100000E+00  0.0000000E+00  0.0000000E+00  0.0000000E+00  0.0000000E+00  0.0000000E+00  0.0000000E+00  0.0000000E+00  0.0000000E+00  0.0000000E+00  0.0000000E+00  0.0000000E+00  0.0000000E+00  0.0000000E+00  0.0000000E+00  0.0000000E+00  0.0000000E+00  0.0000000E+00  0.0000000E+00  0.0000000E+00  0.0000000E+00  0.0000000E+00  0.0000000E+00  0.0000000E+00  0.0000000E+00  0.0000000E+00  0.0000000E+00  0.0000000E+00  0.0000000E+00  0.0000000E+00  0.0000000E+00  0.0000000E+00  0.0000000E+00  0.0000000E+00  0.0000000E+00  0.0000000E+00  0.0000000E+00  0.0000000E+00  0.0000000E+00  0.0000000E+00  0.0000000E+00  0.0000000E+00  0.0000000E+00  0.0000000E+00  0.0000000E+00  0.0000000E+00  0.0000000E+00  0.0000000E+00  0.0000000E+00  0.0000000E+00  0.0000000E+00  0.0000000E+00  0.0000000E+00  0.0000000E+00  0.0000000E+00  0.0000000E+00  0.0000000E+00  0.0000000E+00  0.0000000E+00  0.0000000E+00  0.0000000E+00  0.0000000E+00  0.0000000E+00  0.0000000E+00  0.0000000E+00  0.0000000E+00  0.0000000E+00  0.0000000E+00  0.0000000E+00  0.0000000E+00  0.0000000E+00  0.0000000E+00  0.0000000E+00  0.0000000E+00  0.0000000E+00  0.0000000E+00  0.0000000E+00  0.0000000E+00  0.0000000E+00  0.0000000E+00  0.0000000E+00  0.0000000E+00  0.0000000E+00  0.0000000E+00  0.0000000E+00  0.0000000E+00  0.0000000E+00  0.0000000E+00  0.0000000E+00  0.0000000E+00  0.0000000E+00  0.0000000E+00  0.0000000E+00  0.0000000E+00  0.0000000E+00  0.0000000E+00  0.0000000E+00  0.0000000E+00  0.0000000E+00  0.0000000E+00  0.0000000E+00  0.0000000E+00  0.0000000E+00  0.0000000E+00  0.0000000E+00  0.0000000E+00  0.0000000E+00  0.0000000E+00  0.0000000E+00  0.0000000E+00  0.0000000E+00  0.0000000E+00  0.0000000E+00  0.0000000E+00  0.0000000E+00  0.0000000E+00  0.0000000E+00  0.0000000E+00  0.0000000E+00  0.0000000E+00  0.0000000E+00  0.0000000E+00  0.0000000E+00  0.0000000E+00  0.0000000E+00  0.0000000E+00  0.0000000E+00  0.0000000E+00  0.0000000E+00  0.0000000E+00  0.0000000E+00  0.0000000E+00  0.0000000E+00  0.0000000E+00  0.0000000E+00  0.0000000E+00  0.0000000E+00  0.0000000E+00  0.0000000E+00  0.0000000E+00  0.0000000E+00  0.0000000E+00  0.0000000E+00  0.0000000E+00  0.0000000E+00  0.0000000E+00  0.0000000E+00  0.0000000E+00  0.0000000E+00  0.0000000E+00  0.0000000E+00  0.0000000E+00  0.0000000E+00
  0.5400000E+00  0.0000000E+00  0.0000000E+00  0.0000000E+00  0.0000000E+00  0.0000000E+00  0.0000000E+00  0.0000000E+00  0.0000000E+00  0.0000000E+00  0.0000000E+00  0.0000000E+00  0.0000000E+00  0.0000000E+00  0.0000000E+00  0.0000000E+00  0.0000000E+00  0.0000000E+00  0.0000000E+00  0.0000000E+00  0.0000000E+00  0.0000000E+00  0.0000000E+00  0.0000000E+00  0.0000000E+00  0.0000000E+00  0.0000000E+00  0.0000000E+00  0.0000000E+00  0.0000000E+00  0.0000000E+00  0.0000000E+00  0.0000000E+00  0.0000000E+00  0.0000000E+00  0.0000000E+00  0.0000000E+00  0.0000000E+00  0.0000000E+00  0.0000000E+00  0.0000000E+00  0.0000000E+00  0.0000000E+00  0.0000000E+00  0.0000000E+00  0.0000000E+00  0.0000000E+00  0.0000000E+00  0.0000000E+00  0.0000000E+00  0.0000000E+00  0.0000000E+00  0.0000000E+00  0.0000000E+00  0.0000000E+00  0.0000000E+00  0.0000000E+00  0.0000000E+00  0.0000000E+00  0.0000000E+00  0.0000000E+00  0.0000000E+00  0.0000000E+00  0.0000000E+00  0.0000000E+00  0.0000000E+00  0.0000000E+00  0.0000000E+00  0.0000000E+00  0.0000000E+00  0.0000000E+00  0.0000000E+00  0.0000000E+00  0.0000000E+00  0.0000000E+00  0.0000000E+00  0.0000000E+00  0.0000000E+00  0.0000000E+00  0.0000000E+00  0.0000000E+00  0.0000000E+00  0.0000000E+00  0.0000000E+00  0.0000000E+00  0.0000000E+00  0.0000000E+00  0.0000000E+00  0.0000000E+00  0.0000000E+00  0.0000000E+00  0.0000000E+00  0.0000000E+00  0.0000000E+00  0.0000000E+00  0.0000000E+00  0.0000000E+00  0.0000000E+00  0.0000000E+00  0.0000000E+00  0.0000000E+00  0.0000000E+00  0.0000000E+00  0.0000000E+00  0.0000000E+00  0.0000000E+00  0.0000000E+00  0.0000000E+00  0.0000000E+00  0.0000000E+00  0.0000000E+00  0.0000000E+00  0.0000000E+00  0.0000000E+00  0.0000000E+00  0.0000000E+00  0.0000000E+00  0.0000000E+00  0.0000000E+00  0.0000000E+00  0.0000000E+00  0.0000000E+00  0.0000000E+00  0.0000000E+00  0.0000000E+00  0.0000000E+00  0.0000000E+00  0.0000000E+00  0.0000000E+00  0.0000000E+00  0.0000000E+00  0.0000000E+00  0.0000000E+00  0.0000000E+00  0.0000000E+00  0.0000000E+00  0.0000000E+00  0.0000000E+00  0.0000000E+00  0.0000000E+00  0.0000000E+00  0.0000000E+00  0.0000000E+00  0.0000000E+00  0.0000000E+00  0.0000000E+00  0.0000000E+00  0.0000000E+00  0.0000000E+00  0.0000000E+00  0.0000000E+00  0.0000000E+00  0.0000000E+00
  0.5699999E+00  0.0000000E+00  0.0000000E+00  0.0000000E+00  0.0000000E+00  0.0000000E+00  0.0000000E+00  0.0000000E+00  0.0000000E+00  0.0000000E+00  0.0000000E+00  0.0000000E+00  0.0000000E+00  0.0000000E+00  0.0000000E+00  0.0000000E+00  0.0000000E+00  0.0000000E+00  0.0000000E+00  0.0000000E+00  0.0000000E+00  0.0000000E+00  0.0000000E+00  0.0000000E+00  0.0000000E+00  0.0000000E+00  0.0000000E+00  0.0000000E+00  0.0000000E+00  0.0000000E+00  0.0000000E+00  0.0000000E+00  0.0000000E+00  0.0000000E+00  0.0000000E+00  0.0000000E+00  0.0000000E+00  0.0000000E+00  0.0000000E+00  0.0000000E+00  0.0000000E+00  0.0000000E+00  0.0000000E+00  0.0000000E+00  0.0000000E+00  0.0000000E+00  0.0000000E+00  0.0000000E+00  0.0000000E+00  0.0000000E+00  0.0000000E+00  0.0000000E+00  0.0000000E+00  0.0000000E+00  0.0000000E+00  0.0000000E+00  0.0000000E+00  0.0000000E+00  0.0000000E+00  0.0000000E+00  0.0000000E+00  0.0000000E+00  0.0000000E+00  0.0000000E+00  0.0000000E+00  0.0000000E+00  0.0000000E+00  0.0000000E+00  0.0000000E+00  0.0000000E+00  0.0000000E+00  0.0000000E+00  0.0000000E+00  0.0000000E+00  0.0000000E+00  0.0000000E+00  0.0000000E+00  0.0000000E+00  0.0000000E+00  0.0000000E+00  0.0000000E+00  0.0000000E+00  0.0000000E+00  0.0000000E+00  0.0000000E+00  0.0000000E+00  0.0000000E+00  0.0000000E+00  0.0000000E+00  0.0000000E+00  0.0000000E+00  0.0000000E+00  0.0000000E+00  0.0000000E+00  0.0000000E+00  0.0000000E+00  0.0000000E+00  0.0000000E+00  0.0000000E+00  0.0000000E+00  0.0000000E+00  0.0000000E+00  0.0000000E+00  0.0000000E+00  0.0000000E+00  0.0000000E+00  0.0000000E+00  0.0000000E+00  0.0000000E+00  0.0000000E+00  0.0000000E+00  0.0000000E+00  0.0000000E+00  0.0000000E+00  0.0000000E+00  0.0000000E+00  0.0000000E+00  0.0000000E+00  0.0000000E+00  0.0000000E+00  0.0000000E+00  0.0000000E+00  0.0000000E+00  0.0000000E+00  0.0000000E+00  0.0000000E+00  0.0000000E+00  0.0000000E+00  0.0000000E+00  0.0000000E+00  0.0000000E+00  0.0000000E+00  0.0000000E+00  0.0000000E+00  0.0000000E+00  0.0000000E+00  0.0000000E+00  0.0000000E+00  0.0000000E+00  0.0000000E+00  0.0000000E+00  0.0000000E+00  0.0000000E+00  0.0000000E+00  0.0000000E+00  0.0000000E+00  0.0000000E+00  0.0000000E+00  0.0000000E+00  0.0000000E+00  0.0000000E+00  0.0000000E+00  0.0000000E+00
  0.5999999E+00  0.0000000E+00  0.0000000E+00  0.0000000E+00  0.0000000E+00  0.0000000E+00  0.0000000E+00  0.0000000E+00  0.0000000E+00  0.0000000E+00  0.0000000E+00  0.0000000E+00  0.0000000E+00  0.0000000E+00  0.0000000E+00  0.0000000E+00  0.0000000E+00  0.0000000E+00  0.0000000E+00  0.0000000E+00  0.0000000E+00  0.0000000E+00  0.0000000E+00  0.0000000E+00  0.0000000E+00  0.0000000E+00  0.0000000E+00  0.0000000E+00  0.0000000E+00  0.0000000E+00  0.0000000E+00  0.0000000E+00  0.0000000E+00  0.0000000E+00  0.0000000E+00  0.0000000E+00  0.0000000E+00  0.0000000E+00  0.0000000E+00  0.0000000E+00  0.0000000E+00  0.0000000E+00  0.0000000E+00  0.0000000E+00  0.0000000E+00  0.0000000E+00  0.0000000E+00  0.0000000E+00  0.0000000E+00  0.0000000E+00  0.0000000E+00  0.0000000E+00  0.0000000E+00  0.0000000E+00  0.0000000E+00  0.0000000E+00  0.0000000E+00  0.0000000E+00  0.0000000E+00  0.0000000E+00  0.0000000E+00  0.0000000E+00  0.0000000E+00  0.0000000E+00  0.0000000E+00  0.0000000E+00  0.0000000E+00  0.0000000E+00  0.0000000E+00  0.0000000E+00  0.0000000E+00  0.0000000E+00  0.0000000E+00  0.0000000E+00  0.0000000E+00  0.0000000E+00  0.0000000E+00  0.0000000E+00  0.0000000E+00  0.0000000E+00  0.0000000E+00  0.0000000E+00  0.0000000E+00  0.0000000E+00  0.0000000E+00  0.0000000E+00  0.0000000E+00  0.0000000E+00  0.0000000E+00  0.0000000E+00  0.0000000E+00  0.0000000E+00  0.0000000E+00  0.0000000E+00  0.0000000E+00  0.0000000E+00  0.0000000E+00  0.0000000E+00  0.0000000E+00  0.0000000E+00  0.0000000E+00  0.0000000E+00  0.0000000E+00  0.0000000E+00  0.0000000E+00  0.0000000E+00  0.0000000E+00  0.0000000E+00  0.0000000E+00  0.0000000E+00  0.0000000E+00  0.0000000E+00  0.0000000E+00  0.0000000E+00  0.0000000E+00  0.0000000E+00  0.0000000E+00  0.0000000E+00  0.0000000E+00  0.0000000E+00  0.0000000E+00  0.0000000E+00  0.0000000E+00  0.0000000E+00  0.0000000E+00  0.0000000E+00  0.0000000E+00  0.0000000E+00  0.0000000E+00  0.0000000E+00  0.0000000E+00  0.0000000E+00  0.0000000E+00  0.0000000E+00  0.0000000E+00  0.0000000E+00  0.0000000E+00  0.0000000E+00  0.0000000E+00  0.0000000E+00  0.0000000E+00  0.0000000E+00  0.0000000E+00  0.0000000E+00  0.0000000E+00  0.0000000E+00  0.0000000E+00  0.0000000E+00  0.0000000E+00  0.0000000E+00  0.0000000E+00  0.0000000E+00  0.0000000E+00
  0.6299999E+00  0.0000000E+00  0.0000000E+00  0.0000000E+00  0.0000000E+00  0.0000000E+00  0.0000000E+00  0.0000000E+00  0.0000000E+00  0.0000000E+00  0.0000000E+00  0.0000000E+00  0.0000000E+00  0.0000000E+00  0.0000000E+00  0.0000000E+00  0.0000000E+00  0.0000000E+00  0.0000000E+00  0.0000000E+00  0.0000000E+00  0.0000000E+00  0.0000000E+00  0.0000000E+00  0.0000000E+00  0.0000000E+00  0.0000000E+00  0.0000000E+00  0.0000000E+00  0.0000000E+00  0.0000000E+00  0.0000000E+00  0.0000000E+00  0.0000000E+00  0.0000000E+00  0.0000000E+00  0.0000000E+00  0.0000000E+00  0.0000000E+00  0.0000000E+00  0.0000000E+00  0.0000000E+00  0.0000000E+00  0.0000000E+00  0.0000000E+00  0.0000000E+00  0.0000000E+00  0.0000000E+00  0.0000000E+00  0.0000000E+00  0.0000000E+00  0.0000000E+00  0.0000000E+00  0.0000000E+00  0.0000000E+00  0.0000000E+00  0.0000000E+00  0.0000000E+00  0.0000000E+00  0.0000000E+00  0.0000000E+00  0.0000000E+00  0.0000000E+00  0.0000000E+00  0.0000000E+00  0.0000000E+00  0.0000000E+00  0.0000000E+00  0.0000000E+00  0.0000000E+00  0.0000000E+00  0.0000000E+00  0.0000000E+00  0.0000000E+00  0.0000000E+00  0.0000000E+00  0.0000000E+00  0.0000000E+00  0.0000000E+00  0.0000000E+00  0.0000000E+00  0.0000000E+00  0.0000000E+00  0.0000000E+00  0.0000000E+00  0.0000000E+00  0.0000000E+00  0.0000000E+00  0.0000000E+00  0.0000000E+00  0.0000000E+00  0.0000000E+00  0.0000000E+00  0.0000000E+00  0.0000000E+00  0.0000000E+00  0.0000000E+00  0.0000000E+00  0.0000000E+00  0.0000000E+00  0.0000000E+00  0.0000000E+00  0.0000000E+00  0.0000000E+00  0.0000000E+00  0.0000000E+00  0.0000000E+00  0.0000000E+00  0.0000000E+00  0.0000000E+00  0.0000000E+00  0.0000000E+00  0.0000000E+00  0.0000000E+00  0.0000000E+00  0.0000000E+00  0.0000000E+00  0.0000000E+00  0.0000000E+00  0.0000000E+00  0.0000000E+00  0.0000000E+00  0.0000000E+00  0.0000000E+00  0.0000000E+00  0.0000000E+00  0.0000000E+00  0.0000000E+00  0.0000000E+00  0.0000000E+00  0.0000000E+00  0.0000000E+00  0.0000000E+00  0.0000000E+00  0.0000000E+00  0.0000000E+00  0.0000000E+00  0.0000000E+00  0.0000000E+00  0.0000000E+00  0.0000000E+00  0.0000000E+00  0.0000000E+00  0.0000000E+00  0.0000000E+00  0.0000000E+00  0.0000000E+00  0.0000000E+00  0.0000000E+00  0.0000000E+00  0.0000000E+00  0.0000000E+00  0.0000000E+00
  0.6599998E+00  0.0000000E+00  0.0000000E+00  0.0000000E+00  0.0000000E+00  0.0000000E+00  0.0000000E+00  0.0000000E+00  0.0000000E+00  0.0000000E+00  0.0000000E+00  0.0000000E+00  0.0000000E+00  0.0000000E+00  0.0000000E+00  0.0000000E+00  0.0000000E+00  0.0000000E+00  0.0000000E+00  0.0000000E+00  0.0000000E+00  0.0000000E+00  0.0000000E+00  0.0000000E+00  0.0000000E+00  0.0000000E+00  0.0000000E+00  0.0000000E+00  0.0000000E+00  0.0000000E+00  0.0000000E+00  0.0000000E+00  0.0000000E+00  0.0000000E+00  0.0000000E+00  0.0000000E+00  0.0000000E+00  0.0000000E+00  0.0000000E+00  0.0000000E+00  0.0000000E+00  0.0000000E+00  0.0000000E+00  0.0000000E+00  0.0000000E+00  0.0000000E+00  0.0000000E+00  0.0000000E+00  0.0000000E+00  0.0000000E+00  0.0000000E+00  0.0000000E+00  0.0000000E+00  0.0000000E+00  0.0000000E+00  0.0000000E+00  0.0000000E+00  0.0000000E+00  0.0000000E+00  0.0000000E+00  0.0000000E+00  0.0000000E+00  0.0000000E+00  0.0000000E+00  0.0000000E+00  0.0000000E+00  0.0000000E+00  0.0000000E+00  0.0000000E+00  0.0000000E+00  0.0000000E+00  0.0000000E+00  0.0000000E+00  0.0000000E+00  0.0000000E+00  0.0000000E+00  0.0000000E+00  0.0000000E+00  0.0000000E+00  0.0000000E+00  0.0000000E+00  0.0000000E+00  0.0000000E+00  0.0000000E+00  0.0000000E+00  0.0000000E+00  0.0000000E+00  0.0000000E+00  0.0000000E+00  0.0000000E+00  0.0000000E+00  0.0000000E+00  0.0000000E+00  0.0000000E+00  0.0000000E+00  0.0000000E+00  0.0000000E+00  0.0000000E+00  0.0000000E+00  0.0000000E+00  0.0000000E+00  0.0000000E+00  0.0000000E+00  0.0000000E+00  0.0000000E+00  0.0000000E+00  0.0000000E+00  0.0000000E+00  0.0000000E+00  0.0000000E+00  0.0000000E+00  0.0000000E+00  0.0000000E+00  0.0000000E+00  0.0000000E+00  0.0000000E+00  0.0000000E+00  0.0000000E+00  0.0000000E+00  0.0000000E+00  0.0000000E+00  0.0000000E+00  0.0000000E+00  0.0000000E+00  0.0000000E+00  0.0000000E+00  0.0000000E+00  0.0000000E+00  0.0000000E+00  0.0000000E+00  0.0000000E+00  0.0000000E+00  0.0000000E+00  0.0000000E+00  0.0000000E+00  0.0000000E+00  0.0000000E+00  0.0000000E+00  0.0000000E+00  0.0000000E+00  0.0000000E+00  0.0000000E+00  0.0000000E+00  0.0000000E+00  0.0000000E+00  0.0000000E+00  0.0000000E+00  0.0000000E+00  0.0000000E+00  0.0000000E+00  0.0000000E+00  0.0000000E+00  0.0000000E+00
  0.6899998E+00  0.0000000E+00  0.0000000E+00  0.0000000E+00  0.0000000E+00  0.0000000E+00  0.0000000E+00  0.0000000E+00  0.0000000E+00  0.0000000E+00  0.0000000E+00  0.0000000E+00  0.0000000E+00  0.0000000E+00  0.0000000E+00  0.0000000E+00  0.0000000E+00  0.0000000E+00  0.0000000E+00  0.0000000E+00  0.0000000E+00  0.0000000E+00  0.0000000E+00  0.0000000E+00  0.0000000E+00  0.0000000E+00  0.0000000E+00  0.0000000E+00  0.0000000E+00  0.0000000E+00  0.0000000E+00  0.0000000E+00  0.0000000E+00  0.0000000E+00  0.0000000E+00  0.0000000E+00  0.0000000E+00  0.0000000E+00  0.0000000E+00  0.0000000E+00  0.0000000E+00  0.0000000E+00  0.0000000E+00  0.0000000E+00  0.0000000E+00  0.0000000E+00  0.0000000E+00  0.0000000E+00  0.0000000E+00  0.0000000E+00  0.0000000E+00  0.0000000E+00  0.0000000E+00  0.0000000E+00  0.0000000E+00  0.0000000E+00  0.0000000E+00  0.0000000E+00  0.0000000E+00  0.0000000E+00  0.0000000E+00  0.0000000E+00  0.0000000E+00  0.0000000E+00  0.0000000E+00  0.0000000E+00  0.0000000E+00  0.0000000E+00  0.0000000E+00  0.0000000E+00  0.0000000E+00  0.0000000E+00  0.0000000E+00  0.0000000E+00  0.0000000E+00  0.0000000E+00  0.0000000E+00  0.0000000E+00  0.0000000E+00  0.0000000E+00  0.0000000E+00  0.0000000E+00  0.0000000E+00  0.0000000E+00  0.0000000E+00  0.0000000E+00  0.0000000E+00  0.0000000E+00  0.0000000E+00  0.0000000E+00  0.0000000E+00  0.0000000E+00  0.0000000E+00  0.0000000E+00  0.0000000E+00  0.0000000E+00  0.0000000E+00  0.0000000E+00  0.0000000E+00  0.0000000E+00  0.0000000E+00  0.0000000E+00  0.0000000E+00  0.0000000E+00  0.0000000E+00  0.0000000E+00  0.0000000E+00  0.0000000E+00  0.0000000E+00  0.0000000E+00  0.0000000E+00  0.0000000E+00  0.0000000E+00  0.0000000E+00  0.0000000E+00  0.0000000E+00  0.0000000E+00  0.0000000E+00  0.0000000E+00  0.0000000E+00  0.0000000E+00  0.0000000E+00  0.0000000E+00  0.0000000E+00  0.0000000E+00  0.0000000E+00  0.0000000E+00  0.0000000E+00  0.0000000E+00  0.0000000E+00  0.0000000E+00  0.0000000E+00  0.0000000E+00  0.0000000E+00  0.0000000E+00  0.0000000E+00  0.0000000E+00  0.0000000E+00  0.0000000E+00  0.0000000E+00  0.0000000E+00  0.0000000E+00  0.0000000E+00  0.0000000E+00  0.0000000E+00  0.0000000E+00  0.0000000E+00  0.0000000E+00  0.0000000E+00  0.0000000E+00  0.0000000E+00  0.0000000E+00  0.0000000E+00
  0.7199998E+00  0.0000000E+00  0.0000000E+00  0.0000000E+00  0.0000000E+00  0.0000000E+00  0.0000000E+00  0.0000000E+00  0.0000000E+00  0.0000000E+00  0.0000000E+00  0.0000000E+00  0.0000000E+00  0.0000000E+00  0.0000000E+00  0.0000000E+00  0.0000000E+00  0.0000000E+00  0.0000000E+00  0.0000000E+00  0.0000000E+00  0.0000000E+00  0.0000000E+00  0.0000000E+00  0.0000000E+00  0.0000000E+00  0.0000000E+00  0.0000000E+00  0.0000000E+00  0.0000000E+00  0.0000000E+00  0.0000000E+00  0.0000000E+00  0.0000000E+00  0.0000000E+00  0.0000000E+00  0.0000000E+00  0.0000000E+00  0.0000000E+00  0.0000000E+00  0.0000000E+00  0.0000000E+00  0.0000000E+00  0.0000000E+00  0.0000000E+00  0.0000000E+00  0.0000000E+00  0.0000000E+00  0.0000000E+00  0.0000000E+00  0.0000000E+00  0.0000000E+00  0.0000000E+00  0.0000000E+00  0.0000000E+00  0.0000000E+00  0.0000000E+00  0.0000000E+00  0.0000000E+00  0.0000000E+00  0.0000000E+00  0.0000000E+00  0.0000000E+00  0.0000000E+00  0.0000000E+00  0.0000000E+00  0.0000000E+00  0.0000000E+00  0.0000000E+00  0.0000000E+00  0.0000000E+00  0.0000000E+00  0.0000000E+00  0.0000000E+00  0.0000000E+00  0.0000000E+00  0.0000000E+00  0.0000000E+00  0.0000000E+00  0.0000000E+00  0.0000000E+00  0.0000000E+00  0.0000000E+00  0.0000000E+00  0.0000000E+00  0.0000000E+00  0.0000000E+00  0.0000000E+00  0.0000000E+00  0.0000000E+00  0.0000000E+00  0.0000000E+00  0.0000000E+00  0.0000000E+00  0.0000000E+00  0.0000000E+00  0.0000000E+00  0.0000000E+00  0.0000000E+00  0.0000000E+00  0.0000000E+00  0.0000000E+00  0.0000000E+00  0.0000000E+00  0.0000000E+00  0.0000000E+00  0.0000000E+00  0.0000000E+00  0.0000000E+00  0.0000000E+00  0.0000000E+00  0.0000000E+00  0.0000000E+00  0.0000000E+00  0.0000000E+00  0.0000000E+00  0.0000000E+00  0.0000000E+00  0.0000000E+00  0.0000000E+00  0.0000000E+00  0.0000000E+00  0.0000000E+00  0.0000000E+00  0.0000000E+00  0.0000000E+00  0.0000000E+00  0.0000000E+00  0.0000000E+00  0.0000000E+00  0.0000000E+00  0.0000000E+00  0.0000000E+00  0.0000000E+00  0.0000000E+00  0.0000000E+00  0.0000000E+00  0.0000000E+00  0.0000000E+00  0.0000000E+00  0.0000000E+00  0.0000000E+00  0.0000000E+00  0.0000000E+00  0.0000000E+00  0.0000000E+00  0.0000000E+00  0.0000000E+00  0.0000000E+00  0.0000000E+00  0.0000000E+00  0.0000000E+00  0.0000000E+00
  0.7499998E+00  0.0000000E+00  0.0000000E+00  0.0000000E+00  0.0000000E+00  0.0000000E+00  0.0000000E+00  0.0000000E+00  0.0000000E+00  0.0000000E+00  0.0000000E+00  0.0000000E+00  0.0000000E+00  0.0000000E+00  0.0000000E+00  0.0000000E+00  0.0000000E+00  0.0000000E+00  0.0000000E+00  0.0000000E+00  0.0000000E+00  0.0000000E+00  0.0000000E+00  0.0000000E+00  0.0000000E+00  0.0000000E+00  0.0000000E+00  0.0000000E+00  0.0000000E+00  0.0000000E+00  0.0000000E+00  0.0000000E+00  0.0000000E+00  0.0000000E+00  0.0000000E+00  0.0000000E+00  0.0000000E+00  0.0000000E+00  0.0000000E+00  0.0000000E+00  0.0000000E+00  0.0000000E+00  0.0000000E+00  0.0000000E+00  0.0000000E+00  0.0000000E+00  0.0000000E+00  0.0000000E+00  0.0000000E+00  0.0000000E+00  0.0000000E+00  0.0000000E+00  0.0000000E+00  0.0000000E+00  0.0000000E+00  0.0000000E+00  0.0000000E+00  0.0000000E+00  0.0000000E+00  0.0000000E+00  0.0000000E+00  0.0000000E+00  0.0000000E+00  0.0000000E+00  0.0000000E+00  0.0000000E+00  0.0000000E+00  0.0000000E+00  0.0000000E+00  0.0000000E+00  0.0000000E+00  0.0000000E+00  0.0000000E+00  0.0000000E+00  0.0000000E+00  0.0000000E+00  0.0000000E+00  0.0000000E+00  0.0000000E+00  0.0000000E+00  0.0000000E+00  0.0000000E+00  0.0000000E+00  0.0000000E+00  0.0000000E+00  0.0000000E+00  0.0000000E+00  0.0000000E+00  0.0000000E+00  0.0000000E+00  0.0000000E+00  0.0000000E+00  0.0000000E+00  0.0000000E+00  0.0000000E+00  0.0000000E+00  0.0000000E+00  0.0000000E+00  0.0000000E+00  0.0000000E+00  0.0000000E+00  0.0000000E+00  0.0000000E+00  0.0000000E+00  0.0000000E+00  0.0000000E+00  0.0000000E+00  0.0000000E+00  0.0000000E+00  0.0000000E+00  0.0000000E+00  0.0000000E+00  0.0000000E+00  0.0000000E+00  0.0000000E+00  0.0000000E+00  0.0000000E+00  0.0000000E+00  0.0000000E+00  0.0000000E+00  0.0000000E+00  0.0000000E+00  0.0000000E+00  0.0000000E+00  0.0000000E+00  0.0000000E+00  0.0000000E+00  0.0000000E+00  0.0000000E+00  0.0000000E+00  0.0000000E+00  0.0000000E+00  0.0000000E+00  0.0000000E+00  0.0000000E+00  0.0000000E+00  0.0000000E+00  0.0000000E+00  0.0000000E+00  0.0000000E+00  0.0000000E+00  0.0000000E+00  0.0000000E+00  0.0000000E+00  0.0000000E+00  0.0000000E+00  0.0000000E+00  0.0000000E+00  0.0000000E+00  0.0000000E+00  0.0000000E+00  0.0000000E+00  0.0000000E+00
  0.7799997E+00  0.0000000E+00  0.0000000E+00  0.0000000E+00  0.0000000E+00  0.0000000E+00  0.0000000E+00  0.0000000E+00  0.0000000E+00  0.0000000E+00  0.0000000E+00  0.0000000E+00  0.0000000E+00  0.0000000E+00  0.0000000E+00  0.0000000E+00  0.0000000E+00  0.0000000E+00  0.0000000E+00  0.0000000E+00  0.0000000E+00  0.0000000E+00  0.0000000E+00  0.0000000E+00  0.0000000E+00  0.0000000E+00  0.0000000E+00  0.0000000E+00  0.0000000E+00  0.0000000E+00  0.0000000E+00  0.0000000E+00  0.0000000E+00  0.0000000E+00  0.0000000E+00  0.0000000E+00  0.0000000E+00  0.0000000E+00  0.0000000E+00  0.0000000E+00  0.0000000E+00  0.0000000E+00  0.0000000E+00  0.0000000E+00  0.0000000E+00  0.0000000E+00  0.0000000E+00  0.0000000E+00  0.0000000E+00  0.0000000E+00  0.0000000E+00  0.0000000E+00  0.0000000E+00  0.0000000E+00  0.0000000E+00  0.0000000E+00  0.0000000E+00  0.0000000E+00  0.0000000E+00  0.0000000E+00  0.0000000E+00  0.0000000E+00  0.0000000E+00  0.0000000E+00  0.0000000E+00  0.0000000E+00  0.0000000E+00  0.0000000E+00  0.0000000E+00  0.0000000E+00  0.0000000E+00  0.0000000E+00  0.0000000E+00  0.0000000E+00  0.0000000E+00  0.0000000E+00  0.0000000E+00  0.0000000E+00  0.0000000E+00  0.0000000E+00  0.0000000E+00  0.0000000E+00  0.0000000E+00  0.0000000E+00  0.0000000E+00  0.0000000E+00  0.0000000E+00  0.0000000E+00  0.0000000E+00  0.0000000E+00  0.0000000E+00  0.0000000E+00  0.0000000E+00  0.0000000E+00  0.0000000E+00  0.0000000E+00  0.0000000E+00  0.0000000E+00  0.0000000E+00  0.0000000E+00  0.0000000E+00  0.0000000E+00  0.0000000E+00  0.0000000E+00  0.0000000E+00  0.0000000E+00  0.0000000E+00  0.0000000E+00  0.0000000E+00  0.0000000E+00  0.0000000E+00  0.0000000E+00  0.0000000E+00  0.0000000E+00  0.0000000E+00  0.0000000E+00  0.0000000E+00  0.0000000E+00  0.0000000E+00  0.0000000E+00  0.0000000E+00  0.0000000E+00  0.0000000E+00  0.0000000E+00  0.0000000E+00  0.0000000E+00  0.0000000E+00  0.0000000E+00  0.0000000E+00  0.0000000E+00  0.0000000E+00  0.0000000E+00  0.0000000E+00  0.0000000E+00  0.0000000E+00  0.0000000E+00  0.0000000E+00  0.0000000E+00  0.0000000E+00  0.0000000E+00  0.0000000E+00  0.0000000E+00  0.0000000E+00  0.0000000E+00  0.0000000E+00  0.0000000E+00  0.0000000E+00  0.0000000E+00  0.0000000E+00  0.0000000E+00  0.0000000E+00  0.0000000E+00  0.0000000E+00
  0.8099997E+00  0.0000000E+00  0.0000000E+00  0.0000000E+00  0.0000000E+00  0.0000000E+00  0.0000000E+00  0.0000000E+00  0.0000000E+00  0.0000000E+00  0.0000000E+00  0.0000000E+00  0.0000000E+00  0.0000000E+00  0.0000000E+00  0.0000000E+00  0.0000000E+00  0.0000000E+00  0.0000000E+00  0.0000000E+00  0.0000000E+00  0.0000000E+00  0.0000000E+00  0.0000000E+00  0.0000000E+00  0.0000000E+00  0.0000000E+00  0.0000000E+00  0.0000000E+00  0.0000000E+00  0.0000000E+00  0.0000000E+00  0.0000000E+00  0.0000000E+00  0.0000000E+00  0.0000000E+00  0.0000000E+00  0.0000000E+00  0.0000000E+00  0.0000000E+00  0.0000000E+00  0.0000000E+00  0.0000000E+00  0.0000000E+00  0.0000000E+00  0.0000000E+00  0.0000000E+00  0.0000000E+00  0.0000000E+00  0.0000000E+00  0.0000000E+00  0.0000000E+00  0.0000000E+00  0.0000000E+00  0.0000000E+00  0.0000000E+00  0.0000000E+00  0.0000000E+00  0.0000000E+00  0.0000000E+00  0.0000000E+00  0.0000000E+00  0.0000000E+00  0.0000000E+00  0.0000000E+00  0.0000000E+00  0.0000000E+00  0.0000000E+00  0.0000000E+00  0.0000000E+00  0.0000000E+00  0.0000000E+00  0.0000000E+00  0.0000000E+00  0.0000000E+00  0.0000000E+00  0.0000000E+00  0.0000000E+00  0.0000000E+00  0.0000000E+00  0.0000000E+00  0.0000000E+00  0.0000000E+00  0.0000000E+00  0.0000000E+00  0.0000000E+00  0.0000000E+00  0.0000000E+00  0.0000000E+00  0.0000000E+00  0.0000000E+00  0.0000000E+00  0.0000000E+00  0.0000000E+00  0.0000000E+00  0.0000000E+00  0.0000000E+00  0.0000000E+00  0.0000000E+00  0.0000000E+00  0.0000000E+00  0.0000000E+00  0.0000000E+00  0.0000000E+00  0.0000000E+00  0.0000000E+00  0.0000000E+00  0.0000000E+00  0.0000000E+00  0.0000000E+00  0.0000000E+00  0.0000000E+00  0.0000000E+00  0.0000000E+00  0.0000000E+00  0.0000000E+00  0.0000000E+00  0.0000000E+00  0.0000000E+00  0.0000000E+00  0.0000000E+00  0.0000000E+00  0.0000000E+00  0.0000000E+00  0.0000000E+00  0.0000000E+00  0.0000000E+00  0.0000000E+00  0.0000000E+00  0.0000000E+00  0.0000000E+00  0.0000000E+00  0.0000000E+00  0.0000000E+00  0.0000000E+00  0.0000000E+00  0.0000000E+00  0.0000000E+00  0.0000000E+00  0.0000000E+00  0.0000000E+00  0.0000000E+00  0.0000000E+00  0.0000000E+00  0.0000000E+00  0.0000000E+00  0.0000000E+00  0.0000000E+00  0.0000000E+00  0.0000000E+00  0.0000000E+00  0.0000000E+00  0.0000000E+00
  0.8399997E+00  0.0000000E+00  0.0000000E+00  0.0000000E+00  0.0000000E+00  0.0000000E+00  0.0000000E+00  0.0000000E+00  0.0000000E+00  0.0000000E+00  0.0000000E+00  0.0000000E+00  0.0000000E+00  0.0000000E+00  0.0000000E+00  0.0000000E+00  0.0000000E+00  0.0000000E+00  0.0000000E+00  0.0000000E+00  0.0000000E+00  0.0000000E+00  0.0000000E+00  0.0000000E+00  0.0000000E+00  0.0000000E+00  0.0000000E+00  0.0000000E+00  0.0000000E+00  0.0000000E+00  0.0000000E+00  0.0000000E+00  0.0000000E+00  0.0000000E+00  0.0000000E+00  0.0000000E+00  0.0000000E+00  0.0000000E+00  0.0000000E+00  0.0000000E+00  0.0000000E+00  0.0000000E+00  0.0000000E+00  0.0000000E+00  0.0000000E+00  0.0000000E+00  0.0000000E+00  0.0000000E+00  0.0000000E+00  0.0000000E+00  0.0000000E+00  0.0000000E+00  0.0000000E+00  0.0000000E+00  0.0000000E+00  0.0000000E+00  0.0000000E+00  0.0000000E+00  0.0000000E+00  0.0000000E+00  0.0000000E+00  0.0000000E+00  0.0000000E+00  0.0000000E+00  0.0000000E+00  0.0000000E+00  0.0000000E+00  0.0000000E+00  0.0000000E+00  0.0000000E+00  0.0000000E+00  0.0000000E+00  0.0000000E+00  0.0000000E+00  0.0000000E+00  0.0000000E+00  0.0000000E+00  0.0000000E+00  0.0000000E+00  0.0000000E+00  0.0000000E+00  0.0000000E+00  0.0000000E+00  0.0000000E+00  0.0000000E+00  0.0000000E+00  0.0000000E+00  0.0000000E+00  0.0000000E+00  0.0000000E+00  0.0000000E+00  0.0000000E+00  0.0000000E+00  0.0000000E+00  0.0000000E+00  0.0000000E+00  0.0000000E+00  0.0000000E+00  0.0000000E+00  0.0000000E+00  0.0000000E+00  0.0000000E+00  0.0000000E+00  0.0000000E+00  0.0000000E+00  0.0000000E+00  0.0000000E+00  0.0000000E+00  0.0000000E+00  0.0000000E+00  0.0000000E+00  0.0000000E+00  0.0000000E+00  0.0000000E+00  0.0000000E+00  0.0000000E+00  0.0000000E+00  0.0000000E+00  0.0000000E+00  0.0000000E+00  0.0000000E+00  0.0000000E+00  0.0000000E+00  0.0000000E+00  0.0000000E+00  0.0000000E+00  0.0000000E+00  0.0000000E+00  0.0000000E+00  0.0000000E+00  0.0000000E+00  0.0000000E+00  0.0000000E+00  0.0000000E+00  0.0000000E+00  0.0000000E+00  0.0000000E+00  0.0000000E+00  0.0000000E+00  0.0000000E+00  0.0000000E+00  0.0000000E+00  0.0000000E+00  0.0000000E+00  0.0000000E+00  0.0000000E+00  0.0000000E+00  0.0000000E+00  0.0000000E+00  0.0000000E+00  0.0000000E+00  0.0000000E+00  0.0000000E+00
  0.8699996E+00  0.0000000E+00  0.0000000E+00  0.0000000E+00  0.0000000E+00  0.0000000E+00  0.0000000E+00  0.0000000E+00  0.0000000E+00  0.0000000E+00  0.0000000E+00  0.0000000E+00  0.0000000E+00  0.0000000E+00  0.0000000E+00  0.0000000E+00  0.0000000E+00  0.0000000E+00  0.0000000E+00  0.0000000E+00  0.0000000E+00  0.0000000E+00  0.0000000E+00  0.0000000E+00  0.0000000E+00  0.0000000E+00  0.0000000E+00  0.0000000E+00  0.0000000E+00  0.0000000E+00  0.0000000E+00  0.0000000E+00  0.0000000E+00  0.0000000E+00  0.0000000E+00  0.0000000E+00  0.0000000E+00  0.0000000E+00  0.0000000E+00  0.0000000E+00  0.0000000E+00  0.0000000E+00  0.0000000E+00  0.0000000E+00  0.0000000E+00  0.0000000E+00  0.0000000E+00  0.0000000E+00  0.0000000E+00  0.0000000E+00  0.0000000E+00  0.0000000E+00  0.0000000E+00  0.0000000E+00  0.0000000E+00  0.0000000E+00  0.0000000E+00  0.0000000E+00  0.0000000E+00  0.0000000E+00  0.0000000E+00  0.0000000E+00  0.0000000E+00  0.0000000E+00  0.0000000E+00  0.0000000E+00  0.0000000E+00  0.0000000E+00  0.0000000E+00  0.0000000E+00  0.0000000E+00  0.0000000E+00  0.0000000E+00  0.0000000E+00  0.0000000E+00  0.0000000E+00  0.0000000E+00  0.0000000E+00  0.0000000E+00  0.0000000E+00  0.0000000E+00  0.0000000E+00  0.0000000E+00  0.0000000E+00  0.0000000E+00  0.0000000E+00  0.0000000E+00  0.0000000E+00  0.0000000E+00  0.0000000E+00  0.0000000E+00  0.0000000E+00  0.0000000E+00  0.0000000E+00  0.0000000E+00  0.0000000E+00  0.0000000E+00  0.0000000E+00  0.0000000E+00  0.0000000E+00  0.0000000E+00  0.0000000E+00  0.0000000E+00  0.0000000E+00  0.0000000E+00  0.0000000E+00  0.0000000E+00  0.0000000E+00  0.0000000E+00  0.0000000E+00  0.0000000E+00  0.0000000E+00  0.0000000E+00  0.0000000E+00  0.0000000E+00  0.0000000E+00  0.0000000E+00  0.0000000E+00  0.0000000E+00  0.0000000E+00  0.0000000E+00  0.0000000E+00  0.0000000E+00  0.0000000E+00  0.0000000E+00  0.0000000E+00  0.0000000E+00  0.0000000E+00  0.0000000E+00  0.0000000E+00  0.0000000E+00  0.0000000E+00  0.0000000E+00  0.0000000E+00  0.0000000E+00  0.0000000E+00  0.0000000E+00  0.0000000E+00  0.0000000E+00  0.0000000E+00  0.0000000E+00  0.0000000E+00  0.0000000E+00  0.0000000E+00  0.0000000E+00  0.0000000E+00  0.0000000E+00  0.0000000E+00  0.0000000E+00  0.0000000E+00  0.0000000E+00  0.0000000E+00  0.0000000E+00
  0.8999996E+00  0.0000000E+00  0.0000000E+00  0.0000000E+00  0.0000000E+00  0.0000000E+00  0.0000000E+00  0.0000000E+00  0.0000000E+00  0.0000000E+00  0.0000000E+00  0.0000000E+00  0.0000000E+00  0.0000000E+00  0.0000000E+00  0.0000000E+00  0.0000000E+00  0.0000000E+00  0.0000000E+00  0.0000000E+00  0.0000000E+00  0.0000000E+00  0.0000000E+00  0.0000000E+00  0.0000000E+00  0.0000000E+00  0.0000000E+00  0.0000000E+00  0.0000000E+00  0.0000000E+00  0.0000000E+00  0.0000000E+00  0.0000000E+00  0.0000000E+00  0.0000000E+00  0.0000000E+00  0.0000000E+00  0.0000000E+00  0.0000000E+00  0.0000000E+00  0.0000000E+00  0.0000000E+00  0.0000000E+00  0.0000000E+00  0.0000000E+00  0.0000000E+00  0.0000000E+00  0.0000000E+00  0.0000000E+00  0.0000000E+00  0.0000000E+00  0.0000000E+00  0.0000000E+00  0.0000000E+00  0.0000000E+00  0.0000000E+00  0.0000000E+00  0.0000000E+00  0.0000000E+00  0.0000000E+00  0.0000000E+00  0.0000000E+00  0.0000000E+00  0.0000000E+00  0.0000000E+00  0.0000000E+00  0.0000000E+00  0.0000000E+00  0.0000000E+00  0.0000000E+00  0.0000000E+00  0.0000000E+00  0.0000000E+00  0.0000000E+00  0.0000000E+00  0.0000000E+00  0.0000000E+00  0.0000000E+00  0.0000000E+00  0.0000000E+00  0.0000000E+00  0.0000000E+00  0.0000000E+00  0.0000000E+00  0.0000000E+00  0.0000000E+00  0.0000000E+00  0.0000000E+00  0.0000000E+00  0.0000000E+00  0.0000000E+00  0.0000000E+00  0.0000000E+00  0.0000000E+00  0.0000000E+00  0.0000000E+00  0.0000000E+00  0.0000000E+00  0.0000000E+00  0.0000000E+00  0.0000000E+00  0.0000000E+00  0.0000000E+00  0.0000000E+00  0.0000000E+00  0.0000000E+00  0.0000000E+00  0.0000000E+00  0.0000000E+00  0.0000000E+00  0.0000000E+00  0.0000000E+00  0.0000000E+00  0.0000000E+00  0.0000000E+00  0.0000000E+00  0.0000000E+00  0.0000000E+00  0.0000000E+00  0.0000000E+00  0.0000000E+00  0.0000000E+00  0.0000000E+00  0.0000000E+00  0.0000000E+00  0.0000000E+00  0.0000000E+00  0.0000000E+00  0.0000000E+00  0.0000000E+00  0.0000000E+00  0.0000000E+00  0.0000000E+00  0.0000000E+00  0.0000000E+00  0.0000000E+00  0.0000000E+00  0.0000000E+00  0.0000000E+00  0.0000000E+00  0.0000000E+00  0.0000000E+00  0.0000000E+00  0.0000000E+00  0.0000000E+00  0.0000000E+00  0.0000000E+00  0.0000000E+00  0.0000000E+00  0.0000000E+00  0.0000000E+00  0.0000000E+00  0.0000000E+00
  0.9299996E+00  0.0000000E+00  0.0000000E+00  0.0000000E+00  0.0000000E+00  0.0000000E+00  0.0000000E+00  0.0000000E+00  0.0000000E+00  0.0000000E+00  0.0000000E+00  0.0000000E+00  0.0000000E+00  0.0000000E+00  0.0000000E+00  0.0000000E+00  0.0000000E+00  0.0000000E+00  0.0000000E+00  0.0000000E+00  0.0000000E+00  0.0000000E+00  0.0000000E+00  0.0000000E+00  0.0000000E+00  0.0000000E+00  0.0000000E+00  0.0000000E+00  0.0000000E+00  0.0000000E+00  0.0000000E+00  0.0000000E+00  0.0000000E+00  0.0000000E+00  0.0000000E+00  0.0000000E+00  0.0000000E+00  0.0000000E+00  0.0000000E+00  0.0000000E+00  0.0000000E+00  0.0000000E+00  0.0000000E+00  0.0000000E+00  0.0000000E+00  0.0000000E+00  0.0000000E+00  0.0000000E+00  0.0000000E+00  0.0000000E+00  0.0000000E+00  0.0000000E+00  0.0000000E+00  0.0000000E+00  0.0000000E+00  0.0000000E+00  0.0000000E+00  0.0000000E+00  0.0000000E+00  0.0000000E+00  0.0000000E+00  0.0000000E+00  0.0000000E+00  0.0000000E+00  0.0000000E+00  0.0000000E+00  0.0000000E+00  0.0000000E+00  0.0000000E+00  0.0000000E+00  0.0000000E+00  0.0000000E+00  0.0000000E+00  0.0000000E+00  0.0000000E+00  0.0000000E+00  0.0000000E+00  0.0000000E+00  0.0000000E+00  0.0000000E+00  0.0000000E+00  0.0000000E+00  0.0000000E+00  0.0000000E+00  0.0000000E+00  0.0000000E+00  0.0000000E+00  0.0000000E+00  0.0000000E+00  0.0000000E+00  0.0000000E+00  0.0000000E+00  0.0000000E+00  0.0000000E+00  0.0000000E+00  0.0000000E+00  0.0000000E+00  0.0000000E+00  0.0000000E+00  0.0000000E+00  0.0000000E+00  0.0000000E+00  0.0000000E+00  0.0000000E+00  0.0000000E+00  0.0000000E+00  0.0000000E+00  0.0000000E+00  0.0000000E+00  0.0000000E+00  0.0000000E+00  0.0000000E+00  0.0000000E+00  0.0000000E+00  0.0000000E+00  0.0000000E+00  0.0000000E+00  0.0000000E+00  0.0000000E+00  0.0000000E+00  0.0000000E+00  0.0000000E+00  0.0000000E+00  0.0000000E+00  0.0000000E+00  0.0000000E+00  0.0000000E+00  0.0000000E+00  0.0000000E+00  0.0000000E+00  0.0000000E+00  0.0000000E+00  0.0000000E+00  0.0000000E+00  0.0000000E+00  0.0000000E+00  0.0000000E+00  0.0000000E+00  0.0000000E+00  0.0000000E+00  0.0000000E+00  0.0000000E+00  0.0000000E+00  0.0000000E+00  0.0000000E+00  0.0000000E+00  0.0000000E+00  0.0000000E+00  0.0000000E+00  0.0000000E+00  0.0000000E+00  0.0000000E+00  0.0000000E+00
  0.9599996E+00  0.0000000E+00  0.0000000E+00  0.0000000E+00  0.0000000E+00  0.0000000E+00  0.0000000E+00  0.0000000E+00  0.0000000E+00  0.0000000E+00  0.0000000E+00  0.0000000E+00  0.0000000E+00  0.0000000E+00  0.0000000E+00  0.0000000E+00  0.0000000E+00  0.0000000E+00  0.0000000E+00  0.0000000E+00  0.0000000E+00  0.0000000E+00  0.0000000E+00  0.0000000E+00  0.0000000E+00  0.0000000E+00  0.0000000E+00  0.0000000E+00  0.0000000E+00  0.0000000E+00  0.0000000E+00  0.0000000E+00  0.0000000E+00  0.0000000E+00  0.0000000E+00  0.0000000E+00  0.0000000E+00  0.0000000E+00  0.0000000E+00  0.0000000E+00  0.0000000E+00  0.0000000E+00  0.0000000E+00  0.0000000E+00  0.0000000E+00  0.0000000E+00  0.0000000E+00  0.0000000E+00  0.0000000E+00  0.0000000E+00  0.0000000E+00  0.0000000E+00  0.0000000E+00  0.0000000E+00  0.0000000E+00  0.0000000E+00  0.0000000E+00  0.0000000E+00  0.0000000E+00  0.0000000E+00  0.0000000E+00  0.0000000E+00  0.0000000E+00  0.0000000E+00  0.0000000E+00  0.0000000E+00  0.0000000E+00  0.0000000E+00  0.0000000E+00  0.0000000E+00  0.0000000E+00  0.0000000E+00  0.0000000E+00  0.0000000E+00  0.0000000E+00  0.0000000E+00  0.0000000E+00  0.0000000E+00  0.0000000E+00  0.0000000E+00  0.0000000E+00  0.0000000E+00  0.0000000E+00  0.0000000E+00  0.0000000E+00  0.0000000E+00  0.0000000E+00  0.0000000E+00  0.0000000E+00  0.0000000E+00  0.0000000E+00  0.0000000E+00  0.0000000E+00  0.0000000E+00  0.0000000E+00  0.0000000E+00  0.0000000E+00  0.0000000E+00  0.0000000E+00  0.0000000E+00  0.0000000E+00  0.0000000E+00  0.0000000E+00  0.0000000E+00  0.0000000E+00  0.0000000E+00  0.0000000E+00  0.0000000E+00  0.0000000E+00  0.0000000E+00  0.0000000E+00  0.0000000E+00  0.0000000E+00  0.0000000E+00  0.0000000E+00  0.0000000E+00  0.0000000E+00  0.0000000E+00  0.0000000E+00  0.0000000E+00  0.0000000E+00  0.0000000E+00  0.0000000E+00  0.0000000E+00  0.0000000E+00  0.0000000E+00  0.0000000E+00  0.0000000E+00  0.0000000E+00  0.0000000E+00  0.0000000E+00  0.0000000E+00  0.0000000E+00  0.0000000E+00  0.0000000E+00  0.0000000E+00  0.0000000E+00  0.0000000E+00  0.0000000E+00  0.0000000E+00  0.0000000E+00  0.0000000E+00  0.0000000E+00  0.0000000E+00  0.0000000E+00  0.0000000E+00  0.0000000E+00  0.0000000E+00  0.0000000E+00  0.0000000E+00  0.0000000E+00  0.0000000E+00  0.0000000E+00
  0.9899995E+00  0.0000000E+00  0.0000000E+00  0.0000000E+00  0.0000000E+00  0.0000000E+00  0.0000000E+00  0.0000000E+00  0.0000000E+00  0.0000000E+00  0.0000000E+00  0.0000000E+00  0.0000000E+00  0.0000000E+00  0.0000000E+00  0.0000000E+00  0.0000000E+00  0.0000000E+00  0.0000000E+00  0.0000000E+00  0.0000000E+00  0.0000000E+00  0.0000000E+00  0.0000000E+00  0.0000000E+00  0.0000000E+00  0.0000000E+00  0.0000000E+00  0.0000000E+00  0.0000000E+00  0.0000000E+00  0.0000000E+00  0.0000000E+00  0.0000000E+00  0.0000000E+00  0.0000000E+00  0.0000000E+00  0.0000000E+00  0.0000000E+00  0.0000000E+00  0.0000000E+00  0.0000000E+00  0.0000000E+00  0.0000000E+00  0.0000000E+00  0.0000000E+00  0.0000000E+00  0.0000000E+00  0.0000000E+00  0.0000000E+00  0.0000000E+00  0.0000000E+00  0.0000000E+00  0.0000000E+00  0.0000000E+00  0.0000000E+00  0.0000000E+00  0.0000000E+00  0.0000000E+00  0.0000000E+00  0.0000000E+00  0.0000000E+00  0.0000000E+00  0.0000000E+00  0.0000000E+00  0.0000000E+00  0.0000000E+00  0.0000000E+00  0.0000000E+00  0.0000000E+00  0.0000000E+00  0.0000000E+00  0.0000000E+00  0.0000000E+00  0.0000000E+00  0.0000000E+00  0.0000000E+00  0.0000000E+00  0.0000000E+00  0.0000000E+00  0.0000000E+00  0.0000000E+00  0.0000000E+00  0.0000000E+00  0.0000000E+00  0.0000000E+00  0.0000000E+00  0.0000000E+00  0.0000000E+00  0.0000000E+00  0.0000000E+00  0.0000000E+00  0.0000000E+00  0.0000000E+00  0.0000000E+00  0.0000000E+00  0.0000000E+00  0.0000000E+00  0.0000000E+00  0.0000000E+00  0.0000000E+00  0.0000000E+00  0.0000000E+00  0.0000000E+00  0.0000000E+00  0.0000000E+00  0.0000000E+00  0.0000000E+00  0.0000000E+00  0.0000000E+00  0.0000000E+00  0.0000000E+00  0.0000000E+00  0.0000000E+00  0.0000000E+00  0.0000000E+00  0.0000000E+00  0.0000000E+00  0.0000000E+00  0.0000000E+00  0.0000000E+00  0.0000000E+00  0.0000000E+00  0.0000000E+00  0.0000000E+00  0.0000000E+00  0.0000000E+00  0.0000000E+00  0.0000000E+00  0.0000000E+00  0.0000000E+00  0.0000000E+00  0.0000000E+00  0.0000000E+00  0.0000000E+00  0.0000000E+00  0.0000000E+00  0.0000000E+00  0.0000000E+00  0.0000000E+00  0.0000000E+00  0.0000000E+00  0.0000000E+00  0.0000000E+00  0.0000000E+00  0.0000000E+00  0.0000000E+00  0.0000000E+00  0.0000000E+00  0.0000000E+00  0.0000000E+00  0.0000000E+00  0.0000000E+00
  0.1020000E+01  0.0000000E+00  0.0000000E+00  0.0000000E+00  0.0000000E+00  0.0000000E+00  0.0000000E+00  0.0000000E+00  0.0000000E+00  0.0000000E+00  0.0000000E+00  0.0000000E+00  0.0000000E+00  0.0000000E+00  0.0000000E+00  0.0000000E+00  0.0000000E+00  0.0000000E+00  0.0000000E+00  0.0000000E+00  0.0000000E+00  0.0000000E+00  0.0000000E+00  0.0000000E+00  0.0000000E+00  0.0000000E+00  0.0000000E+00  0.0000000E+00  0.0000000E+00  0.0000000E+00  0.0000000E+00  0.0000000E+00  0.0000000E+00  0.0000000E+00  0.0000000E+00  0.0000000E+00  0.0000000E+00  0.0000000E+00  0.0000000E+00  0.0000000E+00  0.0000000E+00  0.0000000E+00  0.0000000E+00  0.0000000E+00  0.0000000E+00  0.0000000E+00  0.0000000E+00  0.0000000E+00  0.0000000E+00  0.0000000E+00  0.0000000E+00  0.0000000E+00  0.0000000E+00  0.0000000E+00  0.0000000E+00  0.0000000E+00  0.0000000E+00  0.0000000E+00  0.0000000E+00  0.0000000E+00  0.0000000E+00  0.0000000E+00  0.0000000E+00  0.0000000E+00  0.0000000E+00  0.0000000E+00  0.0000000E+00  0.0000000E+00  0.0000000E+00  0.0000000E+00  0.0000000E+00  0.0000000E+00  0.0000000E+00  0.0000000E+00  0.0000000E+00  0.0000000E+00  0.0000000E+00  0.0000000E+00  0.0000000E+00  0.0000000E+00  0.0000000E+00  0.0000000E+00  0.0000000E+00  0.0000000E+00  0.0000000E+00  0.0000000E+00  0.0000000E+00  0.0000000E+00  0.0000000E+00  0.0000000E+00  0.0000000E+00  0.0000000E+00  0.0000000E+00  0.0000000E+00  0.0000000E+00  0.0000000E+00  0.0000000E+00  0.0000000E+00  0.0000000E+00  0.0000000E+00  0.0000000E+00  0.0000000E+00  0.0000000E+00  0.0000000E+00  0.0000000E+00  0.0000000E+00  0.0000000E+00  0.0000000E+00  0.0000000E+00  0.0000000E+00  0.0000000E+00  0.0000000E+00  0.0000000E+00  0.0000000E+00  0.0000000E+00  0.0000000E+00  0.0000000E+00  0.0000000E+00  0.0000000E+00  0.0000000E+00  0.0000000E+00  0.0000000E+00  0.0000000E+00  0.0000000E+00  0.0000000E+00  0.0000000E+00  0.0000000E+00  0.0000000E+00  0.0000000E+00  0.0000000E+00  0.0000000E+00  0.0000000E+00  0.0000000E+00  0.0000000E+00  0.0000000E+00  0.0000000E+00  0.0000000E+00  0.0000000E+00  0.0000000E+00  0.0000000E+00  0.0000000E+00  0.0000000E+00  0.0000000E+00  0.0000000E+00  0.0000000E+00  0.0000000E+00  0.0000000E+00  0.0000000E+00  0.0000000E+00  0.0000000E+00  0.0000000E+00  0.0000000E+00  0.0000000E+00
  0.1049999E+01  0.0000000E+00  0.0000000E+00  0.0000000E+00  0.0000000E+00  0.0000000E+00  0.0000000E+00  0.0000000E+00  0.0000000E+00  0.0000000E+00  0.0000000E+00  0.0000000E+00  0.0000000E+00  0.0000000E+00  0.0000000E+00  0.0000000E+00  0.0000000E+00  0.0000000E+00  0.0000000E+00  0.0000000E+00  0.0000000E+00  0.0000000E+00  0.0000000E+00  0.0000000E+00  0.0000000E+00  0.0000000E+00  0.0000000E+00  0.0000000E+00  0.0000000E+00  0.0000000E+00  0.0000000E+00  0.0000000E+00  0.0000000E+00  0.0000000E+00  0.0000000E+00  0.0000000E+00  0.0000000E+00  0.0000000E+00  0.0000000E+00  0.0000000E+00  0.0000000E+00  0.0000000E+00  0.0000000E+00  0.0000000E+00  0.0000000E+00  0.0000000E+00  0.0000000E+00  0.0000000E+00  0.0000000E+00  0.0000000E+00  0.0000000E+00  0.0000000E+00  0.0000000E+00  0.0000000E+00  0.0000000E+00  0.0000000E+00  0.0000000E+00  0.0000000E+00  0.0000000E+00  0.0000000E+00  0.0000000E+00  0.0000000E+00  0.0000000E+00  0.0000000E+00  0.0000000E+00  0.0000000E+00  0.0000000E+00  0.0000000E+00  0.0000000E+00  0.0000000E+00  0.0000000E+00  0.0000000E+00  0.0000000E+00  0.0000000E+00  0.0000000E+00  0.0000000E+00  0.0000000E+00  0.0000000E+00  0.0000000E+00  0.0000000E+00  0.0000000E+00  0.0000000E+00  0.0000000E+00  0.0000000E+00  0.0000000E+00  0.0000000E+00  0.0000000E+00  0.0000000E+00  0.0000000E+00  0.0000000E+00  0.0000000E+00  0.0000000E+00  0.0000000E+00  0.0000000E+00  0.0000000E+00  0.0000000E+00  0.0000000E+00  0.0000000E+00  0.0000000E+00  0.0000000E+00  0.0000000E+00  0.0000000E+00  0.0000000E+00  0.0000000E+00  0.0000000E+00  0.0000000E+00  0.0000000E+00  0.0000000E+00  0.0000000E+00  0.0000000E+00  0.0000000E+00  0.0000000E+00  0.0000000E+00  0.0000000E+00  0.0000000E+00  0.0000000E+00  0.0000000E+00  0.0000000E+00  0.0000000E+00  0.0000000E+00  0.0000000E+00  0.0000000E+00  0.0000000E+00  0.0000000E+00  0.0000000E+00  0.0000000E+00  0.0000000E+00  0.0000000E+00  0.0000000E+00  0.0000000E+00  0.0000000E+00  0.0000000E+00  0.0000000E+00  0.0000000E+00  0.0000000E+00  0.0000000E+00  0.0000000E+00  0.0000000E+00  0.0000000E+00  0.0000000E+00  0.0000000E+00  0.0000000E+00  0.0000000E+00  0.0000000E+00  0.0000000E+00  0.0000000E+00  0.0000000E+00  0.0000000E+00  0.0000000E+00  0.0000000E+00  0.0000000E+00  0.0000000E+00  0.0000000E+00
  0.1079999E+01  0.0000000E+00  0.0000000E+00  0.0000000E+00  0.0000000E+00  0.0000000E+00  0.0000000E+00  0.0000000E+00  0.0000000E+00  0.0000000E+00  0.0000000E+00  0.0000000E+00  0.0000000E+00  0.0000000E+00  0.0000000E+00  0.0000000E+00  0.0000000E+00  0.0000000E+00  0.0000000E+00  0.0000000E+00  0.0000000E+00  0.0000000E+00  0.0000000E+00  0.0000000E+00  0.0000000E+00  0.0000000E+00  0.0000000E+00  0.0000000E+00  0.0000000E+00  0.0000000E+00  0.0000000E+00  0.0000000E+00  0.0000000E+00  0.0000000E+00  0.0000000E+00  0.0000000E+00  0.0000000E+00  0.0000000E+00  0.0000000E+00  0.0000000E+00  0.0000000E+00  0.0000000E+00  0.0000000E+00  0.0000000E+00  0.0000000E+00  0.0000000E+00  0.0000000E+00  0.0000000E+00  0.0000000E+00  0.0000000E+00  0.0000000E+00  0.0000000E+00  0.0000000E+00  0.0000000E+00  0.0000000E+00  0.0000000E+00  0.0000000E+00  0.0000000E+00  0.0000000E+00  0.0000000E+00  0.0000000E+00  0.0000000E+00  0.0000000E+00  0.0000000E+00  0.0000000E+00  0.0000000E+00  0.0000000E+00  0.0000000E+00  0.0000000E+00  0.0000000E+00  0.0000000E+00  0.0000000E+00  0.0000000E+00  0.0000000E+00  0.0000000E+00  0.0000000E+00  0.0000000E+00  0.0000000E+00  0.0000000E+00  0.0000000E+00  0.0000000E+00  0.0000000E+00  0.0000000E+00  0.0000000E+00  0.0000000E+00  0.0000000E+00  0.0000000E+00  0.0000000E+00  0.0000000E+00  0.0000000E+00  0.0000000E+00  0.0000000E+00  0.0000000E+00  0.0000000E+00  0.0000000E+00  0.0000000E+00  0.0000000E+00  0.0000000E+00  0.0000000E+00  0.0000000E+00  0.0000000E+00  0.0000000E+00  0.0000000E+00  0.0000000E+00  0.0000000E+00  0.0000000E+00  0.0000000E+00  0.0000000E+00  0.0000000E+00  0.0000000E+00  0.0000000E+00  0.0000000E+00  0.0000000E+00  0.0000000E+00  0.0000000E+00  0.0000000E+00  0.0000000E+00  0.0000000E+00  0.0000000E+00  0.0000000E+00  0.0000000E+00  0.0000000E+00  0.0000000E+00  0.0000000E+00  0.0000000E+00  0.0000000E+00  0.0000000E+00  0.0000000E+00  0.0000000E+00  0.0000000E+00  0.0000000E+00  0.0000000E+00  0.0000000E+00  0.0000000E+00  0.0000000E+00  0.0000000E+00  0.0000000E+00  0.0000000E+00  0.0000000E+00  0.0000000E+00  0.0000000E+00  0.0000000E+00  0.0000000E+00  0.0000000E+00  0.0000000E+00  0.0000000E+00  0.0000000E+00  0.0000000E+00  0.0000000E+00  0.0000000E+00  0.0000000E+00  0.0000000E+00  0.0000000E+00
  0.1109999E+01  0.0000000E+00  0.0000000E+00  0.0000000E+00  0.0000000E+00  0.0000000E+00  0.0000000E+00  0.0000000E+00  0.0000000E+00  0.0000000E+00  0.0000000E+00  0.0000000E+00  0.0000000E+00  0.0000000E+00  0.0000000E+00  0.0000000E+00  0.0000000E+00  0.0000000E+00  0.0000000E+00  0.0000000E+00  0.0000000E+00  0.0000000E+00  0.0000000E+00  0.0000000E+00  0.0000000E+00  0.0000000E+00  0.0000000E+00  0.0000000E+00  0.0000000E+00  0.0000000E+00  0.0000000E+00  0.0000000E+00  0.0000000E+00  0.0000000E+00  0.0000000E+00  0.0000000E+00  0.0000000E+00  0.0000000E+00  0.0000000E+00  0.0000000E+00  0.0000000E+00  0.0000000E+00  0.0000000E+00  0.0000000E+00  0.0000000E+00  0.0000000E+00  0.0000000E+00  0.0000000E+00  0.0000000E+00  0.0000000E+00  0.0000000E+00  0.0000000E+00  0.0000000E+00  0.0000000E+00  0.0000000E+00  0.0000000E+00  0.0000000E+00  0.0000000E+00  0.0000000E+00  0.0000000E+00  0.0000000E+00  0.3167265E-06  0.4750897E-06  0.0000000E+00  0.0000000E+00  0.0000000E+00  0.0000000E+00  0.0000000E+00  0.0000000E+00  0.0000000E+00  0.0000000E+00  0.0000000E+00  0.0000000E+00  0.0000000E+00  0.0000000E+00  0.0000000E+00  0.0000000E+00  0.0000000E+00  0.0000000E+00  0.0000000E+00  0.0000000E+00  0.0000000E+00  0.0000000E+00  0.0000000E+00  0.0000000E+00  0.0000000E+00  0.0000000E+00  0.0000000E+00  0.0000000E+00  0.0000000E+00  0.0000000E+00  0.0000000E+00  0.0000000E+00  0.0000000E+00  0.0000000E+00  0.0000000E+00  0.0000000E+00  0.0000000E+00  0.0000000E+00  0.0000000E+00  0.0000000E+00  0.0000000E+00  0.0000000E+00  0.0000000E+00  0.0000000E+00  0.0000000E+00  0.0000000E+00  0.0000000E+00  0.0000000E+00  0.0000000E+00  0.0000000E+00  0.0000000E+00  0.0000000E+00  0.0000000E+00  0.0000000E+00  0.0000000E+00  0.0000000E+00  0.0000000E+00  0.0000000E+00  0.0000000E+00  0.0000000E+00  0.0000000E+00  0.0000000E+00  0.0000000E+00  0.0000000E+00  0.0000000E+00  0.0000000E+00  0.0000000E+00  0.0000000E+00  0.0000000E+00  0.0000000E+00  0.0000000E+00  0.0000000E+00  0.0000000E+00  0.0000000E+00  0.0000000E+00  0.0000000E+00  0.0000000E+00  0.0000000E+00  0.0000000E+00  0.0000000E+00  0.0000000E+00  0.0000000E+00  0.0000000E+00  0.0000000E+00  0.0000000E+00  0.0000000E+00  0.0000000E+00  0.0000000E+00  0.0000000E+00  0.0000000E+00  0.0000000E+00  0.0000000E+00
  0.1139999E+01  0.0000000E+00  0.0000000E+00  0.0000000E+00  0.0000000E+00  0.0000000E+00  0.0000000E+00  0.0000000E+00  0.0000000E+00  0.0000000E+00  0.0000000E+00  0.0000000E+00  0.0000000E+00  0.0000000E+00  0.0000000E+00  0.0000000E+00  0.0000000E+00  0.0000000E+00  0.0000000E+00  0.0000000E+00  0.0000000E+00  0.0000000E+00  0.0000000E+00  0.0000000E+00  0.0000000E+00  0.0000000E+00  0.0000000E+00  0.0000000E+00  0.0000000E+00  0.0000000E+00  0.0000000E+00  0.0000000E+00  0.0000000E+00  0.0000000E+00  0.0000000E+00  0.0000000E+00  0.0000000E+00  0.0000000E+00  0.0000000E+00  0.0000000E+00  0.0000000E+00  0.0000000E+00  0.0000000E+00  0.0000000E+00  0.0000000E+00  0.0000000E+00  0.0000000E+00  0.0000000E+00  0.0000000E+00  0.0000000E+00  0.0000000E+00  0.0000000E+00  0.0000000E+00  0.0000000E+00  0.0000000E+00  0.0000000E+00  0.0000000E+00  0.0000000E+00  0.0000000E+00  0.0000000E+00  0.0000000E+00  0.1266885E-05  0.1900327E-05  0.0000000E+00  0.0000000E+00  0.0000000E+00  0.0000000E+00  0.0000000E+00  0.0000000E+00  0.0000000E+00  0.0000000E+00  0.0000000E+00  0.0000000E+00  0.0000000E+00  0.0000000E+00  0.0000000E+00  0.0000000E+00  0.0000000E+00  0.0000000E+00  0.0000000E+00  0.0000000E+00  0.0000000E+00  0.0000000E+00  0.0000000E+00  0.0000000E+00  0.0000000E+00  0.0000000E+00  0.0000000E+00  0.0000000E+00  0.0000000E+00  0.0000000E+00  0.0000000E+00  0.0000000E+00  0.0000000E+00  0.0000000E+00  0.0000000E+00  0.0000000E+00  0.0000000E+00  0.0000000E+00  0.0000000E+00  0.0000000E+00  0.0000000E+00  0.0000000E+00  0.0000000E+00  0.0000000E+00  0.0000000E+00  0.0000000E+00  0.0000000E+00  0.0000000E+00  0.0000000E+00  0.0000000E+00  0.0000000E+00  0.0000000E+00  0.0000000E+00  0.0000000E+00  0.0000000E+00  0.0000000E+00  0.0000000E+00  0.0000000E+00  0.0000000E+00  0.0000000E+00  0.0000000E+00  0.0000000E+00  0.0000000E+00  0.0000000E+00  0.0000000E+00  0.0000000E+00  0.0000000E+00  0.0000000E+00  0.0000000E+00  0.0000000E+00  0.0000000E+00  0.0000000E+00  0.0000000E+00  0.0000000E+00  0.0000000E+00  0.0000000E+00  0.0000000E+00  0.0000000E+00  0.0000000E+00  0.0000000E+00  0.0000000E+00  0.0000000E+00  0.0000000E+00  0.0000000E+00  0.0000000E+00  0.0000000E+00  0.0000000E+00  0.0000000E+00  0.0000000E+00  0.0000000E+00  0.0000000E+00  0.0000000E+00
  0.1169999E+01  0.0000000E+00  0.0000000E+00  0.0000000E+00  0.0000000E+00  0.0000000E+00  0.0000000E+00  0.0000000E+00  0.0000000E+00  0.0000000E+00  0.0000000E+00  0.0000000E+00  0.0000000E+00  0.0000000E+00  0.0000000E+00  0.0000000E+00  0.0000000E+00  0.0000000E+00  0.0000000E+00  0.0000000E+00  0.0000000E+00  0.0000000E+00  0.0000000E+00  0.0000000E+00  0.0000000E+00  0.0000000E+00  0.0000000E+00  0.0000000E+00  0.0000000E+00  0.0000000E+00  0.0000000E+00  0.0000000E+00  0.0000000E+00  0.0000000E+00  0.0000000E+00  0.0000000E+00  0.0000000E+00  0.0000000E+00  0.0000000E+00  0.0000000E+00  0.0000000E+00  0.0000000E+00  0.0000000E+00  0.0000000E+00  0.0000000E+00  0.0000000E+00  0.0000000E+00  0.0000000E+00  0.0000000E+00  0.0000000E+00  0.0000000E+00  0.0000000E+00  0.0000000E+00  0.0000000E+00  0.0000000E+00  0.6334508E-06  0.9501762E-06  0.0000000E+00  0.0000000E+00  0.0000000E+00  0.0000000E+00  0.4750854E-05  0.7126281E-05  0.0000000E+00  0.0000000E+00  0.0000000E+00  0.0000000E+00  0.0000000E+00  0.0000000E+00  0.0000000E+00  0.0000000E+00  0.0000000E+00  0.0000000E+00  0.0000000E+00  0.0000000E+00  0.0000000E+00  0.0000000E+00  0.0000000E+00  0.0000000E+00  0.0000000E+00  0.0000000E+00  0.0000000E+00  0.0000000E+00  0.0000000E+00  0.0000000E+00  0.0000000E+00  0.0000000E+00  0.0000000E+00  0.0000000E+00  0.0000000E+00  0.0000000E+00  0.0000000E+00  0.0000000E+00  0.0000000E+00  0.0000000E+00  0.0000000E+00  0.0000000E+00  0.0000000E+00  0.0000000E+00  0.0000000E+00  0.0000000E+00  0.0000000E+00  0.0000000E+00  0.0000000E+00  0.0000000E+00  0.0000000E+00  0.0000000E+00  0.0000000E+00  0.0000000E+00  0.0000000E+00  0.0000000E+00  0.0000000E+00  0.0000000E+00  0.0000000E+00  0.0000000E+00  0.0000000E+00  0.0000000E+00  0.0000000E+00  0.0000000E+00  0.0000000E+00  0.0000000E+00  0.0000000E+00  0.0000000E+00  0.0000000E+00  0.0000000E+00  0.0000000E+00  0.0000000E+00  0.0000000E+00  0.0000000E+00  0.0000000E+00  0.0000000E+00  0.0000000E+00  0.0000000E+00  0.0000000E+00  0.0000000E+00  0.0000000E+00  0.0000000E+00  0.0000000E+00  0.0000000E+00  0.0000000E+00  0.0000000E+00  0.0000000E+00  0.0000000E+00  0.0000000E+00  0.0000000E+00  0.0000000E+00  0.0000000E+00  0.0000000E+00  0.0000000E+00  0.0000000E+00  0.0000000E+00  0.0000000E+00  0.0000000E+00
  0.1199999E+01  0.0000000E+00  0.0000000E+00  0.0000000E+00  0.0000000E+00  0.0000000E+00  0.0000000E+00  0.0000000E+00  0.0000000E+00  0.0000000E+00  0.0000000E+00  0.0000000E+00  0.0000000E+00  0.0000000E+00  0.0000000E+00  0.0000000E+00  0.0000000E+00  0.0000000E+00  0.0000000E+00  0.0000000E+00  0.0000000E+00  0.0000000E+00  0.0000000E+00  0.0000000E+00  0.0000000E+00  0.0000000E+00  0.0000000E+00  0.0000000E+00  0.0000000E+00  0.0000000E+00  0.0000000E+00  0.0000000E+00  0.0000000E+00  0.0000000E+00  0.0000000E+00  0.0000000E+00  0.0000000E+00  0.0000000E+00  0.0000000E+00  0.0000000E+00  0.0000000E+00  0.0000000E+00  0.0000000E+00  0.0000000E+00  0.0000000E+00  0.0000000E+00  0.0000000E+00  0.0000000E+00  0.0000000E+00  0.0000000E+00  0.0000000E+00  0.0000000E+00  0.0000000E+00  0.0000000E+00  0.0000000E+00  0.2217057E-05  0.3325586E-05  0.0000000E+00  0.0000000E+00  0.0000000E+00  0.0000000E+00  0.1425265E-04  0.2137897E-04  0.0000000E+00  0.0000000E+00  0.0000000E+00  0.0000000E+00  0.0000000E+00  0.0000000E+00  0.0000000E+00  0.0000000E+00  0.0000000E+00  0.0000000E+00  0.0000000E+00  0.0000000E+00  0.0000000E+00  0.0000000E+00  0.0000000E+00  0.0000000E+00  0.0000000E+00  0.0000000E+00  0.0000000E+00  0.0000000E+00  0.0000000E+00  0.0000000E+00  0.0000000E+00  0.0000000E+00  0.0000000E+00  0.0000000E+00  0.0000000E+00  0.0000000E+00  0.0000000E+00  0.0000000E+00  0.0000000E+00  0.0000000E+00  0.0000000E+00  0.0000000E+00  0.0000000E+00  0.0000000E+00  0.0000000E+00  0.0000000E+00  0.0000000E+00  0.0000000E+00  0.0000000E+00  0.0000000E+00  0.0000000E+00  0.0000000E+00  0.0000000E+00  0.0000000E+00  0.0000000E+00  0.0000000E+00  0.0000000E+00  0.0000000E+00  0.0000000E+00  0.0000000E+00  0.0000000E+00  0.0000000E+00  0.0000000E+00  0.0000000E+00  0.0000000E+00  0.0000000E+00  0.0000000E+00  0.0000000E+00  0.0000000E+00  0.0000000E+00  0.0000000E+00  0.0000000E+00  0.0000000E+00  0.0000000E+00  0.0000000E+00  0.0000000E+00  0.0000000E+00  0.0000000E+00  0.0000000E+00  0.0000000E+00  0.0000000E+00  0.0000000E+00  0.0000000E+00  0.0000000E+00  0.0000000E+00  0.0000000E+00  0.0000000E+00  0.0000000E+00  0.0000000E+00  0.0000000E+00  0.0000000E+00  0.0000000E+00  0.0000000E+00  0.0000000E+00  0.0000000E+00  0.0000000E+00  0.0000000E+00  0.0000000E+00
  0.1229999E+01  0.0000000E+00  0.0000000E+00  0.0000000E+00  0.0000000E+00  0.0000000E+00  0.0000000E+00  0.0000000E+00  0.0000000E+00  0.0000000E+00  0.0000000E+00  0.0000000E+00  0.0000000E+00  0.0000000E+00  0.0000000E+00  0.0000000E+00  0.0000000E+00  0.0000000E+00  0.0000000E+00  0.0000000E+00  0.0000000E+00  0.0000000E+00  0.0000000E+00  0.0000000E+00  0.0000000E+00  0.0000000E+00  0.0000000E+00  0.0000000E+00  0.0000000E+00  0.0000000E+00  0.0000000E+00  0.0000000E+00  0.0000000E+00  0.0000000E+00  0.0000000E+00  0.0000000E+00  0.0000000E+00  0.0000000E+00  0.0000000E+00  0.0000000E+00  0.0000000E+00  0.0000000E+00  0.0000000E+00  0.0000000E+00  0.0000000E+00  0.0000000E+00  0.0000000E+00  0.0000000E+00  0.0000000E+00  0.0000000E+00  0.0000000E+00  0.0000000E+00  0.0000000E+00  0.0000000E+00  0.0000000E+00  0.6967840E-05  0.1045176E-04  0.0000000E+00  0.0000000E+00  0.0000000E+00  0.0000000E+00  0.6112862E-04  0.9169293E-04  0.0000000E+00  0.0000000E+00  0.0000000E+00  0.0000000E+00  0.0000000E+00  0.0000000E+00  0.0000000E+00  0.0000000E+00  0.0000000E+00  0.0000000E+00  0.0000000E+00  0.0000000E+00  0.0000000E+00  0.0000000E+00  0.0000000E+00  0.0000000E+00  0.0000000E+00  0.0000000E+00  0.0000000E+00  0.0000000E+00  0.0000000E+00  0.0000000E+00  0.0000000E+00  0.0000000E+00  0.0000000E+00  0.0000000E+00  0.0000000E+00  0.0000000E+00  0.0000000E+00  0.0000000E+00  0.0000000E+00  0.0000000E+00  0.0000000E+00  0.0000000E+00  0.0000000E+00  0.0000000E+00  0.0000000E+00  0.0000000E+00  0.0000000E+00  0.0000000E+00  0.0000000E+00  0.0000000E+00  0.0000000E+00  0.0000000E+00  0.0000000E+00  0.0000000E+00  0.0000000E+00  0.0000000E+00  0.0000000E+00  0.0000000E+00  0.0000000E+00  0.0000000E+00  0.0000000E+00  0.0000000E+00  0.0000000E+00  0.0000000E+00  0.0000000E+00  0.0000000E+00  0.0000000E+00  0.0000000E+00  0.0000000E+00  0.0000000E+00  0.0000000E+00  0.0000000E+00  0.0000000E+00  0.0000000E+00  0.0000000E+00  0.0000000E+00  0.0000000E+00  0.0000000E+00  0.0000000E+00  0.0000000E+00  0.0000000E+00  0.0000000E+00  0.0000000E+00  0.0000000E+00  0.0000000E+00  0.0000000E+00  0.0000000E+00  0.0000000E+00  0.0000000E+00  0.0000000E+00  0.0000000E+00  0.0000000E+00  0.0000000E+00  0.0000000E+00  0.0000000E+00  0.0000000E+00  0.0000000E+00  0.0000000E+00
  0.1259999E+01  0.0000000E+00  0.0000000E+00  0.0000000E+00  0.0000000E+00  0.0000000E+00  0.0000000E+00  0.0000000E+00  0.0000000E+00  0.0000000E+00  0.0000000E+00  0.0000000E+00  0.0000000E+00  0.0000000E+00  0.0000000E+00  0.0000000E+00  0.0000000E+00  0.0000000E+00  0.0000000E+00  0.0000000E+00  0.0000000E+00  0.0000000E+00  0.0000000E+00  0.0000000E+00  0.0000000E+00  0.0000000E+00  0.0000000E+00  0.0000000E+00  0.0000000E+00  0.0000000E+00  0.0000000E+00  0.0000000E+00  0.0000000E+00  0.0000000E+00  0.0000000E+00  0.0000000E+00  0.0000000E+00  0.0000000E+00  0.0000000E+00  0.0000000E+00  0.0000000E+00  0.0000000E+00  0.0000000E+00  0.0000000E+00  0.0000000E+00  0.3167236E-06  0.4750854E-06  0.0000000E+00  0.0000000E+00  0.0000000E+00  0.0000000E+00  0.0000000E+00  0.0000000E+00  0.0000000E+00  0.0000000E+00  0.2027011E-04  0.3040517E-04  0.0000000E+00  0.0000000E+00  0.0000000E+00  0.0000000E+00  0.1935171E-03  0.2902756E-03  0.0000000E+00  0.0000000E+00  0.0000000E+00  0.0000000E+00  0.0000000E+00  0.0000000E+00  0.0000000E+00  0.0000000E+00  0.0000000E+00  0.0000000E+00  0.0000000E+00  0.0000000E+00  0.0000000E+00  0.0000000E+00  0.0000000E+00  0.0000000E+00  0.0000000E+00  0.0000000E+00  0.0000000E+00  0.0000000E+00  0.0000000E+00  0.0000000E+00  0.0000000E+00  0.0000000E+00  0.0000000E+00  0.0000000E+00  0.0000000E+00  0.0000000E+00  0.0000000E+00  0.0000000E+00  0.0000000E+00  0.0000000E+00  0.0000000E+00  0.0000000E+00  0.0000000E+00  0.0000000E+00  0.0000000E+00  0.0000000E+00  0.0000000E+00  0.0000000E+00  0.0000000E+00  0.0000000E+00  0.0000000E+00  0.0000000E+00  0.0000000E+00  0.0000000E+00  0.0000000E+00  0.0000000E+00  0.0000000E+00  0.0000000E+00  0.0000000E+00  0.0000000E+00  0.0000000E+00  0.0000000E+00  0.0000000E+00  0.0000000E+00  0.0000000E+00  0.0000000E+00  0.0000000E+00  0.0000000E+00  0.0000000E+00  0.0000000E+00  0.0000000E+00  0.0000000E+00  0.0000000E+00  0.0000000E+00  0.0000000E+00  0.0000000E+00  0.0000000E+00  0.0000000E+00  0.0000000E+00  0.0000000E+00  0.0000000E+00  0.0000000E+00  0.0000000E+00  0.0000000E+00  0.0000000E+00  0.0000000E+00  0.0000000E+00  0.0000000E+00  0.0000000E+00  0.0000000E+00  0.0000000E+00  0.0000000E+00  0.0000000E+00  0.0000000E+00  0.0000000E+00  0.0000000E+00  0.0000000E+00  0.0000000E+00
  0.1289999E+01  0.0000000E+00  0.0000000E+00  0.0000000E+00  0.0000000E+00  0.0000000E+00  0.0000000E+00  0.0000000E+00  0.0000000E+00  0.0000000E+00  0.0000000E+00  0.0000000E+00  0.0000000E+00  0.0000000E+00  0.0000000E+00  0.0000000E+00  0.0000000E+00  0.0000000E+00  0.0000000E+00  0.0000000E+00  0.0000000E+00  0.0000000E+00  0.0000000E+00  0.0000000E+00  0.0000000E+00  0.0000000E+00  0.0000000E+00  0.0000000E+00  0.0000000E+00  0.0000000E+00  0.0000000E+00  0.0000000E+00  0.0000000E+00  0.0000000E+00  0.0000000E+00  0.0000000E+00  0.0000000E+00  0.0000000E+00  0.0000000E+00  0.0000000E+00  0.0000000E+00  0.0000000E+00  0.0000000E+00  0.0000000E+00  0.0000000E+00  0.6334487E-06  0.9501732E-06  0.0000000E+00  0.0000000E+00  0.0000000E+00  0.0000000E+00  0.0000000E+00  0.0000000E+00  0.0000000E+00  0.0000000E+00  0.6017747E-04  0.9026621E-04  0.0000000E+00  0.0000000E+00  0.0000000E+00  0.0000000E+00  0.4763509E-03  0.7145264E-03  0.0000000E+00  0.0000000E+00  0.0000000E+00  0.0000000E+00  0.0000000E+00  0.0000000E+00  0.0000000E+00  0.0000000E+00  0.0000000E+00  0.0000000E+00  0.0000000E+00  0.0000000E+00  0.0000000E+00  0.0000000E+00  0.0000000E+00  0.0000000E+00  0.0000000E+00  0.0000000E+00  0.0000000E+00  0.0000000E+00  0.0000000E+00  0.0000000E+00  0.0000000E+00  0.0000000E+00  0.0000000E+00  0.0000000E+00  0.0000000E+00  0.0000000E+00  0.0000000E+00  0.0000000E+00  0.0000000E+00  0.0000000E+00  0.0000000E+00  0.0000000E+00  0.0000000E+00  0.0000000E+00  0.0000000E+00  0.0000000E+00  0.0000000E+00  0.0000000E+00  0.0000000E+00  0.0000000E+00  0.0000000E+00  0.0000000E+00  0.0000000E+00  0.0000000E+00  0.0000000E+00  0.0000000E+00  0.0000000E+00  0.0000000E+00  0.0000000E+00  0.0000000E+00  0.0000000E+00  0.0000000E+00  0.0000000E+00  0.0000000E+00  0.0000000E+00  0.0000000E+00  0.0000000E+00  0.0000000E+00  0.0000000E+00  0.0000000E+00  0.0000000E+00  0.0000000E+00  0.0000000E+00  0.0000000E+00  0.0000000E+00  0.0000000E+00  0.0000000E+00  0.0000000E+00  0.0000000E+00  0.0000000E+00  0.0000000E+00  0.0000000E+00  0.0000000E+00  0.0000000E+00  0.0000000E+00  0.0000000E+00  0.0000000E+00  0.0000000E+00  0.0000000E+00  0.0000000E+00  0.0000000E+00  0.0000000E+00  0.0000000E+00  0.0000000E+00  0.0000000E+00  0.0000000E+00  0.0000000E+00  0.0000000E+00
  0.1319999E+01  0.0000000E+00  0.0000000E+00  0.0000000E+00  0.0000000E+00  0.0000000E+00  0.0000000E+00  0.0000000E+00  0.0000000E+00  0.0000000E+00  0.0000000E+00  0.0000000E+00  0.0000000E+00  0.0000000E+00  0.0000000E+00  0.4750833E-06  0.9501665E-06  0.0000000E+00  0.0000000E+00  0.0000000E+00  0.0000000E+00  0.0000000E+00  0.0000000E+00  0.0000000E+00  0.0000000E+00  0.0000000E+00  0.0000000E+00  0.0000000E+00  0.0000000E+00  0.0000000E+00  0.0000000E+00  0.0000000E+00  0.0000000E+00  0.0000000E+00  0.0000000E+00  0.0000000E+00  0.0000000E+00  0.0000000E+00  0.0000000E+00  0.0000000E+00  0.0000000E+00  0.0000000E+00  0.0000000E+00  0.0000000E+00  0.0000000E+00  0.2850524E-05  0.4275787E-05  0.0000000E+00  0.0000000E+00  0.0000000E+00  0.0000000E+00  0.0000000E+00  0.0000000E+00  0.0000000E+00  0.0000000E+00  0.1479091E-03  0.2218636E-03  0.0000000E+00  0.0000000E+00  0.0000000E+00  0.0000000E+00  0.1008785E-02  0.1513178E-02  0.0000000E+00  0.0000000E+00  0.0000000E+00  0.0000000E+00  0.0000000E+00  0.0000000E+00  0.0000000E+00  0.0000000E+00  0.0000000E+00  0.0000000E+00  0.0000000E+00  0.0000000E+00  0.4750812E-06  0.9501624E-06  0.0000000E+00  0.0000000E+00  0.0000000E+00  0.0000000E+00  0.0000000E+00  0.0000000E+00  0.0000000E+00  0.0000000E+00  0.0000000E+00  0.0000000E+00  0.0000000E+00  0.0000000E+00  0.0000000E+00  0.0000000E+00  0.0000000E+00  0.0000000E+00  0.0000000E+00  0.0000000E+00  0.0000000E+00  0.0000000E+00  0.0000000E+00  0.0000000E+00  0.0000000E+00  0.0000000E+00  0.0000000E+00  0.0000000E+00  0.0000000E+00  0.0000000E+00  0.0000000E+00  0.0000000E+00  0.0000000E+00  0.0000000E+00  0.0000000E+00  0.0000000E+00  0.0000000E+00  0.0000000E+00  0.0000000E+00  0.0000000E+00  0.0000000E+00  0.0000000E+00  0.0000000E+00  0.0000000E+00  0.0000000E+00  0.0000000E+00  0.0000000E+00  0.0000000E+00  0.0000000E+00  0.0000000E+00  0.0000000E+00  0.0000000E+00  0.0000000E+00  0.0000000E+00  0.0000000E+00  0.0000000E+00  0.0000000E+00  0.0000000E+00  0.0000000E+00  0.0000000E+00  0.0000000E+00  0.0000000E+00  0.0000000E+00  0.0000000E+00  0.0000000E+00  0.0000000E+00  0.0000000E+00  0.0000000E+00  0.0000000E+00  0.0000000E+00  0.0000000E+00  0.0000000E+00  0.0000000E+00  0.0000000E+00  0.0000000E+00  0.0000000E+00  0.0000000E+00  0.0000000E+00
  0.1349999E+01  0.0000000E+00  0.0000000E+00  0.0000000E+00  0.0000000E+00  0.0000000E+00  0.0000000E+00  0.0000000E+00  0.0000000E+00  0.0000000E+00  0.0000000E+00  0.0000000E+00  0.0000000E+00  0.0000000E+00  0.0000000E+00  0.1425250E-05  0.2850501E-05  0.0000000E+00  0.0000000E+00  0.0000000E+00  0.0000000E+00  0.0000000E+00  0.0000000E+00  0.0000000E+00  0.0000000E+00  0.0000000E+00  0.0000000E+00  0.0000000E+00  0.0000000E+00  0.0000000E+00  0.0000000E+00  0.0000000E+00  0.0000000E+00  0.0000000E+00  0.0000000E+00  0.0000000E+00  0.0000000E+00  0.0000000E+00  0.0000000E+00  0.0000000E+00  0.0000000E+00  0.0000000E+00  0.0000000E+00  0.0000000E+00  0.0000000E+00  0.1900354E-04  0.2850531E-04  0.0000000E+00  0.0000000E+00  0.0000000E+00  0.0000000E+00  0.0000000E+00  0.0000000E+00  0.0000000E+00  0.0000000E+00  0.3347763E-03  0.5021645E-03  0.6334350E-06  0.1900305E-05  0.0000000E+00  0.0000000E+00  0.1906373E-02  0.2859559E-02  0.0000000E+00  0.0000000E+00  0.0000000E+00  0.0000000E+00  0.0000000E+00  0.0000000E+00  0.0000000E+00  0.0000000E+00  0.0000000E+00  0.0000000E+00  0.0000000E+00  0.0000000E+00  0.8551476E-05  0.1710295E-04  0.0000000E+00  0.0000000E+00  0.0000000E+00  0.0000000E+00  0.0000000E+00  0.0000000E+00  0.0000000E+00  0.0000000E+00  0.0000000E+00  0.0000000E+00  0.0000000E+00  0.0000000E+00  0.0000000E+00  0.0000000E+00  0.0000000E+00  0.0000000E+00  0.0000000E+00  0.0000000E+00  0.0000000E+00  0.0000000E+00  0.0000000E+00  0.0000000E+00  0.0000000E+00  0.0000000E+00  0.0000000E+00  0.0000000E+00  0.0000000E+00  0.0000000E+00  0.0000000E+00  0.0000000E+00  0.0000000E+00  0.0000000E+00  0.0000000E+00  0.0000000E+00  0.0000000E+00  0.0000000E+00  0.0000000E+00  0.0000000E+00  0.0000000E+00  0.0000000E+00  0.0000000E+00  0.0000000E+00  0.0000000E+00  0.0000000E+00  0.0000000E+00  0.0000000E+00  0.0000000E+00  0.0000000E+00  0.0000000E+00  0.0000000E+00  0.0000000E+00  0.0000000E+00  0.0000000E+00  0.0000000E+00  0.0000000E+00  0.0000000E+00  0.0000000E+00  0.0000000E+00  0.0000000E+00  0.0000000E+00  0.0000000E+00  0.0000000E+00  0.0000000E+00  0.0000000E+00  0.0000000E+00  0.0000000E+00  0.0000000E+00  0.0000000E+00  0.0000000E+00  0.0000000E+00  0.0000000E+00  0.0000000E+00  0.0000000E+00  0.0000000E+00  0.0000000E+00  0.0000000E+00
  0.1379999E+01  0.0000000E+00  0.0000000E+00  0.0000000E+00  0.0000000E+00  0.0000000E+00  0.0000000E+00  0.0000000E+00  0.0000000E+00  0.0000000E+00  0.0000000E+00  0.0000000E+00  0.0000000E+00  0.0000000E+00  0.0000000E+00  0.2375414E-05  0.4750829E-05  0.0000000E+00  0.0000000E+00  0.0000000E+00  0.0000000E+00  0.0000000E+00  0.0000000E+00  0.0000000E+00  0.0000000E+00  0.0000000E+00  0.0000000E+00  0.0000000E+00  0.0000000E+00  0.0000000E+00  0.0000000E+00  0.0000000E+00  0.0000000E+00  0.0000000E+00  0.0000000E+00  0.0000000E+00  0.0000000E+00  0.0000000E+00  0.0000000E+00  0.0000000E+00  0.0000000E+00  0.0000000E+00  0.0000000E+00  0.0000000E+00  0.0000000E+00  0.5954403E-04  0.8931605E-04  0.0000000E+00  0.0000000E+00  0.0000000E+00  0.0000000E+00  0.0000000E+00  0.0000000E+00  0.0000000E+00  0.0000000E+00  0.6242603E-03  0.9363905E-03  0.2217043E-05  0.6651129E-05  0.0000000E+00  0.0000000E+00  0.3152684E-02  0.4729026E-02  0.0000000E+00  0.0000000E+00  0.0000000E+00  0.0000000E+00  0.0000000E+00  0.0000000E+00  0.0000000E+00  0.0000000E+00  0.0000000E+00  0.0000000E+00  0.0000000E+00  0.0000000E+00  0.2945502E-04  0.5891005E-04  0.0000000E+00  0.0000000E+00  0.0000000E+00  0.0000000E+00  0.0000000E+00  0.0000000E+00  0.0000000E+00  0.0000000E+00  0.0000000E+00  0.0000000E+00  0.0000000E+00  0.0000000E+00  0.0000000E+00  0.0000000E+00  0.0000000E+00  0.0000000E+00  0.0000000E+00  0.0000000E+00  0.0000000E+00  0.0000000E+00  0.0000000E+00  0.0000000E+00  0.0000000E+00  0.0000000E+00  0.0000000E+00  0.0000000E+00  0.0000000E+00  0.0000000E+00  0.0000000E+00  0.0000000E+00  0.0000000E+00  0.0000000E+00  0.0000000E+00  0.0000000E+00  0.0000000E+00  0.0000000E+00  0.0000000E+00  0.0000000E+00  0.0000000E+00  0.0000000E+00  0.0000000E+00  0.0000000E+00  0.0000000E+00  0.0000000E+00  0.0000000E+00  0.0000000E+00  0.0000000E+00  0.0000000E+00  0.0000000E+00  0.0000000E+00  0.0000000E+00  0.0000000E+00  0.0000000E+00  0.0000000E+00  0.0000000E+00  0.0000000E+00  0.0000000E+00  0.0000000E+00  0.0000000E+00  0.0000000E+00  0.0000000E+00  0.0000000E+00  0.0000000E+00  0.0000000E+00  0.0000000E+00  0.0000000E+00  0.0000000E+00  0.0000000E+00  0.0000000E+00  0.0000000E+00  0.0000000E+00  0.0000000E+00  0.0000000E+00  0.0000000E+00  0.0000000E+00  0.0000000E+00
  0.1409999E+01  0.0000000E+00  0.0000000E+00  0.0000000E+00  0.0000000E+00  0.0000000E+00  0.0000000E+00  0.0000000E+00  0.0000000E+00  0.0000000E+00  0.0000000E+00  0.0000000E+00  0.0000000E+00  0.0000000E+00  0.0000000E+00  0.3325577E-05  0.6651154E-05  0.0000000E+00  0.0000000E+00  0.0000000E+00  0.0000000E+00  0.0000000E+00  0.0000000E+00  0.0000000E+00  0.0000000E+00  0.0000000E+00  0.0000000E+00  0.0000000E+00  0.0000000E+00  0.0000000E+00  0.0000000E+00  0.0000000E+00  0.0000000E+00  0.0000000E+00  0.0000000E+00  0.0000000E+00  0.0000000E+00  0.0000000E+00  0.0000000E+00  0.0000000E+00  0.0000000E+00  0.0000000E+00  0.0000000E+00  0.0000000E+00  0.0000000E+00  0.1884504E-03  0.2826756E-03  0.0000000E+00  0.0000000E+00  0.0000000E+00  0.0000000E+00  0.1266886E-05  0.1900330E-05  0.0000000E+00  0.0000000E+00  0.1078123E-02  0.1617185E-02  0.5700981E-05  0.1710294E-04  0.0000000E+00  0.0000000E+00  0.4790143E-02  0.7185214E-02  0.0000000E+00  0.0000000E+00  0.0000000E+00  0.0000000E+00  0.0000000E+00  0.0000000E+00  0.0000000E+00  0.0000000E+00  0.0000000E+00  0.0000000E+00  0.0000000E+00  0.0000000E+00  0.7743828E-04  0.1548766E-03  0.0000000E+00  0.0000000E+00  0.0000000E+00  0.0000000E+00  0.0000000E+00  0.0000000E+00  0.0000000E+00  0.0000000E+00  0.0000000E+00  0.0000000E+00  0.0000000E+00  0.0000000E+00  0.0000000E+00  0.0000000E+00  0.0000000E+00  0.0000000E+00  0.0000000E+00  0.0000000E+00  0.0000000E+00  0.0000000E+00  0.0000000E+00  0.0000000E+00  0.0000000E+00  0.0000000E+00  0.0000000E+00  0.0000000E+00  0.0000000E+00  0.0000000E+00  0.0000000E+00  0.0000000E+00  0.0000000E+00  0.0000000E+00  0.0000000E+00  0.0000000E+00  0.0000000E+00  0.0000000E+00  0.0000000E+00  0.0000000E+00  0.0000000E+00  0.0000000E+00  0.0000000E+00  0.0000000E+00  0.0000000E+00  0.0000000E+00  0.0000000E+00  0.0000000E+00  0.0000000E+00  0.0000000E+00  0.0000000E+00  0.0000000E+00  0.0000000E+00  0.0000000E+00  0.0000000E+00  0.0000000E+00  0.0000000E+00  0.0000000E+00  0.0000000E+00  0.0000000E+00  0.0000000E+00  0.0000000E+00  0.0000000E+00  0.0000000E+00  0.0000000E+00  0.0000000E+00  0.0000000E+00  0.0000000E+00  0.0000000E+00  0.0000000E+00  0.2850495E-05  0.1425247E-05  0.0000000E+00  0.0000000E+00  0.0000000E+00  0.0000000E+00  0.0000000E+00  0.0000000E+00
  0.1439999E+01  0.0000000E+00  0.0000000E+00  0.0000000E+00  0.0000000E+00  0.0000000E+00  0.0000000E+00  0.0000000E+00  0.0000000E+00  0.0000000E+00  0.0000000E+00  0.0000000E+00  0.0000000E+00  0.0000000E+00  0.0000000E+00  0.3800661E-05  0.7601322E-05  0.0000000E+00  0.0000000E+00  0.0000000E+00  0.0000000E+00  0.0000000E+00  0.0000000E+00  0.0000000E+00  0.0000000E+00  0.0000000E+00  0.0000000E+00  0.0000000E+00  0.0000000E+00  0.0000000E+00  0.0000000E+00  0.0000000E+00  0.0000000E+00  0.0000000E+00  0.0000000E+00  0.0000000E+00  0.0000000E+00  0.0000000E+00  0.0000000E+00  0.0000000E+00  0.0000000E+00  0.0000000E+00  0.0000000E+00  0.0000000E+00  0.0000000E+00  0.4598823E-03  0.6898235E-03  0.0000000E+00  0.0000000E+00  0.0000000E+00  0.0000000E+00  0.2217055E-05  0.3325582E-05  0.6334453E-06  0.1900336E-05  0.1738489E-02  0.2607734E-02  0.1203538E-04  0.3610615E-04  0.0000000E+00  0.0000000E+00  0.6701555E-02  0.1005233E-01  0.0000000E+00  0.0000000E+00  0.0000000E+00  0.0000000E+00  0.0000000E+00  0.0000000E+00  0.0000000E+00  0.0000000E+00  0.0000000E+00  0.0000000E+00  0.0000000E+00  0.0000000E+00  0.1791067E-03  0.3582135E-03  0.0000000E+00  0.0000000E+00  0.0000000E+00  0.0000000E+00  0.0000000E+00  0.0000000E+00  0.0000000E+00  0.0000000E+00  0.0000000E+00  0.0000000E+00  0.0000000E+00  0.0000000E+00  0.0000000E+00  0.0000000E+00  0.0000000E+00  0.0000000E+00  0.0000000E+00  0.0000000E+00  0.0000000E+00  0.0000000E+00  0.0000000E+00  0.0000000E+00  0.0000000E+00  0.0000000E+00  0.0000000E+00  0.0000000E+00  0.0000000E+00  0.0000000E+00  0.0000000E+00  0.0000000E+00  0.0000000E+00  0.0000000E+00  0.0000000E+00  0.0000000E+00  0.0000000E+00  0.0000000E+00  0.0000000E+00  0.0000000E+00  0.0000000E+00  0.0000000E+00  0.0000000E+00  0.0000000E+00  0.0000000E+00  0.0000000E+00  0.0000000E+00  0.0000000E+00  0.0000000E+00  0.0000000E+00  0.0000000E+00  0.0000000E+00  0.0000000E+00  0.0000000E+00  0.0000000E+00  0.0000000E+00  0.0000000E+00  0.0000000E+00  0.0000000E+00  0.0000000E+00  0.0000000E+00  0.0000000E+00  0.0000000E+00  0.0000000E+00  0.0000000E+00  0.0000000E+00  0.0000000E+00  0.0000000E+00  0.0000000E+00  0.0000000E+00  0.1900331E-04  0.9501653E-05  0.0000000E+00  0.0000000E+00  0.0000000E+00  0.0000000E+00  0.0000000E+00  0.0000000E+00
  0.1469999E+01  0.0000000E+00  0.0000000E+00  0.0000000E+00  0.0000000E+00  0.0000000E+00  0.0000000E+00  0.0000000E+00  0.0000000E+00  0.1900345E-05  0.1900345E-05  0.0000000E+00  0.0000000E+00  0.0000000E+00  0.0000000E+00  0.4750829E-05  0.9501658E-05  0.0000000E+00  0.0000000E+00  0.0000000E+00  0.0000000E+00  0.0000000E+00  0.0000000E+00  0.0000000E+00  0.0000000E+00  0.0000000E+00  0.0000000E+00  0.0000000E+00  0.0000000E+00  0.0000000E+00  0.0000000E+00  0.0000000E+00  0.0000000E+00  0.0000000E+00  0.0000000E+00  0.0000000E+00  0.0000000E+00  0.0000000E+00  0.0000000E+00  0.0000000E+00  0.0000000E+00  0.0000000E+00  0.0000000E+00  0.0000000E+00  0.0000000E+00  0.9641027E-03  0.1446154E-02  0.0000000E+00  0.0000000E+00  0.0000000E+00  0.0000000E+00  0.4434119E-05  0.6651178E-05  0.4117399E-05  0.1235220E-04  0.2602206E-02  0.3903310E-02  0.2153708E-04  0.6461125E-04  0.0000000E+00  0.0000000E+00  0.8816617E-02  0.1322493E-01  0.0000000E+00  0.0000000E+00  0.0000000E+00  0.0000000E+00  0.0000000E+00  0.0000000E+00  0.0000000E+00  0.0000000E+00  0.0000000E+00  0.0000000E+00  0.0000000E+00  0.0000000E+00  0.3487113E-03  0.6974227E-03  0.0000000E+00  0.0000000E+00  0.0000000E+00  0.0000000E+00  0.0000000E+00  0.0000000E+00  0.0000000E+00  0.0000000E+00  0.0000000E+00  0.0000000E+00  0.0000000E+00  0.0000000E+00  0.0000000E+00  0.0000000E+00  0.0000000E+00  0.0000000E+00  0.0000000E+00  0.0000000E+00  0.0000000E+00  0.0000000E+00  0.0000000E+00  0.0000000E+00  0.0000000E+00  0.0000000E+00  0.0000000E+00  0.0000000E+00  0.0000000E+00  0.0000000E+00  0.0000000E+00  0.0000000E+00  0.0000000E+00  0.0000000E+00  0.0000000E+00  0.0000000E+00  0.0000000E+00  0.0000000E+00  0.0000000E+00  0.0000000E+00  0.0000000E+00  0.0000000E+00  0.0000000E+00  0.0000000E+00  0.0000000E+00  0.0000000E+00  0.0000000E+00  0.0000000E+00  0.0000000E+00  0.0000000E+00  0.0000000E+00  0.0000000E+00  0.0000000E+00  0.0000000E+00  0.0000000E+00  0.0000000E+00  0.0000000E+00  0.0000000E+00  0.0000000E+00  0.0000000E+00  0.0000000E+00  0.0000000E+00  0.0000000E+00  0.0000000E+00  0.0000000E+00  0.0000000E+00  0.0000000E+00  0.0000000E+00  0.0000000E+00  0.0000000E+00  0.5510951E-04  0.2755476E-04  0.0000000E+00  0.0000000E+00  0.0000000E+00  0.0000000E+00  0.0000000E+00  0.0000000E+00
  0.1499999E+01  0.0000000E+00  0.0000000E+00  0.0000000E+00  0.0000000E+00  0.0000000E+00  0.0000000E+00  0.0000000E+00  0.0000000E+00  0.3325576E-05  0.3325576E-05  0.0000000E+00  0.0000000E+00  0.0000000E+00  0.0000000E+00  0.7601323E-05  0.1520265E-04  0.0000000E+00  0.0000000E+00  0.0000000E+00  0.0000000E+00  0.0000000E+00  0.0000000E+00  0.0000000E+00  0.0000000E+00  0.0000000E+00  0.0000000E+00  0.0000000E+00  0.0000000E+00  0.0000000E+00  0.0000000E+00  0.0000000E+00  0.0000000E+00  0.0000000E+00  0.0000000E+00  0.0000000E+00  0.0000000E+00  0.0000000E+00  0.0000000E+00  0.0000000E+00  0.0000000E+00  0.0000000E+00  0.0000000E+00  0.0000000E+00  0.0000000E+00  0.1760687E-02  0.2641031E-02  0.0000000E+00  0.0000000E+00  0.0000000E+00  0.0000000E+00  0.6334436E-05  0.9501654E-05  0.8868180E-05  0.2660454E-04  0.3684132E-02  0.5526199E-02  0.4339097E-04  0.1301729E-03  0.0000000E+00  0.0000000E+00  0.1100326E-01  0.1650489E-01  0.0000000E+00  0.0000000E+00  0.0000000E+00  0.0000000E+00  0.0000000E+00  0.0000000E+00  0.0000000E+00  0.0000000E+00  0.0000000E+00  0.0000000E+00  0.0000000E+00  0.0000000E+00  0.5753281E-03  0.1150656E-02  0.0000000E+00  0.0000000E+00  0.0000000E+00  0.0000000E+00  0.0000000E+00  0.0000000E+00  0.0000000E+00  0.0000000E+00  0.0000000E+00  0.0000000E+00  0.0000000E+00  0.0000000E+00  0.0000000E+00  0.0000000E+00  0.0000000E+00  0.0000000E+00  0.0000000E+00  0.0000000E+00  0.0000000E+00  0.0000000E+00  0.0000000E+00  0.0000000E+00  0.0000000E+00  0.0000000E+00  0.0000000E+00  0.0000000E+00  0.0000000E+00  0.0000000E+00  0.0000000E+00  0.0000000E+00  0.0000000E+00  0.0000000E+00  0.0000000E+00  0.0000000E+00  0.0000000E+00  0.0000000E+00  0.0000000E+00  0.0000000E+00  0.0000000E+00  0.0000000E+00  0.0000000E+00  0.0000000E+00  0.0000000E+00  0.0000000E+00  0.0000000E+00  0.0000000E+00  0.0000000E+00  0.0000000E+00  0.0000000E+00  0.0000000E+00  0.0000000E+00  0.0000000E+00  0.0000000E+00  0.0000000E+00  0.0000000E+00  0.0000000E+00  0.0000000E+00  0.0000000E+00  0.0000000E+00  0.0000000E+00  0.0000000E+00  0.0000000E+00  0.0000000E+00  0.0000000E+00  0.0000000E+00  0.0000000E+00  0.0000000E+00  0.0000000E+00  0.1121195E-03  0.5605975E-04  0.0000000E+00  0.0000000E+00  0.0000000E+00  0.0000000E+00  0.0000000E+00  0.0000000E+00
  0.1529999E+01  0.0000000E+00  0.0000000E+00  0.0000000E+00  0.0000000E+00  0.0000000E+00  0.0000000E+00  0.0000000E+00  0.0000000E+00  0.1045181E-04  0.1045181E-04  0.0000000E+00  0.0000000E+00  0.0000000E+00  0.0000000E+00  0.1187705E-04  0.2375411E-04  0.0000000E+00  0.0000000E+00  0.0000000E+00  0.0000000E+00  0.0000000E+00  0.0000000E+00  0.0000000E+00  0.0000000E+00  0.0000000E+00  0.0000000E+00  0.0000000E+00  0.0000000E+00  0.0000000E+00  0.0000000E+00  0.0000000E+00  0.0000000E+00  0.0000000E+00  0.0000000E+00  0.0000000E+00  0.0000000E+00  0.0000000E+00  0.0000000E+00  0.0000000E+00  0.0000000E+00  0.0000000E+00  0.0000000E+00  0.0000000E+00  0.0000000E+00  0.2826432E-02  0.4239649E-02  0.0000000E+00  0.0000000E+00  0.0000000E+00  0.0000000E+00  0.1456915E-04  0.2185372E-04  0.2565434E-04  0.7696301E-04  0.4950081E-02  0.7425122E-02  0.7126253E-04  0.2137876E-03  0.0000000E+00  0.0000000E+00  0.1316583E-01  0.1974875E-01  0.0000000E+00  0.0000000E+00  0.0000000E+00  0.0000000E+00  0.0000000E+00  0.0000000E+00  0.0000000E+00  0.0000000E+00  0.0000000E+00  0.0000000E+00  0.0000000E+00  0.0000000E+00  0.8755798E-03  0.1751160E-02  0.0000000E+00  0.0000000E+00  0.0000000E+00  0.0000000E+00  0.0000000E+00  0.0000000E+00  0.0000000E+00  0.0000000E+00  0.0000000E+00  0.0000000E+00  0.0000000E+00  0.0000000E+00  0.0000000E+00  0.0000000E+00  0.0000000E+00  0.0000000E+00  0.0000000E+00  0.0000000E+00  0.0000000E+00  0.0000000E+00  0.0000000E+00  0.0000000E+00  0.0000000E+00  0.0000000E+00  0.0000000E+00  0.0000000E+00  0.0000000E+00  0.0000000E+00  0.0000000E+00  0.0000000E+00  0.0000000E+00  0.0000000E+00  0.0000000E+00  0.0000000E+00  0.0000000E+00  0.0000000E+00  0.0000000E+00  0.0000000E+00  0.0000000E+00  0.0000000E+00  0.0000000E+00  0.0000000E+00  0.0000000E+00  0.0000000E+00  0.0000000E+00  0.0000000E+00  0.0000000E+00  0.0000000E+00  0.0000000E+00  0.0000000E+00  0.0000000E+00  0.0000000E+00  0.0000000E+00  0.0000000E+00  0.0000000E+00  0.0000000E+00  0.0000000E+00  0.0000000E+00  0.0000000E+00  0.0000000E+00  0.0000000E+00  0.0000000E+00  0.0000000E+00  0.0000000E+00  0.1900337E-05  0.1900337E-05  0.0000000E+00  0.0000000E+00  0.1985845E-03  0.9929223E-04  0.0000000E+00  0.0000000E+00  0.0000000E+00  0.0000000E+00  0.0000000E+00  0.0000000E+00
  0.1559999E+01  0.0000000E+00  0.0000000E+00  0.0000000E+00  0.0000000E+00  0.0000000E+00  0.0000000E+00  0.0000000E+00  0.0000000E+00  0.1995342E-04  0.1995342E-04  0.0000000E+00  0.0000000E+00  0.1900339E-05  0.1900339E-05  0.1947835E-04  0.3895670E-04  0.0000000E+00  0.0000000E+00  0.0000000E+00  0.0000000E+00  0.0000000E+00  0.0000000E+00  0.0000000E+00  0.0000000E+00  0.0000000E+00  0.0000000E+00  0.0000000E+00  0.0000000E+00  0.0000000E+00  0.0000000E+00  0.0000000E+00  0.0000000E+00  0.0000000E+00  0.0000000E+00  0.0000000E+00  0.0000000E+00  0.0000000E+00  0.0000000E+00  0.0000000E+00  0.0000000E+00  0.0000000E+00  0.0000000E+00  0.0000000E+00  0.0000000E+00  0.4080643E-02  0.6120965E-02  0.0000000E+00  0.0000000E+00  0.0000000E+00  0.0000000E+00  0.2755465E-04  0.4133197E-04  0.5891015E-04  0.1767304E-03  0.6398734E-02  0.9598101E-02  0.1216218E-03  0.3648656E-03  0.0000000E+00  0.0000000E+00  0.1530719E-01  0.2296079E-01  0.0000000E+00  0.0000000E+00  0.0000000E+00  0.0000000E+00  0.0000000E+00  0.0000000E+00  0.0000000E+00  0.0000000E+00  0.0000000E+00  0.0000000E+00  0.0000000E+00  0.0000000E+00  0.1248508E-02  0.2497016E-02  0.0000000E+00  0.0000000E+00  0.0000000E+00  0.0000000E+00  0.0000000E+00  0.0000000E+00  0.0000000E+00  0.0000000E+00  0.0000000E+00  0.0000000E+00  0.0000000E+00  0.0000000E+00  0.0000000E+00  0.0000000E+00  0.0000000E+00  0.0000000E+00  0.0000000E+00  0.0000000E+00  0.0000000E+00  0.0000000E+00  0.0000000E+00  0.0000000E+00  0.0000000E+00  0.0000000E+00  0.0000000E+00  0.0000000E+00  0.0000000E+00  0.0000000E+00  0.0000000E+00  0.0000000E+00  0.0000000E+00  0.0000000E+00  0.0000000E+00  0.0000000E+00  0.0000000E+00  0.0000000E+00  0.0000000E+00  0.0000000E+00  0.0000000E+00  0.0000000E+00  0.0000000E+00  0.0000000E+00  0.0000000E+00  0.0000000E+00  0.0000000E+00  0.0000000E+00  0.0000000E+00  0.0000000E+00  0.0000000E+00  0.0000000E+00  0.0000000E+00  0.0000000E+00  0.0000000E+00  0.0000000E+00  0.0000000E+00  0.0000000E+00  0.0000000E+00  0.0000000E+00  0.0000000E+00  0.0000000E+00  0.0000000E+00  0.0000000E+00  0.0000000E+00  0.0000000E+00  0.5701032E-05  0.5701032E-05  0.0000000E+00  0.0000000E+00  0.3278070E-03  0.1639035E-03  0.0000000E+00  0.0000000E+00  0.0000000E+00  0.0000000E+00  0.0000000E+00  0.0000000E+00
  0.1589999E+01  0.0000000E+00  0.0000000E+00  0.0000000E+00  0.0000000E+00  0.0000000E+00  0.0000000E+00  0.0000000E+00  0.0000000E+00  0.4275749E-04  0.4275749E-04  0.0000000E+00  0.0000000E+00  0.3325597E-05  0.3325597E-05  0.2375414E-04  0.4750827E-04  0.0000000E+00  0.0000000E+00  0.0000000E+00  0.0000000E+00  0.0000000E+00  0.0000000E+00  0.0000000E+00  0.0000000E+00  0.0000000E+00  0.0000000E+00  0.0000000E+00  0.0000000E+00  0.0000000E+00  0.0000000E+00  0.0000000E+00  0.0000000E+00  0.0000000E+00  0.0000000E+00  0.0000000E+00  0.0000000E+00  0.0000000E+00  0.0000000E+00  0.0000000E+00  0.0000000E+00  0.0000000E+00  0.0000000E+00  0.0000000E+00  0.0000000E+00  0.5452073E-02  0.8178109E-02  0.0000000E+00  0.0000000E+00  0.0000000E+00  0.0000000E+00  0.4750805E-04  0.7126208E-04  0.1143363E-03  0.3430090E-03  0.8044085E-02  0.1206613E-01  0.1833816E-03  0.5501450E-03  0.0000000E+00  0.0000000E+00  0.1729306E-01  0.2593959E-01  0.0000000E+00  0.0000000E+00  0.0000000E+00  0.0000000E+00  0.0000000E+00  0.0000000E+00  0.0000000E+00  0.0000000E+00  0.0000000E+00  0.0000000E+00  0.0000000E+00  0.0000000E+00  0.1723115E-02  0.3446231E-02  0.0000000E+00  0.0000000E+00  0.0000000E+00  0.0000000E+00  0.0000000E+00  0.0000000E+00  0.0000000E+00  0.0000000E+00  0.0000000E+00  0.0000000E+00  0.0000000E+00  0.0000000E+00  0.0000000E+00  0.0000000E+00  0.0000000E+00  0.0000000E+00  0.0000000E+00  0.0000000E+00  0.0000000E+00  0.0000000E+00  0.0000000E+00  0.0000000E+00  0.0000000E+00  0.0000000E+00  0.0000000E+00  0.0000000E+00  0.0000000E+00  0.0000000E+00  0.0000000E+00  0.0000000E+00  0.0000000E+00  0.0000000E+00  0.0000000E+00  0.0000000E+00  0.0000000E+00  0.0000000E+00  0.0000000E+00  0.0000000E+00  0.0000000E+00  0.0000000E+00  0.1425249E-05  0.2850497E-05  0.0000000E+00  0.0000000E+00  0.0000000E+00  0.0000000E+00  0.0000000E+00  0.0000000E+00  0.0000000E+00  0.0000000E+00  0.0000000E+00  0.0000000E+00  0.0000000E+00  0.0000000E+00  0.0000000E+00  0.0000000E+00  0.0000000E+00  0.0000000E+00  0.0000000E+00  0.0000000E+00  0.0000000E+00  0.0000000E+00  0.0000000E+00  0.0000000E+00  0.1330244E-04  0.1330244E-04  0.0000000E+00  0.0000000E+00  0.5216411E-03  0.2608206E-03  0.0000000E+00  0.0000000E+00  0.0000000E+00  0.0000000E+00  0.0000000E+00  0.0000000E+00
  0.1619999E+01  0.0000000E+00  0.0000000E+00  0.0000000E+00  0.0000000E+00  0.0000000E+00  0.0000000E+00  0.0000000E+00  0.0000000E+00  0.7743845E-04  0.7743845E-04  0.0000000E+00  0.0000000E+00  0.9976770E-05  0.9976770E-05  0.3325575E-04  0.6651151E-04  0.0000000E+00  0.0000000E+00  0.9501780E-06  0.9501780E-06  0.0000000E+00  0.0000000E+00  0.0000000E+00  0.0000000E+00  0.0000000E+00  0.0000000E+00  0.0000000E+00  0.0000000E+00  0.0000000E+00  0.0000000E+00  0.0000000E+00  0.0000000E+00  0.0000000E+00  0.0000000E+00  0.0000000E+00  0.0000000E+00  0.0000000E+00  0.0000000E+00  0.0000000E+00  0.0000000E+00  0.0000000E+00  0.0000000E+00  0.0000000E+00  0.0000000E+00  0.6880510E-02  0.1032076E-01  0.0000000E+00  0.0000000E+00  0.0000000E+00  0.0000000E+00  0.7981364E-04  0.1197205E-03  0.1976344E-03  0.5929032E-03  0.9779426E-02  0.1466914E-01  0.2654131E-03  0.7962392E-03  0.0000000E+00  0.0000000E+00  0.1911990E-01  0.2867985E-01  0.0000000E+00  0.0000000E+00  0.0000000E+00  0.0000000E+00  0.0000000E+00  0.0000000E+00  0.0000000E+00  0.0000000E+00  0.0000000E+00  0.0000000E+00  0.0000000E+00  0.0000000E+00  0.2244260E-02  0.4488519E-02  0.0000000E+00  0.0000000E+00  0.0000000E+00  0.0000000E+00  0.0000000E+00  0.0000000E+00  0.0000000E+00  0.0000000E+00  0.0000000E+00  0.0000000E+00  0.0000000E+00  0.0000000E+00  0.0000000E+00  0.0000000E+00  0.0000000E+00  0.0000000E+00  0.0000000E+00  0.0000000E+00  0.0000000E+00  0.0000000E+00  0.0000000E+00  0.0000000E+00  0.0000000E+00  0.0000000E+00  0.0000000E+00  0.0000000E+00  0.0000000E+00  0.0000000E+00  0.0000000E+00  0.0000000E+00  0.0000000E+00  0.0000000E+00  0.0000000E+00  0.0000000E+00  0.0000000E+00  0.0000000E+00  0.0000000E+00  0.0000000E+00  0.0000000E+00  0.0000000E+00  0.5701040E-05  0.1140208E-04  0.0000000E+00  0.0000000E+00  0.0000000E+00  0.0000000E+00  0.0000000E+00  0.0000000E+00  0.0000000E+00  0.0000000E+00  0.0000000E+00  0.0000000E+00  0.0000000E+00  0.0000000E+00  0.0000000E+00  0.0000000E+00  0.0000000E+00  0.0000000E+00  0.0000000E+00  0.0000000E+00  0.0000000E+00  0.0000000E+00  0.0000000E+00  0.0000000E+00  0.3040542E-04  0.3040542E-04  0.0000000E+00  0.0000000E+00  0.7819867E-03  0.3909934E-03  0.0000000E+00  0.0000000E+00  0.0000000E+00  0.0000000E+00  0.0000000E+00  0.0000000E+00
  0.1649999E+01  0.0000000E+00  0.0000000E+00  0.0000000E+00  0.0000000E+00  0.0000000E+00  0.0000000E+00  0.0000000E+00  0.0000000E+00  0.1163952E-03  0.1163952E-03  0.0000000E+00  0.0000000E+00  0.2280411E-04  0.2280411E-04  0.4798327E-04  0.9596654E-04  0.0000000E+00  0.0000000E+00  0.1425260E-05  0.1425260E-05  0.0000000E+00  0.0000000E+00  0.0000000E+00  0.0000000E+00  0.0000000E+00  0.0000000E+00  0.0000000E+00  0.0000000E+00  0.0000000E+00  0.0000000E+00  0.0000000E+00  0.0000000E+00  0.0000000E+00  0.0000000E+00  0.0000000E+00  0.0000000E+00  0.0000000E+00  0.0000000E+00  0.0000000E+00  0.0000000E+00  0.0000000E+00  0.0000000E+00  0.0000000E+00  0.0000000E+00  0.8351054E-02  0.1252658E-01  0.0000000E+00  0.0000000E+00  0.0000000E+00  0.0000000E+00  0.1197207E-03  0.1795811E-03  0.2989846E-03  0.8969539E-03  0.1164178E-01  0.1746268E-01  0.3585292E-03  0.1075588E-02  0.0000000E+00  0.0000000E+00  0.2080456E-01  0.3120684E-01  0.0000000E+00  0.0000000E+00  0.0000000E+00  0.0000000E+00  0.0000000E+00  0.0000000E+00  0.0000000E+00  0.0000000E+00  0.0000000E+00  0.0000000E+00  0.0000000E+00  0.0000000E+00  0.2781528E-02  0.5563056E-02  0.0000000E+00  0.0000000E+00  0.0000000E+00  0.0000000E+00  0.0000000E+00  0.0000000E+00  0.0000000E+00  0.0000000E+00  0.0000000E+00  0.0000000E+00  0.0000000E+00  0.0000000E+00  0.0000000E+00  0.0000000E+00  0.0000000E+00  0.0000000E+00  0.0000000E+00  0.0000000E+00  0.0000000E+00  0.0000000E+00  0.0000000E+00  0.0000000E+00  0.0000000E+00  0.0000000E+00  0.0000000E+00  0.0000000E+00  0.0000000E+00  0.0000000E+00  0.0000000E+00  0.0000000E+00  0.0000000E+00  0.0000000E+00  0.0000000E+00  0.0000000E+00  0.0000000E+00  0.0000000E+00  0.0000000E+00  0.0000000E+00  0.0000000E+00  0.0000000E+00  0.1045186E-04  0.2090372E-04  0.0000000E+00  0.0000000E+00  0.0000000E+00  0.0000000E+00  0.0000000E+00  0.0000000E+00  0.0000000E+00  0.0000000E+00  0.0000000E+00  0.0000000E+00  0.0000000E+00  0.0000000E+00  0.0000000E+00  0.0000000E+00  0.0000000E+00  0.0000000E+00  0.0000000E+00  0.0000000E+00  0.0000000E+00  0.0000000E+00  0.0000000E+00  0.0000000E+00  0.5320940E-04  0.5320940E-04  0.0000000E+00  0.0000000E+00  0.1079388E-02  0.5396938E-03  0.0000000E+00  0.0000000E+00  0.0000000E+00  0.0000000E+00  0.0000000E+00  0.0000000E+00
  0.1679999E+01  0.0000000E+00  0.0000000E+00  0.0000000E+00  0.0000000E+00  0.0000000E+00  0.0000000E+00  0.0000000E+00  0.0000000E+00  0.1743550E-03  0.1743550E-03  0.0000000E+00  0.0000000E+00  0.4465786E-04  0.4465786E-04  0.7078737E-04  0.1415747E-03  0.0000000E+00  0.0000000E+00  0.2850494E-05  0.2850494E-05  0.0000000E+00  0.0000000E+00  0.0000000E+00  0.0000000E+00  0.0000000E+00  0.0000000E+00  0.0000000E+00  0.0000000E+00  0.0000000E+00  0.0000000E+00  0.0000000E+00  0.0000000E+00  0.0000000E+00  0.0000000E+00  0.0000000E+00  0.0000000E+00  0.0000000E+00  0.0000000E+00  0.0000000E+00  0.0000000E+00  0.0000000E+00  0.0000000E+00  0.0000000E+00  0.0000000E+00  0.9750667E-02  0.1462600E-01  0.0000000E+00  0.0000000E+00  0.0000000E+00  0.0000000E+00  0.1795816E-03  0.2693725E-03  0.4513283E-03  0.1353985E-02  0.1352249E-01  0.2028374E-01  0.4538624E-03  0.1361587E-02  0.0000000E+00  0.0000000E+00  0.2234258E-01  0.3351387E-01  0.0000000E+00  0.0000000E+00  0.0000000E+00  0.0000000E+00  0.0000000E+00  0.0000000E+00  0.0000000E+00  0.0000000E+00  0.0000000E+00  0.0000000E+00  0.0000000E+00  0.0000000E+00  0.3323124E-02  0.6646249E-02  0.0000000E+00  0.0000000E+00  0.0000000E+00  0.0000000E+00  0.0000000E+00  0.0000000E+00  0.0000000E+00  0.0000000E+00  0.0000000E+00  0.0000000E+00  0.0000000E+00  0.0000000E+00  0.0000000E+00  0.0000000E+00  0.0000000E+00  0.0000000E+00  0.0000000E+00  0.0000000E+00  0.0000000E+00  0.0000000E+00  0.0000000E+00  0.0000000E+00  0.0000000E+00  0.0000000E+00  0.0000000E+00  0.0000000E+00  0.0000000E+00  0.0000000E+00  0.0000000E+00  0.0000000E+00  0.0000000E+00  0.0000000E+00  0.0000000E+00  0.0000000E+00  0.0000000E+00  0.0000000E+00  0.0000000E+00  0.0000000E+00  0.0000000E+00  0.0000000E+00  0.1995341E-04  0.3990683E-04  0.0000000E+00  0.0000000E+00  0.0000000E+00  0.0000000E+00  0.0000000E+00  0.0000000E+00  0.0000000E+00  0.0000000E+00  0.0000000E+00  0.0000000E+00  0.0000000E+00  0.0000000E+00  0.0000000E+00  0.0000000E+00  0.0000000E+00  0.0000000E+00  0.0000000E+00  0.0000000E+00  0.0000000E+00  0.0000000E+00  0.0000000E+00  0.0000000E+00  0.7791378E-04  0.7791378E-04  0.0000000E+00  0.0000000E+00  0.1443300E-02  0.7216500E-03  0.0000000E+00  0.0000000E+00  0.0000000E+00  0.0000000E+00  0.0000000E+00  0.0000000E+00
  0.1709999E+01  0.0000000E+00  0.0000000E+00  0.0000000E+00  0.0000000E+00  0.0000000E+00  0.0000000E+00  0.0000000E+00  0.0000000E+00  0.2451418E-03  0.2451418E-03  0.9501640E-06  0.1900328E-05  0.7363808E-04  0.7363808E-04  0.1026181E-03  0.2052361E-03  0.0000000E+00  0.0000000E+00  0.5225951E-05  0.5225951E-05  0.0000000E+00  0.0000000E+00  0.0000000E+00  0.0000000E+00  0.0000000E+00  0.0000000E+00  0.0000000E+00  0.0000000E+00  0.0000000E+00  0.0000000E+00  0.0000000E+00  0.0000000E+00  0.0000000E+00  0.0000000E+00  0.0000000E+00  0.0000000E+00  0.0000000E+00  0.0000000E+00  0.0000000E+00  0.0000000E+00  0.0000000E+00  0.0000000E+00  0.0000000E+00  0.0000000E+00  0.1107427E-01  0.1661140E-01  0.0000000E+00  0.0000000E+00  0.0000000E+00  0.0000000E+00  0.2464105E-03  0.3696157E-03  0.6198251E-03  0.1859475E-02  0.1536483E-01  0.2304725E-01  0.5520463E-03  0.1656139E-02  0.0000000E+00  0.0000000E+00  0.2373776E-01  0.3560663E-01  0.0000000E+00  0.0000000E+00  0.0000000E+00  0.0000000E+00  0.0000000E+00  0.0000000E+00  0.0000000E+00  0.0000000E+00  0.0000000E+00  0.0000000E+00  0.0000000E+00  0.0000000E+00  0.3835795E-02  0.7671589E-02  0.0000000E+00  0.0000000E+00  0.0000000E+00  0.0000000E+00  0.0000000E+00  0.0000000E+00  0.0000000E+00  0.0000000E+00  0.0000000E+00  0.0000000E+00  0.0000000E+00  0.0000000E+00  0.0000000E+00  0.0000000E+00  0.0000000E+00  0.0000000E+00  0.0000000E+00  0.0000000E+00  0.0000000E+00  0.0000000E+00  0.0000000E+00  0.0000000E+00  0.0000000E+00  0.0000000E+00  0.0000000E+00  0.0000000E+00  0.0000000E+00  0.0000000E+00  0.0000000E+00  0.0000000E+00  0.0000000E+00  0.0000000E+00  0.0000000E+00  0.0000000E+00  0.0000000E+00  0.0000000E+00  0.0000000E+00  0.0000000E+00  0.0000000E+00  0.0000000E+00  0.3373094E-04  0.6746189E-04  0.0000000E+00  0.0000000E+00  0.0000000E+00  0.0000000E+00  0.0000000E+00  0.0000000E+00  0.0000000E+00  0.0000000E+00  0.0000000E+00  0.0000000E+00  0.0000000E+00  0.0000000E+00  0.0000000E+00  0.0000000E+00  0.0000000E+00  0.0000000E+00  0.0000000E+00  0.0000000E+00  0.0000000E+00  0.0000000E+00  0.0000000E+00  0.0000000E+00  0.1197211E-03  0.1197211E-03  0.0000000E+00  0.0000000E+00  0.1839517E-02  0.9197586E-03  0.0000000E+00  0.0000000E+00  0.0000000E+00  0.0000000E+00  0.0000000E+00  0.0000000E+00
  0.1739999E+01  0.0000000E+00  0.0000000E+00  0.0000000E+00  0.0000000E+00  0.0000000E+00  0.0000000E+00  0.0000000E+00  0.0000000E+00  0.3468085E-03  0.3468085E-03  0.1900324E-05  0.3800648E-05  0.1292228E-03  0.1292228E-03  0.1235218E-03  0.2470436E-03  0.0000000E+00  0.0000000E+00  0.6176138E-05  0.6176138E-05  0.0000000E+00  0.0000000E+00  0.0000000E+00  0.0000000E+00  0.0000000E+00  0.0000000E+00  0.0000000E+00  0.0000000E+00  0.0000000E+00  0.0000000E+00  0.0000000E+00  0.0000000E+00  0.0000000E+00  0.0000000E+00  0.0000000E+00  0.0000000E+00  0.0000000E+00  0.0000000E+00  0.0000000E+00  0.0000000E+00  0.0000000E+00  0.0000000E+00  0.0000000E+00  0.0000000E+00  0.1226291E-01  0.1839437E-01  0.0000000E+00  0.0000000E+00  0.0000000E+00  0.0000000E+00  0.3297087E-03  0.4945630E-03  0.7937042E-03  0.2381113E-02  0.1712834E-01  0.2569252E-01  0.6758840E-03  0.2027652E-02  0.0000000E+00  0.0000000E+00  0.2494229E-01  0.3741343E-01  0.0000000E+00  0.0000000E+00  0.0000000E+00  0.0000000E+00  0.0000000E+00  0.0000000E+00  0.0000000E+00  0.0000000E+00  0.0000000E+00  0.0000000E+00  0.0000000E+00  0.0000000E+00  0.4337462E-02  0.8674923E-02  0.0000000E+00  0.0000000E+00  0.0000000E+00  0.0000000E+00  0.0000000E+00  0.0000000E+00  0.0000000E+00  0.0000000E+00  0.0000000E+00  0.0000000E+00  0.0000000E+00  0.0000000E+00  0.0000000E+00  0.0000000E+00  0.0000000E+00  0.0000000E+00  0.0000000E+00  0.0000000E+00  0.0000000E+00  0.0000000E+00  0.0000000E+00  0.0000000E+00  0.0000000E+00  0.0000000E+00  0.0000000E+00  0.0000000E+00  0.0000000E+00  0.0000000E+00  0.0000000E+00  0.0000000E+00  0.0000000E+00  0.0000000E+00  0.0000000E+00  0.0000000E+00  0.0000000E+00  0.0000000E+00  0.0000000E+00  0.0000000E+00  0.0000000E+00  0.0000000E+00  0.5083401E-04  0.1016680E-03  0.0000000E+00  0.0000000E+00  0.0000000E+00  0.0000000E+00  0.0000000E+00  0.0000000E+00  0.0000000E+00  0.0000000E+00  0.0000000E+00  0.0000000E+00  0.0000000E+00  0.0000000E+00  0.0000000E+00  0.0000000E+00  0.0000000E+00  0.0000000E+00  0.0000000E+00  0.0000000E+00  0.0000000E+00  0.0000000E+00  0.0000000E+00  0.0000000E+00  0.1691298E-03  0.1691298E-03  0.0000000E+00  0.0000000E+00  0.2226234E-02  0.1113117E-02  0.0000000E+00  0.0000000E+00  0.0000000E+00  0.0000000E+00  0.0000000E+00  0.0000000E+00
  0.1769999E+01  0.0000000E+00  0.0000000E+00  0.0000000E+00  0.0000000E+00  0.0000000E+00  0.0000000E+00  0.0000000E+00  0.0000000E+00  0.4598791E-03  0.4598791E-03  0.3325573E-05  0.6651146E-05  0.1943089E-03  0.1943089E-03  0.1653291E-03  0.3306582E-03  0.0000000E+00  0.0000000E+00  0.1330241E-04  0.1330241E-04  0.0000000E+00  0.0000000E+00  0.0000000E+00  0.0000000E+00  0.0000000E+00  0.0000000E+00  0.0000000E+00  0.0000000E+00  0.0000000E+00  0.0000000E+00  0.0000000E+00  0.0000000E+00  0.0000000E+00  0.0000000E+00  0.0000000E+00  0.0000000E+00  0.0000000E+00  0.0000000E+00  0.0000000E+00  0.0000000E+00  0.0000000E+00  0.0000000E+00  0.0000000E+00  0.0000000E+00  0.1333725E-01  0.2000587E-01  0.0000000E+00  0.0000000E+00  0.0000000E+00  0.0000000E+00  0.4418286E-03  0.6627429E-03  0.9859557E-03  0.2957867E-02  0.1884565E-01  0.2826847E-01  0.7987718E-03  0.2396316E-02  0.0000000E+00  0.0000000E+00  0.2600145E-01  0.3900217E-01  0.0000000E+00  0.0000000E+00  0.0000000E+00  0.0000000E+00  0.0000000E+00  0.0000000E+00  0.0000000E+00  0.0000000E+00  0.0000000E+00  0.0000000E+00  0.0000000E+00  0.0000000E+00  0.4739383E-02  0.9478766E-02  0.0000000E+00  0.0000000E+00  0.0000000E+00  0.0000000E+00  0.0000000E+00  0.0000000E+00  0.0000000E+00  0.0000000E+00  0.0000000E+00  0.0000000E+00  0.0000000E+00  0.0000000E+00  0.0000000E+00  0.0000000E+00  0.0000000E+00  0.0000000E+00  0.0000000E+00  0.0000000E+00  0.0000000E+00  0.0000000E+00  0.0000000E+00  0.0000000E+00  0.0000000E+00  0.0000000E+00  0.0000000E+00  0.0000000E+00  0.0000000E+00  0.0000000E+00  0.0000000E+00  0.0000000E+00  0.0000000E+00  0.0000000E+00  0.0000000E+00  0.0000000E+00  0.0000000E+00  0.0000000E+00  0.0000000E+00  0.0000000E+00  0.0000000E+00  0.0000000E+00  0.8836550E-04  0.1767310E-03  0.0000000E+00  0.0000000E+00  0.0000000E+00  0.0000000E+00  0.0000000E+00  0.0000000E+00  0.0000000E+00  0.0000000E+00  0.0000000E+00  0.0000000E+00  0.0000000E+00  0.0000000E+00  0.0000000E+00  0.0000000E+00  0.0000000E+00  0.0000000E+00  0.0000000E+00  0.0000000E+00  0.0000000E+00  0.0000000E+00  0.0000000E+00  0.0000000E+00  0.2356413E-03  0.2356413E-03  0.0000000E+00  0.0000000E+00  0.2683265E-02  0.1341633E-02  0.0000000E+00  0.0000000E+00  0.0000000E+00  0.0000000E+00  0.0000000E+00  0.0000000E+00
  0.1799999E+01  0.4750808E-06  0.3167205E-06  0.0000000E+00  0.0000000E+00  0.0000000E+00  0.0000000E+00  0.0000000E+00  0.0000000E+00  0.5919521E-03  0.5919521E-03  0.8076402E-05  0.1615280E-04  0.2855246E-03  0.2855246E-03  0.2161627E-03  0.4323254E-03  0.0000000E+00  0.0000000E+00  0.2137872E-04  0.2137872E-04  0.0000000E+00  0.0000000E+00  0.0000000E+00  0.0000000E+00  0.0000000E+00  0.0000000E+00  0.0000000E+00  0.0000000E+00  0.0000000E+00  0.0000000E+00  0.0000000E+00  0.0000000E+00  0.0000000E+00  0.0000000E+00  0.0000000E+00  0.0000000E+00  0.0000000E+00  0.0000000E+00  0.0000000E+00  0.0000000E+00  0.0000000E+00  0.0000000E+00  0.0000000E+00  0.0000000E+00  0.1426652E-01  0.2139978E-01  0.0000000E+00  0.0000000E+00  0.2217045E-05  0.6651136E-05  0.5742197E-03  0.8613296E-03  0.1185489E-02  0.3556467E-02  0.2052302E-01  0.3078452E-01  0.9393961E-03  0.2818189E-02  0.0000000E+00  0.0000000E+00  0.2692881E-01  0.4039322E-01  0.0000000E+00  0.0000000E+00  0.0000000E+00  0.0000000E+00  0.0000000E+00  0.0000000E+00  0.0000000E+00  0.0000000E+00  0.0000000E+00  0.0000000E+00  0.0000000E+00  0.0000000E+00  0.5109000E-02  0.1021800E-01  0.0000000E+00  0.0000000E+00  0.0000000E+00  0.0000000E+00  0.0000000E+00  0.0000000E+00  0.0000000E+00  0.0000000E+00  0.0000000E+00  0.0000000E+00  0.0000000E+00  0.0000000E+00  0.0000000E+00  0.0000000E+00  0.0000000E+00  0.0000000E+00  0.0000000E+00  0.0000000E+00  0.0000000E+00  0.0000000E+00  0.0000000E+00  0.0000000E+00  0.0000000E+00  0.0000000E+00  0.0000000E+00  0.0000000E+00  0.0000000E+00  0.0000000E+00  0.0000000E+00  0.0000000E+00  0.0000000E+00  0.0000000E+00  0.0000000E+00  0.0000000E+00  0.0000000E+00  0.0000000E+00  0.0000000E+00  0.0000000E+00  0.0000000E+00  0.0000000E+00  0.1292225E-03  0.2584449E-03  0.0000000E+00  0.0000000E+00  0.0000000E+00  0.0000000E+00  0.0000000E+00  0.0000000E+00  0.0000000E+00  0.0000000E+00  0.0000000E+00  0.0000000E+00  0.0000000E+00  0.0000000E+00  0.0000000E+00  0.0000000E+00  0.0000000E+00  0.0000000E+00  0.0000000E+00  0.0000000E+00  0.0000000E+00  0.0000000E+00  0.0000000E+00  0.0000000E+00  0.3838677E-03  0.3838677E-03  0.0000000E+00  0.0000000E+00  0.3124140E-02  0.1562070E-02  0.0000000E+00  0.0000000E+00  0.0000000E+00  0.0000000E+00  0.0000000E+00  0.0000000E+00
  0.1829999E+01  0.5225964E-05  0.3483975E-05  0.0000000E+00  0.0000000E+00  0.0000000E+00  0.0000000E+00  0.0000000E+00  0.0000000E+00  0.7767611E-03  0.7767611E-03  0.1330228E-04  0.2660456E-04  0.4142696E-03  0.4142696E-03  0.2831494E-03  0.5662988E-03  0.0000000E+00  0.0000000E+00  0.3373103E-04  0.3373103E-04  0.0000000E+00  0.0000000E+00  0.0000000E+00  0.0000000E+00  0.0000000E+00  0.0000000E+00  0.0000000E+00  0.0000000E+00  0.0000000E+00  0.0000000E+00  0.0000000E+00  0.0000000E+00  0.0000000E+00  0.0000000E+00  0.0000000E+00  0.0000000E+00  0.0000000E+00  0.0000000E+00  0.0000000E+00  0.0000000E+00  0.0000000E+00  0.0000000E+00  0.0000000E+00  0.0000000E+00  0.1509476E-01  0.2264214E-01  0.0000000E+00  0.0000000E+00  0.5067547E-05  0.1520264E-04  0.7446150E-03  0.1116922E-02  0.1400859E-02  0.4202575E-02  0.2212084E-01  0.3318125E-01  0.1074004E-02  0.3222014E-02  0.3167242E-06  0.9501726E-06  0.2774089E-01  0.4161134E-01  0.0000000E+00  0.0000000E+00  0.0000000E+00  0.0000000E+00  0.0000000E+00  0.0000000E+00  0.0000000E+00  0.0000000E+00  0.0000000E+00  0.0000000E+00  0.0000000E+00  0.0000000E+00  0.5415902E-02  0.1083180E-01  0.0000000E+00  0.0000000E+00  0.0000000E+00  0.0000000E+00  0.0000000E+00  0.0000000E+00  0.0000000E+00  0.0000000E+00  0.0000000E+00  0.0000000E+00  0.0000000E+00  0.0000000E+00  0.0000000E+00  0.0000000E+00  0.0000000E+00  0.0000000E+00  0.0000000E+00  0.0000000E+00  0.0000000E+00  0.0000000E+00  0.0000000E+00  0.0000000E+00  0.0000000E+00  0.0000000E+00  0.0000000E+00  0.0000000E+00  0.0000000E+00  0.0000000E+00  0.0000000E+00  0.0000000E+00  0.0000000E+00  0.0000000E+00  0.0000000E+00  0.0000000E+00  0.0000000E+00  0.0000000E+00  0.0000000E+00  0.0000000E+00  0.0000000E+00  0.0000000E+00  0.1909836E-03  0.3819672E-03  0.0000000E+00  0.0000000E+00  0.0000000E+00  0.0000000E+00  0.0000000E+00  0.0000000E+00  0.0000000E+00  0.0000000E+00  0.0000000E+00  0.0000000E+00  0.0000000E+00  0.0000000E+00  0.0000000E+00  0.0000000E+00  0.0000000E+00  0.0000000E+00  0.0000000E+00  0.0000000E+00  0.0000000E+00  0.0000000E+00  0.0000000E+00  0.0000000E+00  0.5073894E-03  0.5073894E-03  0.0000000E+00  0.0000000E+00  0.3519408E-02  0.1759704E-02  0.0000000E+00  0.0000000E+00  0.0000000E+00  0.0000000E+00  0.0000000E+00  0.0000000E+00
  0.1859999E+01  0.8551502E-05  0.5701001E-05  0.0000000E+00  0.0000000E+00  0.0000000E+00  0.0000000E+00  0.0000000E+00  0.0000000E+00  0.1012403E-02  0.1012403E-02  0.1852821E-04  0.3705643E-04  0.5876751E-03  0.5876751E-03  0.3553610E-03  0.7107220E-03  0.0000000E+00  0.0000000E+00  0.5273436E-04  0.5273436E-04  0.0000000E+00  0.0000000E+00  0.0000000E+00  0.0000000E+00  0.0000000E+00  0.0000000E+00  0.0000000E+00  0.0000000E+00  0.0000000E+00  0.0000000E+00  0.0000000E+00  0.0000000E+00  0.0000000E+00  0.0000000E+00  0.0000000E+00  0.0000000E+00  0.0000000E+00  0.0000000E+00  0.0000000E+00  0.0000000E+00  0.0000000E+00  0.0000000E+00  0.0000000E+00  0.0000000E+00  0.1580516E-01  0.2370775E-01  0.0000000E+00  0.0000000E+00  0.1108519E-04  0.3325558E-04  0.9254634E-03  0.1388195E-02  0.1621298E-02  0.4863893E-02  0.2363570E-01  0.3545356E-01  0.1228563E-02  0.3685688E-02  0.6334457E-06  0.1900337E-05  0.2844370E-01  0.4266554E-01  0.0000000E+00  0.0000000E+00  0.0000000E+00  0.0000000E+00  0.0000000E+00  0.0000000E+00  0.0000000E+00  0.0000000E+00  0.0000000E+00  0.0000000E+00  0.0000000E+00  0.0000000E+00  0.5666272E-02  0.1133254E-01  0.0000000E+00  0.0000000E+00  0.0000000E+00  0.0000000E+00  0.0000000E+00  0.0000000E+00  0.0000000E+00  0.0000000E+00  0.0000000E+00  0.0000000E+00  0.0000000E+00  0.0000000E+00  0.0000000E+00  0.0000000E+00  0.0000000E+00  0.0000000E+00  0.0000000E+00  0.0000000E+00  0.0000000E+00  0.0000000E+00  0.0000000E+00  0.0000000E+00  0.0000000E+00  0.0000000E+00  0.0000000E+00  0.0000000E+00  0.0000000E+00  0.0000000E+00  0.0000000E+00  0.0000000E+00  0.0000000E+00  0.0000000E+00  0.0000000E+00  0.0000000E+00  0.0000000E+00  0.0000000E+00  0.0000000E+00  0.0000000E+00  0.0000000E+00  0.0000000E+00  0.2655718E-03  0.5311435E-03  0.0000000E+00  0.0000000E+00  0.0000000E+00  0.0000000E+00  0.0000000E+00  0.0000000E+00  0.0000000E+00  0.0000000E+00  0.0000000E+00  0.0000000E+00  0.0000000E+00  0.0000000E+00  0.0000000E+00  0.0000000E+00  0.0000000E+00  0.0000000E+00  0.0000000E+00  0.0000000E+00  0.0000000E+00  0.0000000E+00  0.0000000E+00  0.0000000E+00  0.6860204E-03  0.6860204E-03  0.0000000E+00  0.0000000E+00  0.3888071E-02  0.1944036E-02  0.0000000E+00  0.0000000E+00  0.0000000E+00  0.0000000E+00  0.0000000E+00  0.0000000E+00
  0.1889999E+01  0.1425247E-04  0.9501646E-05  0.0000000E+00  0.0000000E+00  0.0000000E+00  0.0000000E+00  0.0000000E+00  0.0000000E+00  0.1260872E-02  0.1260872E-02  0.2375411E-04  0.4750821E-04  0.8152371E-03  0.8152371E-03  0.4380250E-03  0.8760501E-03  0.0000000E+00  0.0000000E+00  0.8266458E-04  0.8266458E-04  0.0000000E+00  0.0000000E+00  0.0000000E+00  0.0000000E+00  0.0000000E+00  0.0000000E+00  0.0000000E+00  0.0000000E+00  0.0000000E+00  0.0000000E+00  0.0000000E+00  0.0000000E+00  0.0000000E+00  0.0000000E+00  0.0000000E+00  0.0000000E+00  0.0000000E+00  0.0000000E+00  0.0000000E+00  0.0000000E+00  0.0000000E+00  0.0000000E+00  0.0000000E+00  0.0000000E+00  0.1640092E-01  0.2460138E-01  0.1900323E-05  0.5700968E-05  0.2343730E-04  0.7031190E-04  0.1129433E-02  0.1694150E-02  0.1842053E-02  0.5526160E-02  0.2506542E-01  0.3759813E-01  0.1395795E-02  0.4187384E-02  0.2850507E-05  0.8551520E-05  0.2903819E-01  0.4355729E-01  0.0000000E+00  0.0000000E+00  0.0000000E+00  0.0000000E+00  0.0000000E+00  0.0000000E+00  0.0000000E+00  0.0000000E+00  0.0000000E+00  0.0000000E+00  0.0000000E+00  0.0000000E+00  0.5886235E-02  0.1177247E-01  0.0000000E+00  0.0000000E+00  0.0000000E+00  0.0000000E+00  0.0000000E+00  0.0000000E+00  0.0000000E+00  0.0000000E+00  0.0000000E+00  0.0000000E+00  0.0000000E+00  0.0000000E+00  0.0000000E+00  0.0000000E+00  0.0000000E+00  0.0000000E+00  0.0000000E+00  0.0000000E+00  0.0000000E+00  0.0000000E+00  0.0000000E+00  0.0000000E+00  0.0000000E+00  0.0000000E+00  0.0000000E+00  0.0000000E+00  0.0000000E+00  0.0000000E+00  0.0000000E+00  0.0000000E+00  0.0000000E+00  0.0000000E+00  0.0000000E+00  0.0000000E+00  0.1900352E-05  0.1900352E-05  0.0000000E+00  0.0000000E+00  0.0000000E+00  0.0000000E+00  0.3529875E-03  0.7059750E-03  0.0000000E+00  0.0000000E+00  0.0000000E+00  0.0000000E+00  0.0000000E+00  0.0000000E+00  0.0000000E+00  0.0000000E+00  0.1900314E-05  0.1900314E-05  0.0000000E+00  0.0000000E+00  0.0000000E+00  0.0000000E+00  0.0000000E+00  0.0000000E+00  0.0000000E+00  0.0000000E+00  0.0000000E+00  0.0000000E+00  0.0000000E+00  0.0000000E+00  0.9444652E-03  0.9444652E-03  0.0000000E+00  0.0000000E+00  0.4247234E-02  0.2123617E-02  0.0000000E+00  0.0000000E+00  0.0000000E+00  0.0000000E+00  0.0000000E+00  0.0000000E+00
  0.1919999E+01  0.2612973E-04  0.1741982E-04  0.4750811E-06  0.4750811E-06  0.0000000E+00  0.0000000E+00  0.0000000E+00  0.0000000E+00  0.1565400E-02  0.1565400E-02  0.2945506E-04  0.5891011E-04  0.1040902E-02  0.1040902E-02  0.5297172E-03  0.1059434E-02  0.0000000E+00  0.0000000E+00  0.1173462E-03  0.1173462E-03  0.0000000E+00  0.0000000E+00  0.0000000E+00  0.0000000E+00  0.0000000E+00  0.0000000E+00  0.0000000E+00  0.0000000E+00  0.0000000E+00  0.0000000E+00  0.0000000E+00  0.0000000E+00  0.0000000E+00  0.0000000E+00  0.0000000E+00  0.0000000E+00  0.0000000E+00  0.0000000E+00  0.0000000E+00  0.0000000E+00  0.0000000E+00  0.0000000E+00  0.0000000E+00  0.0000000E+00  0.1689088E-01  0.2533633E-01  0.6334445E-05  0.1900334E-04  0.5447575E-04  0.1634273E-03  0.1354942E-02  0.2032412E-02  0.2065026E-02  0.6195079E-02  0.2645895E-01  0.3968843E-01  0.1601980E-02  0.4805940E-02  0.5067573E-05  0.1520272E-04  0.2952341E-01  0.4428511E-01  0.0000000E+00  0.0000000E+00  0.0000000E+00  0.0000000E+00  0.0000000E+00  0.0000000E+00  0.0000000E+00  0.0000000E+00  0.0000000E+00  0.0000000E+00  0.0000000E+00  0.0000000E+00  0.6057266E-02  0.1211453E-01  0.0000000E+00  0.0000000E+00  0.0000000E+00  0.0000000E+00  0.0000000E+00  0.0000000E+00  0.0000000E+00  0.0000000E+00  0.0000000E+00  0.0000000E+00  0.0000000E+00  0.0000000E+00  0.0000000E+00  0.0000000E+00  0.0000000E+00  0.0000000E+00  0.0000000E+00  0.0000000E+00  0.0000000E+00  0.0000000E+00  0.0000000E+00  0.0000000E+00  0.0000000E+00  0.0000000E+00  0.0000000E+00  0.0000000E+00  0.0000000E+00  0.0000000E+00  0.0000000E+00  0.0000000E+00  0.0000000E+00  0.0000000E+00  0.0000000E+00  0.0000000E+00  0.5701000E-05  0.5701000E-05  0.0000000E+00  0.0000000E+00  0.0000000E+00  0.0000000E+00  0.4622565E-03  0.9245130E-03  0.0000000E+00  0.0000000E+00  0.0000000E+00  0.0000000E+00  0.0000000E+00  0.0000000E+00  0.0000000E+00  0.0000000E+00  0.2850490E-05  0.2850490E-05  0.0000000E+00  0.0000000E+00  0.0000000E+00  0.0000000E+00  0.0000000E+00  0.0000000E+00  0.0000000E+00  0.0000000E+00  0.0000000E+00  0.0000000E+00  0.0000000E+00  0.0000000E+00  0.1182007E-02  0.1182007E-02  0.0000000E+00  0.0000000E+00  0.4603547E-02  0.2301773E-02  0.0000000E+00  0.0000000E+00  0.0000000E+00  0.0000000E+00  0.0000000E+00  0.0000000E+00
  0.1949999E+01  0.3800684E-04  0.2533789E-04  0.1900335E-05  0.1900335E-05  0.0000000E+00  0.0000000E+00  0.0000000E+00  0.0000000E+00  0.1911737E-02  0.1911737E-02  0.3088030E-04  0.6176061E-04  0.1322158E-02  0.1322158E-02  0.6356595E-03  0.1271319E-02  0.0000000E+00  0.0000000E+00  0.1605787E-03  0.1605787E-03  0.0000000E+00  0.0000000E+00  0.9501634E-06  0.3167211E-06  0.0000000E+00  0.0000000E+00  0.0000000E+00  0.0000000E+00  0.0000000E+00  0.0000000E+00  0.0000000E+00  0.0000000E+00  0.0000000E+00  0.0000000E+00  0.0000000E+00  0.0000000E+00  0.0000000E+00  0.0000000E+00  0.0000000E+00  0.0000000E+00  0.0000000E+00  0.0000000E+00  0.0000000E+00  0.0000000E+00  0.1732669E-01  0.2599004E-01  0.1868666E-04  0.5605997E-04  0.1076851E-03  0.3230552E-03  0.1637770E-02  0.2456655E-02  0.2284515E-02  0.6853544E-02  0.2777872E-01  0.4166808E-01  0.1804999E-02  0.5414999E-02  0.1393592E-04  0.4180777E-04  0.2995003E-01  0.4492505E-01  0.0000000E+00  0.0000000E+00  0.0000000E+00  0.0000000E+00  0.0000000E+00  0.0000000E+00  0.0000000E+00  0.0000000E+00  0.0000000E+00  0.0000000E+00  0.0000000E+00  0.0000000E+00  0.6208341E-02  0.1241668E-01  0.0000000E+00  0.0000000E+00  0.0000000E+00  0.0000000E+00  0.0000000E+00  0.0000000E+00  0.0000000E+00  0.0000000E+00  0.0000000E+00  0.0000000E+00  0.0000000E+00  0.0000000E+00  0.0000000E+00  0.0000000E+00  0.0000000E+00  0.0000000E+00  0.0000000E+00  0.0000000E+00  0.0000000E+00  0.0000000E+00  0.0000000E+00  0.0000000E+00  0.0000000E+00  0.0000000E+00  0.0000000E+00  0.0000000E+00  0.0000000E+00  0.0000000E+00  0.0000000E+00  0.0000000E+00  0.0000000E+00  0.0000000E+00  0.0000000E+00  0.0000000E+00  0.8551485E-05  0.8551485E-05  0.0000000E+00  0.0000000E+00  0.0000000E+00  0.0000000E+00  0.5720006E-03  0.1144001E-02  0.0000000E+00  0.0000000E+00  0.0000000E+00  0.0000000E+00  0.0000000E+00  0.0000000E+00  0.0000000E+00  0.0000000E+00  0.6651116E-05  0.6651116E-05  0.0000000E+00  0.0000000E+00  0.0000000E+00  0.0000000E+00  0.0000000E+00  0.0000000E+00  0.0000000E+00  0.0000000E+00  0.0000000E+00  0.0000000E+00  0.0000000E+00  0.0000000E+00  0.1470856E-02  0.1470856E-02  0.1900318E-05  0.1900318E-05  0.4942752E-02  0.2471376E-02  0.0000000E+00  0.0000000E+00  0.0000000E+00  0.0000000E+00  0.0000000E+00  0.0000000E+00
  0.1979999E+01  0.5510955E-04  0.3673970E-04  0.1900335E-05  0.1900335E-05  0.4750837E-06  0.9501673E-06  0.4750866E-06  0.9501732E-06  0.2297505E-02  0.2297505E-02  0.3278063E-04  0.6556127E-04  0.1656616E-02  0.1656616E-02  0.7221241E-03  0.1444248E-02  0.0000000E+00  0.0000000E+00  0.2038109E-03  0.2038109E-03  0.0000000E+00  0.0000000E+00  0.1900336E-05  0.6334452E-06  0.0000000E+00  0.0000000E+00  0.0000000E+00  0.0000000E+00  0.0000000E+00  0.0000000E+00  0.0000000E+00  0.0000000E+00  0.0000000E+00  0.0000000E+00  0.0000000E+00  0.0000000E+00  0.0000000E+00  0.0000000E+00  0.0000000E+00  0.0000000E+00  0.0000000E+00  0.0000000E+00  0.0000000E+00  0.0000000E+00  0.1770613E-01  0.2655920E-01  0.3927361E-04  0.1178208E-03  0.1960486E-03  0.5881458E-03  0.1939604E-02  0.2909407E-02  0.2504635E-02  0.7513905E-02  0.2898988E-01  0.4348482E-01  0.2052677E-02  0.6158031E-02  0.3230577E-04  0.9691731E-04  0.3035037E-01  0.4552556E-01  0.0000000E+00  0.0000000E+00  0.0000000E+00  0.0000000E+00  0.0000000E+00  0.0000000E+00  0.0000000E+00  0.0000000E+00  0.0000000E+00  0.0000000E+00  0.0000000E+00  0.0000000E+00  0.6343740E-02  0.1268748E-01  0.0000000E+00  0.0000000E+00  0.0000000E+00  0.0000000E+00  0.0000000E+00  0.0000000E+00  0.0000000E+00  0.0000000E+00  0.0000000E+00  0.0000000E+00  0.0000000E+00  0.0000000E+00  0.0000000E+00  0.0000000E+00  0.0000000E+00  0.0000000E+00  0.0000000E+00  0.0000000E+00  0.0000000E+00  0.0000000E+00  0.0000000E+00  0.0000000E+00  0.0000000E+00  0.0000000E+00  0.0000000E+00  0.0000000E+00  0.0000000E+00  0.0000000E+00  0.0000000E+00  0.0000000E+00  0.0000000E+00  0.0000000E+00  0.0000000E+00  0.0000000E+00  0.1425235E-04  0.1425235E-04  0.0000000E+00  0.0000000E+00  0.0000000E+00  0.0000000E+00  0.6888717E-03  0.1377743E-02  0.0000000E+00  0.0000000E+00  0.0000000E+00  0.0000000E+00  0.0000000E+00  0.0000000E+00  0.0000000E+00  0.0000000E+00  0.1520262E-04  0.1520262E-04  0.0000000E+00  0.0000000E+00  0.0000000E+00  0.0000000E+00  0.0000000E+00  0.0000000E+00  0.0000000E+00  0.0000000E+00  0.0000000E+00  0.0000000E+00  0.0000000E+00  0.0000000E+00  0.1835720E-02  0.1835720E-02  0.2850483E-05  0.2850483E-05  0.5257261E-02  0.2628630E-02  0.0000000E+00  0.0000000E+00  0.0000000E+00  0.0000000E+00  0.0000000E+00  0.0000000E+00
  0.2009999E+01  0.7696300E-04  0.5130867E-04  0.2850499E-05  0.2850499E-05  0.1425255E-05  0.2850510E-05  0.2375399E-05  0.4750798E-05  0.2686599E-02  0.2686599E-02  0.3705637E-04  0.7411274E-04  0.2011029E-02  0.2011029E-02  0.8347203E-03  0.1669441E-02  0.0000000E+00  0.0000000E+00  0.2527442E-03  0.2527442E-03  0.0000000E+00  0.0000000E+00  0.4750850E-05  0.1583617E-05  0.0000000E+00  0.0000000E+00  0.0000000E+00  0.0000000E+00  0.0000000E+00  0.0000000E+00  0.0000000E+00  0.0000000E+00  0.0000000E+00  0.0000000E+00  0.0000000E+00  0.0000000E+00  0.0000000E+00  0.0000000E+00  0.0000000E+00  0.0000000E+00  0.0000000E+00  0.0000000E+00  0.0000000E+00  0.0000000E+00  0.1805801E-01  0.2708702E-01  0.8266431E-04  0.2479929E-03  0.3414253E-03  0.1024276E-02  0.2277867E-02  0.3416801E-02  0.2718423E-02  0.8155270E-02  0.3022064E-01  0.4533097E-01  0.2305737E-02  0.6917210E-02  0.6271113E-04  0.1881334E-03  0.3070700E-01  0.4606050E-01  0.0000000E+00  0.0000000E+00  0.0000000E+00  0.0000000E+00  0.0000000E+00  0.0000000E+00  0.0000000E+00  0.0000000E+00  0.0000000E+00  0.0000000E+00  0.0000000E+00  0.0000000E+00  0.6452059E-02  0.1290412E-01  0.0000000E+00  0.0000000E+00  0.0000000E+00  0.0000000E+00  0.0000000E+00  0.0000000E+00  0.0000000E+00  0.0000000E+00  0.0000000E+00  0.0000000E+00  0.0000000E+00  0.0000000E+00  0.0000000E+00  0.0000000E+00  0.0000000E+00  0.0000000E+00  0.0000000E+00  0.0000000E+00  0.0000000E+00  0.0000000E+00  0.0000000E+00  0.0000000E+00  0.0000000E+00  0.0000000E+00  0.0000000E+00  0.0000000E+00  0.0000000E+00  0.0000000E+00  0.0000000E+00  0.0000000E+00  0.0000000E+00  0.0000000E+00  0.0000000E+00  0.0000000E+00  0.2280385E-04  0.2280385E-04  0.0000000E+00  0.0000000E+00  0.0000000E+00  0.0000000E+00  0.8090689E-03  0.1618138E-02  0.0000000E+00  0.0000000E+00  0.0000000E+00  0.0000000E+00  0.0000000E+00  0.0000000E+00  0.0000000E+00  0.0000000E+00  0.3040516E-04  0.3040516E-04  0.0000000E+00  0.0000000E+00  0.0000000E+00  0.0000000E+00  0.0000000E+00  0.0000000E+00  0.0000000E+00  0.0000000E+00  0.0000000E+00  0.0000000E+00  0.0000000E+00  0.0000000E+00  0.2249992E-02  0.2249992E-02  0.6651143E-05  0.6651143E-05  0.5582219E-02  0.2791109E-02  0.0000000E+00  0.0000000E+00  0.0000000E+00  0.0000000E+00  0.0000000E+00  0.0000000E+00
  0.2039999E+01  0.9596630E-04  0.6397753E-04  0.4750848E-05  0.4750848E-05  0.2375415E-05  0.4750830E-05  0.6176121E-05  0.1235224E-04  0.3089948E-02  0.3089948E-02  0.4370749E-04  0.8741497E-04  0.2400597E-02  0.2400597E-02  0.9506419E-03  0.1901284E-02  0.0000000E+00  0.0000000E+00  0.3145068E-03  0.3145068E-03  0.0000000E+00  0.0000000E+00  0.1235224E-04  0.4117413E-05  0.0000000E+00  0.0000000E+00  0.0000000E+00  0.0000000E+00  0.0000000E+00  0.0000000E+00  0.0000000E+00  0.0000000E+00  0.0000000E+00  0.0000000E+00  0.0000000E+00  0.0000000E+00  0.0000000E+00  0.0000000E+00  0.0000000E+00  0.0000000E+00  0.0000000E+00  0.0000000E+00  0.0000000E+00  0.0000000E+00  0.1833989E-01  0.2750984E-01  0.1624802E-03  0.4874407E-03  0.5336744E-03  0.1601023E-02  0.2672510E-02  0.4008764E-02  0.2925877E-02  0.8777631E-02  0.3142226E-01  0.4713339E-01  0.2539795E-02  0.7619385E-02  0.1162370E-03  0.3487109E-03  0.3103860E-01  0.4655791E-01  0.0000000E+00  0.0000000E+00  0.0000000E+00  0.0000000E+00  0.0000000E+00  0.0000000E+00  0.0000000E+00  0.0000000E+00  0.0000000E+00  0.0000000E+00  0.0000000E+00  0.0000000E+00  0.6552302E-02  0.1310460E-01  0.0000000E+00  0.0000000E+00  0.0000000E+00  0.0000000E+00  0.0000000E+00  0.0000000E+00  0.0000000E+00  0.0000000E+00  0.0000000E+00  0.0000000E+00  0.0000000E+00  0.0000000E+00  0.0000000E+00  0.0000000E+00  0.0000000E+00  0.0000000E+00  0.0000000E+00  0.0000000E+00  0.0000000E+00  0.0000000E+00  0.0000000E+00  0.0000000E+00  0.0000000E+00  0.0000000E+00  0.0000000E+00  0.0000000E+00  0.0000000E+00  0.0000000E+00  0.0000000E+00  0.0000000E+00  0.0000000E+00  0.0000000E+00  0.0000000E+00  0.0000000E+00  0.3040515E-04  0.3040515E-04  0.0000000E+00  0.0000000E+00  0.0000000E+00  0.0000000E+00  0.9439936E-03  0.1887987E-02  0.0000000E+00  0.0000000E+00  0.0000000E+00  0.0000000E+00  0.0000000E+00  0.0000000E+00  0.0000000E+00  0.0000000E+00  0.5986025E-04  0.5986025E-04  0.0000000E+00  0.0000000E+00  0.0000000E+00  0.0000000E+00  0.0000000E+00  0.0000000E+00  0.0000000E+00  0.0000000E+00  0.0000000E+00  0.0000000E+00  0.0000000E+00  0.0000000E+00  0.2726976E-02  0.2726976E-02  0.1615282E-04  0.1615282E-04  0.5932830E-02  0.2966415E-02  0.0000000E+00  0.0000000E+00  0.0000000E+00  0.0000000E+00  0.0000000E+00  0.0000000E+00
  0.2069999E+01  0.1273216E-03  0.8488105E-04  0.9026592E-05  0.9026592E-05  0.5225892E-05  0.1045178E-04  0.1330231E-04  0.2660462E-04  0.3508023E-02  0.3508023E-02  0.5605958E-04  0.1121192E-03  0.2826745E-02  0.2826745E-02  0.1077016E-02  0.2154032E-02  0.0000000E+00  0.0000000E+00  0.3819683E-03  0.3819683E-03  0.0000000E+00  0.0000000E+00  0.2280404E-04  0.7601346E-05  0.0000000E+00  0.0000000E+00  0.0000000E+00  0.0000000E+00  0.0000000E+00  0.0000000E+00  0.0000000E+00  0.0000000E+00  0.0000000E+00  0.0000000E+00  0.0000000E+00  0.0000000E+00  0.9501761E-06  0.9501761E-06  0.0000000E+00  0.0000000E+00  0.0000000E+00  0.0000000E+00  0.0000000E+00  0.0000000E+00  0.1859232E-01  0.2788847E-01  0.2771334E-03  0.8314002E-03  0.8051039E-03  0.2415312E-02  0.3107686E-02  0.4661529E-02  0.3132380E-02  0.9397140E-02  0.3259445E-01  0.4889167E-01  0.2823265E-02  0.8469796E-02  0.1954184E-03  0.5862552E-03  0.3134868E-01  0.4702302E-01  0.0000000E+00  0.0000000E+00  0.0000000E+00  0.0000000E+00  0.0000000E+00  0.0000000E+00  0.0000000E+00  0.0000000E+00  0.0000000E+00  0.0000000E+00  0.0000000E+00  0.0000000E+00  0.6651593E-02  0.1330319E-01  0.0000000E+00  0.0000000E+00  0.0000000E+00  0.0000000E+00  0.0000000E+00  0.0000000E+00  0.0000000E+00  0.0000000E+00  0.0000000E+00  0.0000000E+00  0.0000000E+00  0.0000000E+00  0.0000000E+00  0.0000000E+00  0.0000000E+00  0.0000000E+00  0.0000000E+00  0.0000000E+00  0.0000000E+00  0.0000000E+00  0.0000000E+00  0.0000000E+00  0.0000000E+00  0.0000000E+00  0.0000000E+00  0.0000000E+00  0.0000000E+00  0.0000000E+00  0.0000000E+00  0.0000000E+00  0.0000000E+00  0.0000000E+00  0.0000000E+00  0.0000000E+00  0.5510982E-04  0.5510982E-04  0.0000000E+00  0.0000000E+00  0.0000000E+00  0.0000000E+00  0.1077018E-02  0.2154036E-02  0.0000000E+00  0.0000000E+00  0.0000000E+00  0.0000000E+00  0.0000000E+00  0.0000000E+00  0.0000000E+00  0.0000000E+00  0.9311609E-04  0.9311609E-04  0.0000000E+00  0.0000000E+00  0.0000000E+00  0.0000000E+00  0.0000000E+00  0.0000000E+00  0.0000000E+00  0.0000000E+00  0.0000000E+00  0.0000000E+00  0.0000000E+00  0.0000000E+00  0.3257166E-02  0.3257166E-02  0.3325585E-04  0.3325585E-04  0.6261589E-02  0.3130795E-02  0.0000000E+00  0.0000000E+00  0.0000000E+00  0.0000000E+00  0.0000000E+00  0.0000000E+00
  0.2099998E+01  0.1610526E-03  0.1073684E-03  0.1757806E-04  0.1757806E-04  0.1045185E-04  0.2090370E-04  0.2232891E-04  0.4465783E-04  0.3964103E-02  0.3964103E-02  0.7173726E-04  0.1434745E-03  0.3304684E-02  0.3304684E-02  0.1205763E-02  0.2411525E-02  0.0000000E+00  0.0000000E+00  0.4598821E-03  0.4598821E-03  0.0000000E+00  0.0000000E+00  0.6366146E-04  0.2122048E-04  0.0000000E+00  0.0000000E+00  0.0000000E+00  0.0000000E+00  0.0000000E+00  0.0000000E+00  0.0000000E+00  0.0000000E+00  0.0000000E+00  0.0000000E+00  0.0000000E+00  0.0000000E+00  0.1900342E-05  0.1900342E-05  0.0000000E+00  0.0000000E+00  0.0000000E+00  0.0000000E+00  0.0000000E+00  0.0000000E+00  0.1880579E-01  0.2820868E-01  0.4503817E-03  0.1351145E-02  0.1143362E-02  0.3430087E-02  0.3603040E-02  0.5404560E-02  0.3308795E-02  0.9926384E-02  0.3376030E-01  0.5064045E-01  0.3110223E-02  0.9330669E-02  0.3040530E-03  0.9121590E-03  0.3165526E-01  0.4748290E-01  0.0000000E+00  0.0000000E+00  0.0000000E+00  0.0000000E+00  0.0000000E+00  0.0000000E+00  0.4750834E-06  0.4750834E-06  0.0000000E+00  0.0000000E+00  0.0000000E+00  0.0000000E+00  0.6729508E-02  0.1345902E-01  0.0000000E+00  0.0000000E+00  0.0000000E+00  0.0000000E+00  0.0000000E+00  0.0000000E+00  0.0000000E+00  0.0000000E+00  0.0000000E+00  0.0000000E+00  0.0000000E+00  0.0000000E+00  0.0000000E+00  0.0000000E+00  0.0000000E+00  0.0000000E+00  0.0000000E+00  0.0000000E+00  0.0000000E+00  0.0000000E+00  0.0000000E+00  0.0000000E+00  0.0000000E+00  0.0000000E+00  0.0000000E+00  0.0000000E+00  0.0000000E+00  0.0000000E+00  0.0000000E+00  0.0000000E+00  0.0000000E+00  0.0000000E+00  0.0000000E+00  0.0000000E+00  0.7506375E-04  0.7506375E-04  0.0000000E+00  0.0000000E+00  0.0000000E+00  0.0000000E+00  0.1215267E-02  0.2430534E-02  0.0000000E+00  0.0000000E+00  0.0000000E+00  0.0000000E+00  0.0000000E+00  0.0000000E+00  0.0000000E+00  0.0000000E+00  0.1548765E-03  0.1548765E-03  0.0000000E+00  0.0000000E+00  0.0000000E+00  0.0000000E+00  0.0000000E+00  0.0000000E+00  0.0000000E+00  0.0000000E+00  0.0000000E+00  0.0000000E+00  0.0000000E+00  0.0000000E+00  0.3855773E-02  0.3855773E-02  0.6841208E-04  0.6841208E-04  0.6615047E-02  0.3307524E-02  0.0000000E+00  0.0000000E+00  0.0000000E+00  0.0000000E+00  0.0000000E+00  0.0000000E+00
  0.2129998E+01  0.2028599E-03  0.1352399E-03  0.2802993E-04  0.2802993E-04  0.1567777E-04  0.3135553E-04  0.3705653E-04  0.7411306E-04  0.4413055E-02  0.4413055E-02  0.9929224E-04  0.1985845E-03  0.3827276E-02  0.3827276E-02  0.1378692E-02  0.2757384E-02  0.0000000E+00  0.0000000E+00  0.5282942E-03  0.5282942E-03  0.0000000E+00  0.0000000E+00  0.1368248E-03  0.4560826E-04  0.0000000E+00  0.0000000E+00  0.0000000E+00  0.0000000E+00  0.0000000E+00  0.0000000E+00  0.0000000E+00  0.0000000E+00  0.0000000E+00  0.0000000E+00  0.0000000E+00  0.0000000E+00  0.3800665E-05  0.3800665E-05  0.0000000E+00  0.0000000E+00  0.0000000E+00  0.0000000E+00  0.0000000E+00  0.0000000E+00  0.1901673E-01  0.2852509E-01  0.6537199E-03  0.1961160E-02  0.1571886E-02  0.4715657E-02  0.4124681E-02  0.6187022E-02  0.3463673E-02  0.1039102E-01  0.3491760E-01  0.5237640E-01  0.3425998E-02  0.1027800E-01  0.4557603E-03  0.1367281E-02  0.3194094E-01  0.4791142E-01  0.0000000E+00  0.0000000E+00  0.0000000E+00  0.0000000E+00  0.0000000E+00  0.0000000E+00  0.2375414E-05  0.2375414E-05  0.0000000E+00  0.0000000E+00  0.0000000E+00  0.0000000E+00  0.6804096E-02  0.1360819E-01  0.0000000E+00  0.0000000E+00  0.0000000E+00  0.0000000E+00  0.0000000E+00  0.0000000E+00  0.0000000E+00  0.0000000E+00  0.0000000E+00  0.0000000E+00  0.0000000E+00  0.0000000E+00  0.0000000E+00  0.0000000E+00  0.0000000E+00  0.0000000E+00  0.0000000E+00  0.0000000E+00  0.0000000E+00  0.0000000E+00  0.0000000E+00  0.0000000E+00  0.0000000E+00  0.0000000E+00  0.0000000E+00  0.0000000E+00  0.0000000E+00  0.0000000E+00  0.0000000E+00  0.0000000E+00  0.0000000E+00  0.0000000E+00  0.0000000E+00  0.0000000E+00  0.1254225E-03  0.1254225E-03  0.0000000E+00  0.0000000E+00  0.0000000E+00  0.0000000E+00  0.1352089E-02  0.2704178E-02  0.0000000E+00  0.0000000E+00  0.0000000E+00  0.0000000E+00  0.0000000E+00  0.0000000E+00  0.0000000E+00  0.0000000E+00  0.2346894E-03  0.2346894E-03  0.0000000E+00  0.0000000E+00  0.0000000E+00  0.0000000E+00  0.0000000E+00  0.0000000E+00  0.0000000E+00  0.0000000E+00  0.0000000E+00  0.0000000E+00  0.0000000E+00  0.0000000E+00  0.4418271E-02  0.4418271E-02  0.1282724E-03  0.1282724E-03  0.6964704E-02  0.3482352E-02  0.0000000E+00  0.0000000E+00  0.0000000E+00  0.0000000E+00  0.0000000E+00  0.0000000E+00
  0.2159998E+01  0.2503681E-03  0.1669121E-03  0.3753159E-04  0.3753159E-04  0.2517953E-04  0.5035906E-04  0.6651191E-04  0.1330238E-03  0.4938978E-02  0.4938978E-02  0.1377741E-03  0.2755482E-03  0.4407825E-02  0.4407825E-02  0.1536897E-02  0.3073794E-02  0.0000000E+00  0.0000000E+00  0.6090573E-03  0.6090573E-03  0.0000000E+00  0.0000000E+00  0.2308924E-03  0.7696414E-04  0.0000000E+00  0.0000000E+00  0.0000000E+00  0.0000000E+00  0.0000000E+00  0.0000000E+00  0.0000000E+00  0.0000000E+00  0.0000000E+00  0.0000000E+00  0.0000000E+00  0.0000000E+00  0.8551518E-05  0.8551518E-05  0.0000000E+00  0.0000000E+00  0.0000000E+00  0.0000000E+00  0.6334495E-06  0.6334495E-06  0.1920676E-01  0.2881015E-01  0.9175478E-03  0.2752644E-02  0.2154338E-02  0.6463014E-02  0.4736906E-02  0.7105359E-02  0.3601766E-02  0.1080530E-01  0.3599192E-01  0.5398788E-01  0.3750323E-02  0.1125097E-01  0.6600441E-03  0.1980132E-02  0.3222315E-01  0.4833473E-01  0.0000000E+00  0.0000000E+00  0.0000000E+00  0.0000000E+00  0.0000000E+00  0.0000000E+00  0.6176053E-05  0.6176053E-05  0.0000000E+00  0.0000000E+00  0.0000000E+00  0.0000000E+00  0.6871558E-02  0.1374312E-01  0.0000000E+00  0.0000000E+00  0.0000000E+00  0.0000000E+00  0.0000000E+00  0.0000000E+00  0.0000000E+00  0.0000000E+00  0.0000000E+00  0.0000000E+00  0.0000000E+00  0.0000000E+00  0.0000000E+00  0.0000000E+00  0.0000000E+00  0.0000000E+00  0.0000000E+00  0.0000000E+00  0.0000000E+00  0.0000000E+00  0.0000000E+00  0.0000000E+00  0.0000000E+00  0.0000000E+00  0.0000000E+00  0.0000000E+00  0.0000000E+00  0.0000000E+00  0.0000000E+00  0.0000000E+00  0.0000000E+00  0.0000000E+00  0.0000000E+00  0.0000000E+00  0.1700805E-03  0.1700805E-03  0.0000000E+00  0.0000000E+00  0.0000000E+00  0.0000000E+00  0.1503643E-02  0.3007286E-02  0.0000000E+00  0.0000000E+00  0.9501653E-06  0.9501653E-06  0.0000000E+00  0.0000000E+00  0.0000000E+00  0.0000000E+00  0.3259062E-03  0.3259062E-03  0.0000000E+00  0.0000000E+00  0.0000000E+00  0.0000000E+00  0.0000000E+00  0.0000000E+00  0.0000000E+00  0.0000000E+00  0.0000000E+00  0.0000000E+00  0.0000000E+00  0.0000000E+00  0.5005474E-02  0.5005474E-02  0.2023855E-03  0.2023855E-03  0.7325766E-02  0.3662883E-02  0.0000000E+00  0.0000000E+00  0.0000000E+00  0.0000000E+00  0.0000000E+00  0.0000000E+00
  0.2189998E+01  0.3012022E-03  0.2008015E-03  0.4750834E-04  0.4750834E-04  0.3990732E-04  0.7981464E-04  0.1078444E-03  0.2156888E-03  0.5444464E-02  0.5444464E-02  0.1900331E-03  0.3800663E-03  0.4967951E-02  0.4967951E-02  0.1738809E-02  0.3477619E-02  0.4750921E-06  0.9501842E-06  0.7074000E-03  0.7074000E-03  0.0000000E+00  0.0000000E+00  0.3734152E-03  0.1244717E-03  0.0000000E+00  0.0000000E+00  0.0000000E+00  0.0000000E+00  0.0000000E+00  0.0000000E+00  0.0000000E+00  0.0000000E+00  0.0000000E+00  0.0000000E+00  0.0000000E+00  0.0000000E+00  0.1995337E-04  0.1995337E-04  0.0000000E+00  0.0000000E+00  0.0000000E+00  0.0000000E+00  0.6334495E-06  0.6334495E-06  0.1937462E-01  0.2906193E-01  0.1198479E-02  0.3595438E-02  0.2817870E-02  0.8453608E-02  0.5408359E-02  0.8112540E-02  0.3726872E-02  0.1118062E-01  0.3707860E-01  0.5561789E-01  0.4087948E-02  0.1226385E-01  0.9070869E-03  0.2721261E-02  0.3249172E-01  0.4873760E-01  0.0000000E+00  0.0000000E+00  0.0000000E+00  0.0000000E+00  0.0000000E+00  0.0000000E+00  0.1520261E-04  0.1520261E-04  0.0000000E+00  0.0000000E+00  0.0000000E+00  0.0000000E+00  0.6956598E-02  0.1391320E-01  0.0000000E+00  0.0000000E+00  0.0000000E+00  0.0000000E+00  0.0000000E+00  0.0000000E+00  0.0000000E+00  0.0000000E+00  0.0000000E+00  0.0000000E+00  0.0000000E+00  0.0000000E+00  0.0000000E+00  0.0000000E+00  0.0000000E+00  0.0000000E+00  0.0000000E+00  0.0000000E+00  0.0000000E+00  0.0000000E+00  0.0000000E+00  0.0000000E+00  0.0000000E+00  0.0000000E+00  0.0000000E+00  0.0000000E+00  0.0000000E+00  0.0000000E+00  0.0000000E+00  0.0000000E+00  0.0000000E+00  0.0000000E+00  0.0000000E+00  0.0000000E+00  0.2726993E-03  0.2726993E-03  0.0000000E+00  0.0000000E+00  0.4750869E-06  0.4750869E-06  0.1648068E-02  0.3296135E-02  0.0000000E+00  0.0000000E+00  0.3800664E-05  0.3800664E-05  0.0000000E+00  0.0000000E+00  0.0000000E+00  0.0000000E+00  0.4760331E-03  0.4760331E-03  0.0000000E+00  0.0000000E+00  0.0000000E+00  0.0000000E+00  0.0000000E+00  0.0000000E+00  0.0000000E+00  0.0000000E+00  0.0000000E+00  0.0000000E+00  0.0000000E+00  0.0000000E+00  0.5666789E-02  0.5666789E-02  0.2926518E-03  0.2926518E-03  0.7689679E-02  0.3844840E-02  0.0000000E+00  0.0000000E+00  0.0000000E+00  0.0000000E+00  0.0000000E+00  0.0000000E+00
  0.2219998E+01  0.3700896E-03  0.2467264E-03  0.6271095E-04  0.6271095E-04  0.5891087E-04  0.1178217E-03  0.1572527E-03  0.3145054E-03  0.6051144E-02  0.6051144E-02  0.2570200E-03  0.5140400E-03  0.5592211E-02  0.5592211E-02  0.1976829E-02  0.3953658E-02  0.9501783E-06  0.1900357E-05  0.8242711E-03  0.8242711E-03  0.0000000E+00  0.0000000E+00  0.5330454E-03  0.1776818E-03  0.0000000E+00  0.0000000E+00  0.0000000E+00  0.0000000E+00  0.0000000E+00  0.0000000E+00  0.0000000E+00  0.0000000E+00  0.0000000E+00  0.0000000E+00  0.0000000E+00  0.0000000E+00  0.3610603E-04  0.3610603E-04  0.0000000E+00  0.0000000E+00  0.0000000E+00  0.0000000E+00  0.1266890E-05  0.1266890E-05  0.1952824E-01  0.2929236E-01  0.1508233E-02  0.4524701E-02  0.3565973E-02  0.1069792E-01  0.6164063E-02  0.9246095E-02  0.3845960E-02  0.1153788E-01  0.3816622E-01  0.5724933E-01  0.4446158E-02  0.1333848E-01  0.1210506E-02  0.3631520E-02  0.3275809E-01  0.4913715E-01  0.0000000E+00  0.0000000E+00  0.0000000E+00  0.0000000E+00  0.0000000E+00  0.0000000E+00  0.3848175E-04  0.3848175E-04  0.0000000E+00  0.0000000E+00  0.0000000E+00  0.0000000E+00  0.7038789E-02  0.1407758E-01  0.0000000E+00  0.0000000E+00  0.0000000E+00  0.0000000E+00  0.0000000E+00  0.0000000E+00  0.0000000E+00  0.0000000E+00  0.0000000E+00  0.0000000E+00  0.0000000E+00  0.0000000E+00  0.0000000E+00  0.0000000E+00  0.0000000E+00  0.0000000E+00  0.0000000E+00  0.0000000E+00  0.0000000E+00  0.0000000E+00  0.0000000E+00  0.0000000E+00  0.0000000E+00  0.0000000E+00  0.0000000E+00  0.0000000E+00  0.0000000E+00  0.0000000E+00  0.0000000E+00  0.0000000E+00  0.0000000E+00  0.0000000E+00  0.0000000E+00  0.0000000E+00  0.3952702E-03  0.3952702E-03  0.0000000E+00  0.0000000E+00  0.2850506E-05  0.2850506E-05  0.1791543E-02  0.3583086E-02  0.0000000E+00  0.0000000E+00  0.9501650E-05  0.9501650E-05  0.0000000E+00  0.0000000E+00  0.0000000E+00  0.0000000E+00  0.6508626E-03  0.6508626E-03  0.0000000E+00  0.0000000E+00  0.0000000E+00  0.0000000E+00  0.0000000E+00  0.0000000E+00  0.0000000E+00  0.0000000E+00  0.0000000E+00  0.0000000E+00  0.0000000E+00  0.0000000E+00  0.6326201E-02  0.6326201E-02  0.3943192E-03  0.3943192E-03  0.8046941E-02  0.4023470E-02  0.0000000E+00  0.0000000E+00  0.0000000E+00  0.0000000E+00  0.0000000E+00  0.0000000E+00
  0.2249998E+01  0.4499039E-03  0.2999359E-03  0.8171443E-04  0.8171443E-04  0.8361510E-04  0.1672302E-03  0.2408695E-03  0.4817389E-03  0.6652601E-02  0.6652601E-02  0.3506109E-03  0.7012219E-03  0.6230718E-02  0.6230718E-02  0.2213897E-02  0.4427794E-02  0.1425261E-05  0.2850523E-05  0.9449418E-03  0.9449418E-03  0.0000000E+00  0.0000000E+00  0.7762893E-03  0.2587631E-03  0.0000000E+00  0.0000000E+00  0.0000000E+00  0.0000000E+00  0.0000000E+00  0.0000000E+00  0.0000000E+00  0.0000000E+00  0.0000000E+00  0.0000000E+00  0.0000000E+00  0.0000000E+00  0.7981402E-04  0.7981402E-04  0.0000000E+00  0.0000000E+00  0.0000000E+00  0.0000000E+00  0.2533780E-05  0.2533780E-05  0.1968724E-01  0.2953086E-01  0.1815453E-02  0.5446360E-02  0.4475298E-02  0.1342589E-01  0.6934971E-02  0.1040246E-01  0.3955862E-02  0.1186759E-01  0.3925765E-01  0.5888646E-01  0.4804054E-02  0.1441216E-01  0.1583292E-02  0.4749877E-02  0.3302857E-01  0.4954287E-01  0.0000000E+00  0.0000000E+00  0.0000000E+00  0.0000000E+00  0.0000000E+00  0.0000000E+00  0.8741507E-04  0.8741507E-04  0.0000000E+00  0.0000000E+00  0.0000000E+00  0.0000000E+00  0.7111953E-02  0.1422391E-01  0.0000000E+00  0.0000000E+00  0.0000000E+00  0.0000000E+00  0.0000000E+00  0.0000000E+00  0.0000000E+00  0.0000000E+00  0.0000000E+00  0.0000000E+00  0.0000000E+00  0.0000000E+00  0.0000000E+00  0.0000000E+00  0.0000000E+00  0.0000000E+00  0.0000000E+00  0.0000000E+00  0.0000000E+00  0.0000000E+00  0.0000000E+00  0.0000000E+00  0.0000000E+00  0.0000000E+00  0.0000000E+00  0.0000000E+00  0.0000000E+00  0.0000000E+00  0.0000000E+00  0.0000000E+00  0.0000000E+00  0.0000000E+00  0.0000000E+00  0.0000000E+00  0.5368488E-03  0.5368488E-03  0.0000000E+00  0.0000000E+00  0.1092695E-04  0.1092695E-04  0.1925044E-02  0.3850087E-02  0.0000000E+00  0.0000000E+00  0.1900336E-04  0.1900336E-04  0.0000000E+00  0.0000000E+00  0.0000000E+00  0.0000000E+00  0.8503950E-03  0.8503950E-03  0.0000000E+00  0.0000000E+00  0.0000000E+00  0.0000000E+00  0.0000000E+00  0.0000000E+00  0.0000000E+00  0.0000000E+00  0.0000000E+00  0.0000000E+00  0.0000000E+00  0.0000000E+00  0.7048331E-02  0.7048331E-02  0.5178412E-03  0.5178412E-03  0.8383302E-02  0.4191651E-02  0.0000000E+00  0.0000000E+00  0.0000000E+00  0.0000000E+00  0.0000000E+00  0.0000000E+00
  0.2279998E+01  0.5287673E-03  0.3525115E-03  0.1059438E-03  0.1059438E-03  0.1249475E-03  0.2498949E-03  0.3254344E-03  0.6508688E-03  0.7293484E-02  0.7293484E-02  0.4560788E-03  0.9121576E-03  0.6917689E-02  0.6917689E-02  0.2473772E-02  0.4947544E-02  0.1900341E-05  0.3800682E-05  0.1083671E-02  0.1083671E-02  0.0000000E+00  0.0000000E+00  0.1038529E-02  0.3461762E-03  0.0000000E+00  0.0000000E+00  0.0000000E+00  0.0000000E+00  0.0000000E+00  0.0000000E+00  0.0000000E+00  0.0000000E+00  0.0000000E+00  0.0000000E+00  0.0000000E+00  0.0000000E+00  0.1539268E-03  0.1539268E-03  0.0000000E+00  0.0000000E+00  0.0000000E+00  0.0000000E+00  0.4434132E-05  0.4434132E-05  0.1984560E-01  0.2976839E-01  0.2155296E-02  0.6465889E-02  0.5475521E-02  0.1642656E-01  0.7791392E-02  0.1168709E-01  0.4061964E-02  0.1218589E-01  0.4037283E-01  0.6055924E-01  0.5183492E-02  0.1555048E-01  0.2034621E-02  0.6103864E-02  0.3331869E-01  0.4997806E-01  0.0000000E+00  0.0000000E+00  0.0000000E+00  0.0000000E+00  0.0000000E+00  0.0000000E+00  0.1715047E-03  0.1715047E-03  0.0000000E+00  0.0000000E+00  0.0000000E+00  0.0000000E+00  0.7193191E-02  0.1438638E-01  0.0000000E+00  0.0000000E+00  0.0000000E+00  0.0000000E+00  0.0000000E+00  0.0000000E+00  0.0000000E+00  0.0000000E+00  0.0000000E+00  0.0000000E+00  0.0000000E+00  0.0000000E+00  0.0000000E+00  0.0000000E+00  0.0000000E+00  0.0000000E+00  0.0000000E+00  0.0000000E+00  0.0000000E+00  0.0000000E+00  0.0000000E+00  0.0000000E+00  0.0000000E+00  0.0000000E+00  0.0000000E+00  0.0000000E+00  0.0000000E+00  0.0000000E+00  0.0000000E+00  0.0000000E+00  0.0000000E+00  0.0000000E+00  0.0000000E+00  0.0000000E+00  0.7173793E-03  0.7173793E-03  0.0000000E+00  0.0000000E+00  0.1995352E-04  0.1995352E-04  0.2053317E-02  0.4106633E-02  0.0000000E+00  0.0000000E+00  0.3325587E-04  0.3325587E-04  0.0000000E+00  0.0000000E+00  0.0000000E+00  0.0000000E+00  0.1072734E-02  0.1072734E-02  0.0000000E+00  0.0000000E+00  0.0000000E+00  0.0000000E+00  0.0000000E+00  0.0000000E+00  0.0000000E+00  0.0000000E+00  0.0000000E+00  0.0000000E+00  0.0000000E+00  0.0000000E+00  0.7876851E-02  0.7876851E-02  0.6727196E-03  0.6727196E-03  0.8752914E-02  0.4376457E-02  0.0000000E+00  0.0000000E+00  0.0000000E+00  0.0000000E+00  0.0000000E+00  0.0000000E+00
  0.2309998E+01  0.6133321E-03  0.4088880E-03  0.1315982E-03  0.1315982E-03  0.1838581E-03  0.3677162E-03  0.4385057E-03  0.8770114E-03  0.7960022E-02  0.7960022E-02  0.5971753E-03  0.1194351E-02  0.7610359E-02  0.7610359E-02  0.2760723E-02  0.5521446E-02  0.4750870E-05  0.9501739E-05  0.1232846E-02  0.1232846E-02  0.0000000E+00  0.0000000E+00  0.1362541E-02  0.4541804E-03  0.0000000E+00  0.0000000E+00  0.0000000E+00  0.0000000E+00  0.0000000E+00  0.0000000E+00  0.0000000E+00  0.0000000E+00  0.0000000E+00  0.0000000E+00  0.0000000E+00  0.0000000E+00  0.3031017E-03  0.3031017E-03  0.0000000E+00  0.0000000E+00  0.0000000E+00  0.0000000E+00  0.6967916E-05  0.6967916E-05  0.2000776E-01  0.3001164E-01  0.2459351E-02  0.7378052E-02  0.6618282E-02  0.1985485E-01  0.8747256E-02  0.1312089E-01  0.4163634E-02  0.1249090E-01  0.4151684E-01  0.6227524E-01  0.5618035E-02  0.1685411E-01  0.2563228E-02  0.7689685E-02  0.3362307E-01  0.5043462E-01  0.0000000E+00  0.0000000E+00  0.0000000E+00  0.0000000E+00  0.0000000E+00  0.0000000E+00  0.3031026E-03  0.3031026E-03  0.0000000E+00  0.0000000E+00  0.0000000E+00  0.0000000E+00  0.7290110E-02  0.1458022E-01  0.0000000E+00  0.0000000E+00  0.0000000E+00  0.0000000E+00  0.0000000E+00  0.0000000E+00  0.0000000E+00  0.0000000E+00  0.0000000E+00  0.0000000E+00  0.0000000E+00  0.0000000E+00  0.0000000E+00  0.0000000E+00  0.0000000E+00  0.0000000E+00  0.0000000E+00  0.0000000E+00  0.0000000E+00  0.0000000E+00  0.0000000E+00  0.0000000E+00  0.0000000E+00  0.0000000E+00  0.0000000E+00  0.0000000E+00  0.0000000E+00  0.0000000E+00  0.0000000E+00  0.0000000E+00  0.0000000E+00  0.0000000E+00  0.0000000E+00  0.0000000E+00  0.9577732E-03  0.9577732E-03  0.0000000E+00  0.0000000E+00  0.4418254E-04  0.4418254E-04  0.2196317E-02  0.4392634E-02  0.0000000E+00  0.0000000E+00  0.5035861E-04  0.5035861E-04  0.0000000E+00  0.0000000E+00  0.0000000E+00  0.0000000E+00  0.1344482E-02  0.1344482E-02  0.0000000E+00  0.0000000E+00  0.0000000E+00  0.0000000E+00  0.0000000E+00  0.0000000E+00  0.0000000E+00  0.0000000E+00  0.0000000E+00  0.0000000E+00  0.0000000E+00  0.0000000E+00  0.8610380E-02  0.8610380E-02  0.8808071E-03  0.8808071E-03  0.9100674E-02  0.4550337E-02  0.0000000E+00  0.0000000E+00  0.0000000E+00  0.0000000E+00  0.0000000E+00  0.0000000E+00
  0.2339998E+01  0.7140497E-03  0.4760330E-03  0.1534521E-03  0.1534521E-03  0.2570217E-03  0.5140434E-03  0.5872054E-03  0.1174411E-02  0.8650318E-02  0.8650318E-02  0.7786550E-03  0.1557310E-02  0.8333439E-02  0.8333439E-02  0.3083307E-02  0.6166614E-02  0.5701037E-05  0.1140207E-04  0.1407207E-02  0.1407207E-02  0.0000000E+00  0.0000000E+00  0.1750214E-02  0.5834047E-03  0.0000000E+00  0.0000000E+00  0.0000000E+00  0.0000000E+00  0.0000000E+00  0.0000000E+00  0.0000000E+00  0.0000000E+00  0.0000000E+00  0.0000000E+00  0.0000000E+00  0.0000000E+00  0.5301923E-03  0.5301923E-03  0.0000000E+00  0.0000000E+00  0.0000000E+00  0.0000000E+00  0.1076857E-04  0.1076857E-04  0.2016929E-01  0.3025393E-01  0.2759919E-02  0.8279759E-02  0.7853505E-02  0.2356052E-01  0.9727515E-02  0.1459127E-01  0.4269102E-02  0.1280730E-01  0.4259718E-01  0.6389575E-01  0.6073166E-02  0.1821950E-01  0.3143147E-02  0.9429442E-02  0.3392301E-01  0.5088452E-01  0.0000000E+00  0.0000000E+00  0.0000000E+00  0.0000000E+00  0.0000000E+00  0.0000000E+00  0.4902871E-03  0.4902871E-03  0.0000000E+00  0.0000000E+00  0.0000000E+00  0.0000000E+00  0.7390353E-02  0.1478071E-01  0.0000000E+00  0.0000000E+00  0.0000000E+00  0.0000000E+00  0.0000000E+00  0.0000000E+00  0.0000000E+00  0.0000000E+00  0.0000000E+00  0.0000000E+00  0.0000000E+00  0.0000000E+00  0.0000000E+00  0.0000000E+00  0.0000000E+00  0.0000000E+00  0.0000000E+00  0.0000000E+00  0.0000000E+00  0.0000000E+00  0.0000000E+00  0.0000000E+00  0.0000000E+00  0.0000000E+00  0.0000000E+00  0.0000000E+00  0.0000000E+00  0.0000000E+00  0.0000000E+00  0.0000000E+00  0.0000000E+00  0.0000000E+00  0.0000000E+00  0.0000000E+00  0.1201968E-02  0.1201968E-02  0.0000000E+00  0.0000000E+00  0.8028862E-04  0.8028862E-04  0.2325541E-02  0.4651082E-02  0.0000000E+00  0.0000000E+00  0.9169109E-04  0.9169109E-04  0.0000000E+00  0.0000000E+00  0.0000000E+00  0.0000000E+00  0.1647583E-02  0.1647583E-02  0.0000000E+00  0.0000000E+00  0.0000000E+00  0.0000000E+00  0.0000000E+00  0.0000000E+00  0.0000000E+00  0.0000000E+00  0.0000000E+00  0.0000000E+00  0.0000000E+00  0.0000000E+00  0.9361007E-02  0.9361007E-02  0.1138304E-02  0.1138304E-02  0.9496895E-02  0.4748447E-02  0.0000000E+00  0.0000000E+00  0.0000000E+00  0.0000000E+00  0.0000000E+00  0.0000000E+00
  0.2369998E+01  0.8228434E-03  0.5485622E-03  0.1919337E-03  0.1919337E-03  0.3468134E-03  0.6936267E-03  0.7283065E-03  0.1456613E-02  0.9396198E-02  0.9396198E-02  0.9705882E-03  0.1941176E-02  0.9096900E-02  0.9096900E-02  0.3417294E-02  0.6834588E-02  0.1140197E-04  0.2280393E-04  0.1574908E-02  0.1574908E-02  0.0000000E+00  0.0000000E+00  0.2251905E-02  0.7506348E-03  0.0000000E+00  0.0000000E+00  0.0000000E+00  0.0000000E+00  0.0000000E+00  0.0000000E+00  0.9501911E-06  0.4750955E-06  0.0000000E+00  0.0000000E+00  0.0000000E+00  0.0000000E+00  0.8114421E-03  0.8114421E-03  0.0000000E+00  0.0000000E+00  0.0000000E+00  0.0000000E+00  0.1836992E-04  0.1836992E-04  0.2032987E-01  0.3049480E-01  0.3029768E-02  0.9089305E-02  0.9133057E-02  0.2739917E-01  0.1073786E-01  0.1610679E-01  0.4361898E-02  0.1308569E-01  0.4371426E-01  0.6557138E-01  0.6561868E-02  0.1968561E-01  0.3794644E-02  0.1138393E-01  0.3425494E-01  0.5138241E-01  0.0000000E+00  0.0000000E+00  0.0000000E+00  0.0000000E+00  0.0000000E+00  0.0000000E+00  0.7145389E-03  0.7145389E-03  0.0000000E+00  0.0000000E+00  0.0000000E+00  0.0000000E+00  0.7486318E-02  0.1497264E-01  0.0000000E+00  0.0000000E+00  0.0000000E+00  0.0000000E+00  0.0000000E+00  0.0000000E+00  0.0000000E+00  0.0000000E+00  0.0000000E+00  0.0000000E+00  0.0000000E+00  0.0000000E+00  0.0000000E+00  0.0000000E+00  0.9501764E-06  0.9501764E-06  0.0000000E+00  0.0000000E+00  0.0000000E+00  0.0000000E+00  0.0000000E+00  0.0000000E+00  0.0000000E+00  0.0000000E+00  0.0000000E+00  0.0000000E+00  0.0000000E+00  0.0000000E+00  0.0000000E+00  0.0000000E+00  0.0000000E+00  0.0000000E+00  0.0000000E+00  0.0000000E+00  0.1453761E-02  0.1453761E-02  0.0000000E+00  0.0000000E+00  0.1420495E-03  0.1420495E-03  0.2458565E-02  0.4917130E-02  0.0000000E+00  0.0000000E+00  0.1453760E-03  0.1453760E-03  0.0000000E+00  0.0000000E+00  0.0000000E+00  0.0000000E+00  0.1925030E-02  0.1925030E-02  0.0000000E+00  0.0000000E+00  0.0000000E+00  0.0000000E+00  0.0000000E+00  0.0000000E+00  0.0000000E+00  0.0000000E+00  0.0000000E+00  0.0000000E+00  0.0000000E+00  0.0000000E+00  0.1009453E-01  0.1009453E-01  0.1438556E-02  0.1438556E-02  0.9864609E-02  0.4932304E-02  0.0000000E+00  0.0000000E+00  0.0000000E+00  0.0000000E+00  0.0000000E+00  0.0000000E+00
  0.2399998E+01  0.9539662E-03  0.6359774E-03  0.2365917E-03  0.2365917E-03  0.4494314E-03  0.8988629E-03  0.8931595E-03  0.1786319E-02  0.1010597E-01  0.1010597E-01  0.1178201E-02  0.2356402E-02  0.9887435E-02  0.9887435E-02  0.3797363E-02  0.7594725E-02  0.1995361E-04  0.3990722E-04  0.1772548E-02  0.1772548E-02  0.0000000E+00  0.0000000E+00  0.2795402E-02  0.9318006E-03  0.0000000E+00  0.0000000E+00  0.0000000E+00  0.0000000E+00  0.0000000E+00  0.0000000E+00  0.3800709E-05  0.1900355E-05  0.0000000E+00  0.0000000E+00  0.0000000E+00  0.0000000E+00  0.1249469E-02  0.1249469E-02  0.0000000E+00  0.0000000E+00  0.0000000E+00  0.0000000E+00  0.2913840E-04  0.2913840E-04  0.2050532E-01  0.3075798E-01  0.3295816E-02  0.9887448E-02  0.1042244E-01  0.3126732E-01  0.1183784E-01  0.1775677E-01  0.4462303E-02  0.1338691E-01  0.4487948E-01  0.6731921E-01  0.7110434E-02  0.2133130E-01  0.4567760E-02  0.1370328E-01  0.3460586E-01  0.5190880E-01  0.0000000E+00  0.0000000E+00  0.0000000E+00  0.0000000E+00  0.0000000E+00  0.0000000E+00  0.1000545E-02  0.1000545E-02  0.0000000E+00  0.0000000E+00  0.0000000E+00  0.0000000E+00  0.7600336E-02  0.1520067E-01  0.0000000E+00  0.0000000E+00  0.0000000E+00  0.0000000E+00  0.0000000E+00  0.0000000E+00  0.0000000E+00  0.0000000E+00  0.0000000E+00  0.0000000E+00  0.0000000E+00  0.0000000E+00  0.0000000E+00  0.0000000E+00  0.1900347E-05  0.1900347E-05  0.0000000E+00  0.0000000E+00  0.0000000E+00  0.0000000E+00  0.0000000E+00  0.0000000E+00  0.0000000E+00  0.0000000E+00  0.0000000E+00  0.0000000E+00  0.0000000E+00  0.0000000E+00  0.0000000E+00  0.0000000E+00  0.0000000E+00  0.0000000E+00  0.0000000E+00  0.0000000E+00  0.1749262E-02  0.1749262E-02  0.0000000E+00  0.0000000E+00  0.2242386E-03  0.2242386E-03  0.2579712E-02  0.5159425E-02  0.0000000E+00  0.0000000E+00  0.2147384E-03  0.2147384E-03  0.0000000E+00  0.0000000E+00  0.0000000E+00  0.0000000E+00  0.2326001E-02  0.2326001E-02  0.0000000E+00  0.0000000E+00  0.0000000E+00  0.0000000E+00  0.0000000E+00  0.0000000E+00  0.0000000E+00  0.0000000E+00  0.0000000E+00  0.0000000E+00  0.0000000E+00  0.0000000E+00  0.1079766E-01  0.1079766E-01  0.1793918E-02  0.1793918E-02  0.1023517E-01  0.5117587E-02  0.0000000E+00  0.0000000E+00  0.0000000E+00  0.0000000E+00  0.0000000E+00  0.0000000E+00
  0.2429998E+01  0.1086989E-02  0.7246595E-03  0.2898009E-03  0.2898009E-03  0.5810291E-03  0.1162058E-02  0.1079867E-02  0.2159734E-02  0.1084330E-01  0.1084330E-01  0.1417644E-02  0.2835287E-02  0.1064281E-01  0.1064281E-01  0.4188831E-02  0.8377663E-02  0.3230569E-04  0.6461138E-04  0.1982536E-02  0.1982536E-02  0.0000000E+00  0.0000000E+00  0.3364546E-02  0.1121515E-02  0.0000000E+00  0.0000000E+00  0.0000000E+00  0.0000000E+00  0.0000000E+00  0.0000000E+00  0.5701057E-05  0.2850528E-05  0.0000000E+00  0.0000000E+00  0.0000000E+00  0.0000000E+00  0.1772062E-02  0.1772062E-02  0.0000000E+00  0.0000000E+00  0.0000000E+00  0.0000000E+00  0.5510991E-04  0.5510991E-04  0.2068270E-01  0.3102405E-01  0.3509603E-02  0.1052881E-01  0.1179512E-01  0.3538535E-01  0.1299546E-01  0.1949318E-01  0.4562704E-02  0.1368811E-01  0.4604502E-01  0.6906752E-01  0.7731215E-02  0.2319365E-01  0.5435586E-02  0.1630676E-01  0.3503249E-01  0.5254874E-01  0.0000000E+00  0.0000000E+00  0.0000000E+00  0.0000000E+00  0.0000000E+00  0.0000000E+00  0.1320752E-02  0.1320752E-02  0.1425248E-05  0.2850496E-05  0.0000000E+00  0.0000000E+00  0.7724808E-02  0.1544962E-01  0.0000000E+00  0.0000000E+00  0.0000000E+00  0.0000000E+00  0.0000000E+00  0.0000000E+00  0.0000000E+00  0.0000000E+00  0.0000000E+00  0.0000000E+00  0.0000000E+00  0.0000000E+00  0.0000000E+00  0.0000000E+00  0.4750847E-05  0.4750847E-05  0.0000000E+00  0.0000000E+00  0.0000000E+00  0.0000000E+00  0.0000000E+00  0.0000000E+00  0.0000000E+00  0.0000000E+00  0.0000000E+00  0.0000000E+00  0.0000000E+00  0.0000000E+00  0.0000000E+00  0.0000000E+00  0.0000000E+00  0.0000000E+00  0.0000000E+00  0.0000000E+00  0.2058069E-02  0.2058069E-02  0.0000000E+00  0.0000000E+00  0.3235307E-03  0.3235307E-03  0.2704661E-02  0.5409321E-02  0.0000000E+00  0.0000000E+00  0.2850505E-03  0.2850505E-03  0.0000000E+00  0.0000000E+00  0.0000000E+00  0.0000000E+00  0.2739323E-02  0.2739323E-02  0.0000000E+00  0.0000000E+00  0.0000000E+00  0.0000000E+00  0.0000000E+00  0.0000000E+00  0.0000000E+00  0.0000000E+00  0.0000000E+00  0.0000000E+00  0.0000000E+00  0.0000000E+00  0.1150458E-01  0.1150458E-01  0.2208189E-02  0.2208189E-02  0.1059814E-01  0.5299070E-02  0.0000000E+00  0.0000000E+00  0.0000000E+00  0.0000000E+00  0.0000000E+00  0.0000000E+00
  0.2459998E+01  0.1243767E-02  0.8291779E-03  0.3572634E-03  0.3572634E-03  0.7392291E-03  0.1478458E-02  0.1279878E-02  0.2559755E-02  0.1155972E-01  0.1155972E-01  0.1692719E-02  0.3385438E-02  0.1139677E-01  0.1139677E-01  0.4621157E-02  0.9242315E-02  0.4465809E-04  0.8931618E-04  0.2213907E-02  0.2213907E-02  0.0000000E+00  0.0000000E+00  0.3987859E-02  0.1329286E-02  0.0000000E+00  0.0000000E+00  0.0000000E+00  0.0000000E+00  0.0000000E+00  0.0000000E+00  0.8551540E-05  0.4275770E-05  0.0000000E+00  0.0000000E+00  0.0000000E+00  0.0000000E+00  0.2440025E-02  0.2440025E-02  0.0000000E+00  0.0000000E+00  0.0000000E+00  0.0000000E+00  0.8678201E-04  0.8678201E-04  0.2086861E-01  0.3130292E-01  0.3706605E-02  0.1111982E-01  0.1314563E-01  0.3943688E-01  0.1418317E-01  0.2127475E-01  0.4669440E-02  0.1400832E-01  0.4722925E-01  0.7084386E-01  0.8375426E-02  0.2512628E-01  0.6406673E-02  0.1922002E-01  0.3547178E-01  0.5320768E-01  0.0000000E+00  0.0000000E+00  0.0000000E+00  0.0000000E+00  0.0000000E+00  0.0000000E+00  0.1706518E-02  0.1706518E-02  0.8076434E-05  0.1615287E-04  0.0000000E+00  0.0000000E+00  0.7852611E-02  0.1570522E-01  0.0000000E+00  0.0000000E+00  0.0000000E+00  0.0000000E+00  0.0000000E+00  0.0000000E+00  0.0000000E+00  0.0000000E+00  0.0000000E+00  0.0000000E+00  0.0000000E+00  0.0000000E+00  0.0000000E+00  0.0000000E+00  0.1330248E-04  0.1330248E-04  0.0000000E+00  0.0000000E+00  0.0000000E+00  0.0000000E+00  0.0000000E+00  0.0000000E+00  0.0000000E+00  0.0000000E+00  0.0000000E+00  0.0000000E+00  0.0000000E+00  0.0000000E+00  0.0000000E+00  0.0000000E+00  0.0000000E+00  0.0000000E+00  0.0000000E+00  0.0000000E+00  0.2345968E-02  0.2345968E-02  0.4750832E-06  0.9501663E-06  0.4646290E-03  0.4646290E-03  0.2815830E-02  0.5631661E-02  0.0000000E+00  0.0000000E+00  0.3786421E-03  0.3786421E-03  0.0000000E+00  0.0000000E+00  0.0000000E+00  0.0000000E+00  0.3206803E-02  0.3206803E-02  0.0000000E+00  0.0000000E+00  0.0000000E+00  0.0000000E+00  0.0000000E+00  0.0000000E+00  0.0000000E+00  0.0000000E+00  0.0000000E+00  0.0000000E+00  0.0000000E+00  0.0000000E+00  0.1215069E-01  0.1215069E-01  0.2693723E-02  0.2693723E-02  0.1095825E-01  0.5479127E-02  0.0000000E+00  0.0000000E+00  0.0000000E+00  0.0000000E+00  0.0000000E+00  0.0000000E+00
  0.2489998E+01  0.1402445E-02  0.9349632E-03  0.4266255E-03  0.4266255E-03  0.9131075E-03  0.1826215E-02  0.1493191E-02  0.2986382E-02  0.1232318E-01  0.1232318E-01  0.1992023E-02  0.3984047E-02  0.1215834E-01  0.1215834E-01  0.5080087E-02  0.1016017E-01  0.5938567E-04  0.1187713E-03  0.2462858E-02  0.2462858E-02  0.0000000E+00  0.0000000E+00  0.4745142E-02  0.1581714E-02  0.0000000E+00  0.0000000E+00  0.0000000E+00  0.0000000E+00  0.0000000E+00  0.0000000E+00  0.2090396E-04  0.1045198E-04  0.0000000E+00  0.0000000E+00  0.0000000E+00  0.0000000E+00  0.3223913E-02  0.3223913E-02  0.0000000E+00  0.0000000E+00  0.0000000E+00  0.0000000E+00  0.1374574E-03  0.1374574E-03  0.2108019E-01  0.3162028E-01  0.3882068E-02  0.1164620E-01  0.1450976E-01  0.4352928E-01  0.1535314E-01  0.2302971E-01  0.4781561E-02  0.1434468E-01  0.4844832E-01  0.7267246E-01  0.9088997E-02  0.2726699E-01  0.7488568E-02  0.2246571E-01  0.3595351E-01  0.5393027E-01  0.0000000E+00  0.0000000E+00  0.0000000E+00  0.0000000E+00  0.0000000E+00  0.0000000E+00  0.2126973E-02  0.2126973E-02  0.4465795E-04  0.8931590E-04  0.0000000E+00  0.0000000E+00  0.8005588E-02  0.1601118E-01  0.0000000E+00  0.0000000E+00  0.0000000E+00  0.0000000E+00  0.0000000E+00  0.0000000E+00  0.0000000E+00  0.0000000E+00  0.0000000E+00  0.0000000E+00  0.0000000E+00  0.0000000E+00  0.0000000E+00  0.0000000E+00  0.2185402E-04  0.2185402E-04  0.0000000E+00  0.0000000E+00  0.0000000E+00  0.0000000E+00  0.0000000E+00  0.0000000E+00  0.0000000E+00  0.0000000E+00  0.0000000E+00  0.0000000E+00  0.0000000E+00  0.0000000E+00  0.9501596E-06  0.9501596E-06  0.0000000E+00  0.0000000E+00  0.0000000E+00  0.0000000E+00  0.2685179E-02  0.2685179E-02  0.2375408E-05  0.4750815E-05  0.6413608E-03  0.6413608E-03  0.2911799E-02  0.5823597E-02  0.0000000E+00  0.0000000E+00  0.4864853E-03  0.4864853E-03  0.0000000E+00  0.0000000E+00  0.0000000E+00  0.0000000E+00  0.3773101E-02  0.3773101E-02  0.0000000E+00  0.0000000E+00  0.7601308E-05  0.3800654E-05  0.0000000E+00  0.0000000E+00  0.0000000E+00  0.0000000E+00  0.0000000E+00  0.0000000E+00  0.4750806E-06  0.4750806E-06  0.1277400E-01  0.1277400E-01  0.3245768E-02  0.3245768E-02  0.1132122E-01  0.5660610E-02  0.0000000E+00  0.0000000E+00  0.0000000E+00  0.0000000E+00  0.0000000E+00  0.0000000E+00
  0.2519998E+01  0.1580125E-02  0.1053416E-02  0.5083403E-03  0.5083403E-03  0.1122625E-02  0.2245251E-02  0.1719811E-02  0.3439621E-02  0.1311088E-01  0.1311088E-01  0.2282299E-02  0.4564598E-02  0.1301111E-01  0.1301111E-01  0.5575599E-02  0.1115120E-01  0.7838928E-04  0.1567786E-03  0.2732229E-02  0.2732229E-02  0.0000000E+00  0.0000000E+00  0.5613590E-02  0.1871196E-02  0.0000000E+00  0.0000000E+00  0.0000000E+00  0.0000000E+00  0.0000000E+00  0.0000000E+00  0.4085764E-04  0.2042882E-04  0.0000000E+00  0.0000000E+00  0.0000000E+00  0.0000000E+00  0.4074315E-02  0.4074315E-02  0.0000000E+00  0.0000000E+00  0.0000000E+00  0.0000000E+00  0.2185380E-03  0.2185380E-03  0.2130506E-01  0.3195759E-01  0.4034097E-02  0.1210229E-01  0.1589634E-01  0.4768901E-01  0.1660926E-01  0.2491389E-01  0.4904452E-02  0.1471336E-01  0.4971046E-01  0.7456567E-01  0.9859259E-02  0.2957778E-01  0.8715881E-02  0.2614765E-01  0.3646913E-01  0.5470370E-01  0.0000000E+00  0.0000000E+00  0.0000000E+00  0.0000000E+00  0.0000000E+00  0.0000000E+00  0.2529368E-02  0.2529368E-02  0.1140195E-03  0.2280389E-03  0.0000000E+00  0.0000000E+00  0.8169017E-02  0.1633803E-01  0.0000000E+00  0.0000000E+00  0.0000000E+00  0.0000000E+00  0.0000000E+00  0.0000000E+00  0.0000000E+00  0.0000000E+00  0.0000000E+00  0.0000000E+00  0.0000000E+00  0.0000000E+00  0.0000000E+00  0.0000000E+00  0.4560824E-04  0.4560824E-04  0.0000000E+00  0.0000000E+00  0.0000000E+00  0.0000000E+00  0.0000000E+00  0.0000000E+00  0.1900351E-05  0.9501756E-06  0.0000000E+00  0.0000000E+00  0.0000000E+00  0.0000000E+00  0.4750827E-05  0.4750827E-05  0.0000000E+00  0.0000000E+00  0.0000000E+00  0.0000000E+00  0.3028193E-02  0.3028193E-02  0.4275748E-05  0.8551497E-05  0.8694042E-03  0.8694042E-03  0.2996839E-02  0.5993678E-02  0.0000000E+00  0.0000000E+00  0.6546654E-03  0.6546654E-03  0.0000000E+00  0.0000000E+00  0.0000000E+00  0.0000000E+00  0.4334651E-02  0.4334651E-02  0.0000000E+00  0.0000000E+00  0.3800692E-04  0.1900346E-04  0.0000000E+00  0.0000000E+00  0.0000000E+00  0.0000000E+00  0.0000000E+00  0.0000000E+00  0.9501639E-06  0.9501639E-06  0.1330229E-01  0.1330229E-01  0.3839622E-02  0.3839622E-02  0.1165093E-01  0.5825465E-02  0.0000000E+00  0.0000000E+00  0.0000000E+00  0.0000000E+00  0.0000000E+00  0.0000000E+00
  0.2549998E+01  0.1803890E-02  0.1202593E-02  0.6047817E-03  0.6047817E-03  0.1376798E-02  0.2753596E-02  0.1946902E-02  0.3893804E-02  0.1390713E-01  0.1390713E-01  0.2580650E-02  0.5161301E-02  0.1385960E-01  0.1385960E-01  0.6094391E-02  0.1218878E-01  0.9834259E-04  0.1966852E-03  0.3005888E-02  0.3005888E-02  0.0000000E+00  0.0000000E+00  0.6570398E-02  0.2190133E-02  0.0000000E+00  0.0000000E+00  0.0000000E+00  0.0000000E+00  0.0000000E+00  0.0000000E+00  0.7696437E-04  0.3848218E-04  0.0000000E+00  0.0000000E+00  0.0000000E+00  0.0000000E+00  0.4959871E-02  0.4959871E-02  0.0000000E+00  0.0000000E+00  0.0000000E+00  0.0000000E+00  0.3236895E-03  0.3236895E-03  0.2157237E-01  0.3235856E-01  0.4188340E-02  0.1256502E-01  0.1723668E-01  0.5171004E-01  0.1793410E-01  0.2690116E-01  0.5032092E-02  0.1509628E-01  0.5103530E-01  0.7655293E-01  0.1069731E-01  0.3209192E-01  0.1008634E-01  0.3025904E-01  0.3710733E-01  0.5566099E-01  0.0000000E+00  0.0000000E+00  0.0000000E+00  0.0000000E+00  0.0000000E+00  0.0000000E+00  0.2976431E-02  0.2976431E-02  0.2883770E-03  0.5767540E-03  0.1425246E-05  0.1425246E-05  0.8331022E-02  0.1666204E-01  0.0000000E+00  0.0000000E+00  0.9501665E-06  0.9501665E-06  0.0000000E+00  0.0000000E+00  0.0000000E+00  0.0000000E+00  0.0000000E+00  0.0000000E+00  0.0000000E+00  0.0000000E+00  0.0000000E+00  0.0000000E+00  0.8551523E-04  0.8551523E-04  0.0000000E+00  0.0000000E+00  0.0000000E+00  0.0000000E+00  0.0000000E+00  0.0000000E+00  0.1425231E-04  0.7126157E-05  0.0000000E+00  0.0000000E+00  0.0000000E+00  0.0000000E+00  0.5700983E-05  0.5700983E-05  0.0000000E+00  0.0000000E+00  0.0000000E+00  0.0000000E+00  0.3336045E-02  0.3336045E-02  0.8551517E-05  0.1710303E-04  0.1110275E-02  0.1110275E-02  0.3082354E-02  0.6164708E-02  0.0000000E+00  0.0000000E+00  0.8176205E-03  0.8176205E-03  0.0000000E+00  0.0000000E+00  0.0000000E+00  0.0000000E+00  0.4956055E-02  0.4956055E-02  0.0000000E+00  0.0000000E+00  0.1197210E-03  0.5986052E-04  0.0000000E+00  0.0000000E+00  0.1425228E-05  0.2850456E-05  0.0000000E+00  0.0000000E+00  0.2375411E-05  0.2375411E-05  0.1382488E-01  0.1382488E-01  0.4476231E-02  0.4476231E-02  0.1195214E-01  0.5976069E-02  0.0000000E+00  0.0000000E+00  0.0000000E+00  0.0000000E+00  0.0000000E+00  0.0000000E+00
  0.2579998E+01  0.2032405E-02  0.1354937E-02  0.7240273E-03  0.7240273E-03  0.1626692E-02  0.3253383E-02  0.2209151E-02  0.4418302E-02  0.1473663E-01  0.1473663E-01  0.2873304E-02  0.5746608E-02  0.1475134E-01  0.1475134E-01  0.6610333E-02  0.1322067E-01  0.1192465E-03  0.2384930E-03  0.3313269E-02  0.3313269E-02  0.0000000E+00  0.0000000E+00  0.7609888E-02  0.2536629E-02  0.0000000E+00  0.0000000E+00  0.0000000E+00  0.0000000E+00  0.0000000E+00  0.0000000E+00  0.1130705E-03  0.5653527E-04  0.0000000E+00  0.0000000E+00  0.0000000E+00  0.0000000E+00  0.5750414E-02  0.5750414E-02  0.0000000E+00  0.0000000E+00  0.0000000E+00  0.0000000E+00  0.4592474E-03  0.4592474E-03  0.2184793E-01  0.3277189E-01  0.4335301E-02  0.1300590E-01  0.1850959E-01  0.5552877E-01  0.1931977E-01  0.2897966E-01  0.5180949E-02  0.1554285E-01  0.5241020E-01  0.7861529E-01  0.1159554E-01  0.3478664E-01  0.1165284E-01  0.3495853E-01  0.3779874E-01  0.5669811E-01  0.0000000E+00  0.0000000E+00  0.0000000E+00  0.0000000E+00  0.0000000E+00  0.0000000E+00  0.3403997E-02  0.3403997E-02  0.5853043E-03  0.1170609E-02  0.2850493E-05  0.2850493E-05  0.8526285E-02  0.1705257E-01  0.0000000E+00  0.0000000E+00  0.4275727E-05  0.4275727E-05  0.0000000E+00  0.0000000E+00  0.0000000E+00  0.0000000E+00  0.0000000E+00  0.0000000E+00  0.0000000E+00  0.0000000E+00  0.0000000E+00  0.0000000E+00  0.1292229E-03  0.1292229E-03  0.0000000E+00  0.0000000E+00  0.0000000E+00  0.0000000E+00  0.0000000E+00  0.0000000E+00  0.3420583E-04  0.1710291E-04  0.0000000E+00  0.0000000E+00  0.0000000E+00  0.0000000E+00  0.1425239E-04  0.1425239E-04  0.0000000E+00  0.0000000E+00  0.0000000E+00  0.0000000E+00  0.3645800E-02  0.3645800E-02  0.1472763E-04  0.2945526E-04  0.1402918E-02  0.1402918E-02  0.3174520E-02  0.6349039E-02  0.0000000E+00  0.0000000E+00  0.1005279E-02  0.1005279E-02  0.0000000E+00  0.0000000E+00  0.0000000E+00  0.0000000E+00  0.5626875E-02  0.5626875E-02  0.0000000E+00  0.0000000E+00  0.2584451E-03  0.1292225E-03  0.9501676E-06  0.9501676E-06  0.3325556E-05  0.6651112E-05  0.0000000E+00  0.0000000E+00  0.3325571E-05  0.3325571E-05  0.1427906E-01  0.1427906E-01  0.5150849E-02  0.5150849E-02  0.1225619E-01  0.6128096E-02  0.0000000E+00  0.0000000E+00  0.0000000E+00  0.0000000E+00  0.0000000E+00  0.0000000E+00
  0.2609998E+01  0.2298456E-02  0.1532304E-02  0.8603755E-03  0.8603755E-03  0.1924097E-02  0.3848195E-02  0.2487073E-02  0.4974146E-02  0.1562028E-01  0.1562028E-01  0.3189716E-02  0.6379432E-02  0.1562454E-01  0.1562454E-01  0.7140054E-02  0.1428011E-01  0.1382499E-03  0.2764999E-03  0.3628250E-02  0.3628250E-02  0.0000000E+00  0.0000000E+00  0.8791886E-02  0.2930628E-02  0.0000000E+00  0.0000000E+00  0.0000000E+00  0.0000000E+00  0.0000000E+00  0.0000000E+00  0.1577286E-03  0.7886431E-04  0.0000000E+00  0.0000000E+00  0.0000000E+00  0.0000000E+00  0.6564705E-02  0.6564705E-02  0.0000000E+00  0.0000000E+00  0.0000000E+00  0.0000000E+00  0.6689178E-03  0.6689178E-03  0.2215197E-01  0.3322796E-01  0.4476875E-02  0.1343063E-01  0.1976226E-01  0.5928679E-01  0.2072031E-01  0.3108047E-01  0.5352933E-02  0.1605880E-01  0.5386902E-01  0.8080351E-01  0.1257865E-01  0.3773594E-01  0.1340019E-01  0.4020057E-01  0.3857281E-01  0.5785921E-01  0.9501649E-06  0.9501649E-06  0.0000000E+00  0.0000000E+00  0.0000000E+00  0.0000000E+00  0.3824451E-02  0.3824451E-02  0.1042811E-02  0.2085621E-02  0.7126239E-05  0.7126239E-05  0.8747198E-02  0.1749440E-01  0.0000000E+00  0.0000000E+00  0.1045183E-04  0.1045183E-04  0.0000000E+00  0.0000000E+00  0.0000000E+00  0.0000000E+00  0.0000000E+00  0.0000000E+00  0.0000000E+00  0.0000000E+00  0.0000000E+00  0.0000000E+00  0.1966836E-03  0.1966836E-03  0.0000000E+00  0.0000000E+00  0.0000000E+00  0.0000000E+00  0.0000000E+00  0.0000000E+00  0.7126255E-04  0.3563127E-04  0.0000000E+00  0.0000000E+00  0.0000000E+00  0.0000000E+00  0.1900319E-04  0.1900319E-04  0.0000000E+00  0.0000000E+00  0.0000000E+00  0.0000000E+00  0.3975508E-02  0.3975508E-02  0.2707967E-04  0.5415934E-04  0.1712203E-02  0.1712203E-02  0.3282363E-02  0.6564726E-02  0.0000000E+00  0.0000000E+00  0.1199112E-02  0.1199112E-02  0.0000000E+00  0.0000000E+00  0.0000000E+00  0.0000000E+00  0.6366103E-02  0.6366103E-02  0.0000000E+00  0.0000000E+00  0.5035923E-03  0.2517962E-03  0.9501676E-06  0.9501676E-06  0.7601284E-05  0.1520257E-04  0.0000000E+00  0.0000000E+00  0.6651212E-05  0.6651212E-05  0.1472183E-01  0.1472183E-01  0.5762756E-02  0.5762756E-02  0.1253174E-01  0.6265869E-02  0.0000000E+00  0.0000000E+00  0.0000000E+00  0.0000000E+00  0.0000000E+00  0.0000000E+00
  0.2639998E+01  0.2584466E-02  0.1722977E-02  0.1019528E-02  0.1019528E-02  0.2251906E-02  0.4503812E-02  0.2775927E-02  0.5551854E-02  0.1655335E-01  0.1655335E-01  0.3515150E-02  0.7030299E-02  0.1654335E-01  0.1654335E-01  0.7716332E-02  0.1543266E-01  0.1681803E-03  0.3363605E-03  0.3990727E-02  0.3990727E-02  0.0000000E+00  0.0000000E+00  0.1009456E-01  0.3364853E-02  0.0000000E+00  0.0000000E+00  0.0000000E+00  0.0000000E+00  0.0000000E+00  0.0000000E+00  0.2299410E-03  0.1149705E-03  0.0000000E+00  0.0000000E+00  0.0000000E+00  0.0000000E+00  0.7301083E-02  0.7301083E-02  0.0000000E+00  0.0000000E+00  0.0000000E+00  0.0000000E+00  0.9387672E-03  0.9387672E-03  0.2249310E-01  0.3373964E-01  0.4618134E-02  0.1385440E-01  0.2100253E-01  0.6300760E-01  0.2218389E-01  0.3327584E-01  0.5534097E-02  0.1660229E-01  0.5542254E-01  0.8313379E-01  0.1360103E-01  0.4080310E-01  0.1543098E-01  0.4629295E-01  0.3948307E-01  0.5922460E-01  0.2850494E-05  0.2850494E-05  0.0000000E+00  0.0000000E+00  0.0000000E+00  0.0000000E+00  0.4259622E-02  0.4259622E-02  0.1610058E-02  0.3220116E-02  0.1425247E-04  0.1425247E-04  0.9005643E-02  0.1801129E-01  0.0000000E+00  0.0000000E+00  0.3515669E-04  0.3515669E-04  0.0000000E+00  0.0000000E+00  0.0000000E+00  0.0000000E+00  0.9501647E-06  0.4750823E-06  0.0000000E+00  0.0000000E+00  0.0000000E+00  0.0000000E+00  0.2973998E-03  0.2973998E-03  0.0000000E+00  0.0000000E+00  0.0000000E+00  0.0000000E+00  0.0000000E+00  0.0000000E+00  0.1121196E-03  0.5605979E-04  0.0000000E+00  0.0000000E+00  0.0000000E+00  0.0000000E+00  0.3230554E-04  0.3230554E-04  0.0000000E+00  0.0000000E+00  0.0000000E+00  0.0000000E+00  0.4302368E-02  0.4302368E-02  0.4845840E-04  0.9691680E-04  0.2078491E-02  0.2078491E-02  0.3381655E-02  0.6763310E-02  0.0000000E+00  0.0000000E+00  0.1434278E-02  0.1434278E-02  0.0000000E+00  0.0000000E+00  0.0000000E+00  0.0000000E+00  0.7045469E-02  0.7045469E-02  0.0000000E+00  0.0000000E+00  0.8428021E-03  0.4214010E-03  0.3800701E-05  0.3800701E-05  0.1187700E-04  0.2375401E-04  0.0000000E+00  0.0000000E+00  0.9501745E-05  0.9501745E-05  0.1511900E-01  0.1511900E-01  0.6405074E-02  0.6405074E-02  0.1284719E-01  0.6423597E-02  0.0000000E+00  0.0000000E+00  0.0000000E+00  0.0000000E+00  0.0000000E+00  0.0000000E+00
  0.2669998E+01  0.2896597E-02  0.1931064E-02  0.1192939E-02  0.1192939E-02  0.2662378E-02  0.5324757E-02  0.3107537E-02  0.6215073E-02  0.1753677E-01  0.1753677E-01  0.3831081E-02  0.7662161E-02  0.1751347E-01  0.1751347E-01  0.8251756E-02  0.1650351E-01  0.2000109E-03  0.4000218E-03  0.4331839E-02  0.4331839E-02  0.0000000E+00  0.0000000E+00  0.1150462E-01  0.3834873E-02  0.0000000E+00  0.0000000E+00  0.0000000E+00  0.0000000E+00  0.0000000E+00  0.0000000E+00  0.3088050E-03  0.1544025E-03  0.0000000E+00  0.0000000E+00  0.0000000E+00  0.0000000E+00  0.7995657E-02  0.7995657E-02  0.0000000E+00  0.0000000E+00  0.0000000E+00  0.0000000E+00  0.1262456E-02  0.1262456E-02  0.2288869E-01  0.3433303E-01  0.4777129E-02  0.1433139E-01  0.2224532E-01  0.6673597E-01  0.2373266E-01  0.3559899E-01  0.5741552E-02  0.1722466E-01  0.5707678E-01  0.8561515E-01  0.1472852E-01  0.4418557E-01  0.1755933E-01  0.5267800E-01  0.4052698E-01  0.6079047E-01  0.1140200E-04  0.1140200E-04  0.0000000E+00  0.0000000E+00  0.0000000E+00  0.0000000E+00  0.4690045E-02  0.4690045E-02  0.2257601E-02  0.4515202E-02  0.2850498E-04  0.2850498E-04  0.9269316E-02  0.1853863E-01  0.0000000E+00  0.0000000E+00  0.6176163E-04  0.6176163E-04  0.0000000E+00  0.0000000E+00  0.0000000E+00  0.0000000E+00  0.9501697E-05  0.4750848E-05  0.0000000E+00  0.0000000E+00  0.0000000E+00  0.0000000E+00  0.4190225E-03  0.4190225E-03  0.0000000E+00  0.0000000E+00  0.0000000E+00  0.0000000E+00  0.0000000E+00  0.0000000E+00  0.1624783E-03  0.8123917E-04  0.0000000E+00  0.0000000E+00  0.0000000E+00  0.0000000E+00  0.5986069E-04  0.5986069E-04  0.0000000E+00  0.0000000E+00  0.0000000E+00  0.0000000E+00  0.4647276E-02  0.4647276E-02  0.7411302E-04  0.1482260E-03  0.2475661E-02  0.2475661E-02  0.3477623E-02  0.6955246E-02  0.0000000E+00  0.0000000E+00  0.1694622E-02  0.1694622E-02  0.0000000E+00  0.0000000E+00  0.0000000E+00  0.0000000E+00  0.7788498E-02  0.7788498E-02  0.0000000E+00  0.0000000E+00  0.1262779E-02  0.6313893E-03  0.1995348E-04  0.1995348E-04  0.1995344E-04  0.3990689E-04  0.0000000E+00  0.0000000E+00  0.1710324E-04  0.1710324E-04  0.1546486E-01  0.1546486E-01  0.7100597E-02  0.7100597E-02  0.1310659E-01  0.6553294E-02  0.0000000E+00  0.0000000E+00  0.0000000E+00  0.0000000E+00  0.0000000E+00  0.0000000E+00
  0.2699998E+01  0.3238651E-02  0.2159100E-02  0.1414799E-02  0.1414799E-02  0.3159319E-02  0.6318639E-02  0.3435343E-02  0.6870686E-02  0.1856010E-01  0.1856010E-01  0.4175987E-02  0.8351973E-02  0.1848928E-01  0.1848928E-01  0.8817578E-02  0.1763516E-01  0.2346919E-03  0.4693838E-03  0.4710946E-02  0.4710946E-02  0.0000000E+00  0.0000000E+00  0.1312465E-01  0.4374881E-02  0.0000000E+00  0.0000000E+00  0.0000000E+00  0.0000000E+00  0.0000000E+00  0.0000000E+00  0.3914711E-03  0.1957356E-03  0.0000000E+00  0.0000000E+00  0.0000000E+00  0.0000000E+00  0.8707338E-02  0.8707338E-02  0.0000000E+00  0.0000000E+00  0.0000000E+00  0.0000000E+00  0.1705242E-02  0.1705242E-02  0.2332134E-01  0.3498200E-01  0.4953858E-02  0.1486157E-01  0.2351128E-01  0.7053383E-01  0.2534732E-01  0.3802098E-01  0.5992397E-02  0.1797719E-01  0.5885391E-01  0.8828085E-01  0.1593683E-01  0.4781050E-01  0.1986317E-01  0.5958950E-01  0.4176346E-01  0.6264520E-01  0.1710309E-04  0.1710309E-04  0.0000000E+00  0.0000000E+00  0.0000000E+00  0.0000000E+00  0.5115726E-02  0.5115726E-02  0.2942672E-02  0.5885344E-02  0.4845842E-04  0.4845842E-04  0.9546763E-02  0.1909353E-01  0.0000000E+00  0.0000000E+00  0.1339739E-03  0.1339739E-03  0.0000000E+00  0.0000000E+00  0.0000000E+00  0.0000000E+00  0.1615290E-04  0.8076448E-05  0.0000000E+00  0.0000000E+00  0.0000000E+00  0.0000000E+00  0.5815022E-03  0.5815022E-03  0.0000000E+00  0.0000000E+00  0.0000000E+00  0.0000000E+00  0.0000000E+00  0.0000000E+00  0.2280395E-03  0.1140198E-03  0.0000000E+00  0.0000000E+00  0.9501718E-06  0.4750859E-06  0.9026621E-04  0.9026621E-04  0.0000000E+00  0.0000000E+00  0.0000000E+00  0.0000000E+00  0.5018791E-02  0.5018791E-02  0.1235215E-03  0.2470429E-03  0.2892310E-02  0.2892310E-02  0.3574542E-02  0.7149083E-02  0.0000000E+00  0.0000000E+00  0.1973500E-02  0.1973500E-02  0.0000000E+00  0.0000000E+00  0.0000000E+00  0.0000000E+00  0.8568582E-02  0.8568582E-02  0.0000000E+00  0.0000000E+00  0.1790129E-02  0.8950644E-03  0.5320961E-04  0.5320961E-04  0.3230567E-04  0.6461133E-04  0.0000000E+00  0.0000000E+00  0.2660498E-04  0.2660498E-04  0.1577082E-01  0.1577082E-01  0.7782814E-02  0.7782814E-02  0.1336408E-01  0.6682038E-02  0.0000000E+00  0.0000000E+00  0.0000000E+00  0.0000000E+00  0.0000000E+00  0.0000000E+00
  0.2729998E+01  0.3614443E-02  0.2409628E-02  0.1689864E-02  0.1689864E-02  0.3688562E-02  0.7377123E-02  0.3780730E-02  0.7561461E-02  0.1961241E-01  0.1961241E-01  0.4519945E-02  0.9039891E-02  0.1955585E-01  0.1955585E-01  0.9384826E-02  0.1876965E-01  0.2684228E-03  0.5368456E-03  0.5137577E-02  0.5137577E-02  0.0000000E+00  0.0000000E+00  0.1488054E-01  0.4960180E-02  0.9501647E-06  0.4750824E-06  0.0000000E+00  0.0000000E+00  0.0000000E+00  0.0000000E+00  0.4712849E-03  0.2356425E-03  0.0000000E+00  0.0000000E+00  0.0000000E+00  0.0000000E+00  0.9408558E-02  0.9408558E-02  0.0000000E+00  0.0000000E+00  0.0000000E+00  0.0000000E+00  0.2199961E-02  0.2199961E-02  0.2382683E-01  0.3574023E-01  0.5154978E-02  0.1546493E-01  0.2478072E-01  0.7434215E-01  0.2696164E-01  0.4044246E-01  0.6275867E-02  0.1882760E-01  0.6077104E-01  0.9115654E-01  0.1721794E-01  0.5165382E-01  0.2214546E-01  0.6643637E-01  0.4322354E-01  0.6483532E-01  0.2850511E-04  0.2850511E-04  0.0000000E+00  0.0000000E+00  0.0000000E+00  0.0000000E+00  0.5520974E-02  0.5520974E-02  0.3591637E-02  0.7183273E-02  0.8883976E-04  0.8883976E-04  0.9880750E-02  0.1976150E-01  0.0000000E+00  0.0000000E+00  0.2522703E-03  0.2522703E-03  0.0000000E+00  0.0000000E+00  0.0000000E+00  0.0000000E+00  0.2850512E-04  0.1425256E-04  0.0000000E+00  0.0000000E+00  0.0000000E+00  0.0000000E+00  0.7914896E-03  0.7914896E-03  0.0000000E+00  0.0000000E+00  0.0000000E+00  0.0000000E+00  0.0000000E+00  0.0000000E+00  0.3059532E-03  0.1529766E-03  0.0000000E+00  0.0000000E+00  0.9501718E-06  0.4750859E-06  0.1406251E-03  0.1406251E-03  0.0000000E+00  0.0000000E+00  0.0000000E+00  0.0000000E+00  0.5343749E-02  0.5343749E-02  0.1829072E-03  0.3658144E-03  0.3303731E-02  0.3303731E-02  0.3685237E-02  0.7370475E-02  0.0000000E+00  0.0000000E+00  0.2297988E-02  0.2297988E-02  0.3800631E-05  0.3800631E-05  0.0000000E+00  0.0000000E+00  0.9346768E-02  0.9346768E-02  0.0000000E+00  0.0000000E+00  0.2309877E-02  0.1154938E-02  0.1092692E-03  0.1092692E-03  0.5083355E-04  0.1016671E-03  0.0000000E+00  0.0000000E+00  0.5178474E-04  0.5178474E-04  0.1603496E-01  0.1603496E-01  0.8386172E-02  0.8386172E-02  0.1363867E-01  0.6819335E-02  0.0000000E+00  0.0000000E+00  0.0000000E+00  0.0000000E+00  0.9501647E-06  0.9501647E-06
  0.2759998E+01  0.4059116E-02  0.2706077E-02  0.2004847E-02  0.2004847E-02  0.4274336E-02  0.8548672E-02  0.4126119E-02  0.8252238E-02  0.2068087E-01  0.2068087E-01  0.4914267E-02  0.9828533E-02  0.2067895E-01  0.2067895E-01  0.9960148E-02  0.1992030E-01  0.3206822E-03  0.6413644E-03  0.5618838E-02  0.5618838E-02  0.0000000E+00  0.0000000E+00  0.1689775E-01  0.5632581E-02  0.9501647E-06  0.4750824E-06  0.0000000E+00  0.0000000E+00  0.0000000E+00  0.0000000E+00  0.5872054E-03  0.2936027E-03  0.0000000E+00  0.0000000E+00  0.0000000E+00  0.0000000E+00  0.1016109E-01  0.1016109E-01  0.0000000E+00  0.0000000E+00  0.0000000E+00  0.0000000E+00  0.2780814E-02  0.2780814E-02  0.2443811E-01  0.3665717E-01  0.5384909E-02  0.1615473E-01  0.2601941E-01  0.7805823E-01  0.2869252E-01  0.4303878E-01  0.6612541E-02  0.1983762E-01  0.6294218E-01  0.9441325E-01  0.1860075E-01  0.5580225E-01  0.2446359E-01  0.7339076E-01  0.4496962E-01  0.6745443E-01  0.5701022E-04  0.5701022E-04  0.0000000E+00  0.0000000E+00  0.0000000E+00  0.0000000E+00  0.5937144E-02  0.5937144E-02  0.4185960E-02  0.8371919E-02  0.1605772E-03  0.1605772E-03  0.1022471E-01  0.2044942E-01  0.0000000E+00  0.0000000E+00  0.4489546E-03  0.4489546E-03  0.0000000E+00  0.0000000E+00  0.0000000E+00  0.0000000E+00  0.5415913E-04  0.2707956E-04  0.0000000E+00  0.0000000E+00  0.0000000E+00  0.0000000E+00  0.1043282E-02  0.1043282E-02  0.0000000E+00  0.0000000E+00  0.0000000E+00  0.0000000E+00  0.0000000E+00  0.0000000E+00  0.3933691E-03  0.1966846E-03  0.0000000E+00  0.0000000E+00  0.4750842E-05  0.2375421E-05  0.1947851E-03  0.1947851E-03  0.0000000E+00  0.0000000E+00  0.0000000E+00  0.0000000E+00  0.5723820E-02  0.5723820E-02  0.2631969E-03  0.5263939E-03  0.3766935E-02  0.3766935E-02  0.3803536E-02  0.7607073E-02  0.0000000E+00  0.0000000E+00  0.2619141E-02  0.2619141E-02  0.3800631E-05  0.3800631E-05  0.0000000E+00  0.0000000E+00  0.1014205E-01  0.1014205E-01  0.0000000E+00  0.0000000E+00  0.2913232E-02  0.1456616E-02  0.2042860E-03  0.2042860E-03  0.7078713E-04  0.1415743E-03  0.0000000E+00  0.0000000E+00  0.7648893E-04  0.7648893E-04  0.1632191E-01  0.1632191E-01  0.8985726E-02  0.8985726E-02  0.1391612E-01  0.6958058E-02  0.0000000E+00  0.0000000E+00  0.0000000E+00  0.0000000E+00  0.2850492E-05  0.2850492E-05
  0.2789998E+01  0.4487171E-02  0.2991447E-02  0.2386814E-02  0.2386814E-02  0.4891464E-02  0.9782927E-02  0.4483381E-02  0.8966763E-02  0.2176595E-01  0.2176595E-01  0.5336141E-02  0.1067228E-01  0.2186049E-01  0.2186049E-01  0.1055258E-01  0.2110516E-01  0.3776924E-03  0.7553849E-03  0.6139996E-02  0.6139996E-02  0.0000000E+00  0.0000000E+00  0.1916198E-01  0.6387325E-02  0.6651195E-05  0.3325597E-05  0.0000000E+00  0.0000000E+00  0.0000000E+00  0.0000000E+00  0.7316313E-03  0.3658156E-03  0.0000000E+00  0.0000000E+00  0.0000000E+00  0.0000000E+00  0.1098679E-01  0.1098679E-01  0.0000000E+00  0.0000000E+00  0.0000000E+00  0.0000000E+00  0.3442761E-02  0.3442761E-02  0.2514188E-01  0.3771281E-01  0.5667110E-02  0.1700133E-01  0.2733764E-01  0.8201291E-01  0.3050607E-01  0.4575910E-01  0.7040748E-02  0.2112225E-01  0.6531190E-01  0.9796783E-01  0.2007797E-01  0.6023391E-01  0.2666546E-01  0.7999638E-01  0.4705681E-01  0.7058523E-01  0.1149709E-03  0.1149709E-03  0.0000000E+00  0.0000000E+00  0.0000000E+00  0.0000000E+00  0.6343346E-02  0.6343346E-02  0.4689542E-02  0.9379083E-02  0.2688962E-03  0.2688962E-03  0.1060905E-01  0.2121810E-01  0.0000000E+00  0.0000000E+00  0.7287765E-03  0.7287765E-03  0.0000000E+00  0.0000000E+00  0.0000000E+00  0.0000000E+00  0.9121634E-04  0.4560817E-04  0.0000000E+00  0.0000000E+00  0.0000000E+00  0.0000000E+00  0.1369189E-02  0.1369189E-02  0.0000000E+00  0.0000000E+00  0.0000000E+00  0.0000000E+00  0.0000000E+00  0.0000000E+00  0.4969370E-03  0.2484685E-03  0.0000000E+00  0.0000000E+00  0.1045187E-04  0.5225937E-05  0.2803008E-03  0.2803008E-03  0.0000000E+00  0.0000000E+00  0.0000000E+00  0.0000000E+00  0.6060177E-02  0.6060177E-02  0.3596407E-03  0.7192814E-03  0.4219695E-02  0.4219695E-02  0.3916133E-02  0.7832265E-02  0.0000000E+00  0.0000000E+00  0.2970228E-02  0.2970228E-02  0.1520268E-04  0.1520268E-04  0.0000000E+00  0.0000000E+00  0.1091358E-01  0.1091358E-01  0.0000000E+00  0.0000000E+00  0.3499502E-02  0.1749751E-02  0.3762684E-03  0.3762684E-03  0.9501662E-04  0.1900332E-03  0.0000000E+00  0.0000000E+00  0.1159205E-03  0.1159205E-03  0.1655376E-01  0.1655376E-01  0.9579581E-02  0.9579581E-02  0.1419737E-01  0.7098685E-02  0.0000000E+00  0.0000000E+00  0.0000000E+00  0.0000000E+00  0.3800669E-05  0.3800669E-05
  0.2819998E+01  0.4983635E-02  0.3322423E-02  0.2791109E-02  0.2791109E-02  0.5501951E-02  0.1100390E-01  0.4852044E-02  0.9704089E-02  0.2290234E-01  0.2290234E-01  0.5759920E-02  0.1151984E-01  0.2316935E-01  0.2316935E-01  0.1113124E-01  0.2226247E-01  0.4489549E-03  0.8979098E-03  0.6708677E-02  0.6708677E-02  0.0000000E+00  0.0000000E+00  0.2177400E-01  0.7257999E-02  0.1330237E-04  0.6651187E-05  0.0000000E+00  0.0000000E+00  0.0000000E+00  0.0000000E+00  0.9140636E-03  0.4570318E-03  0.0000000E+00  0.0000000E+00  0.0000000E+00  0.0000000E+00  0.1196167E-01  0.1196167E-01  0.0000000E+00  0.0000000E+00  0.5700994E-05  0.2850497E-05  0.4229495E-02  0.4229495E-02  0.2593685E-01  0.3890527E-01  0.6032928E-02  0.1809878E-01  0.2865552E-01  0.8596655E-01  0.3235793E-01  0.4853689E-01  0.7535153E-02  0.2260546E-01  0.6806937E-01  0.1021040E+00  0.2162613E-01  0.6487840E-01  0.2867254E-01  0.8601763E-01  0.4950989E-01  0.7426485E-01  0.2004859E-03  0.2004859E-03  0.0000000E+00  0.0000000E+00  0.0000000E+00  0.0000000E+00  0.6792307E-02  0.6792307E-02  0.5118540E-02  0.1023708E-01  0.4332754E-03  0.4332754E-03  0.1103758E-01  0.2207515E-01  0.0000000E+00  0.0000000E+00  0.1142577E-02  0.1142577E-02  0.0000000E+00  0.0000000E+00  0.0000000E+00  0.0000000E+00  0.1434757E-03  0.7173783E-04  0.0000000E+00  0.0000000E+00  0.0000000E+00  0.0000000E+00  0.1693196E-02  0.1693196E-02  0.0000000E+00  0.0000000E+00  0.0000000E+00  0.0000000E+00  0.0000000E+00  0.0000000E+00  0.5881531E-03  0.2940765E-03  0.0000000E+00  0.0000000E+00  0.2375423E-04  0.1187711E-04  0.3715170E-03  0.3715170E-03  0.0000000E+00  0.0000000E+00  0.0000000E+00  0.0000000E+00  0.6436451E-02  0.6436451E-02  0.4703350E-03  0.9406700E-03  0.4724703E-02  0.4724703E-02  0.4047258E-02  0.8094517E-02  0.9501816E-06  0.1900363E-05  0.3302310E-02  0.3302310E-02  0.3420591E-04  0.3420591E-04  0.0000000E+00  0.0000000E+00  0.1172123E-01  0.1172123E-01  0.0000000E+00  0.0000000E+00  0.4075302E-02  0.2037651E-02  0.6033571E-03  0.6033571E-03  0.1182959E-03  0.2365918E-03  0.0000000E+00  0.0000000E+00  0.1867084E-03  0.1867084E-03  0.1675139E-01  0.1675139E-01  0.1018104E-01  0.1018104E-01  0.1450998E-01  0.7254992E-02  0.0000000E+00  0.0000000E+00  0.0000000E+00  0.0000000E+00  0.4750830E-05  0.4750830E-05
  0.2849998E+01  0.5498163E-02  0.3665442E-02  0.3245295E-02  0.3245295E-02  0.6105311E-02  0.1221062E-01  0.5260138E-02  0.1052028E-01  0.2406677E-01  0.2406677E-01  0.6180369E-02  0.1236074E-01  0.2451526E-01  0.2451526E-01  0.1172794E-01  0.2345588E-01  0.5458739E-03  0.1091748E-02  0.7361447E-02  0.7361447E-02  0.0000000E+00  0.0000000E+00  0.2472999E-01  0.8243328E-02  0.3040567E-04  0.1520283E-04  0.0000000E+00  0.0000000E+00  0.0000000E+00  0.0000000E+00  0.1086994E-02  0.5434969E-03  0.0000000E+00  0.0000000E+00  0.9501729E-06  0.4750864E-06  0.1302965E-01  0.1302965E-01  0.0000000E+00  0.0000000E+00  0.1235219E-04  0.6176093E-05  0.5158752E-02  0.5158752E-02  0.2691995E-01  0.4037992E-01  0.6464302E-02  0.1939291E-01  0.3001778E-01  0.9005331E-01  0.3421867E-01  0.5132800E-01  0.8153713E-02  0.2446114E-01  0.7112823E-01  0.1066923E+00  0.2322271E-01  0.6966811E-01  0.3042719E-01  0.9128156E-01  0.5238944E-01  0.7858416E-01  0.3382599E-03  0.3382599E-03  0.0000000E+00  0.0000000E+00  0.0000000E+00  0.0000000E+00  0.7239374E-02  0.7239374E-02  0.5476275E-02  0.1095255E-01  0.6931396E-03  0.6931396E-03  0.1150410E-01  0.2300821E-01  0.0000000E+00  0.0000000E+00  0.1738818E-02  0.1738818E-02  0.0000000E+00  0.0000000E+00  0.0000000E+00  0.0000000E+00  0.2090372E-03  0.1045186E-03  0.0000000E+00  0.0000000E+00  0.0000000E+00  0.0000000E+00  0.2062813E-02  0.2062813E-02  0.0000000E+00  0.0000000E+00  0.0000000E+00  0.0000000E+00  0.0000000E+00  0.0000000E+00  0.6936224E-03  0.3468112E-03  0.0000000E+00  0.0000000E+00  0.5225967E-04  0.2612983E-04  0.4940904E-03  0.4940904E-03  0.0000000E+00  0.0000000E+00  0.0000000E+00  0.0000000E+00  0.6794666E-02  0.6794666E-02  0.6176120E-03  0.1235224E-02  0.5198834E-02  0.5198834E-02  0.4190733E-02  0.8381465E-02  0.1425260E-05  0.2850521E-05  0.3656255E-02  0.3656255E-02  0.7031209E-04  0.7031209E-04  0.0000000E+00  0.0000000E+00  0.1242245E-01  0.1242245E-01  0.0000000E+00  0.0000000E+00  0.4599783E-02  0.2299892E-02  0.9492260E-03  0.9492260E-03  0.1510764E-03  0.3021528E-03  0.0000000E+00  0.0000000E+00  0.2717474E-03  0.2717474E-03  0.1695472E-01  0.1695472E-01  0.1073308E-01  0.1073308E-01  0.1482069E-01  0.7410346E-02  0.0000000E+00  0.0000000E+00  0.0000000E+00  0.0000000E+00  0.1235216E-04  0.1235216E-04
  0.2879998E+01  0.6042124E-02  0.4028082E-02  0.3751738E-02  0.3751738E-02  0.6738125E-02  0.1347625E-01  0.5660631E-02  0.1132126E-01  0.2523928E-01  0.2523928E-01  0.6635497E-02  0.1327099E-01  0.2594002E-01  0.2594002E-01  0.1233320E-01  0.2466640E-01  0.6689184E-03  0.1337837E-02  0.8046516E-02  0.8046516E-02  0.0000000E+00  0.0000000E+00  0.2789975E-01  0.9299917E-02  0.6556188E-04  0.3278094E-04  0.0000000E+00  0.0000000E+00  0.0000000E+00  0.0000000E+00  0.1284629E-02  0.6423147E-03  0.0000000E+00  0.0000000E+00  0.1330232E-04  0.6651161E-05  0.1421167E-01  0.1421167E-01  0.0000000E+00  0.0000000E+00  0.3705652E-04  0.1852826E-04  0.6165933E-02  0.6165933E-02  0.2813078E-01  0.4219616E-01  0.6997660E-02  0.2099298E-01  0.3138158E-01  0.9414473E-01  0.3614148E-01  0.5421222E-01  0.8870458E-02  0.2661138E-01  0.7466286E-01  0.1119943E+00  0.2486205E-01  0.7458615E-01  0.3192626E-01  0.9577876E-01  0.5576585E-01  0.8364879E-01  0.5387453E-03  0.5387453E-03  0.0000000E+00  0.0000000E+00  0.0000000E+00  0.0000000E+00  0.7678327E-02  0.7678327E-02  0.5821186E-02  0.1164237E-01  0.1108836E-02  0.1108836E-02  0.1199914E-01  0.2399828E-01  0.0000000E+00  0.0000000E+00  0.2501325E-02  0.2501325E-02  0.0000000E+00  0.0000000E+00  0.0000000E+00  0.0000000E+00  0.2879016E-03  0.1439508E-03  0.0000000E+00  0.0000000E+00  0.0000000E+00  0.0000000E+00  0.2473283E-02  0.2473283E-02  0.0000000E+00  0.0000000E+00  0.0000000E+00  0.0000000E+00  0.0000000E+00  0.0000000E+00  0.8000412E-03  0.4000206E-03  0.0000000E+00  0.0000000E+00  0.1026183E-03  0.5130913E-04  0.6594185E-03  0.6594185E-03  0.0000000E+00  0.0000000E+00  0.0000000E+00  0.0000000E+00  0.7169032E-02  0.7169032E-02  0.7781909E-03  0.1556382E-02  0.5718583E-02  0.5718583E-02  0.4342283E-02  0.8684566E-02  0.5701039E-05  0.1140208E-04  0.3997365E-02  0.3997365E-02  0.1254219E-03  0.1254219E-03  0.0000000E+00  0.0000000E+00  0.1314267E-01  0.1314267E-01  0.0000000E+00  0.0000000E+00  0.5098624E-02  0.2549312E-02  0.1464214E-02  0.1464214E-02  0.1905084E-03  0.3810167E-03  0.0000000E+00  0.0000000E+00  0.3805415E-03  0.3805415E-03  0.1715046E-01  0.1715046E-01  0.1127943E-01  0.1127943E-01  0.1513235E-01  0.7566176E-02  0.0000000E+00  0.0000000E+00  0.0000000E+00  0.0000000E+00  0.2185375E-04  0.2185375E-04
  0.2909998E+01  0.6624099E-02  0.4416066E-02  0.4342277E-02  0.4342277E-02  0.7360960E-02  0.1472192E-01  0.6131443E-02  0.1226289E-01  0.2641702E-01  0.2641702E-01  0.7079699E-02  0.1415940E-01  0.2741799E-01  0.2741799E-01  0.1302350E-01  0.2604700E-01  0.8128755E-03  0.1625751E-02  0.8768646E-02  0.8768646E-02  0.0000000E+00  0.0000000E+00  0.3127378E-01  0.1042459E-01  0.1140203E-03  0.5701015E-04  0.0000000E+00  0.0000000E+00  0.0000000E+00  0.0000000E+00  0.1494618E-02  0.7473088E-03  0.0000000E+00  0.0000000E+00  0.2660468E-04  0.1330234E-04  0.1559133E-01  0.1559133E-01  0.0000000E+00  0.0000000E+00  0.8646523E-04  0.4323262E-04  0.7268763E-02  0.7268763E-02  0.2953165E-01  0.4429746E-01  0.7622558E-02  0.2286767E-01  0.3272071E-01  0.9816210E-01  0.3812290E-01  0.5718434E-01  0.9668916E-02  0.2900675E-01  0.7871491E-01  0.1180724E+00  0.2657805E-01  0.7973413E-01  0.3319884E-01  0.9959651E-01  0.5955825E-01  0.8933739E-01  0.8304375E-03  0.8304375E-03  0.0000000E+00  0.0000000E+00  0.0000000E+00  0.0000000E+00  0.8121578E-02  0.8121578E-02  0.6079153E-02  0.1215831E-01  0.1643304E-02  0.1643304E-02  0.1248087E-01  0.2496175E-01  0.4750841E-06  0.9501682E-06  0.3455293E-02  0.3455293E-02  0.0000000E+00  0.0000000E+00  0.0000000E+00  0.0000000E+00  0.3781677E-03  0.1890839E-03  0.0000000E+00  0.0000000E+00  0.0000000E+00  0.0000000E+00  0.2901810E-02  0.2901810E-02  0.0000000E+00  0.0000000E+00  0.0000000E+00  0.0000000E+00  0.0000000E+00  0.0000000E+00  0.9026588E-03  0.4513294E-03  0.0000000E+00  0.0000000E+00  0.2042864E-03  0.1021432E-03  0.8523017E-03  0.8523017E-03  0.0000000E+00  0.0000000E+00  0.0000000E+00  0.0000000E+00  0.7495887E-02  0.7495887E-02  0.9582462E-03  0.1916492E-02  0.6264455E-02  0.6264455E-02  0.4523287E-02  0.9046574E-02  0.7601402E-05  0.1520280E-04  0.4282412E-02  0.4282412E-02  0.2299417E-03  0.2299417E-03  0.0000000E+00  0.0000000E+00  0.1377738E-01  0.1377738E-01  0.0000000E+00  0.0000000E+00  0.5550900E-02  0.2775450E-02  0.2109386E-02  0.2109386E-02  0.2361166E-03  0.4722332E-03  0.0000000E+00  0.0000000E+00  0.5206922E-03  0.5206922E-03  0.1731008E-01  0.1731008E-01  0.1176307E-01  0.1176307E-01  0.1550957E-01  0.7754787E-02  0.0000000E+00  0.0000000E+00  0.0000000E+00  0.0000000E+00  0.3705646E-04  0.3705646E-04
  0.2939998E+01  0.7245515E-02  0.4830344E-02  0.4992672E-02  0.4992672E-02  0.8016577E-02  0.1603315E-01  0.6666390E-02  0.1333278E-01  0.2770117E-01  0.2770117E-01  0.7523429E-02  0.1504686E-01  0.2904135E-01  0.2904135E-01  0.1370382E-01  0.2740764E-01  0.9658503E-03  0.1931701E-02  0.9619051E-02  0.9619051E-02  0.0000000E+00  0.0000000E+00  0.3477610E-01  0.1159203E-01  0.2194889E-03  0.1097444E-03  0.0000000E+00  0.0000000E+00  0.0000000E+00  0.0000000E+00  0.1735962E-02  0.8679809E-03  0.0000000E+00  0.0000000E+00  0.5510962E-04  0.2755481E-04  0.1697192E-01  0.1697192E-01  0.0000000E+00  0.0000000E+00  0.1757813E-03  0.8789064E-04  0.8494460E-02  0.8494460E-02  0.3118462E-01  0.4677693E-01  0.8302561E-02  0.2490768E-01  0.3407212E-01  0.1022163E+00  0.4017178E-01  0.6025766E-01  0.1062035E-01  0.3186104E-01  0.8318754E-01  0.1247813E+00  0.2827096E-01  0.8481288E-01  0.3433333E-01  0.1030000E+00  0.6381308E-01  0.9571964E-01  0.1190564E-02  0.1190564E-02  0.1425238E-05  0.2850477E-05  0.1425247E-05  0.2850495E-05  0.8552489E-02  0.8552489E-02  0.6321916E-02  0.1264383E-01  0.2338356E-02  0.2338356E-02  0.1301439E-01  0.2602879E-01  0.4750841E-06  0.9501682E-06  0.4563663E-02  0.4563663E-02  0.0000000E+00  0.0000000E+00  0.0000000E+00  0.0000000E+00  0.4874377E-03  0.2437189E-03  0.0000000E+00  0.0000000E+00  0.0000000E+00  0.0000000E+00  0.3401600E-02  0.3401600E-02  0.0000000E+00  0.0000000E+00  0.0000000E+00  0.0000000E+00  0.0000000E+00  0.0000000E+00  0.1057536E-02  0.5287682E-03  0.0000000E+00  0.0000000E+00  0.3316079E-03  0.1658040E-03  0.1058490E-02  0.1058490E-02  0.0000000E+00  0.0000000E+00  0.0000000E+00  0.0000000E+00  0.7848401E-02  0.7848401E-02  0.1121200E-02  0.2242400E-02  0.6854505E-02  0.6854505E-02  0.4736125E-02  0.9472251E-02  0.1330241E-04  0.2660482E-04  0.4586938E-02  0.4586938E-02  0.3306597E-03  0.3306597E-03  0.0000000E+00  0.0000000E+00  0.1435129E-01  0.1435129E-01  0.9501705E-06  0.9501705E-06  0.6004126E-02  0.3002063E-02  0.2899928E-02  0.2899928E-02  0.2893257E-03  0.5786515E-03  0.0000000E+00  0.0000000E+00  0.6698687E-03  0.6698687E-03  0.1742601E-01  0.1742601E-01  0.1226191E-01  0.1226191E-01  0.1589629E-01  0.7948145E-02  0.0000000E+00  0.0000000E+00  0.0000000E+00  0.0000000E+00  0.6176035E-04  0.6176035E-04
  0.2969998E+01  0.7899228E-02  0.5266152E-02  0.5673465E-02  0.5673465E-02  0.8660319E-02  0.1732064E-01  0.7171880E-02  0.1434376E-01  0.2899198E-01  0.2899198E-01  0.7979512E-02  0.1595902E-01  0.3073930E-01  0.3073930E-01  0.1442785E-01  0.2885570E-01  0.1163487E-02  0.2326975E-02  0.1050698E-01  0.1050698E-01  0.0000000E+00  0.0000000E+00  0.3814253E-01  0.1271418E-01  0.3278072E-03  0.1639036E-03  0.0000000E+00  0.0000000E+00  0.0000000E+00  0.0000000E+00  0.1999157E-02  0.9995784E-03  0.9501762E-06  0.9501762E-06  0.1064189E-03  0.5320946E-04  0.1840476E-01  0.1840476E-01  0.0000000E+00  0.0000000E+00  0.2622468E-03  0.1311234E-03  0.9824048E-02  0.9824048E-02  0.3306723E-01  0.4960083E-01  0.9165632E-02  0.2749689E-01  0.3545083E-01  0.1063525E+00  0.4225169E-01  0.6337753E-01  0.1170481E-01  0.3511442E-01  0.8808421E-01  0.1321263E+00  0.3001106E-01  0.9003317E-01  0.3534716E-01  0.1060415E+00  0.6834275E-01  0.1025141E+00  0.1692245E-02  0.1692245E-02  0.2850509E-05  0.5701018E-05  0.1425247E-05  0.2850495E-05  0.8996213E-02  0.8996213E-02  0.6531904E-02  0.1306381E-01  0.3247181E-02  0.3247181E-02  0.1355219E-01  0.2710438E-01  0.1425260E-05  0.2850521E-05  0.5900066E-02  0.5900066E-02  0.0000000E+00  0.0000000E+00  0.0000000E+00  0.0000000E+00  0.6185611E-03  0.3092805E-03  0.0000000E+00  0.0000000E+00  0.9501708E-06  0.4750854E-06  0.3952697E-02  0.3952697E-02  0.0000000E+00  0.0000000E+00  0.0000000E+00  0.0000000E+00  0.0000000E+00  0.0000000E+00  0.1200061E-02  0.6000305E-03  0.0000000E+00  0.0000000E+00  0.5330431E-03  0.2665215E-03  0.1296037E-02  0.1296037E-02  0.0000000E+00  0.0000000E+00  0.0000000E+00  0.0000000E+00  0.8134400E-02  0.8134400E-02  0.1323589E-02  0.2647179E-02  0.7405138E-02  0.7405138E-02  0.4935662E-02  0.9871325E-02  0.2042885E-04  0.4085770E-04  0.4888144E-02  0.4888144E-02  0.5187925E-03  0.5187925E-03  0.0000000E+00  0.0000000E+00  0.1486437E-01  0.1486437E-01  0.2850513E-05  0.2850513E-05  0.6458299E-02  0.3229150E-02  0.3893809E-02  0.3893809E-02  0.3558375E-03  0.7116750E-03  0.0000000E+00  0.0000000E+00  0.8523032E-03  0.8523032E-03  0.1754003E-01  0.1754003E-01  0.1281396E-01  0.1281396E-01  0.1630772E-01  0.8153859E-02  0.0000000E+00  0.0000000E+00  0.0000000E+00  0.0000000E+00  0.9786701E-04  0.9786701E-04
  0.2999998E+01  0.8657003E-02  0.5771335E-02  0.6499627E-02  0.6499627E-02  0.9308807E-02  0.1861761E-01  0.7722024E-02  0.1544405E-01  0.3030605E-01  0.3030605E-01  0.8455070E-02  0.1691014E-01  0.3252419E-01  0.3252419E-01  0.1518180E-01  0.3036360E-01  0.1385825E-02  0.2771650E-02  0.1151464E-01  0.1151464E-01  0.0000000E+00  0.0000000E+00  0.4147384E-01  0.1382461E-01  0.4845835E-03  0.2422918E-03  0.0000000E+00  0.0000000E+00  0.0000000E+00  0.0000000E+00  0.2280403E-02  0.1140202E-02  0.9501762E-06  0.9501762E-06  0.1966848E-03  0.9834239E-04  0.1987645E-01  0.1987645E-01  0.0000000E+00  0.0000000E+00  0.4152236E-03  0.2076118E-03  0.1126640E-01  0.1126640E-01  0.3525674E-01  0.5288510E-01  0.1014114E-01  0.3042343E-01  0.3682326E-01  0.1104698E+00  0.4443201E-01  0.6664801E-01  0.1296093E-01  0.3888278E-01  0.9344251E-01  0.1401638E+00  0.3181731E-01  0.9545191E-01  0.3628054E-01  0.1088416E+00  0.7323685E-01  0.1098553E+00  0.2331705E-02  0.2331705E-02  0.5701003E-05  0.1140201E-04  0.1900333E-05  0.3800665E-05  0.9453244E-02  0.9453244E-02  0.6719558E-02  0.1343912E-01  0.4291420E-02  0.4291420E-02  0.1411421E-01  0.2822842E-01  0.3800700E-05  0.7601400E-05  0.7470220E-02  0.7470220E-02  0.0000000E+00  0.0000000E+00  0.0000000E+00  0.0000000E+00  0.7629874E-03  0.3814937E-03  0.0000000E+00  0.0000000E+00  0.4750816E-05  0.2375408E-05  0.4489542E-02  0.4489542E-02  0.0000000E+00  0.0000000E+00  0.0000000E+00  0.0000000E+00  0.0000000E+00  0.0000000E+00  0.1371092E-02  0.6855461E-03  0.0000000E+00  0.0000000E+00  0.8218923E-03  0.4109461E-03  0.1556382E-02  0.1556382E-02  0.0000000E+00  0.0000000E+00  0.9501665E-06  0.4750832E-06  0.8421347E-02  0.8421347E-02  0.1497946E-02  0.2995891E-02  0.8003272E-02  0.8003272E-02  0.5156099E-02  0.1031220E-01  0.3658163E-04  0.7316327E-04  0.5198381E-02  0.5198381E-02  0.7506321E-03  0.7506321E-03  0.0000000E+00  0.0000000E+00  0.1534041E-01  0.1534041E-01  0.5701023E-05  0.5701023E-05  0.6912480E-02  0.3456240E-02  0.5091018E-02  0.5091018E-02  0.4489543E-03  0.8979086E-03  0.1425294E-05  0.2850587E-05  0.1047561E-02  0.1047561E-02  0.1764265E-01  0.1764265E-01  0.1329569E-01  0.1329569E-01  0.1676285E-01  0.8381423E-02  0.0000000E+00  0.0000000E+00  0.0000000E+00  0.0000000E+00  0.1463256E-03  0.1463256E-03
  0.3029998E+01  0.9458939E-02  0.6305959E-02  0.7407994E-02  0.7407994E-02  0.9992453E-02  0.1998491E-01  0.8333930E-02  0.1666786E-01  0.3165149E-01  0.3165149E-01  0.8964836E-02  0.1792967E-01  0.3441931E-01  0.3441931E-01  0.1596427E-01  0.3192854E-01  0.1620995E-02  0.3241990E-02  0.1265198E-01  0.1265198E-01  0.0000000E+00  0.0000000E+00  0.4472151E-01  0.1490717E-01  0.7183233E-03  0.3591616E-03  0.0000000E+00  0.0000000E+00  0.0000000E+00  0.0000000E+00  0.2574961E-02  0.1287481E-02  0.8551387E-05  0.8551387E-05  0.3363590E-03  0.1681795E-03  0.2135020E-01  0.2135020E-01  0.0000000E+00  0.0000000E+00  0.6271112E-03  0.3135556E-03  0.1278161E-01  0.1278161E-01  0.3768439E-01  0.5652658E-01  0.1122084E-01  0.3366253E-01  0.3827960E-01  0.1148388E+00  0.4672317E-01  0.7008476E-01  0.1435195E-01  0.4305584E-01  0.9917240E-01  0.1487586E+00  0.3356908E-01  0.1007072E+00  0.3717307E-01  0.1115192E+00  0.7839634E-01  0.1175945E+00  0.3163097E-02  0.3163097E-02  0.1092693E-04  0.2185387E-04  0.3325531E-05  0.6651061E-05  0.9945435E-02  0.9945435E-02  0.6894391E-02  0.1378878E-01  0.5532820E-02  0.5532820E-02  0.1468430E-01  0.2936861E-01  0.7601393E-05  0.1520279E-04  0.9210461E-02  0.9210461E-02  0.0000000E+00  0.0000000E+00  0.0000000E+00  0.0000000E+00  0.9444702E-03  0.4722351E-03  0.0000000E+00  0.0000000E+00  0.1140196E-04  0.5700979E-05  0.5039691E-02  0.5039691E-02  0.0000000E+00  0.0000000E+00  0.0000000E+00  0.0000000E+00  0.0000000E+00  0.0000000E+00  0.1601984E-02  0.8009920E-03  0.0000000E+00  0.0000000E+00  0.1194354E-02  0.5971772E-03  0.1806274E-02  0.1806274E-02  0.0000000E+00  0.0000000E+00  0.3800562E-05  0.1900281E-05  0.8736806E-02  0.8736806E-02  0.1672302E-02  0.3344604E-02  0.8613746E-02  0.8613746E-02  0.5413121E-02  0.1082624E-01  0.5511013E-04  0.1102203E-03  0.5488181E-02  0.5488181E-02  0.1043283E-02  0.1043283E-02  0.0000000E+00  0.0000000E+00  0.1573568E-01  0.1573568E-01  0.1330233E-04  0.1330233E-04  0.7371416E-02  0.3685708E-02  0.6518173E-02  0.6518173E-02  0.5434955E-03  0.1086991E-02  0.6176232E-05  0.1235246E-04  0.1253748E-02  0.1253748E-02  0.1773956E-01  0.1773956E-01  0.1382113E-01  0.1382113E-01  0.1727309E-01  0.8636545E-02  0.0000000E+00  0.0000000E+00  0.0000000E+00  0.0000000E+00  0.2337406E-03  0.2337406E-03
  0.3059998E+01  0.1032502E-01  0.6883344E-02  0.8334396E-02  0.8334396E-02  0.1062859E-01  0.2125718E-01  0.8968165E-02  0.1793633E-01  0.3310144E-01  0.3310144E-01  0.9466047E-02  0.1893209E-01  0.3642749E-01  0.3642749E-01  0.1673153E-01  0.3346306E-01  0.1867559E-02  0.3735118E-02  0.1392617E-01  0.1392617E-01  0.0000000E+00  0.0000000E+00  0.4786941E-01  0.1595647E-01  0.9995808E-03  0.4997904E-03  0.0000000E+00  0.0000000E+00  0.0000000E+00  0.0000000E+00  0.2873316E-02  0.1436658E-02  0.3135568E-04  0.3135568E-04  0.5453958E-03  0.2726979E-03  0.2270041E-01  0.2270041E-01  0.0000000E+00  0.0000000E+00  0.9102548E-03  0.4551274E-03  0.1444758E-01  0.1444758E-01  0.4042627E-01  0.6063941E-01  0.1243452E-01  0.3730354E-01  0.3974194E-01  0.1192258E+00  0.4917904E-01  0.7376856E-01  0.1590548E-01  0.4771642E-01  0.1052578E+00  0.1578867E+00  0.3531897E-01  0.1059569E+00  0.3801967E-01  0.1140590E+00  0.8384956E-01  0.1257744E+00  0.4176914E-02  0.4176914E-02  0.2232903E-04  0.4465806E-04  0.7126228E-05  0.1425246E-04  0.1043905E-01  0.1043905E-01  0.7057817E-02  0.1411563E-01  0.6908178E-02  0.6908178E-02  0.1529859E-01  0.3059717E-01  0.2137887E-04  0.4275774E-04  0.1112836E-01  0.1112836E-01  0.0000000E+00  0.0000000E+00  0.0000000E+00  0.0000000E+00  0.1140206E-02  0.5701029E-03  0.0000000E+00  0.0000000E+00  0.2565456E-04  0.1282728E-04  0.5623090E-02  0.5623090E-02  0.0000000E+00  0.0000000E+00  0.0000000E+00  0.0000000E+00  0.0000000E+00  0.0000000E+00  0.1903194E-02  0.9515971E-03  0.0000000E+00  0.0000000E+00  0.1696991E-02  0.8484957E-03  0.2078024E-02  0.2078024E-02  0.0000000E+00  0.0000000E+00  0.9501638E-05  0.4750819E-05  0.9087414E-02  0.9087414E-02  0.1852830E-02  0.3705659E-02  0.9243699E-02  0.9243699E-02  0.5674418E-02  0.1134884E-01  0.8028972E-04  0.1605794E-03  0.5795566E-02  0.5795566E-02  0.1474663E-02  0.1474663E-02  0.0000000E+00  0.0000000E+00  0.1610434E-01  0.1610434E-01  0.2755485E-04  0.2755485E-04  0.7819896E-02  0.3909948E-02  0.8024192E-02  0.8024192E-02  0.6508643E-03  0.1301729E-02  0.8076566E-05  0.1615313E-04  0.1489380E-02  0.1489380E-02  0.1783078E-01  0.1783078E-01  0.1433708E-01  0.1433708E-01  0.1780519E-01  0.8902594E-02  0.0000000E+00  0.0000000E+00  0.0000000E+00  0.0000000E+00  0.3525116E-03  0.3525116E-03
  0.3089998E+01  0.1129228E-01  0.7528184E-02  0.9408093E-02  0.9408093E-02  0.1131081E-01  0.2262161E-01  0.9620931E-02  0.1924186E-01  0.3455281E-01  0.3455281E-01  0.9996716E-02  0.1999343E-01  0.3864328E-01  0.3864328E-01  0.1752634E-01  0.3505269E-01  0.2147385E-02  0.4294771E-02  0.1532956E-01  0.1532956E-01  0.0000000E+00  0.0000000E+00  0.5070946E-01  0.1690315E-01  0.1342599E-02  0.6712993E-03  0.0000000E+00  0.0000000E+00  0.0000000E+00  0.0000000E+00  0.3215374E-02  0.1607687E-02  0.6651199E-04  0.6651199E-04  0.8484994E-03  0.4242497E-03  0.2394133E-01  0.2394133E-01  0.0000000E+00  0.0000000E+00  0.1217156E-02  0.6085779E-03  0.1626367E-01  0.1626367E-01  0.4331317E-01  0.6496975E-01  0.1378409E-01  0.4135225E-01  0.4119986E-01  0.1235996E+00  0.5181891E-01  0.7772837E-01  0.1756605E-01  0.5269815E-01  0.1114493E+00  0.1671740E+00  0.3704381E-01  0.1111314E+00  0.3887578E-01  0.1166273E+00  0.8941356E-01  0.1341204E+00  0.5375070E-02  0.5375070E-02  0.3563152E-04  0.7126304E-04  0.1330240E-04  0.2660480E-04  0.1091316E-01  0.1091316E-01  0.7231228E-02  0.1446246E-01  0.8434619E-02  0.8434619E-02  0.1591287E-01  0.3182574E-01  0.4038192E-04  0.8076384E-04  0.1316695E-01  0.1316695E-01  0.0000000E+00  0.0000000E+00  0.0000000E+00  0.0000000E+00  0.1371100E-02  0.6855499E-03  0.0000000E+00  0.0000000E+00  0.4560805E-04  0.2280403E-04  0.6173240E-02  0.6173240E-02  0.0000000E+00  0.0000000E+00  0.0000000E+00  0.0000000E+00  0.0000000E+00  0.0000000E+00  0.2212951E-02  0.1106475E-02  0.0000000E+00  0.0000000E+00  0.2346908E-02  0.1173454E-02  0.2401081E-02  0.2401081E-02  0.0000000E+00  0.0000000E+00  0.1140196E-04  0.5700980E-05  0.9403819E-02  0.9403819E-02  0.2020058E-02  0.4040116E-02  0.9897886E-02  0.9897886E-02  0.5958997E-02  0.1191799E-01  0.1121211E-03  0.2242422E-03  0.6103899E-02  0.6103899E-02  0.1883238E-02  0.1883238E-02  0.0000000E+00  0.0000000E+00  0.1642265E-01  0.1642265E-01  0.5225939E-04  0.5225939E-04  0.8275026E-02  0.4137513E-02  0.9759197E-02  0.9759197E-02  0.7739110E-03  0.1547822E-02  0.1330258E-04  0.2660517E-04  0.1759226E-02  0.1759226E-02  0.1791249E-01  0.1791249E-01  0.1483021E-01  0.1483021E-01  0.1841425E-01  0.9207125E-02  0.0000000E+00  0.0000000E+00  0.0000000E+00  0.0000000E+00  0.5197418E-03  0.5197418E-03
  0.3119998E+01  0.1225005E-01  0.8166702E-02  0.1059485E-01  0.1059485E-01  0.1197782E-01  0.2395565E-01  0.1037679E-01  0.2075358E-01  0.3609684E-01  0.3609684E-01  0.1056635E-01  0.2113269E-01  0.4084529E-01  0.4084529E-01  0.1841334E-01  0.3682668E-01  0.2450964E-02  0.4901928E-02  0.1690210E-01  0.1690210E-01  0.0000000E+00  0.0000000E+00  0.5320744E-01  0.1773581E-01  0.1804389E-02  0.9021946E-03  0.0000000E+00  0.0000000E+00  0.0000000E+00  0.0000000E+00  0.3622049E-02  0.1811025E-02  0.1653298E-03  0.1653298E-03  0.1259921E-02  0.6299607E-03  0.2509482E-01  0.2509482E-01  0.0000000E+00  0.0000000E+00  0.1649479E-02  0.8247395E-03  0.1810446E-01  0.1810446E-01  0.4638684E-01  0.6958026E-01  0.1524480E-01  0.4573439E-01  0.4273881E-01  0.1282164E+00  0.5458548E-01  0.8187822E-01  0.1941628E-01  0.5824884E-01  0.1179148E+00  0.1768721E+00  0.3880766E-01  0.1164230E+00  0.3976450E-01  0.1192935E+00  0.9488977E-01  0.1423347E+00  0.6769923E-02  0.6769923E-02  0.7221289E-04  0.1444258E-03  0.1995371E-04  0.3990741E-04  0.1142103E-01  0.1142103E-01  0.7407006E-02  0.1481401E-01  0.1008791E-01  0.1008791E-01  0.1658605E-01  0.3317210E-01  0.9026557E-04  0.1805311E-03  0.1537704E-01  0.1537704E-01  0.0000000E+00  0.0000000E+00  0.0000000E+00  0.0000000E+00  0.1658049E-02  0.8290245E-03  0.0000000E+00  0.0000000E+00  0.7601357E-04  0.3800679E-04  0.6677775E-02  0.6677775E-02  0.0000000E+00  0.0000000E+00  0.1900331E-05  0.9501653E-06  0.0000000E+00  0.0000000E+00  0.2571167E-02  0.1285583E-02  0.0000000E+00  0.0000000E+00  0.3007266E-02  0.1503633E-02  0.2788746E-02  0.2788746E-02  0.0000000E+00  0.0000000E+00  0.1615282E-04  0.8076412E-05  0.9729731E-02  0.9729731E-02  0.2185863E-02  0.4371725E-02  0.1058438E-01  0.1058438E-01  0.6266381E-02  0.1253276E-01  0.1439514E-03  0.2879027E-03  0.6438345E-02  0.6438345E-02  0.2417232E-02  0.2417232E-02  0.0000000E+00  0.0000000E+00  0.1671150E-01  0.1671150E-01  0.9216632E-04  0.9216632E-04  0.8734908E-02  0.4367454E-02  0.1154361E-01  0.1154361E-01  0.9202386E-03  0.1840477E-02  0.2327918E-04  0.4655836E-04  0.2039529E-02  0.2039529E-02  0.1798090E-01  0.1798090E-01  0.1531574E-01  0.1531574E-01  0.1896250E-01  0.9481249E-02  0.0000000E+00  0.0000000E+00  0.9501628E-06  0.4750814E-06  0.7648824E-03  0.7648824E-03
  0.3149997E+01  0.1330805E-01  0.8872034E-02  0.1183482E-01  0.1183482E-01  0.1263581E-01  0.2527162E-01  0.1114784E-01  0.2229569E-01  0.3772211E-01  0.3772211E-01  0.1115118E-01  0.2230235E-01  0.4319647E-01  0.4319647E-01  0.1927751E-01  0.3855503E-01  0.2814882E-02  0.5629763E-02  0.1861763E-01  0.1861763E-01  0.0000000E+00  0.0000000E+00  0.5550590E-01  0.1850197E-01  0.2310822E-02  0.1155411E-02  0.9501638E-06  0.9501638E-06  0.0000000E+00  0.0000000E+00  0.4107566E-02  0.2053783E-02  0.2879006E-03  0.2879006E-03  0.1788210E-02  0.8941048E-03  0.2610769E-01  0.2610769E-01  0.0000000E+00  0.0000000E+00  0.2143566E-02  0.1071783E-02  0.2001935E-01  0.2001935E-01  0.4956372E-01  0.7434557E-01  0.1679613E-01  0.5038838E-01  0.4432365E-01  0.1329709E+00  0.5752372E-01  0.8628559E-01  0.2134507E-01  0.6403521E-01  0.1243388E+00  0.1865082E+00  0.4057118E-01  0.1217135E+00  0.4063866E-01  0.1219160E+00  0.1002325E+00  0.1503487E+00  0.8373790E-02  0.8373790E-02  0.1116450E-03  0.2232900E-03  0.3325583E-04  0.6651165E-04  0.1197355E-01  0.1197355E-01  0.7595139E-02  0.1519028E-01  0.1185285E-01  0.1185285E-01  0.1728965E-01  0.3457930E-01  0.1582034E-03  0.3164067E-03  0.1762656E-01  0.1762656E-01  0.0000000E+00  0.0000000E+00  0.0000000E+00  0.0000000E+00  0.1986807E-02  0.9934033E-03  0.0000000E+00  0.0000000E+00  0.1510765E-03  0.7553823E-04  0.7191812E-02  0.7191812E-02  0.0000000E+00  0.0000000E+00  0.3800691E-05  0.1900345E-05  0.0000000E+00  0.0000000E+00  0.2961688E-02  0.1480844E-02  0.0000000E+00  0.0000000E+00  0.3815856E-02  0.1907928E-02  0.3144107E-02  0.3144107E-02  0.0000000E+00  0.0000000E+00  0.2470434E-04  0.1235217E-04  0.1005658E-01  0.1005658E-01  0.2315087E-02  0.4630174E-02  0.1131600E-01  0.1131600E-01  0.6583737E-02  0.1316747E-01  0.1871838E-03  0.3743676E-03  0.6742883E-02  0.6742883E-02  0.2977834E-02  0.2977834E-02  0.0000000E+00  0.0000000E+00  0.1701080E-01  0.1701080E-01  0.1710301E-03  0.1710301E-03  0.9209990E-02  0.4604995E-02  0.1348671E-01  0.1348671E-01  0.1072270E-02  0.2144539E-02  0.3135582E-04  0.6271164E-04  0.2346441E-02  0.2346441E-02  0.1805121E-01  0.1805121E-01  0.1580032E-01  0.1580032E-01  0.1961431E-01  0.9807156E-02  0.0000000E+00  0.0000000E+00  0.5701012E-05  0.2850506E-05  0.1077489E-02  0.1077489E-02
  0.3179997E+01  0.1447199E-01  0.9647993E-02  0.1322871E-01  0.1322871E-01  0.1329665E-01  0.2659330E-01  0.1192554E-01  0.2385109E-01  0.3934213E-01  0.3934213E-01  0.1173505E-01  0.2347011E-01  0.4568876E-01  0.4568876E-01  0.2019726E-01  0.4039452E-01  0.3218226E-02  0.6436452E-02  0.2056358E-01  0.2056358E-01  0.0000000E+00  0.0000000E+00  0.5759057E-01  0.1919686E-01  0.2974993E-02  0.1487497E-02  0.9501638E-06  0.9501638E-06  0.0000000E+00  0.0000000E+00  0.4689064E-02  0.2344532E-02  0.4950339E-03  0.4950339E-03  0.2486586E-02  0.1243293E-02  0.2705025E-01  0.2705025E-01  0.9501742E-06  0.9501742E-06  0.2745951E-02  0.1372976E-02  0.2205018E-01  0.2205018E-01  0.5285319E-01  0.7927979E-01  0.1846019E-01  0.5538057E-01  0.4601747E-01  0.1380524E+00  0.6060421E-01  0.9090632E-01  0.2337968E-01  0.7013904E-01  0.1308097E+00  0.1962145E+00  0.4236412E-01  0.1270923E+00  0.4155780E-01  0.1246734E+00  0.1053064E+00  0.1579597E+00  0.1011450E-01  0.1011450E-01  0.1648544E-03  0.3297088E-03  0.4418286E-04  0.8836573E-04  0.1257356E-01  0.1257356E-01  0.7807026E-02  0.1561405E-01  0.1363394E-01  0.1363394E-01  0.1804409E-01  0.3608818E-01  0.2703240E-03  0.5406480E-03  0.1995066E-01  0.1995066E-01  0.0000000E+00  0.0000000E+00  0.0000000E+00  0.0000000E+00  0.2316517E-02  0.1158259E-02  0.0000000E+00  0.0000000E+00  0.2479934E-03  0.1239967E-03  0.7662143E-02  0.7662143E-02  0.0000000E+00  0.0000000E+00  0.1140209E-04  0.5701044E-05  0.0000000E+00  0.0000000E+00  0.3385460E-02  0.1692730E-02  0.9501742E-06  0.9501742E-06  0.4702356E-02  0.2351178E-02  0.3524173E-02  0.3524173E-02  0.0000000E+00  0.0000000E+00  0.3610633E-04  0.1805316E-04  0.1041100E-01  0.1041100E-01  0.2448112E-02  0.4896224E-02  0.1208089E-01  0.1208089E-01  0.6935778E-02  0.1387156E-01  0.2413431E-03  0.4826862E-03  0.7076403E-02  0.7076403E-02  0.3671451E-02  0.3671451E-02  0.9501728E-06  0.4750864E-06  0.1728635E-01  0.1728635E-01  0.2650969E-03  0.2650969E-03  0.9674615E-02  0.4837308E-02  0.1561319E-01  0.1561319E-01  0.1249948E-02  0.2499897E-02  0.4798392E-04  0.9596784E-04  0.2690412E-02  0.2690412E-02  0.1813103E-01  0.1813103E-01  0.1626400E-01  0.1626400E-01  0.2028040E-01  0.1014020E-01  0.0000000E+00  0.0000000E+00  0.1710306E-04  0.8551528E-05  0.1441402E-02  0.1441402E-02
  0.3209997E+01  0.1566016E-01  0.1044011E-01  0.1473901E-01  0.1473901E-01  0.1393849E-01  0.2787699E-01  0.1275030E-01  0.2550061E-01  0.4106336E-01  0.4106336E-01  0.1235029E-01  0.2470057E-01  0.4828033E-01  0.4828033E-01  0.2113271E-01  0.4226543E-01  0.3648654E-02  0.7297308E-02  0.2271716E-01  0.2271716E-01  0.0000000E+00  0.0000000E+00  0.5941964E-01  0.1980655E-01  0.3764592E-02  0.1882296E-02  0.5700989E-05  0.5700989E-05  0.0000000E+00  0.0000000E+00  0.5336124E-02  0.2668062E-02  0.7667871E-03  0.7667871E-03  0.3404438E-02  0.1702219E-02  0.2798616E-01  0.2798616E-01  0.2850519E-05  0.2850519E-05  0.3465234E-02  0.1732617E-02  0.2426090E-01  0.2426090E-01  0.5610556E-01  0.8415833E-01  0.2021926E-01  0.6065776E-01  0.4775212E-01  0.1432564E+00  0.6386729E-01  0.9580094E-01  0.2551087E-01  0.7653259E-01  0.1372018E+00  0.2058027E+00  0.4416815E-01  0.1325044E+00  0.4250289E-01  0.1275087E+00  0.1101375E+00  0.1652062E+00  0.1202814E-01  0.1202814E-01  0.2161639E-03  0.4323278E-03  0.5225927E-04  0.1045185E-03  0.1320733E-01  0.1320733E-01  0.8043612E-02  0.1608722E-01  0.1549912E-01  0.1549912E-01  0.1884983E-01  0.3769966E-01  0.3952709E-03  0.7905419E-03  0.2234508E-01  0.2234508E-01  0.0000000E+00  0.0000000E+00  0.0000000E+00  0.0000000E+00  0.2701333E-02  0.1350667E-02  0.0000000E+00  0.0000000E+00  0.3952691E-03  0.1976346E-03  0.8116328E-02  0.8116328E-02  0.0000000E+00  0.0000000E+00  0.2850488E-04  0.1425244E-04  0.0000000E+00  0.0000000E+00  0.3821589E-02  0.1910794E-02  0.3800733E-05  0.3800733E-05  0.5641133E-02  0.2820566E-02  0.3916593E-02  0.3916593E-02  0.0000000E+00  0.0000000E+00  0.5035880E-04  0.2517940E-04  0.1073025E-01  0.1073025E-01  0.2573061E-02  0.5146122E-02  0.1282866E-01  0.1282866E-01  0.7275937E-02  0.1455187E-01  0.3007288E-03  0.6014576E-03  0.7422262E-02  0.7422262E-02  0.4363172E-02  0.4363172E-02  0.4750899E-05  0.2375450E-05  0.1754859E-01  0.1754859E-01  0.4332787E-03  0.4332787E-03  0.1015730E-01  0.5078649E-02  0.1785653E-01  0.1785653E-01  0.1460408E-02  0.2920815E-02  0.7221373E-04  0.1444275E-03  0.3026758E-02  0.3026758E-02  0.1818804E-01  0.1818804E-01  0.1674954E-01  0.1674954E-01  0.2100158E-01  0.1050079E-01  0.0000000E+00  0.0000000E+00  0.5320958E-04  0.2660479E-04  0.1907939E-02  0.1907939E-02
  0.3239997E+01  0.1692104E-01  0.1128069E-01  0.1629062E-01  0.1629062E-01  0.1462214E-01  0.2924427E-01  0.1359500E-01  0.2719000E-01  0.4279979E-01  0.4279979E-01  0.1300448E-01  0.2600895E-01  0.5104389E-01  0.5104389E-01  0.2213705E-01  0.4427410E-01  0.4151762E-02  0.8303525E-02  0.2514340E-01  0.2514340E-01  0.0000000E+00  0.0000000E+00  0.6114228E-01  0.2038076E-01  0.4703345E-02  0.2351673E-02  0.1140195E-04  0.1140195E-04  0.0000000E+00  0.0000000E+00  0.6059200E-02  0.3029600E-02  0.1157309E-02  0.1157309E-02  0.4467682E-02  0.2233841E-02  0.2885652E-01  0.2885652E-01  0.1330246E-04  0.1330246E-04  0.4329905E-02  0.2164953E-02  0.2658755E-01  0.2658755E-01  0.5928219E-01  0.8892328E-01  0.2206229E-01  0.6618687E-01  0.4948776E-01  0.1484633E+00  0.6726331E-01  0.1008950E+00  0.2775802E-01  0.8327405E-01  0.1435901E+00  0.2153851E+00  0.4598616E-01  0.1379585E+00  0.4349328E-01  0.1304798E+00  0.1145986E+00  0.1718979E+00  0.1411851E-01  0.1411851E-01  0.2940779E-03  0.5881559E-03  0.6413664E-04  0.1282733E-03  0.1389288E-01  0.1389288E-01  0.8292085E-02  0.1658417E-01  0.1742796E-01  0.1742796E-01  0.1969405E-01  0.3938810E-01  0.5496710E-03  0.1099342E-02  0.2479223E-01  0.2479223E-01  0.0000000E+00  0.0000000E+00  0.0000000E+00  0.0000000E+00  0.3158365E-02  0.1579182E-02  0.0000000E+00  0.0000000E+00  0.6290098E-03  0.3145049E-03  0.8494494E-02  0.8494494E-02  0.0000000E+00  0.0000000E+00  0.5035862E-04  0.2517931E-04  0.0000000E+00  0.0000000E+00  0.4262471E-02  0.2131235E-02  0.3800733E-05  0.3800733E-05  0.6575155E-02  0.3287578E-02  0.4354620E-02  0.4354620E-02  0.0000000E+00  0.0000000E+00  0.6461133E-04  0.3230566E-04  0.1112933E-01  0.1112933E-01  0.2675679E-02  0.5351357E-02  0.1354223E-01  0.1354223E-01  0.7620379E-02  0.1524076E-01  0.3648654E-03  0.7297309E-03  0.7759094E-02  0.7759094E-02  0.5241124E-02  0.5241124E-02  0.6651239E-05  0.3325619E-05  0.1784220E-01  0.1784220E-01  0.6584705E-03  0.6584705E-03  0.1060008E-01  0.5300040E-02  0.2032317E-01  0.2032317E-01  0.1683692E-02  0.3367383E-02  0.9644299E-04  0.1928860E-03  0.3396858E-02  0.3396858E-02  0.1827925E-01  0.1827925E-01  0.1726738E-01  0.1726738E-01  0.2180257E-01  0.1090129E-01  0.0000000E+00  0.0000000E+00  0.1035679E-03  0.5178395E-04  0.2467593E-02  0.2467593E-02
  0.3269997E+01  0.1822562E-01  0.1215041E-01  0.1802515E-01  0.1802515E-01  0.1532003E-01  0.3064007E-01  0.1446915E-01  0.2893831E-01  0.4464408E-01  0.4464408E-01  0.1365487E-01  0.2730974E-01  0.5391004E-01  0.5391004E-01  0.2316371E-01  0.4632742E-01  0.4671498E-02  0.9342995E-02  0.2764947E-01  0.2764947E-01  0.0000000E+00  0.0000000E+00  0.6261221E-01  0.2087074E-01  0.5837847E-02  0.2918924E-02  0.2280394E-04  0.2280394E-04  0.0000000E+00  0.0000000E+00  0.6856387E-02  0.3428193E-02  0.1684648E-02  0.1684648E-02  0.5728547E-02  0.2864273E-02  0.2961285E-01  0.2961285E-01  0.2375423E-04  0.2375423E-04  0.5300995E-02  0.2650497E-02  0.2893889E-01  0.2893889E-01  0.6245060E-01  0.9367590E-01  0.2398766E-01  0.7196297E-01  0.5137199E-01  0.1541159E+00  0.7077800E-01  0.1061670E+00  0.3003837E-01  0.9011512E-01  0.1498914E+00  0.2248371E+00  0.4779400E-01  0.1433820E+00  0.4452040E-01  0.1335612E+00  0.1188381E+00  0.1782571E+00  0.1633810E-01  0.1633810E-01  0.4009713E-03  0.8019425E-03  0.7648868E-04  0.1529774E-03  0.1457224E-01  0.1457224E-01  0.8583314E-02  0.1716663E-01  0.1944800E-01  0.1944800E-01  0.2058009E-01  0.4116018E-01  0.7491984E-03  0.1498397E-02  0.2733251E-01  0.2733251E-01  0.0000000E+00  0.0000000E+00  0.0000000E+00  0.0000000E+00  0.3671462E-02  0.1835731E-02  0.0000000E+00  0.0000000E+00  0.9511152E-03  0.4755576E-03  0.8847005E-02  0.8847005E-02  0.0000000E+00  0.0000000E+00  0.9691683E-04  0.4845842E-04  0.0000000E+00  0.0000000E+00  0.4747060E-02  0.2373530E-02  0.3800733E-05  0.3800733E-05  0.7554777E-02  0.3777389E-02  0.4801203E-02  0.4801203E-02  0.0000000E+00  0.0000000E+00  0.8646554E-04  0.4323277E-04  0.1149894E-01  0.1149894E-01  0.2774022E-02  0.5548044E-02  0.1433941E-01  0.1433941E-01  0.7952938E-02  0.1590588E-01  0.4332780E-03  0.8665561E-03  0.8113049E-02  0.8113049E-02  0.6139982E-02  0.6139982E-02  0.1330243E-04  0.6651217E-05  0.1814910E-01  0.1814910E-01  0.9615717E-03  0.9615717E-03  0.1102291E-01  0.5511456E-02  0.2289242E-01  0.2289242E-01  0.1939284E-02  0.3878569E-02  0.1296987E-03  0.2593974E-03  0.3830150E-02  0.3830150E-02  0.1839517E-01  0.1839517E-01  0.1775006E-01  0.1775006E-01  0.2256365E-01  0.1128183E-01  0.0000000E+00  0.0000000E+00  0.2365900E-03  0.1182950E-03  0.3069033E-02  0.3069033E-02
  0.3299997E+01  0.1958198E-01  0.1305465E-01  0.1987845E-01  0.1987845E-01  0.1600273E-01  0.3200546E-01  0.1534378E-01  0.3068757E-01  0.4648646E-01  0.4648646E-01  0.1430812E-01  0.2861623E-01  0.5694915E-01  0.5694915E-01  0.2416471E-01  0.4832942E-01  0.5236849E-02  0.1047370E-01  0.3042586E-01  0.3042586E-01  0.0000000E+00  0.0000000E+00  0.6389494E-01  0.2129831E-01  0.7069258E-02  0.3534629E-02  0.3515610E-04  0.3515610E-04  0.0000000E+00  0.0000000E+00  0.7721988E-02  0.3860994E-02  0.2379222E-02  0.2379222E-02  0.7394197E-02  0.3697098E-02  0.3044804E-01  0.3044804E-01  0.4560762E-04  0.4560762E-04  0.6520049E-02  0.3260024E-02  0.3144606E-01  0.3144606E-01  0.6544962E-01  0.9817442E-01  0.2604164E-01  0.7812491E-01  0.5331473E-01  0.1599442E+00  0.7438912E-01  0.1115837E+00  0.3238748E-01  0.9716246E-01  0.1561929E+00  0.2342894E+00  0.4964715E-01  0.1489415E+00  0.4560993E-01  0.1368298E+00  0.1227699E+00  0.1841549E+00  0.1876578E-01  0.1876578E-01  0.5354200E-03  0.1070840E-02  0.8979105E-04  0.1795821E-03  0.1529580E-01  0.1529580E-01  0.8924427E-02  0.1784885E-01  0.2162910E-01  0.2162910E-01  0.2147800E-01  0.4295599E-01  0.9748603E-03  0.1949721E-02  0.2999394E-01  0.2999394E-01  0.0000000E+00  0.0000000E+00  0.0000000E+00  0.0000000E+00  0.4208311E-02  0.2104155E-02  0.9501783E-06  0.9501783E-06  0.1283664E-02  0.6418320E-03  0.9146307E-02  0.9146307E-02  0.0000000E+00  0.0000000E+00  0.1643795E-03  0.8218976E-04  0.0000000E+00  0.0000000E+00  0.5260144E-02  0.2630072E-02  0.1140215E-04  0.1140215E-04  0.8586669E-02  0.4293335E-02  0.5247780E-02  0.5247780E-02  0.0000000E+00  0.0000000E+00  0.1206717E-03  0.6033585E-04  0.1190182E-01  0.1190182E-01  0.2859061E-02  0.5718123E-02  0.1517840E-01  0.1517840E-01  0.8283596E-02  0.1656719E-01  0.5206935E-03  0.1041387E-02  0.8479333E-02  0.8479333E-02  0.7080645E-02  0.7080645E-02  0.3040567E-04  0.1520283E-04  0.1846836E-01  0.1846836E-01  0.1381546E-02  0.1381546E-02  0.1148184E-01  0.5740919E-02  0.2551678E-01  0.2551678E-01  0.2263295E-02  0.4526591E-02  0.1658053E-03  0.3316106E-03  0.4289541E-02  0.4289541E-02  0.1849019E-01  0.1849019E-01  0.1819094E-01  0.1819094E-01  0.2338745E-01  0.1169373E-01  0.0000000E+00  0.0000000E+00  0.4237730E-03  0.2118865E-03  0.3787357E-02  0.3787357E-02
  0.3329997E+01  0.2096971E-01  0.1397980E-01  0.2180730E-01  0.2180730E-01  0.1672961E-01  0.3345922E-01  0.1623409E-01  0.3246818E-01  0.4837255E-01  0.4837255E-01  0.1499651E-01  0.2999303E-01  0.6017213E-01  0.6017213E-01  0.2522366E-01  0.5044732E-01  0.5853514E-02  0.1170703E-01  0.3347209E-01  0.3347209E-01  0.0000000E+00  0.0000000E+00  0.6511115E-01  0.2170372E-01  0.8391885E-02  0.4195943E-02  0.5796006E-04  0.5796006E-04  0.0000000E+00  0.0000000E+00  0.8674993E-02  0.4337497E-02  0.3165012E-02  0.3165012E-02  0.9277432E-02  0.4638716E-02  0.3120342E-01  0.3120342E-01  0.7126265E-04  0.7126265E-04  0.7900640E-02  0.3950320E-02  0.3405966E-01  0.3405966E-01  0.6829568E-01  0.1024435E+00  0.2808770E-01  0.8426309E-01  0.5537973E-01  0.1661392E+00  0.7810351E-01  0.1171553E+00  0.3488166E-01  0.1046450E+00  0.1622507E+00  0.2433761E+00  0.5154146E-01  0.1546244E+00  0.4676818E-01  0.1403045E+00  0.1265127E+00  0.1897690E+00  0.2141866E-01  0.2141866E-01  0.7031189E-03  0.1406238E-02  0.1045186E-03  0.2090372E-03  0.1607255E-01  0.1607255E-01  0.9288345E-02  0.1857669E-01  0.2390571E-01  0.2390571E-01  0.2245143E-01  0.4490286E-01  0.1263240E-02  0.2526480E-02  0.3279692E-01  0.3279692E-01  0.0000000E+00  0.0000000E+00  0.0000000E+00  0.0000000E+00  0.4760359E-02  0.2380180E-02  0.6651260E-05  0.6651260E-05  0.1722642E-02  0.8613212E-03  0.9423760E-02  0.9423760E-02  0.0000000E+00  0.0000000E+00  0.2517948E-03  0.1258974E-03  0.0000000E+00  0.0000000E+00  0.5742830E-02  0.2871415E-02  0.1995366E-04  0.1995366E-04  0.9629956E-02  0.4814978E-02  0.5735219E-02  0.5735219E-02  0.0000000E+00  0.0000000E+00  0.1634294E-03  0.8171472E-04  0.1227333E-01  0.1227333E-01  0.2928900E-02  0.5857799E-02  0.1600316E-01  0.1600316E-01  0.8585747E-02  0.1717149E-01  0.6299618E-03  0.1259924E-02  0.8859403E-02  0.8859403E-02  0.8154333E-02  0.8154333E-02  0.5225955E-04  0.2612978E-04  0.1878476E-01  0.1878476E-01  0.1866130E-02  0.1866130E-02  0.1194838E-01  0.5974189E-02  0.2822665E-01  0.2822665E-01  0.2602977E-02  0.5205954E-02  0.2033365E-03  0.4066731E-03  0.4806430E-02  0.4806430E-02  0.1857380E-01  0.1857380E-01  0.1863562E-01  0.1863562E-01  0.2421695E-01  0.1210847E-01  0.0000000E+00  0.0000000E+00  0.7078726E-03  0.3539363E-03  0.4621610E-02  0.4621610E-02
  0.3359997E+01  0.2238829E-01  0.1492553E-01  0.2382165E-01  0.2382165E-01  0.1742514E-01  0.3485027E-01  0.1713437E-01  0.3426873E-01  0.5031706E-01  0.5031706E-01  0.1569204E-01  0.3138407E-01  0.6352291E-01  0.6352291E-01  0.2630163E-01  0.5260325E-01  0.6582288E-02  0.1316458E-01  0.3670597E-01  0.3670597E-01  0.0000000E+00  0.0000000E+00  0.6618009E-01  0.2206003E-01  0.9756337E-02  0.4878168E-02  0.7886383E-04  0.7886383E-04  0.0000000E+00  0.0000000E+00  0.9632744E-02  0.4816372E-02  0.4155083E-02  0.4155083E-02  0.1137254E-01  0.5686268E-02  0.3194931E-01  0.3194931E-01  0.1083193E-03  0.1083193E-03  0.9486485E-02  0.4743243E-02  0.3667514E-01  0.3667514E-01  0.7109994E-01  0.1066499E+00  0.3021381E-01  0.9064142E-01  0.5749951E-01  0.1724985E+00  0.8184884E-01  0.1227733E+00  0.3739545E-01  0.1121863E+00  0.1683793E+00  0.2525690E+00  0.5349025E-01  0.1604707E+00  0.4798091E-01  0.1439427E+00  0.1299648E+00  0.1949472E+00  0.2419887E-01  0.2419887E-01  0.9116789E-03  0.1823358E-02  0.1249471E-03  0.2498942E-03  0.1681369E-01  0.1681369E-01  0.9685987E-02  0.1937197E-01  0.2620368E-01  0.2620368E-01  0.2340444E-01  0.4680889E-01  0.1619075E-02  0.3238149E-02  0.3567639E-01  0.3567639E-01  0.0000000E+00  0.0000000E+00  0.0000000E+00  0.0000000E+00  0.5290557E-02  0.2645278E-02  0.1520303E-04  0.1520303E-04  0.2314600E-02  0.1157300E-02  0.9726863E-02  0.9726863E-02  0.0000000E+00  0.0000000E+00  0.3791184E-03  0.1895592E-03  0.0000000E+00  0.0000000E+00  0.6304381E-02  0.3152191E-02  0.3515656E-04  0.3515656E-04  0.1070365E-01  0.5351823E-02  0.6194148E-02  0.6194148E-02  0.0000000E+00  0.0000000E+00  0.2033359E-03  0.1016680E-03  0.1268476E-01  0.1268476E-01  0.2998262E-02  0.5996524E-02  0.1685927E-01  0.1685927E-01  0.8895981E-02  0.1779196E-01  0.7292533E-03  0.1458507E-02  0.9254679E-02  0.9254679E-02  0.9205217E-02  0.9205217E-02  0.9026739E-04  0.4513369E-04  0.1912112E-01  0.1912112E-01  0.2521749E-02  0.2521749E-02  0.1241775E-01  0.6208873E-02  0.3090044E-01  0.3090044E-01  0.2955024E-02  0.5910048E-02  0.2413431E-03  0.4826863E-03  0.5391245E-02  0.5391245E-02  0.1866502E-01  0.1866502E-01  0.1906510E-01  0.1906510E-01  0.2504740E-01  0.1252370E-01  0.0000000E+00  0.0000000E+00  0.1076545E-02  0.5382725E-03  0.5410229E-02  0.5410229E-02
  0.3389997E+01  0.2395705E-01  0.1597136E-01  0.2585501E-01  0.2585501E-01  0.1817719E-01  0.3635439E-01  0.1804129E-01  0.3608258E-01  0.5234900E-01  0.5234900E-01  0.1639089E-01  0.3278178E-01  0.6702094E-01  0.6702094E-01  0.2748221E-01  0.5496442E-01  0.7312015E-02  0.1462403E-01  0.4007289E-01  0.4007289E-01  0.0000000E+00  0.0000000E+00  0.6721768E-01  0.2240589E-01  0.1127187E-01  0.5635934E-02  0.1121196E-03  0.1121196E-03  0.0000000E+00  0.0000000E+00  0.1068172E-01  0.5340858E-02  0.5345635E-02  0.5345635E-02  0.1390474E-01  0.6952368E-02  0.3266763E-01  0.3266763E-01  0.1501271E-03  0.1501271E-03  0.1132507E-01  0.5662533E-02  0.3925896E-01  0.3925896E-01  0.7383008E-01  0.1107451E+00  0.3243466E-01  0.9730396E-01  0.5980143E-01  0.1794043E+00  0.8563659E-01  0.1284549E+00  0.3997419E-01  0.1199226E+00  0.1742831E+00  0.2614248E+00  0.5547829E-01  0.1664349E+00  0.4929530E-01  0.1478859E+00  0.1333322E+00  0.1999983E+00  0.2708548E-01  0.2708548E-01  0.1163957E-02  0.2327914E-02  0.1544025E-03  0.3088051E-03  0.1758189E-01  0.1758189E-01  0.1009788E-01  0.2019576E-01  0.2866413E-01  0.2866413E-01  0.2442683E-01  0.4885365E-01  0.2075629E-02  0.4151258E-02  0.3866989E-01  0.3866989E-01  0.0000000E+00  0.0000000E+00  0.0000000E+00  0.0000000E+00  0.5903414E-02  0.2951707E-02  0.3610698E-04  0.3610698E-04  0.2887551E-02  0.1443775E-02  0.1005372E-01  0.1005372E-01  0.0000000E+00  0.0000000E+00  0.5748533E-03  0.2874266E-03  0.0000000E+00  0.0000000E+00  0.6841222E-02  0.3420611E-02  0.5225964E-04  0.5225964E-04  0.1170417E-01  0.5852086E-02  0.6619825E-02  0.6619825E-02  0.0000000E+00  0.0000000E+00  0.2774487E-03  0.1387244E-03  0.1306672E-01  0.1306672E-01  0.3062874E-02  0.6125747E-02  0.1773912E-01  0.1773912E-01  0.9215233E-02  0.1843047E-01  0.8328232E-03  0.1665646E-02  0.9677972E-02  0.9677972E-02  0.1025610E-01  0.1025610E-01  0.1358756E-03  0.6793778E-04  0.1944893E-01  0.1944893E-01  0.3307533E-02  0.3307533E-02  0.1291089E-01  0.6455444E-02  0.3360366E-01  0.3360366E-01  0.3351240E-02  0.6702480E-02  0.2826755E-03  0.5653510E-03  0.5986522E-02  0.5986522E-02  0.1877904E-01  0.1877904E-01  0.1946607E-01  0.1946607E-01  0.2585694E-01  0.1292847E-01  0.0000000E+00  0.0000000E+00  0.1587737E-02  0.7938684E-03  0.6185563E-02  0.6185563E-02
  0.3419997E+01  0.2553101E-01  0.1702067E-01  0.2792922E-01  0.2792922E-01  0.1898436E-01  0.3796871E-01  0.1900286E-01  0.3800572E-01  0.5445267E-01  0.5445267E-01  0.1710969E-01  0.3421938E-01  0.7063738E-01  0.7063738E-01  0.2870080E-01  0.5740159E-01  0.8089726E-02  0.1617945E-01  0.4354813E-01  0.4354813E-01  0.0000000E+00  0.0000000E+00  0.6823150E-01  0.2274383E-01  0.1279973E-01  0.6399865E-02  0.1615281E-03  0.1615281E-03  0.0000000E+00  0.0000000E+00  0.1168699E-01  0.5843497E-02  0.6683474E-02  0.6683474E-02  0.1669063E-01  0.8345313E-02  0.3340877E-01  0.3340877E-01  0.2251909E-03  0.2251909E-03  0.1345248E-01  0.6726241E-02  0.4201130E-01  0.4201130E-01  0.7647188E-01  0.1147078E+00  0.3473153E-01  0.1041946E+00  0.6226585E-01  0.1867975E+00  0.8939400E-01  0.1340910E+00  0.4257423E-01  0.1277227E+00  0.1801829E+00  0.2702743E+00  0.5748790E-01  0.1724637E+00  0.5067432E-01  0.1520229E+00  0.1366264E+00  0.2049397E+00  0.3004050E-01  0.3004050E-01  0.1502690E-02  0.3005380E-02  0.1909841E-03  0.3819682E-03  0.1838716E-01  0.1838716E-01  0.1057723E-01  0.2115447E-01  0.3124194E-01  0.3124194E-01  0.2537557E-01  0.5075115E-01  0.2636223E-02  0.5272446E-02  0.4181779E-01  0.4181779E-01  0.0000000E+00  0.0000000E+00  0.0000000E+00  0.0000000E+00  0.6615089E-02  0.3307544E-02  0.5986125E-04  0.5986125E-04  0.3523209E-02  0.1761604E-02  0.1036348E-01  0.1036348E-01  0.0000000E+00  0.0000000E+00  0.7867344E-03  0.3933672E-03  0.0000000E+00  0.0000000E+00  0.7408465E-02  0.3704232E-02  0.7126329E-04  0.7126329E-04  0.1278928E-01  0.6394641E-02  0.7097756E-02  0.7097756E-02  0.0000000E+00  0.0000000E+00  0.3506118E-03  0.1753059E-03  0.1352470E-01  0.1352470E-01  0.3126060E-02  0.6252120E-02  0.1865842E-01  0.1865842E-01  0.9533063E-02  0.1906613E-01  0.9582474E-03  0.1916495E-02  0.1012882E-01  0.1012882E-01  0.1122148E-01  0.1122148E-01  0.1919358E-03  0.9596788E-04  0.1980429E-01  0.1980429E-01  0.4167431E-02  0.4167431E-02  0.1337552E-01  0.6687762E-02  0.3634394E-01  0.3634394E-01  0.3808750E-02  0.7617501E-02  0.3178319E-03  0.6356638E-03  0.6635946E-02  0.6635946E-02  0.1890256E-01  0.1890256E-01  0.1984994E-01  0.1984994E-01  0.2672256E-01  0.1336128E-01  0.0000000E+00  0.0000000E+00  0.2223419E-02  0.1111709E-02  0.7003642E-02  0.7003642E-02
  0.3449997E+01  0.2712634E-01  0.1808422E-01  0.3007138E-01  0.3007138E-01  0.1979105E-01  0.3958209E-01  0.2003426E-01  0.4006853E-01  0.5658865E-01  0.5658865E-01  0.1789311E-01  0.3578621E-01  0.7438869E-01  0.7438869E-01  0.2996832E-01  0.5993664E-01  0.8895936E-02  0.1779187E-01  0.4732216E-01  0.4732216E-01  0.0000000E+00  0.0000000E+00  0.6917787E-01  0.2305929E-01  0.1443972E-01  0.7219860E-02  0.2204383E-03  0.2204383E-03  0.0000000E+00  0.0000000E+00  0.1274263E-01  0.6371317E-02  0.8198984E-02  0.8198984E-02  0.1965229E-01  0.9826147E-02  0.3406818E-01  0.3406818E-01  0.3069068E-03  0.3069068E-03  0.1585450E-01  0.7927250E-02  0.4492388E-01  0.4492388E-01  0.7905982E-01  0.1185897E+00  0.3706456E-01  0.1111937E+00  0.6484389E-01  0.1945317E+00  0.9320663E-01  0.1398100E+00  0.4518617E-01  0.1355585E+00  0.1860661E+00  0.2790992E+00  0.5958654E-01  0.1787596E+00  0.5216260E-01  0.1564878E+00  0.1398896E+00  0.2098344E+00  0.3317320E-01  0.3317320E-01  0.1848551E-02  0.3697102E-02  0.2332665E-03  0.4665330E-03  0.1924754E-01  0.1924754E-01  0.1106847E-01  0.2213694E-01  0.3396655E-01  0.3396655E-01  0.2631624E-01  0.5263248E-01  0.3285665E-02  0.6571329E-02  0.4514385E-01  0.4514385E-01  0.0000000E+00  0.0000000E+00  0.0000000E+00  0.0000000E+00  0.7311564E-02  0.3655782E-02  0.8836606E-04  0.8836606E-04  0.4271942E-02  0.2135971E-02  0.1064948E-01  0.1064948E-01  0.0000000E+00  0.0000000E+00  0.1082237E-02  0.5411184E-03  0.0000000E+00  0.0000000E+00  0.8027975E-02  0.4013987E-02  0.1054698E-03  0.1054698E-03  0.1394278E-01  0.6971392E-02  0.7603249E-02  0.7603249E-02  0.0000000E+00  0.0000000E+00  0.4180737E-03  0.2090369E-03  0.1397792E-01  0.1397792E-01  0.3194947E-02  0.6389895E-02  0.1960100E-01  0.1960100E-01  0.9842817E-02  0.1968563E-01  0.1091274E-02  0.2182547E-02  0.1059677E-01  0.1059677E-01  0.1209943E-01  0.1209943E-01  0.2708008E-03  0.1354004E-03  0.2015016E-01  0.2015016E-01  0.5145154E-02  0.5145154E-02  0.1388290E-01  0.6941451E-02  0.3902436E-01  0.3902436E-01  0.4285727E-02  0.8571453E-02  0.3710414E-03  0.7420828E-03  0.7339075E-02  0.7339075E-02  0.1898618E-01  0.1898618E-01  0.2021670E-01  0.2021670E-01  0.2759196E-01  0.1379598E-01  0.0000000E+00  0.0000000E+00  0.2944614E-02  0.1472307E-02  0.7770426E-02  0.7770426E-02
  0.3479997E+01  0.2876205E-01  0.1917470E-01  0.3222682E-01  0.3222682E-01  0.2065047E-01  0.4130094E-01  0.2105902E-01  0.4211803E-01  0.5878733E-01  0.5878733E-01  0.1867984E-01  0.3735969E-01  0.7827906E-01  0.7827906E-01  0.3129191E-01  0.6258382E-01  0.9797172E-02  0.1959434E-01  0.5104914E-01  0.5104914E-01  0.0000000E+00  0.0000000E+00  0.7015941E-01  0.2338647E-01  0.1620987E-01  0.8104933E-02  0.3116538E-03  0.3116538E-03  0.2850505E-05  0.2850505E-05  0.1386194E-01  0.6930969E-02  0.9772458E-02  0.9772458E-02  0.2298074E-01  0.1149037E-01  0.3465919E-01  0.3465919E-01  0.4209264E-03  0.4209264E-03  0.1858434E-01  0.9292172E-02  0.4780665E-01  0.4780665E-01  0.8159454E-01  0.1223918E+00  0.3949951E-01  0.1184985E+00  0.6760027E-01  0.2028008E+00  0.9706473E-01  0.1455971E+00  0.4789409E-01  0.1436823E+00  0.1920071E+00  0.2880108E+00  0.6171811E-01  0.1851543E+00  0.5371676E-01  0.1611503E+00  0.1431547E+00  0.2147321E+00  0.3630787E-01  0.3630787E-01  0.2240975E-02  0.4481949E-02  0.2841005E-03  0.5682010E-03  0.2013309E-01  0.2013309E-01  0.1161719E-01  0.2323438E-01  0.3680756E-01  0.3680756E-01  0.2731297E-01  0.5462593E-01  0.4040099E-02  0.8080197E-02  0.4844470E-01  0.4844470E-01  0.0000000E+00  0.0000000E+00  0.3800652E-05  0.3800652E-05  0.8065992E-02  0.4032996E-02  0.1491772E-03  0.1491772E-03  0.5089093E-02  0.2544546E-02  0.1097064E-01  0.1097064E-01  0.0000000E+00  0.0000000E+00  0.1407201E-02  0.7036006E-03  0.0000000E+00  0.0000000E+00  0.8681692E-02  0.4340846E-02  0.1567799E-03  0.1567799E-03  0.1512574E-01  0.7562870E-02  0.8095438E-02  0.8095438E-02  0.0000000E+00  0.0000000E+00  0.5225925E-03  0.2612963E-03  0.1454518E-01  0.1454518E-01  0.3259559E-02  0.6519119E-02  0.2055356E-01  0.2055356E-01  0.1017109E-01  0.2034219E-01  0.1243778E-02  0.2487555E-02  0.1106426E-01  0.1106426E-01  0.1297738E-01  0.1297738E-01  0.3667677E-03  0.1833838E-03  0.2052928E-01  0.2052928E-01  0.6119078E-02  0.6119078E-02  0.1438079E-01  0.7190393E-02  0.4171520E-01  0.4171520E-01  0.4785511E-02  0.9571021E-02  0.4271013E-03  0.8542025E-03  0.8142444E-02  0.8142444E-02  0.1909070E-01  0.1909070E-01  0.2054356E-01  0.2054356E-01  0.2842715E-01  0.1421358E-01  0.0000000E+00  0.0000000E+00  0.3718982E-02  0.1859491E-02  0.8560032E-02  0.8560032E-02
  0.3509997E+01  0.3048614E-01  0.2032409E-01  0.3443122E-01  0.3443122E-01  0.2160349E-01  0.4320697E-01  0.2215076E-01  0.4430151E-01  0.6102116E-01  0.6102116E-01  0.1951219E-01  0.3902439E-01  0.8226445E-01  0.8226445E-01  0.3267631E-01  0.6535261E-01  0.1066991E-01  0.2133981E-01  0.5486215E-01  0.5486215E-01  0.1900353E-05  0.1900353E-05  0.7123690E-01  0.2374564E-01  0.1812919E-01  0.9064597E-02  0.4114224E-03  0.4114224E-03  0.6651183E-05  0.6651183E-05  0.1494131E-01  0.7470655E-02  0.1157113E-01  0.1157113E-01  0.2669411E-01  0.1334706E-01  0.3523025E-01  0.3523025E-01  0.5377955E-03  0.5377955E-03  0.2184055E-01  0.1092028E-01  0.5078005E-01  0.5078005E-01  0.8408936E-01  0.1261340E+00  0.4199943E-01  0.1259983E+00  0.7046720E-01  0.2114016E+00  0.1009393E+00  0.1514090E+00  0.5061469E-01  0.1518441E+00  0.1978728E+00  0.2968093E+00  0.6391838E-01  0.1917551E+00  0.5538271E-01  0.1661481E+00  0.1464452E+00  0.2196677E+00  0.3952325E-01  0.3952325E-01  0.2706083E-02  0.5412167E-02  0.3648647E-03  0.7297293E-03  0.2106143E-01  0.2106143E-01  0.1216449E-01  0.2432897E-01  0.3979346E-01  0.3979346E-01  0.2827501E-01  0.5655001E-01  0.4927555E-02  0.9855109E-02  0.5178977E-01  0.5178977E-01  0.0000000E+00  0.0000000E+00  0.1425253E-04  0.1425253E-04  0.8784321E-02  0.4392161E-02  0.2365925E-03  0.2365925E-03  0.5959439E-02  0.2979720E-02  0.1130225E-01  0.1130225E-01  0.0000000E+00  0.0000000E+00  0.1792012E-02  0.8960061E-03  0.0000000E+00  0.0000000E+00  0.9343965E-02  0.4671982E-02  0.2204418E-03  0.2204418E-03  0.1635526E-01  0.8177629E-02  0.8581915E-02  0.8581915E-02  0.0000000E+00  0.0000000E+00  0.6347136E-03  0.3173568E-03  0.1505068E-01  0.1505068E-01  0.3325596E-02  0.6651192E-02  0.2153461E-01  0.2153461E-01  0.1051411E-01  0.2102822E-01  0.1407681E-02  0.2815361E-02  0.1156262E-01  0.1156262E-01  0.1377932E-01  0.1377932E-01  0.4836387E-03  0.2418193E-03  0.2087989E-01  0.2087989E-01  0.7149058E-02  0.7149058E-02  0.1496226E-01  0.7481128E-02  0.4452770E-01  0.4452770E-01  0.5308583E-02  0.1061717E-01  0.4698587E-03  0.9397174E-03  0.9017538E-02  0.9017538E-02  0.1925223E-01  0.1925223E-01  0.2085427E-01  0.2085427E-01  0.2929275E-01  0.1464638E-01  0.0000000E+00  0.0000000E+00  0.4646354E-02  0.2323177E-02  0.9405691E-02  0.9405691E-02
  0.3539997E+01  0.3220975E-01  0.2147316E-01  0.3664273E-01  0.3664273E-01  0.2259736E-01  0.4519473E-01  0.2324535E-01  0.4649069E-01  0.6341226E-01  0.6341226E-01  0.2040820E-01  0.4081640E-01  0.8633076E-01  0.8633076E-01  0.3404407E-01  0.6808814E-01  0.1157684E-01  0.2315368E-01  0.5872468E-01  0.5872468E-01  0.1900353E-05  0.1900353E-05  0.7231724E-01  0.2410575E-01  0.2006659E-01  0.1003330E-01  0.5434951E-03  0.5434951E-03  0.1235215E-04  0.1235215E-04  0.1602924E-01  0.8014622E-02  0.1338023E-01  0.1338023E-01  0.3061753E-01  0.1530876E-01  0.3577374E-01  0.3577374E-01  0.6869713E-03  0.6869713E-03  0.2550055E-01  0.1275027E-01  0.5378321E-01  0.5378321E-01  0.8660573E-01  0.1299086E+00  0.4461691E-01  0.1338507E+00  0.7352486E-01  0.2205746E+00  0.1047605E+00  0.1571408E+00  0.5340627E-01  0.1602188E+00  0.2038143E+00  0.3057215E+00  0.6613388E-01  0.1984016E+00  0.5710441E-01  0.1713132E+00  0.1497055E+00  0.2245582E+00  0.4282502E-01  0.4282502E-01  0.3235325E-02  0.6470651E-02  0.4537053E-03  0.9074106E-03  0.2203773E-01  0.2203773E-01  0.1276261E-01  0.2552522E-01  0.4275988E-01  0.4275988E-01  0.2925747E-01  0.5851494E-01  0.5869648E-02  0.1173930E-01  0.5519471E-01  0.5519471E-01  0.0000000E+00  0.0000000E+00  0.3800675E-04  0.3800675E-04  0.9565365E-02  0.4782682E-02  0.3278095E-03  0.3278095E-03  0.6798429E-02  0.3399214E-02  0.1164146E-01  0.1164146E-01  0.0000000E+00  0.0000000E+00  0.2202484E-02  0.1101242E-02  0.0000000E+00  0.0000000E+00  0.1009839E-01  0.5049194E-02  0.2964572E-03  0.2964572E-03  0.1756482E-01  0.8782412E-02  0.9100701E-02  0.9100701E-02  0.0000000E+00  0.0000000E+00  0.7791395E-03  0.3895697E-03  0.1556852E-01  0.1556852E-01  0.3407785E-02  0.6815570E-02  0.2259214E-01  0.2259214E-01  0.1086045E-01  0.2172089E-01  0.1620994E-02  0.3241988E-02  0.1204246E-01  0.1204246E-01  0.1450525E-01  0.1450525E-01  0.6385165E-03  0.3192583E-03  0.2126472E-01  0.2126472E-01  0.8129620E-02  0.8129620E-02  0.1554754E-01  0.7773772E-02  0.4728224E-01  0.4728224E-01  0.5847804E-02  0.1169561E-01  0.5249684E-03  0.1049937E-02  0.9868411E-02  0.9868411E-02  0.1944416E-01  0.1944416E-01  0.2112506E-01  0.2112506E-01  0.3014601E-01  0.1507301E-01  0.0000000E+00  0.0000000E+00  0.5593670E-02  0.2796835E-02  0.1017343E-01  0.1017343E-01
  0.3569997E+01  0.3404595E-01  0.2269730E-01  0.3879724E-01  0.3879724E-01  0.2362212E-01  0.4724424E-01  0.2439219E-01  0.4878438E-01  0.6583090E-01  0.6583090E-01  0.2133747E-01  0.4267494E-01  0.9044767E-01  0.9044767E-01  0.3543226E-01  0.7086453E-01  0.1247239E-01  0.2494478E-01  0.6245740E-01  0.6245740E-01  0.5701033E-05  0.5701033E-05  0.7351824E-01  0.2450608E-01  0.2219497E-01  0.1109749E-01  0.6964713E-03  0.6964713E-03  0.1995352E-04  0.1995352E-04  0.1712574E-01  0.8562870E-02  0.1515704E-01  0.1515704E-01  0.3483059E-01  0.1741529E-01  0.3631248E-01  0.3631248E-01  0.8627525E-03  0.8627525E-03  0.2946277E-01  0.1473138E-01  0.5691561E-01  0.5691561E-01  0.8912873E-01  0.1336931E+00  0.4731948E-01  0.1419584E+00  0.7669999E-01  0.2300999E+00  0.1086860E+00  0.1630290E+00  0.5617344E-01  0.1685203E+00  0.2098374E+00  0.3147562E+00  0.6841333E-01  0.2052400E+00  0.5891544E-01  0.1767463E+00  0.1530650E+00  0.2295975E+00  0.4618763E-01  0.4618763E-01  0.3781679E-02  0.7563359E-02  0.5563233E-03  0.1112647E-02  0.2302069E-01  0.2302069E-01  0.1343295E-01  0.2686591E-01  0.4590824E-01  0.4590824E-01  0.3025657E-01  0.6051315E-01  0.6864939E-02  0.1372988E-01  0.5863050E-01  0.5863050E-01  0.0000000E+00  0.0000000E+00  0.7411364E-04  0.7411364E-04  0.1032360E-01  0.5161802E-02  0.4494314E-03  0.4494314E-03  0.7829375E-02  0.3914687E-02  0.1197592E-01  0.1197592E-01  0.0000000E+00  0.0000000E+00  0.2738384E-02  0.1369192E-02  0.0000000E+00  0.0000000E+00  0.1087468E-01  0.5437340E-02  0.3705709E-03  0.3705709E-03  0.1885040E-01  0.9425198E-02  0.9552034E-02  0.9552034E-02  0.0000000E+00  0.0000000E+00  0.9577714E-03  0.4788857E-03  0.1618803E-01  0.1618803E-01  0.3508028E-02  0.7016055E-02  0.2368340E-01  0.2368340E-01  0.1121343E-01  0.2242687E-01  0.1857116E-02  0.3714232E-02  0.1253036E-01  0.1253036E-01  0.1519697E-01  0.1519697E-01  0.8171479E-03  0.4085739E-03  0.2169135E-01  0.2169135E-01  0.9103538E-02  0.9103538E-02  0.1616326E-01  0.8081628E-02  0.5009947E-01  0.5009947E-01  0.6474452E-02  0.1294890E-01  0.5857793E-03  0.1171559E-02  0.1078438E-01  0.1078438E-01  0.1963229E-01  0.1963229E-01  0.2138446E-01  0.2138446E-01  0.3102396E-01  0.1551198E-01  0.1900292E-05  0.1900292E-05  0.6618888E-02  0.3309444E-02  0.1097348E-01  0.1097348E-01
  0.3599997E+01  0.3597004E-01  0.2398003E-01  0.4094322E-01  0.4094322E-01  0.2470531E-01  0.4941062E-01  0.2558037E-01  0.5116074E-01  0.6830560E-01  0.6830560E-01  0.2234940E-01  0.4469879E-01  0.9474220E-01  0.9474220E-01  0.3677579E-01  0.7355159E-01  0.1349667E-01  0.2699333E-01  0.6622338E-01  0.6622338E-01  0.1520264E-04  0.1520264E-04  0.7483045E-01  0.2494348E-01  0.2432525E-01  0.1216262E-01  0.8855536E-03  0.8855536E-03  0.5701059E-04  0.5701059E-04  0.1817285E-01  0.9086423E-02  0.1684833E-01  0.1684833E-01  0.3929525E-01  0.1964763E-01  0.3679897E-01  0.3679897E-01  0.1092694E-02  0.1092694E-02  0.3371571E-01  0.1685786E-01  0.6013034E-01  0.6013034E-01  0.9160962E-01  0.1374144E+00  0.5014155E-01  0.1504247E+00  0.7991757E-01  0.2397527E+00  0.1127082E+00  0.1690622E+00  0.5897096E-01  0.1769129E+00  0.2157567E+00  0.3236351E+00  0.7071587E-01  0.2121476E+00  0.6076510E-01  0.1822953E+00  0.1564270E+00  0.2346405E+00  0.4964436E-01  0.4964436E-01  0.4340372E-02  0.8680744E-02  0.6940974E-03  0.1388195E-02  0.2409866E-01  0.2409866E-01  0.1408714E-01  0.2817429E-01  0.4907418E-01  0.4907418E-01  0.3123430E-01  0.6246860E-01  0.7964270E-02  0.1592854E-01  0.6206346E-01  0.6206346E-01  0.0000000E+00  0.0000000E+00  0.1111703E-03  0.1111703E-03  0.1112364E-01  0.5561822E-02  0.6223628E-03  0.6223628E-03  0.8899255E-02  0.4449627E-02  0.1239114E-01  0.1239114E-01  0.0000000E+00  0.0000000E+00  0.3301838E-02  0.1650919E-02  0.0000000E+00  0.0000000E+00  0.1173552E-01  0.5867759E-02  0.4712892E-03  0.4712892E-03  0.2014643E-01  0.1007322E-01  0.1007082E-01  0.1007082E-01  0.0000000E+00  0.0000000E+00  0.1177257E-02  0.5886284E-03  0.1676954E-01  0.1676954E-01  0.3632974E-02  0.7265947E-02  0.2487253E-01  0.2487253E-01  0.1159208E-01  0.2318416E-01  0.2107008E-02  0.4214016E-02  0.1303062E-01  0.1303062E-01  0.1579748E-01  0.1579748E-01  0.1048990E-02  0.5244948E-03  0.2216644E-01  0.2216644E-01  0.9980542E-02  0.9980542E-02  0.1685498E-01  0.8427489E-02  0.5293667E-01  0.5293667E-01  0.7084940E-02  0.1416988E-01  0.6651181E-03  0.1330236E-02  0.1177348E-01  0.1177348E-01  0.1986794E-01  0.1986794E-01  0.2159824E-01  0.2159824E-01  0.3196558E-01  0.1598279E-01  0.1330219E-04  0.1330219E-04  0.7720134E-02  0.3860067E-02  0.1174027E-01  0.1174027E-01
  0.3629997E+01  0.3796683E-01  0.2531122E-01  0.4306448E-01  0.4306448E-01  0.2584598E-01  0.5169196E-01  0.2685978E-01  0.5371956E-01  0.7090382E-01  0.7090382E-01  0.2342167E-01  0.4684334E-01  0.9894012E-01  0.9894012E-01  0.3814166E-01  0.7628331E-01  0.1453709E-01  0.2907419E-01  0.6983829E-01  0.6983829E-01  0.3040519E-04  0.3040519E-04  0.7629656E-01  0.2543219E-01  0.2660377E-01  0.1330189E-01  0.1089838E-02  0.1089838E-02  0.9976848E-04  0.9976848E-04  0.1929974E-01  0.9649872E-02  0.1840091E-01  0.1840091E-01  0.4401378E-01  0.2200689E-01  0.3728545E-01  0.3728545E-01  0.1390093E-02  0.1390093E-02  0.3841896E-01  0.1920948E-01  0.6331468E-01  0.6331468E-01  0.9411109E-01  0.1411666E+00  0.5307699E-01  0.1592310E+00  0.8319437E-01  0.2495831E+00  0.1167937E+00  0.1751905E+00  0.6180937E-01  0.1854281E+00  0.2217551E+00  0.3326328E+00  0.7317965E-01  0.2195390E+00  0.6272466E-01  0.1881740E+00  0.1598115E+00  0.2397172E+00  0.5314663E-01  0.5314663E-01  0.4903816E-02  0.9807632E-02  0.8765297E-03  0.1753059E-02  0.2520845E-01  0.2520845E-01  0.1478838E-01  0.2957676E-01  0.5236556E-01  0.5236556E-01  0.3225478E-01  0.6450956E-01  0.9089740E-02  0.1817948E-01  0.6542182E-01  0.6542182E-01  0.1900319E-05  0.1900319E-05  0.1672299E-03  0.1672299E-03  0.1189803E-01  0.5949016E-02  0.8304520E-03  0.8304520E-03  0.1001666E-01  0.5008330E-02  0.1286907E-01  0.1286907E-01  0.0000000E+00  0.0000000E+00  0.3903302E-02  0.1951651E-02  0.1900292E-05  0.1900292E-05  0.1267049E-01  0.6335245E-02  0.5682055E-03  0.5682055E-03  0.2149281E-01  0.1074640E-01  0.1055541E-01  0.1055541E-01  0.0000000E+00  0.0000000E+00  0.1411951E-02  0.7059756E-03  0.1739287E-01  0.1739287E-01  0.3766947E-02  0.7533895E-02  0.2609017E-01  0.2609017E-01  0.1195029E-01  0.2390058E-01  0.2368302E-02  0.4736605E-02  0.1353469E-01  0.1353469E-01  0.1628206E-01  0.1628206E-01  0.1310287E-02  0.6551433E-03  0.2265292E-01  0.2265292E-01  0.1077108E-01  0.1077108E-01  0.1755239E-01  0.8776195E-02  0.5565982E-01  0.5565982E-01  0.7737714E-02  0.1547543E-01  0.7292545E-03  0.1458509E-02  0.1280726E-01  0.1280726E-01  0.2017959E-01  0.2017959E-01  0.2182723E-01  0.2182723E-01  0.3292050E-01  0.1646025E-01  0.5510957E-04  0.5510957E-04  0.8836586E-02  0.4418293E-02  0.1250230E-01  0.1250230E-01
  0.3659997E+01  0.4002635E-01  0.2668423E-01  0.4517622E-01  0.4517622E-01  0.2702514E-01  0.5405029E-01  0.2821614E-01  0.5643228E-01  0.7361370E-01  0.7361370E-01  0.2452957E-01  0.4905914E-01  0.1031869E+00  0.1031869E+00  0.3945954E-01  0.7891908E-01  0.1568252E-01  0.3136504E-01  0.7340853E-01  0.7340853E-01  0.6081115E-04  0.6081115E-04  0.7798124E-01  0.2599375E-01  0.2901530E-01  0.1450765E-01  0.1288419E-02  0.1288419E-02  0.1852839E-03  0.1852839E-03  0.2048651E-01  0.1024326E-01  0.1998104E-01  0.1998104E-01  0.4910080E-01  0.2455040E-01  0.3777384E-01  0.3777384E-01  0.1699851E-02  0.1699851E-02  0.4327721E-01  0.2163861E-01  0.6660160E-01  0.6660160E-01  0.9665880E-01  0.1449882E+00  0.5615295E-01  0.1684588E+00  0.8651325E-01  0.2595397E+00  0.1209374E+00  0.1814061E+00  0.6463643E-01  0.1939093E+00  0.2277353E+00  0.3416031E+00  0.7570832E-01  0.2271250E+00  0.6472316E-01  0.1941695E+00  0.1633189E+00  0.2449783E+00  0.5668116E-01  0.5668116E-01  0.5515733E-02  0.1103147E-01  0.1082236E-02  0.2164471E-02  0.2639853E-01  0.2639853E-01  0.1548200E-01  0.3096401E-01  0.5566549E-01  0.5566549E-01  0.3328760E-01  0.6657520E-01  0.1023803E-01  0.2047606E-01  0.6882389E-01  0.6882389E-01  0.1140181E-04  0.1140181E-04  0.2460940E-03  0.2460940E-03  0.1269902E-01  0.6349509E-02  0.1094604E-02  0.1094604E-02  0.1119296E-01  0.5596479E-02  0.1337362E-01  0.1337362E-01  0.0000000E+00  0.0000000E+00  0.4533269E-02  0.2266635E-02  0.1900292E-05  0.1900292E-05  0.1367482E-01  0.6837411E-02  0.6850763E-03  0.6850763E-03  0.2288290E-01  0.1144145E-01  0.1106184E-01  0.1106184E-01  0.0000000E+00  0.0000000E+00  0.1655197E-02  0.8275987E-03  0.1804943E-01  0.1804943E-01  0.3916122E-02  0.7832243E-02  0.2739996E-01  0.2739996E-01  0.1233226E-01  0.2466452E-01  0.2700383E-02  0.5400766E-02  0.1405113E-01  0.1405113E-01  0.1671154E-01  0.1671154E-01  0.1636195E-02  0.8180975E-03  0.2313941E-01  0.2313941E-01  0.1153311E-01  0.1153311E-01  0.1829256E-01  0.9146281E-02  0.5833358E-01  0.5833358E-01  0.8439414E-02  0.1687883E-01  0.8052682E-03  0.1610536E-02  0.1382632E-01  0.1382632E-01  0.2050835E-01  0.2050835E-01  0.2200872E-01  0.2200872E-01  0.3392959E-01  0.1696479E-01  0.1178202E-03  0.1178202E-03  0.9956833E-02  0.4978416E-02  0.1327480E-01  0.1327480E-01
  0.3689997E+01  0.4223358E-01  0.2815572E-01  0.4724284E-01  0.4724284E-01  0.2824562E-01  0.5649124E-01  0.2963379E-01  0.5926758E-01  0.7648131E-01  0.7648131E-01  0.2568925E-01  0.5137850E-01  0.1073827E+00  0.1073827E+00  0.4087956E-01  0.8175912E-01  0.1689636E-01  0.3379272E-01  0.7680159E-01  0.7680159E-01  0.1197219E-03  0.1197219E-03  0.7985498E-01  0.2661833E-01  0.3152375E-01  0.1576187E-01  0.1539258E-02  0.1539258E-02  0.3012041E-03  0.3012041E-03  0.2169607E-01  0.1084804E-01  0.2133692E-01  0.2133692E-01  0.5425458E-01  0.2712729E-01  0.3827742E-01  0.3827742E-01  0.2099873E-02  0.2099873E-02  0.4824368E-01  0.2412184E-01  0.6986635E-01  0.6986635E-01  0.9928538E-01  0.1489281E+00  0.5930423E-01  0.1779127E+00  0.8986391E-01  0.2695917E+00  0.1250779E+00  0.1876168E+00  0.6746769E-01  0.2024031E+00  0.2337582E+00  0.3506374E+00  0.7837516E-01  0.2351255E+00  0.6682933E-01  0.2004880E+00  0.1669675E+00  0.2504513E+00  0.6019774E-01  0.6019774E-01  0.6131916E-02  0.1226383E-01  0.1345433E-02  0.2690866E-02  0.2762711E-01  0.2762711E-01  0.1624689E-01  0.3249377E-01  0.5901672E-01  0.5901672E-01  0.3431900E-01  0.6863800E-01  0.1136112E-01  0.2272225E-01  0.7218558E-01  0.7218558E-01  0.2850481E-04  0.2850481E-04  0.3544131E-03  0.3544131E-03  0.1349432E-01  0.6747162E-02  0.1402461E-02  0.1402461E-02  0.1246998E-01  0.6234990E-02  0.1390001E-01  0.1390001E-01  0.0000000E+00  0.0000000E+00  0.5129992E-02  0.2564996E-02  0.1900292E-05  0.1900292E-05  0.1469909E-01  0.7349543E-02  0.8238030E-03  0.8238030E-03  0.2432810E-01  0.1216405E-01  0.1159678E-01  0.1159678E-01  0.0000000E+00  0.0000000E+00  0.2023861E-02  0.1011931E-02  0.1873924E-01  0.1873924E-01  0.4093798E-02  0.8187597E-02  0.2872592E-01  0.2872592E-01  0.1275367E-01  0.2550733E-01  0.3021538E-02  0.6043075E-02  0.1455233E-01  0.1455233E-01  0.1707070E-01  0.1707070E-01  0.2028614E-02  0.1014307E-02  0.2363065E-01  0.2363065E-01  0.1215642E-01  0.1215642E-01  0.1907646E-01  0.9538230E-02  0.6098738E-01  0.6098738E-01  0.9166288E-02  0.1833258E-01  0.8779560E-03  0.1755912E-02  0.1493089E-01  0.1493089E-01  0.2087322E-01  0.2087322E-01  0.2217690E-01  0.2217690E-01  0.3503273E-01  0.1751637E-01  0.2622449E-03  0.2622449E-03  0.1107234E-01  0.5536168E-02  0.1396367E-01  0.1396367E-01
  0.3719997E+01  0.4455436E-01  0.2970291E-01  0.4932987E-01  0.4932987E-01  0.2949129E-01  0.5898259E-01  0.3109704E-01  0.6219409E-01  0.7944203E-01  0.7944203E-01  0.2689832E-01  0.5379665E-01  0.1116897E+00  0.1116897E+00  0.4226823E-01  0.8453646E-01  0.1819904E-01  0.3639808E-01  0.8009487E-01  0.8009487E-01  0.2071366E-03  0.2071366E-03  0.8190636E-01  0.2730212E-01  0.3412151E-01  0.1706076E-01  0.1823356E-02  0.1823356E-02  0.4855379E-03  0.4855379E-03  0.2300162E-01  0.1150081E-01  0.2263201E-01  0.2263201E-01  0.5959760E-01  0.2979880E-01  0.3882186E-01  0.3882186E-01  0.2537900E-02  0.2537900E-02  0.5336705E-01  0.2668353E-01  0.7327747E-01  0.7327747E-01  0.1019319E+00  0.1528979E+00  0.6268194E-01  0.1880458E+00  0.9322656E-01  0.2796796E+00  0.1295271E+00  0.1942907E+00  0.7036948E-01  0.2111084E+00  0.2398033E+00  0.3597050E+00  0.8103722E-01  0.2431117E+00  0.6899914E-01  0.2069974E+00  0.1706554E+00  0.2559831E+00  0.6370480E-01  0.6370480E-01  0.6890634E-02  0.1378127E-01  0.1681785E-02  0.3363571E-02  0.2892598E-01  0.2892598E-01  0.1704360E-01  0.3408720E-01  0.6253047E-01  0.6253047E-01  0.3536086E-01  0.7072172E-01  0.1254789E-01  0.2509578E-01  0.7549929E-01  0.7549929E-01  0.4750826E-04  0.4750826E-04  0.4722339E-03  0.4722339E-03  0.1425540E-01  0.7127698E-02  0.1753074E-02  0.1753074E-02  0.1379071E-01  0.6895356E-02  0.1446630E-01  0.1446630E-01  0.0000000E+00  0.0000000E+00  0.5786559E-02  0.2893279E-02  0.1520275E-04  0.1520275E-04  0.1572717E-01  0.7863583E-02  0.9767811E-03  0.9767811E-03  0.2575525E-01  0.1287762E-01  0.1211177E-01  0.1211177E-01  0.0000000E+00  0.0000000E+00  0.2401076E-02  0.1200538E-02  0.1947467E-01  0.1947467E-01  0.4262455E-02  0.8524911E-02  0.3018870E-01  0.3018870E-01  0.1316557E-01  0.2633114E-01  0.3363124E-02  0.6726248E-02  0.1507826E-01  0.1507826E-01  0.1735385E-01  0.1735385E-01  0.2542657E-02  0.1271328E-02  0.2411238E-01  0.2411238E-01  0.1272556E-01  0.1272556E-01  0.1983659E-01  0.9918293E-02  0.6356137E-01  0.6356137E-01  0.9928796E-02  0.1985759E-01  0.9544452E-03  0.1908890E-02  0.1614472E-01  0.1614472E-01  0.2132740E-01  0.2132740E-01  0.2236123E-01  0.2236123E-01  0.3615964E-01  0.1807982E-01  0.4788824E-03  0.4788824E-03  0.1212322E-01  0.6061609E-02  0.1468866E-01  0.1468866E-01
  0.3749997E+01  0.4697537E-01  0.3131691E-01  0.5144208E-01  0.5144208E-01  0.3077354E-01  0.6154708E-01  0.3268097E-01  0.6536194E-01  0.8250917E-01  0.8250917E-01  0.2810551E-01  0.5621102E-01  0.1160230E+00  0.1160230E+00  0.4368160E-01  0.8736321E-01  0.1963617E-01  0.3927234E-01  0.8325890E-01  0.8325890E-01  0.3154562E-03  0.3154562E-03  0.8424568E-01  0.2808189E-01  0.3692833E-01  0.1846416E-01  0.2134059E-02  0.2134059E-02  0.7240328E-03  0.7240328E-03  0.2442877E-01  0.1221438E-01  0.2390521E-01  0.2390521E-01  0.6507908E-01  0.3253954E-01  0.3932926E-01  0.3932926E-01  0.3034835E-02  0.3034835E-02  0.5865567E-01  0.2932784E-01  0.7678360E-01  0.7678360E-01  0.1046149E+00  0.1569223E+00  0.6621269E-01  0.1986381E+00  0.9660479E-01  0.2898143E+00  0.1340759E+00  0.2011139E+00  0.7312032E-01  0.2193609E+00  0.2458068E+00  0.3687103E+00  0.8389241E-01  0.2516772E+00  0.7120513E-01  0.2136154E+00  0.1745213E+00  0.2617820E+00  0.6707123E-01  0.6707123E-01  0.7737714E-02  0.1547543E-01  0.2060909E-02  0.4121818E-02  0.3024291E-01  0.3024291E-01  0.1787500E-01  0.3575000E-01  0.6612211E-01  0.6612211E-01  0.3646781E-01  0.7293563E-01  0.1375080E-01  0.2750160E-01  0.7879826E-01  0.7879826E-01  0.7601322E-04  0.7601322E-04  0.5938538E-03  0.5938538E-03  0.1495946E-01  0.7479731E-02  0.2097987E-02  0.2097987E-02  0.1524448E-01  0.7622238E-02  0.1505730E-01  0.1505730E-01  0.1900326E-05  0.1900326E-05  0.6520088E-02  0.3260044E-02  0.4560773E-04  0.4560773E-04  0.1686927E-01  0.8434635E-02  0.1141159E-02  0.1141159E-02  0.2726221E-01  0.1363111E-01  0.1264291E-01  0.1264291E-01  0.0000000E+00  0.0000000E+00  0.2853361E-02  0.1426680E-02  0.2020536E-01  0.2020536E-01  0.4473391E-02  0.8946783E-02  0.3162345E-01  0.3162345E-01  0.1362878E-01  0.2725756E-01  0.3714682E-02  0.7429364E-02  0.1562460E-01  0.1562460E-01  0.1757999E-01  0.1757999E-01  0.3086139E-02  0.1543070E-02  0.2461217E-01  0.2461217E-01  0.1324055E-01  0.1324055E-01  0.2063473E-01  0.1031736E-01  0.6601755E-01  0.6601755E-01  0.1074784E-01  0.2149568E-01  0.1042811E-02  0.2085621E-02  0.1734099E-01  0.1734099E-01  0.2179678E-01  0.2179678E-01  0.2253986E-01  0.2253986E-01  0.3740150E-01  0.1870075E-01  0.7696348E-03  0.7696348E-03  0.1319406E-01  0.6597028E-02  0.1541362E-01  0.1541362E-01
  0.3779997E+01  0.4947193E-01  0.3298128E-01  0.5359563E-01  0.5359563E-01  0.3211042E-01  0.6422084E-01  0.3429484E-01  0.6858967E-01  0.8573927E-01  0.8573927E-01  0.2936496E-01  0.5872992E-01  0.1203640E+00  0.1203640E+00  0.4510448E-01  0.9020896E-01  0.2111938E-01  0.4223876E-01  0.8641203E-01  0.8641203E-01  0.5187906E-03  0.5187906E-03  0.8686910E-01  0.2895636E-01  0.4001544E-01  0.2000772E-01  0.2481821E-02  0.2481821E-02  0.1042343E-02  0.1042343E-02  0.2598989E-01  0.1299495E-01  0.2516608E-01  0.2516608E-01  0.7077047E-01  0.3538524E-01  0.3989555E-01  0.3989555E-01  0.3585932E-02  0.3585932E-02  0.6396051E-01  0.3198025E-01  0.8033909E-01  0.8033909E-01  0.1073352E+00  0.1610028E+00  0.6986129E-01  0.2095838E+00  0.1001512E+00  0.3004536E+00  0.1388517E+00  0.2082776E+00  0.7582638E-01  0.2274791E+00  0.2518544E+00  0.3777816E+00  0.8666558E-01  0.2599967E+00  0.7352603E-01  0.2205781E+00  0.1784711E+00  0.2677068E+00  0.7033696E-01  0.7033696E-01  0.8673627E-02  0.1734725E-01  0.2513657E-02  0.5027315E-02  0.3162778E-01  0.3162778E-01  0.1873775E-01  0.3747550E-01  0.6971946E-01  0.6971946E-01  0.3767357E-01  0.7534714E-01  0.1497699E-01  0.2995398E-01  0.8215329E-01  0.8215329E-01  0.1387247E-03  0.1387247E-03  0.7002726E-03  0.7002726E-03  0.1560367E-01  0.7801837E-02  0.2526508E-02  0.2526508E-02  0.1673052E-01  0.8365262E-02  0.1566064E-01  0.1566064E-01  0.1900326E-05  0.1900326E-05  0.7226060E-02  0.3613030E-02  0.8171434E-04  0.8171434E-04  0.1805127E-01  0.9025635E-02  0.1330243E-02  0.1330243E-02  0.2883380E-01  0.1441690E-01  0.1312844E-01  0.1312844E-01  0.0000000E+00  0.0000000E+00  0.3299931E-02  0.1649965E-02  0.2095695E-01  0.2095695E-01  0.4692398E-02  0.9384795E-02  0.3316037E-01  0.3316037E-01  0.1406918E-01  0.2813836E-01  0.4091899E-02  0.8183798E-02  0.1617524E-01  0.1617524E-01  0.1773581E-01  0.1773581E-01  0.3794025E-02  0.1897012E-02  0.2509960E-01  0.2509960E-01  0.1377740E-01  0.1377740E-01  0.2138726E-01  0.1069363E-01  0.6858108E-01  0.6858108E-01  0.1163388E-01  0.2326775E-01  0.1139728E-02  0.2279456E-02  0.1853677E-01  0.1853677E-01  0.2233648E-01  0.2233648E-01  0.2270804E-01  0.2270804E-01  0.3871748E-01  0.1935874E-01  0.1187709E-02  0.1187709E-02  0.1427727E-01  0.7138633E-02  0.1605594E-01  0.1605594E-01
  0.3809997E+01  0.5203739E-01  0.3469159E-01  0.5575963E-01  0.5575963E-01  0.3345680E-01  0.6691360E-01  0.3598566E-01  0.7197131E-01  0.8904111E-01  0.8904111E-01  0.3072180E-01  0.6144359E-01  0.1246996E+00  0.1246996E+00  0.4663185E-01  0.9326371E-01  0.2264534E-01  0.4529068E-01  0.8944832E-01  0.8944832E-01  0.8342470E-03  0.8342470E-03  0.8964550E-01  0.2988183E-01  0.4317856E-01  0.2158928E-01  0.2854282E-02  0.2854282E-02  0.1436665E-02  0.1436665E-02  0.2760519E-01  0.1380259E-01  0.2630628E-01  0.2630628E-01  0.7656066E-01  0.3828033E-01  0.4050938E-01  0.4050938E-01  0.4225397E-02  0.4225397E-02  0.6904399E-01  0.3452199E-01  0.8398836E-01  0.8398836E-01  0.1102399E+00  0.1653598E+00  0.7360680E-01  0.2208204E+00  0.1037273E+00  0.3111819E+00  0.1436733E+00  0.2155099E+00  0.7856515E-01  0.2356955E+00  0.2579086E+00  0.3868629E+00  0.8958447E-01  0.2687534E+00  0.7598191E-01  0.2279458E+00  0.1826294E+00  0.2739441E+00  0.7360838E-01  0.7360838E-01  0.9743981E-02  0.1948796E-01  0.3130794E-02  0.6261588E-02  0.3300887E-01  0.3300887E-01  0.1964041E-01  0.3928082E-01  0.7338710E-01  0.7338710E-01  0.3886461E-01  0.7772921E-01  0.1628252E-01  0.3256503E-01  0.8549406E-01  0.8549406E-01  0.2242396E-03  0.2242396E-03  0.8228449E-03  0.8228449E-03  0.1625644E-01  0.8128221E-02  0.2872369E-02  0.2872369E-02  0.1823369E-01  0.9116846E-02  0.1629821E-01  0.1629821E-01  0.6651155E-05  0.6651155E-05  0.7967185E-02  0.3983593E-02  0.1273227E-03  0.1273227E-03  0.1929790E-01  0.9648951E-02  0.1545929E-02  0.1545929E-02  0.3033886E-01  0.1516943E-01  0.1363298E-01  0.1363298E-01  0.0000000E+00  0.0000000E+00  0.3833922E-02  0.1916961E-02  0.2171519E-01  0.2171519E-01  0.4949894E-02  0.9899789E-02  0.3471626E-01  0.3471626E-01  0.1455851E-01  0.2911703E-01  0.4449636E-02  0.8899272E-02  0.1672442E-01  0.1672442E-01  0.1790874E-01  0.1790874E-01  0.4573171E-02  0.2286586E-02  0.2556234E-01  0.2556234E-01  0.1430380E-01  0.1430380E-01  0.2214075E-01  0.1107037E-01  0.7092229E-01  0.7092229E-01  0.1258832E-01  0.2517665E-01  0.1241396E-02  0.2482792E-02  0.1978340E-01  0.1978340E-01  0.2286668E-01  0.2286668E-01  0.2290948E-01  0.2290948E-01  0.4002300E-01  0.2001150E-01  0.1651394E-02  0.1651394E-02  0.1531011E-01  0.7655053E-02  0.1675052E-01  0.1675052E-01
  0.3839997E+01  0.5475581E-01  0.3650387E-01  0.5795832E-01  0.5795832E-01  0.3481601E-01  0.6963202E-01  0.3771638E-01  0.7543276E-01  0.9244318E-01  0.9244318E-01  0.3205488E-01  0.6410976E-01  0.1289825E+00  0.1289825E+00  0.4813027E-01  0.9626053E-01  0.2431576E-01  0.4863152E-01  0.9251118E-01  0.9251118E-01  0.1246621E-02  0.1246621E-02  0.9276298E-01  0.3092099E-01  0.4644998E-01  0.2322499E-01  0.3292306E-02  0.3292306E-02  0.1988710E-02  0.1988710E-02  0.2927180E-01  0.1463590E-01  0.2750350E-01  0.2750350E-01  0.8218558E-01  0.4109279E-01  0.4112888E-01  0.4112888E-01  0.4924709E-02  0.4924709E-02  0.7412384E-01  0.3706192E-01  0.8766047E-01  0.8766047E-01  0.1133596E+00  0.1700393E+00  0.7752812E-01  0.2325844E+00  0.1073112E+00  0.3219336E+00  0.1486996E+00  0.2230494E+00  0.8127320E-01  0.2438196E+00  0.2640247E+00  0.3960372E+00  0.9252880E-01  0.2775864E+00  0.7856990E-01  0.2357097E+00  0.1869476E+00  0.2804214E+00  0.7677624E-01  0.7677624E-01  0.1094309E-01  0.2188619E-01  0.3895207E-02  0.7790415E-02  0.3439707E-01  0.3439707E-01  0.2060388E-01  0.4120776E-01  0.7714739E-01  0.7714739E-01  0.4009557E-01  0.8019114E-01  0.1762416E-01  0.3524831E-01  0.8880445E-01  0.8880445E-01  0.3249578E-03  0.3249578E-03  0.9568162E-03  0.9568162E-03  0.1691015E-01  0.8455077E-02  0.3264791E-02  0.3264791E-02  0.1988508E-01  0.9942539E-02  0.1693008E-01  0.1693008E-01  0.9501628E-05  0.9501628E-05  0.8799537E-02  0.4399769E-02  0.1995360E-03  0.1995360E-03  0.2062243E-01  0.1031122E-01  0.1805325E-02  0.1805325E-02  0.3197126E-01  0.1598563E-01  0.1415463E-01  0.1415463E-01  0.0000000E+00  0.0000000E+00  0.4404016E-02  0.2202008E-02  0.2252665E-01  0.2252665E-01  0.5231144E-02  0.1046229E-01  0.3622892E-01  0.3622892E-01  0.1503979E-01  0.3007957E-01  0.4841102E-02  0.9682205E-02  0.1725795E-01  0.1725795E-01  0.1804367E-01  0.1804367E-01  0.5473956E-02  0.2736978E-02  0.2599656E-01  0.2599656E-01  0.1479123E-01  0.1479123E-01  0.2292749E-01  0.1146374E-01  0.7324831E-01  0.7324831E-01  0.1363683E-01  0.2727366E-01  0.1368244E-02  0.2736487E-02  0.2109845E-01  0.2109845E-01  0.2349949E-01  0.2349949E-01  0.2314227E-01  0.2314227E-01  0.4136275E-01  0.2068137E-01  0.2288001E-02  0.2288001E-02  0.1629446E-01  0.8147231E-02  0.1740139E-01  0.1740139E-01
  0.3869997E+01  0.5757876E-01  0.3838584E-01  0.6022780E-01  0.6022780E-01  0.3619993E-01  0.7239985E-01  0.3954165E-01  0.7908331E-01  0.9595262E-01  0.9595262E-01  0.3348013E-01  0.6696026E-01  0.1332440E+00  0.1332440E+00  0.4966194E-01  0.9932388E-01  0.2611157E-01  0.5222314E-01  0.9552179E-01  0.9552179E-01  0.1828130E-02  0.1828130E-02  0.9610947E-01  0.3203649E-01  0.4985727E-01  0.2492864E-01  0.3790198E-02  0.3790198E-02  0.2622467E-02  0.2622467E-02  0.3104860E-01  0.1552430E-01  0.2876913E-01  0.2876913E-01  0.8783714E-01  0.4391857E-01  0.4178735E-01  0.4178735E-01  0.5744700E-02  0.5744700E-02  0.7899240E-01  0.3949620E-01  0.9147000E-01  0.9147000E-01  0.1165866E+00  0.1748800E+00  0.8153085E-01  0.2445926E+00  0.1108969E+00  0.3326907E+00  0.1538193E+00  0.2307290E+00  0.8394601E-01  0.2518380E+00  0.2702213E+00  0.4053321E+00  0.9545721E-01  0.2863716E+00  0.8129780E-01  0.2438934E+00  0.1913282E+00  0.2869923E+00  0.7978541E-01  0.7978541E-01  0.1216928E-01  0.2433857E-01  0.4838723E-02  0.9677446E-02  0.3582090E-01  0.3582090E-01  0.2157970E-01  0.4315939E-01  0.8092952E-01  0.8092952E-01  0.4133032E-01  0.8266063E-01  0.1902709E-01  0.3805418E-01  0.9206021E-01  0.9206021E-01  0.4636828E-03  0.4636828E-03  0.1090792E-02  0.1090792E-02  0.1751922E-01  0.8759608E-02  0.3663861E-02  0.3663861E-02  0.2150036E-01  0.1075018E-01  0.1765411E-01  0.1765411E-01  0.1425248E-04  0.1425248E-04  0.9718349E-02  0.4859175E-02  0.3230593E-03  0.3230593E-03  0.2189281E-01  0.1094641E-01  0.2056169E-02  0.2056169E-02  0.3372053E-01  0.1686026E-01  0.1463636E-01  0.1463636E-01  0.0000000E+00  0.0000000E+00  0.4979820E-02  0.2489910E-02  0.2333523E-01  0.2333523E-01  0.5549445E-02  0.1109889E-01  0.3784278E-01  0.3784278E-01  0.1555526E-01  0.3111053E-01  0.5250623E-02  0.1050125E-01  0.1783233E-01  0.1783233E-01  0.1814058E-01  0.1814058E-01  0.6525801E-02  0.3262900E-02  0.2641749E-01  0.2641749E-01  0.1526441E-01  0.1526441E-01  0.2366672E-01  0.1183336E-01  0.7558382E-01  0.7558382E-01  0.1464971E-01  0.2929942E-01  0.1501267E-02  0.3002535E-02  0.2238830E-01  0.2238830E-01  0.2410380E-01  0.2410380E-01  0.2340072E-01  0.2340072E-01  0.4278420E-01  0.2139210E-01  0.3046234E-02  0.3046234E-02  0.1725983E-01  0.8629914E-02  0.1807316E-01  0.1807316E-01
  0.3899997E+01  0.6044209E-01  0.4029473E-01  0.6252054E-01  0.6252054E-01  0.3760998E-01  0.7521996E-01  0.4136977E-01  0.8273955E-01  0.9953143E-01  0.9953143E-01  0.3495858E-01  0.6991716E-01  0.1375445E+00  0.1375445E+00  0.5125917E-01  0.1025183E+00  0.2797438E-01  0.5594876E-01  0.9854097E-01  0.9854097E-01  0.2447637E-02  0.2447637E-02  0.9967260E-01  0.3322420E-01  0.5337480E-01  0.2668740E-01  0.4336545E-02  0.4336545E-02  0.3458607E-02  0.3458607E-02  0.3291852E-01  0.1645926E-01  0.3009937E-01  0.3009937E-01  0.9331381E-01  0.4665691E-01  0.4251803E-01  0.4251803E-01  0.6634054E-02  0.6634054E-02  0.8382682E-01  0.4191341E-01  0.9535365E-01  0.9535365E-01  0.1199654E+00  0.1799481E+00  0.8549201E-01  0.2564760E+00  0.1145357E+00  0.3436071E+00  0.1591312E+00  0.2386968E+00  0.8664788E-01  0.2599436E+00  0.2764601E+00  0.4146903E+00  0.9850186E-01  0.2955056E+00  0.8414759E-01  0.2524428E+00  0.1958416E+00  0.2937625E+00  0.8277752E-01  0.8277752E-01  0.1346389E-01  0.2692778E-01  0.6000296E-02  0.1200059E-01  0.3728084E-01  0.3728084E-01  0.2263913E-01  0.4527825E-01  0.8482993E-01  0.8482993E-01  0.4262065E-01  0.8524130E-01  0.2048464E-01  0.4096929E-01  0.9546039E-01  0.9546039E-01  0.6195087E-03  0.6195087E-03  0.1252321E-02  0.1252321E-02  0.1821285E-01  0.9106423E-02  0.4095233E-02  0.4095233E-02  0.2329998E-01  0.1164999E-01  0.1838478E-01  0.1838478E-01  0.3325570E-04  0.3325570E-04  0.1062955E-01  0.5314775E-02  0.4788873E-03  0.4788873E-03  0.2340074E-01  0.1170037E-01  0.2328867E-02  0.2328867E-02  0.3546315E-01  0.1773158E-01  0.1511905E-01  0.1511905E-01  0.0000000E+00  0.0000000E+00  0.5651597E-02  0.2825798E-02  0.2416472E-01  0.2416472E-01  0.5887704E-02  0.1177541E-01  0.3944856E-01  0.3944856E-01  0.1611491E-01  0.3222983E-01  0.5618810E-02  0.1123762E-01  0.1840337E-01  0.1840337E-01  0.1823940E-01  0.1823940E-01  0.7672661E-02  0.3836330E-02  0.2683176E-01  0.2683176E-01  0.1575090E-01  0.1575090E-01  0.2441069E-01  0.1220535E-01  0.7785378E-01  0.7785378E-01  0.1575190E-01  0.3150380E-01  0.1644268E-02  0.3288537E-02  0.2376937E-01  0.2376937E-01  0.2482213E-01  0.2482213E-01  0.2369907E-01  0.2369907E-01  0.4417999E-01  0.2209000E-01  0.3907082E-02  0.3907082E-02  0.1830595E-01  0.9152975E-02  0.1876963E-01  0.1876963E-01
  0.3929997E+01  0.6346553E-01  0.4231035E-01  0.6490022E-01  0.6490022E-01  0.3905946E-01  0.7811891E-01  0.4329814E-01  0.8659627E-01  0.1031178E+00  0.1031178E+00  0.3644369E-01  0.7288738E-01  0.1419081E+00  0.1419081E+00  0.5292909E-01  0.1058582E+00  0.2999730E-01  0.5999459E-01  0.1015454E+00  0.1015454E+00  0.3266686E-02  0.3266686E-02  0.1035445E+00  0.3451484E-01  0.5708045E-01  0.2854022E-01  0.4967460E-02  0.4967460E-02  0.4449629E-02  0.4449629E-02  0.3492148E-01  0.1746074E-01  0.3140300E-01  0.3140300E-01  0.9871148E-01  0.4935574E-01  0.4322876E-01  0.4322876E-01  0.7652629E-02  0.7652629E-02  0.8843315E-01  0.4421658E-01  0.9941974E-01  0.9941974E-01  0.1234266E+00  0.1851399E+00  0.8940010E-01  0.2682003E+00  0.1181334E+00  0.3544000E+00  0.1646984E+00  0.2470476E+00  0.8936912E-01  0.2681074E+00  0.2827532E+00  0.4241299E+00  0.1016070E+00  0.3048212E+00  0.8709474E-01  0.2612842E+00  0.2004574E+00  0.3006862E+00  0.8569169E-01  0.8569169E-01  0.1479081E-01  0.2958161E-01  0.7390399E-02  0.1478080E-01  0.3880776E-01  0.3880776E-01  0.2374322E-01  0.4748644E-01  0.8892325E-01  0.8892325E-01  0.4392286E-01  0.8784571E-01  0.2213033E-01  0.4426065E-01  0.9886529E-01  0.9886529E-01  0.7981424E-03  0.7981424E-03  0.1440454E-02  0.1440454E-02  0.1888365E-01  0.9441826E-02  0.4572223E-02  0.4572223E-02  0.2520791E-01  0.1260395E-01  0.1910215E-01  0.1910215E-01  0.6746236E-04  0.6746236E-04  0.1162629E-01  0.5813143E-02  0.7031285E-03  0.7031285E-03  0.2489251E-01  0.1244625E-01  0.2573058E-02  0.2573058E-02  0.3724661E-01  0.1862330E-01  0.1558748E-01  0.1558748E-01  0.0000000E+00  0.0000000E+00  0.6415524E-02  0.3207762E-02  0.2504174E-01  0.2504174E-01  0.6270625E-02  0.1254125E-01  0.4106812E-01  0.4106812E-01  0.1669831E-01  0.3339662E-01  0.6032612E-02  0.1206522E-01  0.1897914E-01  0.1897914E-01  0.1835532E-01  0.1835532E-01  0.8834725E-02  0.4417363E-02  0.2720423E-01  0.2720423E-01  0.1621838E-01  0.1621838E-01  0.2518129E-01  0.1259064E-01  0.8008286E-01  0.8008286E-01  0.1695006E-01  0.3390013E-01  0.1815774E-02  0.3631548E-02  0.2513618E-01  0.2513618E-01  0.2565067E-01  0.2565067E-01  0.2403638E-01  0.2403638E-01  0.4560145E-01  0.2280073E-01  0.4785038E-02  0.4785038E-02  0.1926183E-01  0.9630917E-02  0.1951170E-01  0.1951170E-01
  0.3959997E+01  0.6665900E-01  0.4443933E-01  0.6719154E-01  0.6719154E-01  0.4053553E-01  0.8107106E-01  0.4532010E-01  0.9064019E-01  0.1067437E+00  0.1067437E+00  0.3802857E-01  0.7605714E-01  0.1462722E+00  0.1462722E+00  0.5465079E-01  0.1093016E+00  0.3208290E-01  0.6416580E-01  0.1046890E+00  0.1046890E+00  0.4268167E-02  0.4268167E-02  0.1075685E+00  0.3585616E-01  0.6095906E-01  0.3047953E-01  0.5655386E-02  0.5655386E-02  0.5601226E-02  0.5601226E-02  0.3700995E-01  0.1850498E-01  0.3273702E-01  0.3273702E-01  0.1040335E+00  0.5201674E-01  0.4399839E-01  0.4399839E-01  0.8831793E-02  0.8831793E-02  0.9298445E-01  0.4649223E-01  0.1035954E+00  0.1035954E+00  0.1270797E+00  0.1906195E+00  0.9326492E-01  0.2797948E+00  0.1217626E+00  0.3652878E+00  0.1704206E+00  0.2556309E+00  0.9208314E-01  0.2762495E+00  0.2891125E+00  0.4336688E+00  0.1046891E+00  0.3140672E+00  0.9018921E-01  0.2705677E+00  0.2050920E+00  0.3076380E+00  0.8865147E-01  0.8865147E-01  0.1605121E-01  0.3210241E-01  0.8985749E-02  0.1797150E-01  0.4028052E-01  0.4028052E-01  0.2483353E-01  0.4966705E-01  0.9301656E-01  0.9301656E-01  0.4525403E-01  0.9050807E-01  0.2395750E-01  0.4791500E-01  0.1023154E+00  0.1023154E+00  0.9957763E-03  0.9957763E-03  0.1625736E-02  0.1625736E-02  0.1959437E-01  0.9797185E-02  0.5054906E-02  0.5054906E-02  0.2721086E-01  0.1360543E-01  0.1990978E-01  0.1990978E-01  0.9976850E-04  0.9976850E-04  0.1264772E-01  0.6323862E-02  0.9501668E-03  0.9501668E-03  0.2637384E-01  0.1318692E-01  0.2833407E-02  0.2833407E-02  0.3908992E-01  0.1954496E-01  0.1602455E-01  0.1602455E-01  0.0000000E+00  0.0000000E+00  0.7230780E-02  0.3615390E-02  0.2593013E-01  0.2593013E-01  0.6692969E-02  0.1338594E-01  0.4270192E-01  0.4270192E-01  0.1731593E-01  0.3463186E-01  0.6463992E-02  0.1292798E-01  0.1955069E-01  0.1955069E-01  0.1849215E-01  0.1849215E-01  0.1006423E-01  0.5032117E-02  0.2760330E-01  0.2760330E-01  0.1663076E-01  0.1663076E-01  0.2589676E-01  0.1294838E-01  0.8234520E-01  0.8234520E-01  0.1815725E-01  0.3631449E-01  0.2009131E-02  0.4018263E-02  0.2654528E-01  0.2654528E-01  0.2648873E-01  0.2648873E-01  0.2449436E-01  0.2449436E-01  0.4705143E-01  0.2352571E-01  0.5851122E-02  0.5851122E-02  0.2015594E-01  0.1007797E-01  0.2030795E-01  0.2030795E-01
  0.3989997E+01  0.6985917E-01  0.4657278E-01  0.6962636E-01  0.6962636E-01  0.4209189E-01  0.8418379E-01  0.4735631E-01  0.9471262E-01  0.1103994E+00  0.1103994E+00  0.3968234E-01  0.7936469E-01  0.1506254E+00  0.1506254E+00  0.5646039E-01  0.1129208E+00  0.3425782E-01  0.6851564E-01  0.1078350E+00  0.1078350E+00  0.5311455E-02  0.5311455E-02  0.1118072E+00  0.3726907E-01  0.6473975E-01  0.3236987E-01  0.6458269E-02  0.6458269E-02  0.6858293E-02  0.6858293E-02  0.3933598E-01  0.1966799E-01  0.3406821E-01  0.3406821E-01  0.1094077E+00  0.5470383E-01  0.4476802E-01  0.4476802E-01  0.1012497E-01  0.1012497E-01  0.9733526E-01  0.4866763E-01  0.1078021E+00  0.1078021E+00  0.1307819E+00  0.1961728E+00  0.9702778E-01  0.2910833E+00  0.1254313E+00  0.3762938E+00  0.1762742E+00  0.2644112E+00  0.9482080E-01  0.2844625E+00  0.2954940E+00  0.4432411E+00  0.1078498E+00  0.3235494E+00  0.9352239E-01  0.2805672E+00  0.2097079E+00  0.3145619E+00  0.9161314E-01  0.9161314E-01  0.1733013E-01  0.3466027E-01  0.1084998E-01  0.2169997E-01  0.4179320E-01  0.4179320E-01  0.2603691E-01  0.5207381E-01  0.9724860E-01  0.9724860E-01  0.4666504E-01  0.9333007E-01  0.2586447E-01  0.5172895E-01  0.1058196E+00  0.1058196E+00  0.1225718E-02  0.1225718E-02  0.1892734E-02  0.1892734E-02  0.2040582E-01  0.1020291E-01  0.5535684E-02  0.5535684E-02  0.2921381E-01  0.1460691E-01  0.2078014E-01  0.2078014E-01  0.1501282E-03  0.1501282E-03  0.1379170E-01  0.6895848E-02  0.1288429E-02  0.1288429E-02  0.2783519E-01  0.1391760E-01  0.3150756E-02  0.3150756E-02  0.4102540E-01  0.2051270E-01  0.1648634E-01  0.1648634E-01  0.0000000E+00  0.0000000E+00  0.8105899E-02  0.4052950E-02  0.2684417E-01  0.2684417E-01  0.7114372E-02  0.1422874E-01  0.4439323E-01  0.4439323E-01  0.1795112E-01  0.3590224E-01  0.6915797E-02  0.1383159E-01  0.2015023E-01  0.2015023E-01  0.1861947E-01  0.1861947E-01  0.1134982E-01  0.5674908E-02  0.2801947E-01  0.2801947E-01  0.1709539E-01  0.1709539E-01  0.2666829E-01  0.1333415E-01  0.8464747E-01  0.8464747E-01  0.1943807E-01  0.3887613E-01  0.2243824E-02  0.4487648E-02  0.2796673E-01  0.2796673E-01  0.2737618E-01  0.2737618E-01  0.2499035E-01  0.2499035E-01  0.4842728E-01  0.2421364E-01  0.6945709E-02  0.6945709E-02  0.2099683E-01  0.1049842E-01  0.2107853E-01  0.2107853E-01
  0.4019997E+01  0.7317049E-01  0.4878033E-01  0.7208779E-01  0.7208779E-01  0.4367678E-01  0.8735356E-01  0.4948755E-01  0.9897510E-01  0.1141269E+00  0.1141269E+00  0.4137079E-01  0.8274159E-01  0.1550575E+00  0.1550575E+00  0.5840395E-01  0.1168079E+00  0.3656482E-01  0.7312963E-01  0.1111763E+00  0.1111763E+00  0.6440254E-02  0.6440254E-02  0.1165077E+00  0.3883590E-01  0.6848056E-01  0.3424028E-01  0.7342871E-02  0.7342871E-02  0.8262644E-02  0.8262644E-02  0.4171235E-01  0.2085618E-01  0.3540128E-01  0.3540128E-01  0.1144339E+00  0.5721694E-01  0.4553766E-01  0.4553766E-01  0.1172696E-01  0.1172696E-01  0.1014675E+00  0.5073377E-01  0.1121684E+00  0.1121684E+00  0.1345566E+00  0.2018348E+00  0.1007206E+00  0.3021617E+00  0.1291301E+00  0.3873902E+00  0.1823118E+00  0.2734677E+00  0.9759874E-01  0.2927963E+00  0.3020621E+00  0.4530932E+00  0.1110230E+00  0.3330690E+00  0.9695463E-01  0.2908639E+00  0.2142985E+00  0.3214478E+00  0.9449688E-01  0.9449688E-01  0.1853875E-01  0.3707751E-01  0.1287764E-01  0.2575527E-01  0.4334624E-01  0.4334624E-01  0.2726119E-01  0.5452237E-01  0.1016094E+00  0.1016094E+00  0.4814873E-01  0.9629745E-01  0.2785270E-01  0.5570539E-01  0.1094882E+00  0.1094882E+00  0.1444251E-02  0.1444251E-02  0.2193940E-02  0.2193940E-02  0.2118780E-01  0.1059390E-01  0.6031673E-02  0.6031673E-02  0.3133269E-01  0.1566635E-01  0.2173411E-01  0.2173411E-01  0.2175902E-03  0.2175902E-03  0.1502501E-01  0.7512504E-02  0.1738799E-02  0.1738799E-02  0.2942482E-01  0.1471241E-01  0.3443410E-02  0.3443410E-02  0.4294472E-01  0.2147236E-01  0.1696712E-01  0.1696712E-01  0.9501763E-06  0.9501763E-06  0.9134002E-02  0.4567001E-02  0.2777535E-01  0.2777535E-01  0.7547169E-02  0.1509434E-01  0.4598239E-01  0.4598239E-01  0.1865043E-01  0.3730087E-01  0.7361427E-02  0.1472285E-01  0.2077116E-01  0.2077116E-01  0.1874679E-01  0.1874679E-01  0.1267625E-01  0.6338126E-02  0.2838909E-01  0.2838909E-01  0.1752867E-01  0.1752867E-01  0.2741703E-01  0.1370852E-01  0.8690127E-01  0.8690127E-01  0.2081580E-01  0.4163161E-01  0.2501323E-02  0.5002647E-02  0.2951932E-01  0.2951932E-01  0.2837575E-01  0.2837575E-01  0.2558326E-01  0.2558326E-01  0.4988674E-01  0.2494337E-01  0.8091602E-02  0.8091602E-02  0.2177216E-01  0.1088608E-01  0.2196218E-01  0.2196218E-01
  0.4049997E+01  0.7656260E-01  0.5104173E-01  0.7462810E-01  0.7462810E-01  0.4530631E-01  0.9061263E-01  0.5166247E-01  0.1033249E+00  0.1179637E+00  0.1179637E+00  0.4312100E-01  0.8624201E-01  0.1595161E+00  0.1595161E+00  0.6046391E-01  0.1209278E+00  0.3893358E-01  0.7786715E-01  0.1147048E+00  0.1147048E+00  0.7664067E-02  0.7664067E-02  0.1215170E+00  0.4050566E-01  0.7244654E-01  0.3622327E-01  0.8350057E-02  0.8350057E-02  0.9824716E-02  0.9824716E-02  0.4421224E-01  0.2210612E-01  0.3672773E-01  0.3672773E-01  0.1192569E+00  0.5962846E-01  0.4639566E-01  0.4639566E-01  0.1350377E-01  0.1350377E-01  0.1055248E+00  0.5276238E-01  0.1167254E+00  0.1167254E+00  0.1384260E+00  0.2076389E+00  0.1042583E+00  0.3127748E+00  0.1328350E+00  0.3985050E+00  0.1885641E+00  0.2828461E+00  0.1004508E+00  0.3013524E+00  0.3085750E+00  0.4628626E+00  0.1142748E+00  0.3428245E+00  0.1004766E+00  0.3014298E+00  0.2188799E+00  0.3283199E+00  0.9743667E-01  0.9743667E-01  0.1971411E-01  0.3942822E-01  0.1508535E-01  0.3017070E-01  0.4489217E-01  0.4489217E-01  0.2856909E-01  0.5713817E-01  0.1060229E+00  0.1060229E+00  0.4967327E-01  0.9934653E-01  0.3003713E-01  0.6007427E-01  0.1131701E+00  0.1131701E+00  0.1742604E-02  0.1742604E-02  0.2570210E-02  0.2570210E-02  0.2204200E-01  0.1102100E-01  0.6540965E-02  0.6540965E-02  0.3351521E-01  0.1675761E-01  0.2271753E-01  0.2271753E-01  0.2917036E-03  0.2917036E-03  0.1637425E-01  0.8187124E-02  0.2246195E-02  0.2246195E-02  0.3101637E-01  0.1550819E-01  0.3805424E-02  0.3805424E-02  0.4500278E-01  0.2250139E-01  0.1750396E-01  0.1750396E-01  0.4750844E-05  0.4750844E-05  0.1028940E-01  0.5144702E-02  0.2874547E-01  0.2874547E-01  0.8028425E-02  0.1605685E-01  0.4765802E-01  0.4765802E-01  0.1935261E-01  0.3870523E-01  0.7822743E-02  0.1564549E-01  0.2138972E-01  0.2138972E-01  0.1885701E-01  0.1885701E-01  0.1417657E-01  0.7088285E-02  0.2883946E-01  0.2883946E-01  0.1800565E-01  0.1800565E-01  0.2823608E-01  0.1411804E-01  0.8914556E-01  0.8914556E-01  0.2227147E-01  0.4454293E-01  0.2824380E-02  0.5648761E-02  0.3099492E-01  0.3099492E-01  0.2938102E-01  0.2938102E-01  0.2625502E-01  0.2625502E-01  0.5130628E-01  0.2565314E-01  0.9408534E-02  0.9408534E-02  0.2252754E-01  0.1126377E-01  0.2282589E-01  0.2282589E-01
  0.4079998E+01  0.8004971E-01  0.5336647E-01  0.7716123E-01  0.7716123E-01  0.4697577E-01  0.9395153E-01  0.5393098E-01  0.1078620E+00  0.1218104E+00  0.1218104E+00  0.4489971E-01  0.8979942E-01  0.1640484E+00  0.1640484E+00  0.6266069E-01  0.1253214E+00  0.4141920E-01  0.8283841E-01  0.1183681E+00  0.1183681E+00  0.9011402E-02  0.9011402E-02  0.1268930E+00  0.4229768E-01  0.7626621E-01  0.3813310E-01  0.9485504E-02  0.9485504E-02  0.1144665E-01  0.1144665E-01  0.4689550E-01  0.2344775E-01  0.3796484E-01  0.3796484E-01  0.1238434E+00  0.6192169E-01  0.4730117E-01  0.4730117E-01  0.1553807E-01  0.1553807E-01  0.1095715E+00  0.5478574E-01  0.1213179E+00  0.1213179E+00  0.1423154E+00  0.2134730E+00  0.1077407E+00  0.3232222E+00  0.1365299E+00  0.4095896E+00  0.1950004E+00  0.2925006E+00  0.1033792E+00  0.3101375E+00  0.3151266E+00  0.4726899E+00  0.1177355E+00  0.3532066E+00  0.1040475E+00  0.3121425E+00  0.2233830E+00  0.3350746E+00  0.1004981E+00  0.1004981E+00  0.2089185E-01  0.4178370E-01  0.1731301E-01  0.3462603E-01  0.4648844E-01  0.4648844E-01  0.2991547E-01  0.5983094E-01  0.1106303E+00  0.1106303E+00  0.5134936E-01  0.1026987E+00  0.3234984E-01  0.6469968E-01  0.1169812E+00  0.1169812E+00  0.2078964E-02  0.2078964E-02  0.2972135E-02  0.2972135E-02  0.2299406E-01  0.1149703E-01  0.7060708E-02  0.7060708E-02  0.3555332E-01  0.1777666E-01  0.2370000E-01  0.2370000E-01  0.3867230E-03  0.3867230E-03  0.1769591E-01  0.8847955E-02  0.2833393E-02  0.2833393E-02  0.3268770E-01  0.1634385E-01  0.4187390E-02  0.4187390E-02  0.4740764E-01  0.2370382E-01  0.1800660E-01  0.1800660E-01  0.1520269E-04  0.1520269E-04  0.1153412E-01  0.5767058E-02  0.2979160E-01  0.2979160E-01  0.8536767E-02  0.1707353E-01  0.4935880E-01  0.4935880E-01  0.2009802E-01  0.4019605E-01  0.8282149E-02  0.1656430E-01  0.2201680E-01  0.2201680E-01  0.1897863E-01  0.1897863E-01  0.1567499E-01  0.7837497E-02  0.2927464E-01  0.2927464E-01  0.1850354E-01  0.1850354E-01  0.2898289E-01  0.1449145E-01  0.9141362E-01  0.9141362E-01  0.2382356E-01  0.4764713E-01  0.3199222E-02  0.6398444E-02  0.3258025E-01  0.3258025E-01  0.3039770E-01  0.3039770E-01  0.2695245E-01  0.2695245E-01  0.5278379E-01  0.2639190E-01  0.1078247E-01  0.1078247E-01  0.2329625E-01  0.1164813E-01  0.2377130E-01  0.2377130E-01
  0.4109998E+01  0.8363326E-01  0.5575551E-01  0.7983880E-01  0.7983880E-01  0.4865900E-01  0.9731799E-01  0.5625220E-01  0.1125044E+00  0.1256909E+00  0.1256909E+00  0.4670361E-01  0.9340723E-01  0.1686624E+00  0.1686624E+00  0.6493634E-01  0.1298727E+00  0.4386256E-01  0.8772511E-01  0.1222272E+00  0.1222272E+00  0.1018770E-01  0.1018770E-01  0.1326662E+00  0.4422207E-01  0.8017141E-01  0.4008570E-01  0.1075114E-01  0.1075114E-01  0.1320732E-01  0.1320732E-01  0.4973079E-01  0.2486540E-01  0.3921621E-01  0.3921621E-01  0.1282161E+00  0.6410804E-01  0.4820193E-01  0.4820193E-01  0.1781277E-01  0.1781277E-01  0.1133864E+00  0.5669320E-01  0.1260636E+00  0.1260636E+00  0.1462639E+00  0.2193958E+00  0.1111926E+00  0.3335777E+00  0.1403006E+00  0.4209017E+00  0.2015046E+00  0.3022569E+00  0.1063881E+00  0.3191643E+00  0.3217229E+00  0.4825844E+00  0.1212789E+00  0.3638368E+00  0.1077052E+00  0.3231158E+00  0.2278963E+00  0.3418445E+00  0.1034883E+00  0.1034883E+00  0.2207956E-01  0.4415912E-01  0.1970126E-01  0.3940251E-01  0.4813698E-01  0.4813698E-01  0.3134309E-01  0.6268618E-01  0.1153355E+00  0.1153355E+00  0.5303922E-01  0.1060784E+00  0.3465162E-01  0.6930324E-01  0.1208450E+00  0.1208450E+00  0.2459034E-02  0.2459034E-02  0.3469079E-02  0.3469079E-02  0.2399365E-01  0.1199683E-01  0.7580457E-02  0.7580457E-02  0.3766934E-01  0.1883467E-01  0.2474805E-01  0.2474805E-01  0.5026434E-03  0.5026434E-03  0.1907839E-01  0.9539193E-02  0.3405396E-02  0.3405396E-02  0.3433150E-01  0.1716575E-01  0.4596905E-02  0.4596905E-02  0.4984577E-01  0.2492288E-01  0.1853395E-01  0.1853395E-01  0.3325593E-04  0.3325593E-04  0.1290617E-01  0.6453085E-02  0.3076930E-01  0.3076930E-01  0.9046054E-02  0.1809211E-01  0.5101210E-01  0.5101210E-01  0.2086291E-01  0.4172581E-01  0.8746312E-02  0.1749262E-01  0.2271658E-01  0.2271658E-01  0.1912876E-01  0.1912876E-01  0.1721998E-01  0.8609989E-02  0.2972977E-01  0.2972977E-01  0.1897576E-01  0.1897576E-01  0.2981523E-01  0.1490761E-01  0.9370447E-01  0.9370447E-01  0.2545831E-01  0.5091663E-01  0.3636295E-02  0.7272590E-02  0.3426254E-01  0.3426254E-01  0.3142199E-01  0.3142199E-01  0.2772209E-01  0.2772209E-01  0.5424133E-01  0.2712066E-01  0.1201009E-01  0.1201009E-01  0.2400129E-01  0.1200064E-01  0.2478987E-01  0.2478987E-01
  0.4139998E+01  0.8727619E-01  0.5818413E-01  0.8256481E-01  0.8256481E-01  0.5049614E-01  0.1009923E+00  0.5868176E-01  0.1173635E+00  0.1297562E+00  0.1297562E+00  0.4855075E-01  0.9710149E-01  0.1732151E+00  0.1732151E+00  0.6738174E-01  0.1347635E+00  0.4646780E-01  0.9293561E-01  0.1262996E+00  0.1262996E+00  0.1149513E-01  0.1149513E-01  0.1389155E+00  0.4630517E-01  0.8410414E-01  0.4205207E-01  0.1221725E-01  0.1221725E-01  0.1497463E-01  0.1497463E-01  0.5270195E-01  0.2635098E-01  0.4035167E-01  0.4035167E-01  0.1325935E+00  0.6629676E-01  0.4913593E-01  0.4913593E-01  0.2038198E-01  0.2038198E-01  0.1171206E+00  0.5856029E-01  0.1310767E+00  0.1310767E+00  0.1502273E+00  0.2253410E+00  0.1146383E+00  0.3439148E+00  0.1441225E+00  0.4323674E+00  0.2082859E+00  0.3124289E+00  0.1095406E+00  0.3286219E+00  0.3283271E+00  0.4924908E+00  0.1249426E+00  0.3748279E+00  0.1114161E+00  0.3342484E+00  0.2322838E+00  0.3484258E+00  0.1065317E+00  0.1065317E+00  0.2323923E-01  0.4647846E-01  0.2207476E-01  0.4414952E-01  0.4988435E-01  0.4988435E-01  0.3285765E-01  0.6571531E-01  0.1200821E+00  0.1200821E+00  0.5476284E-01  0.1095257E+00  0.3702940E-01  0.7405881E-01  0.1249298E+00  0.1249298E+00  0.2966423E-02  0.2966423E-02  0.3999269E-02  0.3999269E-02  0.2513386E-01  0.1256693E-01  0.8017531E-02  0.8017531E-02  0.3971124E-01  0.1985562E-01  0.2588065E-01  0.2588065E-01  0.6157140E-03  0.6157140E-03  0.2048747E-01  0.1024374E-01  0.3996403E-02  0.3996403E-02  0.3604750E-01  0.1802375E-01  0.4987425E-02  0.4987425E-02  0.5261928E-01  0.2630964E-01  0.1910691E-01  0.1910691E-01  0.6461200E-04  0.6461200E-04  0.1443878E-01  0.7219388E-02  0.3183158E-01  0.3183158E-01  0.9579102E-02  0.1915820E-01  0.5273381E-01  0.5273381E-01  0.2168575E-01  0.4337150E-01  0.9238020E-02  0.1847604E-01  0.2341493E-01  0.2341493E-01  0.1938341E-01  0.1938341E-01  0.1892648E-01  0.9463239E-02  0.3017254E-01  0.3017254E-01  0.1948600E-01  0.1948600E-01  0.3067323E-01  0.1533662E-01  0.9603427E-01  0.9603427E-01  0.2716624E-01  0.5433247E-01  0.4116595E-02  0.8233190E-02  0.3603698E-01  0.3603698E-01  0.3251278E-01  0.3251278E-01  0.2855632E-01  0.2855632E-01  0.5567988E-01  0.2783994E-01  0.1324721E-01  0.1324721E-01  0.2468636E-01  0.1234318E-01  0.2588068E-01  0.2588068E-01
  0.4169998E+01  0.9106877E-01  0.6071252E-01  0.8557922E-01  0.8557922E-01  0.5232474E-01  0.1046495E+00  0.6122631E-01  0.1224526E+00  0.1337707E+00  0.1337707E+00  0.5048765E-01  0.1009753E+00  0.1779047E+00  0.1779047E+00  0.7003839E-01  0.1400768E+00  0.4912648E-01  0.9825296E-01  0.1306210E+00  0.1306210E+00  0.1293178E-01  0.1293178E-01  0.1455562E+00  0.4851872E-01  0.8793330E-01  0.4396665E-01  0.1386389E-01  0.1386389E-01  0.1693198E-01  0.1693198E-01  0.5595439E-01  0.2797720E-01  0.4155553E-01  0.4155553E-01  0.1369130E+00  0.6845650E-01  0.5018017E-01  0.5018017E-01  0.2300636E-01  0.2300636E-01  0.1208861E+00  0.6044304E-01  0.1362032E+00  0.1362032E+00  0.1543691E+00  0.2315537E+00  0.1180601E+00  0.3541803E+00  0.1480398E+00  0.4441194E+00  0.2151837E+00  0.3227756E+00  0.1128115E+00  0.3384345E+00  0.3349078E+00  0.5023617E+00  0.1288279E+00  0.3864838E+00  0.1152339E+00  0.3457018E+00  0.2366635E+00  0.3549953E+00  0.1095865E+00  0.1095865E+00  0.2437895E-01  0.4875790E-01  0.2450908E-01  0.4901816E-01  0.5172719E-01  0.5172719E-01  0.3441640E-01  0.6883280E-01  0.1250258E+00  0.1250258E+00  0.5661185E-01  0.1132237E+00  0.3942810E-01  0.7885620E-01  0.1291281E+00  0.1291281E+00  0.3504218E-02  0.3504218E-02  0.4555118E-02  0.4555118E-02  0.2631110E-01  0.1315555E-01  0.8427043E-02  0.8427043E-02  0.4193558E-01  0.2096779E-01  0.2700659E-01  0.2700659E-01  0.7392357E-03  0.7392357E-03  0.2190893E-01  0.1095446E-01  0.4785037E-02  0.4785037E-02  0.3782432E-01  0.1891216E-01  0.5454905E-02  0.5454905E-02  0.5548689E-01  0.2774344E-01  0.1974636E-01  0.1974636E-01  0.1054694E-03  0.1054694E-03  0.1612818E-01  0.8064088E-02  0.3285585E-01  0.3285585E-01  0.1011547E-01  0.2023095E-01  0.5450777E-01  0.5450777E-01  0.2254518E-01  0.4509036E-01  0.9708824E-02  0.1941765E-01  0.2416269E-01  0.2416269E-01  0.1964566E-01  0.1964566E-01  0.2061968E-01  0.1030984E-01  0.3059061E-01  0.3059061E-01  0.1996393E-01  0.1996393E-01  0.3151507E-01  0.1575753E-01  0.9840494E-01  0.9840494E-01  0.2891835E-01  0.5783670E-01  0.4660092E-02  0.9320185E-02  0.3794254E-01  0.3794254E-01  0.3373280E-01  0.3373280E-01  0.2937822E-01  0.2937822E-01  0.5722962E-01  0.2861481E-01  0.1428289E-01  0.1428289E-01  0.2541418E-01  0.1270709E-01  0.2693443E-01  0.2693443E-01
  0.4199998E+01  0.9487659E-01  0.6325106E-01  0.8871286E-01  0.8871286E-01  0.5419088E-01  0.1083818E+00  0.6376849E-01  0.1275370E+00  0.1378949E+00  0.1378949E+00  0.5241364E-01  0.1048273E+00  0.1826175E+00  0.1826175E+00  0.7276535E-01  0.1455307E+00  0.5186381E-01  0.1037276E+00  0.1351433E+00  0.1351433E+00  0.1447294E-01  0.1447294E-01  0.1526064E+00  0.5086880E-01  0.9167980E-01  0.4583990E-01  0.1563595E-01  0.1563595E-01  0.1884753E-01  0.1884753E-01  0.5917355E-01  0.2958677E-01  0.4269478E-01  0.4269478E-01  0.1411698E+00  0.7058488E-01  0.5120065E-01  0.5120065E-01  0.2582167E-01  0.2582167E-01  0.1245670E+00  0.6228351E-01  0.1415526E+00  0.1415526E+00  0.1584317E+00  0.2376476E+00  0.1215415E+00  0.3646244E+00  0.1521209E+00  0.4563628E+00  0.2222481E+00  0.3333721E+00  0.1162176E+00  0.3486528E+00  0.3416091E+00  0.5124136E+00  0.1327643E+00  0.3982928E+00  0.1192216E+00  0.3576647E+00  0.2410564E+00  0.3615847E+00  0.1126793E+00  0.1126793E+00  0.2551821E-01  0.5103642E-01  0.2696810E-01  0.5393621E-01  0.5367455E-01  0.5367455E-01  0.3606398E-01  0.7212797E-01  0.1299586E+00  0.1299586E+00  0.5847512E-01  0.1169502E+00  0.4184296E-01  0.8368593E-01  0.1334328E+00  0.1334328E+00  0.4108529E-02  0.4108529E-02  0.5235444E-02  0.5235444E-02  0.2748074E-01  0.1374037E-01  0.8840363E-02  0.8840363E-02  0.4412855E-01  0.2206427E-01  0.2817909E-01  0.2817909E-01  0.8903150E-03  0.8903150E-03  0.2333799E-01  0.1166900E-01  0.5657291E-02  0.5657291E-02  0.3967144E-01  0.1983572E-01  0.5910036E-02  0.5910036E-02  0.5857018E-01  0.2928509E-01  0.2042858E-01  0.2042858E-01  0.1491777E-03  0.1491777E-03  0.1799525E-01  0.8997626E-02  0.3401031E-01  0.3401031E-01  0.1067607E-01  0.2135215E-01  0.5628650E-01  0.5628650E-01  0.2344879E-01  0.4689758E-01  0.1020007E-01  0.2040013E-01  0.2493804E-01  0.2493804E-01  0.1990980E-01  0.1990980E-01  0.2255137E-01  0.1127568E-01  0.3097923E-01  0.3097923E-01  0.2040671E-01  0.2040671E-01  0.3246618E-01  0.1623309E-01  0.1008687E+00  0.1008687E+00  0.3076928E-01  0.6153856E-01  0.5251579E-02  0.1050316E-01  0.3997589E-01  0.3997589E-01  0.3484640E-01  0.3484640E-01  0.3020296E-01  0.3020296E-01  0.5877458E-01  0.2938729E-01  0.1531287E-01  0.1531287E-01  0.2614391E-01  0.1307196E-01  0.2804044E-01  0.2804044E-01
  0.4229999E+01  0.9893569E-01  0.6595714E-01  0.9214579E-01  0.9214579E-01  0.5610879E-01  0.1122176E+00  0.6648501E-01  0.1329700E+00  0.1420671E+00  0.1420671E+00  0.5435721E-01  0.1087144E+00  0.1875793E+00  0.1875793E+00  0.7567577E-01  0.1513515E+00  0.5471423E-01  0.1094285E+00  0.1399526E+00  0.1399526E+00  0.1616233E-01  0.1616233E-01  0.1599303E+00  0.5331010E-01  0.9564199E-01  0.4782099E-01  0.1758283E-01  0.1758283E-01  0.2077257E-01  0.2077257E-01  0.6263214E-01  0.3131607E-01  0.4383592E-01  0.4383592E-01  0.1454427E+00  0.7272135E-01  0.5232469E-01  0.5232469E-01  0.2853255E-01  0.2853255E-01  0.1283715E+00  0.6418573E-01  0.1472384E+00  0.1472384E+00  0.1625111E+00  0.2437666E+00  0.1250182E+00  0.3750546E+00  0.1562836E+00  0.4688506E+00  0.2294660E+00  0.3441989E+00  0.1197376E+00  0.3592128E+00  0.3483877E+00  0.5225816E+00  0.1368097E+00  0.4104291E+00  0.1231716E+00  0.3695147E+00  0.2454842E+00  0.3682263E+00  0.1156552E+00  0.1156552E+00  0.2667076E-01  0.5334152E-01  0.2947939E-01  0.5895878E-01  0.5580243E-01  0.5580243E-01  0.3769304E-01  0.7538608E-01  0.1350719E+00  0.1350719E+00  0.6036881E-01  0.1207376E+00  0.4429820E-01  0.8859640E-01  0.1378563E+00  0.1378563E+00  0.4737538E-02  0.4737538E-02  0.5931920E-02  0.5931920E-02  0.2865039E-01  0.1432520E-01  0.9204277E-02  0.9204277E-02  0.4637953E-01  0.2318976E-01  0.2928415E-01  0.2928415E-01  0.1056595E-02  0.1056595E-02  0.2473949E-01  0.1236974E-01  0.6687265E-02  0.6687265E-02  0.4158698E-01  0.2079349E-01  0.6350917E-02  0.6350917E-02  0.6185965E-01  0.3092982E-01  0.2118015E-01  0.2118015E-01  0.2137900E-03  0.2137900E-03  0.2017780E-01  0.1008890E-01  0.3521892E-01  0.3521892E-01  0.1130271E-01  0.2260543E-01  0.5807517E-01  0.5807517E-01  0.2437141E-01  0.4874281E-01  0.1069178E-01  0.2138357E-01  0.2571336E-01  0.2571336E-01  0.2028607E-01  0.2028607E-01  0.2464838E-01  0.1232419E-01  0.3135645E-01  0.3135645E-01  0.2089509E-01  0.2089509E-01  0.3345532E-01  0.1672766E-01  0.1032784E+00  0.1032784E+00  0.3267720E-01  0.6535441E-01  0.5842103E-02  0.1168421E-01  0.4213656E-01  0.4213656E-01  0.3607211E-01  0.3607211E-01  0.3099065E-01  0.3099065E-01  0.6031954E-01  0.3015977E-01  0.1629724E-01  0.1629724E-01  0.2686129E-01  0.1343065E-01  0.2913982E-01  0.2913982E-01
  0.4259999E+01  0.1029573E+00  0.6863820E-01  0.9592178E-01  0.9592178E-01  0.5813406E-01  0.1162681E+00  0.6927997E-01  0.1385599E+00  0.1463557E+00  0.1463557E+00  0.5633925E-01  0.1126785E+00  0.1926389E+00  0.1926389E+00  0.7876757E-01  0.1575351E+00  0.5756946E-01  0.1151389E+00  0.1451077E+00  0.1451077E+00  0.1805697E-01  0.1805697E-01  0.1677445E+00  0.5591485E-01  0.9941985E-01  0.4970992E-01  0.1952403E-01  0.1952403E-01  0.2279453E-01  0.2279453E-01  0.6618387E-01  0.3309194E-01  0.4486211E-01  0.4486211E-01  0.1496434E+00  0.7482170E-01  0.5340694E-01  0.5340694E-01  0.3142668E-01  0.3142668E-01  0.1321227E+00  0.6606137E-01  0.1531149E+00  0.1531149E+00  0.1666323E+00  0.2499485E+00  0.1284362E+00  0.3853086E+00  0.1606286E+00  0.4818856E+00  0.2369643E+00  0.3554464E+00  0.1233717E+00  0.3701151E+00  0.3551122E+00  0.5326683E+00  0.1409627E+00  0.4228882E+00  0.1271585E+00  0.3814757E+00  0.2500329E+00  0.3750495E+00  0.1186729E+00  0.1186729E+00  0.2785135E-01  0.5570269E-01  0.3206004E-01  0.6412008E-01  0.5809183E-01  0.5809183E-01  0.3942614E-01  0.7885229E-01  0.1405368E+00  0.1405368E+00  0.6231521E-01  0.1246304E+00  0.4667552E-01  0.9335104E-01  0.1424494E+00  0.1424494E+00  0.5440657E-02  0.5440657E-02  0.6690146E-02  0.6690146E-02  0.2988371E-01  0.1494185E-01  0.9605247E-02  0.9605247E-02  0.4866466E-01  0.2433233E-01  0.3037969E-01  0.3037969E-01  0.1267535E-02  0.1267535E-02  0.2610014E-01  0.1305007E-01  0.8091605E-02  0.8091605E-02  0.4359752E-01  0.2179876E-01  0.6880156E-02  0.6880156E-02  0.6539427E-01  0.3269713E-01  0.2203910E-01  0.2203910E-01  0.2850519E-03  0.2850519E-03  0.2246866E-01  0.1123433E-01  0.3652827E-01  0.3652827E-01  0.1195263E-01  0.2390526E-01  0.5996601E-01  0.5996601E-01  0.2534248E-01  0.5068496E-01  0.1119156E-01  0.2238312E-01  0.2656475E-01  0.2656475E-01  0.2068515E-01  0.2068515E-01  0.2691262E-01  0.1345631E-01  0.3173651E-01  0.3173651E-01  0.2139583E-01  0.2139583E-01  0.3446630E-01  0.1723315E-01  0.1057013E+00  0.1057013E+00  0.3461365E-01  0.6922729E-01  0.6536209E-02  0.1307242E-01  0.4451958E-01  0.4451958E-01  0.3725601E-01  0.3725601E-01  0.3175744E-01  0.3175744E-01  0.6188162E-01  0.3094081E-01  0.1721320E-01  0.1721320E-01  0.2753783E-01  0.1376892E-01  0.3022680E-01  0.3022680E-01
  0.4289999E+01  0.1073689E+00  0.7157927E-01  0.9996521E-01  0.9996521E-01  0.6021874E-01  0.1204375E+00  0.7207916E-01  0.1441583E+00  0.1507588E+00  0.1507588E+00  0.5841108E-01  0.1168222E+00  0.1980743E+00  0.1980743E+00  0.8203576E-01  0.1640715E+00  0.6061103E-01  0.1212221E+00  0.1506392E+00  0.1506392E+00  0.2013598E-01  0.2013598E-01  0.1758885E+00  0.5862952E-01  0.1034391E+00  0.5171953E-01  0.2147283E-01  0.2147283E-01  0.2489536E-01  0.2489536E-01  0.6992090E-01  0.3496045E-01  0.4598522E-01  0.4598522E-01  0.1539220E+00  0.7696099E-01  0.5457374E-01  0.5457374E-01  0.3427906E-01  0.3427906E-01  0.1358265E+00  0.6791324E-01  0.1592872E+00  0.1592872E+00  0.1708270E+00  0.2562405E+00  0.1319173E+00  0.3957520E+00  0.1650728E+00  0.4952183E+00  0.2446166E+00  0.3669248E+00  0.1271296E+00  0.3813890E+00  0.3620147E+00  0.5430222E+00  0.1452265E+00  0.4356796E+00  0.1311296E+00  0.3933889E+00  0.2545465E+00  0.3818199E+00  0.1217106E+00  0.1217106E+00  0.2906661E-01  0.5813321E-01  0.3471291E-01  0.6942581E-01  0.6065208E-01  0.6065208E-01  0.4123290E-01  0.8246580E-01  0.1460501E+00  0.1460501E+00  0.6436806E-01  0.1287361E+00  0.4911127E-01  0.9822255E-01  0.1470663E+00  0.1470663E+00  0.6153279E-02  0.6153279E-02  0.7525335E-02  0.7525335E-02  0.3112748E-01  0.1556374E-01  0.9972964E-02  0.9972964E-02  0.5101821E-01  0.2550910E-01  0.3136976E-01  0.3136976E-01  0.1492726E-02  0.1492726E-02  0.2747313E-01  0.1373657E-01  0.9547251E-02  0.9547251E-02  0.4559477E-01  0.2279738E-01  0.7397042E-02  0.7397042E-02  0.6903249E-01  0.3451625E-01  0.2292086E-01  0.2292086E-01  0.3962194E-03  0.3962194E-03  0.2487545E-01  0.1243772E-01  0.3784141E-01  0.3784141E-01  0.1263913E-01  0.2527825E-01  0.6188960E-01  0.6188960E-01  0.2630832E-01  0.5261664E-01  0.1168375E-01  0.2336749E-01  0.2745076E-01  0.2745076E-01  0.2115263E-01  0.2115263E-01  0.2920729E-01  0.1460364E-01  0.3208523E-01  0.3208523E-01  0.2182720E-01  0.2182720E-01  0.3553618E-01  0.1776809E-01  0.1082648E+00  0.1082648E+00  0.3657716E-01  0.7315432E-01  0.7282564E-02  0.1456513E-01  0.4708977E-01  0.4708977E-01  0.3852163E-01  0.3852163E-01  0.3246722E-01  0.3246722E-01  0.6345604E-01  0.3172802E-01  0.1804554E-01  0.1804554E-01  0.2819250E-01  0.1409625E-01  0.3137365E-01  0.3137365E-01
  0.4319999E+01  0.1120475E+00  0.7469837E-01  0.1042167E+00  0.1042167E+00  0.6234379E-01  0.1246876E+00  0.7508978E-01  0.1501796E+00  0.1551989E+00  0.1551989E+00  0.6041356E-01  0.1208271E+00  0.2037987E+00  0.2037987E+00  0.8538130E-01  0.1707626E+00  0.6372428E-01  0.1274486E+00  0.1567092E+00  0.1567092E+00  0.2252473E-01  0.2252473E-01  0.1843717E+00  0.6145723E-01  0.1073148E+00  0.5365740E-01  0.2345392E-01  0.2345392E-01  0.2698193E-01  0.2698193E-01  0.7378240E-01  0.3689120E-01  0.4701994E-01  0.4701994E-01  0.1583612E+00  0.7918060E-01  0.5590682E-01  0.5590682E-01  0.3716385E-01  0.3716385E-01  0.1395654E+00  0.6978270E-01  0.1656641E+00  0.1656641E+00  0.1750146E+00  0.2625220E+00  0.1354567E+00  0.4063701E+00  0.1695161E+00  0.5085482E+00  0.2525096E+00  0.3787643E+00  0.1310200E+00  0.3930601E+00  0.3688641E+00  0.5532961E+00  0.1496743E+00  0.4490228E+00  0.1351457E+00  0.4054371E+00  0.2590567E+00  0.3885851E+00  0.1249060E+00  0.1249060E+00  0.3031844E-01  0.6063688E-01  0.3754390E-01  0.7508779E-01  0.6333917E-01  0.6333917E-01  0.4306720E-01  0.8613440E-01  0.1517578E+00  0.1517578E+00  0.6643087E-01  0.1328617E+00  0.5147862E-01  0.1029572E+00  0.1519411E+00  0.1519411E+00  0.6941914E-02  0.6941914E-02  0.8449852E-02  0.8449852E-02  0.3239122E-01  0.1619561E-01  0.1042905E-01  0.1042905E-01  0.5327009E-01  0.2663505E-01  0.3236173E-01  0.3236173E-01  0.1782522E-02  0.1782522E-02  0.2881476E-01  0.1440738E-01  0.1108843E-01  0.1108843E-01  0.4771649E-01  0.2385825E-01  0.7954788E-02  0.7954788E-02  0.7281701E-01  0.3640850E-01  0.2384157E-01  0.2384157E-01  0.5026405E-03  0.5026405E-03  0.2752738E-01  0.1376369E-01  0.3927616E-01  0.3927616E-01  0.1331469E-01  0.2662939E-01  0.6404221E-01  0.6404221E-01  0.2727037E-01  0.5454074E-01  0.1215883E-01  0.2431766E-01  0.2840283E-01  0.2840283E-01  0.2166952E-01  0.2166952E-01  0.3166252E-01  0.1583126E-01  0.3239497E-01  0.3239497E-01  0.2226049E-01  0.2226049E-01  0.3660987E-01  0.1830494E-01  0.1107875E+00  0.1107875E+00  0.3857822E-01  0.7715644E-01  0.8074068E-02  0.1614814E-01  0.4982055E-01  0.4982055E-01  0.3972834E-01  0.3972834E-01  0.3315609E-01  0.3315609E-01  0.6499533E-01  0.3249766E-01  0.1878097E-01  0.1878097E-01  0.2888706E-01  0.1444353E-01  0.3254993E-01  0.3254993E-01
  0.4349999E+01  0.1168644E+00  0.7790962E-01  0.1088160E+00  0.1088160E+00  0.6452347E-01  0.1290469E+00  0.7815744E-01  0.1563149E+00  0.1596932E+00  0.1596932E+00  0.6246118E-01  0.1249224E+00  0.2098115E+00  0.2098115E+00  0.8888266E-01  0.1777653E+00  0.6692117E-01  0.1338423E+00  0.1632380E+00  0.1632380E+00  0.2522315E-01  0.2522315E-01  0.1929343E+00  0.6431143E-01  0.1111174E+00  0.5555869E-01  0.2542933E-01  0.2542933E-01  0.2912170E-01  0.2912170E-01  0.7770944E-01  0.3885472E-01  0.4806893E-01  0.4806893E-01  0.1628232E+00  0.8141159E-01  0.5727981E-01  0.5727981E-01  0.3988799E-01  0.3988799E-01  0.1435115E+00  0.7175573E-01  0.1723266E+00  0.1723266E+00  0.1793138E+00  0.2689708E+00  0.1390176E+00  0.4170526E+00  0.1741687E+00  0.5225060E+00  0.2604048E+00  0.3906071E+00  0.1350257E+00  0.4050772E+00  0.3757430E+00  0.5636144E+00  0.1541473E+00  0.4624419E+00  0.1391760E+00  0.4175280E+00  0.2636013E+00  0.3954021E+00  0.1281337E+00  0.1281337E+00  0.3159926E-01  0.6319852E-01  0.4033786E-01  0.8067571E-01  0.6643052E-01  0.6643052E-01  0.4496897E-01  0.8993793E-01  0.1576656E+00  0.1576656E+00  0.6858062E-01  0.1371612E+00  0.5380461E-01  0.1076092E+00  0.1568054E+00  0.1568054E+00  0.7724860E-02  0.7724860E-02  0.9354418E-02  0.9354418E-02  0.3370627E-01  0.1685314E-01  0.1097064E-01  0.1097064E-01  0.5562649E-01  0.2781324E-01  0.3323494E-01  0.3323494E-01  0.2090379E-02  0.2090379E-02  0.3021340E-01  0.1510670E-01  0.1288804E-01  0.1288804E-01  0.4977171E-01  0.2488586E-01  0.8550545E-02  0.8550545E-02  0.7691509E-01  0.3845754E-01  0.2478128E-01  0.2478128E-01  0.6622688E-03  0.6622688E-03  0.3017362E-01  0.1508681E-01  0.4077362E-01  0.4077362E-01  0.1405393E-01  0.2810786E-01  0.6627748E-01  0.6627748E-01  0.2821626E-01  0.5643251E-01  0.1264153E-01  0.2528305E-01  0.2944468E-01  0.2944468E-01  0.2219971E-01  0.2219971E-01  0.3432205E-01  0.1716102E-01  0.3270853E-01  0.3270853E-01  0.2264910E-01  0.2264910E-01  0.3764270E-01  0.1882135E-01  0.1133643E+00  0.1133643E+00  0.4060255E-01  0.8120510E-01  0.8994319E-02  0.1798864E-01  0.5276752E-01  0.5276752E-01  0.4089134E-01  0.4089134E-01  0.3388202E-01  0.3388202E-01  0.6660207E-01  0.3330103E-01  0.1951070E-01  0.1951070E-01  0.2967190E-01  0.1483595E-01  0.3381746E-01  0.3381746E-01
  0.4380000E+01  0.1221725E+00  0.8144836E-01  0.1135160E+00  0.1135160E+00  0.6679817E-01  0.1335963E+00  0.8129349E-01  0.1625870E+00  0.1642554E+00  0.1642554E+00  0.6466272E-01  0.1293254E+00  0.2161860E+00  0.2161860E+00  0.9246008E-01  0.1849202E+00  0.7013889E-01  0.1402778E+00  0.1702748E+00  0.1702748E+00  0.2827507E-01  0.2827507E-01  0.2017654E+00  0.6725515E-01  0.1150083E+00  0.5750415E-01  0.2752254E-01  0.2752254E-01  0.3142300E-01  0.3142300E-01  0.8182842E-01  0.4091421E-01  0.4913787E-01  0.4913787E-01  0.1676073E+00  0.8380364E-01  0.5879248E-01  0.5879248E-01  0.4271186E-01  0.4271186E-01  0.1475526E+00  0.7377628E-01  0.1792381E+00  0.1792381E+00  0.1837432E+00  0.2756148E+00  0.1426276E+00  0.4278827E+00  0.1788799E+00  0.5366397E+00  0.2684428E+00  0.4026641E+00  0.1390290E+00  0.4170871E+00  0.3826817E+00  0.5740225E+00  0.1587808E+00  0.4763424E+00  0.1430751E+00  0.4292254E+00  0.2683088E+00  0.4024633E+00  0.1314393E+00  0.1314393E+00  0.3290574E-01  0.6581149E-01  0.4329484E-01  0.8658968E-01  0.6976227E-01  0.6976227E-01  0.4692774E-01  0.9385549E-01  0.1638014E+00  0.1638014E+00  0.7073133E-01  0.1414627E+00  0.5617339E-01  0.1123468E+00  0.1619064E+00  0.1619064E+00  0.8454591E-02  0.8454591E-02  0.1035115E-01  0.1035115E-01  0.3495764E-01  0.1747882E-01  0.1147708E-01  0.1147708E-01  0.5800095E-01  0.2900047E-01  0.3406347E-01  0.3406347E-01  0.2440985E-02  0.2440985E-02  0.3158829E-01  0.1579415E-01  0.1498221E-01  0.1498221E-01  0.5194382E-01  0.2597191E-01  0.9141549E-02  0.9141549E-02  0.8101410E-01  0.4050705E-01  0.2577135E-01  0.2577135E-01  0.8361505E-03  0.8361505E-03  0.3298896E-01  0.1649448E-01  0.4230624E-01  0.4230624E-01  0.1478746E-01  0.2957493E-01  0.6865908E-01  0.6865908E-01  0.2919492E-01  0.5838985E-01  0.1315890E-01  0.2631779E-01  0.3051504E-01  0.3051504E-01  0.2276601E-01  0.2276601E-01  0.3724664E-01  0.1862332E-01  0.3304108E-01  0.3304108E-01  0.2303202E-01  0.2303202E-01  0.3876866E-01  0.1938433E-01  0.1159526E+00  0.1159526E+00  0.4266774E-01  0.8533547E-01  0.9949241E-02  0.1989848E-01  0.5587834E-01  0.5587834E-01  0.4202774E-01  0.4202774E-01  0.3450628E-01  0.3450628E-01  0.6817744E-01  0.3408872E-01  0.2004848E-01  0.2004848E-01  0.3052514E-01  0.1526257E-01  0.3509924E-01  0.3509924E-01
  0.4410000E+01  0.1275134E+00  0.8500896E-01  0.1184849E+00  0.1184849E+00  0.6917360E-01  0.1383472E+00  0.8446270E-01  0.1689254E+00  0.1689245E+00  0.1689245E+00  0.6693267E-01  0.1338653E+00  0.2229640E+00  0.2229640E+00  0.9615853E-01  0.1923171E+00  0.7345882E-01  0.1469176E+00  0.1776233E+00  0.1776233E+00  0.3138211E-01  0.3138211E-01  0.2109959E+00  0.7033196E-01  0.1186912E+00  0.5934559E-01  0.2964426E-01  0.2964426E-01  0.3381457E-01  0.3381457E-01  0.8601009E-01  0.4300505E-01  0.5005290E-01  0.5005290E-01  0.1722099E+00  0.8610494E-01  0.6044386E-01  0.6044386E-01  0.4554429E-01  0.4554429E-01  0.1517257E+00  0.7586284E-01  0.1862929E+00  0.1862929E+00  0.1881991E+00  0.2822987E+00  0.1462218E+00  0.4386653E+00  0.1837062E+00  0.5511185E+00  0.2764046E+00  0.4146068E+00  0.1431474E+00  0.4294423E+00  0.3897901E+00  0.5846851E+00  0.1634729E+00  0.4904186E+00  0.1469265E+00  0.4407795E+00  0.2730295E+00  0.4095445E+00  0.1347858E+00  0.1347858E+00  0.3424262E-01  0.6848525E-01  0.4641142E-01  0.9282283E-01  0.7337004E-01  0.7337004E-01  0.4893971E-01  0.9787942E-01  0.1700988E+00  0.1700988E+00  0.7299700E-01  0.1459940E+00  0.5855735E-01  0.1171147E+00  0.1670602E+00  0.1670602E+00  0.9256540E-02  0.9256540E-02  0.1137067E-01  0.1137067E-01  0.3626034E-01  0.1813017E-01  0.1209183E-01  0.1209183E-01  0.6037067E-01  0.3018534E-01  0.3491103E-01  0.3491103E-01  0.2849563E-02  0.2849563E-02  0.3299076E-01  0.1649538E-01  0.1720372E-01  0.1720372E-01  0.5410544E-01  0.2705272E-01  0.9759152E-02  0.9759152E-02  0.8521198E-01  0.4260599E-01  0.2678232E-01  0.2678232E-01  0.1081299E-02  0.1081299E-02  0.3592401E-01  0.1796200E-01  0.4394433E-01  0.4394433E-01  0.1553667E-01  0.3107333E-01  0.7119272E-01  0.7119272E-01  0.3015411E-01  0.6030823E-01  0.1369289E-01  0.2738578E-01  0.3174503E-01  0.3174503E-01  0.2330571E-01  0.2330571E-01  0.4017598E-01  0.2008799E-01  0.3334514E-01  0.3334514E-01  0.2334747E-01  0.2334747E-01  0.3990887E-01  0.1995443E-01  0.1186463E+00  0.1186463E+00  0.4476190E-01  0.8952380E-01  0.1101247E-01  0.2202494E-01  0.5910465E-01  0.5910465E-01  0.4313752E-01  0.4313752E-01  0.3512103E-01  0.3512103E-01  0.6978893E-01  0.3489446E-01  0.2062239E-01  0.2062239E-01  0.3133753E-01  0.1566876E-01  0.3651688E-01  0.3651688E-01
  0.4440000E+01  0.1331640E+00  0.8877604E-01  0.1236125E+00  0.1236125E+00  0.7164167E-01  0.1432833E+00  0.8781733E-01  0.1756347E+00  0.1737866E+00  0.1737866E+00  0.6930714E-01  0.1386143E+00  0.2300876E+00  0.2300876E+00  0.9994165E-01  0.1998833E+00  0.7680628E-01  0.1536126E+00  0.1850855E+00  0.1850855E+00  0.3484076E-01  0.3484076E-01  0.2201898E+00  0.7339659E-01  0.1223227E+00  0.6116137E-01  0.3181445E-01  0.3181445E-01  0.3636958E-01  0.3636958E-01  0.9016230E-01  0.4508115E-01  0.5109903E-01  0.5109903E-01  0.1770985E+00  0.8854923E-01  0.6222921E-01  0.6222921E-01  0.4842806E-01  0.4842806E-01  0.1561629E+00  0.7808147E-01  0.1937428E+00  0.1937428E+00  0.1926947E+00  0.2890421E+00  0.1499193E+00  0.4497577E+00  0.1885005E+00  0.5655016E+00  0.2844646E+00  0.4266968E+00  0.1473237E+00  0.4419711E+00  0.3969850E+00  0.5954775E+00  0.1682051E+00  0.5046152E+00  0.1506800E+00  0.4520402E+00  0.2778450E+00  0.4167676E+00  0.1383204E+00  0.1383204E+00  0.3559898E-01  0.7119796E-01  0.4953741E-01  0.9907483E-01  0.7723390E-01  0.7723390E-01  0.5101772E-01  0.1020354E+00  0.1764375E+00  0.1764375E+00  0.7516243E-01  0.1503249E+00  0.6105819E-01  0.1221164E+00  0.1724191E+00  0.1724191E+00  0.1015540E-01  0.1015540E-01  0.1240825E-01  0.1240825E-01  0.3770934E-01  0.1885467E-01  0.1280160E-01  0.1280160E-01  0.6279739E-01  0.3139869E-01  0.3576523E-01  0.3576523E-01  0.3354101E-02  0.3354101E-02  0.3441601E-01  0.1720800E-01  0.1958485E-01  0.1958485E-01  0.5635451E-01  0.2817725E-01  0.1041952E-01  0.1041952E-01  0.8948391E-01  0.4474195E-01  0.2781799E-01  0.2781799E-01  0.1361604E-02  0.1361604E-02  0.3886857E-01  0.1943428E-01  0.4567840E-01  0.4567840E-01  0.1630394E-01  0.3260787E-01  0.7373346E-01  0.7373346E-01  0.3124490E-01  0.6248980E-01  0.1427678E-01  0.2855356E-01  0.3307241E-01  0.3307241E-01  0.2393092E-01  0.2393092E-01  0.4338562E-01  0.2169281E-01  0.3372995E-01  0.3372995E-01  0.2367908E-01  0.2367908E-01  0.4113935E-01  0.2056967E-01  0.1214579E+00  0.1214579E+00  0.4692210E-01  0.9384419E-01  0.1215981E-01  0.2431962E-01  0.6249388E-01  0.6249388E-01  0.4421121E-01  0.4421121E-01  0.3571109E-01  0.3571109E-01  0.7150303E-01  0.3575151E-01  0.2107466E-01  0.2107466E-01  0.3224591E-01  0.1612295E-01  0.3793073E-01  0.3793073E-01
  0.4470000E+01  0.1391059E+00  0.9273726E-01  0.1288574E+00  0.1288574E+00  0.7413776E-01  0.1482755E+00  0.9111974E-01  0.1822395E+00  0.1788120E+00  0.1788120E+00  0.7176760E-01  0.1435352E+00  0.2375177E+00  0.2375177E+00  0.1036629E+00  0.2073258E+00  0.8012808E-01  0.1602562E+00  0.1925976E+00  0.1925976E+00  0.3849708E-01  0.3849708E-01  0.2295325E+00  0.7651083E-01  0.1261491E+00  0.6307453E-01  0.3412241E-01  0.3412241E-01  0.3918017E-01  0.3918017E-01  0.9459104E-01  0.4729552E-01  0.5206725E-01  0.5206725E-01  0.1821695E+00  0.9108473E-01  0.6410389E-01  0.6410389E-01  0.5127857E-01  0.5127857E-01  0.1607418E+00  0.8037089E-01  0.2014918E+00  0.2014918E+00  0.1972942E+00  0.2959413E+00  0.1537650E+00  0.4612950E+00  0.1933233E+00  0.5799698E+00  0.2926007E+00  0.4389009E+00  0.1515993E+00  0.4547979E+00  0.4042091E+00  0.6063136E+00  0.1730504E+00  0.5191512E+00  0.1543663E+00  0.4630992E+00  0.2827928E+00  0.4241894E+00  0.1418797E+00  0.1418797E+00  0.3700095E-01  0.7400190E-01  0.5270665E-01  0.1054133E+00  0.8138183E-01  0.8138183E-01  0.5308053E-01  0.1061611E+00  0.1828493E+00  0.1828493E+00  0.7730361E-01  0.1546072E+00  0.6354810E-01  0.1270962E+00  0.1778113E+00  0.1778113E+00  0.1102956E-01  0.1102956E-01  0.1351899E-01  0.1351899E-01  0.3919445E-01  0.1959723E-01  0.1353322E-01  0.1353322E-01  0.6522602E-01  0.3261301E-01  0.3659282E-01  0.3659282E-01  0.3991668E-02  0.3991668E-02  0.3588781E-01  0.1794390E-01  0.2214652E-01  0.2214652E-01  0.5880883E-01  0.2940441E-01  0.1106183E-01  0.1106183E-01  0.9372164E-01  0.4686082E-01  0.2890498E-01  0.2890498E-01  0.1682761E-02  0.1682761E-02  0.4192336E-01  0.2096168E-01  0.4751507E-01  0.4751507E-01  0.1709400E-01  0.3418799E-01  0.7633884E-01  0.7633884E-01  0.3231004E-01  0.6462009E-01  0.1489487E-01  0.2978975E-01  0.3459790E-01  0.3459790E-01  0.2458464E-01  0.2458464E-01  0.4662285E-01  0.2331143E-01  0.3412141E-01  0.3412141E-01  0.2398123E-01  0.2398123E-01  0.4240117E-01  0.2120059E-01  0.1243151E+00  0.1243151E+00  0.4894643E-01  0.9789287E-01  0.1337413E-01  0.2674825E-01  0.6601614E-01  0.6601614E-01  0.4525068E-01  0.4525068E-01  0.3630115E-01  0.3630115E-01  0.7324184E-01  0.3662092E-01  0.2145853E-01  0.2145853E-01  0.3322078E-01  0.1661039E-01  0.3947666E-01  0.3947666E-01
  0.4500000E+01  0.1452378E+00  0.9682518E-01  0.1343171E+00  0.1343171E+00  0.7672458E-01  0.1534492E+00  0.9456602E-01  0.1891320E+00  0.1839325E+00  0.1839325E+00  0.7442378E-01  0.1488476E+00  0.2453055E+00  0.2453055E+00  0.1074834E+00  0.2149668E+00  0.8352629E-01  0.1670526E+00  0.2001821E+00  0.2001821E+00  0.4227505E-01  0.4227505E-01  0.2388857E+00  0.7962857E-01  0.1298310E+00  0.6491548E-01  0.3648643E-01  0.3648643E-01  0.4227095E-01  0.4227095E-01  0.9922407E-01  0.4961203E-01  0.5304688E-01  0.5304688E-01  0.1874011E+00  0.9370053E-01  0.6609544E-01  0.6609544E-01  0.5429533E-01  0.5429533E-01  0.1654451E+00  0.8272254E-01  0.2096541E+00  0.2096541E+00  0.2020187E+00  0.3030280E+00  0.1577124E+00  0.4731372E+00  0.1981755E+00  0.5945264E+00  0.3008344E+00  0.4512515E+00  0.1559715E+00  0.4679144E+00  0.4115772E+00  0.6173658E+00  0.1777857E+00  0.5333570E+00  0.1579334E+00  0.4738005E+00  0.2879535E+00  0.4319304E+00  0.1455464E+00  0.1455464E+00  0.3847419E-01  0.7694837E-01  0.5597048E-01  0.1119410E+00  0.8570985E-01  0.8570985E-01  0.5519607E-01  0.1103921E+00  0.1893903E+00  0.1893903E+00  0.7955313E-01  0.1591063E+00  0.6623231E-01  0.1324646E+00  0.1833555E+00  0.1833555E+00  0.1182580E-01  0.1182580E-01  0.1458318E-01  0.1458318E-01  0.4077175E-01  0.2038587E-01  0.1429525E-01  0.1429525E-01  0.6775251E-01  0.3387626E-01  0.3738146E-01  0.3738146E-01  0.4685292E-02  0.4685292E-02  0.3742897E-01  0.1871448E-01  0.2471767E-01  0.2471767E-01  0.6118711E-01  0.3059356E-01  0.1175259E-01  0.1175259E-01  0.9797271E-01  0.4898635E-01  0.3005658E-01  0.3005658E-01  0.2051425E-02  0.2051425E-02  0.4499620E-01  0.2249810E-01  0.4941161E-01  0.4941161E-01  0.1790687E-01  0.3581373E-01  0.7912375E-01  0.7912375E-01  0.3341177E-01  0.6682353E-01  0.1556427E-01  0.3112855E-01  0.3611483E-01  0.3611483E-01  0.2517565E-01  0.2517565E-01  0.4992752E-01  0.2496376E-01  0.3452428E-01  0.3452428E-01  0.2430334E-01  0.2430334E-01  0.4367440E-01  0.2183720E-01  0.1273585E+00  0.1273585E+00  0.5106768E-01  0.1021354E+00  0.1464924E-01  0.2929848E-01  0.6959395E-01  0.6959395E-01  0.4627496E-01  0.4627496E-01  0.3686746E-01  0.3686746E-01  0.7503196E-01  0.3751598E-01  0.2179110E-01  0.2179110E-01  0.3423555E-01  0.1711777E-01  0.4097984E-01  0.4097984E-01
  0.4530001E+01  0.1516077E+00  0.1010718E+00  0.1398722E+00  0.1398722E+00  0.7943065E-01  0.1588613E+00  0.9812401E-01  0.1962480E+00  0.1893014E+00  0.1893014E+00  0.7717784E-01  0.1543557E+00  0.2530385E+00  0.2530385E+00  0.1112523E+00  0.2225045E+00  0.8683910E-01  0.1736782E+00  0.2076773E+00  0.2076773E+00  0.4617251E-01  0.4617251E-01  0.2480024E+00  0.8266746E-01  0.1334901E+00  0.6674504E-01  0.3884855E-01  0.3884855E-01  0.4546240E-01  0.4546240E-01  0.1039778E+00  0.5198888E-01  0.5408827E-01  0.5408827E-01  0.1928617E+00  0.9643084E-01  0.6823903E-01  0.6823903E-01  0.5748988E-01  0.5748988E-01  0.1701275E+00  0.8506374E-01  0.2181662E+00  0.2181662E+00  0.2068101E+00  0.3102151E+00  0.1618574E+00  0.4855719E+00  0.2030796E+00  0.6092389E+00  0.3091881E+00  0.4637821E+00  0.1603747E+00  0.4811241E+00  0.4190607E+00  0.6285911E+00  0.1825440E+00  0.5476320E+00  0.1614067E+00  0.4842203E+00  0.2932288E+00  0.4398434E+00  0.1494174E+00  0.1494174E+00  0.4004055E-01  0.8008109E-01  0.5938637E-01  0.1187727E+00  0.9036849E-01  0.9036849E-01  0.5729643E-01  0.1145929E+00  0.1958637E+00  0.1958637E+00  0.8175040E-01  0.1635008E+00  0.6903435E-01  0.1380687E+00  0.1889544E+00  0.1889544E+00  0.1264674E-01  0.1264674E-01  0.1574144E-01  0.1574144E-01  0.4232714E-01  0.2116357E-01  0.1516657E-01  0.1516657E-01  0.7047281E-01  0.3523641E-01  0.3817010E-01  0.3817010E-01  0.5515749E-02  0.5515749E-02  0.3894258E-01  0.1947129E-01  0.2735912E-01  0.2735912E-01  0.6367558E-01  0.3183779E-01  0.1247471E-01  0.1247471E-01  0.1022266E+00  0.5111332E-01  0.3128609E-01  0.3128609E-01  0.2536958E-02  0.2536958E-02  0.4802916E-01  0.2401458E-01  0.5134615E-01  0.5134615E-01  0.1871499E-01  0.3742998E-01  0.8189064E-01  0.8189064E-01  0.3461040E-01  0.6922080E-01  0.1620801E-01  0.3241602E-01  0.3781134E-01  0.3781134E-01  0.2586547E-01  0.2586547E-01  0.5341844E-01  0.2670922E-01  0.3496136E-01  0.3496136E-01  0.2460359E-01  0.2460359E-01  0.4499038E-01  0.2249519E-01  0.1304750E+00  0.1304750E+00  0.5309676E-01  0.1061935E+00  0.1601131E-01  0.3202263E-01  0.7335517E-01  0.7335517E-01  0.4725173E-01  0.4725173E-01  0.3741190E-01  0.3741190E-01  0.7678978E-01  0.3839489E-01  0.2216167E-01  0.2216167E-01  0.3532920E-01  0.1766460E-01  0.4261694E-01  0.4261694E-01
  0.4560001E+01  0.1580859E+00  0.1053906E+00  0.1455894E+00  0.1455894E+00  0.8221277E-01  0.1644255E+00  0.1017703E+00  0.2035407E+00  0.1948504E+00  0.1948504E+00  0.8012094E-01  0.1602419E+00  0.2607532E+00  0.2607532E+00  0.1150439E+00  0.2300878E+00  0.9025501E-01  0.1805100E+00  0.2150160E+00  0.2150160E+00  0.5011948E-01  0.5011948E-01  0.2570619E+00  0.8568729E-01  0.1372727E+00  0.6863634E-01  0.4131898E-01  0.4131898E-01  0.4905135E-01  0.4905135E-01  0.1088379E+00  0.5441894E-01  0.5514865E-01  0.5514865E-01  0.1982501E+00  0.9912504E-01  0.7050613E-01  0.7050613E-01  0.6068628E-01  0.6068628E-01  0.1751054E+00  0.8755270E-01  0.2270487E+00  0.2270487E+00  0.2118428E+00  0.3177642E+00  0.1660626E+00  0.4981877E+00  0.2080150E+00  0.6240449E+00  0.3174497E+00  0.4761744E+00  0.1649008E+00  0.4947025E+00  0.4266858E+00  0.6400287E+00  0.1873138E+00  0.5619414E+00  0.1647705E+00  0.4943116E+00  0.2984902E+00  0.4477355E+00  0.1532751E+00  0.1532751E+00  0.4158599E-01  0.8317199E-01  0.6296179E-01  0.1259236E+00  0.9526803E-01  0.9526803E-01  0.5940532E-01  0.1188106E+00  0.2023269E+00  0.2023269E+00  0.8400989E-01  0.1680198E+00  0.7192904E-01  0.1438581E+00  0.1945437E+00  0.1945437E+00  0.1347529E-01  0.1347529E-01  0.1691680E-01  0.1691680E-01  0.4391773E-01  0.2195887E-01  0.1608727E-01  0.1608727E-01  0.7310098E-01  0.3655049E-01  0.3888937E-01  0.3888937E-01  0.6389901E-02  0.6389901E-02  0.4045525E-01  0.2022763E-01  0.3007660E-01  0.3007660E-01  0.6606146E-01  0.3303073E-01  0.1314839E-01  0.1314839E-01  0.1064862E+00  0.5324312E-01  0.3256406E-01  0.3256406E-01  0.3012035E-02  0.3012035E-02  0.5108396E-01  0.2554198E-01  0.5327497E-01  0.5327497E-01  0.1954403E-01  0.3908805E-01  0.8484042E-01  0.8484042E-01  0.3584372E-01  0.7168744E-01  0.1692586E-01  0.3385172E-01  0.3962186E-01  0.3962186E-01  0.2655910E-01  0.2655910E-01  0.5688084E-01  0.2844042E-01  0.3548585E-01  0.3548585E-01  0.2490480E-01  0.2490480E-01  0.4646124E-01  0.2323062E-01  0.1334889E+00  0.1334889E+00  0.5516622E-01  0.1103324E+00  0.1739285E-01  0.3478570E-01  0.7708694E-01  0.7708694E-01  0.4834632E-01  0.4834632E-01  0.3797725E-01  0.3797725E-01  0.7854570E-01  0.3927285E-01  0.2255884E-01  0.2255884E-01  0.3638103E-01  0.1819051E-01  0.4431774E-01  0.4431774E-01
  0.4590001E+01  0.1646654E+00  0.1097769E+00  0.1512838E+00  0.1512838E+00  0.8506753E-01  0.1701351E+00  0.1054940E+00  0.2109880E+00  0.2005169E+00  0.2005169E+00  0.8321420E-01  0.1664284E+00  0.2686214E+00  0.2686214E+00  0.1188152E+00  0.2376304E+00  0.9370070E-01  0.1874014E+00  0.2221658E+00  0.2221658E+00  0.5400764E-01  0.5400764E-01  0.2659365E+00  0.8864549E-01  0.1411475E+00  0.7057373E-01  0.4379985E-01  0.4379985E-01  0.5291949E-01  0.5291949E-01  0.1136780E+00  0.5683902E-01  0.5633065E-01  0.5633065E-01  0.2040338E+00  0.1020169E+00  0.7305923E-01  0.7305923E-01  0.6394903E-01  0.6394903E-01  0.1802648E+00  0.9013241E-01  0.2361813E+00  0.2361813E+00  0.2170079E+00  0.3255119E+00  0.1704433E+00  0.5113299E+00  0.2129530E+00  0.6388589E+00  0.3257414E+00  0.4886120E+00  0.1695392E+00  0.5086176E+00  0.4344766E+00  0.6517149E+00  0.1920290E+00  0.5760870E+00  0.1680976E+00  0.5042928E+00  0.3039059E+00  0.4558589E+00  0.1571936E+00  0.1571936E+00  0.4327252E-01  0.8654504E-01  0.6666753E-01  0.1333351E+00  0.1002274E+00  0.1002274E+00  0.6156506E-01  0.1231301E+00  0.2088911E+00  0.2088911E+00  0.8634065E-01  0.1726813E+00  0.7490213E-01  0.1498043E+00  0.2003929E+00  0.2003929E+00  0.1435514E-01  0.1435514E-01  0.1812256E-01  0.1812256E-01  0.4555581E-01  0.2277791E-01  0.1709539E-01  0.1709539E-01  0.7568543E-01  0.3784272E-01  0.3963335E-01  0.3963335E-01  0.7507300E-02  0.7507300E-02  0.4204869E-01  0.2102434E-01  0.3276556E-01  0.3276556E-01  0.6847962E-01  0.3423981E-01  0.1392753E-01  0.1392753E-01  0.1107905E+00  0.5539525E-01  0.3381163E-01  0.3381163E-01  0.3560283E-02  0.3560283E-02  0.5425464E-01  0.2712732E-01  0.5527222E-01  0.5527222E-01  0.2037780E-01  0.4075559E-01  0.8778070E-01  0.8778070E-01  0.3708891E-01  0.7417782E-01  0.1766082E-01  0.3532165E-01  0.4160773E-01  0.4160773E-01  0.2732304E-01  0.2732304E-01  0.6044772E-01  0.3022386E-01  0.3603029E-01  0.3603029E-01  0.2523070E-01  0.2523070E-01  0.4802713E-01  0.2401357E-01  0.1366653E+00  0.1366653E+00  0.5718676E-01  0.1143735E+00  0.1892928E-01  0.3785855E-01  0.8076932E-01  0.8076932E-01  0.4940860E-01  0.4940860E-01  0.3856160E-01  0.3856160E-01  0.8042704E-01  0.4021352E-01  0.2293510E-01  0.2293510E-01  0.3756209E-01  0.1878105E-01  0.4602043E-01  0.4602043E-01
  0.4620001E+01  0.1712443E+00  0.1141629E+00  0.1570213E+00  0.1570213E+00  0.8802777E-01  0.1760555E+00  0.1093834E+00  0.2187669E+00  0.2062981E+00  0.2062981E+00  0.8656309E-01  0.1731262E+00  0.2765370E+00  0.2765370E+00  0.1225436E+00  0.2450873E+00  0.9708419E-01  0.1941684E+00  0.2291890E+00  0.2291890E+00  0.5793364E-01  0.5793364E-01  0.2746628E+00  0.9155426E-01  0.1451258E+00  0.7256290E-01  0.4638335E-01  0.4638335E-01  0.5705173E-01  0.5705173E-01  0.1186721E+00  0.5933605E-01  0.5748130E-01  0.5748130E-01  0.2099770E+00  0.1049885E+00  0.7563324E-01  0.7563324E-01  0.6727831E-01  0.6727831E-01  0.1855506E+00  0.9277529E-01  0.2457512E+00  0.2457512E+00  0.2223646E+00  0.3335470E+00  0.1749744E+00  0.5249231E+00  0.2179487E+00  0.6538462E+00  0.3342443E+00  0.5013663E+00  0.1743207E+00  0.5229622E+00  0.4423482E+00  0.6635223E+00  0.1967741E+00  0.5903221E+00  0.1713821E+00  0.5141465E+00  0.3094720E+00  0.4642081E+00  0.1612650E+00  0.1612650E+00  0.4505694E-01  0.9011389E-01  0.7052143E-01  0.1410429E+00  0.1052899E+00  0.1052899E+00  0.6372005E-01  0.1274401E+00  0.2153965E+00  0.2153965E+00  0.8864481E-01  0.1772896E+00  0.7805192E-01  0.1561038E+00  0.2064046E+00  0.2064046E+00  0.1524260E-01  0.1524260E-01  0.1936158E-01  0.1936158E-01  0.4723478E-01  0.2361739E-01  0.1816052E-01  0.1816052E-01  0.7842097E-01  0.3921049E-01  0.4038399E-01  0.4038399E-01  0.8712119E-02  0.8712119E-02  0.4352996E-01  0.2176498E-01  0.3544693E-01  0.3544693E-01  0.7102038E-01  0.3551019E-01  0.1470858E-01  0.1470858E-01  0.1149171E+00  0.5745853E-01  0.3509814E-01  0.3509814E-01  0.4160780E-02  0.4160780E-02  0.5741965E-01  0.2870983E-01  0.5731793E-01  0.5731793E-01  0.2123628E-01  0.4247256E-01  0.9095901E-01  0.9095901E-01  0.3836404E-01  0.7672808E-01  0.1844375E-01  0.3688749E-01  0.4368435E-01  0.4368435E-01  0.2818769E-01  0.2818769E-01  0.6408114E-01  0.3204057E-01  0.3663934E-01  0.3663934E-01  0.2557941E-01  0.2557941E-01  0.4969562E-01  0.2484781E-01  0.1399045E+00  0.1399045E+00  0.5912319E-01  0.1182464E+00  0.2050844E-01  0.4101688E-01  0.8457050E-01  0.8457050E-01  0.5035118E-01  0.5035118E-01  0.3916401E-01  0.3916401E-01  0.8230457E-01  0.4115228E-01  0.2327336E-01  0.2327336E-01  0.3879447E-01  0.1939723E-01  0.4776777E-01  0.4776777E-01
  0.4650002E+01  0.1780110E+00  0.1186740E+00  0.1627222E+00  0.1627222E+00  0.9108975E-01  0.1821795E+00  0.1134364E+00  0.2268729E+00  0.2121735E+00  0.2121735E+00  0.9010113E-01  0.1802023E+00  0.2843114E+00  0.2843114E+00  0.1263757E+00  0.2527514E+00  0.1005253E+00  0.2010505E+00  0.2360726E+00  0.2360726E+00  0.6165260E-01  0.6165260E-01  0.2834424E+00  0.9448080E-01  0.1491365E+00  0.7456823E-01  0.4902388E-01  0.4902388E-01  0.6149738E-01  0.6149738E-01  0.1236624E+00  0.6183119E-01  0.5866616E-01  0.5866616E-01  0.2161493E+00  0.1080746E+00  0.7834408E-01  0.7834408E-01  0.7083499E-01  0.7083499E-01  0.1911765E+00  0.9558827E-01  0.2555048E+00  0.2555048E+00  0.2276903E+00  0.3415355E+00  0.1796691E+00  0.5390071E+00  0.2230299E+00  0.6690899E+00  0.3427026E+00  0.5140537E+00  0.1791448E+00  0.5374345E+00  0.4504201E+00  0.6756302E+00  0.2014581E+00  0.6043742E+00  0.1746223E+00  0.5238671E+00  0.3152578E+00  0.4728869E+00  0.1656045E+00  0.1656045E+00  0.4684896E-01  0.9369793E-01  0.7448880E-01  0.1489776E+00  0.1104564E+00  0.1104564E+00  0.6595532E-01  0.1319106E+00  0.2220277E+00  0.2220277E+00  0.9103066E-01  0.1820613E+00  0.8132473E-01  0.1626495E+00  0.2124695E+00  0.2124695E+00  0.1608065E-01  0.1608065E-01  0.2065476E-01  0.2065476E-01  0.4895932E-01  0.2447966E-01  0.1933398E-01  0.1933398E-01  0.8122487E-01  0.4061244E-01  0.4106240E-01  0.4106240E-01  0.1017253E-01  0.1017253E-01  0.4506544E-01  0.2253272E-01  0.3826514E-01  0.3826514E-01  0.7348035E-01  0.3674018E-01  0.1556182E-01  0.1556182E-01  0.1190560E+00  0.5952799E-01  0.3649679E-01  0.3649679E-01  0.4812609E-02  0.4812609E-02  0.6068727E-01  0.3034364E-01  0.5941591E-01  0.5941591E-01  0.2212991E-01  0.4425981E-01  0.9416676E-01  0.9416676E-01  0.3968003E-01  0.7936007E-01  0.1921148E-01  0.3842296E-01  0.4591580E-01  0.4591580E-01  0.2908275E-01  0.2908275E-01  0.6800345E-01  0.3400173E-01  0.3724554E-01  0.3724554E-01  0.2594808E-01  0.2594808E-01  0.5154372E-01  0.2577186E-01  0.1431378E+00  0.1431378E+00  0.6111190E-01  0.1222238E+00  0.2221970E-01  0.4443940E-01  0.8830182E-01  0.8830182E-01  0.5137926E-01  0.5137926E-01  0.3975596E-01  0.3975596E-01  0.8428377E-01  0.4214188E-01  0.2364963E-01  0.2364963E-01  0.4005155E-01  0.2002578E-01  0.4963106E-01  0.4963106E-01
  0.4680002E+01  0.1849567E+00  0.1233044E+00  0.1683373E+00  0.1683373E+00  0.9414503E-01  0.1882901E+00  0.1175549E+00  0.2351099E+00  0.2182000E+00  0.2182000E+00  0.9379879E-01  0.1875976E+00  0.2921034E+00  0.2921034E+00  0.1301475E+00  0.2602949E+00  0.1038488E+00  0.2076977E+00  0.2428914E+00  0.2428914E+00  0.6541124E-01  0.6541124E-01  0.2922077E+00  0.9740256E-01  0.1531119E+00  0.7655597E-01  0.5182306E-01  0.5182306E-01  0.6627082E-01  0.6627082E-01  0.1285843E+00  0.6429213E-01  0.5983392E-01  0.5983392E-01  0.2224128E+00  0.1112064E+00  0.8120791E-01  0.8120791E-01  0.7444187E-01  0.7444187E-01  0.1970723E+00  0.9853617E-01  0.2655371E+00  0.2655371E+00  0.2331823E+00  0.3497735E+00  0.1845269E+00  0.5535806E+00  0.2281303E+00  0.6843909E+00  0.3513382E+00  0.5270071E+00  0.1841622E+00  0.5524865E+00  0.4586778E+00  0.6880167E+00  0.2061538E+00  0.6184612E+00  0.1778761E+00  0.5336286E+00  0.3210884E+00  0.4816327E+00  0.1699544E+00  0.1699544E+00  0.4878637E-01  0.9757274E-01  0.7864492E-01  0.1572898E+00  0.1155137E+00  0.1155137E+00  0.6822526E-01  0.1364505E+00  0.2287941E+00  0.2287941E+00  0.9349684E-01  0.1869937E+00  0.8473771E-01  0.1694754E+00  0.2186242E+00  0.2186242E+00  0.1706883E-01  0.1706883E-01  0.2202301E-01  0.2202301E-01  0.5067345E-01  0.2533673E-01  0.2051788E-01  0.2051788E-01  0.8395758E-01  0.4197879E-01  0.4177693E-01  0.4177693E-01  0.1163388E-01  0.1163388E-01  0.4660851E-01  0.2330425E-01  0.4093510E-01  0.4093510E-01  0.7583202E-01  0.3791601E-01  0.1652340E-01  0.1652340E-01  0.1231113E+00  0.6155563E-01  0.3793249E-01  0.3793249E-01  0.5577495E-02  0.5577495E-02  0.6400143E-01  0.3200071E-01  0.6155474E-01  0.6155474E-01  0.2305348E-01  0.4610695E-01  0.9743059E-01  0.9743059E-01  0.4106824E-01  0.8213649E-01  0.2004097E-01  0.4008194E-01  0.4830261E-01  0.4830261E-01  0.2996071E-01  0.2996071E-01  0.7187252E-01  0.3593626E-01  0.3792585E-01  0.3792585E-01  0.2635665E-01  0.2635665E-01  0.5354001E-01  0.2677001E-01  0.1464777E+00  0.1464777E+00  0.6311341E-01  0.1262268E+00  0.2400127E-01  0.4800254E-01  0.9201314E-01  0.9201314E-01  0.5231802E-01  0.5231802E-01  0.4035931E-01  0.4035931E-01  0.8628578E-01  0.4314289E-01  0.2404490E-01  0.2404490E-01  0.4134852E-01  0.2067426E-01  0.5155703E-01  0.5155703E-01
  0.4710002E+01  0.1919200E+00  0.1279466E+00  0.1740511E+00  0.1740511E+00  0.9737857E-01  0.1947571E+00  0.1218815E+00  0.2437629E+00  0.2242877E+00  0.2242877E+00  0.9770112E-01  0.1954022E+00  0.2999465E+00  0.2999465E+00  0.1339661E+00  0.2679321E+00  0.1071583E+00  0.2143165E+00  0.2495531E+00  0.2495531E+00  0.6915307E-01  0.6915307E-01  0.3010139E+00  0.1003379E+00  0.1573392E+00  0.7866962E-01  0.5469827E-01  0.5469827E-01  0.7133702E-01  0.7133702E-01  0.1336040E+00  0.6680199E-01  0.6105868E-01  0.6105868E-01  0.2288732E+00  0.1144366E+00  0.8415534E-01  0.8415534E-01  0.7827480E-01  0.7827480E-01  0.2029786E+00  0.1014893E+00  0.2758195E+00  0.2758195E+00  0.2387813E+00  0.3581720E+00  0.1894728E+00  0.5684183E+00  0.2331683E+00  0.6995048E+00  0.3601228E+00  0.5401840E+00  0.1892300E+00  0.5676901E+00  0.4672212E+00  0.7008317E+00  0.2108643E+00  0.6325929E+00  0.1810237E+00  0.5430713E+00  0.3271371E+00  0.4907058E+00  0.1744002E+00  0.1744002E+00  0.5076653E-01  0.1015331E+00  0.8292583E-01  0.1658517E+00  0.1206655E+00  0.1206655E+00  0.7055365E-01  0.1411073E+00  0.2354821E+00  0.2354821E+00  0.9603330E-01  0.1920666E+00  0.8820721E-01  0.1764144E+00  0.2249989E+00  0.2249989E+00  0.1813112E-01  0.1813112E-01  0.2351097E-01  0.2351097E-01  0.5245785E-01  0.2622892E-01  0.2174548E-01  0.2174548E-01  0.8684324E-01  0.4342162E-01  0.4238314E-01  0.4238314E-01  0.1326342E-01  0.1326342E-01  0.4828368E-01  0.2414184E-01  0.4379503E-01  0.4379503E-01  0.7817227E-01  0.3908613E-01  0.1750303E-01  0.1750303E-01  0.1272673E+00  0.6363367E-01  0.3940620E-01  0.3940620E-01  0.6502003E-02  0.6502003E-02  0.6746957E-01  0.3373478E-01  0.6372494E-01  0.6372494E-01  0.2400601E-01  0.4801203E-01  0.1007866E+00  0.1007866E+00  0.4249350E-01  0.8498700E-01  0.2087425E-01  0.4174850E-01  0.5086189E-01  0.5086189E-01  0.3085576E-01  0.3085576E-01  0.7591262E-01  0.3795631E-01  0.3867269E-01  0.3867269E-01  0.2677757E-01  0.2677757E-01  0.5565603E-01  0.2782802E-01  0.1498907E+00  0.1498907E+00  0.6503465E-01  0.1300693E+00  0.2586076E-01  0.5172153E-01  0.9566750E-01  0.9566750E-01  0.5329859E-01  0.5329859E-01  0.4103202E-01  0.4103202E-01  0.8837613E-01  0.4418806E-01  0.2444397E-01  0.2444397E-01  0.4265311E-01  0.2132655E-01  0.5361319E-01  0.5361319E-01
  0.4740002E+01  0.1991251E+00  0.1327501E+00  0.1797089E+00  0.1797089E+00  0.1006960E+00  0.2013920E+00  0.1262255E+00  0.2524510E+00  0.2305090E+00  0.2305090E+00  0.1016700E+00  0.2033400E+00  0.3077173E+00  0.3077173E+00  0.1377568E+00  0.2755136E+00  0.1104957E+00  0.2209914E+00  0.2562342E+00  0.2562342E+00  0.7256034E-01  0.7256034E-01  0.3095131E+00  0.1031710E+00  0.1616311E+00  0.8081557E-01  0.5762574E-01  0.5762574E-01  0.7663804E-01  0.7663804E-01  0.1387482E+00  0.6937408E-01  0.6247539E-01  0.6247539E-01  0.2357828E+00  0.1178914E+00  0.8716740E-01  0.8716740E-01  0.8204880E-01  0.8204880E-01  0.2095614E+00  0.1047807E+00  0.2863642E+00  0.2863642E+00  0.2444626E+00  0.3666940E+00  0.1944979E+00  0.5834936E+00  0.2382018E+00  0.7146053E+00  0.3689675E+00  0.5534511E+00  0.1944986E+00  0.5834957E+00  0.4759423E+00  0.7139134E+00  0.2155821E+00  0.6467463E+00  0.1842542E+00  0.5527627E+00  0.3334621E+00  0.5001932E+00  0.1788793E+00  0.1788793E+00  0.5280558E-01  0.1056112E+00  0.8726723E-01  0.1745345E+00  0.1259265E+00  0.1259265E+00  0.7295568E-01  0.1459114E+00  0.2423664E+00  0.2423664E+00  0.9864436E-01  0.1972887E+00  0.9181782E-01  0.1836356E+00  0.2316235E+00  0.2316235E+00  0.1915730E-01  0.1915730E-01  0.2504358E-01  0.2504358E-01  0.5424418E-01  0.2712209E-01  0.2297974E-01  0.2297974E-01  0.8985437E-01  0.4492718E-01  0.4297604E-01  0.4297604E-01  0.1495091E-01  0.1495091E-01  0.4996928E-01  0.2498464E-01  0.4654481E-01  0.4654481E-01  0.8056290E-01  0.4028145E-01  0.1859953E-01  0.1859953E-01  0.1313891E+00  0.6569456E-01  0.4106992E-01  0.4106992E-01  0.7574741E-02  0.7574741E-02  0.7104600E-01  0.3552300E-01  0.6602530E-01  0.6602530E-01  0.2504882E-01  0.5009765E-01  0.1042390E+00  0.1042390E+00  0.4394013E-01  0.8788027E-01  0.2174079E-01  0.4348158E-01  0.5346201E-01  0.5346201E-01  0.3183443E-01  0.3183443E-01  0.8000975E-01  0.4000488E-01  0.3944519E-01  0.3944519E-01  0.2720231E-01  0.2720231E-01  0.5799248E-01  0.2899624E-01  0.1534861E+00  0.1534861E+00  0.6688652E-01  0.1337730E+00  0.2779958E-01  0.5559916E-01  0.9938598E-01  0.9938598E-01  0.5430956E-01  0.5430956E-01  0.4171329E-01  0.4171329E-01  0.9041043E-01  0.4520521E-01  0.2483924E-01  0.2483924E-01  0.4404416E-01  0.2202208E-01  0.5575012E-01  0.5575012E-01
  0.4770002E+01  0.2064124E+00  0.1376083E+00  0.1854313E+00  0.1854313E+00  0.1040359E+00  0.2080718E+00  0.1307893E+00  0.2615785E+00  0.2367729E+00  0.2367729E+00  0.1057862E+00  0.2115723E+00  0.3155246E+00  0.3155246E+00  0.1416036E+00  0.2832073E+00  0.1138379E+00  0.2276758E+00  0.2631190E+00  0.2631190E+00  0.7577949E-01  0.7577949E-01  0.3182793E+00  0.1060931E+00  0.1660656E+00  0.8303279E-01  0.6066154E-01  0.6066154E-01  0.8217182E-01  0.8217182E-01  0.1438686E+00  0.7193428E-01  0.6390633E-01  0.6390633E-01  0.2429651E+00  0.1214825E+00  0.9035333E-01  0.9035333E-01  0.8599592E-01  0.8599592E-01  0.2163475E+00  0.1081738E+00  0.2972580E+00  0.2972580E+00  0.2502745E+00  0.3754118E+00  0.1996282E+00  0.5988845E+00  0.2432489E+00  0.7297468E+00  0.3780067E+00  0.5670099E+00  0.1998515E+00  0.5995545E+00  0.4848713E+00  0.7273068E+00  0.2203509E+00  0.6610526E+00  0.1875172E+00  0.5625517E+00  0.3398725E+00  0.5098090E+00  0.1834287E+00  0.1834287E+00  0.5498005E-01  0.1099601E+00  0.9173685E-01  0.1834737E+00  0.1311843E+00  0.1311843E+00  0.7534344E-01  0.1506869E+00  0.2492660E+00  0.2492660E+00  0.1012663E+00  0.2025327E+00  0.9544361E-01  0.1908872E+00  0.2384714E+00  0.2384714E+00  0.2016067E-01  0.2016067E-01  0.2665316E-01  0.2665316E-01  0.5599156E-01  0.2799578E-01  0.2425676E-01  0.2425676E-01  0.9283694E-01  0.4641847E-01  0.4354044E-01  0.4354044E-01  0.1678377E-01  0.1678377E-01  0.5168338E-01  0.2584169E-01  0.4931550E-01  0.4931550E-01  0.8304852E-01  0.4152426E-01  0.1977585E-01  0.1977585E-01  0.1355528E+00  0.6777638E-01  0.4276977E-01  0.4276977E-01  0.8733941E-02  0.8733941E-02  0.7469749E-01  0.3734875E-01  0.6838362E-01  0.6838362E-01  0.2611396E-01  0.5222793E-01  0.1077670E+00  0.1077670E+00  0.4542192E-01  0.9084385E-01  0.2258549E-01  0.4517099E-01  0.5620326E-01  0.5620326E-01  0.3276369E-01  0.3276369E-01  0.8428264E-01  0.4214132E-01  0.4022146E-01  0.4022146E-01  0.2774771E-01  0.2774771E-01  0.6036696E-01  0.3018348E-01  0.1571936E+00  0.1571936E+00  0.6887759E-01  0.1377552E+00  0.2979969E-01  0.5959938E-01  0.1031886E+00  0.1031886E+00  0.5531863E-01  0.5531863E-01  0.4244966E-01  0.4244966E-01  0.9255782E-01  0.4627891E-01  0.2520220E-01  0.2520220E-01  0.4553591E-01  0.2276796E-01  0.5811512E-01  0.5811512E-01
  0.4800003E+01  0.2138408E+00  0.1425605E+00  0.1910767E+00  0.1910767E+00  0.1074580E+00  0.2149160E+00  0.1353914E+00  0.2707828E+00  0.2431296E+00  0.2431296E+00  0.1101436E+00  0.2202873E+00  0.3234878E+00  0.3234878E+00  0.1454856E+00  0.2909711E+00  0.1172895E+00  0.2345789E+00  0.2698866E+00  0.2698866E+00  0.7876872E-01  0.7876872E-01  0.3271253E+00  0.1090418E+00  0.1706663E+00  0.8533315E-01  0.6373627E-01  0.6373627E-01  0.8791280E-01  0.8791280E-01  0.1492551E+00  0.7462753E-01  0.6543230E-01  0.6543230E-01  0.2502424E+00  0.1251212E+00  0.9362761E-01  0.9362761E-01  0.9020416E-01  0.9020416E-01  0.2236431E+00  0.1118215E+00  0.3085316E+00  0.3085316E+00  0.2562492E+00  0.3843738E+00  0.2049354E+00  0.6148061E+00  0.2482800E+00  0.7448400E+00  0.3872202E+00  0.5808302E+00  0.2053615E+00  0.6160845E+00  0.4939951E+00  0.7409925E+00  0.2251338E+00  0.6754014E+00  0.1908488E+00  0.5725465E+00  0.3463964E+00  0.5195947E+00  0.1882213E+00  0.1882213E+00  0.5722955E-01  0.1144591E+00  0.9631143E-01  0.1926229E+00  0.1365024E+00  0.1365024E+00  0.7781673E-01  0.1556335E+00  0.2562204E+00  0.2562204E+00  0.1040237E+00  0.2080475E+00  0.9913591E-01  0.1982718E+00  0.2454600E+00  0.2454600E+00  0.2118305E-01  0.2118305E-01  0.2842047E-01  0.2842047E-01  0.5779877E-01  0.2889939E-01  0.2549293E-01  0.2549293E-01  0.9592307E-01  0.4796154E-01  0.4407443E-01  0.4407443E-01  0.1866700E-01  0.1866700E-01  0.5342596E-01  0.2671298E-01  0.5205009E-01  0.5205009E-01  0.8551518E-01  0.4275759E-01  0.2110134E-01  0.2110134E-01  0.1398485E+00  0.6992424E-01  0.4453804E-01  0.4453804E-01  0.9992904E-02  0.9992904E-02  0.7846685E-01  0.3923342E-01  0.7083032E-01  0.7083032E-01  0.2726368E-01  0.5452737E-01  0.1112612E+00  0.1112612E+00  0.4686665E-01  0.9373330E-01  0.2347295E-01  0.4694590E-01  0.5897964E-01  0.5897964E-01  0.3373667E-01  0.3373667E-01  0.8875797E-01  0.4437898E-01  0.4099967E-01  0.4099967E-01  0.2833967E-01  0.2833967E-01  0.6287635E-01  0.3143818E-01  0.1610675E+00  0.1610675E+00  0.7079598E-01  0.1415920E+00  0.3194991E-01  0.6389982E-01  0.1069792E+00  0.1069792E+00  0.5648353E-01  0.5648353E-01  0.4326111E-01  0.4326111E-01  0.9479262E-01  0.4739631E-01  0.2561837E-01  0.2561837E-01  0.4711986E-01  0.2355993E-01  0.6047913E-01  0.6047913E-01
  0.4830003E+01  0.2212374E+00  0.1474916E+00  0.1967763E+00  0.1967763E+00  0.1109546E+00  0.2219093E+00  0.1402300E+00  0.2804599E+00  0.2497577E+00  0.2497577E+00  0.1147136E+00  0.2294271E+00  0.3315460E+00  0.3315460E+00  0.1494021E+00  0.2988043E+00  0.1207913E+00  0.2415826E+00  0.2769130E+00  0.2769130E+00  0.8153181E-01  0.8153181E-01  0.3360408E+00  0.1120136E+00  0.1754323E+00  0.8771615E-01  0.6667134E-01  0.6667134E-01  0.9374309E-01  0.9374309E-01  0.1548953E+00  0.7744763E-01  0.6706847E-01  0.6706847E-01  0.2578085E+00  0.1289043E+00  0.9695697E-01  0.9695697E-01  0.9458441E-01  0.9458441E-01  0.2314060E+00  0.1157030E+00  0.3199378E+00  0.3199378E+00  0.2622653E+00  0.3933980E+00  0.2104334E+00  0.6313000E+00  0.2532847E+00  0.7598540E+00  0.3965464E+00  0.5948194E+00  0.2110239E+00  0.6330719E+00  0.5032154E+00  0.7548231E+00  0.2299606E+00  0.6898818E+00  0.1942263E+00  0.5826790E+00  0.3531863E+00  0.5297796E+00  0.1930786E+00  0.1930786E+00  0.5960543E-01  0.1192109E+00  0.1010119E+00  0.2020237E+00  0.1418812E+00  0.1418812E+00  0.8034608E-01  0.1606922E+00  0.2633600E+00  0.2633600E+00  0.1068096E+00  0.2136193E+00  0.1028431E+00  0.2056862E+00  0.2526857E+00  0.2526857E+00  0.2240687E-01  0.2240687E-01  0.3037781E-01  0.3037781E-01  0.5980744E-01  0.2990372E-01  0.2674050E-01  0.2674050E-01  0.9899116E-01  0.4949558E-01  0.4463504E-01  0.4463504E-01  0.2060155E-01  0.2060155E-01  0.5520374E-01  0.2760187E-01  0.5488729E-01  0.5488729E-01  0.8802932E-01  0.4401466E-01  0.2246484E-01  0.2246484E-01  0.1440881E+00  0.7204407E-01  0.4661131E-01  0.4661131E-01  0.1142671E-01  0.1142671E-01  0.8227799E-01  0.4113900E-01  0.7336727E-01  0.7336727E-01  0.2844758E-01  0.5689517E-01  0.1148533E+00  0.1148533E+00  0.4834179E-01  0.9668358E-01  0.2434948E-01  0.4869897E-01  0.6181211E-01  0.6181211E-01  0.3459372E-01  0.3459372E-01  0.9308501E-01  0.4654251E-01  0.4183012E-01  0.4183012E-01  0.2901239E-01  0.2901239E-01  0.6527741E-01  0.3263871E-01  0.1651380E+00  0.1651380E+00  0.7272338E-01  0.1454468E+00  0.3417379E-01  0.6834759E-01  0.1107989E+00  0.1107989E+00  0.5761233E-01  0.5761233E-01  0.4417043E-01  0.4417043E-01  0.9723359E-01  0.4861680E-01  0.2595854E-01  0.2595854E-01  0.4873609E-01  0.2436804E-01  0.6315763E-01  0.6315763E-01
  0.4860003E+01  0.2289570E+00  0.1526380E+00  0.2026099E+00  0.2026099E+00  0.1145492E+00  0.2290985E+00  0.1451953E+00  0.2903906E+00  0.2565008E+00  0.2565008E+00  0.1194004E+00  0.2388008E+00  0.3396070E+00  0.3396070E+00  0.1533763E+00  0.3067526E+00  0.1242851E+00  0.2485701E+00  0.2840175E+00  0.2840175E+00  0.8415428E-01  0.8415428E-01  0.3451529E+00  0.1150509E+00  0.1804720E+00  0.9023600E-01  0.6951521E-01  0.6951521E-01  0.9959814E-01  0.9959814E-01  0.1607730E+00  0.8038650E-01  0.6894126E-01  0.6894126E-01  0.2655867E+00  0.1327934E+00  0.1003167E+00  0.1003167E+00  0.9910917E-01  0.9910917E-01  0.2395748E+00  0.1197874E+00  0.3316668E+00  0.3316668E+00  0.2683518E+00  0.4025277E+00  0.2160518E+00  0.6481553E+00  0.2583398E+00  0.7750193E+00  0.4061030E+00  0.6091544E+00  0.2167576E+00  0.6502730E+00  0.5126583E+00  0.7689874E+00  0.2348588E+00  0.7045765E+00  0.1976711E+00  0.5930135E+00  0.3601437E+00  0.5402157E+00  0.1980888E+00  0.1980888E+00  0.6199841E-01  0.1239968E+00  0.1056832E+00  0.2113665E+00  0.1474520E+00  0.1474520E+00  0.8304313E-01  0.1660863E+00  0.2706130E+00  0.2706130E+00  0.1095646E+00  0.2191293E+00  0.1065055E+00  0.2130110E+00  0.2600488E+00  0.2600488E+00  0.2365728E-01  0.2365728E-01  0.3249382E-01  0.3249382E-01  0.6185788E-01  0.3092894E-01  0.2799568E-01  0.2799568E-01  0.1022246E+00  0.5111230E-01  0.4513671E-01  0.4513671E-01  0.2258170E-01  0.2258170E-01  0.5702331E-01  0.2851165E-01  0.5763898E-01  0.5763898E-01  0.9055959E-01  0.4527980E-01  0.2400601E-01  0.2400601E-01  0.1485188E+00  0.7425939E-01  0.4877672E-01  0.4877672E-01  0.1299069E-01  0.1299069E-01  0.8606729E-01  0.4303364E-01  0.7592417E-01  0.7592417E-01  0.2969611E-01  0.5939221E-01  0.1186022E+00  0.1186022E+00  0.4984258E-01  0.9968517E-01  0.2531771E-01  0.5063542E-01  0.6469680E-01  0.6469680E-01  0.3547546E-01  0.3547546E-01  0.9744153E-01  0.4872077E-01  0.4264631E-01  0.4264631E-01  0.2974211E-01  0.2974211E-01  0.6779441E-01  0.3389721E-01  0.1692180E+00  0.1692180E+00  0.7462421E-01  0.1492484E+00  0.3653591E-01  0.7307183E-01  0.1147065E+00  0.1147065E+00  0.5876773E-01  0.5876773E-01  0.4509968E-01  0.4509968E-01  0.9966888E-01  0.4983444E-01  0.2636330E-01  0.2636330E-01  0.5042835E-01  0.2521417E-01  0.6605186E-01  0.6605186E-01
  0.4890003E+01  0.2367816E+00  0.1578544E+00  0.2084976E+00  0.2084976E+00  0.1182459E+00  0.2364918E+00  0.1503101E+00  0.3006202E+00  0.2633561E+00  0.2633561E+00  0.1242308E+00  0.2484615E+00  0.3478635E+00  0.3478635E+00  0.1573978E+00  0.3147956E+00  0.1279618E+00  0.2559235E+00  0.2912404E+00  0.2912404E+00  0.8665702E-01  0.8665702E-01  0.3541358E+00  0.1180452E+00  0.1856628E+00  0.9283138E-01  0.7236381E-01  0.7236381E-01  0.1056490E+00  0.1056490E+00  0.1667505E+00  0.8337525E-01  0.7097461E-01  0.7097461E-01  0.2735967E+00  0.1367983E+00  0.1038828E+00  0.1038828E+00  0.1037337E+00  0.1037337E+00  0.2479619E+00  0.1239810E+00  0.3436200E+00  0.3436200E+00  0.2747157E+00  0.4120735E+00  0.2217427E+00  0.6652281E+00  0.2634470E+00  0.7903408E+00  0.4157675E+00  0.6236511E+00  0.2227956E+00  0.6683868E+00  0.5222820E+00  0.7834229E+00  0.2399259E+00  0.7197777E+00  0.2011625E+00  0.6034877E+00  0.3673329E+00  0.5509995E+00  0.2033803E+00  0.2033803E+00  0.6445742E-01  0.1289148E+00  0.1104133E+00  0.2208265E+00  0.1531735E+00  0.1531735E+00  0.8575299E-01  0.1715060E+00  0.2780004E+00  0.2780004E+00  0.1124565E+00  0.2249130E+00  0.1102659E+00  0.2205317E+00  0.2676470E+00  0.2676470E+00  0.2501602E-01  0.2501602E-01  0.3462410E-01  0.3462410E-01  0.6396725E-01  0.3198363E-01  0.2919954E-01  0.2919954E-01  0.1054951E+00  0.5274754E-01  0.4566785E-01  0.4566785E-01  0.2444878E-01  0.2444878E-01  0.5882386E-01  0.2941193E-01  0.6052939E-01  0.6052939E-01  0.9303098E-01  0.4651549E-01  0.2558518E-01  0.2558518E-01  0.1530682E+00  0.7653409E-01  0.5101721E-01  0.5101721E-01  0.1472855E-01  0.1472855E-01  0.8997343E-01  0.4498672E-01  0.7850006E-01  0.7850006E-01  0.3104393E-01  0.6208786E-01  0.1222960E+00  0.1222960E+00  0.5133909E-01  0.1026782E+00  0.2625981E-01  0.5251962E-01  0.6770647E-01  0.6770647E-01  0.3631540E-01  0.3631540E-01  0.1017952E+00  0.5089760E-01  0.4353091E-01  0.4353091E-01  0.3048800E-01  0.3048800E-01  0.7031995E-01  0.3515998E-01  0.1734681E+00  0.1734681E+00  0.7664333E-01  0.1532867E+00  0.3896834E-01  0.7793669E-01  0.1187632E+00  0.1187632E+00  0.5994403E-01  0.5994403E-01  0.4600045E-01  0.4600045E-01  0.1023142E+00  0.5115708E-01  0.2680798E-01  0.2680798E-01  0.5238950E-01  0.2619475E-01  0.6904772E-01  0.6904772E-01
  0.4920003E+01  0.2447117E+00  0.1631411E+00  0.2143611E+00  0.2143611E+00  0.1221450E+00  0.2442899E+00  0.1554646E+00  0.3109292E+00  0.2703873E+00  0.2703873E+00  0.1290085E+00  0.2580171E+00  0.3561315E+00  0.3561315E+00  0.1614815E+00  0.3229630E+00  0.1317054E+00  0.2634108E+00  0.2985038E+00  0.2985038E+00  0.8899062E-01  0.8899062E-01  0.3632250E+00  0.1210750E+00  0.1908859E+00  0.9544293E-01  0.7513165E-01  0.7513165E-01  0.1114983E+00  0.1114983E+00  0.1729760E+00  0.8648799E-01  0.7318660E-01  0.7318660E-01  0.2818798E+00  0.1409399E+00  0.1075904E+00  0.1075904E+00  0.1083810E+00  0.1083810E+00  0.2565705E+00  0.1282853E+00  0.3558497E+00  0.3558497E+00  0.2811176E+00  0.4216764E+00  0.2275811E+00  0.6827431E+00  0.2684857E+00  0.8054571E+00  0.4256424E+00  0.6384634E+00  0.2287574E+00  0.6862722E+00  0.5321152E+00  0.7981727E+00  0.2449611E+00  0.7348834E+00  0.2046867E+00  0.6140602E+00  0.3748413E+00  0.5622621E+00  0.2088124E+00  0.2088124E+00  0.6694163E-01  0.1338833E+00  0.1150402E+00  0.2300804E+00  0.1591410E+00  0.1591410E+00  0.8859161E-01  0.1771832E+00  0.2855014E+00  0.2855014E+00  0.1154438E+00  0.2308877E+00  0.1139611E+00  0.2279222E+00  0.2754622E+00  0.2754622E+00  0.2634815E-01  0.2634815E-01  0.3692160E-01  0.3692160E-01  0.6631607E-01  0.3315803E-01  0.3041482E-01  0.3041482E-01  0.1088150E+00  0.5440749E-01  0.4623224E-01  0.4623224E-01  0.2634627E-01  0.2634627E-01  0.6074414E-01  0.3037207E-01  0.6347112E-01  0.6347112E-01  0.9546245E-01  0.4773122E-01  0.2732589E-01  0.2732589E-01  0.1577839E+00  0.7889193E-01  0.5330048E-01  0.5330048E-01  0.1659943E-01  0.1659943E-01  0.9383965E-01  0.4691983E-01  0.8125555E-01  0.8125555E-01  0.3241406E-01  0.6482813E-01  0.1261432E+00  0.1261432E+00  0.5292729E-01  0.1058546E+00  0.2723800E-01  0.5447600E-01  0.7067003E-01  0.7067003E-01  0.3711544E-01  0.3711544E-01  0.1061574E+00  0.5307872E-01  0.4446303E-01  0.4446303E-01  0.3129280E-01  0.3129280E-01  0.7276946E-01  0.3638473E-01  0.1777305E+00  0.1777305E+00  0.7865197E-01  0.1573039E+00  0.4152999E-01  0.8305998E-01  0.1228617E+00  0.1228617E+00  0.6115645E-01  0.6115645E-01  0.4697722E-01  0.4697722E-01  0.1050506E+00  0.5252531E-01  0.2717284E-01  0.2717284E-01  0.5429837E-01  0.2714918E-01  0.7215954E-01  0.7215954E-01
  0.4950004E+01  0.2527609E+00  0.1685073E+00  0.2203347E+00  0.2203347E+00  0.1260829E+00  0.2521658E+00  0.1606840E+00  0.3213681E+00  0.2774533E+00  0.2774533E+00  0.1338330E+00  0.2676660E+00  0.3645611E+00  0.3645611E+00  0.1656109E+00  0.3312218E+00  0.1356340E+00  0.2712681E+00  0.3059093E+00  0.3059093E+00  0.9116460E-01  0.9116460E-01  0.3723248E+00  0.1241082E+00  0.1960900E+00  0.9804498E-01  0.7777693E-01  0.7777693E-01  0.1172952E+00  0.1172952E+00  0.1792860E+00  0.8964300E-01  0.7569595E-01  0.7569595E-01  0.2903115E+00  0.1451558E+00  0.1114796E+00  0.1114796E+00  0.1130671E+00  0.1130671E+00  0.2655714E+00  0.1327857E+00  0.3682967E+00  0.3682967E+00  0.2877402E+00  0.4316104E+00  0.2335308E+00  0.7005922E+00  0.2737066E+00  0.8211198E+00  0.4358249E+00  0.6537372E+00  0.2348645E+00  0.7045936E+00  0.5419745E+00  0.8129616E+00  0.2501513E+00  0.7504538E+00  0.2082368E+00  0.6247106E+00  0.3823477E+00  0.5735217E+00  0.2144650E+00  0.2144650E+00  0.6964058E-01  0.1392812E+00  0.1198209E+00  0.2396418E+00  0.1654297E+00  0.1654297E+00  0.9156946E-01  0.1831389E+00  0.2931812E+00  0.2931812E+00  0.1185181E+00  0.2370361E+00  0.1176078E+00  0.2352156E+00  0.2833821E+00  0.2833821E+00  0.2786653E-01  0.2786653E-01  0.3933788E-01  0.3933788E-01  0.6869624E-01  0.3434812E-01  0.3156451E-01  0.3156451E-01  0.1122641E+00  0.5613204E-01  0.4688500E-01  0.4688500E-01  0.2818769E-01  0.2818769E-01  0.6265116E-01  0.3132558E-01  0.6622469E-01  0.6622469E-01  0.9797566E-01  0.4898783E-01  0.2908180E-01  0.2908180E-01  0.1625927E+00  0.8129633E-01  0.5576237E-01  0.5576237E-01  0.1868790E-01  0.1868790E-01  0.9774675E-01  0.4887338E-01  0.8405285E-01  0.8405285E-01  0.3392388E-01  0.6784775E-01  0.1300209E+00  0.1300209E+00  0.5454731E-01  0.1090946E+00  0.2831691E-01  0.5663382E-01  0.7371011E-01  0.7371011E-01  0.3782996E-01  0.3782996E-01  0.1107230E+00  0.5536152E-01  0.4539323E-01  0.4539323E-01  0.3220782E-01  0.3220782E-01  0.7525415E-01  0.3762707E-01  0.1822201E+00  0.1822201E+00  0.8062214E-01  0.1612443E+00  0.4413535E-01  0.8827069E-01  0.1270054E+00  0.1270054E+00  0.6236695E-01  0.6236695E-01  0.4801289E-01  0.4801289E-01  0.1078916E+00  0.5394581E-01  0.2759662E-01  0.2759662E-01  0.5637923E-01  0.2818962E-01  0.7539010E-01  0.7539010E-01
  0.4980004E+01  0.2611685E+00  0.1741123E+00  0.2262652E+00  0.2262652E+00  0.1300732E+00  0.2601463E+00  0.1660737E+00  0.3321473E+00  0.2847333E+00  0.2847333E+00  0.1387316E+00  0.2774631E+00  0.3731131E+00  0.3731131E+00  0.1697868E+00  0.3395737E+00  0.1396908E+00  0.2793817E+00  0.3134867E+00  0.3134867E+00  0.9333672E-01  0.9333672E-01  0.3815841E+00  0.1271947E+00  0.2015059E+00  0.1007529E+00  0.8055620E-01  0.8055620E-01  0.1230883E+00  0.1230883E+00  0.1857804E+00  0.9289022E-01  0.7842009E-01  0.7842009E-01  0.2989406E+00  0.1494703E+00  0.1153382E+00  0.1153382E+00  0.1177856E+00  0.1177856E+00  0.2745145E+00  0.1372572E+00  0.3809923E+00  0.3809923E+00  0.2945475E+00  0.4418213E+00  0.2395787E+00  0.7187360E+00  0.2787910E+00  0.8363729E+00  0.4459952E+00  0.6689927E+00  0.2409792E+00  0.7229376E+00  0.5521346E+00  0.8282018E+00  0.2554176E+00  0.7662529E+00  0.2118884E+00  0.6356656E+00  0.3901823E+00  0.5852736E+00  0.2204720E+00  0.2204720E+00  0.7239179E-01  0.1447836E+00  0.1244569E+00  0.2489138E+00  0.1719603E+00  0.1719603E+00  0.9464088E-01  0.1892818E+00  0.3009390E+00  0.3009390E+00  0.1217306E+00  0.2434612E+00  0.1213177E+00  0.2426354E+00  0.2913066E+00  0.2913066E+00  0.2945333E-01  0.2945333E-01  0.4188623E-01  0.4188623E-01  0.7108685E-01  0.3554343E-01  0.3274083E-01  0.3274083E-01  0.1158880E+00  0.5794401E-01  0.4749120E-01  0.4749120E-01  0.2994739E-01  0.2994739E-01  0.6464651E-01  0.3232326E-01  0.6905618E-01  0.6905618E-01  0.1005487E+00  0.5027436E-01  0.3100493E-01  0.3100493E-01  0.1674423E+00  0.8372115E-01  0.5837722E-01  0.5837722E-01  0.2083907E-01  0.2083907E-01  0.1017365E+00  0.5086826E-01  0.8695370E-01  0.8695370E-01  0.3552444E-01  0.7104887E-01  0.1339845E+00  0.1339845E+00  0.5619633E-01  0.1123927E+00  0.2936115E-01  0.5872229E-01  0.7685375E-01  0.7685375E-01  0.3856539E-01  0.3856539E-01  0.1153465E+00  0.5767327E-01  0.4644126E-01  0.4644126E-01  0.3314944E-01  0.3314944E-01  0.7774931E-01  0.3887466E-01  0.1866583E+00  0.1866583E+00  0.8265883E-01  0.1653177E+00  0.4682053E-01  0.9364107E-01  0.1312189E+00  0.1312189E+00  0.6355276E-01  0.6355276E-01  0.4907611E-01  0.4907611E-01  0.1107944E+00  0.5539719E-01  0.2800329E-01  0.2800329E-01  0.5862352E-01  0.2931176E-01  0.7868525E-01  0.7868525E-01
  0.5010004E+01  0.2696768E+00  0.1797846E+00  0.2322969E+00  0.2322969E+00  0.1343769E+00  0.2687538E+00  0.1714978E+00  0.3429956E+00  0.2921391E+00  0.2921391E+00  0.1437136E+00  0.2874273E+00  0.3817340E+00  0.3817340E+00  0.1739724E+00  0.3479448E+00  0.1437423E+00  0.2874846E+00  0.3211923E+00  0.3211923E+00  0.9535297E-01  0.9535297E-01  0.3912359E+00  0.1304120E+00  0.2068239E+00  0.1034120E+00  0.8325751E-01  0.8325751E-01  0.1288531E+00  0.1288531E+00  0.1925513E+00  0.9627566E-01  0.8134376E-01  0.8134376E-01  0.3076701E+00  0.1538350E+00  0.1192052E+00  0.1192052E+00  0.1226191E+00  0.1226191E+00  0.2835973E+00  0.1417987E+00  0.3938530E+00  0.3938530E+00  0.3014625E+00  0.4521939E+00  0.2457860E+00  0.7373580E+00  0.2838974E+00  0.8516922E+00  0.4564145E+00  0.6846215E+00  0.2471926E+00  0.7415778E+00  0.5622631E+00  0.8433945E+00  0.2607402E+00  0.7822206E+00  0.2156171E+00  0.6468516E+00  0.3982346E+00  0.5973520E+00  0.2266728E+00  0.2266728E+00  0.7524228E-01  0.1504846E+00  0.1290812E+00  0.2581625E+00  0.1787868E+00  0.1787868E+00  0.9772370E-01  0.1954474E+00  0.3088961E+00  0.3088961E+00  0.1250889E+00  0.2501779E+00  0.1249639E+00  0.2499279E+00  0.2992202E+00  0.2992202E+00  0.3100591E-01  0.3100591E-01  0.4449539E-01  0.4449539E-01  0.7354492E-01  0.3677246E-01  0.3390193E-01  0.3390193E-01  0.1196288E+00  0.5981440E-01  0.4811452E-01  0.4811452E-01  0.3161493E-01  0.3161493E-01  0.6676350E-01  0.3338175E-01  0.7195608E-01  0.7195608E-01  0.1032197E+00  0.5160983E-01  0.3297936E-01  0.3297936E-01  0.1723679E+00  0.8618397E-01  0.6107286E-01  0.6107286E-01  0.2323351E-01  0.2323351E-01  0.1057605E+00  0.5288023E-01  0.8992582E-01  0.8992582E-01  0.3723473E-01  0.7446946E-01  0.1380028E+00  0.1380028E+00  0.5792752E-01  0.1158550E+00  0.3047665E-01  0.6095331E-01  0.8019884E-01  0.8019884E-01  0.3918679E-01  0.3918679E-01  0.1201306E+00  0.6006532E-01  0.4755011E-01  0.4755011E-01  0.3417563E-01  0.3417563E-01  0.8021592E-01  0.4010796E-01  0.1911859E+00  0.1911859E+00  0.8467795E-01  0.1693559E+00  0.4953467E-01  0.9906935E-01  0.1354329E+00  0.1354329E+00  0.6483359E-01  0.6483359E-01  0.5017071E-01  0.5017071E-01  0.1139737E+00  0.5698683E-01  0.2848027E-01  0.2848027E-01  0.6092007E-01  0.3046003E-01  0.8202697E-01  0.8202697E-01
  0.5040004E+01  0.2784155E+00  0.1856103E+00  0.2384606E+00  0.2384606E+00  0.1387618E+00  0.2775236E+00  0.1768844E+00  0.3537688E+00  0.2998359E+00  0.2998359E+00  0.1488577E+00  0.2977154E+00  0.3905649E+00  0.3905649E+00  0.1782126E+00  0.3564252E+00  0.1479592E+00  0.2959183E+00  0.3292114E+00  0.3292114E+00  0.9742623E-01  0.9742623E-01  0.4010330E+00  0.1336777E+00  0.2123397E+00  0.1061698E+00  0.8609281E-01  0.8609281E-01  0.1345779E+00  0.1345779E+00  0.1997137E+00  0.9985685E-01  0.8439379E-01  0.8439379E-01  0.3166510E+00  0.1583255E+00  0.1232823E+00  0.1232823E+00  0.1272759E+00  0.1272759E+00  0.2930248E+00  0.1465124E+00  0.4068516E+00  0.4068516E+00  0.3085353E+00  0.4628030E+00  0.2519613E+00  0.7558839E+00  0.2890428E+00  0.8671286E+00  0.4670890E+00  0.7006333E+00  0.2533228E+00  0.7599686E+00  0.5725263E+00  0.8587893E+00  0.2663029E+00  0.7989086E+00  0.2192777E+00  0.6578333E+00  0.4064828E+00  0.6097243E+00  0.2330275E+00  0.2330275E+00  0.7822628E-01  0.1564526E+00  0.1337256E+00  0.2674512E+00  0.1859985E+00  0.1859985E+00  0.1009210E+00  0.2018420E+00  0.3169247E+00  0.3169247E+00  0.1285248E+00  0.2570495E+00  0.1288287E+00  0.2576574E+00  0.3073303E+00  0.3073303E+00  0.3276182E-01  0.3276182E-01  0.4713305E-01  0.4713305E-01  0.7607902E-01  0.3803951E-01  0.3504688E-01  0.3504688E-01  0.1236566E+00  0.6182829E-01  0.4879673E-01  0.4879673E-01  0.3321310E-01  0.3321310E-01  0.6894505E-01  0.3447253E-01  0.7481229E-01  0.7481229E-01  0.1058250E+00  0.5291251E-01  0.3500321E-01  0.3500321E-01  0.1773516E+00  0.8867580E-01  0.6389770E-01  0.6389770E-01  0.2565359E-01  0.2565359E-01  0.1097645E+00  0.5488224E-01  0.9306234E-01  0.9306234E-01  0.3901248E-01  0.7802496E-01  0.1421142E+00  0.1421142E+00  0.5971717E-01  0.1194343E+00  0.3164108E-01  0.6328216E-01  0.8356147E-01  0.8356147E-01  0.3990320E-01  0.3990320E-01  0.1249375E+00  0.6246876E-01  0.4873306E-01  0.4873306E-01  0.3514005E-01  0.3514005E-01  0.8268354E-01  0.4134177E-01  0.1956479E+00  0.1956479E+00  0.8670942E-01  0.1734188E+00  0.5231867E-01  0.1046373E+00  0.1397814E+00  0.1397814E+00  0.6615813E-01  0.6615813E-01  0.5130425E-01  0.5130425E-01  0.1172432E+00  0.5862159E-01  0.2898766E-01  0.2898766E-01  0.6327933E-01  0.3163967E-01  0.8535252E-01  0.8535252E-01
  0.5070004E+01  0.2873362E+00  0.1915575E+00  0.2447208E+00  0.2447208E+00  0.1433334E+00  0.2866667E+00  0.1822919E+00  0.3645837E+00  0.3075649E+00  0.3075649E+00  0.1540466E+00  0.3080933E+00  0.3994629E+00  0.3994629E+00  0.1825010E+00  0.3650021E+00  0.1524455E+00  0.3048910E+00  0.3372710E+00  0.3372710E+00  0.9970663E-01  0.9970663E-01  0.4109243E+00  0.1369747E+00  0.2179704E+00  0.1089852E+00  0.8893096E-01  0.8893096E-01  0.1400583E+00  0.1400583E+00  0.2067012E+00  0.1033506E+00  0.8763101E-01  0.8763101E-01  0.3258930E+00  0.1629465E+00  0.1276113E+00  0.1276113E+00  0.1320733E+00  0.1320733E+00  0.3022491E+00  0.1511246E+00  0.4202193E+00  0.4202193E+00  0.3158110E+00  0.4737166E+00  0.2581184E+00  0.7743551E+00  0.2942347E+00  0.8827041E+00  0.4777807E+00  0.7166708E+00  0.2594463E+00  0.7783391E+00  0.5828262E+00  0.8742391E+00  0.2718609E+00  0.8155828E+00  0.2230785E+00  0.6692358E+00  0.4150126E+00  0.6225190E+00  0.2397043E+00  0.2397043E+00  0.8123310E-01  0.1624662E+00  0.1382876E+00  0.2765753E+00  0.1934981E+00  0.1934981E+00  0.1042271E+00  0.2084543E+00  0.3250691E+00  0.3250691E+00  0.1320637E+00  0.2641273E+00  0.1327171E+00  0.2654343E+00  0.3153604E+00  0.3153604E+00  0.3450631E-01  0.3450631E-01  0.4970706E-01  0.4970706E-01  0.7854566E-01  0.3927283E-01  0.3621845E-01  0.3621845E-01  0.1276074E+00  0.6380370E-01  0.4942479E-01  0.4942479E-01  0.3482743E-01  0.3482743E-01  0.7123303E-01  0.3561651E-01  0.7774070E-01  0.7774070E-01  0.1086118E+00  0.5430592E-01  0.3719810E-01  0.3719810E-01  0.1825860E+00  0.9129302E-01  0.6667978E-01  0.6667978E-01  0.2816108E-01  0.2816108E-01  0.1139348E+00  0.5696738E-01  0.9636226E-01  0.9636226E-01  0.4088100E-01  0.8176199E-01  0.1462607E+00  0.1462607E+00  0.6146928E-01  0.1229386E+00  0.3278460E-01  0.6556920E-01  0.8698875E-01  0.8698875E-01  0.4053030E-01  0.4053030E-01  0.1298452E+00  0.6492258E-01  0.4999584E-01  0.4999584E-01  0.3619378E-01  0.3619378E-01  0.8526893E-01  0.4263446E-01  0.2002951E+00  0.2002951E+00  0.8875704E-01  0.1775141E+00  0.5512023E-01  0.1102405E+00  0.1441417E+00  0.1441417E+00  0.6756627E-01  0.6756627E-01  0.5249767E-01  0.5249767E-01  0.1205308E+00  0.6026538E-01  0.2952546E-01  0.2952546E-01  0.6589705E-01  0.3294852E-01  0.8861822E-01  0.8861822E-01
  0.5100005E+01  0.2965784E+00  0.1977190E+00  0.2511050E+00  0.2511050E+00  0.1481845E+00  0.2963690E+00  0.1877677E+00  0.3755355E+00  0.3155924E+00  0.3155924E+00  0.1592650E+00  0.3185299E+00  0.4086784E+00  0.4086784E+00  0.1868325E+00  0.3736649E+00  0.1570835E+00  0.3141671E+00  0.3456442E+00  0.3456442E+00  0.1020288E+00  0.1020288E+00  0.4209162E+00  0.1403054E+00  0.2235354E+00  0.1117677E+00  0.9194870E-01  0.9194870E-01  0.1453926E+00  0.1453926E+00  0.2138712E+00  0.1069356E+00  0.9099936E-01  0.9099936E-01  0.3355450E+00  0.1677725E+00  0.1319318E+00  0.1319318E+00  0.1368375E+00  0.1368375E+00  0.3116157E+00  0.1558078E+00  0.4336410E+00  0.4336410E+00  0.3232416E+00  0.4848625E+00  0.2645029E+00  0.7935085E+00  0.2995352E+00  0.8986058E+00  0.4884207E+00  0.7326308E+00  0.2655427E+00  0.7966283E+00  0.5932534E+00  0.8898800E+00  0.2774932E+00  0.8324797E+00  0.2268851E+00  0.6806554E+00  0.4237408E+00  0.6356112E+00  0.2464629E+00  0.2464629E+00  0.8440616E-01  0.1688123E+00  0.1428792E+00  0.2857584E+00  0.2013032E+00  0.2013032E+00  0.1076211E+00  0.2152423E+00  0.3335282E+00  0.3335282E+00  0.1356662E+00  0.2713324E+00  0.1367240E+00  0.2734480E+00  0.3235268E+00  0.3235268E+00  0.3629262E-01  0.3629262E-01  0.5224211E-01  0.5224211E-01  0.8119760E-01  0.4059880E-01  0.3736814E-01  0.3736814E-01  0.1317330E+00  0.6586652E-01  0.5018967E-01  0.5018967E-01  0.3635341E-01  0.3635341E-01  0.7353054E-01  0.3676527E-01  0.8071664E-01  0.8071664E-01  0.1115013E+00  0.5575065E-01  0.3942910E-01  0.3942910E-01  0.1878889E+00  0.9394446E-01  0.6957114E-01  0.6957114E-01  0.3078733E-01  0.3078733E-01  0.1181468E+00  0.5907342E-01  0.9976670E-01  0.9976670E-01  0.4278893E-01  0.8557785E-01  0.1506310E+00  0.1506310E+00  0.6323137E-01  0.1264627E+00  0.3404501E-01  0.6809002E-01  0.9042552E-01  0.9042552E-01  0.4128853E-01  0.4128853E-01  0.1347528E+00  0.6737639E-01  0.5137358E-01  0.5137358E-01  0.3733302E-01  0.3733302E-01  0.8783346E-01  0.4391673E-01  0.2051599E+00  0.2051599E+00  0.9084125E-01  0.1816825E+00  0.5799878E-01  0.1159976E+00  0.1486840E+00  0.1486840E+00  0.6897060E-01  0.6897060E-01  0.5360367E-01  0.5360367E-01  0.1239096E+00  0.6195478E-01  0.3010126E-01  0.3010126E-01  0.6867436E-01  0.3433718E-01  0.9184784E-01  0.9184784E-01
  0.5130005E+01  0.3060459E+00  0.2040306E+00  0.2575751E+00  0.2575751E+00  0.1532688E+00  0.3065375E+00  0.1932708E+00  0.3865415E+00  0.3237078E+00  0.3237078E+00  0.1645074E+00  0.3290147E+00  0.4180014E+00  0.4180014E+00  0.1912203E+00  0.3824405E+00  0.1617672E+00  0.3235343E+00  0.3541106E+00  0.3541106E+00  0.1046646E+00  0.1046646E+00  0.4312209E+00  0.1437403E+00  0.2291139E+00  0.1145569E+00  0.9503959E-01  0.9503959E-01  0.1506205E+00  0.1506205E+00  0.2213176E+00  0.1106588E+00  0.9453873E-01  0.9453873E-01  0.3450415E+00  0.1725208E+00  0.1365021E+00  0.1365021E+00  0.1415513E+00  0.1415513E+00  0.3211426E+00  0.1605713E+00  0.4472547E+00  0.4472547E+00  0.3308721E+00  0.4963083E+00  0.2708675E+00  0.8126025E+00  0.3047047E+00  0.9141142E+00  0.4991427E+00  0.7487139E+00  0.2715354E+00  0.8146062E+00  0.6037920E+00  0.9056878E+00  0.2831670E+00  0.8495011E+00  0.2308167E+00  0.6924503E+00  0.4328419E+00  0.6492629E+00  0.2533012E+00  0.2533012E+00  0.8763910E-01  0.1752782E+00  0.1475336E+00  0.2950672E+00  0.2092449E+00  0.2092449E+00  0.1111672E+00  0.2223343E+00  0.3419856E+00  0.3419856E+00  0.1395700E+00  0.2791401E+00  0.1408900E+00  0.2817799E+00  0.3317748E+00  0.3317748E+00  0.3802762E-01  0.3802762E-01  0.5485791E-01  0.5485791E-01  0.8401581E-01  0.4200790E-01  0.3857866E-01  0.3857866E-01  0.1359423E+00  0.6797115E-01  0.5102201E-01  0.5102201E-01  0.3791644E-01  0.3791644E-01  0.7592688E-01  0.3796344E-01  0.8370016E-01  0.8370016E-01  0.1145865E+00  0.5729324E-01  0.4166295E-01  0.4166295E-01  0.1931947E+00  0.9659733E-01  0.7256797E-01  0.7256797E-01  0.3348295E-01  0.3348295E-01  0.1222819E+00  0.6114097E-01  0.1033422E+00  0.1033422E+00  0.4477476E-01  0.8954953E-01  0.1551562E+00  0.1551562E+00  0.6509513E-01  0.1301903E+00  0.3531969E-01  0.7063937E-01  0.9395207E-01  0.9395207E-01  0.4207908E-01  0.4207908E-01  0.1397098E+00  0.6985491E-01  0.5283115E-01  0.5283115E-01  0.3842001E-01  0.3842001E-01  0.9053004E-01  0.4526502E-01  0.2100942E+00  0.2100942E+00  0.9302663E-01  0.1860533E+00  0.6085497E-01  0.1217099E+00  0.1533175E+00  0.1533175E+00  0.7050036E-01  0.7050036E-01  0.5482369E-01  0.5482369E-01  0.1275430E+00  0.6377150E-01  0.3068657E-01  0.3068657E-01  0.7160181E-01  0.3580090E-01  0.9516769E-01  0.9516769E-01
[truncated: 1,813,841 more chars]
