# Supplementary material for: Visualising reaction complexes in amine-based unloaded and CO2-loaded carbon capture solutions
Source: Nat Commun. 2026 Mar 12;17:3828. doi: 10.1038/s41467-026-70391-6 (PMC13121631; doi:10.1038/s41467-026-70391-6)
Supplement: Supplementary file 3 — Source Data [file 41467_2026_70391_MOESM3_ESM.zip › Source data/NaCarb130624box.EPSR.z02]

#    r              C2a-N1c        N1c-C2a        C2a-O1c        O1c-C2a        C2a-H2c        H2c-C2a        C2a-C3c        C3c-C2a        C2a-O2c        O2c-C2a        H1a-H1a        H1a-H1a        H1a-N1a        N1a-H1a        H1a-O1a        O1a-H1a        H1a-H2a        H2a-H1a        H1a-C1z        C1z-H1a        H1a-N1z        N1z-H1a        H1a-H1z        H1z-H1a        H1a-C2z        C2z-H1a        H1a-H2z        H2z-H1a        H1a-O1z        O1z-H1a        H1a-C1c        C1c-H1a        H1a-C2c        C2c-H1a        H1a-H1c        H1c-H1a        H1a-N1c        N1c-H1a        H1a-O1c        O1c-H1a        H1a-H2c        H2c-H1a        H1a-C3c        C3c-H1a        H1a-O2c        O2c-H1a        N1a-N1a        N1a-N1a        N1a-O1a        O1a-N1a        N1a-H2a        H2a-N1a        N1a-C1z        C1z-N1a        N1a-N1z        N1z-N1a        N1a-H1z        H1z-N1a        N1a-C2z        C2z-N1a        N1a-H2z        H2z-N1a        N1a-O1z        O1z-N1a        N1a-C1c        C1c-N1a        N1a-C2c        C2c-N1a        N1a-H1c        H1c-N1a        N1a-N1c        N1c-N1a        N1a-O1c        O1c-N1a        N1a-H2c        H2c-N1a        N1a-C3c        C3c-N1a        N1a-O2c        O2c-N1a        O1a-O1a        O1a-O1a        O1a-H2a        H2a-O1a        O1a-C1z        C1z-O1a        O1a-N1z        N1z-O1a        O1a-H1z        H1z-O1a        O1a-C2z        C2z-O1a        O1a-H2z        H2z-O1a        O1a-O1z        O1z-O1a        O1a-C1c        C1c-O1a        O1a-C2c        C2c-O1a        O1a-H1c        H1c-O1a        O1a-N1c        N1c-O1a        O1a-O1c        O1c-O1a        O1a-H2c        H2c-O1a        O1a-C3c        C3c-O1a        O1a-O2c        O2c-O1a        H2a-H2a        H2a-H2a        H2a-C1z        C1z-H2a        H2a-N1z        N1z-H2a        H2a-H1z        H1z-H2a        H2a-C2z        C2z-H2a        H2a-H2z        H2z-H2a        H2a-O1z        O1z-H2a        H2a-C1c        C1c-H2a        H2a-C2c        C2c-H2a        H2a-H1c        H1c-H2a        H2a-N1c        N1c-H2a        H2a-O1c        O1c-H2a        H2a-H2c        H2c-H2a        H2a-C3c        C3c-H2a        H2a-O2c        O2c-H2a        C1z-C1z        C1z-C1z        C1z-N1z        N1z-C1z        C1z-H1z        H1z-C1z        C1z-C2z        C2z-C1z        C1z-H2z        H2z-C1z        C1z-O1z        O1z-C1z        C1z-C1c        C1c-C1z        C1z-C2c        C2c-C1z        C1z-H1c        H1c-C1z        C1z-N1c        N1c-C1z        C1z-O1c        O1c-C1z        C1z-H2c        H2c-C1z        C1z-C3c        C3c-C1z        C1z-O2c        O2c-C1z        N1z-N1z        N1z-N1z        N1z-H1z        H1z-N1z        N1z-C2z        C2z-N1z        N1z-H2z        H2z-N1z        N1z-O1z        O1z-N1z        N1z-C1c        C1c-N1z        N1z-C2c        C2c-N1z        N1z-H1c        H1c-N1z        N1z-N1c        N1c-N1z        N1z-O1c        O1c-N1z        N1z-H2c        H2c-N1z        N1z-C3c        C3c-N1z        N1z-O2c        O2c-N1z        H1z-H1z        H1z-H1z        H1z-C2z        C2z-H1z    
  0.0000000E+00  0.0000000E+00  0.0000000E+00  0.0000000E+00  0.0000000E+00  0.0000000E+00  0.0000000E+00  0.0000000E+00  0.0000000E+00  0.0000000E+00  0.0000000E+00  0.0000000E+00  0.0000000E+00  0.0000000E+00  0.0000000E+00  0.0000000E+00  0.0000000E+00  0.0000000E+00  0.0000000E+00  0.0000000E+00  0.0000000E+00  0.0000000E+00  0.0000000E+00  0.0000000E+00  0.0000000E+00  0.0000000E+00  0.0000000E+00  0.0000000E+00  0.0000000E+00  0.0000000E+00  0.0000000E+00  0.0000000E+00  0.0000000E+00  0.0000000E+00  0.0000000E+00  0.0000000E+00  0.0000000E+00  0.0000000E+00  0.0000000E+00  0.0000000E+00  0.0000000E+00  0.0000000E+00  0.0000000E+00  0.0000000E+00  0.0000000E+00  0.0000000E+00  0.0000000E+00  0.0000000E+00  0.0000000E+00  0.0000000E+00  0.0000000E+00  0.0000000E+00  0.0000000E+00  0.0000000E+00  0.0000000E+00  0.0000000E+00  0.0000000E+00  0.0000000E+00  0.0000000E+00  0.0000000E+00  0.0000000E+00  0.0000000E+00  0.0000000E+00  0.0000000E+00  0.0000000E+00  0.0000000E+00  0.0000000E+00  0.0000000E+00  0.0000000E+00  0.0000000E+00  0.0000000E+00  0.0000000E+00  0.0000000E+00  0.0000000E+00  0.0000000E+00  0.0000000E+00  0.0000000E+00  0.0000000E+00  0.0000000E+00  0.0000000E+00  0.0000000E+00  0.0000000E+00  0.0000000E+00  0.0000000E+00  0.0000000E+00  0.0000000E+00  0.0000000E+00  0.0000000E+00  0.0000000E+00  0.0000000E+00  0.0000000E+00  0.0000000E+00  0.0000000E+00  0.0000000E+00  0.0000000E+00  0.0000000E+00  0.0000000E+00  0.0000000E+00  0.0000000E+00  0.0000000E+00  0.0000000E+00  0.0000000E+00  0.0000000E+00  0.0000000E+00  0.0000000E+00  0.0000000E+00  0.0000000E+00  0.0000000E+00  0.0000000E+00  0.0000000E+00  0.0000000E+00  0.0000000E+00  0.0000000E+00  0.0000000E+00  0.0000000E+00  0.0000000E+00  0.0000000E+00  0.0000000E+00  0.0000000E+00  0.0000000E+00  0.0000000E+00  0.0000000E+00  0.0000000E+00  0.0000000E+00  0.0000000E+00  0.0000000E+00  0.0000000E+00  0.0000000E+00  0.0000000E+00  0.0000000E+00  0.0000000E+00  0.0000000E+00  0.0000000E+00  0.0000000E+00  0.0000000E+00  0.0000000E+00  0.0000000E+00  0.0000000E+00  0.0000000E+00  0.0000000E+00  0.0000000E+00  0.0000000E+00  0.0000000E+00  0.0000000E+00  0.0000000E+00  0.0000000E+00  0.0000000E+00  0.0000000E+00  0.0000000E+00  0.0000000E+00  0.0000000E+00  0.0000000E+00  0.0000000E+00  0.0000000E+00  0.0000000E+00  0.0000000E+00  0.0000000E+00  0.0000000E+00  0.0000000E+00  0.0000000E+00  0.0000000E+00  0.0000000E+00  0.0000000E+00  0.0000000E+00  0.0000000E+00  0.0000000E+00  0.0000000E+00  0.0000000E+00  0.0000000E+00  0.0000000E+00  0.0000000E+00  0.0000000E+00  0.0000000E+00  0.0000000E+00  0.0000000E+00  0.0000000E+00  0.0000000E+00  0.0000000E+00  0.0000000E+00  0.0000000E+00  0.0000000E+00  0.0000000E+00  0.0000000E+00  0.0000000E+00  0.0000000E+00  0.0000000E+00  0.0000000E+00  0.0000000E+00  0.0000000E+00  0.0000000E+00  0.0000000E+00  0.0000000E+00  0.0000000E+00  0.0000000E+00  0.0000000E+00  0.0000000E+00  0.0000000E+00  0.0000000E+00  0.0000000E+00  0.0000000E+00  0.0000000E+00
  0.7500000E-02  0.0000000E+00  0.0000000E+00  0.0000000E+00  0.0000000E+00  0.0000000E+00  0.0000000E+00  0.0000000E+00  0.0000000E+00  0.0000000E+00  0.0000000E+00  0.0000000E+00  0.0000000E+00  0.0000000E+00  0.0000000E+00  0.0000000E+00  0.0000000E+00  0.0000000E+00  0.0000000E+00  0.0000000E+00  0.0000000E+00  0.0000000E+00  0.0000000E+00  0.0000000E+00  0.0000000E+00  0.0000000E+00  0.0000000E+00  0.0000000E+00  0.0000000E+00  0.0000000E+00  0.0000000E+00  0.0000000E+00  0.0000000E+00  0.0000000E+00  0.0000000E+00  0.0000000E+00  0.0000000E+00  0.0000000E+00  0.0000000E+00  0.0000000E+00  0.0000000E+00  0.0000000E+00  0.0000000E+00  0.0000000E+00  0.0000000E+00  0.0000000E+00  0.0000000E+00  0.0000000E+00  0.0000000E+00  0.0000000E+00  0.0000000E+00  0.0000000E+00  0.0000000E+00  0.0000000E+00  0.0000000E+00  0.0000000E+00  0.0000000E+00  0.0000000E+00  0.0000000E+00  0.0000000E+00  0.0000000E+00  0.0000000E+00  0.0000000E+00  0.0000000E+00  0.0000000E+00  0.0000000E+00  0.0000000E+00  0.0000000E+00  0.0000000E+00  0.0000000E+00  0.0000000E+00  0.0000000E+00  0.0000000E+00  0.0000000E+00  0.0000000E+00  0.0000000E+00  0.0000000E+00  0.0000000E+00  0.0000000E+00  0.0000000E+00  0.0000000E+00  0.0000000E+00  0.0000000E+00  0.0000000E+00  0.0000000E+00  0.0000000E+00  0.0000000E+00  0.0000000E+00  0.0000000E+00  0.0000000E+00  0.0000000E+00  0.0000000E+00  0.0000000E+00  0.0000000E+00  0.0000000E+00  0.0000000E+00  0.0000000E+00  0.0000000E+00  0.0000000E+00  0.0000000E+00  0.0000000E+00  0.0000000E+00  0.0000000E+00  0.0000000E+00  0.0000000E+00  0.0000000E+00  0.0000000E+00  0.0000000E+00  0.0000000E+00  0.0000000E+00  0.0000000E+00  0.0000000E+00  0.0000000E+00  0.0000000E+00  0.0000000E+00  0.0000000E+00  0.0000000E+00  0.0000000E+00  0.0000000E+00  0.0000000E+00  0.0000000E+00  0.0000000E+00  0.0000000E+00  0.0000000E+00  0.0000000E+00  0.0000000E+00  0.0000000E+00  0.0000000E+00  0.0000000E+00  0.0000000E+00  0.0000000E+00  0.0000000E+00  0.0000000E+00  0.0000000E+00  0.0000000E+00  0.0000000E+00  0.0000000E+00  0.0000000E+00  0.0000000E+00  0.0000000E+00  0.0000000E+00  0.0000000E+00  0.0000000E+00  0.0000000E+00  0.0000000E+00  0.0000000E+00  0.0000000E+00  0.0000000E+00  0.0000000E+00  0.0000000E+00  0.0000000E+00  0.0000000E+00  0.0000000E+00  0.0000000E+00  0.0000000E+00  0.0000000E+00  0.0000000E+00  0.0000000E+00  0.0000000E+00  0.0000000E+00  0.0000000E+00  0.0000000E+00  0.0000000E+00  0.0000000E+00  0.0000000E+00  0.0000000E+00  0.0000000E+00  0.0000000E+00  0.0000000E+00  0.0000000E+00  0.0000000E+00  0.0000000E+00  0.0000000E+00  0.0000000E+00  0.0000000E+00  0.0000000E+00  0.0000000E+00  0.0000000E+00  0.0000000E+00  0.0000000E+00  0.0000000E+00  0.0000000E+00  0.0000000E+00  0.0000000E+00  0.0000000E+00  0.0000000E+00  0.0000000E+00  0.0000000E+00  0.0000000E+00  0.0000000E+00  0.0000000E+00  0.0000000E+00  0.0000000E+00  0.0000000E+00  0.0000000E+00  0.0000000E+00  0.0000000E+00  0.0000000E+00  0.0000000E+00  0.0000000E+00  0.0000000E+00
  0.3000000E-01  0.0000000E+00  0.0000000E+00  0.0000000E+00  0.0000000E+00  0.0000000E+00  0.0000000E+00  0.0000000E+00  0.0000000E+00  0.0000000E+00  0.0000000E+00  0.0000000E+00  0.0000000E+00  0.0000000E+00  0.0000000E+00  0.0000000E+00  0.0000000E+00  0.0000000E+00  0.0000000E+00  0.0000000E+00  0.0000000E+00  0.0000000E+00  0.0000000E+00  0.0000000E+00  0.0000000E+00  0.0000000E+00  0.0000000E+00  0.0000000E+00  0.0000000E+00  0.0000000E+00  0.0000000E+00  0.0000000E+00  0.0000000E+00  0.0000000E+00  0.0000000E+00  0.0000000E+00  0.0000000E+00  0.0000000E+00  0.0000000E+00  0.0000000E+00  0.0000000E+00  0.0000000E+00  0.0000000E+00  0.0000000E+00  0.0000000E+00  0.0000000E+00  0.0000000E+00  0.0000000E+00  0.0000000E+00  0.0000000E+00  0.0000000E+00  0.0000000E+00  0.0000000E+00  0.0000000E+00  0.0000000E+00  0.0000000E+00  0.0000000E+00  0.0000000E+00  0.0000000E+00  0.0000000E+00  0.0000000E+00  0.0000000E+00  0.0000000E+00  0.0000000E+00  0.0000000E+00  0.0000000E+00  0.0000000E+00  0.0000000E+00  0.0000000E+00  0.0000000E+00  0.0000000E+00  0.0000000E+00  0.0000000E+00  0.0000000E+00  0.0000000E+00  0.0000000E+00  0.0000000E+00  0.0000000E+00  0.0000000E+00  0.0000000E+00  0.0000000E+00  0.0000000E+00  0.0000000E+00  0.0000000E+00  0.0000000E+00  0.0000000E+00  0.0000000E+00  0.0000000E+00  0.0000000E+00  0.0000000E+00  0.0000000E+00  0.0000000E+00  0.0000000E+00  0.0000000E+00  0.0000000E+00  0.0000000E+00  0.0000000E+00  0.0000000E+00  0.0000000E+00  0.0000000E+00  0.0000000E+00  0.0000000E+00  0.0000000E+00  0.0000000E+00  0.0000000E+00  0.0000000E+00  0.0000000E+00  0.0000000E+00  0.0000000E+00  0.0000000E+00  0.0000000E+00  0.0000000E+00  0.0000000E+00  0.0000000E+00  0.0000000E+00  0.0000000E+00  0.0000000E+00  0.0000000E+00  0.0000000E+00  0.0000000E+00  0.0000000E+00  0.0000000E+00  0.0000000E+00  0.0000000E+00  0.0000000E+00  0.0000000E+00  0.0000000E+00  0.0000000E+00  0.0000000E+00  0.0000000E+00  0.0000000E+00  0.0000000E+00  0.0000000E+00  0.0000000E+00  0.0000000E+00  0.0000000E+00  0.0000000E+00  0.0000000E+00  0.0000000E+00  0.0000000E+00  0.0000000E+00  0.0000000E+00  0.0000000E+00  0.0000000E+00  0.0000000E+00  0.0000000E+00  0.0000000E+00  0.0000000E+00  0.0000000E+00  0.0000000E+00  0.0000000E+00  0.0000000E+00  0.0000000E+00  0.0000000E+00  0.0000000E+00  0.0000000E+00  0.0000000E+00  0.0000000E+00  0.0000000E+00  0.0000000E+00  0.0000000E+00  0.0000000E+00  0.0000000E+00  0.0000000E+00  0.0000000E+00  0.0000000E+00  0.0000000E+00  0.0000000E+00  0.0000000E+00  0.0000000E+00  0.0000000E+00  0.0000000E+00  0.0000000E+00  0.0000000E+00  0.0000000E+00  0.0000000E+00  0.0000000E+00  0.0000000E+00  0.0000000E+00  0.0000000E+00  0.0000000E+00  0.0000000E+00  0.0000000E+00  0.0000000E+00  0.0000000E+00  0.0000000E+00  0.0000000E+00  0.0000000E+00  0.0000000E+00  0.0000000E+00  0.0000000E+00  0.0000000E+00  0.0000000E+00  0.0000000E+00  0.0000000E+00  0.0000000E+00  0.0000000E+00  0.0000000E+00  0.0000000E+00  0.0000000E+00  0.0000000E+00
  0.5999999E-01  0.0000000E+00  0.0000000E+00  0.0000000E+00  0.0000000E+00  0.0000000E+00  0.0000000E+00  0.0000000E+00  0.0000000E+00  0.0000000E+00  0.0000000E+00  0.0000000E+00  0.0000000E+00  0.0000000E+00  0.0000000E+00  0.0000000E+00  0.0000000E+00  0.0000000E+00  0.0000000E+00  0.0000000E+00  0.0000000E+00  0.0000000E+00  0.0000000E+00  0.0000000E+00  0.0000000E+00  0.0000000E+00  0.0000000E+00  0.0000000E+00  0.0000000E+00  0.0000000E+00  0.0000000E+00  0.0000000E+00  0.0000000E+00  0.0000000E+00  0.0000000E+00  0.0000000E+00  0.0000000E+00  0.0000000E+00  0.0000000E+00  0.0000000E+00  0.0000000E+00  0.0000000E+00  0.0000000E+00  0.0000000E+00  0.0000000E+00  0.0000000E+00  0.0000000E+00  0.0000000E+00  0.0000000E+00  0.0000000E+00  0.0000000E+00  0.0000000E+00  0.0000000E+00  0.0000000E+00  0.0000000E+00  0.0000000E+00  0.0000000E+00  0.0000000E+00  0.0000000E+00  0.0000000E+00  0.0000000E+00  0.0000000E+00  0.0000000E+00  0.0000000E+00  0.0000000E+00  0.0000000E+00  0.0000000E+00  0.0000000E+00  0.0000000E+00  0.0000000E+00  0.0000000E+00  0.0000000E+00  0.0000000E+00  0.0000000E+00  0.0000000E+00  0.0000000E+00  0.0000000E+00  0.0000000E+00  0.0000000E+00  0.0000000E+00  0.0000000E+00  0.0000000E+00  0.0000000E+00  0.0000000E+00  0.0000000E+00  0.0000000E+00  0.0000000E+00  0.0000000E+00  0.0000000E+00  0.0000000E+00  0.0000000E+00  0.0000000E+00  0.0000000E+00  0.0000000E+00  0.0000000E+00  0.0000000E+00  0.0000000E+00  0.0000000E+00  0.0000000E+00  0.0000000E+00  0.0000000E+00  0.0000000E+00  0.0000000E+00  0.0000000E+00  0.0000000E+00  0.0000000E+00  0.0000000E+00  0.0000000E+00  0.0000000E+00  0.0000000E+00  0.0000000E+00  0.0000000E+00  0.0000000E+00  0.0000000E+00  0.0000000E+00  0.0000000E+00  0.0000000E+00  0.0000000E+00  0.0000000E+00  0.0000000E+00  0.0000000E+00  0.0000000E+00  0.0000000E+00  0.0000000E+00  0.0000000E+00  0.0000000E+00  0.0000000E+00  0.0000000E+00  0.0000000E+00  0.0000000E+00  0.0000000E+00  0.0000000E+00  0.0000000E+00  0.0000000E+00  0.0000000E+00  0.0000000E+00  0.0000000E+00  0.0000000E+00  0.0000000E+00  0.0000000E+00  0.0000000E+00  0.0000000E+00  0.0000000E+00  0.0000000E+00  0.0000000E+00  0.0000000E+00  0.0000000E+00  0.0000000E+00  0.0000000E+00  0.0000000E+00  0.0000000E+00  0.0000000E+00  0.0000000E+00  0.0000000E+00  0.0000000E+00  0.0000000E+00  0.0000000E+00  0.0000000E+00  0.0000000E+00  0.0000000E+00  0.0000000E+00  0.0000000E+00  0.0000000E+00  0.0000000E+00  0.0000000E+00  0.0000000E+00  0.0000000E+00  0.0000000E+00  0.0000000E+00  0.0000000E+00  0.0000000E+00  0.0000000E+00  0.0000000E+00  0.0000000E+00  0.0000000E+00  0.0000000E+00  0.0000000E+00  0.0000000E+00  0.0000000E+00  0.0000000E+00  0.0000000E+00  0.0000000E+00  0.0000000E+00  0.0000000E+00  0.0000000E+00  0.0000000E+00  0.0000000E+00  0.0000000E+00  0.0000000E+00  0.0000000E+00  0.0000000E+00  0.0000000E+00  0.0000000E+00  0.0000000E+00  0.0000000E+00  0.0000000E+00  0.0000000E+00  0.0000000E+00  0.0000000E+00  0.0000000E+00  0.0000000E+00
  0.9000000E-01  0.0000000E+00  0.0000000E+00  0.0000000E+00  0.0000000E+00  0.0000000E+00  0.0000000E+00  0.0000000E+00  0.0000000E+00  0.0000000E+00  0.0000000E+00  0.0000000E+00  0.0000000E+00  0.0000000E+00  0.0000000E+00  0.0000000E+00  0.0000000E+00  0.0000000E+00  0.0000000E+00  0.0000000E+00  0.0000000E+00  0.0000000E+00  0.0000000E+00  0.0000000E+00  0.0000000E+00  0.0000000E+00  0.0000000E+00  0.0000000E+00  0.0000000E+00  0.0000000E+00  0.0000000E+00  0.0000000E+00  0.0000000E+00  0.0000000E+00  0.0000000E+00  0.0000000E+00  0.0000000E+00  0.0000000E+00  0.0000000E+00  0.0000000E+00  0.0000000E+00  0.0000000E+00  0.0000000E+00  0.0000000E+00  0.0000000E+00  0.0000000E+00  0.0000000E+00  0.0000000E+00  0.0000000E+00  0.0000000E+00  0.0000000E+00  0.0000000E+00  0.0000000E+00  0.0000000E+00  0.0000000E+00  0.0000000E+00  0.0000000E+00  0.0000000E+00  0.0000000E+00  0.0000000E+00  0.0000000E+00  0.0000000E+00  0.0000000E+00  0.0000000E+00  0.0000000E+00  0.0000000E+00  0.0000000E+00  0.0000000E+00  0.0000000E+00  0.0000000E+00  0.0000000E+00  0.0000000E+00  0.0000000E+00  0.0000000E+00  0.0000000E+00  0.0000000E+00  0.0000000E+00  0.0000000E+00  0.0000000E+00  0.0000000E+00  0.0000000E+00  0.0000000E+00  0.0000000E+00  0.0000000E+00  0.0000000E+00  0.0000000E+00  0.0000000E+00  0.0000000E+00  0.0000000E+00  0.0000000E+00  0.0000000E+00  0.0000000E+00  0.0000000E+00  0.0000000E+00  0.0000000E+00  0.0000000E+00  0.0000000E+00  0.0000000E+00  0.0000000E+00  0.0000000E+00  0.0000000E+00  0.0000000E+00  0.0000000E+00  0.0000000E+00  0.0000000E+00  0.0000000E+00  0.0000000E+00  0.0000000E+00  0.0000000E+00  0.0000000E+00  0.0000000E+00  0.0000000E+00  0.0000000E+00  0.0000000E+00  0.0000000E+00  0.0000000E+00  0.0000000E+00  0.0000000E+00  0.0000000E+00  0.0000000E+00  0.0000000E+00  0.0000000E+00  0.0000000E+00  0.0000000E+00  0.0000000E+00  0.0000000E+00  0.0000000E+00  0.0000000E+00  0.0000000E+00  0.0000000E+00  0.0000000E+00  0.0000000E+00  0.0000000E+00  0.0000000E+00  0.0000000E+00  0.0000000E+00  0.0000000E+00  0.0000000E+00  0.0000000E+00  0.0000000E+00  0.0000000E+00  0.0000000E+00  0.0000000E+00  0.0000000E+00  0.0000000E+00  0.0000000E+00  0.0000000E+00  0.0000000E+00  0.0000000E+00  0.0000000E+00  0.0000000E+00  0.0000000E+00  0.0000000E+00  0.0000000E+00  0.0000000E+00  0.0000000E+00  0.0000000E+00  0.0000000E+00  0.0000000E+00  0.0000000E+00  0.0000000E+00  0.0000000E+00  0.0000000E+00  0.0000000E+00  0.0000000E+00  0.0000000E+00  0.0000000E+00  0.0000000E+00  0.0000000E+00  0.0000000E+00  0.0000000E+00  0.0000000E+00  0.0000000E+00  0.0000000E+00  0.0000000E+00  0.0000000E+00  0.0000000E+00  0.0000000E+00  0.0000000E+00  0.0000000E+00  0.0000000E+00  0.0000000E+00  0.0000000E+00  0.0000000E+00  0.0000000E+00  0.0000000E+00  0.0000000E+00  0.0000000E+00  0.0000000E+00  0.0000000E+00  0.0000000E+00  0.0000000E+00  0.0000000E+00  0.0000000E+00  0.0000000E+00  0.0000000E+00  0.0000000E+00  0.0000000E+00  0.0000000E+00  0.0000000E+00  0.0000000E+00
  0.1200000E+00  0.0000000E+00  0.0000000E+00  0.0000000E+00  0.0000000E+00  0.0000000E+00  0.0000000E+00  0.0000000E+00  0.0000000E+00  0.0000000E+00  0.0000000E+00  0.0000000E+00  0.0000000E+00  0.0000000E+00  0.0000000E+00  0.0000000E+00  0.0000000E+00  0.0000000E+00  0.0000000E+00  0.0000000E+00  0.0000000E+00  0.0000000E+00  0.0000000E+00  0.0000000E+00  0.0000000E+00  0.0000000E+00  0.0000000E+00  0.0000000E+00  0.0000000E+00  0.0000000E+00  0.0000000E+00  0.0000000E+00  0.0000000E+00  0.0000000E+00  0.0000000E+00  0.0000000E+00  0.0000000E+00  0.0000000E+00  0.0000000E+00  0.0000000E+00  0.0000000E+00  0.0000000E+00  0.0000000E+00  0.0000000E+00  0.0000000E+00  0.0000000E+00  0.0000000E+00  0.0000000E+00  0.0000000E+00  0.0000000E+00  0.0000000E+00  0.0000000E+00  0.0000000E+00  0.0000000E+00  0.0000000E+00  0.0000000E+00  0.0000000E+00  0.0000000E+00  0.0000000E+00  0.0000000E+00  0.0000000E+00  0.0000000E+00  0.0000000E+00  0.0000000E+00  0.0000000E+00  0.0000000E+00  0.0000000E+00  0.0000000E+00  0.0000000E+00  0.0000000E+00  0.0000000E+00  0.0000000E+00  0.0000000E+00  0.0000000E+00  0.0000000E+00  0.0000000E+00  0.0000000E+00  0.0000000E+00  0.0000000E+00  0.0000000E+00  0.0000000E+00  0.0000000E+00  0.0000000E+00  0.0000000E+00  0.0000000E+00  0.0000000E+00  0.0000000E+00  0.0000000E+00  0.0000000E+00  0.0000000E+00  0.0000000E+00  0.0000000E+00  0.0000000E+00  0.0000000E+00  0.0000000E+00  0.0000000E+00  0.0000000E+00  0.0000000E+00  0.0000000E+00  0.0000000E+00  0.0000000E+00  0.0000000E+00  0.0000000E+00  0.0000000E+00  0.0000000E+00  0.0000000E+00  0.0000000E+00  0.0000000E+00  0.0000000E+00  0.0000000E+00  0.0000000E+00  0.0000000E+00  0.0000000E+00  0.0000000E+00  0.0000000E+00  0.0000000E+00  0.0000000E+00  0.0000000E+00  0.0000000E+00  0.0000000E+00  0.0000000E+00  0.0000000E+00  0.0000000E+00  0.0000000E+00  0.0000000E+00  0.0000000E+00  0.0000000E+00  0.0000000E+00  0.0000000E+00  0.0000000E+00  0.0000000E+00  0.0000000E+00  0.0000000E+00  0.0000000E+00  0.0000000E+00  0.0000000E+00  0.0000000E+00  0.0000000E+00  0.0000000E+00  0.0000000E+00  0.0000000E+00  0.0000000E+00  0.0000000E+00  0.0000000E+00  0.0000000E+00  0.0000000E+00  0.0000000E+00  0.0000000E+00  0.0000000E+00  0.0000000E+00  0.0000000E+00  0.0000000E+00  0.0000000E+00  0.0000000E+00  0.0000000E+00  0.0000000E+00  0.0000000E+00  0.0000000E+00  0.0000000E+00  0.0000000E+00  0.0000000E+00  0.0000000E+00  0.0000000E+00  0.0000000E+00  0.0000000E+00  0.0000000E+00  0.0000000E+00  0.0000000E+00  0.0000000E+00  0.0000000E+00  0.0000000E+00  0.0000000E+00  0.0000000E+00  0.0000000E+00  0.0000000E+00  0.0000000E+00  0.0000000E+00  0.0000000E+00  0.0000000E+00  0.0000000E+00  0.0000000E+00  0.0000000E+00  0.0000000E+00  0.0000000E+00  0.0000000E+00  0.0000000E+00  0.0000000E+00  0.0000000E+00  0.0000000E+00  0.0000000E+00  0.0000000E+00  0.0000000E+00  0.0000000E+00  0.0000000E+00  0.0000000E+00  0.0000000E+00  0.0000000E+00  0.0000000E+00  0.0000000E+00  0.0000000E+00  0.0000000E+00
  0.1500000E+00  0.0000000E+00  0.0000000E+00  0.0000000E+00  0.0000000E+00  0.0000000E+00  0.0000000E+00  0.0000000E+00  0.0000000E+00  0.0000000E+00  0.0000000E+00  0.0000000E+00  0.0000000E+00  0.0000000E+00  0.0000000E+00  0.0000000E+00  0.0000000E+00  0.0000000E+00  0.0000000E+00  0.0000000E+00  0.0000000E+00  0.0000000E+00  0.0000000E+00  0.0000000E+00  0.0000000E+00  0.0000000E+00  0.0000000E+00  0.0000000E+00  0.0000000E+00  0.0000000E+00  0.0000000E+00  0.0000000E+00  0.0000000E+00  0.0000000E+00  0.0000000E+00  0.0000000E+00  0.0000000E+00  0.0000000E+00  0.0000000E+00  0.0000000E+00  0.0000000E+00  0.0000000E+00  0.0000000E+00  0.0000000E+00  0.0000000E+00  0.0000000E+00  0.0000000E+00  0.0000000E+00  0.0000000E+00  0.0000000E+00  0.0000000E+00  0.0000000E+00  0.0000000E+00  0.0000000E+00  0.0000000E+00  0.0000000E+00  0.0000000E+00  0.0000000E+00  0.0000000E+00  0.0000000E+00  0.0000000E+00  0.0000000E+00  0.0000000E+00  0.0000000E+00  0.0000000E+00  0.0000000E+00  0.0000000E+00  0.0000000E+00  0.0000000E+00  0.0000000E+00  0.0000000E+00  0.0000000E+00  0.0000000E+00  0.0000000E+00  0.0000000E+00  0.0000000E+00  0.0000000E+00  0.0000000E+00  0.0000000E+00  0.0000000E+00  0.0000000E+00  0.0000000E+00  0.0000000E+00  0.0000000E+00  0.0000000E+00  0.0000000E+00  0.0000000E+00  0.0000000E+00  0.0000000E+00  0.0000000E+00  0.0000000E+00  0.0000000E+00  0.0000000E+00  0.0000000E+00  0.0000000E+00  0.0000000E+00  0.0000000E+00  0.0000000E+00  0.0000000E+00  0.0000000E+00  0.0000000E+00  0.0000000E+00  0.0000000E+00  0.0000000E+00  0.0000000E+00  0.0000000E+00  0.0000000E+00  0.0000000E+00  0.0000000E+00  0.0000000E+00  0.0000000E+00  0.0000000E+00  0.0000000E+00  0.0000000E+00  0.0000000E+00  0.0000000E+00  0.0000000E+00  0.0000000E+00  0.0000000E+00  0.0000000E+00  0.0000000E+00  0.0000000E+00  0.0000000E+00  0.0000000E+00  0.0000000E+00  0.0000000E+00  0.0000000E+00  0.0000000E+00  0.0000000E+00  0.0000000E+00  0.0000000E+00  0.0000000E+00  0.0000000E+00  0.0000000E+00  0.0000000E+00  0.0000000E+00  0.0000000E+00  0.0000000E+00  0.0000000E+00  0.0000000E+00  0.0000000E+00  0.0000000E+00  0.0000000E+00  0.0000000E+00  0.0000000E+00  0.0000000E+00  0.0000000E+00  0.0000000E+00  0.0000000E+00  0.0000000E+00  0.0000000E+00  0.0000000E+00  0.0000000E+00  0.0000000E+00  0.0000000E+00  0.0000000E+00  0.0000000E+00  0.0000000E+00  0.0000000E+00  0.0000000E+00  0.0000000E+00  0.0000000E+00  0.0000000E+00  0.0000000E+00  0.0000000E+00  0.0000000E+00  0.0000000E+00  0.0000000E+00  0.0000000E+00  0.0000000E+00  0.0000000E+00  0.0000000E+00  0.0000000E+00  0.0000000E+00  0.0000000E+00  0.0000000E+00  0.0000000E+00  0.0000000E+00  0.0000000E+00  0.0000000E+00  0.0000000E+00  0.0000000E+00  0.0000000E+00  0.0000000E+00  0.0000000E+00  0.0000000E+00  0.0000000E+00  0.0000000E+00  0.0000000E+00  0.0000000E+00  0.0000000E+00  0.0000000E+00  0.0000000E+00  0.0000000E+00  0.0000000E+00  0.0000000E+00  0.0000000E+00  0.0000000E+00  0.0000000E+00  0.0000000E+00  0.0000000E+00
  0.1800000E+00  0.0000000E+00  0.0000000E+00  0.0000000E+00  0.0000000E+00  0.0000000E+00  0.0000000E+00  0.0000000E+00  0.0000000E+00  0.0000000E+00  0.0000000E+00  0.0000000E+00  0.0000000E+00  0.0000000E+00  0.0000000E+00  0.0000000E+00  0.0000000E+00  0.0000000E+00  0.0000000E+00  0.0000000E+00  0.0000000E+00  0.0000000E+00  0.0000000E+00  0.0000000E+00  0.0000000E+00  0.0000000E+00  0.0000000E+00  0.0000000E+00  0.0000000E+00  0.0000000E+00  0.0000000E+00  0.0000000E+00  0.0000000E+00  0.0000000E+00  0.0000000E+00  0.0000000E+00  0.0000000E+00  0.0000000E+00  0.0000000E+00  0.0000000E+00  0.0000000E+00  0.0000000E+00  0.0000000E+00  0.0000000E+00  0.0000000E+00  0.0000000E+00  0.0000000E+00  0.0000000E+00  0.0000000E+00  0.0000000E+00  0.0000000E+00  0.0000000E+00  0.0000000E+00  0.0000000E+00  0.0000000E+00  0.0000000E+00  0.0000000E+00  0.0000000E+00  0.0000000E+00  0.0000000E+00  0.0000000E+00  0.0000000E+00  0.0000000E+00  0.0000000E+00  0.0000000E+00  0.0000000E+00  0.0000000E+00  0.0000000E+00  0.0000000E+00  0.0000000E+00  0.0000000E+00  0.0000000E+00  0.0000000E+00  0.0000000E+00  0.0000000E+00  0.0000000E+00  0.0000000E+00  0.0000000E+00  0.0000000E+00  0.0000000E+00  0.0000000E+00  0.0000000E+00  0.0000000E+00  0.0000000E+00  0.0000000E+00  0.0000000E+00  0.0000000E+00  0.0000000E+00  0.0000000E+00  0.0000000E+00  0.0000000E+00  0.0000000E+00  0.0000000E+00  0.0000000E+00  0.0000000E+00  0.0000000E+00  0.0000000E+00  0.0000000E+00  0.0000000E+00  0.0000000E+00  0.0000000E+00  0.0000000E+00  0.0000000E+00  0.0000000E+00  0.0000000E+00  0.0000000E+00  0.0000000E+00  0.0000000E+00  0.0000000E+00  0.0000000E+00  0.0000000E+00  0.0000000E+00  0.0000000E+00  0.0000000E+00  0.0000000E+00  0.0000000E+00  0.0000000E+00  0.0000000E+00  0.0000000E+00  0.0000000E+00  0.0000000E+00  0.0000000E+00  0.0000000E+00  0.0000000E+00  0.0000000E+00  0.0000000E+00  0.0000000E+00  0.0000000E+00  0.0000000E+00  0.0000000E+00  0.0000000E+00  0.0000000E+00  0.0000000E+00  0.0000000E+00  0.0000000E+00  0.0000000E+00  0.0000000E+00  0.0000000E+00  0.0000000E+00  0.0000000E+00  0.0000000E+00  0.0000000E+00  0.0000000E+00  0.0000000E+00  0.0000000E+00  0.0000000E+00  0.0000000E+00  0.0000000E+00  0.0000000E+00  0.0000000E+00  0.0000000E+00  0.0000000E+00  0.0000000E+00  0.0000000E+00  0.0000000E+00  0.0000000E+00  0.0000000E+00  0.0000000E+00  0.0000000E+00  0.0000000E+00  0.0000000E+00  0.0000000E+00  0.0000000E+00  0.0000000E+00  0.0000000E+00  0.0000000E+00  0.0000000E+00  0.0000000E+00  0.0000000E+00  0.0000000E+00  0.0000000E+00  0.0000000E+00  0.0000000E+00  0.0000000E+00  0.0000000E+00  0.0000000E+00  0.0000000E+00  0.0000000E+00  0.0000000E+00  0.0000000E+00  0.0000000E+00  0.0000000E+00  0.0000000E+00  0.0000000E+00  0.0000000E+00  0.0000000E+00  0.0000000E+00  0.0000000E+00  0.0000000E+00  0.0000000E+00  0.0000000E+00  0.0000000E+00  0.0000000E+00  0.0000000E+00  0.0000000E+00  0.0000000E+00  0.0000000E+00  0.0000000E+00  0.0000000E+00  0.0000000E+00  0.0000000E+00
  0.2100000E+00  0.0000000E+00  0.0000000E+00  0.0000000E+00  0.0000000E+00  0.0000000E+00  0.0000000E+00  0.0000000E+00  0.0000000E+00  0.0000000E+00  0.0000000E+00  0.0000000E+00  0.0000000E+00  0.0000000E+00  0.0000000E+00  0.0000000E+00  0.0000000E+00  0.0000000E+00  0.0000000E+00  0.0000000E+00  0.0000000E+00  0.0000000E+00  0.0000000E+00  0.0000000E+00  0.0000000E+00  0.0000000E+00  0.0000000E+00  0.0000000E+00  0.0000000E+00  0.0000000E+00  0.0000000E+00  0.0000000E+00  0.0000000E+00  0.0000000E+00  0.0000000E+00  0.0000000E+00  0.0000000E+00  0.0000000E+00  0.0000000E+00  0.0000000E+00  0.0000000E+00  0.0000000E+00  0.0000000E+00  0.0000000E+00  0.0000000E+00  0.0000000E+00  0.0000000E+00  0.0000000E+00  0.0000000E+00  0.0000000E+00  0.0000000E+00  0.0000000E+00  0.0000000E+00  0.0000000E+00  0.0000000E+00  0.0000000E+00  0.0000000E+00  0.0000000E+00  0.0000000E+00  0.0000000E+00  0.0000000E+00  0.0000000E+00  0.0000000E+00  0.0000000E+00  0.0000000E+00  0.0000000E+00  0.0000000E+00  0.0000000E+00  0.0000000E+00  0.0000000E+00  0.0000000E+00  0.0000000E+00  0.0000000E+00  0.0000000E+00  0.0000000E+00  0.0000000E+00  0.0000000E+00  0.0000000E+00  0.0000000E+00  0.0000000E+00  0.0000000E+00  0.0000000E+00  0.0000000E+00  0.0000000E+00  0.0000000E+00  0.0000000E+00  0.0000000E+00  0.0000000E+00  0.0000000E+00  0.0000000E+00  0.0000000E+00  0.0000000E+00  0.0000000E+00  0.0000000E+00  0.0000000E+00  0.0000000E+00  0.0000000E+00  0.0000000E+00  0.0000000E+00  0.0000000E+00  0.0000000E+00  0.0000000E+00  0.0000000E+00  0.0000000E+00  0.0000000E+00  0.0000000E+00  0.0000000E+00  0.0000000E+00  0.0000000E+00  0.0000000E+00  0.0000000E+00  0.0000000E+00  0.0000000E+00  0.0000000E+00  0.0000000E+00  0.0000000E+00  0.0000000E+00  0.0000000E+00  0.0000000E+00  0.0000000E+00  0.0000000E+00  0.0000000E+00  0.0000000E+00  0.0000000E+00  0.0000000E+00  0.0000000E+00  0.0000000E+00  0.0000000E+00  0.0000000E+00  0.0000000E+00  0.0000000E+00  0.0000000E+00  0.0000000E+00  0.0000000E+00  0.0000000E+00  0.0000000E+00  0.0000000E+00  0.0000000E+00  0.0000000E+00  0.0000000E+00  0.0000000E+00  0.0000000E+00  0.0000000E+00  0.0000000E+00  0.0000000E+00  0.0000000E+00  0.0000000E+00  0.0000000E+00  0.0000000E+00  0.0000000E+00  0.0000000E+00  0.0000000E+00  0.0000000E+00  0.0000000E+00  0.0000000E+00  0.0000000E+00  0.0000000E+00  0.0000000E+00  0.0000000E+00  0.0000000E+00  0.0000000E+00  0.0000000E+00  0.0000000E+00  0.0000000E+00  0.0000000E+00  0.0000000E+00  0.0000000E+00  0.0000000E+00  0.0000000E+00  0.0000000E+00  0.0000000E+00  0.0000000E+00  0.0000000E+00  0.0000000E+00  0.0000000E+00  0.0000000E+00  0.0000000E+00  0.0000000E+00  0.0000000E+00  0.0000000E+00  0.0000000E+00  0.0000000E+00  0.0000000E+00  0.0000000E+00  0.0000000E+00  0.0000000E+00  0.0000000E+00  0.0000000E+00  0.0000000E+00  0.0000000E+00  0.0000000E+00  0.0000000E+00  0.0000000E+00  0.0000000E+00  0.0000000E+00  0.0000000E+00  0.0000000E+00  0.0000000E+00  0.0000000E+00  0.0000000E+00  0.0000000E+00
  0.2400000E+00  0.0000000E+00  0.0000000E+00  0.0000000E+00  0.0000000E+00  0.0000000E+00  0.0000000E+00  0.0000000E+00  0.0000000E+00  0.0000000E+00  0.0000000E+00  0.0000000E+00  0.0000000E+00  0.0000000E+00  0.0000000E+00  0.0000000E+00  0.0000000E+00  0.0000000E+00  0.0000000E+00  0.0000000E+00  0.0000000E+00  0.0000000E+00  0.0000000E+00  0.0000000E+00  0.0000000E+00  0.0000000E+00  0.0000000E+00  0.0000000E+00  0.0000000E+00  0.0000000E+00  0.0000000E+00  0.0000000E+00  0.0000000E+00  0.0000000E+00  0.0000000E+00  0.0000000E+00  0.0000000E+00  0.0000000E+00  0.0000000E+00  0.0000000E+00  0.0000000E+00  0.0000000E+00  0.0000000E+00  0.0000000E+00  0.0000000E+00  0.0000000E+00  0.0000000E+00  0.0000000E+00  0.0000000E+00  0.0000000E+00  0.0000000E+00  0.0000000E+00  0.0000000E+00  0.0000000E+00  0.0000000E+00  0.0000000E+00  0.0000000E+00  0.0000000E+00  0.0000000E+00  0.0000000E+00  0.0000000E+00  0.0000000E+00  0.0000000E+00  0.0000000E+00  0.0000000E+00  0.0000000E+00  0.0000000E+00  0.0000000E+00  0.0000000E+00  0.0000000E+00  0.0000000E+00  0.0000000E+00  0.0000000E+00  0.0000000E+00  0.0000000E+00  0.0000000E+00  0.0000000E+00  0.0000000E+00  0.0000000E+00  0.0000000E+00  0.0000000E+00  0.0000000E+00  0.0000000E+00  0.0000000E+00  0.0000000E+00  0.0000000E+00  0.0000000E+00  0.0000000E+00  0.0000000E+00  0.0000000E+00  0.0000000E+00  0.0000000E+00  0.0000000E+00  0.0000000E+00  0.0000000E+00  0.0000000E+00  0.0000000E+00  0.0000000E+00  0.0000000E+00  0.0000000E+00  0.0000000E+00  0.0000000E+00  0.0000000E+00  0.0000000E+00  0.0000000E+00  0.0000000E+00  0.0000000E+00  0.0000000E+00  0.0000000E+00  0.0000000E+00  0.0000000E+00  0.0000000E+00  0.0000000E+00  0.0000000E+00  0.0000000E+00  0.0000000E+00  0.0000000E+00  0.0000000E+00  0.0000000E+00  0.0000000E+00  0.0000000E+00  0.0000000E+00  0.0000000E+00  0.0000000E+00  0.0000000E+00  0.0000000E+00  0.0000000E+00  0.0000000E+00  0.0000000E+00  0.0000000E+00  0.0000000E+00  0.0000000E+00  0.0000000E+00  0.0000000E+00  0.0000000E+00  0.0000000E+00  0.0000000E+00  0.0000000E+00  0.0000000E+00  0.0000000E+00  0.0000000E+00  0.0000000E+00  0.0000000E+00  0.0000000E+00  0.0000000E+00  0.0000000E+00  0.0000000E+00  0.0000000E+00  0.0000000E+00  0.0000000E+00  0.0000000E+00  0.0000000E+00  0.0000000E+00  0.0000000E+00  0.0000000E+00  0.0000000E+00  0.0000000E+00  0.0000000E+00  0.0000000E+00  0.0000000E+00  0.0000000E+00  0.0000000E+00  0.0000000E+00  0.0000000E+00  0.0000000E+00  0.0000000E+00  0.0000000E+00  0.0000000E+00  0.0000000E+00  0.0000000E+00  0.0000000E+00  0.0000000E+00  0.0000000E+00  0.0000000E+00  0.0000000E+00  0.0000000E+00  0.0000000E+00  0.0000000E+00  0.0000000E+00  0.0000000E+00  0.0000000E+00  0.0000000E+00  0.0000000E+00  0.0000000E+00  0.0000000E+00  0.0000000E+00  0.0000000E+00  0.0000000E+00  0.0000000E+00  0.0000000E+00  0.0000000E+00  0.0000000E+00  0.0000000E+00  0.0000000E+00  0.0000000E+00  0.0000000E+00  0.0000000E+00  0.0000000E+00  0.0000000E+00  0.0000000E+00  0.0000000E+00
  0.2700000E+00  0.0000000E+00  0.0000000E+00  0.0000000E+00  0.0000000E+00  0.0000000E+00  0.0000000E+00  0.0000000E+00  0.0000000E+00  0.0000000E+00  0.0000000E+00  0.0000000E+00  0.0000000E+00  0.0000000E+00  0.0000000E+00  0.0000000E+00  0.0000000E+00  0.0000000E+00  0.0000000E+00  0.0000000E+00  0.0000000E+00  0.0000000E+00  0.0000000E+00  0.0000000E+00  0.0000000E+00  0.0000000E+00  0.0000000E+00  0.0000000E+00  0.0000000E+00  0.0000000E+00  0.0000000E+00  0.0000000E+00  0.0000000E+00  0.0000000E+00  0.0000000E+00  0.0000000E+00  0.0000000E+00  0.0000000E+00  0.0000000E+00  0.0000000E+00  0.0000000E+00  0.0000000E+00  0.0000000E+00  0.0000000E+00  0.0000000E+00  0.0000000E+00  0.0000000E+00  0.0000000E+00  0.0000000E+00  0.0000000E+00  0.0000000E+00  0.0000000E+00  0.0000000E+00  0.0000000E+00  0.0000000E+00  0.0000000E+00  0.0000000E+00  0.0000000E+00  0.0000000E+00  0.0000000E+00  0.0000000E+00  0.0000000E+00  0.0000000E+00  0.0000000E+00  0.0000000E+00  0.0000000E+00  0.0000000E+00  0.0000000E+00  0.0000000E+00  0.0000000E+00  0.0000000E+00  0.0000000E+00  0.0000000E+00  0.0000000E+00  0.0000000E+00  0.0000000E+00  0.0000000E+00  0.0000000E+00  0.0000000E+00  0.0000000E+00  0.0000000E+00  0.0000000E+00  0.0000000E+00  0.0000000E+00  0.0000000E+00  0.0000000E+00  0.0000000E+00  0.0000000E+00  0.0000000E+00  0.0000000E+00  0.0000000E+00  0.0000000E+00  0.0000000E+00  0.0000000E+00  0.0000000E+00  0.0000000E+00  0.0000000E+00  0.0000000E+00  0.0000000E+00  0.0000000E+00  0.0000000E+00  0.0000000E+00  0.0000000E+00  0.0000000E+00  0.0000000E+00  0.0000000E+00  0.0000000E+00  0.0000000E+00  0.0000000E+00  0.0000000E+00  0.0000000E+00  0.0000000E+00  0.0000000E+00  0.0000000E+00  0.0000000E+00  0.0000000E+00  0.0000000E+00  0.0000000E+00  0.0000000E+00  0.0000000E+00  0.0000000E+00  0.0000000E+00  0.0000000E+00  0.0000000E+00  0.0000000E+00  0.0000000E+00  0.0000000E+00  0.0000000E+00  0.0000000E+00  0.0000000E+00  0.0000000E+00  0.0000000E+00  0.0000000E+00  0.0000000E+00  0.0000000E+00  0.0000000E+00  0.0000000E+00  0.0000000E+00  0.0000000E+00  0.0000000E+00  0.0000000E+00  0.0000000E+00  0.0000000E+00  0.0000000E+00  0.0000000E+00  0.0000000E+00  0.0000000E+00  0.0000000E+00  0.0000000E+00  0.0000000E+00  0.0000000E+00  0.0000000E+00  0.0000000E+00  0.0000000E+00  0.0000000E+00  0.0000000E+00  0.0000000E+00  0.0000000E+00  0.0000000E+00  0.0000000E+00  0.0000000E+00  0.0000000E+00  0.0000000E+00  0.0000000E+00  0.0000000E+00  0.0000000E+00  0.0000000E+00  0.0000000E+00  0.0000000E+00  0.0000000E+00  0.0000000E+00  0.0000000E+00  0.0000000E+00  0.0000000E+00  0.0000000E+00  0.0000000E+00  0.0000000E+00  0.0000000E+00  0.0000000E+00  0.0000000E+00  0.0000000E+00  0.0000000E+00  0.0000000E+00  0.0000000E+00  0.0000000E+00  0.0000000E+00  0.0000000E+00  0.0000000E+00  0.0000000E+00  0.0000000E+00  0.0000000E+00  0.0000000E+00  0.0000000E+00  0.0000000E+00  0.0000000E+00  0.0000000E+00  0.0000000E+00  0.0000000E+00  0.0000000E+00  0.0000000E+00  0.0000000E+00
  0.3000000E+00  0.0000000E+00  0.0000000E+00  0.0000000E+00  0.0000000E+00  0.0000000E+00  0.0000000E+00  0.0000000E+00  0.0000000E+00  0.0000000E+00  0.0000000E+00  0.0000000E+00  0.0000000E+00  0.0000000E+00  0.0000000E+00  0.0000000E+00  0.0000000E+00  0.0000000E+00  0.0000000E+00  0.0000000E+00  0.0000000E+00  0.0000000E+00  0.0000000E+00  0.0000000E+00  0.0000000E+00  0.0000000E+00  0.0000000E+00  0.0000000E+00  0.0000000E+00  0.0000000E+00  0.0000000E+00  0.0000000E+00  0.0000000E+00  0.0000000E+00  0.0000000E+00  0.0000000E+00  0.0000000E+00  0.0000000E+00  0.0000000E+00  0.0000000E+00  0.0000000E+00  0.0000000E+00  0.0000000E+00  0.0000000E+00  0.0000000E+00  0.0000000E+00  0.0000000E+00  0.0000000E+00  0.0000000E+00  0.0000000E+00  0.0000000E+00  0.0000000E+00  0.0000000E+00  0.0000000E+00  0.0000000E+00  0.0000000E+00  0.0000000E+00  0.0000000E+00  0.0000000E+00  0.0000000E+00  0.0000000E+00  0.0000000E+00  0.0000000E+00  0.0000000E+00  0.0000000E+00  0.0000000E+00  0.0000000E+00  0.0000000E+00  0.0000000E+00  0.0000000E+00  0.0000000E+00  0.0000000E+00  0.0000000E+00  0.0000000E+00  0.0000000E+00  0.0000000E+00  0.0000000E+00  0.0000000E+00  0.0000000E+00  0.0000000E+00  0.0000000E+00  0.0000000E+00  0.0000000E+00  0.0000000E+00  0.0000000E+00  0.0000000E+00  0.0000000E+00  0.0000000E+00  0.0000000E+00  0.0000000E+00  0.0000000E+00  0.0000000E+00  0.0000000E+00  0.0000000E+00  0.0000000E+00  0.0000000E+00  0.0000000E+00  0.0000000E+00  0.0000000E+00  0.0000000E+00  0.0000000E+00  0.0000000E+00  0.0000000E+00  0.0000000E+00  0.0000000E+00  0.0000000E+00  0.0000000E+00  0.0000000E+00  0.0000000E+00  0.0000000E+00  0.0000000E+00  0.0000000E+00  0.0000000E+00  0.0000000E+00  0.0000000E+00  0.0000000E+00  0.0000000E+00  0.0000000E+00  0.0000000E+00  0.0000000E+00  0.0000000E+00  0.0000000E+00  0.0000000E+00  0.0000000E+00  0.0000000E+00  0.0000000E+00  0.0000000E+00  0.0000000E+00  0.0000000E+00  0.0000000E+00  0.0000000E+00  0.0000000E+00  0.0000000E+00  0.0000000E+00  0.0000000E+00  0.0000000E+00  0.0000000E+00  0.0000000E+00  0.0000000E+00  0.0000000E+00  0.0000000E+00  0.0000000E+00  0.0000000E+00  0.0000000E+00  0.0000000E+00  0.0000000E+00  0.0000000E+00  0.0000000E+00  0.0000000E+00  0.0000000E+00  0.0000000E+00  0.0000000E+00  0.0000000E+00  0.0000000E+00  0.0000000E+00  0.0000000E+00  0.0000000E+00  0.0000000E+00  0.0000000E+00  0.0000000E+00  0.0000000E+00  0.0000000E+00  0.0000000E+00  0.0000000E+00  0.0000000E+00  0.0000000E+00  0.0000000E+00  0.0000000E+00  0.0000000E+00  0.0000000E+00  0.0000000E+00  0.0000000E+00  0.0000000E+00  0.0000000E+00  0.0000000E+00  0.0000000E+00  0.0000000E+00  0.0000000E+00  0.0000000E+00  0.0000000E+00  0.0000000E+00  0.0000000E+00  0.0000000E+00  0.0000000E+00  0.0000000E+00  0.0000000E+00  0.0000000E+00  0.0000000E+00  0.0000000E+00  0.0000000E+00  0.0000000E+00  0.0000000E+00  0.0000000E+00  0.0000000E+00  0.0000000E+00  0.0000000E+00  0.0000000E+00  0.0000000E+00  0.0000000E+00  0.0000000E+00  0.0000000E+00
  0.3300000E+00  0.0000000E+00  0.0000000E+00  0.0000000E+00  0.0000000E+00  0.0000000E+00  0.0000000E+00  0.0000000E+00  0.0000000E+00  0.0000000E+00  0.0000000E+00  0.0000000E+00  0.0000000E+00  0.0000000E+00  0.0000000E+00  0.0000000E+00  0.0000000E+00  0.0000000E+00  0.0000000E+00  0.0000000E+00  0.0000000E+00  0.0000000E+00  0.0000000E+00  0.0000000E+00  0.0000000E+00  0.0000000E+00  0.0000000E+00  0.0000000E+00  0.0000000E+00  0.0000000E+00  0.0000000E+00  0.0000000E+00  0.0000000E+00  0.0000000E+00  0.0000000E+00  0.0000000E+00  0.0000000E+00  0.0000000E+00  0.0000000E+00  0.0000000E+00  0.0000000E+00  0.0000000E+00  0.0000000E+00  0.0000000E+00  0.0000000E+00  0.0000000E+00  0.0000000E+00  0.0000000E+00  0.0000000E+00  0.0000000E+00  0.0000000E+00  0.0000000E+00  0.0000000E+00  0.0000000E+00  0.0000000E+00  0.0000000E+00  0.0000000E+00  0.0000000E+00  0.0000000E+00  0.0000000E+00  0.0000000E+00  0.0000000E+00  0.0000000E+00  0.0000000E+00  0.0000000E+00  0.0000000E+00  0.0000000E+00  0.0000000E+00  0.0000000E+00  0.0000000E+00  0.0000000E+00  0.0000000E+00  0.0000000E+00  0.0000000E+00  0.0000000E+00  0.0000000E+00  0.0000000E+00  0.0000000E+00  0.0000000E+00  0.0000000E+00  0.0000000E+00  0.0000000E+00  0.0000000E+00  0.0000000E+00  0.0000000E+00  0.0000000E+00  0.0000000E+00  0.0000000E+00  0.0000000E+00  0.0000000E+00  0.0000000E+00  0.0000000E+00  0.0000000E+00  0.0000000E+00  0.0000000E+00  0.0000000E+00  0.0000000E+00  0.0000000E+00  0.0000000E+00  0.0000000E+00  0.0000000E+00  0.0000000E+00  0.0000000E+00  0.0000000E+00  0.0000000E+00  0.0000000E+00  0.0000000E+00  0.0000000E+00  0.0000000E+00  0.0000000E+00  0.0000000E+00  0.0000000E+00  0.0000000E+00  0.0000000E+00  0.0000000E+00  0.0000000E+00  0.0000000E+00  0.0000000E+00  0.0000000E+00  0.0000000E+00  0.0000000E+00  0.0000000E+00  0.0000000E+00  0.0000000E+00  0.0000000E+00  0.0000000E+00  0.0000000E+00  0.0000000E+00  0.0000000E+00  0.0000000E+00  0.0000000E+00  0.0000000E+00  0.0000000E+00  0.0000000E+00  0.0000000E+00  0.0000000E+00  0.0000000E+00  0.0000000E+00  0.0000000E+00  0.0000000E+00  0.0000000E+00  0.0000000E+00  0.0000000E+00  0.0000000E+00  0.0000000E+00  0.0000000E+00  0.0000000E+00  0.0000000E+00  0.0000000E+00  0.0000000E+00  0.0000000E+00  0.0000000E+00  0.0000000E+00  0.0000000E+00  0.0000000E+00  0.0000000E+00  0.0000000E+00  0.0000000E+00  0.0000000E+00  0.0000000E+00  0.0000000E+00  0.0000000E+00  0.0000000E+00  0.0000000E+00  0.0000000E+00  0.0000000E+00  0.0000000E+00  0.0000000E+00  0.0000000E+00  0.0000000E+00  0.0000000E+00  0.0000000E+00  0.0000000E+00  0.0000000E+00  0.0000000E+00  0.0000000E+00  0.0000000E+00  0.0000000E+00  0.0000000E+00  0.0000000E+00  0.0000000E+00  0.0000000E+00  0.0000000E+00  0.0000000E+00  0.0000000E+00  0.0000000E+00  0.0000000E+00  0.0000000E+00  0.0000000E+00  0.0000000E+00  0.0000000E+00  0.0000000E+00  0.0000000E+00  0.0000000E+00  0.0000000E+00  0.0000000E+00  0.0000000E+00  0.0000000E+00  0.0000000E+00  0.0000000E+00  0.0000000E+00
  0.3600000E+00  0.0000000E+00  0.0000000E+00  0.0000000E+00  0.0000000E+00  0.0000000E+00  0.0000000E+00  0.0000000E+00  0.0000000E+00  0.0000000E+00  0.0000000E+00  0.0000000E+00  0.0000000E+00  0.0000000E+00  0.0000000E+00  0.0000000E+00  0.0000000E+00  0.0000000E+00  0.0000000E+00  0.0000000E+00  0.0000000E+00  0.0000000E+00  0.0000000E+00  0.0000000E+00  0.0000000E+00  0.0000000E+00  0.0000000E+00  0.0000000E+00  0.0000000E+00  0.0000000E+00  0.0000000E+00  0.0000000E+00  0.0000000E+00  0.0000000E+00  0.0000000E+00  0.0000000E+00  0.0000000E+00  0.0000000E+00  0.0000000E+00  0.0000000E+00  0.0000000E+00  0.0000000E+00  0.0000000E+00  0.0000000E+00  0.0000000E+00  0.0000000E+00  0.0000000E+00  0.0000000E+00  0.0000000E+00  0.0000000E+00  0.0000000E+00  0.0000000E+00  0.0000000E+00  0.0000000E+00  0.0000000E+00  0.0000000E+00  0.0000000E+00  0.0000000E+00  0.0000000E+00  0.0000000E+00  0.0000000E+00  0.0000000E+00  0.0000000E+00  0.0000000E+00  0.0000000E+00  0.0000000E+00  0.0000000E+00  0.0000000E+00  0.0000000E+00  0.0000000E+00  0.0000000E+00  0.0000000E+00  0.0000000E+00  0.0000000E+00  0.0000000E+00  0.0000000E+00  0.0000000E+00  0.0000000E+00  0.0000000E+00  0.0000000E+00  0.0000000E+00  0.0000000E+00  0.0000000E+00  0.0000000E+00  0.0000000E+00  0.0000000E+00  0.0000000E+00  0.0000000E+00  0.0000000E+00  0.0000000E+00  0.0000000E+00  0.0000000E+00  0.0000000E+00  0.0000000E+00  0.0000000E+00  0.0000000E+00  0.0000000E+00  0.0000000E+00  0.0000000E+00  0.0000000E+00  0.0000000E+00  0.0000000E+00  0.0000000E+00  0.0000000E+00  0.0000000E+00  0.0000000E+00  0.0000000E+00  0.0000000E+00  0.0000000E+00  0.0000000E+00  0.0000000E+00  0.0000000E+00  0.0000000E+00  0.0000000E+00  0.0000000E+00  0.0000000E+00  0.0000000E+00  0.0000000E+00  0.0000000E+00  0.0000000E+00  0.0000000E+00  0.0000000E+00  0.0000000E+00  0.0000000E+00  0.0000000E+00  0.0000000E+00  0.0000000E+00  0.0000000E+00  0.0000000E+00  0.0000000E+00  0.0000000E+00  0.0000000E+00  0.0000000E+00  0.0000000E+00  0.0000000E+00  0.0000000E+00  0.0000000E+00  0.0000000E+00  0.0000000E+00  0.0000000E+00  0.0000000E+00  0.0000000E+00  0.0000000E+00  0.0000000E+00  0.0000000E+00  0.0000000E+00  0.0000000E+00  0.0000000E+00  0.0000000E+00  0.0000000E+00  0.0000000E+00  0.0000000E+00  0.0000000E+00  0.0000000E+00  0.0000000E+00  0.0000000E+00  0.0000000E+00  0.0000000E+00  0.0000000E+00  0.0000000E+00  0.0000000E+00  0.0000000E+00  0.0000000E+00  0.0000000E+00  0.0000000E+00  0.0000000E+00  0.0000000E+00  0.0000000E+00  0.0000000E+00  0.0000000E+00  0.0000000E+00  0.0000000E+00  0.0000000E+00  0.0000000E+00  0.0000000E+00  0.0000000E+00  0.0000000E+00  0.0000000E+00  0.0000000E+00  0.0000000E+00  0.0000000E+00  0.0000000E+00  0.0000000E+00  0.0000000E+00  0.0000000E+00  0.0000000E+00  0.0000000E+00  0.0000000E+00  0.0000000E+00  0.0000000E+00  0.0000000E+00  0.0000000E+00  0.0000000E+00  0.0000000E+00  0.0000000E+00  0.0000000E+00  0.0000000E+00  0.0000000E+00  0.0000000E+00  0.0000000E+00  0.0000000E+00
  0.3900000E+00  0.0000000E+00  0.0000000E+00  0.0000000E+00  0.0000000E+00  0.0000000E+00  0.0000000E+00  0.0000000E+00  0.0000000E+00  0.0000000E+00  0.0000000E+00  0.0000000E+00  0.0000000E+00  0.0000000E+00  0.0000000E+00  0.0000000E+00  0.0000000E+00  0.0000000E+00  0.0000000E+00  0.0000000E+00  0.0000000E+00  0.0000000E+00  0.0000000E+00  0.0000000E+00  0.0000000E+00  0.0000000E+00  0.0000000E+00  0.0000000E+00  0.0000000E+00  0.0000000E+00  0.0000000E+00  0.0000000E+00  0.0000000E+00  0.0000000E+00  0.0000000E+00  0.0000000E+00  0.0000000E+00  0.0000000E+00  0.0000000E+00  0.0000000E+00  0.0000000E+00  0.0000000E+00  0.0000000E+00  0.0000000E+00  0.0000000E+00  0.0000000E+00  0.0000000E+00  0.0000000E+00  0.0000000E+00  0.0000000E+00  0.0000000E+00  0.0000000E+00  0.0000000E+00  0.0000000E+00  0.0000000E+00  0.0000000E+00  0.0000000E+00  0.0000000E+00  0.0000000E+00  0.0000000E+00  0.0000000E+00  0.0000000E+00  0.0000000E+00  0.0000000E+00  0.0000000E+00  0.0000000E+00  0.0000000E+00  0.0000000E+00  0.0000000E+00  0.0000000E+00  0.0000000E+00  0.0000000E+00  0.0000000E+00  0.0000000E+00  0.0000000E+00  0.0000000E+00  0.0000000E+00  0.0000000E+00  0.0000000E+00  0.0000000E+00  0.0000000E+00  0.0000000E+00  0.0000000E+00  0.0000000E+00  0.0000000E+00  0.0000000E+00  0.0000000E+00  0.0000000E+00  0.0000000E+00  0.0000000E+00  0.0000000E+00  0.0000000E+00  0.0000000E+00  0.0000000E+00  0.0000000E+00  0.0000000E+00  0.0000000E+00  0.0000000E+00  0.0000000E+00  0.0000000E+00  0.0000000E+00  0.0000000E+00  0.0000000E+00  0.0000000E+00  0.0000000E+00  0.0000000E+00  0.0000000E+00  0.0000000E+00  0.0000000E+00  0.0000000E+00  0.0000000E+00  0.0000000E+00  0.0000000E+00  0.0000000E+00  0.0000000E+00  0.0000000E+00  0.0000000E+00  0.0000000E+00  0.0000000E+00  0.0000000E+00  0.0000000E+00  0.0000000E+00  0.0000000E+00  0.0000000E+00  0.0000000E+00  0.0000000E+00  0.0000000E+00  0.0000000E+00  0.0000000E+00  0.0000000E+00  0.0000000E+00  0.0000000E+00  0.0000000E+00  0.0000000E+00  0.0000000E+00  0.0000000E+00  0.0000000E+00  0.0000000E+00  0.0000000E+00  0.0000000E+00  0.0000000E+00  0.0000000E+00  0.0000000E+00  0.0000000E+00  0.0000000E+00  0.0000000E+00  0.0000000E+00  0.0000000E+00  0.0000000E+00  0.0000000E+00  0.0000000E+00  0.0000000E+00  0.0000000E+00  0.0000000E+00  0.0000000E+00  0.0000000E+00  0.0000000E+00  0.0000000E+00  0.0000000E+00  0.0000000E+00  0.0000000E+00  0.0000000E+00  0.0000000E+00  0.0000000E+00  0.0000000E+00  0.0000000E+00  0.0000000E+00  0.0000000E+00  0.0000000E+00  0.0000000E+00  0.0000000E+00  0.0000000E+00  0.0000000E+00  0.0000000E+00  0.0000000E+00  0.0000000E+00  0.0000000E+00  0.0000000E+00  0.0000000E+00  0.0000000E+00  0.0000000E+00  0.0000000E+00  0.0000000E+00  0.0000000E+00  0.0000000E+00  0.0000000E+00  0.0000000E+00  0.0000000E+00  0.0000000E+00  0.0000000E+00  0.0000000E+00  0.0000000E+00  0.0000000E+00  0.0000000E+00  0.0000000E+00  0.0000000E+00  0.0000000E+00  0.0000000E+00  0.0000000E+00  0.0000000E+00  0.0000000E+00
  0.4200000E+00  0.0000000E+00  0.0000000E+00  0.0000000E+00  0.0000000E+00  0.0000000E+00  0.0000000E+00  0.0000000E+00  0.0000000E+00  0.0000000E+00  0.0000000E+00  0.0000000E+00  0.0000000E+00  0.0000000E+00  0.0000000E+00  0.0000000E+00  0.0000000E+00  0.0000000E+00  0.0000000E+00  0.0000000E+00  0.0000000E+00  0.0000000E+00  0.0000000E+00  0.0000000E+00  0.0000000E+00  0.0000000E+00  0.0000000E+00  0.0000000E+00  0.0000000E+00  0.0000000E+00  0.0000000E+00  0.0000000E+00  0.0000000E+00  0.0000000E+00  0.0000000E+00  0.0000000E+00  0.0000000E+00  0.0000000E+00  0.0000000E+00  0.0000000E+00  0.0000000E+00  0.0000000E+00  0.0000000E+00  0.0000000E+00  0.0000000E+00  0.0000000E+00  0.0000000E+00  0.0000000E+00  0.0000000E+00  0.0000000E+00  0.0000000E+00  0.0000000E+00  0.0000000E+00  0.0000000E+00  0.0000000E+00  0.0000000E+00  0.0000000E+00  0.0000000E+00  0.0000000E+00  0.0000000E+00  0.0000000E+00  0.0000000E+00  0.0000000E+00  0.0000000E+00  0.0000000E+00  0.0000000E+00  0.0000000E+00  0.0000000E+00  0.0000000E+00  0.0000000E+00  0.0000000E+00  0.0000000E+00  0.0000000E+00  0.0000000E+00  0.0000000E+00  0.0000000E+00  0.0000000E+00  0.0000000E+00  0.0000000E+00  0.0000000E+00  0.0000000E+00  0.0000000E+00  0.0000000E+00  0.0000000E+00  0.0000000E+00  0.0000000E+00  0.0000000E+00  0.0000000E+00  0.0000000E+00  0.0000000E+00  0.0000000E+00  0.0000000E+00  0.0000000E+00  0.0000000E+00  0.0000000E+00  0.0000000E+00  0.0000000E+00  0.0000000E+00  0.0000000E+00  0.0000000E+00  0.0000000E+00  0.0000000E+00  0.0000000E+00  0.0000000E+00  0.0000000E+00  0.0000000E+00  0.0000000E+00  0.0000000E+00  0.0000000E+00  0.0000000E+00  0.0000000E+00  0.0000000E+00  0.0000000E+00  0.0000000E+00  0.0000000E+00  0.0000000E+00  0.0000000E+00  0.0000000E+00  0.0000000E+00  0.0000000E+00  0.0000000E+00  0.0000000E+00  0.0000000E+00  0.0000000E+00  0.0000000E+00  0.0000000E+00  0.0000000E+00  0.0000000E+00  0.0000000E+00  0.0000000E+00  0.0000000E+00  0.0000000E+00  0.0000000E+00  0.0000000E+00  0.0000000E+00  0.0000000E+00  0.0000000E+00  0.0000000E+00  0.0000000E+00  0.0000000E+00  0.0000000E+00  0.0000000E+00  0.0000000E+00  0.0000000E+00  0.0000000E+00  0.0000000E+00  0.0000000E+00  0.0000000E+00  0.0000000E+00  0.0000000E+00  0.0000000E+00  0.0000000E+00  0.0000000E+00  0.0000000E+00  0.0000000E+00  0.0000000E+00  0.0000000E+00  0.0000000E+00  0.0000000E+00  0.0000000E+00  0.0000000E+00  0.0000000E+00  0.0000000E+00  0.0000000E+00  0.0000000E+00  0.0000000E+00  0.0000000E+00  0.0000000E+00  0.0000000E+00  0.0000000E+00  0.0000000E+00  0.0000000E+00  0.0000000E+00  0.0000000E+00  0.0000000E+00  0.0000000E+00  0.0000000E+00  0.0000000E+00  0.0000000E+00  0.0000000E+00  0.0000000E+00  0.0000000E+00  0.0000000E+00  0.0000000E+00  0.0000000E+00  0.0000000E+00  0.0000000E+00  0.0000000E+00  0.0000000E+00  0.0000000E+00  0.0000000E+00  0.0000000E+00  0.0000000E+00  0.0000000E+00  0.0000000E+00  0.0000000E+00  0.0000000E+00  0.0000000E+00  0.0000000E+00  0.0000000E+00  0.0000000E+00
  0.4500000E+00  0.0000000E+00  0.0000000E+00  0.0000000E+00  0.0000000E+00  0.0000000E+00  0.0000000E+00  0.0000000E+00  0.0000000E+00  0.0000000E+00  0.0000000E+00  0.0000000E+00  0.0000000E+00  0.0000000E+00  0.0000000E+00  0.0000000E+00  0.0000000E+00  0.0000000E+00  0.0000000E+00  0.0000000E+00  0.0000000E+00  0.0000000E+00  0.0000000E+00  0.0000000E+00  0.0000000E+00  0.0000000E+00  0.0000000E+00  0.0000000E+00  0.0000000E+00  0.0000000E+00  0.0000000E+00  0.0000000E+00  0.0000000E+00  0.0000000E+00  0.0000000E+00  0.0000000E+00  0.0000000E+00  0.0000000E+00  0.0000000E+00  0.0000000E+00  0.0000000E+00  0.0000000E+00  0.0000000E+00  0.0000000E+00  0.0000000E+00  0.0000000E+00  0.0000000E+00  0.0000000E+00  0.0000000E+00  0.0000000E+00  0.0000000E+00  0.0000000E+00  0.0000000E+00  0.0000000E+00  0.0000000E+00  0.0000000E+00  0.0000000E+00  0.0000000E+00  0.0000000E+00  0.0000000E+00  0.0000000E+00  0.0000000E+00  0.0000000E+00  0.0000000E+00  0.0000000E+00  0.0000000E+00  0.0000000E+00  0.0000000E+00  0.0000000E+00  0.0000000E+00  0.0000000E+00  0.0000000E+00  0.0000000E+00  0.0000000E+00  0.0000000E+00  0.0000000E+00  0.0000000E+00  0.0000000E+00  0.0000000E+00  0.0000000E+00  0.0000000E+00  0.0000000E+00  0.0000000E+00  0.0000000E+00  0.0000000E+00  0.0000000E+00  0.0000000E+00  0.0000000E+00  0.0000000E+00  0.0000000E+00  0.0000000E+00  0.0000000E+00  0.0000000E+00  0.0000000E+00  0.0000000E+00  0.0000000E+00  0.0000000E+00  0.0000000E+00  0.0000000E+00  0.0000000E+00  0.0000000E+00  0.0000000E+00  0.0000000E+00  0.0000000E+00  0.0000000E+00  0.0000000E+00  0.0000000E+00  0.0000000E+00  0.0000000E+00  0.0000000E+00  0.0000000E+00  0.0000000E+00  0.0000000E+00  0.0000000E+00  0.0000000E+00  0.0000000E+00  0.0000000E+00  0.0000000E+00  0.0000000E+00  0.0000000E+00  0.0000000E+00  0.0000000E+00  0.0000000E+00  0.0000000E+00  0.0000000E+00  0.0000000E+00  0.0000000E+00  0.0000000E+00  0.0000000E+00  0.0000000E+00  0.0000000E+00  0.0000000E+00  0.0000000E+00  0.0000000E+00  0.0000000E+00  0.0000000E+00  0.0000000E+00  0.0000000E+00  0.0000000E+00  0.0000000E+00  0.0000000E+00  0.0000000E+00  0.0000000E+00  0.0000000E+00  0.0000000E+00  0.0000000E+00  0.0000000E+00  0.0000000E+00  0.0000000E+00  0.0000000E+00  0.0000000E+00  0.0000000E+00  0.0000000E+00  0.0000000E+00  0.0000000E+00  0.0000000E+00  0.0000000E+00  0.0000000E+00  0.0000000E+00  0.0000000E+00  0.0000000E+00  0.0000000E+00  0.0000000E+00  0.0000000E+00  0.0000000E+00  0.0000000E+00  0.0000000E+00  0.0000000E+00  0.0000000E+00  0.0000000E+00  0.0000000E+00  0.0000000E+00  0.0000000E+00  0.0000000E+00  0.0000000E+00  0.0000000E+00  0.0000000E+00  0.0000000E+00  0.0000000E+00  0.0000000E+00  0.0000000E+00  0.0000000E+00  0.0000000E+00  0.0000000E+00  0.0000000E+00  0.0000000E+00  0.0000000E+00  0.0000000E+00  0.0000000E+00  0.0000000E+00  0.0000000E+00  0.0000000E+00  0.0000000E+00  0.0000000E+00  0.0000000E+00  0.0000000E+00  0.0000000E+00  0.0000000E+00  0.0000000E+00  0.0000000E+00  0.0000000E+00
  0.4800000E+00  0.0000000E+00  0.0000000E+00  0.0000000E+00  0.0000000E+00  0.0000000E+00  0.0000000E+00  0.0000000E+00  0.0000000E+00  0.0000000E+00  0.0000000E+00  0.0000000E+00  0.0000000E+00  0.0000000E+00  0.0000000E+00  0.0000000E+00  0.0000000E+00  0.0000000E+00  0.0000000E+00  0.0000000E+00  0.0000000E+00  0.0000000E+00  0.0000000E+00  0.0000000E+00  0.0000000E+00  0.0000000E+00  0.0000000E+00  0.0000000E+00  0.0000000E+00  0.0000000E+00  0.0000000E+00  0.0000000E+00  0.0000000E+00  0.0000000E+00  0.0000000E+00  0.0000000E+00  0.0000000E+00  0.0000000E+00  0.0000000E+00  0.0000000E+00  0.0000000E+00  0.0000000E+00  0.0000000E+00  0.0000000E+00  0.0000000E+00  0.0000000E+00  0.0000000E+00  0.0000000E+00  0.0000000E+00  0.0000000E+00  0.0000000E+00  0.0000000E+00  0.0000000E+00  0.0000000E+00  0.0000000E+00  0.0000000E+00  0.0000000E+00  0.0000000E+00  0.0000000E+00  0.0000000E+00  0.0000000E+00  0.0000000E+00  0.0000000E+00  0.0000000E+00  0.0000000E+00  0.0000000E+00  0.0000000E+00  0.0000000E+00  0.0000000E+00  0.0000000E+00  0.0000000E+00  0.0000000E+00  0.0000000E+00  0.0000000E+00  0.0000000E+00  0.0000000E+00  0.0000000E+00  0.0000000E+00  0.0000000E+00  0.0000000E+00  0.0000000E+00  0.0000000E+00  0.0000000E+00  0.0000000E+00  0.0000000E+00  0.0000000E+00  0.0000000E+00  0.0000000E+00  0.0000000E+00  0.0000000E+00  0.0000000E+00  0.0000000E+00  0.0000000E+00  0.0000000E+00  0.0000000E+00  0.0000000E+00  0.0000000E+00  0.0000000E+00  0.0000000E+00  0.0000000E+00  0.0000000E+00  0.0000000E+00  0.0000000E+00  0.0000000E+00  0.0000000E+00  0.0000000E+00  0.0000000E+00  0.0000000E+00  0.0000000E+00  0.0000000E+00  0.0000000E+00  0.0000000E+00  0.0000000E+00  0.0000000E+00  0.0000000E+00  0.0000000E+00  0.0000000E+00  0.0000000E+00  0.0000000E+00  0.0000000E+00  0.0000000E+00  0.0000000E+00  0.0000000E+00  0.0000000E+00  0.0000000E+00  0.0000000E+00  0.0000000E+00  0.0000000E+00  0.0000000E+00  0.0000000E+00  0.0000000E+00  0.0000000E+00  0.0000000E+00  0.0000000E+00  0.0000000E+00  0.0000000E+00  0.0000000E+00  0.0000000E+00  0.0000000E+00  0.0000000E+00  0.0000000E+00  0.0000000E+00  0.0000000E+00  0.0000000E+00  0.0000000E+00  0.0000000E+00  0.0000000E+00  0.0000000E+00  0.0000000E+00  0.0000000E+00  0.0000000E+00  0.0000000E+00  0.0000000E+00  0.0000000E+00  0.0000000E+00  0.0000000E+00  0.0000000E+00  0.0000000E+00  0.0000000E+00  0.0000000E+00  0.0000000E+00  0.0000000E+00  0.0000000E+00  0.0000000E+00  0.0000000E+00  0.0000000E+00  0.0000000E+00  0.0000000E+00  0.0000000E+00  0.0000000E+00  0.0000000E+00  0.0000000E+00  0.0000000E+00  0.0000000E+00  0.0000000E+00  0.0000000E+00  0.0000000E+00  0.0000000E+00  0.0000000E+00  0.0000000E+00  0.0000000E+00  0.0000000E+00  0.0000000E+00  0.0000000E+00  0.0000000E+00  0.0000000E+00  0.0000000E+00  0.0000000E+00  0.0000000E+00  0.0000000E+00  0.0000000E+00  0.0000000E+00  0.0000000E+00  0.0000000E+00  0.0000000E+00  0.0000000E+00  0.0000000E+00  0.0000000E+00  0.0000000E+00  0.0000000E+00  0.0000000E+00
  0.5100000E+00  0.0000000E+00  0.0000000E+00  0.0000000E+00  0.0000000E+00  0.0000000E+00  0.0000000E+00  0.0000000E+00  0.0000000E+00  0.0000000E+00  0.0000000E+00  0.0000000E+00  0.0000000E+00  0.0000000E+00  0.0000000E+00  0.0000000E+00  0.0000000E+00  0.0000000E+00  0.0000000E+00  0.0000000E+00  0.0000000E+00  0.0000000E+00  0.0000000E+00  0.0000000E+00  0.0000000E+00  0.0000000E+00  0.0000000E+00  0.0000000E+00  0.0000000E+00  0.0000000E+00  0.0000000E+00  0.0000000E+00  0.0000000E+00  0.0000000E+00  0.0000000E+00  0.0000000E+00  0.0000000E+00  0.0000000E+00  0.0000000E+00  0.0000000E+00  0.0000000E+00  0.0000000E+00  0.0000000E+00  0.0000000E+00  0.0000000E+00  0.0000000E+00  0.0000000E+00  0.0000000E+00  0.0000000E+00  0.0000000E+00  0.0000000E+00  0.0000000E+00  0.0000000E+00  0.0000000E+00  0.0000000E+00  0.0000000E+00  0.0000000E+00  0.0000000E+00  0.0000000E+00  0.0000000E+00  0.0000000E+00  0.0000000E+00  0.0000000E+00  0.0000000E+00  0.0000000E+00  0.0000000E+00  0.0000000E+00  0.0000000E+00  0.0000000E+00  0.0000000E+00  0.0000000E+00  0.0000000E+00  0.0000000E+00  0.0000000E+00  0.0000000E+00  0.0000000E+00  0.0000000E+00  0.0000000E+00  0.0000000E+00  0.0000000E+00  0.0000000E+00  0.0000000E+00  0.0000000E+00  0.0000000E+00  0.0000000E+00  0.0000000E+00  0.0000000E+00  0.0000000E+00  0.0000000E+00  0.0000000E+00  0.0000000E+00  0.0000000E+00  0.0000000E+00  0.0000000E+00  0.0000000E+00  0.0000000E+00  0.0000000E+00  0.0000000E+00  0.0000000E+00  0.0000000E+00  0.0000000E+00  0.0000000E+00  0.0000000E+00  0.0000000E+00  0.0000000E+00  0.0000000E+00  0.0000000E+00  0.0000000E+00  0.0000000E+00  0.0000000E+00  0.0000000E+00  0.0000000E+00  0.0000000E+00  0.0000000E+00  0.0000000E+00  0.0000000E+00  0.0000000E+00  0.0000000E+00  0.0000000E+00  0.0000000E+00  0.0000000E+00  0.0000000E+00  0.0000000E+00  0.0000000E+00  0.0000000E+00  0.0000000E+00  0.0000000E+00  0.0000000E+00  0.0000000E+00  0.0000000E+00  0.0000000E+00  0.0000000E+00  0.0000000E+00  0.0000000E+00  0.0000000E+00  0.0000000E+00  0.0000000E+00  0.0000000E+00  0.0000000E+00  0.0000000E+00  0.0000000E+00  0.0000000E+00  0.0000000E+00  0.0000000E+00  0.0000000E+00  0.0000000E+00  0.0000000E+00  0.0000000E+00  0.0000000E+00  0.0000000E+00  0.0000000E+00  0.0000000E+00  0.0000000E+00  0.0000000E+00  0.0000000E+00  0.0000000E+00  0.0000000E+00  0.0000000E+00  0.0000000E+00  0.0000000E+00  0.0000000E+00  0.0000000E+00  0.0000000E+00  0.0000000E+00  0.0000000E+00  0.0000000E+00  0.0000000E+00  0.0000000E+00  0.0000000E+00  0.0000000E+00  0.0000000E+00  0.0000000E+00  0.0000000E+00  0.0000000E+00  0.0000000E+00  0.0000000E+00  0.0000000E+00  0.0000000E+00  0.0000000E+00  0.0000000E+00  0.0000000E+00  0.0000000E+00  0.0000000E+00  0.0000000E+00  0.0000000E+00  0.0000000E+00  0.0000000E+00  0.0000000E+00  0.0000000E+00  0.0000000E+00  0.0000000E+00  0.0000000E+00  0.0000000E+00  0.0000000E+00  0.0000000E+00  0.0000000E+00  0.0000000E+00  0.0000000E+00  0.0000000E+00  0.0000000E+00  0.0000000E+00
  0.5400000E+00  0.0000000E+00  0.0000000E+00  0.0000000E+00  0.0000000E+00  0.0000000E+00  0.0000000E+00  0.0000000E+00  0.0000000E+00  0.0000000E+00  0.0000000E+00  0.0000000E+00  0.0000000E+00  0.0000000E+00  0.0000000E+00  0.0000000E+00  0.0000000E+00  0.0000000E+00  0.0000000E+00  0.0000000E+00  0.0000000E+00  0.0000000E+00  0.0000000E+00  0.0000000E+00  0.0000000E+00  0.0000000E+00  0.0000000E+00  0.0000000E+00  0.0000000E+00  0.0000000E+00  0.0000000E+00  0.0000000E+00  0.0000000E+00  0.0000000E+00  0.0000000E+00  0.0000000E+00  0.0000000E+00  0.0000000E+00  0.0000000E+00  0.0000000E+00  0.0000000E+00  0.0000000E+00  0.0000000E+00  0.0000000E+00  0.0000000E+00  0.0000000E+00  0.0000000E+00  0.0000000E+00  0.0000000E+00  0.0000000E+00  0.0000000E+00  0.0000000E+00  0.0000000E+00  0.0000000E+00  0.0000000E+00  0.0000000E+00  0.0000000E+00  0.0000000E+00  0.0000000E+00  0.0000000E+00  0.0000000E+00  0.0000000E+00  0.0000000E+00  0.0000000E+00  0.0000000E+00  0.0000000E+00  0.0000000E+00  0.0000000E+00  0.0000000E+00  0.0000000E+00  0.0000000E+00  0.0000000E+00  0.0000000E+00  0.0000000E+00  0.0000000E+00  0.0000000E+00  0.0000000E+00  0.0000000E+00  0.0000000E+00  0.0000000E+00  0.0000000E+00  0.0000000E+00  0.0000000E+00  0.0000000E+00  0.0000000E+00  0.0000000E+00  0.0000000E+00  0.0000000E+00  0.0000000E+00  0.0000000E+00  0.0000000E+00  0.0000000E+00  0.0000000E+00  0.0000000E+00  0.0000000E+00  0.0000000E+00  0.0000000E+00  0.0000000E+00  0.0000000E+00  0.0000000E+00  0.0000000E+00  0.0000000E+00  0.0000000E+00  0.0000000E+00  0.0000000E+00  0.0000000E+00  0.0000000E+00  0.0000000E+00  0.0000000E+00  0.0000000E+00  0.0000000E+00  0.0000000E+00  0.0000000E+00  0.0000000E+00  0.0000000E+00  0.0000000E+00  0.0000000E+00  0.0000000E+00  0.0000000E+00  0.0000000E+00  0.0000000E+00  0.0000000E+00  0.0000000E+00  0.0000000E+00  0.0000000E+00  0.0000000E+00  0.0000000E+00  0.0000000E+00  0.0000000E+00  0.0000000E+00  0.0000000E+00  0.0000000E+00  0.0000000E+00  0.0000000E+00  0.0000000E+00  0.0000000E+00  0.0000000E+00  0.0000000E+00  0.0000000E+00  0.0000000E+00  0.0000000E+00  0.0000000E+00  0.0000000E+00  0.0000000E+00  0.0000000E+00  0.0000000E+00  0.0000000E+00  0.0000000E+00  0.0000000E+00  0.0000000E+00  0.0000000E+00  0.0000000E+00  0.0000000E+00  0.0000000E+00  0.0000000E+00  0.0000000E+00  0.0000000E+00  0.0000000E+00  0.0000000E+00  0.0000000E+00  0.0000000E+00  0.0000000E+00  0.0000000E+00  0.0000000E+00  0.0000000E+00  0.0000000E+00  0.0000000E+00  0.0000000E+00  0.0000000E+00  0.0000000E+00  0.0000000E+00  0.0000000E+00  0.0000000E+00  0.0000000E+00  0.0000000E+00  0.0000000E+00  0.0000000E+00  0.0000000E+00  0.0000000E+00  0.0000000E+00  0.0000000E+00  0.0000000E+00  0.0000000E+00  0.0000000E+00  0.0000000E+00  0.0000000E+00  0.0000000E+00  0.0000000E+00  0.0000000E+00  0.0000000E+00  0.0000000E+00  0.0000000E+00  0.0000000E+00  0.0000000E+00  0.0000000E+00  0.0000000E+00  0.0000000E+00  0.0000000E+00  0.0000000E+00  0.0000000E+00  0.0000000E+00
  0.5699999E+00  0.0000000E+00  0.0000000E+00  0.0000000E+00  0.0000000E+00  0.0000000E+00  0.0000000E+00  0.0000000E+00  0.0000000E+00  0.0000000E+00  0.0000000E+00  0.0000000E+00  0.0000000E+00  0.0000000E+00  0.0000000E+00  0.0000000E+00  0.0000000E+00  0.0000000E+00  0.0000000E+00  0.0000000E+00  0.0000000E+00  0.0000000E+00  0.0000000E+00  0.0000000E+00  0.0000000E+00  0.0000000E+00  0.0000000E+00  0.0000000E+00  0.0000000E+00  0.0000000E+00  0.0000000E+00  0.0000000E+00  0.0000000E+00  0.0000000E+00  0.0000000E+00  0.0000000E+00  0.0000000E+00  0.0000000E+00  0.0000000E+00  0.0000000E+00  0.0000000E+00  0.0000000E+00  0.0000000E+00  0.0000000E+00  0.0000000E+00  0.0000000E+00  0.0000000E+00  0.0000000E+00  0.0000000E+00  0.0000000E+00  0.0000000E+00  0.0000000E+00  0.0000000E+00  0.0000000E+00  0.0000000E+00  0.0000000E+00  0.0000000E+00  0.0000000E+00  0.0000000E+00  0.0000000E+00  0.0000000E+00  0.0000000E+00  0.0000000E+00  0.0000000E+00  0.0000000E+00  0.0000000E+00  0.0000000E+00  0.0000000E+00  0.0000000E+00  0.0000000E+00  0.0000000E+00  0.0000000E+00  0.0000000E+00  0.0000000E+00  0.0000000E+00  0.0000000E+00  0.0000000E+00  0.0000000E+00  0.0000000E+00  0.0000000E+00  0.0000000E+00  0.0000000E+00  0.0000000E+00  0.0000000E+00  0.0000000E+00  0.0000000E+00  0.0000000E+00  0.0000000E+00  0.0000000E+00  0.0000000E+00  0.0000000E+00  0.0000000E+00  0.0000000E+00  0.0000000E+00  0.0000000E+00  0.0000000E+00  0.0000000E+00  0.0000000E+00  0.0000000E+00  0.0000000E+00  0.0000000E+00  0.0000000E+00  0.0000000E+00  0.0000000E+00  0.0000000E+00  0.0000000E+00  0.0000000E+00  0.0000000E+00  0.0000000E+00  0.0000000E+00  0.0000000E+00  0.0000000E+00  0.0000000E+00  0.0000000E+00  0.0000000E+00  0.0000000E+00  0.0000000E+00  0.0000000E+00  0.0000000E+00  0.0000000E+00  0.0000000E+00  0.0000000E+00  0.0000000E+00  0.0000000E+00  0.0000000E+00  0.0000000E+00  0.0000000E+00  0.0000000E+00  0.0000000E+00  0.0000000E+00  0.0000000E+00  0.0000000E+00  0.0000000E+00  0.0000000E+00  0.0000000E+00  0.0000000E+00  0.0000000E+00  0.0000000E+00  0.0000000E+00  0.0000000E+00  0.0000000E+00  0.0000000E+00  0.0000000E+00  0.0000000E+00  0.0000000E+00  0.0000000E+00  0.0000000E+00  0.0000000E+00  0.0000000E+00  0.0000000E+00  0.0000000E+00  0.0000000E+00  0.0000000E+00  0.0000000E+00  0.0000000E+00  0.0000000E+00  0.0000000E+00  0.0000000E+00  0.0000000E+00  0.0000000E+00  0.0000000E+00  0.0000000E+00  0.0000000E+00  0.0000000E+00  0.0000000E+00  0.0000000E+00  0.0000000E+00  0.0000000E+00  0.0000000E+00  0.0000000E+00  0.0000000E+00  0.0000000E+00  0.0000000E+00  0.0000000E+00  0.0000000E+00  0.0000000E+00  0.0000000E+00  0.0000000E+00  0.0000000E+00  0.0000000E+00  0.0000000E+00  0.0000000E+00  0.0000000E+00  0.0000000E+00  0.0000000E+00  0.0000000E+00  0.0000000E+00  0.0000000E+00  0.0000000E+00  0.0000000E+00  0.0000000E+00  0.0000000E+00  0.0000000E+00  0.0000000E+00  0.0000000E+00  0.0000000E+00  0.0000000E+00  0.0000000E+00  0.0000000E+00  0.0000000E+00  0.0000000E+00
  0.5999999E+00  0.0000000E+00  0.0000000E+00  0.0000000E+00  0.0000000E+00  0.0000000E+00  0.0000000E+00  0.0000000E+00  0.0000000E+00  0.0000000E+00  0.0000000E+00  0.0000000E+00  0.0000000E+00  0.0000000E+00  0.0000000E+00  0.0000000E+00  0.0000000E+00  0.0000000E+00  0.0000000E+00  0.0000000E+00  0.0000000E+00  0.0000000E+00  0.0000000E+00  0.0000000E+00  0.0000000E+00  0.0000000E+00  0.0000000E+00  0.0000000E+00  0.0000000E+00  0.0000000E+00  0.0000000E+00  0.0000000E+00  0.0000000E+00  0.0000000E+00  0.0000000E+00  0.0000000E+00  0.0000000E+00  0.0000000E+00  0.0000000E+00  0.0000000E+00  0.0000000E+00  0.0000000E+00  0.0000000E+00  0.0000000E+00  0.0000000E+00  0.0000000E+00  0.0000000E+00  0.0000000E+00  0.0000000E+00  0.0000000E+00  0.0000000E+00  0.0000000E+00  0.0000000E+00  0.0000000E+00  0.0000000E+00  0.0000000E+00  0.0000000E+00  0.0000000E+00  0.0000000E+00  0.0000000E+00  0.0000000E+00  0.0000000E+00  0.0000000E+00  0.0000000E+00  0.0000000E+00  0.0000000E+00  0.0000000E+00  0.0000000E+00  0.0000000E+00  0.0000000E+00  0.0000000E+00  0.0000000E+00  0.0000000E+00  0.0000000E+00  0.0000000E+00  0.0000000E+00  0.0000000E+00  0.0000000E+00  0.0000000E+00  0.0000000E+00  0.0000000E+00  0.0000000E+00  0.0000000E+00  0.0000000E+00  0.0000000E+00  0.0000000E+00  0.0000000E+00  0.0000000E+00  0.0000000E+00  0.0000000E+00  0.0000000E+00  0.0000000E+00  0.0000000E+00  0.0000000E+00  0.0000000E+00  0.0000000E+00  0.0000000E+00  0.0000000E+00  0.0000000E+00  0.0000000E+00  0.0000000E+00  0.0000000E+00  0.0000000E+00  0.0000000E+00  0.0000000E+00  0.0000000E+00  0.0000000E+00  0.0000000E+00  0.0000000E+00  0.0000000E+00  0.0000000E+00  0.0000000E+00  0.0000000E+00  0.0000000E+00  0.0000000E+00  0.0000000E+00  0.0000000E+00  0.0000000E+00  0.0000000E+00  0.0000000E+00  0.0000000E+00  0.0000000E+00  0.0000000E+00  0.0000000E+00  0.0000000E+00  0.0000000E+00  0.0000000E+00  0.0000000E+00  0.0000000E+00  0.0000000E+00  0.0000000E+00  0.0000000E+00  0.0000000E+00  0.0000000E+00  0.0000000E+00  0.0000000E+00  0.0000000E+00  0.0000000E+00  0.0000000E+00  0.0000000E+00  0.0000000E+00  0.0000000E+00  0.0000000E+00  0.0000000E+00  0.0000000E+00  0.0000000E+00  0.0000000E+00  0.0000000E+00  0.0000000E+00  0.0000000E+00  0.0000000E+00  0.0000000E+00  0.0000000E+00  0.0000000E+00  0.0000000E+00  0.0000000E+00  0.0000000E+00  0.0000000E+00  0.0000000E+00  0.0000000E+00  0.0000000E+00  0.0000000E+00  0.0000000E+00  0.0000000E+00  0.0000000E+00  0.0000000E+00  0.0000000E+00  0.0000000E+00  0.0000000E+00  0.0000000E+00  0.0000000E+00  0.0000000E+00  0.0000000E+00  0.0000000E+00  0.0000000E+00  0.0000000E+00  0.0000000E+00  0.0000000E+00  0.0000000E+00  0.0000000E+00  0.0000000E+00  0.0000000E+00  0.0000000E+00  0.0000000E+00  0.0000000E+00  0.0000000E+00  0.0000000E+00  0.0000000E+00  0.0000000E+00  0.0000000E+00  0.0000000E+00  0.0000000E+00  0.0000000E+00  0.0000000E+00  0.0000000E+00  0.0000000E+00  0.0000000E+00  0.0000000E+00  0.0000000E+00  0.0000000E+00  0.0000000E+00
  0.6299999E+00  0.0000000E+00  0.0000000E+00  0.0000000E+00  0.0000000E+00  0.0000000E+00  0.0000000E+00  0.0000000E+00  0.0000000E+00  0.0000000E+00  0.0000000E+00  0.0000000E+00  0.0000000E+00  0.0000000E+00  0.0000000E+00  0.0000000E+00  0.0000000E+00  0.0000000E+00  0.0000000E+00  0.0000000E+00  0.0000000E+00  0.0000000E+00  0.0000000E+00  0.0000000E+00  0.0000000E+00  0.0000000E+00  0.0000000E+00  0.0000000E+00  0.0000000E+00  0.0000000E+00  0.0000000E+00  0.0000000E+00  0.0000000E+00  0.0000000E+00  0.0000000E+00  0.0000000E+00  0.0000000E+00  0.0000000E+00  0.0000000E+00  0.0000000E+00  0.0000000E+00  0.0000000E+00  0.0000000E+00  0.0000000E+00  0.0000000E+00  0.0000000E+00  0.0000000E+00  0.0000000E+00  0.0000000E+00  0.0000000E+00  0.0000000E+00  0.0000000E+00  0.0000000E+00  0.0000000E+00  0.0000000E+00  0.0000000E+00  0.0000000E+00  0.0000000E+00  0.0000000E+00  0.0000000E+00  0.0000000E+00  0.0000000E+00  0.0000000E+00  0.0000000E+00  0.0000000E+00  0.0000000E+00  0.0000000E+00  0.0000000E+00  0.0000000E+00  0.0000000E+00  0.0000000E+00  0.0000000E+00  0.0000000E+00  0.0000000E+00  0.0000000E+00  0.0000000E+00  0.0000000E+00  0.0000000E+00  0.0000000E+00  0.0000000E+00  0.0000000E+00  0.0000000E+00  0.0000000E+00  0.0000000E+00  0.0000000E+00  0.0000000E+00  0.0000000E+00  0.0000000E+00  0.0000000E+00  0.0000000E+00  0.0000000E+00  0.0000000E+00  0.0000000E+00  0.0000000E+00  0.0000000E+00  0.0000000E+00  0.0000000E+00  0.0000000E+00  0.0000000E+00  0.0000000E+00  0.0000000E+00  0.0000000E+00  0.0000000E+00  0.0000000E+00  0.0000000E+00  0.0000000E+00  0.0000000E+00  0.0000000E+00  0.0000000E+00  0.0000000E+00  0.0000000E+00  0.0000000E+00  0.0000000E+00  0.0000000E+00  0.0000000E+00  0.0000000E+00  0.0000000E+00  0.0000000E+00  0.0000000E+00  0.0000000E+00  0.0000000E+00  0.0000000E+00  0.0000000E+00  0.0000000E+00  0.0000000E+00  0.0000000E+00  0.0000000E+00  0.0000000E+00  0.0000000E+00  0.0000000E+00  0.0000000E+00  0.0000000E+00  0.0000000E+00  0.0000000E+00  0.0000000E+00  0.0000000E+00  0.0000000E+00  0.0000000E+00  0.0000000E+00  0.0000000E+00  0.0000000E+00  0.0000000E+00  0.0000000E+00  0.0000000E+00  0.0000000E+00  0.0000000E+00  0.0000000E+00  0.0000000E+00  0.0000000E+00  0.0000000E+00  0.0000000E+00  0.0000000E+00  0.0000000E+00  0.0000000E+00  0.0000000E+00  0.0000000E+00  0.0000000E+00  0.0000000E+00  0.0000000E+00  0.0000000E+00  0.0000000E+00  0.0000000E+00  0.0000000E+00  0.0000000E+00  0.0000000E+00  0.0000000E+00  0.0000000E+00  0.0000000E+00  0.0000000E+00  0.0000000E+00  0.0000000E+00  0.0000000E+00  0.0000000E+00  0.0000000E+00  0.0000000E+00  0.0000000E+00  0.0000000E+00  0.0000000E+00  0.0000000E+00  0.0000000E+00  0.0000000E+00  0.0000000E+00  0.0000000E+00  0.0000000E+00  0.0000000E+00  0.0000000E+00  0.0000000E+00  0.0000000E+00  0.0000000E+00  0.0000000E+00  0.0000000E+00  0.0000000E+00  0.0000000E+00  0.0000000E+00  0.0000000E+00  0.0000000E+00  0.0000000E+00  0.0000000E+00  0.0000000E+00  0.0000000E+00  0.0000000E+00
  0.6599998E+00  0.0000000E+00  0.0000000E+00  0.0000000E+00  0.0000000E+00  0.0000000E+00  0.0000000E+00  0.0000000E+00  0.0000000E+00  0.0000000E+00  0.0000000E+00  0.0000000E+00  0.0000000E+00  0.0000000E+00  0.0000000E+00  0.0000000E+00  0.0000000E+00  0.0000000E+00  0.0000000E+00  0.0000000E+00  0.0000000E+00  0.0000000E+00  0.0000000E+00  0.0000000E+00  0.0000000E+00  0.0000000E+00  0.0000000E+00  0.0000000E+00  0.0000000E+00  0.0000000E+00  0.0000000E+00  0.0000000E+00  0.0000000E+00  0.0000000E+00  0.0000000E+00  0.0000000E+00  0.0000000E+00  0.0000000E+00  0.0000000E+00  0.0000000E+00  0.0000000E+00  0.0000000E+00  0.0000000E+00  0.0000000E+00  0.0000000E+00  0.0000000E+00  0.0000000E+00  0.0000000E+00  0.0000000E+00  0.0000000E+00  0.0000000E+00  0.0000000E+00  0.0000000E+00  0.0000000E+00  0.0000000E+00  0.0000000E+00  0.0000000E+00  0.0000000E+00  0.0000000E+00  0.0000000E+00  0.0000000E+00  0.0000000E+00  0.0000000E+00  0.0000000E+00  0.0000000E+00  0.0000000E+00  0.0000000E+00  0.0000000E+00  0.0000000E+00  0.0000000E+00  0.0000000E+00  0.0000000E+00  0.0000000E+00  0.0000000E+00  0.0000000E+00  0.0000000E+00  0.0000000E+00  0.0000000E+00  0.0000000E+00  0.0000000E+00  0.0000000E+00  0.0000000E+00  0.0000000E+00  0.0000000E+00  0.0000000E+00  0.0000000E+00  0.0000000E+00  0.0000000E+00  0.0000000E+00  0.0000000E+00  0.0000000E+00  0.0000000E+00  0.0000000E+00  0.0000000E+00  0.0000000E+00  0.0000000E+00  0.0000000E+00  0.0000000E+00  0.0000000E+00  0.0000000E+00  0.0000000E+00  0.0000000E+00  0.0000000E+00  0.0000000E+00  0.0000000E+00  0.0000000E+00  0.0000000E+00  0.0000000E+00  0.0000000E+00  0.0000000E+00  0.0000000E+00  0.0000000E+00  0.0000000E+00  0.0000000E+00  0.0000000E+00  0.0000000E+00  0.0000000E+00  0.0000000E+00  0.0000000E+00  0.0000000E+00  0.0000000E+00  0.0000000E+00  0.0000000E+00  0.0000000E+00  0.0000000E+00  0.0000000E+00  0.0000000E+00  0.0000000E+00  0.0000000E+00  0.0000000E+00  0.0000000E+00  0.0000000E+00  0.0000000E+00  0.0000000E+00  0.0000000E+00  0.0000000E+00  0.0000000E+00  0.0000000E+00  0.0000000E+00  0.0000000E+00  0.0000000E+00  0.0000000E+00  0.0000000E+00  0.0000000E+00  0.0000000E+00  0.0000000E+00  0.0000000E+00  0.0000000E+00  0.0000000E+00  0.0000000E+00  0.0000000E+00  0.0000000E+00  0.0000000E+00  0.0000000E+00  0.0000000E+00  0.0000000E+00  0.0000000E+00  0.0000000E+00  0.0000000E+00  0.0000000E+00  0.0000000E+00  0.0000000E+00  0.0000000E+00  0.0000000E+00  0.0000000E+00  0.0000000E+00  0.0000000E+00  0.0000000E+00  0.0000000E+00  0.0000000E+00  0.0000000E+00  0.0000000E+00  0.0000000E+00  0.0000000E+00  0.0000000E+00  0.0000000E+00  0.0000000E+00  0.0000000E+00  0.0000000E+00  0.0000000E+00  0.0000000E+00  0.0000000E+00  0.0000000E+00  0.0000000E+00  0.0000000E+00  0.0000000E+00  0.0000000E+00  0.0000000E+00  0.0000000E+00  0.0000000E+00  0.0000000E+00  0.0000000E+00  0.0000000E+00  0.0000000E+00  0.0000000E+00  0.0000000E+00  0.0000000E+00  0.0000000E+00  0.0000000E+00  0.0000000E+00  0.0000000E+00
  0.6899998E+00  0.0000000E+00  0.0000000E+00  0.0000000E+00  0.0000000E+00  0.0000000E+00  0.0000000E+00  0.0000000E+00  0.0000000E+00  0.0000000E+00  0.0000000E+00  0.0000000E+00  0.0000000E+00  0.0000000E+00  0.0000000E+00  0.0000000E+00  0.0000000E+00  0.0000000E+00  0.0000000E+00  0.0000000E+00  0.0000000E+00  0.0000000E+00  0.0000000E+00  0.0000000E+00  0.0000000E+00  0.0000000E+00  0.0000000E+00  0.0000000E+00  0.0000000E+00  0.0000000E+00  0.0000000E+00  0.0000000E+00  0.0000000E+00  0.0000000E+00  0.0000000E+00  0.0000000E+00  0.0000000E+00  0.0000000E+00  0.0000000E+00  0.0000000E+00  0.0000000E+00  0.0000000E+00  0.0000000E+00  0.0000000E+00  0.0000000E+00  0.0000000E+00  0.0000000E+00  0.0000000E+00  0.0000000E+00  0.0000000E+00  0.0000000E+00  0.0000000E+00  0.0000000E+00  0.0000000E+00  0.0000000E+00  0.0000000E+00  0.0000000E+00  0.0000000E+00  0.0000000E+00  0.0000000E+00  0.0000000E+00  0.0000000E+00  0.0000000E+00  0.0000000E+00  0.0000000E+00  0.0000000E+00  0.0000000E+00  0.0000000E+00  0.0000000E+00  0.0000000E+00  0.0000000E+00  0.0000000E+00  0.0000000E+00  0.0000000E+00  0.0000000E+00  0.0000000E+00  0.0000000E+00  0.0000000E+00  0.0000000E+00  0.0000000E+00  0.0000000E+00  0.0000000E+00  0.0000000E+00  0.0000000E+00  0.0000000E+00  0.0000000E+00  0.0000000E+00  0.0000000E+00  0.0000000E+00  0.0000000E+00  0.0000000E+00  0.0000000E+00  0.0000000E+00  0.0000000E+00  0.0000000E+00  0.0000000E+00  0.0000000E+00  0.0000000E+00  0.0000000E+00  0.0000000E+00  0.0000000E+00  0.0000000E+00  0.0000000E+00  0.0000000E+00  0.0000000E+00  0.0000000E+00  0.0000000E+00  0.0000000E+00  0.0000000E+00  0.0000000E+00  0.0000000E+00  0.0000000E+00  0.0000000E+00  0.0000000E+00  0.0000000E+00  0.0000000E+00  0.0000000E+00  0.0000000E+00  0.0000000E+00  0.0000000E+00  0.0000000E+00  0.0000000E+00  0.0000000E+00  0.0000000E+00  0.0000000E+00  0.0000000E+00  0.0000000E+00  0.0000000E+00  0.0000000E+00  0.0000000E+00  0.0000000E+00  0.0000000E+00  0.0000000E+00  0.0000000E+00  0.0000000E+00  0.0000000E+00  0.0000000E+00  0.0000000E+00  0.0000000E+00  0.0000000E+00  0.0000000E+00  0.0000000E+00  0.0000000E+00  0.0000000E+00  0.0000000E+00  0.0000000E+00  0.0000000E+00  0.0000000E+00  0.0000000E+00  0.0000000E+00  0.0000000E+00  0.0000000E+00  0.0000000E+00  0.0000000E+00  0.0000000E+00  0.0000000E+00  0.0000000E+00  0.0000000E+00  0.0000000E+00  0.0000000E+00  0.0000000E+00  0.0000000E+00  0.0000000E+00  0.0000000E+00  0.0000000E+00  0.0000000E+00  0.0000000E+00  0.0000000E+00  0.0000000E+00  0.0000000E+00  0.0000000E+00  0.0000000E+00  0.0000000E+00  0.0000000E+00  0.0000000E+00  0.0000000E+00  0.0000000E+00  0.0000000E+00  0.0000000E+00  0.0000000E+00  0.0000000E+00  0.0000000E+00  0.0000000E+00  0.0000000E+00  0.0000000E+00  0.0000000E+00  0.0000000E+00  0.0000000E+00  0.0000000E+00  0.0000000E+00  0.0000000E+00  0.0000000E+00  0.0000000E+00  0.0000000E+00  0.0000000E+00  0.0000000E+00  0.0000000E+00  0.0000000E+00  0.0000000E+00  0.0000000E+00  0.0000000E+00
  0.7199998E+00  0.0000000E+00  0.0000000E+00  0.0000000E+00  0.0000000E+00  0.0000000E+00  0.0000000E+00  0.0000000E+00  0.0000000E+00  0.0000000E+00  0.0000000E+00  0.0000000E+00  0.0000000E+00  0.0000000E+00  0.0000000E+00  0.0000000E+00  0.0000000E+00  0.0000000E+00  0.0000000E+00  0.0000000E+00  0.0000000E+00  0.0000000E+00  0.0000000E+00  0.0000000E+00  0.0000000E+00  0.0000000E+00  0.0000000E+00  0.0000000E+00  0.0000000E+00  0.0000000E+00  0.0000000E+00  0.0000000E+00  0.0000000E+00  0.0000000E+00  0.0000000E+00  0.0000000E+00  0.0000000E+00  0.0000000E+00  0.0000000E+00  0.0000000E+00  0.0000000E+00  0.0000000E+00  0.0000000E+00  0.0000000E+00  0.0000000E+00  0.0000000E+00  0.0000000E+00  0.0000000E+00  0.0000000E+00  0.0000000E+00  0.0000000E+00  0.0000000E+00  0.0000000E+00  0.0000000E+00  0.0000000E+00  0.0000000E+00  0.0000000E+00  0.0000000E+00  0.0000000E+00  0.0000000E+00  0.0000000E+00  0.0000000E+00  0.0000000E+00  0.0000000E+00  0.0000000E+00  0.0000000E+00  0.0000000E+00  0.0000000E+00  0.0000000E+00  0.0000000E+00  0.0000000E+00  0.0000000E+00  0.0000000E+00  0.0000000E+00  0.0000000E+00  0.0000000E+00  0.0000000E+00  0.0000000E+00  0.0000000E+00  0.0000000E+00  0.0000000E+00  0.0000000E+00  0.0000000E+00  0.0000000E+00  0.0000000E+00  0.0000000E+00  0.0000000E+00  0.0000000E+00  0.0000000E+00  0.0000000E+00  0.0000000E+00  0.0000000E+00  0.0000000E+00  0.0000000E+00  0.0000000E+00  0.0000000E+00  0.0000000E+00  0.0000000E+00  0.0000000E+00  0.0000000E+00  0.0000000E+00  0.0000000E+00  0.0000000E+00  0.0000000E+00  0.0000000E+00  0.0000000E+00  0.0000000E+00  0.0000000E+00  0.0000000E+00  0.0000000E+00  0.0000000E+00  0.0000000E+00  0.0000000E+00  0.0000000E+00  0.0000000E+00  0.0000000E+00  0.0000000E+00  0.0000000E+00  0.0000000E+00  0.0000000E+00  0.0000000E+00  0.0000000E+00  0.0000000E+00  0.0000000E+00  0.0000000E+00  0.0000000E+00  0.0000000E+00  0.0000000E+00  0.0000000E+00  0.0000000E+00  0.0000000E+00  0.0000000E+00  0.0000000E+00  0.0000000E+00  0.0000000E+00  0.0000000E+00  0.0000000E+00  0.0000000E+00  0.0000000E+00  0.0000000E+00  0.0000000E+00  0.0000000E+00  0.0000000E+00  0.0000000E+00  0.0000000E+00  0.0000000E+00  0.0000000E+00  0.0000000E+00  0.0000000E+00  0.0000000E+00  0.0000000E+00  0.0000000E+00  0.0000000E+00  0.0000000E+00  0.0000000E+00  0.0000000E+00  0.0000000E+00  0.0000000E+00  0.0000000E+00  0.0000000E+00  0.0000000E+00  0.0000000E+00  0.0000000E+00  0.0000000E+00  0.0000000E+00  0.0000000E+00  0.0000000E+00  0.0000000E+00  0.0000000E+00  0.0000000E+00  0.0000000E+00  0.0000000E+00  0.0000000E+00  0.0000000E+00  0.0000000E+00  0.0000000E+00  0.0000000E+00  0.0000000E+00  0.0000000E+00  0.0000000E+00  0.0000000E+00  0.0000000E+00  0.0000000E+00  0.0000000E+00  0.0000000E+00  0.0000000E+00  0.0000000E+00  0.0000000E+00  0.0000000E+00  0.0000000E+00  0.0000000E+00  0.0000000E+00  0.0000000E+00  0.0000000E+00  0.0000000E+00  0.0000000E+00  0.0000000E+00  0.0000000E+00  0.0000000E+00  0.0000000E+00  0.0000000E+00
  0.7499998E+00  0.0000000E+00  0.0000000E+00  0.0000000E+00  0.0000000E+00  0.0000000E+00  0.0000000E+00  0.0000000E+00  0.0000000E+00  0.0000000E+00  0.0000000E+00  0.0000000E+00  0.0000000E+00  0.0000000E+00  0.0000000E+00  0.0000000E+00  0.0000000E+00  0.0000000E+00  0.0000000E+00  0.0000000E+00  0.0000000E+00  0.0000000E+00  0.0000000E+00  0.0000000E+00  0.0000000E+00  0.0000000E+00  0.0000000E+00  0.0000000E+00  0.0000000E+00  0.0000000E+00  0.0000000E+00  0.0000000E+00  0.0000000E+00  0.0000000E+00  0.0000000E+00  0.0000000E+00  0.0000000E+00  0.0000000E+00  0.0000000E+00  0.0000000E+00  0.0000000E+00  0.0000000E+00  0.0000000E+00  0.0000000E+00  0.0000000E+00  0.0000000E+00  0.0000000E+00  0.0000000E+00  0.0000000E+00  0.0000000E+00  0.0000000E+00  0.0000000E+00  0.0000000E+00  0.0000000E+00  0.0000000E+00  0.0000000E+00  0.0000000E+00  0.0000000E+00  0.0000000E+00  0.0000000E+00  0.0000000E+00  0.0000000E+00  0.0000000E+00  0.0000000E+00  0.0000000E+00  0.0000000E+00  0.0000000E+00  0.0000000E+00  0.0000000E+00  0.0000000E+00  0.0000000E+00  0.0000000E+00  0.0000000E+00  0.0000000E+00  0.0000000E+00  0.0000000E+00  0.0000000E+00  0.0000000E+00  0.0000000E+00  0.0000000E+00  0.0000000E+00  0.0000000E+00  0.0000000E+00  0.0000000E+00  0.0000000E+00  0.0000000E+00  0.0000000E+00  0.0000000E+00  0.0000000E+00  0.0000000E+00  0.0000000E+00  0.0000000E+00  0.0000000E+00  0.0000000E+00  0.0000000E+00  0.0000000E+00  0.0000000E+00  0.0000000E+00  0.0000000E+00  0.0000000E+00  0.0000000E+00  0.0000000E+00  0.0000000E+00  0.0000000E+00  0.0000000E+00  0.0000000E+00  0.0000000E+00  0.0000000E+00  0.0000000E+00  0.0000000E+00  0.0000000E+00  0.0000000E+00  0.0000000E+00  0.0000000E+00  0.0000000E+00  0.0000000E+00  0.0000000E+00  0.0000000E+00  0.0000000E+00  0.0000000E+00  0.0000000E+00  0.0000000E+00  0.0000000E+00  0.0000000E+00  0.0000000E+00  0.0000000E+00  0.0000000E+00  0.0000000E+00  0.0000000E+00  0.0000000E+00  0.0000000E+00  0.0000000E+00  0.0000000E+00  0.0000000E+00  0.0000000E+00  0.0000000E+00  0.0000000E+00  0.0000000E+00  0.0000000E+00  0.0000000E+00  0.0000000E+00  0.0000000E+00  0.0000000E+00  0.0000000E+00  0.0000000E+00  0.0000000E+00  0.0000000E+00  0.0000000E+00  0.0000000E+00  0.0000000E+00  0.0000000E+00  0.0000000E+00  0.0000000E+00  0.0000000E+00  0.0000000E+00  0.0000000E+00  0.0000000E+00  0.0000000E+00  0.0000000E+00  0.0000000E+00  0.0000000E+00  0.0000000E+00  0.0000000E+00  0.0000000E+00  0.0000000E+00  0.0000000E+00  0.0000000E+00  0.0000000E+00  0.0000000E+00  0.0000000E+00  0.0000000E+00  0.0000000E+00  0.0000000E+00  0.0000000E+00  0.0000000E+00  0.0000000E+00  0.0000000E+00  0.0000000E+00  0.0000000E+00  0.0000000E+00  0.0000000E+00  0.0000000E+00  0.0000000E+00  0.0000000E+00  0.0000000E+00  0.0000000E+00  0.0000000E+00  0.0000000E+00  0.0000000E+00  0.0000000E+00  0.0000000E+00  0.0000000E+00  0.0000000E+00  0.0000000E+00  0.0000000E+00  0.0000000E+00  0.0000000E+00  0.0000000E+00  0.0000000E+00  0.0000000E+00  0.0000000E+00
  0.7799997E+00  0.0000000E+00  0.0000000E+00  0.0000000E+00  0.0000000E+00  0.0000000E+00  0.0000000E+00  0.0000000E+00  0.0000000E+00  0.0000000E+00  0.0000000E+00  0.0000000E+00  0.0000000E+00  0.0000000E+00  0.0000000E+00  0.0000000E+00  0.0000000E+00  0.0000000E+00  0.0000000E+00  0.0000000E+00  0.0000000E+00  0.0000000E+00  0.0000000E+00  0.0000000E+00  0.0000000E+00  0.0000000E+00  0.0000000E+00  0.0000000E+00  0.0000000E+00  0.0000000E+00  0.0000000E+00  0.0000000E+00  0.0000000E+00  0.0000000E+00  0.0000000E+00  0.0000000E+00  0.0000000E+00  0.0000000E+00  0.0000000E+00  0.0000000E+00  0.0000000E+00  0.0000000E+00  0.0000000E+00  0.0000000E+00  0.0000000E+00  0.0000000E+00  0.0000000E+00  0.0000000E+00  0.0000000E+00  0.0000000E+00  0.0000000E+00  0.0000000E+00  0.0000000E+00  0.0000000E+00  0.0000000E+00  0.0000000E+00  0.0000000E+00  0.0000000E+00  0.0000000E+00  0.0000000E+00  0.0000000E+00  0.0000000E+00  0.0000000E+00  0.0000000E+00  0.0000000E+00  0.0000000E+00  0.0000000E+00  0.0000000E+00  0.0000000E+00  0.0000000E+00  0.0000000E+00  0.0000000E+00  0.0000000E+00  0.0000000E+00  0.0000000E+00  0.0000000E+00  0.0000000E+00  0.0000000E+00  0.0000000E+00  0.0000000E+00  0.0000000E+00  0.0000000E+00  0.0000000E+00  0.0000000E+00  0.0000000E+00  0.0000000E+00  0.0000000E+00  0.0000000E+00  0.0000000E+00  0.0000000E+00  0.0000000E+00  0.0000000E+00  0.0000000E+00  0.0000000E+00  0.0000000E+00  0.0000000E+00  0.0000000E+00  0.0000000E+00  0.0000000E+00  0.0000000E+00  0.0000000E+00  0.0000000E+00  0.0000000E+00  0.0000000E+00  0.0000000E+00  0.0000000E+00  0.0000000E+00  0.0000000E+00  0.0000000E+00  0.0000000E+00  0.0000000E+00  0.0000000E+00  0.0000000E+00  0.0000000E+00  0.0000000E+00  0.0000000E+00  0.0000000E+00  0.0000000E+00  0.0000000E+00  0.0000000E+00  0.0000000E+00  0.0000000E+00  0.0000000E+00  0.0000000E+00  0.0000000E+00  0.0000000E+00  0.0000000E+00  0.0000000E+00  0.0000000E+00  0.0000000E+00  0.0000000E+00  0.0000000E+00  0.0000000E+00  0.0000000E+00  0.0000000E+00  0.0000000E+00  0.0000000E+00  0.0000000E+00  0.0000000E+00  0.0000000E+00  0.0000000E+00  0.0000000E+00  0.0000000E+00  0.0000000E+00  0.0000000E+00  0.0000000E+00  0.0000000E+00  0.0000000E+00  0.0000000E+00  0.0000000E+00  0.0000000E+00  0.0000000E+00  0.0000000E+00  0.0000000E+00  0.0000000E+00  0.0000000E+00  0.0000000E+00  0.0000000E+00  0.0000000E+00  0.0000000E+00  0.0000000E+00  0.0000000E+00  0.0000000E+00  0.0000000E+00  0.0000000E+00  0.0000000E+00  0.0000000E+00  0.0000000E+00  0.0000000E+00  0.0000000E+00  0.0000000E+00  0.0000000E+00  0.0000000E+00  0.0000000E+00  0.0000000E+00  0.0000000E+00  0.0000000E+00  0.0000000E+00  0.0000000E+00  0.0000000E+00  0.0000000E+00  0.0000000E+00  0.0000000E+00  0.0000000E+00  0.0000000E+00  0.0000000E+00  0.0000000E+00  0.0000000E+00  0.0000000E+00  0.0000000E+00  0.0000000E+00  0.0000000E+00  0.0000000E+00  0.0000000E+00  0.0000000E+00  0.0000000E+00  0.0000000E+00  0.0000000E+00  0.0000000E+00  0.0000000E+00  0.0000000E+00
  0.8099997E+00  0.0000000E+00  0.0000000E+00  0.0000000E+00  0.0000000E+00  0.0000000E+00  0.0000000E+00  0.0000000E+00  0.0000000E+00  0.0000000E+00  0.0000000E+00  0.0000000E+00  0.0000000E+00  0.0000000E+00  0.0000000E+00  0.0000000E+00  0.0000000E+00  0.0000000E+00  0.0000000E+00  0.0000000E+00  0.0000000E+00  0.0000000E+00  0.0000000E+00  0.0000000E+00  0.0000000E+00  0.0000000E+00  0.0000000E+00  0.0000000E+00  0.0000000E+00  0.0000000E+00  0.0000000E+00  0.0000000E+00  0.0000000E+00  0.0000000E+00  0.0000000E+00  0.0000000E+00  0.0000000E+00  0.0000000E+00  0.0000000E+00  0.0000000E+00  0.0000000E+00  0.0000000E+00  0.0000000E+00  0.0000000E+00  0.0000000E+00  0.0000000E+00  0.0000000E+00  0.0000000E+00  0.0000000E+00  0.0000000E+00  0.0000000E+00  0.0000000E+00  0.0000000E+00  0.0000000E+00  0.0000000E+00  0.0000000E+00  0.0000000E+00  0.0000000E+00  0.0000000E+00  0.0000000E+00  0.0000000E+00  0.0000000E+00  0.0000000E+00  0.0000000E+00  0.0000000E+00  0.0000000E+00  0.0000000E+00  0.0000000E+00  0.0000000E+00  0.0000000E+00  0.0000000E+00  0.0000000E+00  0.0000000E+00  0.0000000E+00  0.0000000E+00  0.0000000E+00  0.0000000E+00  0.0000000E+00  0.0000000E+00  0.0000000E+00  0.0000000E+00  0.0000000E+00  0.0000000E+00  0.0000000E+00  0.0000000E+00  0.0000000E+00  0.0000000E+00  0.0000000E+00  0.0000000E+00  0.0000000E+00  0.0000000E+00  0.0000000E+00  0.0000000E+00  0.0000000E+00  0.0000000E+00  0.0000000E+00  0.0000000E+00  0.0000000E+00  0.0000000E+00  0.0000000E+00  0.0000000E+00  0.0000000E+00  0.0000000E+00  0.0000000E+00  0.0000000E+00  0.0000000E+00  0.0000000E+00  0.0000000E+00  0.0000000E+00  0.0000000E+00  0.0000000E+00  0.0000000E+00  0.0000000E+00  0.0000000E+00  0.0000000E+00  0.0000000E+00  0.0000000E+00  0.0000000E+00  0.0000000E+00  0.0000000E+00  0.0000000E+00  0.0000000E+00  0.0000000E+00  0.0000000E+00  0.0000000E+00  0.0000000E+00  0.0000000E+00  0.0000000E+00  0.0000000E+00  0.0000000E+00  0.0000000E+00  0.0000000E+00  0.0000000E+00  0.0000000E+00  0.0000000E+00  0.0000000E+00  0.0000000E+00  0.0000000E+00  0.0000000E+00  0.0000000E+00  0.0000000E+00  0.0000000E+00  0.0000000E+00  0.0000000E+00  0.0000000E+00  0.0000000E+00  0.0000000E+00  0.0000000E+00  0.0000000E+00  0.0000000E+00  0.0000000E+00  0.0000000E+00  0.0000000E+00  0.0000000E+00  0.0000000E+00  0.0000000E+00  0.0000000E+00  0.0000000E+00  0.0000000E+00  0.0000000E+00  0.0000000E+00  0.0000000E+00  0.0000000E+00  0.0000000E+00  0.0000000E+00  0.0000000E+00  0.0000000E+00  0.0000000E+00  0.0000000E+00  0.0000000E+00  0.0000000E+00  0.0000000E+00  0.0000000E+00  0.0000000E+00  0.0000000E+00  0.0000000E+00  0.0000000E+00  0.0000000E+00  0.0000000E+00  0.0000000E+00  0.0000000E+00  0.0000000E+00  0.0000000E+00  0.0000000E+00  0.0000000E+00  0.0000000E+00  0.0000000E+00  0.0000000E+00  0.0000000E+00  0.0000000E+00  0.0000000E+00  0.0000000E+00  0.0000000E+00  0.0000000E+00  0.0000000E+00  0.0000000E+00  0.0000000E+00  0.0000000E+00  0.0000000E+00  0.0000000E+00  0.0000000E+00
  0.8399997E+00  0.0000000E+00  0.0000000E+00  0.0000000E+00  0.0000000E+00  0.0000000E+00  0.0000000E+00  0.0000000E+00  0.0000000E+00  0.0000000E+00  0.0000000E+00  0.0000000E+00  0.0000000E+00  0.0000000E+00  0.0000000E+00  0.0000000E+00  0.0000000E+00  0.0000000E+00  0.0000000E+00  0.0000000E+00  0.0000000E+00  0.0000000E+00  0.0000000E+00  0.0000000E+00  0.0000000E+00  0.0000000E+00  0.0000000E+00  0.0000000E+00  0.0000000E+00  0.0000000E+00  0.0000000E+00  0.0000000E+00  0.0000000E+00  0.0000000E+00  0.0000000E+00  0.0000000E+00  0.0000000E+00  0.0000000E+00  0.0000000E+00  0.0000000E+00  0.0000000E+00  0.0000000E+00  0.0000000E+00  0.0000000E+00  0.0000000E+00  0.0000000E+00  0.0000000E+00  0.0000000E+00  0.0000000E+00  0.0000000E+00  0.0000000E+00  0.0000000E+00  0.0000000E+00  0.0000000E+00  0.0000000E+00  0.0000000E+00  0.0000000E+00  0.0000000E+00  0.0000000E+00  0.0000000E+00  0.0000000E+00  0.0000000E+00  0.0000000E+00  0.0000000E+00  0.0000000E+00  0.0000000E+00  0.0000000E+00  0.0000000E+00  0.0000000E+00  0.0000000E+00  0.0000000E+00  0.0000000E+00  0.0000000E+00  0.0000000E+00  0.0000000E+00  0.0000000E+00  0.0000000E+00  0.0000000E+00  0.0000000E+00  0.0000000E+00  0.0000000E+00  0.0000000E+00  0.0000000E+00  0.0000000E+00  0.0000000E+00  0.0000000E+00  0.0000000E+00  0.0000000E+00  0.0000000E+00  0.0000000E+00  0.0000000E+00  0.0000000E+00  0.0000000E+00  0.0000000E+00  0.0000000E+00  0.0000000E+00  0.0000000E+00  0.0000000E+00  0.0000000E+00  0.0000000E+00  0.0000000E+00  0.0000000E+00  0.0000000E+00  0.0000000E+00  0.0000000E+00  0.0000000E+00  0.0000000E+00  0.0000000E+00  0.0000000E+00  0.0000000E+00  0.0000000E+00  0.0000000E+00  0.0000000E+00  0.0000000E+00  0.0000000E+00  0.0000000E+00  0.0000000E+00  0.0000000E+00  0.0000000E+00  0.0000000E+00  0.0000000E+00  0.0000000E+00  0.0000000E+00  0.0000000E+00  0.0000000E+00  0.0000000E+00  0.0000000E+00  0.0000000E+00  0.0000000E+00  0.0000000E+00  0.0000000E+00  0.0000000E+00  0.0000000E+00  0.0000000E+00  0.0000000E+00  0.0000000E+00  0.0000000E+00  0.0000000E+00  0.0000000E+00  0.0000000E+00  0.0000000E+00  0.0000000E+00  0.0000000E+00  0.0000000E+00  0.0000000E+00  0.0000000E+00  0.0000000E+00  0.0000000E+00  0.0000000E+00  0.0000000E+00  0.0000000E+00  0.0000000E+00  0.0000000E+00  0.0000000E+00  0.0000000E+00  0.0000000E+00  0.0000000E+00  0.0000000E+00  0.0000000E+00  0.0000000E+00  0.0000000E+00  0.0000000E+00  0.0000000E+00  0.0000000E+00  0.0000000E+00  0.0000000E+00  0.0000000E+00  0.0000000E+00  0.0000000E+00  0.0000000E+00  0.0000000E+00  0.0000000E+00  0.0000000E+00  0.0000000E+00  0.0000000E+00  0.0000000E+00  0.0000000E+00  0.0000000E+00  0.0000000E+00  0.0000000E+00  0.0000000E+00  0.0000000E+00  0.0000000E+00  0.0000000E+00  0.0000000E+00  0.0000000E+00  0.0000000E+00  0.0000000E+00  0.0000000E+00  0.0000000E+00  0.0000000E+00  0.0000000E+00  0.0000000E+00  0.0000000E+00  0.0000000E+00  0.0000000E+00  0.0000000E+00  0.0000000E+00  0.0000000E+00  0.0000000E+00  0.0000000E+00
  0.8699996E+00  0.0000000E+00  0.0000000E+00  0.0000000E+00  0.0000000E+00  0.0000000E+00  0.0000000E+00  0.0000000E+00  0.0000000E+00  0.0000000E+00  0.0000000E+00  0.0000000E+00  0.0000000E+00  0.0000000E+00  0.0000000E+00  0.0000000E+00  0.0000000E+00  0.0000000E+00  0.0000000E+00  0.0000000E+00  0.0000000E+00  0.0000000E+00  0.0000000E+00  0.0000000E+00  0.0000000E+00  0.0000000E+00  0.0000000E+00  0.0000000E+00  0.0000000E+00  0.0000000E+00  0.0000000E+00  0.0000000E+00  0.0000000E+00  0.0000000E+00  0.0000000E+00  0.0000000E+00  0.0000000E+00  0.0000000E+00  0.0000000E+00  0.0000000E+00  0.0000000E+00  0.0000000E+00  0.0000000E+00  0.0000000E+00  0.0000000E+00  0.0000000E+00  0.0000000E+00  0.0000000E+00  0.0000000E+00  0.0000000E+00  0.0000000E+00  0.0000000E+00  0.0000000E+00  0.0000000E+00  0.0000000E+00  0.0000000E+00  0.0000000E+00  0.0000000E+00  0.0000000E+00  0.0000000E+00  0.0000000E+00  0.0000000E+00  0.0000000E+00  0.0000000E+00  0.0000000E+00  0.0000000E+00  0.0000000E+00  0.0000000E+00  0.0000000E+00  0.0000000E+00  0.0000000E+00  0.0000000E+00  0.0000000E+00  0.0000000E+00  0.0000000E+00  0.0000000E+00  0.0000000E+00  0.0000000E+00  0.0000000E+00  0.0000000E+00  0.0000000E+00  0.0000000E+00  0.0000000E+00  0.0000000E+00  0.0000000E+00  0.0000000E+00  0.0000000E+00  0.0000000E+00  0.0000000E+00  0.0000000E+00  0.0000000E+00  0.0000000E+00  0.0000000E+00  0.0000000E+00  0.0000000E+00  0.0000000E+00  0.0000000E+00  0.0000000E+00  0.0000000E+00  0.0000000E+00  0.0000000E+00  0.0000000E+00  0.0000000E+00  0.0000000E+00  0.0000000E+00  0.0000000E+00  0.0000000E+00  0.0000000E+00  0.0000000E+00  0.0000000E+00  0.0000000E+00  0.0000000E+00  0.0000000E+00  0.0000000E+00  0.0000000E+00  0.0000000E+00  0.0000000E+00  0.0000000E+00  0.0000000E+00  0.0000000E+00  0.0000000E+00  0.0000000E+00  0.0000000E+00  0.0000000E+00  0.0000000E+00  0.0000000E+00  0.0000000E+00  0.0000000E+00  0.0000000E+00  0.0000000E+00  0.0000000E+00  0.0000000E+00  0.0000000E+00  0.0000000E+00  0.0000000E+00  0.0000000E+00  0.0000000E+00  0.0000000E+00  0.0000000E+00  0.0000000E+00  0.0000000E+00  0.0000000E+00  0.0000000E+00  0.0000000E+00  0.0000000E+00  0.0000000E+00  0.0000000E+00  0.0000000E+00  0.0000000E+00  0.0000000E+00  0.0000000E+00  0.0000000E+00  0.0000000E+00  0.0000000E+00  0.0000000E+00  0.0000000E+00  0.0000000E+00  0.0000000E+00  0.0000000E+00  0.0000000E+00  0.0000000E+00  0.0000000E+00  0.0000000E+00  0.0000000E+00  0.0000000E+00  0.0000000E+00  0.0000000E+00  0.0000000E+00  0.0000000E+00  0.0000000E+00  0.0000000E+00  0.0000000E+00  0.0000000E+00  0.0000000E+00  0.0000000E+00  0.0000000E+00  0.0000000E+00  0.0000000E+00  0.0000000E+00  0.0000000E+00  0.0000000E+00  0.0000000E+00  0.0000000E+00  0.0000000E+00  0.0000000E+00  0.0000000E+00  0.0000000E+00  0.0000000E+00  0.0000000E+00  0.0000000E+00  0.0000000E+00  0.0000000E+00  0.0000000E+00  0.0000000E+00  0.0000000E+00  0.0000000E+00  0.0000000E+00  0.0000000E+00  0.0000000E+00  0.0000000E+00  0.0000000E+00
  0.8999996E+00  0.0000000E+00  0.0000000E+00  0.0000000E+00  0.0000000E+00  0.0000000E+00  0.0000000E+00  0.0000000E+00  0.0000000E+00  0.0000000E+00  0.0000000E+00  0.0000000E+00  0.0000000E+00  0.0000000E+00  0.0000000E+00  0.0000000E+00  0.0000000E+00  0.0000000E+00  0.0000000E+00  0.0000000E+00  0.0000000E+00  0.0000000E+00  0.0000000E+00  0.0000000E+00  0.0000000E+00  0.0000000E+00  0.0000000E+00  0.0000000E+00  0.0000000E+00  0.0000000E+00  0.0000000E+00  0.0000000E+00  0.0000000E+00  0.0000000E+00  0.0000000E+00  0.0000000E+00  0.0000000E+00  0.0000000E+00  0.0000000E+00  0.0000000E+00  0.0000000E+00  0.0000000E+00  0.0000000E+00  0.0000000E+00  0.0000000E+00  0.0000000E+00  0.0000000E+00  0.0000000E+00  0.0000000E+00  0.0000000E+00  0.0000000E+00  0.0000000E+00  0.0000000E+00  0.0000000E+00  0.0000000E+00  0.0000000E+00  0.0000000E+00  0.0000000E+00  0.0000000E+00  0.0000000E+00  0.0000000E+00  0.0000000E+00  0.0000000E+00  0.0000000E+00  0.0000000E+00  0.0000000E+00  0.0000000E+00  0.0000000E+00  0.0000000E+00  0.0000000E+00  0.0000000E+00  0.0000000E+00  0.0000000E+00  0.0000000E+00  0.0000000E+00  0.0000000E+00  0.0000000E+00  0.0000000E+00  0.0000000E+00  0.0000000E+00  0.0000000E+00  0.0000000E+00  0.0000000E+00  0.0000000E+00  0.0000000E+00  0.0000000E+00  0.0000000E+00  0.0000000E+00  0.0000000E+00  0.0000000E+00  0.0000000E+00  0.0000000E+00  0.0000000E+00  0.0000000E+00  0.0000000E+00  0.0000000E+00  0.0000000E+00  0.0000000E+00  0.0000000E+00  0.0000000E+00  0.0000000E+00  0.0000000E+00  0.0000000E+00  0.0000000E+00  0.0000000E+00  0.0000000E+00  0.0000000E+00  0.0000000E+00  0.0000000E+00  0.0000000E+00  0.0000000E+00  0.0000000E+00  0.0000000E+00  0.0000000E+00  0.0000000E+00  0.0000000E+00  0.0000000E+00  0.0000000E+00  0.0000000E+00  0.0000000E+00  0.0000000E+00  0.0000000E+00  0.0000000E+00  0.0000000E+00  0.0000000E+00  0.0000000E+00  0.0000000E+00  0.0000000E+00  0.0000000E+00  0.0000000E+00  0.0000000E+00  0.0000000E+00  0.0000000E+00  0.0000000E+00  0.0000000E+00  0.0000000E+00  0.0000000E+00  0.0000000E+00  0.0000000E+00  0.0000000E+00  0.0000000E+00  0.0000000E+00  0.0000000E+00  0.0000000E+00  0.0000000E+00  0.0000000E+00  0.0000000E+00  0.0000000E+00  0.0000000E+00  0.0000000E+00  0.0000000E+00  0.0000000E+00  0.0000000E+00  0.0000000E+00  0.0000000E+00  0.0000000E+00  0.0000000E+00  0.0000000E+00  0.0000000E+00  0.0000000E+00  0.0000000E+00  0.0000000E+00  0.0000000E+00  0.0000000E+00  0.0000000E+00  0.0000000E+00  0.0000000E+00  0.0000000E+00  0.0000000E+00  0.0000000E+00  0.0000000E+00  0.0000000E+00  0.0000000E+00  0.0000000E+00  0.0000000E+00  0.0000000E+00  0.0000000E+00  0.0000000E+00  0.0000000E+00  0.0000000E+00  0.0000000E+00  0.0000000E+00  0.0000000E+00  0.0000000E+00  0.0000000E+00  0.0000000E+00  0.0000000E+00  0.0000000E+00  0.0000000E+00  0.0000000E+00  0.0000000E+00  0.0000000E+00  0.0000000E+00  0.0000000E+00  0.0000000E+00  0.0000000E+00  0.0000000E+00  0.0000000E+00  0.0000000E+00  0.0000000E+00  0.0000000E+00
  0.9299996E+00  0.0000000E+00  0.0000000E+00  0.0000000E+00  0.0000000E+00  0.0000000E+00  0.0000000E+00  0.0000000E+00  0.0000000E+00  0.0000000E+00  0.0000000E+00  0.0000000E+00  0.0000000E+00  0.0000000E+00  0.0000000E+00  0.0000000E+00  0.0000000E+00  0.0000000E+00  0.0000000E+00  0.0000000E+00  0.0000000E+00  0.0000000E+00  0.0000000E+00  0.0000000E+00  0.0000000E+00  0.0000000E+00  0.0000000E+00  0.0000000E+00  0.0000000E+00  0.0000000E+00  0.0000000E+00  0.0000000E+00  0.0000000E+00  0.0000000E+00  0.0000000E+00  0.0000000E+00  0.0000000E+00  0.0000000E+00  0.0000000E+00  0.0000000E+00  0.0000000E+00  0.0000000E+00  0.0000000E+00  0.0000000E+00  0.0000000E+00  0.0000000E+00  0.0000000E+00  0.0000000E+00  0.0000000E+00  0.0000000E+00  0.0000000E+00  0.0000000E+00  0.0000000E+00  0.0000000E+00  0.0000000E+00  0.0000000E+00  0.0000000E+00  0.0000000E+00  0.0000000E+00  0.0000000E+00  0.0000000E+00  0.0000000E+00  0.0000000E+00  0.0000000E+00  0.0000000E+00  0.0000000E+00  0.0000000E+00  0.0000000E+00  0.0000000E+00  0.0000000E+00  0.0000000E+00  0.0000000E+00  0.0000000E+00  0.0000000E+00  0.0000000E+00  0.0000000E+00  0.0000000E+00  0.0000000E+00  0.0000000E+00  0.0000000E+00  0.0000000E+00  0.0000000E+00  0.0000000E+00  0.0000000E+00  0.0000000E+00  0.0000000E+00  0.0000000E+00  0.0000000E+00  0.0000000E+00  0.0000000E+00  0.0000000E+00  0.0000000E+00  0.0000000E+00  0.0000000E+00  0.0000000E+00  0.0000000E+00  0.0000000E+00  0.0000000E+00  0.0000000E+00  0.0000000E+00  0.0000000E+00  0.0000000E+00  0.0000000E+00  0.0000000E+00  0.0000000E+00  0.0000000E+00  0.0000000E+00  0.0000000E+00  0.0000000E+00  0.0000000E+00  0.0000000E+00  0.0000000E+00  0.0000000E+00  0.0000000E+00  0.0000000E+00  0.0000000E+00  0.0000000E+00  0.0000000E+00  0.0000000E+00  0.0000000E+00  0.0000000E+00  0.0000000E+00  0.0000000E+00  0.0000000E+00  0.0000000E+00  0.0000000E+00  0.0000000E+00  0.0000000E+00  0.0000000E+00  0.0000000E+00  0.0000000E+00  0.0000000E+00  0.0000000E+00  0.0000000E+00  0.0000000E+00  0.0000000E+00  0.0000000E+00  0.0000000E+00  0.0000000E+00  0.0000000E+00  0.0000000E+00  0.0000000E+00  0.0000000E+00  0.0000000E+00  0.0000000E+00  0.0000000E+00  0.0000000E+00  0.0000000E+00  0.0000000E+00  0.0000000E+00  0.0000000E+00  0.0000000E+00  0.0000000E+00  0.0000000E+00  0.0000000E+00  0.0000000E+00  0.0000000E+00  0.0000000E+00  0.0000000E+00  0.0000000E+00  0.0000000E+00  0.0000000E+00  0.0000000E+00  0.0000000E+00  0.0000000E+00  0.0000000E+00  0.0000000E+00  0.0000000E+00  0.0000000E+00  0.0000000E+00  0.0000000E+00  0.0000000E+00  0.0000000E+00  0.0000000E+00  0.0000000E+00  0.0000000E+00  0.0000000E+00  0.0000000E+00  0.0000000E+00  0.0000000E+00  0.0000000E+00  0.0000000E+00  0.0000000E+00  0.0000000E+00  0.0000000E+00  0.0000000E+00  0.0000000E+00  0.0000000E+00  0.0000000E+00  0.0000000E+00  0.0000000E+00  0.0000000E+00  0.0000000E+00  0.0000000E+00  0.0000000E+00  0.0000000E+00  0.0000000E+00  0.0000000E+00  0.0000000E+00  0.0000000E+00  0.0000000E+00
  0.9599996E+00  0.0000000E+00  0.0000000E+00  0.0000000E+00  0.0000000E+00  0.0000000E+00  0.0000000E+00  0.0000000E+00  0.0000000E+00  0.0000000E+00  0.0000000E+00  0.0000000E+00  0.0000000E+00  0.0000000E+00  0.0000000E+00  0.0000000E+00  0.0000000E+00  0.0000000E+00  0.0000000E+00  0.0000000E+00  0.0000000E+00  0.0000000E+00  0.0000000E+00  0.0000000E+00  0.0000000E+00  0.0000000E+00  0.0000000E+00  0.0000000E+00  0.0000000E+00  0.0000000E+00  0.0000000E+00  0.0000000E+00  0.0000000E+00  0.0000000E+00  0.0000000E+00  0.0000000E+00  0.0000000E+00  0.0000000E+00  0.0000000E+00  0.0000000E+00  0.0000000E+00  0.0000000E+00  0.0000000E+00  0.0000000E+00  0.0000000E+00  0.0000000E+00  0.0000000E+00  0.0000000E+00  0.0000000E+00  0.0000000E+00  0.0000000E+00  0.0000000E+00  0.0000000E+00  0.0000000E+00  0.0000000E+00  0.0000000E+00  0.0000000E+00  0.0000000E+00  0.0000000E+00  0.0000000E+00  0.0000000E+00  0.0000000E+00  0.0000000E+00  0.0000000E+00  0.0000000E+00  0.0000000E+00  0.0000000E+00  0.0000000E+00  0.0000000E+00  0.0000000E+00  0.0000000E+00  0.0000000E+00  0.0000000E+00  0.0000000E+00  0.0000000E+00  0.0000000E+00  0.0000000E+00  0.0000000E+00  0.0000000E+00  0.0000000E+00  0.0000000E+00  0.0000000E+00  0.0000000E+00  0.0000000E+00  0.0000000E+00  0.0000000E+00  0.0000000E+00  0.0000000E+00  0.0000000E+00  0.0000000E+00  0.0000000E+00  0.0000000E+00  0.0000000E+00  0.0000000E+00  0.0000000E+00  0.0000000E+00  0.0000000E+00  0.0000000E+00  0.0000000E+00  0.0000000E+00  0.0000000E+00  0.0000000E+00  0.0000000E+00  0.0000000E+00  0.0000000E+00  0.0000000E+00  0.0000000E+00  0.0000000E+00  0.0000000E+00  0.0000000E+00  0.0000000E+00  0.0000000E+00  0.0000000E+00  0.0000000E+00  0.0000000E+00  0.0000000E+00  0.0000000E+00  0.0000000E+00  0.0000000E+00  0.0000000E+00  0.0000000E+00  0.0000000E+00  0.0000000E+00  0.0000000E+00  0.0000000E+00  0.0000000E+00  0.0000000E+00  0.0000000E+00  0.0000000E+00  0.0000000E+00  0.0000000E+00  0.0000000E+00  0.0000000E+00  0.0000000E+00  0.0000000E+00  0.0000000E+00  0.0000000E+00  0.0000000E+00  0.0000000E+00  0.0000000E+00  0.0000000E+00  0.0000000E+00  0.0000000E+00  0.0000000E+00  0.0000000E+00  0.0000000E+00  0.0000000E+00  0.0000000E+00  0.0000000E+00  0.0000000E+00  0.0000000E+00  0.0000000E+00  0.0000000E+00  0.0000000E+00  0.0000000E+00  0.0000000E+00  0.0000000E+00  0.0000000E+00  0.0000000E+00  0.0000000E+00  0.0000000E+00  0.0000000E+00  0.0000000E+00  0.0000000E+00  0.0000000E+00  0.0000000E+00  0.0000000E+00  0.0000000E+00  0.0000000E+00  0.0000000E+00  0.0000000E+00  0.0000000E+00  0.0000000E+00  0.0000000E+00  0.0000000E+00  0.0000000E+00  0.0000000E+00  0.0000000E+00  0.0000000E+00  0.0000000E+00  0.0000000E+00  0.0000000E+00  0.0000000E+00  0.0000000E+00  0.0000000E+00  0.0000000E+00  0.0000000E+00  0.0000000E+00  0.0000000E+00  0.0000000E+00  0.0000000E+00  0.0000000E+00  0.0000000E+00  0.0000000E+00  0.0000000E+00  0.0000000E+00  0.0000000E+00  0.0000000E+00  0.0000000E+00  0.0000000E+00  0.0000000E+00
  0.9899995E+00  0.0000000E+00  0.0000000E+00  0.0000000E+00  0.0000000E+00  0.0000000E+00  0.0000000E+00  0.0000000E+00  0.0000000E+00  0.0000000E+00  0.0000000E+00  0.0000000E+00  0.0000000E+00  0.0000000E+00  0.0000000E+00  0.0000000E+00  0.0000000E+00  0.0000000E+00  0.0000000E+00  0.0000000E+00  0.0000000E+00  0.0000000E+00  0.0000000E+00  0.0000000E+00  0.0000000E+00  0.0000000E+00  0.0000000E+00  0.0000000E+00  0.0000000E+00  0.0000000E+00  0.0000000E+00  0.0000000E+00  0.0000000E+00  0.0000000E+00  0.0000000E+00  0.0000000E+00  0.0000000E+00  0.0000000E+00  0.0000000E+00  0.0000000E+00  0.0000000E+00  0.0000000E+00  0.0000000E+00  0.0000000E+00  0.0000000E+00  0.0000000E+00  0.0000000E+00  0.0000000E+00  0.0000000E+00  0.0000000E+00  0.0000000E+00  0.0000000E+00  0.0000000E+00  0.0000000E+00  0.0000000E+00  0.0000000E+00  0.0000000E+00  0.0000000E+00  0.0000000E+00  0.0000000E+00  0.0000000E+00  0.0000000E+00  0.0000000E+00  0.0000000E+00  0.0000000E+00  0.0000000E+00  0.0000000E+00  0.0000000E+00  0.0000000E+00  0.0000000E+00  0.0000000E+00  0.0000000E+00  0.0000000E+00  0.0000000E+00  0.0000000E+00  0.0000000E+00  0.0000000E+00  0.0000000E+00  0.0000000E+00  0.0000000E+00  0.0000000E+00  0.0000000E+00  0.0000000E+00  0.0000000E+00  0.0000000E+00  0.0000000E+00  0.0000000E+00  0.0000000E+00  0.0000000E+00  0.0000000E+00  0.0000000E+00  0.0000000E+00  0.0000000E+00  0.0000000E+00  0.0000000E+00  0.0000000E+00  0.0000000E+00  0.0000000E+00  0.0000000E+00  0.0000000E+00  0.0000000E+00  0.0000000E+00  0.0000000E+00  0.0000000E+00  0.0000000E+00  0.0000000E+00  0.0000000E+00  0.0000000E+00  0.0000000E+00  0.0000000E+00  0.0000000E+00  0.0000000E+00  0.0000000E+00  0.0000000E+00  0.0000000E+00  0.0000000E+00  0.0000000E+00  0.0000000E+00  0.0000000E+00  0.0000000E+00  0.0000000E+00  0.0000000E+00  0.0000000E+00  0.0000000E+00  0.0000000E+00  0.0000000E+00  0.0000000E+00  0.0000000E+00  0.0000000E+00  0.0000000E+00  0.0000000E+00  0.0000000E+00  0.0000000E+00  0.0000000E+00  0.0000000E+00  0.0000000E+00  0.0000000E+00  0.0000000E+00  0.0000000E+00  0.0000000E+00  0.0000000E+00  0.0000000E+00  0.0000000E+00  0.0000000E+00  0.0000000E+00  0.0000000E+00  0.0000000E+00  0.0000000E+00  0.0000000E+00  0.0000000E+00  0.0000000E+00  0.0000000E+00  0.0000000E+00  0.0000000E+00  0.0000000E+00  0.0000000E+00  0.0000000E+00  0.0000000E+00  0.0000000E+00  0.0000000E+00  0.0000000E+00  0.0000000E+00  0.0000000E+00  0.0000000E+00  0.0000000E+00  0.0000000E+00  0.0000000E+00  0.0000000E+00  0.0000000E+00  0.0000000E+00  0.0000000E+00  0.0000000E+00  0.0000000E+00  0.0000000E+00  0.0000000E+00  0.0000000E+00  0.0000000E+00  0.0000000E+00  0.0000000E+00  0.0000000E+00  0.0000000E+00  0.0000000E+00  0.0000000E+00  0.0000000E+00  0.0000000E+00  0.0000000E+00  0.0000000E+00  0.0000000E+00  0.0000000E+00  0.0000000E+00  0.0000000E+00  0.0000000E+00  0.0000000E+00  0.0000000E+00  0.0000000E+00  0.0000000E+00  0.0000000E+00  0.0000000E+00  0.0000000E+00  0.0000000E+00  0.0000000E+00
  0.1020000E+01  0.0000000E+00  0.0000000E+00  0.0000000E+00  0.0000000E+00  0.0000000E+00  0.0000000E+00  0.0000000E+00  0.0000000E+00  0.0000000E+00  0.0000000E+00  0.0000000E+00  0.0000000E+00  0.0000000E+00  0.0000000E+00  0.0000000E+00  0.0000000E+00  0.0000000E+00  0.0000000E+00  0.0000000E+00  0.0000000E+00  0.0000000E+00  0.0000000E+00  0.0000000E+00  0.0000000E+00  0.0000000E+00  0.0000000E+00  0.0000000E+00  0.0000000E+00  0.0000000E+00  0.0000000E+00  0.0000000E+00  0.0000000E+00  0.0000000E+00  0.0000000E+00  0.0000000E+00  0.0000000E+00  0.0000000E+00  0.0000000E+00  0.0000000E+00  0.0000000E+00  0.0000000E+00  0.0000000E+00  0.0000000E+00  0.0000000E+00  0.0000000E+00  0.0000000E+00  0.0000000E+00  0.0000000E+00  0.0000000E+00  0.0000000E+00  0.0000000E+00  0.0000000E+00  0.0000000E+00  0.0000000E+00  0.0000000E+00  0.0000000E+00  0.0000000E+00  0.0000000E+00  0.0000000E+00  0.0000000E+00  0.0000000E+00  0.0000000E+00  0.0000000E+00  0.0000000E+00  0.0000000E+00  0.0000000E+00  0.0000000E+00  0.0000000E+00  0.0000000E+00  0.0000000E+00  0.0000000E+00  0.0000000E+00  0.0000000E+00  0.0000000E+00  0.0000000E+00  0.0000000E+00  0.0000000E+00  0.0000000E+00  0.0000000E+00  0.0000000E+00  0.0000000E+00  0.0000000E+00  0.0000000E+00  0.0000000E+00  0.0000000E+00  0.0000000E+00  0.0000000E+00  0.0000000E+00  0.0000000E+00  0.0000000E+00  0.0000000E+00  0.0000000E+00  0.0000000E+00  0.0000000E+00  0.0000000E+00  0.0000000E+00  0.0000000E+00  0.0000000E+00  0.0000000E+00  0.0000000E+00  0.0000000E+00  0.0000000E+00  0.0000000E+00  0.0000000E+00  0.0000000E+00  0.0000000E+00  0.0000000E+00  0.0000000E+00  0.0000000E+00  0.0000000E+00  0.0000000E+00  0.0000000E+00  0.0000000E+00  0.0000000E+00  0.0000000E+00  0.0000000E+00  0.0000000E+00  0.0000000E+00  0.0000000E+00  0.0000000E+00  0.0000000E+00  0.0000000E+00  0.0000000E+00  0.0000000E+00  0.0000000E+00  0.0000000E+00  0.0000000E+00  0.0000000E+00  0.0000000E+00  0.0000000E+00  0.0000000E+00  0.0000000E+00  0.0000000E+00  0.0000000E+00  0.0000000E+00  0.0000000E+00  0.0000000E+00  0.0000000E+00  0.0000000E+00  0.0000000E+00  0.0000000E+00  0.0000000E+00  0.0000000E+00  0.0000000E+00  0.0000000E+00  0.0000000E+00  0.0000000E+00  0.0000000E+00  0.0000000E+00  0.0000000E+00  0.0000000E+00  0.0000000E+00  0.0000000E+00  0.0000000E+00  0.0000000E+00  0.0000000E+00  0.0000000E+00  0.0000000E+00  0.0000000E+00  0.0000000E+00  0.0000000E+00  0.0000000E+00  0.0000000E+00  0.0000000E+00  0.0000000E+00  0.0000000E+00  0.0000000E+00  0.0000000E+00  0.0000000E+00  0.0000000E+00  0.0000000E+00  0.0000000E+00  0.0000000E+00  0.0000000E+00  0.0000000E+00  0.0000000E+00  0.0000000E+00  0.0000000E+00  0.0000000E+00  0.0000000E+00  0.0000000E+00  0.0000000E+00  0.0000000E+00  0.0000000E+00  0.0000000E+00  0.0000000E+00  0.0000000E+00  0.0000000E+00  0.0000000E+00  0.0000000E+00  0.0000000E+00  0.0000000E+00  0.0000000E+00  0.0000000E+00  0.0000000E+00  0.0000000E+00  0.0000000E+00  0.0000000E+00  0.0000000E+00  0.0000000E+00
  0.1049999E+01  0.0000000E+00  0.0000000E+00  0.0000000E+00  0.0000000E+00  0.0000000E+00  0.0000000E+00  0.0000000E+00  0.0000000E+00  0.0000000E+00  0.0000000E+00  0.0000000E+00  0.0000000E+00  0.0000000E+00  0.0000000E+00  0.0000000E+00  0.0000000E+00  0.0000000E+00  0.0000000E+00  0.0000000E+00  0.0000000E+00  0.0000000E+00  0.0000000E+00  0.0000000E+00  0.0000000E+00  0.0000000E+00  0.0000000E+00  0.0000000E+00  0.0000000E+00  0.0000000E+00  0.0000000E+00  0.0000000E+00  0.0000000E+00  0.0000000E+00  0.0000000E+00  0.0000000E+00  0.0000000E+00  0.0000000E+00  0.0000000E+00  0.0000000E+00  0.0000000E+00  0.0000000E+00  0.0000000E+00  0.0000000E+00  0.0000000E+00  0.0000000E+00  0.0000000E+00  0.0000000E+00  0.0000000E+00  0.0000000E+00  0.0000000E+00  0.0000000E+00  0.0000000E+00  0.0000000E+00  0.0000000E+00  0.0000000E+00  0.0000000E+00  0.0000000E+00  0.0000000E+00  0.0000000E+00  0.0000000E+00  0.0000000E+00  0.0000000E+00  0.0000000E+00  0.0000000E+00  0.0000000E+00  0.0000000E+00  0.0000000E+00  0.0000000E+00  0.0000000E+00  0.0000000E+00  0.0000000E+00  0.0000000E+00  0.0000000E+00  0.0000000E+00  0.0000000E+00  0.0000000E+00  0.0000000E+00  0.0000000E+00  0.0000000E+00  0.0000000E+00  0.0000000E+00  0.0000000E+00  0.0000000E+00  0.0000000E+00  0.0000000E+00  0.0000000E+00  0.0000000E+00  0.0000000E+00  0.0000000E+00  0.0000000E+00  0.0000000E+00  0.0000000E+00  0.0000000E+00  0.0000000E+00  0.0000000E+00  0.0000000E+00  0.0000000E+00  0.0000000E+00  0.0000000E+00  0.0000000E+00  0.0000000E+00  0.0000000E+00  0.0000000E+00  0.0000000E+00  0.0000000E+00  0.0000000E+00  0.0000000E+00  0.0000000E+00  0.0000000E+00  0.0000000E+00  0.0000000E+00  0.0000000E+00  0.0000000E+00  0.0000000E+00  0.0000000E+00  0.0000000E+00  0.0000000E+00  0.0000000E+00  0.0000000E+00  0.0000000E+00  0.0000000E+00  0.0000000E+00  0.0000000E+00  0.0000000E+00  0.0000000E+00  0.0000000E+00  0.0000000E+00  0.0000000E+00  0.0000000E+00  0.0000000E+00  0.0000000E+00  0.0000000E+00  0.0000000E+00  0.0000000E+00  0.0000000E+00  0.0000000E+00  0.0000000E+00  0.0000000E+00  0.0000000E+00  0.0000000E+00  0.0000000E+00  0.0000000E+00  0.0000000E+00  0.0000000E+00  0.0000000E+00  0.0000000E+00  0.0000000E+00  0.0000000E+00  0.0000000E+00  0.0000000E+00  0.0000000E+00  0.0000000E+00  0.0000000E+00  0.0000000E+00  0.0000000E+00  0.0000000E+00  0.0000000E+00  0.0000000E+00  0.0000000E+00  0.0000000E+00  0.0000000E+00  0.0000000E+00  0.0000000E+00  0.0000000E+00  0.0000000E+00  0.0000000E+00  0.0000000E+00  0.0000000E+00  0.0000000E+00  0.0000000E+00  0.0000000E+00  0.0000000E+00  0.0000000E+00  0.0000000E+00  0.0000000E+00  0.0000000E+00  0.0000000E+00  0.0000000E+00  0.0000000E+00  0.0000000E+00  0.0000000E+00  0.0000000E+00  0.0000000E+00  0.0000000E+00  0.0000000E+00  0.0000000E+00  0.0000000E+00  0.0000000E+00  0.0000000E+00  0.0000000E+00  0.0000000E+00  0.0000000E+00  0.0000000E+00  0.0000000E+00  0.0000000E+00  0.0000000E+00  0.0000000E+00  0.0000000E+00  0.0000000E+00  0.0000000E+00
  0.1079999E+01  0.0000000E+00  0.0000000E+00  0.0000000E+00  0.0000000E+00  0.0000000E+00  0.0000000E+00  0.0000000E+00  0.0000000E+00  0.0000000E+00  0.0000000E+00  0.0000000E+00  0.0000000E+00  0.0000000E+00  0.0000000E+00  0.0000000E+00  0.0000000E+00  0.0000000E+00  0.0000000E+00  0.0000000E+00  0.0000000E+00  0.0000000E+00  0.0000000E+00  0.0000000E+00  0.0000000E+00  0.0000000E+00  0.0000000E+00  0.0000000E+00  0.0000000E+00  0.0000000E+00  0.0000000E+00  0.0000000E+00  0.0000000E+00  0.0000000E+00  0.0000000E+00  0.0000000E+00  0.0000000E+00  0.0000000E+00  0.0000000E+00  0.0000000E+00  0.0000000E+00  0.0000000E+00  0.0000000E+00  0.0000000E+00  0.0000000E+00  0.0000000E+00  0.0000000E+00  0.0000000E+00  0.0000000E+00  0.0000000E+00  0.0000000E+00  0.0000000E+00  0.0000000E+00  0.0000000E+00  0.0000000E+00  0.0000000E+00  0.0000000E+00  0.0000000E+00  0.0000000E+00  0.0000000E+00  0.0000000E+00  0.0000000E+00  0.0000000E+00  0.0000000E+00  0.0000000E+00  0.0000000E+00  0.0000000E+00  0.0000000E+00  0.0000000E+00  0.0000000E+00  0.0000000E+00  0.0000000E+00  0.0000000E+00  0.0000000E+00  0.0000000E+00  0.0000000E+00  0.0000000E+00  0.0000000E+00  0.0000000E+00  0.0000000E+00  0.0000000E+00  0.0000000E+00  0.0000000E+00  0.0000000E+00  0.0000000E+00  0.0000000E+00  0.0000000E+00  0.0000000E+00  0.0000000E+00  0.0000000E+00  0.0000000E+00  0.0000000E+00  0.0000000E+00  0.0000000E+00  0.0000000E+00  0.0000000E+00  0.0000000E+00  0.0000000E+00  0.0000000E+00  0.0000000E+00  0.0000000E+00  0.0000000E+00  0.0000000E+00  0.0000000E+00  0.0000000E+00  0.0000000E+00  0.0000000E+00  0.0000000E+00  0.0000000E+00  0.0000000E+00  0.0000000E+00  0.0000000E+00  0.0000000E+00  0.0000000E+00  0.0000000E+00  0.0000000E+00  0.0000000E+00  0.0000000E+00  0.0000000E+00  0.0000000E+00  0.0000000E+00  0.0000000E+00  0.0000000E+00  0.0000000E+00  0.0000000E+00  0.0000000E+00  0.0000000E+00  0.0000000E+00  0.0000000E+00  0.0000000E+00  0.0000000E+00  0.0000000E+00  0.0000000E+00  0.0000000E+00  0.0000000E+00  0.0000000E+00  0.0000000E+00  0.0000000E+00  0.0000000E+00  0.0000000E+00  0.0000000E+00  0.0000000E+00  0.0000000E+00  0.0000000E+00  0.0000000E+00  0.0000000E+00  0.0000000E+00  0.0000000E+00  0.0000000E+00  0.0000000E+00  0.0000000E+00  0.0000000E+00  0.0000000E+00  0.0000000E+00  0.0000000E+00  0.0000000E+00  0.0000000E+00  0.0000000E+00  0.0000000E+00  0.0000000E+00  0.0000000E+00  0.0000000E+00  0.0000000E+00  0.0000000E+00  0.0000000E+00  0.0000000E+00  0.0000000E+00  0.0000000E+00  0.0000000E+00  0.0000000E+00  0.0000000E+00  0.0000000E+00  0.0000000E+00  0.0000000E+00  0.0000000E+00  0.0000000E+00  0.0000000E+00  0.0000000E+00  0.0000000E+00  0.0000000E+00  0.0000000E+00  0.0000000E+00  0.0000000E+00  0.0000000E+00  0.0000000E+00  0.0000000E+00  0.0000000E+00  0.0000000E+00  0.0000000E+00  0.0000000E+00  0.0000000E+00  0.0000000E+00  0.0000000E+00  0.0000000E+00  0.0000000E+00  0.0000000E+00  0.0000000E+00  0.0000000E+00  0.0000000E+00  0.0000000E+00  0.0000000E+00
  0.1109999E+01  0.0000000E+00  0.0000000E+00  0.0000000E+00  0.0000000E+00  0.0000000E+00  0.0000000E+00  0.0000000E+00  0.0000000E+00  0.0000000E+00  0.0000000E+00  0.0000000E+00  0.0000000E+00  0.0000000E+00  0.0000000E+00  0.0000000E+00  0.0000000E+00  0.0000000E+00  0.0000000E+00  0.0000000E+00  0.0000000E+00  0.0000000E+00  0.0000000E+00  0.0000000E+00  0.0000000E+00  0.0000000E+00  0.0000000E+00  0.0000000E+00  0.0000000E+00  0.0000000E+00  0.0000000E+00  0.0000000E+00  0.0000000E+00  0.0000000E+00  0.0000000E+00  0.0000000E+00  0.0000000E+00  0.0000000E+00  0.0000000E+00  0.0000000E+00  0.0000000E+00  0.0000000E+00  0.0000000E+00  0.0000000E+00  0.0000000E+00  0.0000000E+00  0.0000000E+00  0.0000000E+00  0.0000000E+00  0.0000000E+00  0.0000000E+00  0.0000000E+00  0.0000000E+00  0.0000000E+00  0.0000000E+00  0.0000000E+00  0.0000000E+00  0.0000000E+00  0.0000000E+00  0.0000000E+00  0.0000000E+00  0.0000000E+00  0.0000000E+00  0.0000000E+00  0.0000000E+00  0.0000000E+00  0.0000000E+00  0.0000000E+00  0.0000000E+00  0.0000000E+00  0.0000000E+00  0.0000000E+00  0.0000000E+00  0.0000000E+00  0.0000000E+00  0.0000000E+00  0.0000000E+00  0.0000000E+00  0.0000000E+00  0.0000000E+00  0.0000000E+00  0.0000000E+00  0.0000000E+00  0.0000000E+00  0.0000000E+00  0.0000000E+00  0.0000000E+00  0.0000000E+00  0.0000000E+00  0.0000000E+00  0.0000000E+00  0.0000000E+00  0.0000000E+00  0.0000000E+00  0.0000000E+00  0.0000000E+00  0.0000000E+00  0.0000000E+00  0.0000000E+00  0.0000000E+00  0.0000000E+00  0.0000000E+00  0.0000000E+00  0.0000000E+00  0.0000000E+00  0.0000000E+00  0.0000000E+00  0.0000000E+00  0.0000000E+00  0.0000000E+00  0.0000000E+00  0.0000000E+00  0.0000000E+00  0.0000000E+00  0.0000000E+00  0.0000000E+00  0.0000000E+00  0.0000000E+00  0.0000000E+00  0.0000000E+00  0.0000000E+00  0.0000000E+00  0.0000000E+00  0.0000000E+00  0.0000000E+00  0.0000000E+00  0.0000000E+00  0.0000000E+00  0.0000000E+00  0.0000000E+00  0.0000000E+00  0.0000000E+00  0.0000000E+00  0.0000000E+00  0.0000000E+00  0.0000000E+00  0.0000000E+00  0.0000000E+00  0.0000000E+00  0.0000000E+00  0.0000000E+00  0.0000000E+00  0.0000000E+00  0.0000000E+00  0.0000000E+00  0.0000000E+00  0.0000000E+00  0.0000000E+00  0.0000000E+00  0.0000000E+00  0.0000000E+00  0.0000000E+00  0.0000000E+00  0.0000000E+00  0.0000000E+00  0.0000000E+00  0.0000000E+00  0.0000000E+00  0.0000000E+00  0.0000000E+00  0.0000000E+00  0.0000000E+00  0.0000000E+00  0.0000000E+00  0.0000000E+00  0.0000000E+00  0.0000000E+00  0.0000000E+00  0.0000000E+00  0.0000000E+00  0.0000000E+00  0.0000000E+00  0.0000000E+00  0.0000000E+00  0.0000000E+00  0.0000000E+00  0.0000000E+00  0.0000000E+00  0.0000000E+00  0.0000000E+00  0.0000000E+00  0.0000000E+00  0.0000000E+00  0.0000000E+00  0.0000000E+00  0.0000000E+00  0.0000000E+00  0.0000000E+00  0.0000000E+00  0.0000000E+00  0.0000000E+00  0.0000000E+00  0.0000000E+00  0.0000000E+00  0.0000000E+00  0.0000000E+00  0.0000000E+00  0.0000000E+00  0.0000000E+00  0.0000000E+00  0.0000000E+00
  0.1139999E+01  0.0000000E+00  0.0000000E+00  0.0000000E+00  0.0000000E+00  0.0000000E+00  0.0000000E+00  0.0000000E+00  0.0000000E+00  0.0000000E+00  0.0000000E+00  0.0000000E+00  0.0000000E+00  0.0000000E+00  0.0000000E+00  0.0000000E+00  0.0000000E+00  0.0000000E+00  0.0000000E+00  0.0000000E+00  0.0000000E+00  0.0000000E+00  0.0000000E+00  0.0000000E+00  0.0000000E+00  0.0000000E+00  0.0000000E+00  0.0000000E+00  0.0000000E+00  0.0000000E+00  0.0000000E+00  0.0000000E+00  0.0000000E+00  0.0000000E+00  0.0000000E+00  0.0000000E+00  0.0000000E+00  0.0000000E+00  0.0000000E+00  0.0000000E+00  0.0000000E+00  0.0000000E+00  0.0000000E+00  0.0000000E+00  0.0000000E+00  0.0000000E+00  0.0000000E+00  0.0000000E+00  0.0000000E+00  0.0000000E+00  0.0000000E+00  0.0000000E+00  0.0000000E+00  0.0000000E+00  0.0000000E+00  0.0000000E+00  0.0000000E+00  0.0000000E+00  0.0000000E+00  0.0000000E+00  0.0000000E+00  0.0000000E+00  0.0000000E+00  0.0000000E+00  0.0000000E+00  0.0000000E+00  0.0000000E+00  0.0000000E+00  0.0000000E+00  0.0000000E+00  0.0000000E+00  0.0000000E+00  0.0000000E+00  0.0000000E+00  0.0000000E+00  0.0000000E+00  0.0000000E+00  0.0000000E+00  0.0000000E+00  0.0000000E+00  0.0000000E+00  0.0000000E+00  0.0000000E+00  0.0000000E+00  0.0000000E+00  0.0000000E+00  0.0000000E+00  0.0000000E+00  0.0000000E+00  0.0000000E+00  0.0000000E+00  0.0000000E+00  0.0000000E+00  0.0000000E+00  0.0000000E+00  0.0000000E+00  0.0000000E+00  0.0000000E+00  0.0000000E+00  0.0000000E+00  0.0000000E+00  0.0000000E+00  0.0000000E+00  0.0000000E+00  0.0000000E+00  0.0000000E+00  0.0000000E+00  0.0000000E+00  0.0000000E+00  0.0000000E+00  0.0000000E+00  0.0000000E+00  0.0000000E+00  0.0000000E+00  0.0000000E+00  0.0000000E+00  0.0000000E+00  0.0000000E+00  0.0000000E+00  0.5554798E-06  0.4750814E-06  0.0000000E+00  0.0000000E+00  0.0000000E+00  0.0000000E+00  0.0000000E+00  0.0000000E+00  0.0000000E+00  0.0000000E+00  0.0000000E+00  0.0000000E+00  0.0000000E+00  0.0000000E+00  0.0000000E+00  0.0000000E+00  0.0000000E+00  0.0000000E+00  0.0000000E+00  0.0000000E+00  0.0000000E+00  0.0000000E+00  0.0000000E+00  0.0000000E+00  0.0000000E+00  0.0000000E+00  0.0000000E+00  0.0000000E+00  0.0000000E+00  0.0000000E+00  0.0000000E+00  0.0000000E+00  0.0000000E+00  0.0000000E+00  0.0000000E+00  0.0000000E+00  0.0000000E+00  0.0000000E+00  0.0000000E+00  0.0000000E+00  0.0000000E+00  0.0000000E+00  0.0000000E+00  0.0000000E+00  0.0000000E+00  0.0000000E+00  0.0000000E+00  0.0000000E+00  0.0000000E+00  0.0000000E+00  0.0000000E+00  0.0000000E+00  0.0000000E+00  0.0000000E+00  0.0000000E+00  0.0000000E+00  0.0000000E+00  0.0000000E+00  0.0000000E+00  0.0000000E+00  0.0000000E+00  0.0000000E+00  0.0000000E+00  0.0000000E+00  0.0000000E+00  0.0000000E+00  0.0000000E+00  0.0000000E+00  0.0000000E+00  0.0000000E+00  0.0000000E+00  0.0000000E+00  0.0000000E+00  0.0000000E+00  0.0000000E+00  0.0000000E+00  0.0000000E+00  0.0000000E+00  0.0000000E+00  0.0000000E+00  0.0000000E+00  0.0000000E+00
  0.1169999E+01  0.0000000E+00  0.0000000E+00  0.0000000E+00  0.0000000E+00  0.0000000E+00  0.0000000E+00  0.0000000E+00  0.0000000E+00  0.0000000E+00  0.0000000E+00  0.0000000E+00  0.0000000E+00  0.0000000E+00  0.0000000E+00  0.0000000E+00  0.0000000E+00  0.0000000E+00  0.0000000E+00  0.0000000E+00  0.0000000E+00  0.0000000E+00  0.0000000E+00  0.0000000E+00  0.0000000E+00  0.0000000E+00  0.0000000E+00  0.0000000E+00  0.0000000E+00  0.0000000E+00  0.0000000E+00  0.0000000E+00  0.0000000E+00  0.0000000E+00  0.0000000E+00  0.0000000E+00  0.0000000E+00  0.0000000E+00  0.0000000E+00  0.0000000E+00  0.0000000E+00  0.0000000E+00  0.0000000E+00  0.0000000E+00  0.0000000E+00  0.0000000E+00  0.0000000E+00  0.0000000E+00  0.0000000E+00  0.0000000E+00  0.0000000E+00  0.0000000E+00  0.0000000E+00  0.0000000E+00  0.0000000E+00  0.0000000E+00  0.0000000E+00  0.0000000E+00  0.0000000E+00  0.0000000E+00  0.0000000E+00  0.0000000E+00  0.0000000E+00  0.0000000E+00  0.0000000E+00  0.0000000E+00  0.0000000E+00  0.0000000E+00  0.0000000E+00  0.0000000E+00  0.0000000E+00  0.0000000E+00  0.0000000E+00  0.0000000E+00  0.0000000E+00  0.0000000E+00  0.0000000E+00  0.0000000E+00  0.0000000E+00  0.0000000E+00  0.0000000E+00  0.0000000E+00  0.0000000E+00  0.0000000E+00  0.0000000E+00  0.0000000E+00  0.0000000E+00  0.0000000E+00  0.0000000E+00  0.0000000E+00  0.0000000E+00  0.0000000E+00  0.0000000E+00  0.0000000E+00  0.0000000E+00  0.0000000E+00  0.0000000E+00  0.0000000E+00  0.0000000E+00  0.0000000E+00  0.0000000E+00  0.0000000E+00  0.0000000E+00  0.0000000E+00  0.0000000E+00  0.0000000E+00  0.0000000E+00  0.0000000E+00  0.0000000E+00  0.0000000E+00  0.0000000E+00  0.0000000E+00  0.0000000E+00  0.0000000E+00  0.0000000E+00  0.0000000E+00  0.0000000E+00  0.0000000E+00  0.0000000E+00  0.5554798E-06  0.4750814E-06  0.0000000E+00  0.0000000E+00  0.0000000E+00  0.0000000E+00  0.0000000E+00  0.0000000E+00  0.0000000E+00  0.0000000E+00  0.0000000E+00  0.0000000E+00  0.0000000E+00  0.0000000E+00  0.0000000E+00  0.0000000E+00  0.0000000E+00  0.0000000E+00  0.0000000E+00  0.0000000E+00  0.0000000E+00  0.0000000E+00  0.0000000E+00  0.0000000E+00  0.0000000E+00  0.0000000E+00  0.0000000E+00  0.0000000E+00  0.0000000E+00  0.0000000E+00  0.0000000E+00  0.0000000E+00  0.0000000E+00  0.0000000E+00  0.0000000E+00  0.0000000E+00  0.0000000E+00  0.0000000E+00  0.0000000E+00  0.0000000E+00  0.0000000E+00  0.0000000E+00  0.0000000E+00  0.0000000E+00  0.0000000E+00  0.0000000E+00  0.0000000E+00  0.0000000E+00  0.0000000E+00  0.0000000E+00  0.0000000E+00  0.0000000E+00  0.0000000E+00  0.0000000E+00  0.0000000E+00  0.0000000E+00  0.0000000E+00  0.0000000E+00  0.0000000E+00  0.0000000E+00  0.0000000E+00  0.0000000E+00  0.0000000E+00  0.0000000E+00  0.0000000E+00  0.0000000E+00  0.0000000E+00  0.0000000E+00  0.0000000E+00  0.0000000E+00  0.0000000E+00  0.0000000E+00  0.0000000E+00  0.0000000E+00  0.0000000E+00  0.0000000E+00  0.0000000E+00  0.0000000E+00  0.0000000E+00  0.0000000E+00  0.0000000E+00  0.0000000E+00
  0.1199999E+01  0.0000000E+00  0.0000000E+00  0.0000000E+00  0.0000000E+00  0.0000000E+00  0.0000000E+00  0.0000000E+00  0.0000000E+00  0.0000000E+00  0.0000000E+00  0.0000000E+00  0.0000000E+00  0.0000000E+00  0.0000000E+00  0.0000000E+00  0.0000000E+00  0.0000000E+00  0.0000000E+00  0.0000000E+00  0.0000000E+00  0.0000000E+00  0.0000000E+00  0.0000000E+00  0.0000000E+00  0.0000000E+00  0.0000000E+00  0.0000000E+00  0.0000000E+00  0.0000000E+00  0.0000000E+00  0.0000000E+00  0.0000000E+00  0.0000000E+00  0.0000000E+00  0.0000000E+00  0.0000000E+00  0.0000000E+00  0.0000000E+00  0.0000000E+00  0.0000000E+00  0.0000000E+00  0.0000000E+00  0.0000000E+00  0.0000000E+00  0.0000000E+00  0.0000000E+00  0.0000000E+00  0.0000000E+00  0.0000000E+00  0.0000000E+00  0.0000000E+00  0.0000000E+00  0.0000000E+00  0.0000000E+00  0.0000000E+00  0.0000000E+00  0.0000000E+00  0.0000000E+00  0.0000000E+00  0.0000000E+00  0.0000000E+00  0.0000000E+00  0.0000000E+00  0.0000000E+00  0.0000000E+00  0.0000000E+00  0.0000000E+00  0.0000000E+00  0.0000000E+00  0.0000000E+00  0.0000000E+00  0.0000000E+00  0.0000000E+00  0.0000000E+00  0.0000000E+00  0.0000000E+00  0.0000000E+00  0.0000000E+00  0.0000000E+00  0.0000000E+00  0.0000000E+00  0.0000000E+00  0.0000000E+00  0.0000000E+00  0.0000000E+00  0.0000000E+00  0.0000000E+00  0.0000000E+00  0.0000000E+00  0.0000000E+00  0.0000000E+00  0.0000000E+00  0.1666433E-05  0.9501594E-06  0.0000000E+00  0.0000000E+00  0.0000000E+00  0.0000000E+00  0.0000000E+00  0.0000000E+00  0.0000000E+00  0.0000000E+00  0.0000000E+00  0.0000000E+00  0.0000000E+00  0.0000000E+00  0.0000000E+00  0.0000000E+00  0.0000000E+00  0.0000000E+00  0.0000000E+00  0.0000000E+00  0.0000000E+00  0.0000000E+00  0.0000000E+00  0.0000000E+00  0.0000000E+00  0.0000000E+00  0.5554798E-06  0.4750814E-06  0.0000000E+00  0.0000000E+00  0.0000000E+00  0.0000000E+00  0.0000000E+00  0.0000000E+00  0.0000000E+00  0.0000000E+00  0.0000000E+00  0.0000000E+00  0.0000000E+00  0.0000000E+00  0.0000000E+00  0.0000000E+00  0.0000000E+00  0.0000000E+00  0.0000000E+00  0.0000000E+00  0.0000000E+00  0.0000000E+00  0.0000000E+00  0.0000000E+00  0.0000000E+00  0.0000000E+00  0.0000000E+00  0.0000000E+00  0.0000000E+00  0.0000000E+00  0.0000000E+00  0.0000000E+00  0.0000000E+00  0.0000000E+00  0.0000000E+00  0.0000000E+00  0.0000000E+00  0.0000000E+00  0.0000000E+00  0.0000000E+00  0.0000000E+00  0.0000000E+00  0.0000000E+00  0.0000000E+00  0.0000000E+00  0.0000000E+00  0.0000000E+00  0.0000000E+00  0.0000000E+00  0.0000000E+00  0.0000000E+00  0.0000000E+00  0.0000000E+00  0.0000000E+00  0.0000000E+00  0.0000000E+00  0.0000000E+00  0.0000000E+00  0.0000000E+00  0.0000000E+00  0.0000000E+00  0.0000000E+00  0.0000000E+00  0.0000000E+00  0.0000000E+00  0.0000000E+00  0.0000000E+00  0.0000000E+00  0.0000000E+00  0.0000000E+00  0.0000000E+00  0.0000000E+00  0.0000000E+00  0.0000000E+00  0.0000000E+00  0.0000000E+00  0.0000000E+00  0.0000000E+00  0.0000000E+00  0.0000000E+00  0.0000000E+00  0.0000000E+00
  0.1229999E+01  0.0000000E+00  0.0000000E+00  0.0000000E+00  0.0000000E+00  0.0000000E+00  0.0000000E+00  0.0000000E+00  0.0000000E+00  0.0000000E+00  0.0000000E+00  0.0000000E+00  0.0000000E+00  0.0000000E+00  0.0000000E+00  0.0000000E+00  0.0000000E+00  0.0000000E+00  0.0000000E+00  0.0000000E+00  0.0000000E+00  0.0000000E+00  0.0000000E+00  0.0000000E+00  0.0000000E+00  0.0000000E+00  0.0000000E+00  0.0000000E+00  0.0000000E+00  0.0000000E+00  0.0000000E+00  0.0000000E+00  0.0000000E+00  0.0000000E+00  0.0000000E+00  0.0000000E+00  0.0000000E+00  0.0000000E+00  0.0000000E+00  0.0000000E+00  0.0000000E+00  0.0000000E+00  0.0000000E+00  0.0000000E+00  0.0000000E+00  0.0000000E+00  0.0000000E+00  0.0000000E+00  0.0000000E+00  0.0000000E+00  0.0000000E+00  0.0000000E+00  0.0000000E+00  0.0000000E+00  0.0000000E+00  0.0000000E+00  0.0000000E+00  0.0000000E+00  0.0000000E+00  0.0000000E+00  0.0000000E+00  0.0000000E+00  0.0000000E+00  0.0000000E+00  0.0000000E+00  0.0000000E+00  0.0000000E+00  0.0000000E+00  0.0000000E+00  0.0000000E+00  0.0000000E+00  0.0000000E+00  0.0000000E+00  0.0000000E+00  0.0000000E+00  0.0000000E+00  0.0000000E+00  0.0000000E+00  0.0000000E+00  0.0000000E+00  0.0000000E+00  0.0000000E+00  0.0000000E+00  0.0000000E+00  0.0000000E+00  0.0000000E+00  0.0000000E+00  0.0000000E+00  0.0000000E+00  0.0000000E+00  0.0000000E+00  0.0000000E+00  0.0000000E+00  0.3332871E-05  0.1900321E-05  0.0000000E+00  0.0000000E+00  0.0000000E+00  0.0000000E+00  0.0000000E+00  0.0000000E+00  0.0000000E+00  0.0000000E+00  0.0000000E+00  0.0000000E+00  0.0000000E+00  0.0000000E+00  0.0000000E+00  0.0000000E+00  0.0000000E+00  0.0000000E+00  0.0000000E+00  0.0000000E+00  0.0000000E+00  0.0000000E+00  0.0000000E+00  0.0000000E+00  0.0000000E+00  0.0000000E+00  0.5554798E-06  0.4750814E-06  0.0000000E+00  0.0000000E+00  0.0000000E+00  0.0000000E+00  0.0000000E+00  0.0000000E+00  0.0000000E+00  0.0000000E+00  0.0000000E+00  0.0000000E+00  0.0000000E+00  0.0000000E+00  0.0000000E+00  0.0000000E+00  0.0000000E+00  0.0000000E+00  0.0000000E+00  0.0000000E+00  0.0000000E+00  0.0000000E+00  0.0000000E+00  0.0000000E+00  0.0000000E+00  0.0000000E+00  0.0000000E+00  0.0000000E+00  0.0000000E+00  0.0000000E+00  0.0000000E+00  0.0000000E+00  0.0000000E+00  0.0000000E+00  0.0000000E+00  0.0000000E+00  0.0000000E+00  0.0000000E+00  0.0000000E+00  0.0000000E+00  0.0000000E+00  0.0000000E+00  0.0000000E+00  0.0000000E+00  0.0000000E+00  0.0000000E+00  0.0000000E+00  0.0000000E+00  0.0000000E+00  0.0000000E+00  0.0000000E+00  0.0000000E+00  0.0000000E+00  0.0000000E+00  0.0000000E+00  0.0000000E+00  0.0000000E+00  0.0000000E+00  0.0000000E+00  0.0000000E+00  0.0000000E+00  0.0000000E+00  0.0000000E+00  0.0000000E+00  0.0000000E+00  0.0000000E+00  0.0000000E+00  0.0000000E+00  0.0000000E+00  0.0000000E+00  0.0000000E+00  0.0000000E+00  0.0000000E+00  0.0000000E+00  0.0000000E+00  0.0000000E+00  0.0000000E+00  0.0000000E+00  0.0000000E+00  0.0000000E+00  0.0000000E+00  0.0000000E+00
  0.1259999E+01  0.0000000E+00  0.0000000E+00  0.0000000E+00  0.0000000E+00  0.0000000E+00  0.0000000E+00  0.0000000E+00  0.0000000E+00  0.0000000E+00  0.0000000E+00  0.0000000E+00  0.0000000E+00  0.0000000E+00  0.0000000E+00  0.0000000E+00  0.0000000E+00  0.0000000E+00  0.0000000E+00  0.0000000E+00  0.0000000E+00  0.0000000E+00  0.0000000E+00  0.0000000E+00  0.0000000E+00  0.0000000E+00  0.0000000E+00  0.0000000E+00  0.0000000E+00  0.0000000E+00  0.0000000E+00  0.0000000E+00  0.0000000E+00  0.0000000E+00  0.0000000E+00  0.0000000E+00  0.0000000E+00  0.0000000E+00  0.0000000E+00  0.0000000E+00  0.0000000E+00  0.0000000E+00  0.0000000E+00  0.0000000E+00  0.0000000E+00  0.0000000E+00  0.0000000E+00  0.0000000E+00  0.0000000E+00  0.0000000E+00  0.0000000E+00  0.0000000E+00  0.0000000E+00  0.0000000E+00  0.0000000E+00  0.0000000E+00  0.0000000E+00  0.0000000E+00  0.0000000E+00  0.0000000E+00  0.0000000E+00  0.0000000E+00  0.0000000E+00  0.0000000E+00  0.0000000E+00  0.0000000E+00  0.0000000E+00  0.0000000E+00  0.0000000E+00  0.0000000E+00  0.0000000E+00  0.0000000E+00  0.0000000E+00  0.0000000E+00  0.0000000E+00  0.0000000E+00  0.0000000E+00  0.0000000E+00  0.0000000E+00  0.0000000E+00  0.0000000E+00  0.0000000E+00  0.0000000E+00  0.0000000E+00  0.0000000E+00  0.0000000E+00  0.0000000E+00  0.0000000E+00  0.0000000E+00  0.0000000E+00  0.0000000E+00  0.0000000E+00  0.0000000E+00  0.9998772E-05  0.5701054E-05  0.0000000E+00  0.0000000E+00  0.0000000E+00  0.0000000E+00  0.0000000E+00  0.0000000E+00  0.0000000E+00  0.0000000E+00  0.0000000E+00  0.0000000E+00  0.0000000E+00  0.0000000E+00  0.0000000E+00  0.0000000E+00  0.0000000E+00  0.0000000E+00  0.0000000E+00  0.0000000E+00  0.0000000E+00  0.0000000E+00  0.0000000E+00  0.0000000E+00  0.0000000E+00  0.0000000E+00  0.1110963E-05  0.9501654E-06  0.0000000E+00  0.0000000E+00  0.5554767E-06  0.3167191E-06  0.0000000E+00  0.0000000E+00  0.0000000E+00  0.0000000E+00  0.0000000E+00  0.0000000E+00  0.0000000E+00  0.0000000E+00  0.0000000E+00  0.0000000E+00  0.0000000E+00  0.0000000E+00  0.0000000E+00  0.0000000E+00  0.0000000E+00  0.0000000E+00  0.0000000E+00  0.0000000E+00  0.0000000E+00  0.0000000E+00  0.0000000E+00  0.0000000E+00  0.0000000E+00  0.0000000E+00  0.0000000E+00  0.0000000E+00  0.0000000E+00  0.0000000E+00  0.0000000E+00  0.0000000E+00  0.0000000E+00  0.0000000E+00  0.0000000E+00  0.0000000E+00  0.0000000E+00  0.0000000E+00  0.0000000E+00  0.0000000E+00  0.0000000E+00  0.0000000E+00  0.0000000E+00  0.0000000E+00  0.0000000E+00  0.0000000E+00  0.0000000E+00  0.0000000E+00  0.0000000E+00  0.0000000E+00  0.0000000E+00  0.0000000E+00  0.0000000E+00  0.0000000E+00  0.0000000E+00  0.0000000E+00  0.0000000E+00  0.0000000E+00  0.0000000E+00  0.0000000E+00  0.0000000E+00  0.0000000E+00  0.0000000E+00  0.0000000E+00  0.0000000E+00  0.0000000E+00  0.0000000E+00  0.0000000E+00  0.0000000E+00  0.0000000E+00  0.0000000E+00  0.0000000E+00  0.0000000E+00  0.0000000E+00  0.0000000E+00  0.0000000E+00  0.0000000E+00  0.0000000E+00
  0.1289999E+01  0.0000000E+00  0.0000000E+00  0.0000000E+00  0.0000000E+00  0.0000000E+00  0.0000000E+00  0.0000000E+00  0.0000000E+00  0.0000000E+00  0.0000000E+00  0.0000000E+00  0.0000000E+00  0.0000000E+00  0.0000000E+00  0.0000000E+00  0.0000000E+00  0.0000000E+00  0.0000000E+00  0.0000000E+00  0.0000000E+00  0.0000000E+00  0.0000000E+00  0.0000000E+00  0.0000000E+00  0.0000000E+00  0.0000000E+00  0.0000000E+00  0.0000000E+00  0.0000000E+00  0.0000000E+00  0.0000000E+00  0.0000000E+00  0.0000000E+00  0.0000000E+00  0.0000000E+00  0.0000000E+00  0.0000000E+00  0.0000000E+00  0.0000000E+00  0.0000000E+00  0.0000000E+00  0.0000000E+00  0.0000000E+00  0.0000000E+00  0.0000000E+00  0.0000000E+00  0.0000000E+00  0.0000000E+00  0.0000000E+00  0.0000000E+00  0.0000000E+00  0.0000000E+00  0.0000000E+00  0.0000000E+00  0.0000000E+00  0.0000000E+00  0.0000000E+00  0.0000000E+00  0.0000000E+00  0.0000000E+00  0.0000000E+00  0.0000000E+00  0.0000000E+00  0.0000000E+00  0.0000000E+00  0.0000000E+00  0.0000000E+00  0.0000000E+00  0.0000000E+00  0.0000000E+00  0.0000000E+00  0.0000000E+00  0.0000000E+00  0.0000000E+00  0.0000000E+00  0.0000000E+00  0.0000000E+00  0.0000000E+00  0.0000000E+00  0.0000000E+00  0.0000000E+00  0.0000000E+00  0.0000000E+00  0.0000000E+00  0.0000000E+00  0.0000000E+00  0.0000000E+00  0.0000000E+00  0.0000000E+00  0.0000000E+00  0.0000000E+00  0.0000000E+00  0.3221806E-04  0.1836994E-04  0.0000000E+00  0.0000000E+00  0.0000000E+00  0.0000000E+00  0.0000000E+00  0.0000000E+00  0.0000000E+00  0.0000000E+00  0.0000000E+00  0.0000000E+00  0.0000000E+00  0.0000000E+00  0.0000000E+00  0.0000000E+00  0.0000000E+00  0.0000000E+00  0.0000000E+00  0.0000000E+00  0.0000000E+00  0.0000000E+00  0.0000000E+00  0.0000000E+00  0.0000000E+00  0.0000000E+00  0.3888375E-05  0.3325584E-05  0.0000000E+00  0.0000000E+00  0.5554767E-06  0.3167191E-06  0.0000000E+00  0.0000000E+00  0.0000000E+00  0.0000000E+00  0.0000000E+00  0.0000000E+00  0.0000000E+00  0.0000000E+00  0.0000000E+00  0.0000000E+00  0.0000000E+00  0.0000000E+00  0.0000000E+00  0.0000000E+00  0.0000000E+00  0.0000000E+00  0.0000000E+00  0.0000000E+00  0.0000000E+00  0.0000000E+00  0.0000000E+00  0.0000000E+00  0.0000000E+00  0.0000000E+00  0.0000000E+00  0.0000000E+00  0.0000000E+00  0.0000000E+00  0.0000000E+00  0.0000000E+00  0.0000000E+00  0.0000000E+00  0.0000000E+00  0.0000000E+00  0.0000000E+00  0.0000000E+00  0.0000000E+00  0.0000000E+00  0.0000000E+00  0.0000000E+00  0.0000000E+00  0.0000000E+00  0.0000000E+00  0.0000000E+00  0.0000000E+00  0.0000000E+00  0.0000000E+00  0.0000000E+00  0.0000000E+00  0.0000000E+00  0.0000000E+00  0.0000000E+00  0.0000000E+00  0.0000000E+00  0.0000000E+00  0.0000000E+00  0.0000000E+00  0.0000000E+00  0.0000000E+00  0.0000000E+00  0.0000000E+00  0.0000000E+00  0.0000000E+00  0.0000000E+00  0.0000000E+00  0.0000000E+00  0.0000000E+00  0.0000000E+00  0.0000000E+00  0.0000000E+00  0.0000000E+00  0.0000000E+00  0.0000000E+00  0.0000000E+00  0.0000000E+00  0.0000000E+00
  0.1319999E+01  0.0000000E+00  0.0000000E+00  0.0000000E+00  0.0000000E+00  0.0000000E+00  0.0000000E+00  0.0000000E+00  0.0000000E+00  0.0000000E+00  0.0000000E+00  0.0000000E+00  0.0000000E+00  0.0000000E+00  0.0000000E+00  0.0000000E+00  0.0000000E+00  0.5554858E-06  0.5554858E-06  0.0000000E+00  0.0000000E+00  0.0000000E+00  0.0000000E+00  0.0000000E+00  0.0000000E+00  0.0000000E+00  0.0000000E+00  0.5554817E-06  0.3167220E-06  0.0000000E+00  0.0000000E+00  0.0000000E+00  0.0000000E+00  0.0000000E+00  0.0000000E+00  0.0000000E+00  0.0000000E+00  0.0000000E+00  0.0000000E+00  0.0000000E+00  0.0000000E+00  0.0000000E+00  0.0000000E+00  0.0000000E+00  0.0000000E+00  0.0000000E+00  0.0000000E+00  0.0000000E+00  0.0000000E+00  0.0000000E+00  0.0000000E+00  0.0000000E+00  0.0000000E+00  0.0000000E+00  0.0000000E+00  0.0000000E+00  0.0000000E+00  0.0000000E+00  0.0000000E+00  0.0000000E+00  0.0000000E+00  0.0000000E+00  0.0000000E+00  0.0000000E+00  0.0000000E+00  0.0000000E+00  0.0000000E+00  0.0000000E+00  0.0000000E+00  0.0000000E+00  0.0000000E+00  0.0000000E+00  0.0000000E+00  0.0000000E+00  0.0000000E+00  0.0000000E+00  0.0000000E+00  0.0000000E+00  0.0000000E+00  0.0000000E+00  0.0000000E+00  0.0000000E+00  0.0000000E+00  0.0000000E+00  0.0000000E+00  0.0000000E+00  0.0000000E+00  0.0000000E+00  0.0000000E+00  0.0000000E+00  0.0000000E+00  0.0000000E+00  0.0000000E+00  0.8443363E-04  0.4814198E-04  0.0000000E+00  0.0000000E+00  0.0000000E+00  0.0000000E+00  0.0000000E+00  0.0000000E+00  0.0000000E+00  0.0000000E+00  0.0000000E+00  0.0000000E+00  0.0000000E+00  0.0000000E+00  0.0000000E+00  0.0000000E+00  0.0000000E+00  0.0000000E+00  0.0000000E+00  0.0000000E+00  0.0000000E+00  0.0000000E+00  0.0000000E+00  0.0000000E+00  0.0000000E+00  0.0000000E+00  0.6665779E-05  0.5700996E-05  0.0000000E+00  0.0000000E+00  0.3332915E-05  0.1900346E-05  0.0000000E+00  0.0000000E+00  0.0000000E+00  0.0000000E+00  0.0000000E+00  0.0000000E+00  0.0000000E+00  0.0000000E+00  0.0000000E+00  0.0000000E+00  0.0000000E+00  0.0000000E+00  0.0000000E+00  0.0000000E+00  0.0000000E+00  0.0000000E+00  0.0000000E+00  0.0000000E+00  0.0000000E+00  0.0000000E+00  0.0000000E+00  0.0000000E+00  0.0000000E+00  0.0000000E+00  0.0000000E+00  0.0000000E+00  0.0000000E+00  0.0000000E+00  0.0000000E+00  0.0000000E+00  0.0000000E+00  0.0000000E+00  0.0000000E+00  0.0000000E+00  0.0000000E+00  0.0000000E+00  0.0000000E+00  0.0000000E+00  0.0000000E+00  0.0000000E+00  0.0000000E+00  0.0000000E+00  0.0000000E+00  0.0000000E+00  0.0000000E+00  0.0000000E+00  0.0000000E+00  0.0000000E+00  0.0000000E+00  0.0000000E+00  0.0000000E+00  0.0000000E+00  0.0000000E+00  0.0000000E+00  0.0000000E+00  0.0000000E+00  0.0000000E+00  0.0000000E+00  0.0000000E+00  0.0000000E+00  0.0000000E+00  0.0000000E+00  0.0000000E+00  0.0000000E+00  0.0000000E+00  0.0000000E+00  0.0000000E+00  0.0000000E+00  0.0000000E+00  0.0000000E+00  0.0000000E+00  0.0000000E+00  0.0000000E+00  0.0000000E+00  0.0000000E+00  0.0000000E+00
  0.1349999E+01  0.0000000E+00  0.0000000E+00  0.0000000E+00  0.0000000E+00  0.0000000E+00  0.0000000E+00  0.0000000E+00  0.0000000E+00  0.0000000E+00  0.0000000E+00  0.0000000E+00  0.0000000E+00  0.0000000E+00  0.0000000E+00  0.0000000E+00  0.0000000E+00  0.5554858E-06  0.5554858E-06  0.0000000E+00  0.0000000E+00  0.0000000E+00  0.0000000E+00  0.0000000E+00  0.0000000E+00  0.0000000E+00  0.0000000E+00  0.1110964E-05  0.6334446E-06  0.0000000E+00  0.0000000E+00  0.0000000E+00  0.0000000E+00  0.0000000E+00  0.0000000E+00  0.0000000E+00  0.0000000E+00  0.0000000E+00  0.0000000E+00  0.0000000E+00  0.0000000E+00  0.0000000E+00  0.0000000E+00  0.0000000E+00  0.0000000E+00  0.0000000E+00  0.0000000E+00  0.0000000E+00  0.0000000E+00  0.0000000E+00  0.0000000E+00  0.0000000E+00  0.0000000E+00  0.0000000E+00  0.0000000E+00  0.0000000E+00  0.0000000E+00  0.0000000E+00  0.0000000E+00  0.0000000E+00  0.0000000E+00  0.0000000E+00  0.0000000E+00  0.0000000E+00  0.0000000E+00  0.0000000E+00  0.0000000E+00  0.0000000E+00  0.0000000E+00  0.0000000E+00  0.0000000E+00  0.0000000E+00  0.0000000E+00  0.0000000E+00  0.0000000E+00  0.0000000E+00  0.0000000E+00  0.0000000E+00  0.0000000E+00  0.0000000E+00  0.0000000E+00  0.0000000E+00  0.0000000E+00  0.0000000E+00  0.0000000E+00  0.0000000E+00  0.0000000E+00  0.0000000E+00  0.0000000E+00  0.0000000E+00  0.0000000E+00  0.0000000E+00  0.0000000E+00  0.1888637E-03  0.1076854E-03  0.0000000E+00  0.0000000E+00  0.0000000E+00  0.0000000E+00  0.0000000E+00  0.0000000E+00  0.0000000E+00  0.0000000E+00  0.0000000E+00  0.0000000E+00  0.0000000E+00  0.0000000E+00  0.0000000E+00  0.0000000E+00  0.0000000E+00  0.0000000E+00  0.0000000E+00  0.0000000E+00  0.0000000E+00  0.0000000E+00  0.0000000E+00  0.0000000E+00  0.0000000E+00  0.0000000E+00  0.1166512E-04  0.9976745E-05  0.0000000E+00  0.0000000E+00  0.7221327E-05  0.4117423E-05  0.0000000E+00  0.0000000E+00  0.0000000E+00  0.0000000E+00  0.0000000E+00  0.0000000E+00  0.5554891E-06  0.4750894E-06  0.0000000E+00  0.0000000E+00  0.0000000E+00  0.0000000E+00  0.0000000E+00  0.0000000E+00  0.0000000E+00  0.0000000E+00  0.0000000E+00  0.0000000E+00  0.0000000E+00  0.0000000E+00  0.0000000E+00  0.0000000E+00  0.0000000E+00  0.0000000E+00  0.0000000E+00  0.0000000E+00  0.0000000E+00  0.0000000E+00  0.0000000E+00  0.0000000E+00  0.0000000E+00  0.0000000E+00  0.0000000E+00  0.0000000E+00  0.0000000E+00  0.0000000E+00  0.0000000E+00  0.0000000E+00  0.0000000E+00  0.0000000E+00  0.0000000E+00  0.0000000E+00  0.0000000E+00  0.0000000E+00  0.0000000E+00  0.0000000E+00  0.0000000E+00  0.0000000E+00  0.0000000E+00  0.0000000E+00  0.0000000E+00  0.0000000E+00  0.0000000E+00  0.0000000E+00  0.0000000E+00  0.0000000E+00  0.0000000E+00  0.0000000E+00  0.0000000E+00  0.0000000E+00  0.0000000E+00  0.0000000E+00  0.0000000E+00  0.0000000E+00  0.0000000E+00  0.0000000E+00  0.0000000E+00  0.0000000E+00  0.0000000E+00  0.0000000E+00  0.0000000E+00  0.0000000E+00  0.0000000E+00  0.0000000E+00  0.0000000E+00  0.0000000E+00
  0.1379999E+01  0.0000000E+00  0.0000000E+00  0.0000000E+00  0.0000000E+00  0.0000000E+00  0.0000000E+00  0.0000000E+00  0.0000000E+00  0.0000000E+00  0.0000000E+00  0.0000000E+00  0.0000000E+00  0.0000000E+00  0.0000000E+00  0.0000000E+00  0.0000000E+00  0.1110970E-05  0.1110970E-05  0.0000000E+00  0.0000000E+00  0.0000000E+00  0.0000000E+00  0.0000000E+00  0.0000000E+00  0.0000000E+00  0.0000000E+00  0.3332894E-05  0.1900335E-05  0.0000000E+00  0.0000000E+00  0.0000000E+00  0.0000000E+00  0.0000000E+00  0.0000000E+00  0.0000000E+00  0.0000000E+00  0.0000000E+00  0.0000000E+00  0.0000000E+00  0.0000000E+00  0.0000000E+00  0.0000000E+00  0.0000000E+00  0.0000000E+00  0.0000000E+00  0.0000000E+00  0.0000000E+00  0.0000000E+00  0.0000000E+00  0.0000000E+00  0.0000000E+00  0.0000000E+00  0.0000000E+00  0.0000000E+00  0.0000000E+00  0.0000000E+00  0.0000000E+00  0.0000000E+00  0.0000000E+00  0.0000000E+00  0.0000000E+00  0.0000000E+00  0.0000000E+00  0.0000000E+00  0.0000000E+00  0.0000000E+00  0.0000000E+00  0.0000000E+00  0.0000000E+00  0.0000000E+00  0.0000000E+00  0.0000000E+00  0.0000000E+00  0.0000000E+00  0.0000000E+00  0.0000000E+00  0.0000000E+00  0.0000000E+00  0.0000000E+00  0.0000000E+00  0.0000000E+00  0.0000000E+00  0.0000000E+00  0.0000000E+00  0.0000000E+00  0.0000000E+00  0.0000000E+00  0.0000000E+00  0.0000000E+00  0.0000000E+00  0.0000000E+00  0.0000000E+00  0.3755072E-03  0.2141050E-03  0.0000000E+00  0.0000000E+00  0.0000000E+00  0.0000000E+00  0.0000000E+00  0.0000000E+00  0.0000000E+00  0.0000000E+00  0.0000000E+00  0.0000000E+00  0.0000000E+00  0.0000000E+00  0.0000000E+00  0.0000000E+00  0.0000000E+00  0.0000000E+00  0.0000000E+00  0.0000000E+00  0.0000000E+00  0.0000000E+00  0.0000000E+00  0.0000000E+00  0.0000000E+00  0.0000000E+00  0.1610896E-04  0.1377740E-04  0.0000000E+00  0.0000000E+00  0.1055424E-04  0.6017767E-05  0.0000000E+00  0.0000000E+00  0.0000000E+00  0.0000000E+00  0.0000000E+00  0.0000000E+00  0.1666447E-05  0.1425250E-05  0.0000000E+00  0.0000000E+00  0.0000000E+00  0.0000000E+00  0.0000000E+00  0.0000000E+00  0.0000000E+00  0.0000000E+00  0.0000000E+00  0.0000000E+00  0.0000000E+00  0.0000000E+00  0.0000000E+00  0.0000000E+00  0.0000000E+00  0.0000000E+00  0.0000000E+00  0.0000000E+00  0.0000000E+00  0.0000000E+00  0.0000000E+00  0.0000000E+00  0.0000000E+00  0.0000000E+00  0.0000000E+00  0.0000000E+00  0.0000000E+00  0.0000000E+00  0.0000000E+00  0.0000000E+00  0.0000000E+00  0.0000000E+00  0.0000000E+00  0.0000000E+00  0.0000000E+00  0.0000000E+00  0.0000000E+00  0.0000000E+00  0.0000000E+00  0.0000000E+00  0.0000000E+00  0.0000000E+00  0.0000000E+00  0.0000000E+00  0.0000000E+00  0.0000000E+00  0.0000000E+00  0.0000000E+00  0.0000000E+00  0.0000000E+00  0.0000000E+00  0.0000000E+00  0.0000000E+00  0.0000000E+00  0.0000000E+00  0.0000000E+00  0.0000000E+00  0.0000000E+00  0.0000000E+00  0.0000000E+00  0.0000000E+00  0.0000000E+00  0.0000000E+00  0.0000000E+00  0.0000000E+00  0.0000000E+00  0.0000000E+00  0.0000000E+00
  0.1409999E+01  0.0000000E+00  0.0000000E+00  0.0000000E+00  0.0000000E+00  0.0000000E+00  0.0000000E+00  0.0000000E+00  0.0000000E+00  0.0000000E+00  0.0000000E+00  0.0000000E+00  0.0000000E+00  0.0000000E+00  0.0000000E+00  0.0000000E+00  0.0000000E+00  0.1666448E-05  0.1666448E-05  0.0000000E+00  0.0000000E+00  0.0000000E+00  0.0000000E+00  0.1110956E-05  0.9501593E-06  0.0000000E+00  0.0000000E+00  0.8332207E-05  0.4750819E-05  0.0000000E+00  0.0000000E+00  0.0000000E+00  0.0000000E+00  0.0000000E+00  0.0000000E+00  0.0000000E+00  0.0000000E+00  0.0000000E+00  0.0000000E+00  0.0000000E+00  0.0000000E+00  0.0000000E+00  0.0000000E+00  0.0000000E+00  0.0000000E+00  0.0000000E+00  0.0000000E+00  0.0000000E+00  0.0000000E+00  0.0000000E+00  0.0000000E+00  0.0000000E+00  0.0000000E+00  0.0000000E+00  0.0000000E+00  0.0000000E+00  0.0000000E+00  0.0000000E+00  0.0000000E+00  0.0000000E+00  0.0000000E+00  0.0000000E+00  0.0000000E+00  0.0000000E+00  0.0000000E+00  0.0000000E+00  0.0000000E+00  0.0000000E+00  0.0000000E+00  0.0000000E+00  0.0000000E+00  0.0000000E+00  0.0000000E+00  0.0000000E+00  0.0000000E+00  0.0000000E+00  0.0000000E+00  0.0000000E+00  0.0000000E+00  0.0000000E+00  0.0000000E+00  0.0000000E+00  0.0000000E+00  0.0000000E+00  0.0000000E+00  0.0000000E+00  0.0000000E+00  0.0000000E+00  0.0000000E+00  0.0000000E+00  0.0000000E+00  0.0000000E+00  0.0000000E+00  0.7093560E-03  0.4044574E-03  0.0000000E+00  0.0000000E+00  0.0000000E+00  0.0000000E+00  0.0000000E+00  0.0000000E+00  0.0000000E+00  0.0000000E+00  0.0000000E+00  0.0000000E+00  0.0000000E+00  0.0000000E+00  0.0000000E+00  0.0000000E+00  0.0000000E+00  0.0000000E+00  0.0000000E+00  0.0000000E+00  0.0000000E+00  0.0000000E+00  0.0000000E+00  0.0000000E+00  0.0000000E+00  0.0000000E+00  0.2221922E-04  0.1900328E-04  0.0000000E+00  0.0000000E+00  0.1388718E-04  0.7918126E-05  0.0000000E+00  0.0000000E+00  0.0000000E+00  0.0000000E+00  0.0000000E+00  0.0000000E+00  0.2777402E-05  0.2375410E-05  0.0000000E+00  0.0000000E+00  0.0000000E+00  0.0000000E+00  0.0000000E+00  0.0000000E+00  0.0000000E+00  0.0000000E+00  0.0000000E+00  0.0000000E+00  0.0000000E+00  0.0000000E+00  0.0000000E+00  0.0000000E+00  0.0000000E+00  0.0000000E+00  0.0000000E+00  0.0000000E+00  0.0000000E+00  0.0000000E+00  0.0000000E+00  0.0000000E+00  0.0000000E+00  0.0000000E+00  0.0000000E+00  0.0000000E+00  0.0000000E+00  0.0000000E+00  0.0000000E+00  0.0000000E+00  0.0000000E+00  0.0000000E+00  0.0000000E+00  0.0000000E+00  0.0000000E+00  0.0000000E+00  0.0000000E+00  0.0000000E+00  0.0000000E+00  0.0000000E+00  0.0000000E+00  0.0000000E+00  0.0000000E+00  0.0000000E+00  0.0000000E+00  0.0000000E+00  0.0000000E+00  0.0000000E+00  0.0000000E+00  0.0000000E+00  0.0000000E+00  0.0000000E+00  0.0000000E+00  0.0000000E+00  0.0000000E+00  0.0000000E+00  0.0000000E+00  0.0000000E+00  0.0000000E+00  0.0000000E+00  0.0000000E+00  0.0000000E+00  0.0000000E+00  0.0000000E+00  0.0000000E+00  0.0000000E+00  0.0000000E+00  0.0000000E+00
  0.1439999E+01  0.0000000E+00  0.0000000E+00  0.0000000E+00  0.0000000E+00  0.0000000E+00  0.0000000E+00  0.0000000E+00  0.0000000E+00  0.0000000E+00  0.0000000E+00  0.0000000E+00  0.0000000E+00  0.0000000E+00  0.0000000E+00  0.0000000E+00  0.0000000E+00  0.2221931E-05  0.2221931E-05  0.0000000E+00  0.0000000E+00  0.0000000E+00  0.0000000E+00  0.3888360E-05  0.3325571E-05  0.0000000E+00  0.0000000E+00  0.2333016E-04  0.1330228E-04  0.0000000E+00  0.0000000E+00  0.0000000E+00  0.0000000E+00  0.0000000E+00  0.0000000E+00  0.0000000E+00  0.0000000E+00  0.0000000E+00  0.0000000E+00  0.0000000E+00  0.0000000E+00  0.0000000E+00  0.0000000E+00  0.0000000E+00  0.0000000E+00  0.0000000E+00  0.0000000E+00  0.0000000E+00  0.0000000E+00  0.0000000E+00  0.0000000E+00  0.0000000E+00  0.0000000E+00  0.0000000E+00  0.0000000E+00  0.0000000E+00  0.0000000E+00  0.0000000E+00  0.0000000E+00  0.0000000E+00  0.0000000E+00  0.1110960E-05  0.3167211E-06  0.0000000E+00  0.0000000E+00  0.0000000E+00  0.0000000E+00  0.0000000E+00  0.0000000E+00  0.0000000E+00  0.0000000E+00  0.0000000E+00  0.0000000E+00  0.0000000E+00  0.0000000E+00  0.0000000E+00  0.0000000E+00  0.0000000E+00  0.0000000E+00  0.0000000E+00  0.0000000E+00  0.0000000E+00  0.0000000E+00  0.0000000E+00  0.0000000E+00  0.0000000E+00  0.0000000E+00  0.0000000E+00  0.0000000E+00  0.0000000E+00  0.0000000E+00  0.0000000E+00  0.0000000E+00  0.1205961E-02  0.6876092E-03  0.0000000E+00  0.0000000E+00  0.0000000E+00  0.0000000E+00  0.0000000E+00  0.0000000E+00  0.0000000E+00  0.0000000E+00  0.0000000E+00  0.0000000E+00  0.0000000E+00  0.0000000E+00  0.0000000E+00  0.0000000E+00  0.0000000E+00  0.0000000E+00  0.0000000E+00  0.0000000E+00  0.0000000E+00  0.0000000E+00  0.0000000E+00  0.0000000E+00  0.0000000E+00  0.0000000E+00  0.3055139E-04  0.2612947E-04  0.0000000E+00  0.0000000E+00  0.2055294E-04  0.1171878E-04  0.0000000E+00  0.0000000E+00  0.0000000E+00  0.0000000E+00  0.0000000E+00  0.0000000E+00  0.8887780E-05  0.7601391E-05  0.0000000E+00  0.0000000E+00  0.0000000E+00  0.0000000E+00  0.0000000E+00  0.0000000E+00  0.0000000E+00  0.0000000E+00  0.0000000E+00  0.0000000E+00  0.0000000E+00  0.0000000E+00  0.0000000E+00  0.0000000E+00  0.0000000E+00  0.0000000E+00  0.0000000E+00  0.0000000E+00  0.0000000E+00  0.0000000E+00  0.0000000E+00  0.0000000E+00  0.0000000E+00  0.0000000E+00  0.0000000E+00  0.0000000E+00  0.0000000E+00  0.0000000E+00  0.0000000E+00  0.0000000E+00  0.0000000E+00  0.0000000E+00  0.0000000E+00  0.0000000E+00  0.0000000E+00  0.0000000E+00  0.0000000E+00  0.0000000E+00  0.0000000E+00  0.0000000E+00  0.0000000E+00  0.0000000E+00  0.0000000E+00  0.0000000E+00  0.0000000E+00  0.0000000E+00  0.0000000E+00  0.0000000E+00  0.0000000E+00  0.0000000E+00  0.0000000E+00  0.0000000E+00  0.0000000E+00  0.0000000E+00  0.0000000E+00  0.0000000E+00  0.0000000E+00  0.0000000E+00  0.0000000E+00  0.0000000E+00  0.0000000E+00  0.0000000E+00  0.0000000E+00  0.0000000E+00  0.0000000E+00  0.0000000E+00  0.0000000E+00  0.0000000E+00
  0.1469999E+01  0.0000000E+00  0.0000000E+00  0.0000000E+00  0.0000000E+00  0.0000000E+00  0.0000000E+00  0.0000000E+00  0.0000000E+00  0.0000000E+00  0.0000000E+00  0.0000000E+00  0.0000000E+00  0.0000000E+00  0.0000000E+00  0.0000000E+00  0.0000000E+00  0.5554811E-05  0.5554811E-05  0.0000000E+00  0.0000000E+00  0.0000000E+00  0.0000000E+00  0.8887700E-05  0.7601323E-05  0.0000000E+00  0.0000000E+00  0.4443857E-04  0.2533778E-04  0.0000000E+00  0.0000000E+00  0.0000000E+00  0.0000000E+00  0.0000000E+00  0.0000000E+00  0.0000000E+00  0.0000000E+00  0.0000000E+00  0.0000000E+00  0.0000000E+00  0.0000000E+00  0.0000000E+00  0.0000000E+00  0.0000000E+00  0.0000000E+00  0.0000000E+00  0.0000000E+00  0.0000000E+00  0.0000000E+00  0.0000000E+00  0.0000000E+00  0.0000000E+00  0.0000000E+00  0.0000000E+00  0.0000000E+00  0.0000000E+00  0.0000000E+00  0.0000000E+00  0.0000000E+00  0.0000000E+00  0.0000000E+00  0.8887700E-05  0.2533774E-05  0.0000000E+00  0.0000000E+00  0.0000000E+00  0.0000000E+00  0.0000000E+00  0.0000000E+00  0.0000000E+00  0.0000000E+00  0.0000000E+00  0.0000000E+00  0.0000000E+00  0.0000000E+00  0.0000000E+00  0.0000000E+00  0.0000000E+00  0.0000000E+00  0.0000000E+00  0.0000000E+00  0.0000000E+00  0.0000000E+00  0.0000000E+00  0.0000000E+00  0.0000000E+00  0.0000000E+00  0.0000000E+00  0.0000000E+00  0.0000000E+00  0.0000000E+00  0.0000000E+00  0.0000000E+00  0.1933074E-02  0.1102191E-02  0.0000000E+00  0.0000000E+00  0.0000000E+00  0.0000000E+00  0.0000000E+00  0.0000000E+00  0.0000000E+00  0.0000000E+00  0.0000000E+00  0.0000000E+00  0.0000000E+00  0.0000000E+00  0.0000000E+00  0.0000000E+00  0.0000000E+00  0.0000000E+00  0.0000000E+00  0.0000000E+00  0.0000000E+00  0.0000000E+00  0.0000000E+00  0.0000000E+00  0.0000000E+00  0.0000000E+00  0.4499392E-04  0.3848164E-04  0.0000000E+00  0.0000000E+00  0.3110703E-04  0.1773646E-04  0.5554837E-06  0.4750848E-06  0.0000000E+00  0.0000000E+00  0.0000000E+00  0.0000000E+00  0.1333164E-04  0.1140206E-04  0.0000000E+00  0.0000000E+00  0.0000000E+00  0.0000000E+00  0.0000000E+00  0.0000000E+00  0.0000000E+00  0.0000000E+00  0.0000000E+00  0.0000000E+00  0.0000000E+00  0.0000000E+00  0.0000000E+00  0.0000000E+00  0.0000000E+00  0.0000000E+00  0.0000000E+00  0.0000000E+00  0.0000000E+00  0.0000000E+00  0.0000000E+00  0.0000000E+00  0.0000000E+00  0.0000000E+00  0.0000000E+00  0.0000000E+00  0.0000000E+00  0.0000000E+00  0.0000000E+00  0.0000000E+00  0.0000000E+00  0.0000000E+00  0.0000000E+00  0.0000000E+00  0.0000000E+00  0.0000000E+00  0.0000000E+00  0.0000000E+00  0.0000000E+00  0.0000000E+00  0.0000000E+00  0.0000000E+00  0.0000000E+00  0.0000000E+00  0.0000000E+00  0.0000000E+00  0.0000000E+00  0.0000000E+00  0.0000000E+00  0.0000000E+00  0.0000000E+00  0.0000000E+00  0.0000000E+00  0.0000000E+00  0.0000000E+00  0.0000000E+00  0.0000000E+00  0.0000000E+00  0.0000000E+00  0.0000000E+00  0.0000000E+00  0.0000000E+00  0.0000000E+00  0.0000000E+00  0.0000000E+00  0.0000000E+00  0.0000000E+00  0.0000000E+00
  0.1499999E+01  0.0000000E+00  0.0000000E+00  0.0000000E+00  0.0000000E+00  0.0000000E+00  0.0000000E+00  0.0000000E+00  0.0000000E+00  0.0000000E+00  0.0000000E+00  0.0000000E+00  0.0000000E+00  0.0000000E+00  0.0000000E+00  0.0000000E+00  0.0000000E+00  0.1277620E-04  0.1277620E-04  0.0000000E+00  0.0000000E+00  0.0000000E+00  0.0000000E+00  0.2388568E-04  0.2042854E-04  0.0000000E+00  0.0000000E+00  0.1022086E-03  0.5827685E-04  0.0000000E+00  0.0000000E+00  0.0000000E+00  0.0000000E+00  0.0000000E+00  0.0000000E+00  0.0000000E+00  0.0000000E+00  0.0000000E+00  0.0000000E+00  0.0000000E+00  0.0000000E+00  0.0000000E+00  0.0000000E+00  0.0000000E+00  0.0000000E+00  0.0000000E+00  0.0000000E+00  0.0000000E+00  0.0000000E+00  0.0000000E+00  0.0000000E+00  0.0000000E+00  0.0000000E+00  0.0000000E+00  0.0000000E+00  0.0000000E+00  0.0000000E+00  0.0000000E+00  0.0000000E+00  0.0000000E+00  0.0000000E+00  0.4777159E-04  0.1361910E-04  0.0000000E+00  0.0000000E+00  0.0000000E+00  0.0000000E+00  0.0000000E+00  0.0000000E+00  0.0000000E+00  0.0000000E+00  0.0000000E+00  0.0000000E+00  0.0000000E+00  0.0000000E+00  0.0000000E+00  0.0000000E+00  0.0000000E+00  0.0000000E+00  0.0000000E+00  0.0000000E+00  0.0000000E+00  0.0000000E+00  0.0000000E+00  0.0000000E+00  0.0000000E+00  0.0000000E+00  0.0000000E+00  0.0000000E+00  0.0000000E+00  0.0000000E+00  0.0000000E+00  0.0000000E+00  0.2933503E-02  0.1672611E-02  0.0000000E+00  0.0000000E+00  0.0000000E+00  0.0000000E+00  0.0000000E+00  0.0000000E+00  0.0000000E+00  0.0000000E+00  0.0000000E+00  0.0000000E+00  0.0000000E+00  0.0000000E+00  0.0000000E+00  0.0000000E+00  0.0000000E+00  0.0000000E+00  0.0000000E+00  0.0000000E+00  0.0000000E+00  0.0000000E+00  0.0000000E+00  0.0000000E+00  0.0000000E+00  0.0000000E+00  0.5610353E-04  0.4798328E-04  0.0000000E+00  0.0000000E+00  0.5277100E-04  0.3008873E-04  0.1666455E-05  0.1425258E-05  0.0000000E+00  0.0000000E+00  0.0000000E+00  0.0000000E+00  0.1888646E-04  0.1615289E-04  0.0000000E+00  0.0000000E+00  0.0000000E+00  0.0000000E+00  0.0000000E+00  0.0000000E+00  0.0000000E+00  0.0000000E+00  0.0000000E+00  0.0000000E+00  0.0000000E+00  0.0000000E+00  0.0000000E+00  0.0000000E+00  0.0000000E+00  0.0000000E+00  0.0000000E+00  0.0000000E+00  0.0000000E+00  0.0000000E+00  0.0000000E+00  0.0000000E+00  0.0000000E+00  0.0000000E+00  0.0000000E+00  0.0000000E+00  0.0000000E+00  0.0000000E+00  0.0000000E+00  0.0000000E+00  0.0000000E+00  0.0000000E+00  0.0000000E+00  0.0000000E+00  0.0000000E+00  0.0000000E+00  0.0000000E+00  0.0000000E+00  0.0000000E+00  0.0000000E+00  0.0000000E+00  0.0000000E+00  0.0000000E+00  0.0000000E+00  0.0000000E+00  0.0000000E+00  0.0000000E+00  0.0000000E+00  0.0000000E+00  0.0000000E+00  0.0000000E+00  0.0000000E+00  0.0000000E+00  0.0000000E+00  0.0000000E+00  0.0000000E+00  0.0000000E+00  0.0000000E+00  0.0000000E+00  0.0000000E+00  0.0000000E+00  0.0000000E+00  0.0000000E+00  0.0000000E+00  0.0000000E+00  0.0000000E+00  0.0000000E+00  0.0000000E+00
  0.1529999E+01  0.0000000E+00  0.0000000E+00  0.0000000E+00  0.0000000E+00  0.0000000E+00  0.0000000E+00  0.0000000E+00  0.0000000E+00  0.0000000E+00  0.0000000E+00  0.0000000E+00  0.0000000E+00  0.0000000E+00  0.0000000E+00  0.0000000E+00  0.0000000E+00  0.2221943E-04  0.2221943E-04  0.0000000E+00  0.0000000E+00  0.0000000E+00  0.0000000E+00  0.3610630E-04  0.3088039E-04  0.0000000E+00  0.0000000E+00  0.1677553E-03  0.9564997E-04  0.0000000E+00  0.0000000E+00  0.0000000E+00  0.0000000E+00  0.0000000E+00  0.0000000E+00  0.0000000E+00  0.0000000E+00  0.0000000E+00  0.0000000E+00  0.0000000E+00  0.0000000E+00  0.0000000E+00  0.0000000E+00  0.0000000E+00  0.0000000E+00  0.0000000E+00  0.0000000E+00  0.0000000E+00  0.0000000E+00  0.0000000E+00  0.0000000E+00  0.0000000E+00  0.0000000E+00  0.0000000E+00  0.0000000E+00  0.0000000E+00  0.0000000E+00  0.0000000E+00  0.0000000E+00  0.0000000E+00  0.0000000E+00  0.1477569E-03  0.4212369E-04  0.0000000E+00  0.0000000E+00  0.0000000E+00  0.0000000E+00  0.0000000E+00  0.0000000E+00  0.0000000E+00  0.0000000E+00  0.0000000E+00  0.0000000E+00  0.0000000E+00  0.0000000E+00  0.0000000E+00  0.0000000E+00  0.0000000E+00  0.0000000E+00  0.0000000E+00  0.0000000E+00  0.0000000E+00  0.0000000E+00  0.0000000E+00  0.0000000E+00  0.0000000E+00  0.0000000E+00  0.0000000E+00  0.0000000E+00  0.0000000E+00  0.0000000E+00  0.0000000E+00  0.0000000E+00  0.4338887E-02  0.2473926E-02  0.0000000E+00  0.0000000E+00  0.0000000E+00  0.0000000E+00  0.0000000E+00  0.0000000E+00  0.0000000E+00  0.0000000E+00  0.0000000E+00  0.0000000E+00  0.0000000E+00  0.0000000E+00  0.0000000E+00  0.0000000E+00  0.0000000E+00  0.0000000E+00  0.0000000E+00  0.0000000E+00  0.0000000E+00  0.0000000E+00  0.0000000E+00  0.0000000E+00  0.0000000E+00  0.0000000E+00  0.7498996E-04  0.6413615E-04  0.0000000E+00  0.0000000E+00  0.9109892E-04  0.5194236E-04  0.2777415E-05  0.2375421E-05  0.0000000E+00  0.0000000E+00  0.0000000E+00  0.0000000E+00  0.2721869E-04  0.2327914E-04  0.0000000E+00  0.0000000E+00  0.1110960E-05  0.9501631E-06  0.0000000E+00  0.0000000E+00  0.0000000E+00  0.0000000E+00  0.0000000E+00  0.0000000E+00  0.0000000E+00  0.0000000E+00  0.0000000E+00  0.0000000E+00  0.0000000E+00  0.0000000E+00  0.0000000E+00  0.0000000E+00  0.0000000E+00  0.0000000E+00  0.0000000E+00  0.0000000E+00  0.0000000E+00  0.0000000E+00  0.0000000E+00  0.0000000E+00  0.0000000E+00  0.0000000E+00  0.0000000E+00  0.0000000E+00  0.0000000E+00  0.0000000E+00  0.0000000E+00  0.0000000E+00  0.0000000E+00  0.0000000E+00  0.0000000E+00  0.0000000E+00  0.0000000E+00  0.0000000E+00  0.0000000E+00  0.0000000E+00  0.0000000E+00  0.0000000E+00  0.0000000E+00  0.0000000E+00  0.0000000E+00  0.0000000E+00  0.0000000E+00  0.0000000E+00  0.0000000E+00  0.0000000E+00  0.0000000E+00  0.0000000E+00  0.0000000E+00  0.0000000E+00  0.0000000E+00  0.0000000E+00  0.0000000E+00  0.0000000E+00  0.0000000E+00  0.0000000E+00  0.0000000E+00  0.0000000E+00  0.0000000E+00  0.0000000E+00  0.0000000E+00  0.0000000E+00
  0.1559999E+01  0.0000000E+00  0.0000000E+00  0.0000000E+00  0.0000000E+00  0.0000000E+00  0.0000000E+00  0.0000000E+00  0.0000000E+00  0.0000000E+00  0.0000000E+00  0.0000000E+00  0.0000000E+00  0.0000000E+00  0.0000000E+00  0.0000000E+00  0.0000000E+00  0.3943947E-04  0.3943947E-04  0.0000000E+00  0.0000000E+00  0.0000000E+00  0.0000000E+00  0.6499136E-04  0.5558471E-04  0.0000000E+00  0.0000000E+00  0.2749655E-03  0.1567786E-03  0.0000000E+00  0.0000000E+00  0.0000000E+00  0.0000000E+00  0.0000000E+00  0.0000000E+00  0.0000000E+00  0.0000000E+00  0.0000000E+00  0.0000000E+00  0.0000000E+00  0.0000000E+00  0.0000000E+00  0.0000000E+00  0.0000000E+00  0.0000000E+00  0.0000000E+00  0.0000000E+00  0.0000000E+00  0.0000000E+00  0.0000000E+00  0.0000000E+00  0.0000000E+00  0.0000000E+00  0.0000000E+00  0.0000000E+00  0.0000000E+00  0.0000000E+00  0.0000000E+00  0.0000000E+00  0.0000000E+00  0.0000000E+00  0.3732840E-03  0.1064187E-03  0.0000000E+00  0.0000000E+00  0.0000000E+00  0.0000000E+00  0.0000000E+00  0.0000000E+00  0.0000000E+00  0.0000000E+00  0.0000000E+00  0.0000000E+00  0.0000000E+00  0.0000000E+00  0.0000000E+00  0.0000000E+00  0.0000000E+00  0.0000000E+00  0.0000000E+00  0.0000000E+00  0.0000000E+00  0.0000000E+00  0.0000000E+00  0.0000000E+00  0.0000000E+00  0.0000000E+00  0.0000000E+00  0.0000000E+00  0.1110966E-05  0.9501682E-06  0.0000000E+00  0.0000000E+00  0.5996970E-02  0.3419325E-02  0.0000000E+00  0.0000000E+00  0.0000000E+00  0.0000000E+00  0.0000000E+00  0.0000000E+00  0.0000000E+00  0.0000000E+00  0.0000000E+00  0.0000000E+00  0.0000000E+00  0.0000000E+00  0.0000000E+00  0.0000000E+00  0.0000000E+00  0.0000000E+00  0.0000000E+00  0.0000000E+00  0.0000000E+00  0.0000000E+00  0.0000000E+00  0.0000000E+00  0.0000000E+00  0.0000000E+00  0.9109887E-04  0.7791351E-04  0.0000000E+00  0.0000000E+00  0.1416481E-03  0.8076427E-04  0.6110346E-05  0.5225954E-05  0.0000000E+00  0.0000000E+00  0.0000000E+00  0.0000000E+00  0.4110580E-04  0.3515627E-04  0.0000000E+00  0.0000000E+00  0.4999294E-05  0.4275711E-05  0.0000000E+00  0.0000000E+00  0.0000000E+00  0.0000000E+00  0.0000000E+00  0.0000000E+00  0.0000000E+00  0.0000000E+00  0.0000000E+00  0.0000000E+00  0.0000000E+00  0.0000000E+00  0.0000000E+00  0.0000000E+00  0.0000000E+00  0.0000000E+00  0.0000000E+00  0.0000000E+00  0.0000000E+00  0.0000000E+00  0.0000000E+00  0.0000000E+00  0.0000000E+00  0.0000000E+00  0.0000000E+00  0.0000000E+00  0.0000000E+00  0.0000000E+00  0.0000000E+00  0.0000000E+00  0.0000000E+00  0.0000000E+00  0.0000000E+00  0.0000000E+00  0.0000000E+00  0.0000000E+00  0.0000000E+00  0.0000000E+00  0.0000000E+00  0.0000000E+00  0.0000000E+00  0.0000000E+00  0.0000000E+00  0.0000000E+00  0.0000000E+00  0.0000000E+00  0.0000000E+00  0.0000000E+00  0.0000000E+00  0.0000000E+00  0.0000000E+00  0.0000000E+00  0.0000000E+00  0.0000000E+00  0.0000000E+00  0.0000000E+00  0.0000000E+00  0.0000000E+00  0.0000000E+00  0.0000000E+00  0.0000000E+00  0.0000000E+00  0.0000000E+00  0.0000000E+00
  0.1589999E+01  0.0000000E+00  0.0000000E+00  0.0000000E+00  0.0000000E+00  0.0000000E+00  0.0000000E+00  0.0000000E+00  0.0000000E+00  0.0000000E+00  0.0000000E+00  0.0000000E+00  0.0000000E+00  0.0000000E+00  0.0000000E+00  0.0000000E+00  0.0000000E+00  0.6054783E-04  0.6054783E-04  0.0000000E+00  0.0000000E+00  0.0000000E+00  0.0000000E+00  0.9998669E-04  0.8551493E-04  0.0000000E+00  0.0000000E+00  0.3993913E-03  0.2277231E-03  0.0000000E+00  0.0000000E+00  0.0000000E+00  0.0000000E+00  0.0000000E+00  0.0000000E+00  0.0000000E+00  0.0000000E+00  0.0000000E+00  0.0000000E+00  0.0000000E+00  0.0000000E+00  0.0000000E+00  0.0000000E+00  0.0000000E+00  0.0000000E+00  0.0000000E+00  0.0000000E+00  0.0000000E+00  0.0000000E+00  0.0000000E+00  0.0000000E+00  0.0000000E+00  0.0000000E+00  0.0000000E+00  0.0000000E+00  0.0000000E+00  0.0000000E+00  0.0000000E+00  0.0000000E+00  0.0000000E+00  0.0000000E+00  0.7910055E-03  0.2255060E-03  0.0000000E+00  0.0000000E+00  0.0000000E+00  0.0000000E+00  0.0000000E+00  0.0000000E+00  0.0000000E+00  0.0000000E+00  0.0000000E+00  0.0000000E+00  0.0000000E+00  0.0000000E+00  0.0000000E+00  0.0000000E+00  0.0000000E+00  0.0000000E+00  0.0000000E+00  0.0000000E+00  0.0000000E+00  0.0000000E+00  0.5554819E-06  0.5554819E-06  0.0000000E+00  0.0000000E+00  0.0000000E+00  0.0000000E+00  0.2221937E-05  0.1900341E-05  0.0000000E+00  0.0000000E+00  0.8010546E-02  0.4567416E-02  0.0000000E+00  0.0000000E+00  0.0000000E+00  0.0000000E+00  0.0000000E+00  0.0000000E+00  0.0000000E+00  0.0000000E+00  0.0000000E+00  0.0000000E+00  0.0000000E+00  0.0000000E+00  0.0000000E+00  0.0000000E+00  0.0000000E+00  0.0000000E+00  0.0000000E+00  0.0000000E+00  0.0000000E+00  0.0000000E+00  0.0000000E+00  0.0000000E+00  0.0000000E+00  0.0000000E+00  0.1144291E-03  0.9786703E-04  0.0000000E+00  0.0000000E+00  0.2355257E-03  0.1342910E-03  0.1833101E-04  0.1567784E-04  0.0000000E+00  0.0000000E+00  0.0000000E+00  0.0000000E+00  0.6165868E-04  0.5273439E-04  0.0000000E+00  0.0000000E+00  0.1110969E-04  0.9501706E-05  0.0000000E+00  0.0000000E+00  0.0000000E+00  0.0000000E+00  0.0000000E+00  0.0000000E+00  0.0000000E+00  0.0000000E+00  0.0000000E+00  0.0000000E+00  0.0000000E+00  0.0000000E+00  0.0000000E+00  0.0000000E+00  0.0000000E+00  0.0000000E+00  0.0000000E+00  0.0000000E+00  0.0000000E+00  0.0000000E+00  0.0000000E+00  0.0000000E+00  0.0000000E+00  0.0000000E+00  0.0000000E+00  0.0000000E+00  0.0000000E+00  0.0000000E+00  0.0000000E+00  0.0000000E+00  0.0000000E+00  0.0000000E+00  0.0000000E+00  0.0000000E+00  0.0000000E+00  0.0000000E+00  0.0000000E+00  0.0000000E+00  0.0000000E+00  0.0000000E+00  0.0000000E+00  0.0000000E+00  0.0000000E+00  0.0000000E+00  0.0000000E+00  0.0000000E+00  0.0000000E+00  0.0000000E+00  0.0000000E+00  0.0000000E+00  0.0000000E+00  0.0000000E+00  0.0000000E+00  0.0000000E+00  0.0000000E+00  0.0000000E+00  0.0000000E+00  0.0000000E+00  0.0000000E+00  0.0000000E+00  0.0000000E+00  0.0000000E+00  0.0000000E+00  0.0000000E+00
  0.1619999E+01  0.0000000E+00  0.0000000E+00  0.0000000E+00  0.0000000E+00  0.0000000E+00  0.0000000E+00  0.0000000E+00  0.0000000E+00  0.0000000E+00  0.0000000E+00  0.0000000E+00  0.0000000E+00  0.0000000E+00  0.0000000E+00  0.0000000E+00  0.0000000E+00  0.8665566E-04  0.8665566E-04  0.0000000E+00  0.0000000E+00  0.0000000E+00  0.0000000E+00  0.1355377E-03  0.1159204E-03  0.0000000E+00  0.0000000E+00  0.5599227E-03  0.3192541E-03  0.0000000E+00  0.0000000E+00  0.0000000E+00  0.0000000E+00  0.0000000E+00  0.0000000E+00  0.0000000E+00  0.0000000E+00  0.0000000E+00  0.0000000E+00  0.0000000E+00  0.0000000E+00  0.0000000E+00  0.0000000E+00  0.0000000E+00  0.0000000E+00  0.0000000E+00  0.0000000E+00  0.0000000E+00  0.0000000E+00  0.0000000E+00  0.0000000E+00  0.0000000E+00  0.0000000E+00  0.0000000E+00  0.0000000E+00  0.0000000E+00  0.0000000E+00  0.0000000E+00  0.0000000E+00  0.0000000E+00  0.0000000E+00  0.1503143E-02  0.4285276E-03  0.0000000E+00  0.0000000E+00  0.0000000E+00  0.0000000E+00  0.0000000E+00  0.0000000E+00  0.0000000E+00  0.0000000E+00  0.0000000E+00  0.0000000E+00  0.0000000E+00  0.0000000E+00  0.0000000E+00  0.0000000E+00  0.0000000E+00  0.0000000E+00  0.0000000E+00  0.0000000E+00  0.0000000E+00  0.0000000E+00  0.1666449E-05  0.1666449E-05  0.0000000E+00  0.0000000E+00  0.0000000E+00  0.0000000E+00  0.3332911E-05  0.2850516E-05  0.0000000E+00  0.0000000E+00  0.1022646E-01  0.5830874E-02  0.0000000E+00  0.0000000E+00  0.0000000E+00  0.0000000E+00  0.0000000E+00  0.0000000E+00  0.0000000E+00  0.0000000E+00  0.0000000E+00  0.0000000E+00  0.0000000E+00  0.0000000E+00  0.0000000E+00  0.0000000E+00  0.0000000E+00  0.0000000E+00  0.0000000E+00  0.0000000E+00  0.0000000E+00  0.0000000E+00  0.0000000E+00  0.0000000E+00  0.0000000E+00  0.0000000E+00  0.1383148E-03  0.1182955E-03  0.0000000E+00  0.0000000E+00  0.3588456E-03  0.2046050E-03  0.3332919E-04  0.2850523E-04  0.0000000E+00  0.0000000E+00  0.0000000E+00  0.0000000E+00  0.9220996E-04  0.7886378E-04  0.0000000E+00  0.0000000E+00  0.2166376E-04  0.1852822E-04  0.0000000E+00  0.0000000E+00  0.0000000E+00  0.0000000E+00  0.0000000E+00  0.0000000E+00  0.0000000E+00  0.0000000E+00  0.0000000E+00  0.0000000E+00  0.0000000E+00  0.0000000E+00  0.0000000E+00  0.0000000E+00  0.0000000E+00  0.0000000E+00  0.0000000E+00  0.0000000E+00  0.0000000E+00  0.0000000E+00  0.0000000E+00  0.0000000E+00  0.0000000E+00  0.0000000E+00  0.0000000E+00  0.0000000E+00  0.0000000E+00  0.0000000E+00  0.0000000E+00  0.0000000E+00  0.0000000E+00  0.0000000E+00  0.0000000E+00  0.0000000E+00  0.0000000E+00  0.0000000E+00  0.0000000E+00  0.0000000E+00  0.0000000E+00  0.0000000E+00  0.0000000E+00  0.0000000E+00  0.0000000E+00  0.0000000E+00  0.0000000E+00  0.0000000E+00  0.0000000E+00  0.0000000E+00  0.0000000E+00  0.0000000E+00  0.0000000E+00  0.0000000E+00  0.0000000E+00  0.0000000E+00  0.0000000E+00  0.0000000E+00  0.0000000E+00  0.0000000E+00  0.0000000E+00  0.0000000E+00  0.9501780E-06  0.9501780E-06  0.0000000E+00  0.0000000E+00
  0.1649999E+01  0.0000000E+00  0.0000000E+00  0.0000000E+00  0.0000000E+00  0.0000000E+00  0.0000000E+00  0.0000000E+00  0.0000000E+00  0.0000000E+00  0.0000000E+00  0.0000000E+00  0.0000000E+00  0.0000000E+00  0.0000000E+00  0.0000000E+00  0.0000000E+00  0.1255392E-03  0.1255392E-03  0.0000000E+00  0.0000000E+00  0.0000000E+00  0.0000000E+00  0.1810876E-03  0.1548775E-03  0.0000000E+00  0.0000000E+00  0.7532329E-03  0.4294749E-03  0.0000000E+00  0.0000000E+00  0.0000000E+00  0.0000000E+00  0.0000000E+00  0.0000000E+00  0.0000000E+00  0.0000000E+00  0.0000000E+00  0.0000000E+00  0.0000000E+00  0.0000000E+00  0.0000000E+00  0.0000000E+00  0.0000000E+00  0.0000000E+00  0.0000000E+00  0.0000000E+00  0.0000000E+00  0.0000000E+00  0.0000000E+00  0.0000000E+00  0.0000000E+00  0.0000000E+00  0.0000000E+00  0.0000000E+00  0.0000000E+00  0.0000000E+00  0.0000000E+00  0.0000000E+00  0.0000000E+00  0.0000000E+00  0.2531900E-02  0.7218135E-03  0.0000000E+00  0.0000000E+00  0.0000000E+00  0.0000000E+00  0.0000000E+00  0.0000000E+00  0.0000000E+00  0.0000000E+00  0.0000000E+00  0.0000000E+00  0.0000000E+00  0.0000000E+00  0.0000000E+00  0.0000000E+00  0.0000000E+00  0.0000000E+00  0.0000000E+00  0.0000000E+00  0.0000000E+00  0.0000000E+00  0.2777431E-05  0.2777431E-05  0.0000000E+00  0.0000000E+00  0.0000000E+00  0.0000000E+00  0.7776756E-05  0.6651173E-05  0.0000000E+00  0.0000000E+00  0.1257897E-01  0.7172222E-02  0.0000000E+00  0.0000000E+00  0.0000000E+00  0.0000000E+00  0.0000000E+00  0.0000000E+00  0.0000000E+00  0.0000000E+00  0.0000000E+00  0.0000000E+00  0.0000000E+00  0.0000000E+00  0.0000000E+00  0.0000000E+00  0.0000000E+00  0.0000000E+00  0.0000000E+00  0.0000000E+00  0.0000000E+00  0.0000000E+00  0.0000000E+00  0.0000000E+00  0.0000000E+00  0.0000000E+00  0.1666444E-03  0.1425248E-03  0.0000000E+00  0.0000000E+00  0.5449283E-03  0.3107047E-03  0.5610363E-04  0.4798337E-04  0.0000000E+00  0.0000000E+00  0.0000000E+00  0.0000000E+00  0.1194286E-03  0.1021429E-03  0.0000000E+00  0.0000000E+00  0.4888242E-04  0.4180733E-04  0.0000000E+00  0.0000000E+00  0.0000000E+00  0.0000000E+00  0.0000000E+00  0.0000000E+00  0.0000000E+00  0.0000000E+00  0.0000000E+00  0.0000000E+00  0.0000000E+00  0.0000000E+00  0.0000000E+00  0.0000000E+00  0.0000000E+00  0.0000000E+00  0.0000000E+00  0.0000000E+00  0.0000000E+00  0.0000000E+00  0.0000000E+00  0.0000000E+00  0.0000000E+00  0.0000000E+00  0.0000000E+00  0.0000000E+00  0.0000000E+00  0.0000000E+00  0.0000000E+00  0.0000000E+00  0.0000000E+00  0.0000000E+00  0.0000000E+00  0.0000000E+00  0.0000000E+00  0.0000000E+00  0.0000000E+00  0.0000000E+00  0.0000000E+00  0.0000000E+00  0.0000000E+00  0.0000000E+00  0.0000000E+00  0.0000000E+00  0.0000000E+00  0.0000000E+00  0.0000000E+00  0.0000000E+00  0.0000000E+00  0.0000000E+00  0.0000000E+00  0.0000000E+00  0.0000000E+00  0.0000000E+00  0.0000000E+00  0.0000000E+00  0.0000000E+00  0.0000000E+00  0.0000000E+00  0.0000000E+00  0.2850538E-05  0.2850538E-05  0.0000000E+00  0.0000000E+00
  0.1679999E+01  0.0000000E+00  0.0000000E+00  0.0000000E+00  0.0000000E+00  0.0000000E+00  0.0000000E+00  0.0000000E+00  0.0000000E+00  0.0000000E+00  0.0000000E+00  0.0000000E+00  0.0000000E+00  0.0000000E+00  0.0000000E+00  0.0000000E+00  0.0000000E+00  0.1699772E-03  0.1699772E-03  0.0000000E+00  0.0000000E+00  0.0000000E+00  0.0000000E+00  0.2488568E-03  0.2128380E-03  0.0000000E+00  0.0000000E+00  0.9920874E-03  0.5656639E-03  0.0000000E+00  0.0000000E+00  0.0000000E+00  0.0000000E+00  0.0000000E+00  0.0000000E+00  0.0000000E+00  0.0000000E+00  0.0000000E+00  0.0000000E+00  0.0000000E+00  0.0000000E+00  0.0000000E+00  0.0000000E+00  0.0000000E+00  0.0000000E+00  0.0000000E+00  0.0000000E+00  0.0000000E+00  0.0000000E+00  0.0000000E+00  0.0000000E+00  0.0000000E+00  0.0000000E+00  0.0000000E+00  0.0000000E+00  0.0000000E+00  0.0000000E+00  0.0000000E+00  0.0000000E+00  0.0000000E+00  0.0000000E+00  0.3922808E-02  0.1118344E-02  0.0000000E+00  0.0000000E+00  0.0000000E+00  0.0000000E+00  0.0000000E+00  0.0000000E+00  0.0000000E+00  0.0000000E+00  0.0000000E+00  0.0000000E+00  0.0000000E+00  0.0000000E+00  0.0000000E+00  0.0000000E+00  0.0000000E+00  0.0000000E+00  0.0000000E+00  0.0000000E+00  0.0000000E+00  0.0000000E+00  0.4443889E-05  0.4443889E-05  0.0000000E+00  0.0000000E+00  0.0000000E+00  0.0000000E+00  0.2055277E-04  0.1757803E-04  0.0000000E+00  0.0000000E+00  0.1505034E-01  0.8581334E-02  0.0000000E+00  0.0000000E+00  0.0000000E+00  0.0000000E+00  0.0000000E+00  0.0000000E+00  0.0000000E+00  0.0000000E+00  0.0000000E+00  0.0000000E+00  0.0000000E+00  0.0000000E+00  0.0000000E+00  0.0000000E+00  0.0000000E+00  0.0000000E+00  0.0000000E+00  0.0000000E+00  0.0000000E+00  0.0000000E+00  0.0000000E+00  0.0000000E+00  0.0000000E+00  0.0000000E+00  0.1983069E-03  0.1696045E-03  0.0000000E+00  0.0000000E+00  0.8476669E-03  0.4833188E-03  0.8665505E-04  0.7411288E-04  0.0000000E+00  0.0000000E+00  0.0000000E+00  0.0000000E+00  0.1644227E-03  0.1406247E-03  0.0000000E+00  0.0000000E+00  0.9220984E-04  0.7886368E-04  0.0000000E+00  0.0000000E+00  0.0000000E+00  0.0000000E+00  0.0000000E+00  0.0000000E+00  0.0000000E+00  0.0000000E+00  0.0000000E+00  0.0000000E+00  0.0000000E+00  0.0000000E+00  0.0000000E+00  0.0000000E+00  0.0000000E+00  0.0000000E+00  0.0000000E+00  0.0000000E+00  0.0000000E+00  0.0000000E+00  0.0000000E+00  0.0000000E+00  0.0000000E+00  0.0000000E+00  0.0000000E+00  0.0000000E+00  0.0000000E+00  0.0000000E+00  0.0000000E+00  0.0000000E+00  0.0000000E+00  0.0000000E+00  0.0000000E+00  0.0000000E+00  0.0000000E+00  0.0000000E+00  0.0000000E+00  0.0000000E+00  0.0000000E+00  0.0000000E+00  0.0000000E+00  0.0000000E+00  0.0000000E+00  0.0000000E+00  0.0000000E+00  0.0000000E+00  0.0000000E+00  0.0000000E+00  0.0000000E+00  0.0000000E+00  0.0000000E+00  0.0000000E+00  0.0000000E+00  0.0000000E+00  0.0000000E+00  0.0000000E+00  0.0000000E+00  0.0000000E+00  0.0000000E+00  0.0000000E+00  0.2850538E-05  0.2850538E-05  0.0000000E+00  0.0000000E+00
  0.1709999E+01  0.0000000E+00  0.0000000E+00  0.0000000E+00  0.0000000E+00  0.0000000E+00  0.0000000E+00  0.0000000E+00  0.0000000E+00  0.0000000E+00  0.0000000E+00  0.0000000E+00  0.0000000E+00  0.0000000E+00  0.0000000E+00  0.0000000E+00  0.0000000E+00  0.2238585E-03  0.2238585E-03  0.0000000E+00  0.0000000E+00  0.0000000E+00  0.0000000E+00  0.3321773E-03  0.2840990E-03  0.0000000E+00  0.0000000E+00  0.1226499E-02  0.6993199E-03  0.0000000E+00  0.0000000E+00  0.0000000E+00  0.0000000E+00  0.0000000E+00  0.0000000E+00  0.0000000E+00  0.0000000E+00  0.0000000E+00  0.0000000E+00  0.0000000E+00  0.0000000E+00  0.0000000E+00  0.0000000E+00  0.0000000E+00  0.0000000E+00  0.0000000E+00  0.0000000E+00  0.0000000E+00  0.0000000E+00  0.0000000E+00  0.0000000E+00  0.0000000E+00  0.0000000E+00  0.0000000E+00  0.0000000E+00  0.0000000E+00  0.0000000E+00  0.0000000E+00  0.0000000E+00  0.0000000E+00  0.0000000E+00  0.5509288E-02  0.1570630E-02  0.0000000E+00  0.0000000E+00  0.0000000E+00  0.0000000E+00  0.0000000E+00  0.0000000E+00  0.0000000E+00  0.0000000E+00  0.0000000E+00  0.0000000E+00  0.0000000E+00  0.0000000E+00  0.0000000E+00  0.0000000E+00  0.0000000E+00  0.0000000E+00  0.0000000E+00  0.0000000E+00  0.0000000E+00  0.0000000E+00  0.1055421E-04  0.1055421E-04  0.0000000E+00  0.0000000E+00  0.0000000E+00  0.0000000E+00  0.3999455E-04  0.3420586E-04  0.0000000E+00  0.0000000E+00  0.1752725E-01  0.9993607E-02  0.0000000E+00  0.0000000E+00  0.0000000E+00  0.0000000E+00  0.0000000E+00  0.0000000E+00  0.0000000E+00  0.0000000E+00  0.0000000E+00  0.0000000E+00  0.0000000E+00  0.0000000E+00  0.0000000E+00  0.0000000E+00  0.0000000E+00  0.0000000E+00  0.0000000E+00  0.0000000E+00  0.0000000E+00  0.0000000E+00  0.0000000E+00  0.0000000E+00  0.0000000E+00  0.0000000E+00  0.2388572E-03  0.2042857E-03  0.0000000E+00  0.0000000E+00  0.1267609E-02  0.7227594E-03  0.1349820E-03  0.1154451E-03  0.0000000E+00  0.0000000E+00  0.0000000E+00  0.0000000E+00  0.2216373E-03  0.1895582E-03  0.0000000E+00  0.0000000E+00  0.1633117E-03  0.1396745E-03  0.5554824E-06  0.9501673E-06  0.0000000E+00  0.0000000E+00  0.0000000E+00  0.0000000E+00  0.0000000E+00  0.0000000E+00  0.0000000E+00  0.0000000E+00  0.0000000E+00  0.0000000E+00  0.0000000E+00  0.0000000E+00  0.0000000E+00  0.0000000E+00  0.0000000E+00  0.0000000E+00  0.0000000E+00  0.0000000E+00  0.0000000E+00  0.0000000E+00  0.0000000E+00  0.0000000E+00  0.0000000E+00  0.0000000E+00  0.0000000E+00  0.0000000E+00  0.0000000E+00  0.0000000E+00  0.0000000E+00  0.0000000E+00  0.0000000E+00  0.0000000E+00  0.0000000E+00  0.0000000E+00  0.0000000E+00  0.0000000E+00  0.0000000E+00  0.0000000E+00  0.0000000E+00  0.0000000E+00  0.0000000E+00  0.0000000E+00  0.0000000E+00  0.0000000E+00  0.0000000E+00  0.0000000E+00  0.0000000E+00  0.0000000E+00  0.0000000E+00  0.0000000E+00  0.0000000E+00  0.0000000E+00  0.0000000E+00  0.0000000E+00  0.0000000E+00  0.0000000E+00  0.0000000E+00  0.0000000E+00  0.4750928E-05  0.4750928E-05  0.0000000E+00  0.0000000E+00
  0.1739999E+01  0.0000000E+00  0.0000000E+00  0.0000000E+00  0.0000000E+00  0.0000000E+00  0.0000000E+00  0.0000000E+00  0.0000000E+00  0.0000000E+00  0.0000000E+00  0.0000000E+00  0.0000000E+00  0.0000000E+00  0.0000000E+00  0.0000000E+00  0.0000000E+00  0.2832950E-03  0.2832950E-03  0.0000000E+00  0.0000000E+00  0.0000000E+00  0.0000000E+00  0.4160549E-03  0.3558364E-03  0.0000000E+00  0.0000000E+00  0.1468687E-02  0.8374091E-03  0.0000000E+00  0.0000000E+00  0.0000000E+00  0.0000000E+00  0.0000000E+00  0.0000000E+00  0.0000000E+00  0.0000000E+00  0.0000000E+00  0.0000000E+00  0.0000000E+00  0.0000000E+00  0.0000000E+00  0.0000000E+00  0.0000000E+00  0.0000000E+00  0.0000000E+00  0.0000000E+00  0.0000000E+00  0.0000000E+00  0.0000000E+00  0.0000000E+00  0.0000000E+00  0.0000000E+00  0.0000000E+00  0.0000000E+00  0.0000000E+00  0.0000000E+00  0.3332859E-05  0.1425236E-05  0.0000000E+00  0.0000000E+00  0.7382448E-02  0.2104645E-02  0.0000000E+00  0.0000000E+00  0.0000000E+00  0.0000000E+00  0.0000000E+00  0.0000000E+00  0.0000000E+00  0.0000000E+00  0.0000000E+00  0.0000000E+00  0.0000000E+00  0.0000000E+00  0.0000000E+00  0.0000000E+00  0.0000000E+00  0.0000000E+00  0.0000000E+00  0.0000000E+00  0.0000000E+00  0.0000000E+00  0.1888658E-04  0.1888658E-04  0.0000000E+00  0.0000000E+00  0.0000000E+00  0.0000000E+00  0.7276813E-04  0.6223590E-04  0.0000000E+00  0.0000000E+00  0.1992806E-01  0.1136249E-01  0.0000000E+00  0.0000000E+00  0.0000000E+00  0.0000000E+00  0.0000000E+00  0.0000000E+00  0.0000000E+00  0.0000000E+00  0.0000000E+00  0.0000000E+00  0.0000000E+00  0.0000000E+00  0.0000000E+00  0.0000000E+00  0.0000000E+00  0.0000000E+00  0.0000000E+00  0.0000000E+00  0.0000000E+00  0.0000000E+00  0.0000000E+00  0.0000000E+00  0.0000000E+00  0.0000000E+00  0.2877397E-03  0.2460932E-03  0.0000000E+00  0.0000000E+00  0.1843643E-02  0.1051200E-02  0.2171929E-03  0.1857571E-03  0.0000000E+00  0.0000000E+00  0.0000000E+00  0.0000000E+00  0.2960719E-03  0.2532193E-03  0.0000000E+00  0.0000000E+00  0.2671838E-03  0.2285124E-03  0.1666441E-05  0.2850492E-05  0.0000000E+00  0.0000000E+00  0.5554891E-06  0.4750893E-06  0.0000000E+00  0.0000000E+00  0.0000000E+00  0.0000000E+00  0.0000000E+00  0.0000000E+00  0.0000000E+00  0.0000000E+00  0.0000000E+00  0.0000000E+00  0.0000000E+00  0.0000000E+00  0.0000000E+00  0.0000000E+00  0.0000000E+00  0.0000000E+00  0.0000000E+00  0.0000000E+00  0.0000000E+00  0.0000000E+00  0.0000000E+00  0.0000000E+00  0.0000000E+00  0.0000000E+00  0.0000000E+00  0.0000000E+00  0.0000000E+00  0.0000000E+00  0.0000000E+00  0.0000000E+00  0.0000000E+00  0.0000000E+00  0.0000000E+00  0.0000000E+00  0.0000000E+00  0.0000000E+00  0.0000000E+00  0.0000000E+00  0.0000000E+00  0.0000000E+00  0.0000000E+00  0.0000000E+00  0.0000000E+00  0.0000000E+00  0.0000000E+00  0.0000000E+00  0.0000000E+00  0.0000000E+00  0.0000000E+00  0.0000000E+00  0.0000000E+00  0.0000000E+00  0.0000000E+00  0.0000000E+00  0.6651259E-05  0.6651259E-05  0.0000000E+00  0.0000000E+00
  0.1769999E+01  0.0000000E+00  0.0000000E+00  0.0000000E+00  0.0000000E+00  0.0000000E+00  0.0000000E+00  0.0000000E+00  0.0000000E+00  0.0000000E+00  0.0000000E+00  0.0000000E+00  0.0000000E+00  0.0000000E+00  0.0000000E+00  0.0000000E+00  0.0000000E+00  0.3593946E-03  0.3593946E-03  0.0000000E+00  0.0000000E+00  0.0000000E+00  0.0000000E+00  0.4988241E-03  0.4266259E-03  0.0000000E+00  0.0000000E+00  0.1753652E-02  0.9998890E-03  0.0000000E+00  0.0000000E+00  0.0000000E+00  0.0000000E+00  0.0000000E+00  0.0000000E+00  0.0000000E+00  0.0000000E+00  0.0000000E+00  0.0000000E+00  0.0000000E+00  0.0000000E+00  0.0000000E+00  0.0000000E+00  0.0000000E+00  0.0000000E+00  0.0000000E+00  0.0000000E+00  0.0000000E+00  0.0000000E+00  0.0000000E+00  0.0000000E+00  0.0000000E+00  0.0000000E+00  0.0000000E+00  0.0000000E+00  0.0000000E+00  0.0000000E+00  0.8887617E-05  0.3800626E-05  0.0000000E+00  0.0000000E+00  0.9431122E-02  0.2688697E-02  0.0000000E+00  0.0000000E+00  0.0000000E+00  0.0000000E+00  0.0000000E+00  0.0000000E+00  0.0000000E+00  0.0000000E+00  0.0000000E+00  0.0000000E+00  0.0000000E+00  0.0000000E+00  0.0000000E+00  0.0000000E+00  0.0000000E+00  0.0000000E+00  0.0000000E+00  0.0000000E+00  0.0000000E+00  0.0000000E+00  0.3666250E-04  0.3666250E-04  0.0000000E+00  0.0000000E+00  0.0000000E+00  0.0000000E+00  0.1222064E-03  0.1045187E-03  0.0000000E+00  0.0000000E+00  0.2214499E-01  0.1262653E-01  0.0000000E+00  0.0000000E+00  0.0000000E+00  0.0000000E+00  0.0000000E+00  0.0000000E+00  0.0000000E+00  0.0000000E+00  0.0000000E+00  0.0000000E+00  0.0000000E+00  0.0000000E+00  0.0000000E+00  0.0000000E+00  0.0000000E+00  0.0000000E+00  0.0000000E+00  0.0000000E+00  0.0000000E+00  0.0000000E+00  0.0000000E+00  0.0000000E+00  0.0000000E+00  0.0000000E+00  0.3549531E-03  0.3035783E-03  0.0000000E+00  0.0000000E+00  0.2572433E-02  0.1466738E-02  0.3138470E-03  0.2684217E-03  0.0000000E+00  0.0000000E+00  0.0000000E+00  0.0000000E+00  0.3893929E-03  0.3330334E-03  0.0000000E+00  0.0000000E+00  0.3827234E-03  0.3273292E-03  0.2777399E-05  0.4750815E-05  0.0000000E+00  0.0000000E+00  0.2221954E-05  0.1900355E-05  0.0000000E+00  0.0000000E+00  0.0000000E+00  0.0000000E+00  0.0000000E+00  0.0000000E+00  0.0000000E+00  0.0000000E+00  0.0000000E+00  0.0000000E+00  0.0000000E+00  0.0000000E+00  0.0000000E+00  0.0000000E+00  0.0000000E+00  0.0000000E+00  0.0000000E+00  0.0000000E+00  0.0000000E+00  0.0000000E+00  0.0000000E+00  0.0000000E+00  0.0000000E+00  0.0000000E+00  0.0000000E+00  0.0000000E+00  0.0000000E+00  0.0000000E+00  0.0000000E+00  0.0000000E+00  0.0000000E+00  0.0000000E+00  0.0000000E+00  0.0000000E+00  0.0000000E+00  0.0000000E+00  0.0000000E+00  0.0000000E+00  0.0000000E+00  0.0000000E+00  0.0000000E+00  0.0000000E+00  0.0000000E+00  0.0000000E+00  0.0000000E+00  0.0000000E+00  0.0000000E+00  0.0000000E+00  0.0000000E+00  0.0000000E+00  0.0000000E+00  0.0000000E+00  0.0000000E+00  0.0000000E+00  0.1045189E-04  0.1045189E-04  0.0000000E+00  0.0000000E+00
  0.1799999E+01  0.0000000E+00  0.0000000E+00  0.0000000E+00  0.0000000E+00  0.0000000E+00  0.0000000E+00  0.0000000E+00  0.0000000E+00  0.0000000E+00  0.0000000E+00  0.0000000E+00  0.0000000E+00  0.0000000E+00  0.0000000E+00  0.0000000E+00  0.0000000E+00  0.4304962E-03  0.4304962E-03  0.0000000E+00  0.0000000E+00  0.0000000E+00  0.0000000E+00  0.6160318E-03  0.5268693E-03  0.0000000E+00  0.0000000E+00  0.2040287E-02  0.1163322E-02  0.0000000E+00  0.0000000E+00  0.0000000E+00  0.0000000E+00  0.0000000E+00  0.0000000E+00  0.0000000E+00  0.0000000E+00  0.0000000E+00  0.0000000E+00  0.0000000E+00  0.0000000E+00  0.0000000E+00  0.0000000E+00  0.0000000E+00  0.0000000E+00  0.0000000E+00  0.0000000E+00  0.0000000E+00  0.0000000E+00  0.0000000E+00  0.0000000E+00  0.0000000E+00  0.0000000E+00  0.0000000E+00  0.0000000E+00  0.0000000E+00  0.0000000E+00  0.2555213E-04  0.1092690E-04  0.0000000E+00  0.0000000E+00  0.1167858E-01  0.3329420E-02  0.0000000E+00  0.0000000E+00  0.0000000E+00  0.0000000E+00  0.0000000E+00  0.0000000E+00  0.0000000E+00  0.0000000E+00  0.0000000E+00  0.0000000E+00  0.0000000E+00  0.0000000E+00  0.0000000E+00  0.0000000E+00  0.0000000E+00  0.0000000E+00  0.0000000E+00  0.0000000E+00  0.0000000E+00  0.0000000E+00  0.6054826E-04  0.6054826E-04  0.0000000E+00  0.0000000E+00  0.0000000E+00  0.0000000E+00  0.1805312E-03  0.1544017E-03  0.0000000E+00  0.0000000E+00  0.2420636E-01  0.1380187E-01  0.0000000E+00  0.0000000E+00  0.0000000E+00  0.0000000E+00  0.0000000E+00  0.0000000E+00  0.0000000E+00  0.0000000E+00  0.0000000E+00  0.0000000E+00  0.0000000E+00  0.0000000E+00  0.0000000E+00  0.0000000E+00  0.0000000E+00  0.0000000E+00  0.0000000E+00  0.0000000E+00  0.0000000E+00  0.0000000E+00  0.0000000E+00  0.0000000E+00  0.0000000E+00  0.0000000E+00  0.4482742E-03  0.3833924E-03  0.0000000E+00  0.0000000E+00  0.3497308E-02  0.1994079E-02  0.4343851E-03  0.3715136E-03  0.0000000E+00  0.0000000E+00  0.0000000E+00  0.0000000E+00  0.5115982E-03  0.4375511E-03  0.0000000E+00  0.0000000E+00  0.5238154E-03  0.4480000E-03  0.4443823E-05  0.7601277E-05  0.0000000E+00  0.0000000E+00  0.4999381E-05  0.4275787E-05  0.0000000E+00  0.0000000E+00  0.0000000E+00  0.0000000E+00  0.0000000E+00  0.0000000E+00  0.0000000E+00  0.0000000E+00  0.0000000E+00  0.0000000E+00  0.0000000E+00  0.0000000E+00  0.0000000E+00  0.0000000E+00  0.0000000E+00  0.0000000E+00  0.0000000E+00  0.0000000E+00  0.0000000E+00  0.0000000E+00  0.0000000E+00  0.0000000E+00  0.0000000E+00  0.0000000E+00  0.0000000E+00  0.0000000E+00  0.0000000E+00  0.0000000E+00  0.0000000E+00  0.0000000E+00  0.0000000E+00  0.0000000E+00  0.0000000E+00  0.0000000E+00  0.0000000E+00  0.0000000E+00  0.0000000E+00  0.0000000E+00  0.0000000E+00  0.0000000E+00  0.0000000E+00  0.0000000E+00  0.0000000E+00  0.0000000E+00  0.0000000E+00  0.0000000E+00  0.0000000E+00  0.0000000E+00  0.0000000E+00  0.0000000E+00  0.0000000E+00  0.0000000E+00  0.0000000E+00  0.0000000E+00  0.1045189E-04  0.1045189E-04  0.0000000E+00  0.0000000E+00
  0.1829999E+01  0.0000000E+00  0.0000000E+00  0.0000000E+00  0.0000000E+00  0.0000000E+00  0.0000000E+00  0.0000000E+00  0.0000000E+00  0.0000000E+00  0.0000000E+00  0.0000000E+00  0.0000000E+00  0.0000000E+00  0.0000000E+00  0.0000000E+00  0.0000000E+00  0.5204850E-03  0.5204850E-03  0.0000000E+00  0.0000000E+00  0.0000000E+00  0.0000000E+00  0.7587913E-03  0.6489662E-03  0.0000000E+00  0.0000000E+00  0.2340243E-02  0.1334349E-02  0.0000000E+00  0.0000000E+00  0.0000000E+00  0.0000000E+00  0.0000000E+00  0.0000000E+00  0.1110955E-05  0.9501591E-06  0.0000000E+00  0.0000000E+00  0.0000000E+00  0.0000000E+00  0.0000000E+00  0.0000000E+00  0.0000000E+00  0.0000000E+00  0.0000000E+00  0.0000000E+00  0.0000000E+00  0.0000000E+00  0.0000000E+00  0.0000000E+00  0.0000000E+00  0.0000000E+00  0.0000000E+00  0.0000000E+00  0.0000000E+00  0.0000000E+00  0.5221506E-04  0.2232881E-04  0.0000000E+00  0.0000000E+00  0.1386163E-01  0.3951780E-02  0.0000000E+00  0.0000000E+00  0.0000000E+00  0.0000000E+00  0.0000000E+00  0.0000000E+00  0.0000000E+00  0.0000000E+00  0.0000000E+00  0.0000000E+00  0.0000000E+00  0.0000000E+00  0.0000000E+00  0.0000000E+00  0.0000000E+00  0.0000000E+00  0.0000000E+00  0.0000000E+00  0.0000000E+00  0.0000000E+00  0.8276758E-04  0.8276758E-04  0.0000000E+00  0.0000000E+00  0.0000000E+00  0.0000000E+00  0.2577434E-03  0.2204384E-03  0.0000000E+00  0.0000000E+00  0.2610056E-01  0.1488190E-01  0.0000000E+00  0.0000000E+00  0.0000000E+00  0.0000000E+00  0.0000000E+00  0.0000000E+00  0.0000000E+00  0.0000000E+00  0.0000000E+00  0.0000000E+00  0.0000000E+00  0.0000000E+00  0.0000000E+00  0.0000000E+00  0.0000000E+00  0.0000000E+00  0.0000000E+00  0.0000000E+00  0.0000000E+00  0.0000000E+00  0.0000000E+00  0.0000000E+00  0.0000000E+00  0.0000000E+00  0.5493733E-03  0.4698588E-03  0.0000000E+00  0.0000000E+00  0.4551616E-02  0.2595219E-02  0.5688169E-03  0.4864881E-03  0.0000000E+00  0.0000000E+00  0.0000000E+00  0.0000000E+00  0.6304713E-03  0.5392189E-03  0.5554717E-06  0.9501488E-06  0.6904608E-03  0.5905257E-03  0.4999295E-05  0.8551426E-05  0.0000000E+00  0.0000000E+00  0.6665820E-05  0.5701030E-05  0.0000000E+00  0.0000000E+00  0.0000000E+00  0.0000000E+00  0.0000000E+00  0.0000000E+00  0.0000000E+00  0.0000000E+00  0.0000000E+00  0.0000000E+00  0.0000000E+00  0.0000000E+00  0.0000000E+00  0.0000000E+00  0.0000000E+00  0.0000000E+00  0.0000000E+00  0.0000000E+00  0.0000000E+00  0.0000000E+00  0.0000000E+00  0.0000000E+00  0.0000000E+00  0.0000000E+00  0.0000000E+00  0.0000000E+00  0.0000000E+00  0.0000000E+00  0.0000000E+00  0.0000000E+00  0.0000000E+00  0.0000000E+00  0.0000000E+00  0.0000000E+00  0.0000000E+00  0.0000000E+00  0.0000000E+00  0.0000000E+00  0.0000000E+00  0.0000000E+00  0.0000000E+00  0.0000000E+00  0.0000000E+00  0.0000000E+00  0.0000000E+00  0.0000000E+00  0.0000000E+00  0.0000000E+00  0.0000000E+00  0.0000000E+00  0.0000000E+00  0.0000000E+00  0.0000000E+00  0.0000000E+00  0.1330237E-04  0.1330237E-04  0.0000000E+00  0.0000000E+00
  0.1859999E+01  0.0000000E+00  0.0000000E+00  0.0000000E+00  0.0000000E+00  0.0000000E+00  0.0000000E+00  0.0000000E+00  0.0000000E+00  0.0000000E+00  0.0000000E+00  0.0000000E+00  0.0000000E+00  0.0000000E+00  0.0000000E+00  0.0000000E+00  0.0000000E+00  0.6254717E-03  0.6254717E-03  0.0000000E+00  0.0000000E+00  0.0000000E+00  0.0000000E+00  0.8959956E-03  0.7663121E-03  0.0000000E+00  0.0000000E+00  0.2674087E-02  0.1524699E-02  0.0000000E+00  0.0000000E+00  0.0000000E+00  0.0000000E+00  0.0000000E+00  0.0000000E+00  0.2221935E-05  0.1900339E-05  0.0000000E+00  0.0000000E+00  0.0000000E+00  0.0000000E+00  0.0000000E+00  0.0000000E+00  0.0000000E+00  0.0000000E+00  0.0000000E+00  0.0000000E+00  0.0000000E+00  0.0000000E+00  0.0000000E+00  0.0000000E+00  0.0000000E+00  0.0000000E+00  0.0000000E+00  0.0000000E+00  0.0000000E+00  0.0000000E+00  0.9554285E-04  0.4085714E-04  0.0000000E+00  0.0000000E+00  0.1618699E-01  0.4614711E-02  0.0000000E+00  0.0000000E+00  0.0000000E+00  0.0000000E+00  0.0000000E+00  0.0000000E+00  0.0000000E+00  0.0000000E+00  0.0000000E+00  0.0000000E+00  0.0000000E+00  0.0000000E+00  0.0000000E+00  0.0000000E+00  0.0000000E+00  0.0000000E+00  0.0000000E+00  0.0000000E+00  0.0000000E+00  0.0000000E+00  0.1133186E-03  0.1133186E-03  0.0000000E+00  0.0000000E+00  0.0000000E+00  0.0000000E+00  0.3771755E-03  0.3225843E-03  0.0000000E+00  0.0000000E+00  0.2780646E-01  0.1585456E-01  0.0000000E+00  0.0000000E+00  0.0000000E+00  0.0000000E+00  0.0000000E+00  0.0000000E+00  0.0000000E+00  0.0000000E+00  0.0000000E+00  0.0000000E+00  0.0000000E+00  0.0000000E+00  0.0000000E+00  0.0000000E+00  0.0000000E+00  0.0000000E+00  0.0000000E+00  0.0000000E+00  0.0000000E+00  0.0000000E+00  0.0000000E+00  0.0000000E+00  0.0000000E+00  0.0000000E+00  0.6743578E-03  0.5767533E-03  0.0000000E+00  0.0000000E+00  0.5817002E-02  0.3316711E-02  0.7432365E-03  0.6356627E-03  0.0000000E+00  0.0000000E+00  0.0000000E+00  0.0000000E+00  0.7726747E-03  0.6608402E-03  0.1110962E-05  0.1900329E-05  0.8976558E-03  0.7677319E-03  0.7776707E-05  0.1330226E-04  0.0000000E+00  0.0000000E+00  0.1222064E-04  0.1045186E-04  0.0000000E+00  0.0000000E+00  0.0000000E+00  0.0000000E+00  0.0000000E+00  0.0000000E+00  0.0000000E+00  0.0000000E+00  0.0000000E+00  0.0000000E+00  0.0000000E+00  0.0000000E+00  0.0000000E+00  0.0000000E+00  0.0000000E+00  0.0000000E+00  0.0000000E+00  0.0000000E+00  0.0000000E+00  0.0000000E+00  0.0000000E+00  0.0000000E+00  0.0000000E+00  0.0000000E+00  0.0000000E+00  0.0000000E+00  0.0000000E+00  0.0000000E+00  0.0000000E+00  0.0000000E+00  0.0000000E+00  0.0000000E+00  0.0000000E+00  0.0000000E+00  0.0000000E+00  0.0000000E+00  0.0000000E+00  0.0000000E+00  0.0000000E+00  0.0000000E+00  0.0000000E+00  0.0000000E+00  0.0000000E+00  0.0000000E+00  0.0000000E+00  0.0000000E+00  0.0000000E+00  0.0000000E+00  0.0000000E+00  0.0000000E+00  0.0000000E+00  0.0000000E+00  0.0000000E+00  0.0000000E+00  0.2660453E-04  0.2660453E-04  0.0000000E+00  0.0000000E+00
  0.1889999E+01  0.0000000E+00  0.0000000E+00  0.0000000E+00  0.0000000E+00  0.0000000E+00  0.0000000E+00  0.0000000E+00  0.0000000E+00  0.0000000E+00  0.0000000E+00  0.1110974E-05  0.1110974E-05  0.0000000E+00  0.0000000E+00  0.0000000E+00  0.0000000E+00  0.7326805E-03  0.7326805E-03  0.0000000E+00  0.0000000E+00  0.0000000E+00  0.0000000E+00  0.1043752E-02  0.8926828E-03  0.0000000E+00  0.0000000E+00  0.3031817E-02  0.1728668E-02  0.0000000E+00  0.0000000E+00  0.0000000E+00  0.0000000E+00  0.0000000E+00  0.0000000E+00  0.6665849E-05  0.5701056E-05  0.0000000E+00  0.0000000E+00  0.0000000E+00  0.0000000E+00  0.0000000E+00  0.0000000E+00  0.0000000E+00  0.0000000E+00  0.0000000E+00  0.0000000E+00  0.0000000E+00  0.0000000E+00  0.0000000E+00  0.0000000E+00  0.0000000E+00  0.0000000E+00  0.0000000E+00  0.0000000E+00  0.0000000E+00  0.0000000E+00  0.1699785E-03  0.7268818E-04  0.0000000E+00  0.0000000E+00  0.1856430E-01  0.5292454E-02  0.0000000E+00  0.0000000E+00  0.0000000E+00  0.0000000E+00  0.0000000E+00  0.0000000E+00  0.0000000E+00  0.0000000E+00  0.0000000E+00  0.0000000E+00  0.0000000E+00  0.0000000E+00  0.0000000E+00  0.0000000E+00  0.0000000E+00  0.0000000E+00  0.0000000E+00  0.0000000E+00  0.0000000E+00  0.0000000E+00  0.1533130E-03  0.1533130E-03  0.0000000E+00  0.0000000E+00  0.0000000E+00  0.0000000E+00  0.5304874E-03  0.4537063E-03  0.0000000E+00  0.0000000E+00  0.2944735E-01  0.1679016E-01  0.0000000E+00  0.0000000E+00  0.0000000E+00  0.0000000E+00  0.0000000E+00  0.0000000E+00  0.0000000E+00  0.0000000E+00  0.0000000E+00  0.0000000E+00  0.0000000E+00  0.0000000E+00  0.0000000E+00  0.0000000E+00  0.0000000E+00  0.0000000E+00  0.0000000E+00  0.0000000E+00  0.0000000E+00  0.0000000E+00  0.0000000E+00  0.0000000E+00  0.0000000E+00  0.0000000E+00  0.8015599E-03  0.6855446E-03  0.0000000E+00  0.0000000E+00  0.7190713E-02  0.4099967E-02  0.9265452E-03  0.7924399E-03  0.0000000E+00  0.0000000E+00  0.0000000E+00  0.0000000E+00  0.9643168E-03  0.8247447E-03  0.6110334E-05  0.1045189E-04  0.1113184E-02  0.9520652E-03  0.1388705E-04  0.2375416E-04  0.0000000E+00  0.0000000E+00  0.1777543E-04  0.1520267E-04  0.0000000E+00  0.0000000E+00  0.0000000E+00  0.0000000E+00  0.0000000E+00  0.0000000E+00  0.0000000E+00  0.0000000E+00  0.0000000E+00  0.0000000E+00  0.0000000E+00  0.0000000E+00  0.0000000E+00  0.0000000E+00  0.0000000E+00  0.0000000E+00  0.0000000E+00  0.0000000E+00  0.0000000E+00  0.0000000E+00  0.0000000E+00  0.0000000E+00  0.0000000E+00  0.0000000E+00  0.0000000E+00  0.0000000E+00  0.0000000E+00  0.0000000E+00  0.0000000E+00  0.0000000E+00  0.0000000E+00  0.0000000E+00  0.0000000E+00  0.0000000E+00  0.0000000E+00  0.0000000E+00  0.0000000E+00  0.0000000E+00  0.0000000E+00  0.0000000E+00  0.0000000E+00  0.0000000E+00  0.0000000E+00  0.0000000E+00  0.0000000E+00  0.0000000E+00  0.0000000E+00  0.0000000E+00  0.0000000E+00  0.0000000E+00  0.0000000E+00  0.0000000E+00  0.0000000E+00  0.0000000E+00  0.3040521E-04  0.3040521E-04  0.0000000E+00  0.0000000E+00
  0.1919999E+01  0.0000000E+00  0.0000000E+00  0.0000000E+00  0.0000000E+00  0.0000000E+00  0.0000000E+00  0.0000000E+00  0.0000000E+00  0.0000000E+00  0.0000000E+00  0.1110974E-05  0.1110974E-05  0.0000000E+00  0.0000000E+00  0.0000000E+00  0.0000000E+00  0.8443343E-03  0.8443343E-03  0.0000000E+00  0.0000000E+00  0.0000000E+00  0.0000000E+00  0.1217062E-02  0.1040908E-02  0.0000000E+00  0.0000000E+00  0.3371775E-02  0.1922503E-02  0.0000000E+00  0.0000000E+00  0.0000000E+00  0.0000000E+00  0.0000000E+00  0.0000000E+00  0.1499807E-04  0.1282729E-04  0.0000000E+00  0.0000000E+00  0.0000000E+00  0.0000000E+00  0.0000000E+00  0.0000000E+00  0.0000000E+00  0.0000000E+00  0.0000000E+00  0.0000000E+00  0.0000000E+00  0.0000000E+00  0.0000000E+00  0.0000000E+00  0.0000000E+00  0.0000000E+00  0.0000000E+00  0.0000000E+00  0.0000000E+00  0.0000000E+00  0.2699662E-03  0.1154461E-03  0.0000000E+00  0.0000000E+00  0.2113616E-01  0.6025660E-02  0.0000000E+00  0.0000000E+00  0.0000000E+00  0.0000000E+00  0.0000000E+00  0.0000000E+00  0.0000000E+00  0.0000000E+00  0.0000000E+00  0.0000000E+00  0.0000000E+00  0.0000000E+00  0.0000000E+00  0.0000000E+00  0.0000000E+00  0.0000000E+00  0.0000000E+00  0.0000000E+00  0.0000000E+00  0.0000000E+00  0.1916412E-03  0.1916412E-03  0.0000000E+00  0.0000000E+00  0.0000000E+00  0.0000000E+00  0.6960217E-03  0.5952817E-03  0.0000000E+00  0.0000000E+00  0.3089772E-01  0.1761712E-01  0.0000000E+00  0.0000000E+00  0.0000000E+00  0.0000000E+00  0.0000000E+00  0.0000000E+00  0.0000000E+00  0.0000000E+00  0.0000000E+00  0.0000000E+00  0.0000000E+00  0.0000000E+00  0.0000000E+00  0.0000000E+00  0.0000000E+00  0.0000000E+00  0.0000000E+00  0.0000000E+00  0.0000000E+00  0.0000000E+00  0.0000000E+00  0.0000000E+00  0.0000000E+00  0.0000000E+00  0.9715397E-03  0.8309221E-03  0.0000000E+00  0.0000000E+00  0.8702741E-02  0.4962089E-02  0.1123740E-02  0.9610937E-03  0.0000000E+00  0.0000000E+00  0.0000000E+00  0.0000000E+00  0.1146512E-02  0.9805694E-03  0.1499825E-04  0.2565490E-04  0.1358705E-02  0.1162050E-02  0.2055290E-04  0.3515627E-04  0.0000000E+00  0.0000000E+00  0.3277350E-04  0.2802996E-04  0.0000000E+00  0.0000000E+00  0.0000000E+00  0.0000000E+00  0.0000000E+00  0.0000000E+00  0.0000000E+00  0.0000000E+00  0.0000000E+00  0.0000000E+00  0.0000000E+00  0.0000000E+00  0.0000000E+00  0.0000000E+00  0.0000000E+00  0.0000000E+00  0.0000000E+00  0.0000000E+00  0.0000000E+00  0.0000000E+00  0.0000000E+00  0.0000000E+00  0.0000000E+00  0.0000000E+00  0.0000000E+00  0.0000000E+00  0.0000000E+00  0.0000000E+00  0.0000000E+00  0.0000000E+00  0.0000000E+00  0.0000000E+00  0.0000000E+00  0.0000000E+00  0.0000000E+00  0.0000000E+00  0.0000000E+00  0.0000000E+00  0.0000000E+00  0.0000000E+00  0.0000000E+00  0.0000000E+00  0.0000000E+00  0.0000000E+00  0.0000000E+00  0.0000000E+00  0.0000000E+00  0.0000000E+00  0.0000000E+00  0.0000000E+00  0.0000000E+00  0.0000000E+00  0.0000000E+00  0.0000000E+00  0.4275726E-04  0.4275726E-04  0.0000000E+00  0.0000000E+00
  0.1949999E+01  0.0000000E+00  0.0000000E+00  0.0000000E+00  0.0000000E+00  0.0000000E+00  0.0000000E+00  0.0000000E+00  0.0000000E+00  0.0000000E+00  0.0000000E+00  0.3332911E-05  0.3332911E-05  0.0000000E+00  0.0000000E+00  0.0000000E+00  0.0000000E+00  0.9637632E-03  0.9637632E-03  0.0000000E+00  0.0000000E+00  0.0000000E+00  0.0000000E+00  0.1453145E-02  0.1242821E-02  0.0000000E+00  0.0000000E+00  0.3715063E-02  0.2118238E-02  0.0000000E+00  0.0000000E+00  0.0000000E+00  0.0000000E+00  0.0000000E+00  0.0000000E+00  0.3888374E-04  0.3325583E-04  0.0000000E+00  0.0000000E+00  0.0000000E+00  0.0000000E+00  0.0000000E+00  0.0000000E+00  0.0000000E+00  0.0000000E+00  0.0000000E+00  0.0000000E+00  0.0000000E+00  0.0000000E+00  0.0000000E+00  0.0000000E+00  0.0000000E+00  0.0000000E+00  0.0000000E+00  0.0000000E+00  0.0000000E+00  0.0000000E+00  0.4066167E-03  0.1738822E-03  0.0000000E+00  0.0000000E+00  0.2365026E-01  0.6742397E-02  0.0000000E+00  0.0000000E+00  0.0000000E+00  0.0000000E+00  0.0000000E+00  0.0000000E+00  0.0000000E+00  0.0000000E+00  0.0000000E+00  0.0000000E+00  0.0000000E+00  0.0000000E+00  0.0000000E+00  0.0000000E+00  0.0000000E+00  0.0000000E+00  0.0000000E+00  0.0000000E+00  0.0000000E+00  0.0000000E+00  0.2349692E-03  0.2349692E-03  0.0000000E+00  0.0000000E+00  0.0000000E+00  0.0000000E+00  0.8954383E-03  0.7658353E-03  0.0000000E+00  0.0000000E+00  0.3225087E-01  0.1838865E-01  0.0000000E+00  0.0000000E+00  0.0000000E+00  0.0000000E+00  0.0000000E+00  0.0000000E+00  0.0000000E+00  0.0000000E+00  0.0000000E+00  0.0000000E+00  0.0000000E+00  0.0000000E+00  0.0000000E+00  0.0000000E+00  0.0000000E+00  0.0000000E+00  0.0000000E+00  0.0000000E+00  0.0000000E+00  0.0000000E+00  0.0000000E+00  0.0000000E+00  0.0000000E+00  0.0000000E+00  0.1139299E-02  0.9744007E-03  0.0000000E+00  0.0000000E+00  0.1028363E-01  0.5863476E-02  0.1304271E-02  0.1115495E-02  0.0000000E+00  0.0000000E+00  0.5554770E-06  0.9501579E-06  0.1355374E-02  0.1159202E-02  0.2777440E-04  0.4750885E-04  0.1629783E-02  0.1393893E-02  0.3888385E-04  0.6651186E-04  0.0000000E+00  0.0000000E+00  0.5110437E-04  0.4370768E-04  0.0000000E+00  0.0000000E+00  0.0000000E+00  0.0000000E+00  0.0000000E+00  0.0000000E+00  0.0000000E+00  0.0000000E+00  0.0000000E+00  0.0000000E+00  0.0000000E+00  0.0000000E+00  0.0000000E+00  0.0000000E+00  0.0000000E+00  0.0000000E+00  0.0000000E+00  0.0000000E+00  0.0000000E+00  0.0000000E+00  0.0000000E+00  0.0000000E+00  0.0000000E+00  0.0000000E+00  0.0000000E+00  0.0000000E+00  0.0000000E+00  0.0000000E+00  0.0000000E+00  0.0000000E+00  0.0000000E+00  0.0000000E+00  0.0000000E+00  0.0000000E+00  0.0000000E+00  0.0000000E+00  0.0000000E+00  0.0000000E+00  0.0000000E+00  0.0000000E+00  0.0000000E+00  0.0000000E+00  0.0000000E+00  0.0000000E+00  0.0000000E+00  0.0000000E+00  0.0000000E+00  0.0000000E+00  0.0000000E+00  0.0000000E+00  0.0000000E+00  0.0000000E+00  0.0000000E+00  0.0000000E+00  0.6176087E-04  0.6176087E-04  0.0000000E+00  0.0000000E+00
  0.1979999E+01  0.0000000E+00  0.0000000E+00  0.0000000E+00  0.0000000E+00  0.0000000E+00  0.0000000E+00  0.0000000E+00  0.0000000E+00  0.0000000E+00  0.0000000E+00  0.8887708E-05  0.8887708E-05  0.0000000E+00  0.0000000E+00  0.0000000E+00  0.0000000E+00  0.1099299E-02  0.1099299E-02  0.0000000E+00  0.0000000E+00  0.0000000E+00  0.0000000E+00  0.1675894E-02  0.1433330E-02  0.0000000E+00  0.0000000E+00  0.4081119E-02  0.2326954E-02  0.0000000E+00  0.0000000E+00  0.0000000E+00  0.0000000E+00  0.0000000E+00  0.0000000E+00  0.9387670E-04  0.8028928E-04  0.0000000E+00  0.0000000E+00  0.0000000E+00  0.0000000E+00  0.0000000E+00  0.0000000E+00  0.0000000E+00  0.0000000E+00  0.0000000E+00  0.0000000E+00  0.0000000E+00  0.0000000E+00  0.0000000E+00  0.0000000E+00  0.0000000E+00  0.0000000E+00  0.0000000E+00  0.0000000E+00  0.0000000E+00  0.0000000E+00  0.5865913E-03  0.2508450E-03  0.0000000E+00  0.0000000E+00  0.2594883E-01  0.7397692E-02  0.0000000E+00  0.0000000E+00  0.0000000E+00  0.0000000E+00  0.0000000E+00  0.0000000E+00  0.0000000E+00  0.0000000E+00  0.0000000E+00  0.0000000E+00  0.0000000E+00  0.0000000E+00  0.0000000E+00  0.0000000E+00  0.0000000E+00  0.0000000E+00  0.0000000E+00  0.0000000E+00  0.0000000E+00  0.0000000E+00  0.2882961E-03  0.2882961E-03  0.0000000E+00  0.0000000E+00  0.0000000E+00  0.0000000E+00  0.1108189E-02  0.9477931E-03  0.0000000E+00  0.0000000E+00  0.3345737E-01  0.1907657E-01  0.0000000E+00  0.0000000E+00  0.0000000E+00  0.0000000E+00  0.0000000E+00  0.0000000E+00  0.0000000E+00  0.0000000E+00  0.0000000E+00  0.0000000E+00  0.0000000E+00  0.0000000E+00  0.0000000E+00  0.0000000E+00  0.0000000E+00  0.0000000E+00  0.0000000E+00  0.0000000E+00  0.0000000E+00  0.0000000E+00  0.0000000E+00  0.0000000E+00  0.0000000E+00  0.0000000E+00  0.1353717E-02  0.1157784E-02  0.0000000E+00  0.0000000E+00  0.1199119E-01  0.6837082E-02  0.1492575E-02  0.1276545E-02  0.0000000E+00  0.0000000E+00  0.1110957E-05  0.1900321E-05  0.1585341E-02  0.1355884E-02  0.3499562E-04  0.5986094E-04  0.1905859E-02  0.1630011E-02  0.5665933E-04  0.9691728E-04  0.0000000E+00  0.0000000E+00  0.7110165E-04  0.6081062E-04  0.0000000E+00  0.0000000E+00  0.0000000E+00  0.0000000E+00  0.0000000E+00  0.0000000E+00  0.0000000E+00  0.0000000E+00  0.0000000E+00  0.0000000E+00  0.0000000E+00  0.0000000E+00  0.0000000E+00  0.0000000E+00  0.0000000E+00  0.0000000E+00  0.0000000E+00  0.0000000E+00  0.0000000E+00  0.0000000E+00  0.0000000E+00  0.0000000E+00  0.0000000E+00  0.0000000E+00  0.0000000E+00  0.0000000E+00  0.0000000E+00  0.0000000E+00  0.0000000E+00  0.0000000E+00  0.0000000E+00  0.0000000E+00  0.0000000E+00  0.0000000E+00  0.0000000E+00  0.0000000E+00  0.0000000E+00  0.0000000E+00  0.0000000E+00  0.0000000E+00  0.0000000E+00  0.0000000E+00  0.0000000E+00  0.0000000E+00  0.0000000E+00  0.0000000E+00  0.0000000E+00  0.0000000E+00  0.0000000E+00  0.0000000E+00  0.0000000E+00  0.0000000E+00  0.0000000E+00  0.0000000E+00  0.8741557E-04  0.8741557E-04  0.0000000E+00  0.0000000E+00
  0.2009999E+01  0.0000000E+00  0.0000000E+00  0.0000000E+00  0.0000000E+00  0.0000000E+00  0.0000000E+00  0.0000000E+00  0.0000000E+00  0.0000000E+00  0.0000000E+00  0.2888537E-04  0.2888537E-04  0.0000000E+00  0.0000000E+00  0.0000000E+00  0.0000000E+00  0.1241503E-02  0.1241503E-02  0.0000000E+00  0.0000000E+00  0.0000000E+00  0.0000000E+00  0.1922532E-02  0.1644270E-02  0.0000000E+00  0.0000000E+00  0.4432189E-02  0.2527125E-02  0.0000000E+00  0.0000000E+00  0.0000000E+00  0.0000000E+00  0.0000000E+00  0.0000000E+00  0.1877529E-03  0.1605781E-03  0.0000000E+00  0.0000000E+00  0.0000000E+00  0.0000000E+00  0.0000000E+00  0.0000000E+00  0.0000000E+00  0.0000000E+00  0.0000000E+00  0.0000000E+00  0.0000000E+00  0.0000000E+00  0.0000000E+00  0.0000000E+00  0.0000000E+00  0.0000000E+00  0.0000000E+00  0.0000000E+00  0.0000000E+00  0.0000000E+00  0.7987869E-03  0.3415865E-03  0.0000000E+00  0.0000000E+00  0.2820292E-01  0.8040306E-02  0.0000000E+00  0.0000000E+00  0.0000000E+00  0.0000000E+00  0.0000000E+00  0.0000000E+00  0.0000000E+00  0.0000000E+00  0.0000000E+00  0.0000000E+00  0.0000000E+00  0.0000000E+00  0.0000000E+00  0.0000000E+00  0.0000000E+00  0.0000000E+00  0.0000000E+00  0.0000000E+00  0.0000000E+00  0.0000000E+00  0.3382907E-03  0.3382907E-03  0.0000000E+00  0.0000000E+00  0.0000000E+00  0.0000000E+00  0.1384264E-02  0.1183910E-02  0.0000000E+00  0.0000000E+00  0.3452612E-01  0.1968594E-01  0.0000000E+00  0.0000000E+00  0.0000000E+00  0.0000000E+00  0.0000000E+00  0.0000000E+00  0.0000000E+00  0.0000000E+00  0.0000000E+00  0.0000000E+00  0.0000000E+00  0.0000000E+00  0.0000000E+00  0.0000000E+00  0.0000000E+00  0.0000000E+00  0.0000000E+00  0.0000000E+00  0.1110963E-05  0.1110963E-05  0.0000000E+00  0.0000000E+00  0.5554818E-06  0.9501662E-06  0.1562027E-02  0.1335944E-02  0.0000000E+00  0.0000000E+00  0.1376040E-01  0.7845844E-02  0.1714217E-02  0.1466107E-02  0.0000000E+00  0.0000000E+00  0.2777401E-05  0.4750817E-05  0.1840302E-02  0.1573943E-02  0.4999360E-04  0.8551537E-04  0.2208038E-02  0.1888453E-02  0.7499033E-04  0.1282729E-03  0.0000000E+00  0.0000000E+00  0.9387649E-04  0.8028911E-04  0.0000000E+00  0.0000000E+00  0.0000000E+00  0.0000000E+00  0.0000000E+00  0.0000000E+00  0.0000000E+00  0.0000000E+00  0.0000000E+00  0.0000000E+00  0.0000000E+00  0.0000000E+00  0.0000000E+00  0.0000000E+00  0.0000000E+00  0.0000000E+00  0.0000000E+00  0.0000000E+00  0.0000000E+00  0.0000000E+00  0.0000000E+00  0.0000000E+00  0.0000000E+00  0.0000000E+00  0.0000000E+00  0.0000000E+00  0.0000000E+00  0.0000000E+00  0.0000000E+00  0.0000000E+00  0.0000000E+00  0.0000000E+00  0.0000000E+00  0.0000000E+00  0.0000000E+00  0.0000000E+00  0.0000000E+00  0.0000000E+00  0.0000000E+00  0.0000000E+00  0.0000000E+00  0.0000000E+00  0.0000000E+00  0.0000000E+00  0.0000000E+00  0.0000000E+00  0.0000000E+00  0.0000000E+00  0.0000000E+00  0.0000000E+00  0.0000000E+00  0.0000000E+00  0.0000000E+00  0.0000000E+00  0.1292235E-03  0.1292235E-03  0.0000000E+00  0.0000000E+00
  0.2039999E+01  0.0000000E+00  0.0000000E+00  0.0000000E+00  0.0000000E+00  0.0000000E+00  0.0000000E+00  0.0000000E+00  0.0000000E+00  0.0000000E+00  0.0000000E+00  0.6110315E-04  0.6110315E-04  0.0000000E+00  0.0000000E+00  0.0000000E+00  0.0000000E+00  0.1403148E-02  0.1403148E-02  0.0000000E+00  0.0000000E+00  0.0000000E+00  0.0000000E+00  0.2191384E-02  0.1874210E-02  0.0000000E+00  0.0000000E+00  0.4789914E-02  0.2731091E-02  0.0000000E+00  0.0000000E+00  0.0000000E+00  0.0000000E+00  0.0000000E+00  0.0000000E+00  0.3049570E-03  0.2608185E-03  0.0000000E+00  0.0000000E+00  0.0000000E+00  0.0000000E+00  0.5554951E-06  0.9501890E-06  0.0000000E+00  0.0000000E+00  0.0000000E+00  0.0000000E+00  0.0000000E+00  0.0000000E+00  0.0000000E+00  0.0000000E+00  0.0000000E+00  0.0000000E+00  0.0000000E+00  0.0000000E+00  0.0000000E+00  0.0000000E+00  0.1039871E-02  0.4446816E-03  0.0000000E+00  0.0000000E+00  0.3031694E-01  0.8642987E-02  0.0000000E+00  0.0000000E+00  0.0000000E+00  0.0000000E+00  0.0000000E+00  0.0000000E+00  0.0000000E+00  0.0000000E+00  0.0000000E+00  0.0000000E+00  0.0000000E+00  0.0000000E+00  0.0000000E+00  0.0000000E+00  0.0000000E+00  0.0000000E+00  0.0000000E+00  0.0000000E+00  0.0000000E+00  0.0000000E+00  0.3871733E-03  0.3871733E-03  0.0000000E+00  0.0000000E+00  0.0000000E+00  0.0000000E+00  0.1663674E-02  0.1422879E-02  0.0000000E+00  0.0000000E+00  0.3551322E-01  0.2024877E-01  0.0000000E+00  0.0000000E+00  0.0000000E+00  0.0000000E+00  0.0000000E+00  0.0000000E+00  0.0000000E+00  0.0000000E+00  0.0000000E+00  0.0000000E+00  0.0000000E+00  0.0000000E+00  0.0000000E+00  0.0000000E+00  0.0000000E+00  0.0000000E+00  0.0000000E+00  0.0000000E+00  0.2221939E-05  0.2221939E-05  0.0000000E+00  0.0000000E+00  0.1110977E-05  0.1900355E-05  0.1836435E-02  0.1570635E-02  0.0000000E+00  0.0000000E+00  0.1549463E-01  0.8834657E-02  0.1919745E-02  0.1641887E-02  0.0000000E+00  0.0000000E+00  0.1055418E-04  0.1805321E-04  0.2108045E-02  0.1802933E-02  0.7443498E-04  0.1273230E-03  0.2542997E-02  0.2174931E-02  0.1072083E-03  0.1833826E-03  0.0000000E+00  0.0000000E+00  0.1216505E-03  0.1040432E-03  0.0000000E+00  0.0000000E+00  0.0000000E+00  0.0000000E+00  0.0000000E+00  0.0000000E+00  0.0000000E+00  0.0000000E+00  0.0000000E+00  0.0000000E+00  0.0000000E+00  0.0000000E+00  0.0000000E+00  0.0000000E+00  0.0000000E+00  0.0000000E+00  0.0000000E+00  0.0000000E+00  0.0000000E+00  0.0000000E+00  0.0000000E+00  0.0000000E+00  0.0000000E+00  0.0000000E+00  0.0000000E+00  0.0000000E+00  0.0000000E+00  0.0000000E+00  0.0000000E+00  0.0000000E+00  0.0000000E+00  0.0000000E+00  0.0000000E+00  0.0000000E+00  0.0000000E+00  0.0000000E+00  0.0000000E+00  0.0000000E+00  0.0000000E+00  0.0000000E+00  0.0000000E+00  0.0000000E+00  0.0000000E+00  0.0000000E+00  0.0000000E+00  0.0000000E+00  0.0000000E+00  0.0000000E+00  0.0000000E+00  0.0000000E+00  0.0000000E+00  0.0000000E+00  0.0000000E+00  0.0000000E+00  0.1672300E-03  0.1672300E-03  0.0000000E+00  0.0000000E+00
  0.2069999E+01  0.0000000E+00  0.0000000E+00  0.0000000E+00  0.0000000E+00  0.0000000E+00  0.0000000E+00  0.0000000E+00  0.0000000E+00  0.0000000E+00  0.0000000E+00  0.1110963E-03  0.1110963E-03  0.0000000E+00  0.0000000E+00  0.0000000E+00  0.0000000E+00  0.1580902E-02  0.1580902E-02  0.0000000E+00  0.0000000E+00  0.0000000E+00  0.0000000E+00  0.2515233E-02  0.2151186E-02  0.0000000E+00  0.0000000E+00  0.5168757E-02  0.2947099E-02  0.0000000E+00  0.0000000E+00  0.0000000E+00  0.0000000E+00  0.0000000E+00  0.0000000E+00  0.4832623E-03  0.4133164E-03  0.0000000E+00  0.0000000E+00  0.0000000E+00  0.0000000E+00  0.5554951E-06  0.9501890E-06  0.0000000E+00  0.0000000E+00  0.0000000E+00  0.0000000E+00  0.0000000E+00  0.0000000E+00  0.0000000E+00  0.0000000E+00  0.0000000E+00  0.0000000E+00  0.0000000E+00  0.0000000E+00  0.0000000E+00  0.0000000E+00  0.1305396E-02  0.5582286E-03  0.0000000E+00  0.0000000E+00  0.3217558E-01  0.9172861E-02  0.0000000E+00  0.0000000E+00  0.0000000E+00  0.0000000E+00  0.0000000E+00  0.0000000E+00  0.0000000E+00  0.0000000E+00  0.0000000E+00  0.0000000E+00  0.0000000E+00  0.0000000E+00  0.0000000E+00  0.0000000E+00  0.0000000E+00  0.0000000E+00  0.0000000E+00  0.0000000E+00  0.0000000E+00  0.0000000E+00  0.4449439E-03  0.4449439E-03  0.0000000E+00  0.0000000E+00  0.0000000E+00  0.0000000E+00  0.1968076E-02  0.1683223E-02  0.0000000E+00  0.0000000E+00  0.3637366E-01  0.2073937E-01  0.0000000E+00  0.0000000E+00  0.0000000E+00  0.0000000E+00  0.0000000E+00  0.0000000E+00  0.0000000E+00  0.0000000E+00  0.0000000E+00  0.0000000E+00  0.0000000E+00  0.0000000E+00  0.0000000E+00  0.0000000E+00  0.0000000E+00  0.0000000E+00  0.0000000E+00  0.0000000E+00  0.5554842E-05  0.5554842E-05  0.1666457E-05  0.2850518E-05  0.4999337E-05  0.8551498E-05  0.2141949E-02  0.1831930E-02  0.0000000E+00  0.0000000E+00  0.1731050E-01  0.9870021E-02  0.2134163E-02  0.1825270E-02  0.0000000E+00  0.0000000E+00  0.1833094E-04  0.3135555E-04  0.2411894E-02  0.2062804E-02  0.9165470E-04  0.1567778E-03  0.2920162E-02  0.2497507E-02  0.1460919E-03  0.2498940E-03  0.0000000E+00  0.0000000E+00  0.1655337E-03  0.1415749E-03  0.0000000E+00  0.0000000E+00  0.0000000E+00  0.0000000E+00  0.0000000E+00  0.0000000E+00  0.0000000E+00  0.0000000E+00  0.0000000E+00  0.0000000E+00  0.0000000E+00  0.0000000E+00  0.0000000E+00  0.0000000E+00  0.0000000E+00  0.0000000E+00  0.0000000E+00  0.0000000E+00  0.0000000E+00  0.0000000E+00  0.0000000E+00  0.0000000E+00  0.0000000E+00  0.0000000E+00  0.0000000E+00  0.0000000E+00  0.0000000E+00  0.0000000E+00  0.0000000E+00  0.0000000E+00  0.0000000E+00  0.0000000E+00  0.0000000E+00  0.0000000E+00  0.0000000E+00  0.0000000E+00  0.0000000E+00  0.0000000E+00  0.0000000E+00  0.0000000E+00  0.0000000E+00  0.0000000E+00  0.0000000E+00  0.0000000E+00  0.0000000E+00  0.0000000E+00  0.0000000E+00  0.0000000E+00  0.0000000E+00  0.0000000E+00  0.0000000E+00  0.0000000E+00  0.0000000E+00  0.0000000E+00  0.2156889E-03  0.2156889E-03  0.0000000E+00  0.0000000E+00
  0.2099998E+01  0.0000000E+00  0.0000000E+00  0.0000000E+00  0.0000000E+00  0.0000000E+00  0.0000000E+00  0.0000000E+00  0.0000000E+00  0.0000000E+00  0.0000000E+00  0.1699772E-03  0.1699772E-03  0.0000000E+00  0.0000000E+00  0.0000000E+00  0.0000000E+00  0.1761434E-02  0.1761434E-02  0.0000000E+00  0.0000000E+00  0.0000000E+00  0.0000000E+00  0.2882961E-02  0.2465690E-02  0.0000000E+00  0.0000000E+00  0.5549819E-02  0.3164371E-02  0.0000000E+00  0.0000000E+00  0.0000000E+00  0.0000000E+00  0.0000000E+00  0.0000000E+00  0.7110072E-03  0.6080982E-03  0.0000000E+00  0.0000000E+00  0.0000000E+00  0.0000000E+00  0.5554951E-06  0.9501890E-06  0.0000000E+00  0.0000000E+00  0.0000000E+00  0.0000000E+00  0.0000000E+00  0.0000000E+00  0.0000000E+00  0.0000000E+00  0.0000000E+00  0.0000000E+00  0.0000000E+00  0.0000000E+00  0.0000000E+00  0.0000000E+00  0.1675343E-02  0.7164298E-03  0.0000000E+00  0.0000000E+00  0.3392981E-01  0.9672971E-02  0.0000000E+00  0.0000000E+00  0.0000000E+00  0.0000000E+00  0.0000000E+00  0.0000000E+00  0.0000000E+00  0.0000000E+00  0.0000000E+00  0.0000000E+00  0.0000000E+00  0.0000000E+00  0.0000000E+00  0.0000000E+00  0.0000000E+00  0.0000000E+00  0.0000000E+00  0.0000000E+00  0.0000000E+00  0.0000000E+00  0.5010476E-03  0.5010476E-03  0.0000000E+00  0.0000000E+00  0.0000000E+00  0.0000000E+00  0.2308582E-02  0.1974445E-02  0.0000000E+00  0.0000000E+00  0.3718910E-01  0.2120431E-01  0.0000000E+00  0.0000000E+00  0.0000000E+00  0.0000000E+00  0.0000000E+00  0.0000000E+00  0.0000000E+00  0.0000000E+00  0.0000000E+00  0.0000000E+00  0.0000000E+00  0.0000000E+00  0.0000000E+00  0.0000000E+00  0.0000000E+00  0.0000000E+00  0.0000000E+00  0.0000000E+00  0.8887749E-05  0.8887749E-05  0.3332934E-05  0.5701072E-05  0.7221262E-05  0.1235216E-04  0.2454689E-02  0.2099405E-02  0.0000000E+00  0.0000000E+00  0.1912137E-01  0.1090253E-01  0.2350246E-02  0.2010078E-02  0.0000000E+00  0.0000000E+00  0.2888509E-04  0.4940870E-04  0.2725187E-02  0.2330752E-02  0.1222062E-03  0.2090369E-03  0.3269000E-02  0.2795855E-02  0.2038625E-03  0.3487121E-03  0.5554846E-06  0.9501711E-06  0.2110834E-03  0.1805318E-03  0.0000000E+00  0.0000000E+00  0.0000000E+00  0.0000000E+00  0.0000000E+00  0.0000000E+00  0.0000000E+00  0.0000000E+00  0.0000000E+00  0.0000000E+00  0.0000000E+00  0.0000000E+00  0.0000000E+00  0.0000000E+00  0.0000000E+00  0.0000000E+00  0.0000000E+00  0.0000000E+00  0.0000000E+00  0.0000000E+00  0.0000000E+00  0.0000000E+00  0.0000000E+00  0.0000000E+00  0.0000000E+00  0.0000000E+00  0.0000000E+00  0.0000000E+00  0.0000000E+00  0.0000000E+00  0.0000000E+00  0.0000000E+00  0.0000000E+00  0.0000000E+00  0.0000000E+00  0.0000000E+00  0.0000000E+00  0.0000000E+00  0.0000000E+00  0.0000000E+00  0.0000000E+00  0.0000000E+00  0.0000000E+00  0.0000000E+00  0.0000000E+00  0.0000000E+00  0.0000000E+00  0.0000000E+00  0.9501656E-06  0.9501656E-06  0.0000000E+00  0.0000000E+00  0.0000000E+00  0.0000000E+00  0.2707983E-03  0.2707983E-03  0.0000000E+00  0.0000000E+00
  0.2129998E+01  0.0000000E+00  0.0000000E+00  0.0000000E+00  0.0000000E+00  0.0000000E+00  0.0000000E+00  0.0000000E+00  0.0000000E+00  0.0000000E+00  0.0000000E+00  0.2255254E-03  0.2255254E-03  0.0000000E+00  0.0000000E+00  0.0000000E+00  0.0000000E+00  0.1956410E-02  0.1956410E-02  0.0000000E+00  0.0000000E+00  0.0000000E+00  0.0000000E+00  0.3299016E-02  0.2821527E-02  0.0000000E+00  0.0000000E+00  0.5989208E-02  0.3414899E-02  0.0000000E+00  0.0000000E+00  0.0000000E+00  0.0000000E+00  0.0000000E+00  0.0000000E+00  0.9959682E-03  0.8518149E-03  0.0000000E+00  0.0000000E+00  0.0000000E+00  0.0000000E+00  0.5554951E-06  0.9501890E-06  0.0000000E+00  0.0000000E+00  0.0000000E+00  0.0000000E+00  0.0000000E+00  0.0000000E+00  0.0000000E+00  0.0000000E+00  0.0000000E+00  0.0000000E+00  0.0000000E+00  0.0000000E+00  0.0000000E+00  0.0000000E+00  0.1994190E-02  0.8527787E-03  0.0000000E+00  0.0000000E+00  0.3543184E-01  0.1010118E-01  0.0000000E+00  0.0000000E+00  0.0000000E+00  0.0000000E+00  0.0000000E+00  0.0000000E+00  0.0000000E+00  0.0000000E+00  0.0000000E+00  0.0000000E+00  0.0000000E+00  0.0000000E+00  0.0000000E+00  0.0000000E+00  0.0000000E+00  0.0000000E+00  0.0000000E+00  0.0000000E+00  0.0000000E+00  0.0000000E+00  0.5488186E-03  0.5488186E-03  0.0000000E+00  0.0000000E+00  0.0000000E+00  0.0000000E+00  0.2681315E-02  0.2293230E-02  0.0000000E+00  0.0000000E+00  0.3798677E-01  0.2165913E-01  0.0000000E+00  0.0000000E+00  0.0000000E+00  0.0000000E+00  0.0000000E+00  0.0000000E+00  0.0000000E+00  0.0000000E+00  0.0000000E+00  0.0000000E+00  0.0000000E+00  0.0000000E+00  0.0000000E+00  0.0000000E+00  0.0000000E+00  0.0000000E+00  0.0000000E+00  0.0000000E+00  0.1444255E-04  0.1444255E-04  0.6665874E-05  0.1140215E-04  0.1833093E-04  0.3135554E-04  0.2796313E-02  0.2391584E-02  0.1110976E-05  0.1900353E-05  0.2092946E-01  0.1193347E-01  0.2576328E-02  0.2203438E-02  0.0000000E+00  0.0000000E+00  0.4443853E-04  0.7601327E-04  0.3059592E-02  0.2616757E-02  0.1494249E-03  0.2555952E-03  0.3615067E-02  0.3091833E-02  0.2799626E-03  0.4788835E-03  0.6110310E-05  0.1045185E-04  0.2788520E-03  0.2384918E-03  0.0000000E+00  0.0000000E+00  0.0000000E+00  0.0000000E+00  0.0000000E+00  0.0000000E+00  0.0000000E+00  0.0000000E+00  0.0000000E+00  0.0000000E+00  0.0000000E+00  0.0000000E+00  0.0000000E+00  0.0000000E+00  0.0000000E+00  0.0000000E+00  0.0000000E+00  0.0000000E+00  0.0000000E+00  0.0000000E+00  0.0000000E+00  0.0000000E+00  0.0000000E+00  0.0000000E+00  0.0000000E+00  0.0000000E+00  0.0000000E+00  0.0000000E+00  0.0000000E+00  0.0000000E+00  0.0000000E+00  0.0000000E+00  0.0000000E+00  0.0000000E+00  0.0000000E+00  0.0000000E+00  0.0000000E+00  0.0000000E+00  0.0000000E+00  0.0000000E+00  0.0000000E+00  0.0000000E+00  0.0000000E+00  0.0000000E+00  0.0000000E+00  0.0000000E+00  0.0000000E+00  0.0000000E+00  0.3800690E-05  0.3800690E-05  0.0000000E+00  0.0000000E+00  0.0000000E+00  0.0000000E+00  0.3221075E-03  0.3221075E-03  0.0000000E+00  0.0000000E+00
  0.2159998E+01  0.0000000E+00  0.0000000E+00  0.0000000E+00  0.0000000E+00  0.0000000E+00  0.0000000E+00  0.0000000E+00  0.0000000E+00  0.0000000E+00  0.0000000E+00  0.3255118E-03  0.3255118E-03  0.0000000E+00  0.0000000E+00  0.0000000E+00  0.0000000E+00  0.2182493E-02  0.2182493E-02  0.0000000E+00  0.0000000E+00  0.0000000E+00  0.0000000E+00  0.3729513E-02  0.3189715E-02  0.0000000E+00  0.0000000E+00  0.6461377E-02  0.3684118E-02  0.5554825E-06  0.4750837E-06  0.0000000E+00  0.0000000E+00  0.0000000E+00  0.0000000E+00  0.1345922E-02  0.1151118E-02  0.0000000E+00  0.0000000E+00  0.5554825E-06  0.4750837E-06  0.5554951E-06  0.9501890E-06  0.0000000E+00  0.0000000E+00  0.1110973E-05  0.9501740E-06  0.0000000E+00  0.0000000E+00  0.0000000E+00  0.0000000E+00  0.0000000E+00  0.0000000E+00  0.0000000E+00  0.0000000E+00  0.0000000E+00  0.0000000E+00  0.2410803E-02  0.1030936E-02  0.0000000E+00  0.0000000E+00  0.3672501E-01  0.1046985E-01  0.0000000E+00  0.0000000E+00  0.0000000E+00  0.0000000E+00  0.0000000E+00  0.0000000E+00  0.0000000E+00  0.0000000E+00  0.0000000E+00  0.0000000E+00  0.0000000E+00  0.0000000E+00  0.0000000E+00  0.0000000E+00  0.0000000E+00  0.0000000E+00  0.0000000E+00  0.0000000E+00  0.0000000E+00  0.0000000E+00  0.6271409E-03  0.6271409E-03  0.0000000E+00  0.0000000E+00  0.0000000E+00  0.0000000E+00  0.3092926E-02  0.2645265E-02  0.0000000E+00  0.0000000E+00  0.3875000E-01  0.2209430E-01  0.0000000E+00  0.0000000E+00  0.0000000E+00  0.0000000E+00  0.0000000E+00  0.0000000E+00  0.0000000E+00  0.0000000E+00  0.0000000E+00  0.0000000E+00  0.0000000E+00  0.0000000E+00  0.0000000E+00  0.0000000E+00  0.0000000E+00  0.0000000E+00  0.0000000E+00  0.0000000E+00  0.1777541E-04  0.1777541E-04  0.1222065E-04  0.2090374E-04  0.3832838E-04  0.6556171E-04  0.3222365E-02  0.2755970E-02  0.3332905E-05  0.5701021E-05  0.2277034E-01  0.1298309E-01  0.2798517E-02  0.2393468E-02  0.5554810E-06  0.9501647E-06  0.7943388E-04  0.1358737E-03  0.3397322E-02  0.2905605E-02  0.1821986E-03  0.3116556E-03  0.4000023E-02  0.3421072E-02  0.3438435E-03  0.5881533E-03  0.1444237E-04  0.2470405E-04  0.3521753E-03  0.3012026E-03  0.0000000E+00  0.0000000E+00  0.0000000E+00  0.0000000E+00  0.0000000E+00  0.0000000E+00  0.0000000E+00  0.0000000E+00  0.0000000E+00  0.0000000E+00  0.0000000E+00  0.0000000E+00  0.0000000E+00  0.0000000E+00  0.0000000E+00  0.0000000E+00  0.0000000E+00  0.0000000E+00  0.0000000E+00  0.0000000E+00  0.0000000E+00  0.0000000E+00  0.0000000E+00  0.0000000E+00  0.0000000E+00  0.0000000E+00  0.0000000E+00  0.0000000E+00  0.0000000E+00  0.0000000E+00  0.0000000E+00  0.0000000E+00  0.0000000E+00  0.0000000E+00  0.0000000E+00  0.0000000E+00  0.0000000E+00  0.0000000E+00  0.0000000E+00  0.0000000E+00  0.0000000E+00  0.0000000E+00  0.0000000E+00  0.0000000E+00  0.0000000E+00  0.0000000E+00  0.0000000E+00  0.0000000E+00  0.1330245E-04  0.1330245E-04  0.0000000E+00  0.0000000E+00  0.0000000E+00  0.0000000E+00  0.4180755E-03  0.4180755E-03  0.0000000E+00  0.0000000E+00
  0.2189998E+01  0.0000000E+00  0.0000000E+00  0.0000000E+00  0.0000000E+00  0.0000000E+00  0.0000000E+00  0.0000000E+00  0.0000000E+00  0.0000000E+00  0.0000000E+00  0.4232773E-03  0.4232773E-03  0.0000000E+00  0.0000000E+00  0.0000000E+00  0.0000000E+00  0.2408577E-02  0.2408577E-02  0.0000000E+00  0.0000000E+00  0.0000000E+00  0.0000000E+00  0.4217778E-02  0.3607311E-02  0.0000000E+00  0.0000000E+00  0.6939088E-02  0.3956498E-02  0.3888345E-05  0.3325559E-05  0.0000000E+00  0.0000000E+00  0.0000000E+00  0.0000000E+00  0.1705875E-02  0.1458972E-02  0.0000000E+00  0.0000000E+00  0.5554825E-06  0.4750837E-06  0.5554951E-06  0.9501890E-06  0.0000000E+00  0.0000000E+00  0.3332917E-05  0.2850521E-05  0.0000000E+00  0.0000000E+00  0.0000000E+00  0.0000000E+00  0.0000000E+00  0.0000000E+00  0.0000000E+00  0.0000000E+00  0.0000000E+00  0.0000000E+00  0.2749651E-02  0.1175837E-02  0.0000000E+00  0.0000000E+00  0.3788708E-01  0.1080114E-01  0.0000000E+00  0.0000000E+00  0.0000000E+00  0.0000000E+00  0.0000000E+00  0.0000000E+00  0.0000000E+00  0.0000000E+00  0.0000000E+00  0.0000000E+00  0.0000000E+00  0.0000000E+00  0.0000000E+00  0.0000000E+00  0.0000000E+00  0.0000000E+00  0.0000000E+00  0.0000000E+00  0.0000000E+00  0.0000000E+00  0.6871340E-03  0.6871340E-03  0.0000000E+00  0.0000000E+00  0.0000000E+00  0.0000000E+00  0.3509535E-02  0.3001576E-02  0.0000000E+00  0.0000000E+00  0.3944602E-01  0.2249115E-01  0.0000000E+00  0.0000000E+00  0.0000000E+00  0.0000000E+00  0.0000000E+00  0.0000000E+00  0.0000000E+00  0.0000000E+00  0.0000000E+00  0.0000000E+00  0.0000000E+00  0.0000000E+00  0.0000000E+00  0.0000000E+00  0.0000000E+00  0.0000000E+00  0.0000000E+00  0.0000000E+00  0.2333018E-04  0.2333018E-04  0.2221940E-04  0.3800686E-04  0.7610118E-04  0.1301731E-03  0.3645081E-02  0.3117503E-02  0.5554833E-05  0.9501688E-05  0.2462009E-01  0.1403777E-01  0.3043482E-02  0.2602978E-02  0.2221919E-05  0.3800650E-05  0.1199840E-03  0.2052358E-03  0.3735612E-02  0.3194931E-02  0.2183050E-03  0.3734165E-03  0.4369979E-02  0.3737482E-02  0.4288338E-03  0.7335315E-03  0.2832930E-04  0.4845801E-04  0.4466071E-03  0.3819666E-03  0.0000000E+00  0.0000000E+00  0.0000000E+00  0.0000000E+00  0.0000000E+00  0.0000000E+00  0.0000000E+00  0.0000000E+00  0.0000000E+00  0.0000000E+00  0.0000000E+00  0.0000000E+00  0.0000000E+00  0.0000000E+00  0.0000000E+00  0.0000000E+00  0.0000000E+00  0.0000000E+00  0.0000000E+00  0.0000000E+00  0.0000000E+00  0.0000000E+00  0.0000000E+00  0.0000000E+00  0.0000000E+00  0.0000000E+00  0.0000000E+00  0.0000000E+00  0.0000000E+00  0.0000000E+00  0.0000000E+00  0.0000000E+00  0.0000000E+00  0.0000000E+00  0.0000000E+00  0.0000000E+00  0.0000000E+00  0.0000000E+00  0.0000000E+00  0.0000000E+00  0.0000000E+00  0.0000000E+00  0.0000000E+00  0.0000000E+00  0.0000000E+00  0.0000000E+00  0.0000000E+00  0.0000000E+00  0.2470430E-04  0.2470430E-04  0.0000000E+00  0.0000000E+00  0.0000000E+00  0.0000000E+00  0.4997895E-03  0.4997895E-03  0.0000000E+00  0.0000000E+00
  0.2219998E+01  0.0000000E+00  0.0000000E+00  0.0000000E+00  0.0000000E+00  0.0000000E+00  0.0000000E+00  0.0000000E+00  0.0000000E+00  0.0000000E+00  0.0000000E+00  0.5843660E-03  0.5843660E-03  0.0000000E+00  0.0000000E+00  0.0000000E+00  0.0000000E+00  0.2639658E-02  0.2639658E-02  0.0000000E+00  0.0000000E+00  0.0000000E+00  0.0000000E+00  0.4737710E-02  0.4051989E-02  0.0000000E+00  0.0000000E+00  0.7540114E-02  0.4299188E-02  0.9443162E-05  0.8076388E-05  0.0000000E+00  0.0000000E+00  0.0000000E+00  0.0000000E+00  0.2126371E-02  0.1818607E-02  0.0000000E+00  0.0000000E+00  0.2777407E-05  0.2375414E-05  0.2221962E-05  0.3800725E-05  0.0000000E+00  0.0000000E+00  0.1333162E-04  0.1140204E-04  0.0000000E+00  0.0000000E+00  0.0000000E+00  0.0000000E+00  0.0000000E+00  0.0000000E+00  0.0000000E+00  0.0000000E+00  0.0000000E+00  0.0000000E+00  0.3126268E-02  0.1336891E-02  0.0000000E+00  0.0000000E+00  0.3891471E-01  0.1109410E-01  0.0000000E+00  0.0000000E+00  0.0000000E+00  0.0000000E+00  0.0000000E+00  0.0000000E+00  0.0000000E+00  0.0000000E+00  0.0000000E+00  0.0000000E+00  0.0000000E+00  0.0000000E+00  0.0000000E+00  0.0000000E+00  0.0000000E+00  0.0000000E+00  0.0000000E+00  0.0000000E+00  0.0000000E+00  0.0000000E+00  0.7699007E-03  0.7699007E-03  0.0000000E+00  0.0000000E+00  0.0000000E+00  0.0000000E+00  0.4004470E-02  0.3424876E-02  0.0000000E+00  0.0000000E+00  0.4018537E-01  0.2291271E-01  0.0000000E+00  0.0000000E+00  0.0000000E+00  0.0000000E+00  0.0000000E+00  0.0000000E+00  0.2777404E-05  0.2375412E-05  0.0000000E+00  0.0000000E+00  0.0000000E+00  0.0000000E+00  0.0000000E+00  0.0000000E+00  0.0000000E+00  0.0000000E+00  0.0000000E+00  0.0000000E+00  0.2777404E-04  0.2777404E-04  0.3832846E-04  0.6556184E-04  0.1255393E-03  0.2147382E-03  0.4093359E-02  0.3500899E-02  0.8332241E-05  0.1425252E-04  0.2642819E-01  0.1506870E-01  0.3282340E-02  0.2807264E-02  0.1277603E-04  0.2185374E-04  0.1705327E-03  0.2917007E-03  0.4027240E-02  0.3444350E-02  0.2644110E-03  0.4522820E-03  0.4735489E-02  0.4050089E-02  0.5193776E-03  0.8884092E-03  0.4443836E-04  0.7601298E-04  0.5410385E-03  0.4627304E-03  0.0000000E+00  0.0000000E+00  0.0000000E+00  0.0000000E+00  0.0000000E+00  0.0000000E+00  0.0000000E+00  0.0000000E+00  0.0000000E+00  0.0000000E+00  0.0000000E+00  0.0000000E+00  0.0000000E+00  0.0000000E+00  0.0000000E+00  0.0000000E+00  0.0000000E+00  0.0000000E+00  0.0000000E+00  0.0000000E+00  0.0000000E+00  0.0000000E+00  0.0000000E+00  0.0000000E+00  0.0000000E+00  0.0000000E+00  0.0000000E+00  0.0000000E+00  0.0000000E+00  0.0000000E+00  0.0000000E+00  0.0000000E+00  0.0000000E+00  0.0000000E+00  0.0000000E+00  0.0000000E+00  0.0000000E+00  0.0000000E+00  0.0000000E+00  0.0000000E+00  0.0000000E+00  0.0000000E+00  0.9501725E-06  0.4750863E-06  0.0000000E+00  0.0000000E+00  0.0000000E+00  0.0000000E+00  0.4940873E-04  0.4940873E-04  0.0000000E+00  0.0000000E+00  0.0000000E+00  0.0000000E+00  0.5824544E-03  0.5824544E-03  0.0000000E+00  0.0000000E+00
  0.2249998E+01  0.0000000E+00  0.0000000E+00  0.0000000E+00  0.0000000E+00  0.0000000E+00  0.0000000E+00  0.0000000E+00  0.0000000E+00  0.0000000E+00  0.0000000E+00  0.7576772E-03  0.7576772E-03  0.0000000E+00  0.0000000E+00  0.5554866E-06  0.5554866E-06  0.2891846E-02  0.2891846E-02  0.0000000E+00  0.0000000E+00  0.0000000E+00  0.0000000E+00  0.5293192E-02  0.4527072E-02  0.0000000E+00  0.0000000E+00  0.8109481E-02  0.4623827E-02  0.2166391E-04  0.1852835E-04  0.0000000E+00  0.0000000E+00  0.0000000E+00  0.0000000E+00  0.2619635E-02  0.2240477E-02  0.0000000E+00  0.0000000E+00  0.3332889E-05  0.2850497E-05  0.2777451E-05  0.4750903E-05  0.0000000E+00  0.0000000E+00  0.3277421E-04  0.2803058E-04  0.0000000E+00  0.0000000E+00  0.0000000E+00  0.0000000E+00  0.0000000E+00  0.0000000E+00  0.0000000E+00  0.0000000E+00  0.0000000E+00  0.0000000E+00  0.3560653E-02  0.1522648E-02  0.0000000E+00  0.0000000E+00  0.3985458E-01  0.1136205E-01  0.0000000E+00  0.0000000E+00  0.0000000E+00  0.0000000E+00  0.0000000E+00  0.0000000E+00  0.0000000E+00  0.0000000E+00  0.0000000E+00  0.0000000E+00  0.0000000E+00  0.0000000E+00  0.0000000E+00  0.0000000E+00  0.0000000E+00  0.0000000E+00  0.0000000E+00  0.0000000E+00  0.0000000E+00  0.0000000E+00  0.8610006E-03  0.8610006E-03  0.0000000E+00  0.0000000E+00  0.0000000E+00  0.0000000E+00  0.4523289E-02  0.3868602E-02  0.0000000E+00  0.0000000E+00  0.4091584E-01  0.2332920E-01  0.0000000E+00  0.0000000E+00  0.0000000E+00  0.0000000E+00  0.0000000E+00  0.0000000E+00  0.8887703E-05  0.7601325E-05  0.0000000E+00  0.0000000E+00  0.0000000E+00  0.0000000E+00  0.0000000E+00  0.0000000E+00  0.0000000E+00  0.0000000E+00  0.0000000E+00  0.0000000E+00  0.3555077E-04  0.3555077E-04  0.5665949E-04  0.9691755E-04  0.1888641E-03  0.3230570E-03  0.4611626E-02  0.3944154E-02  0.1721998E-04  0.2945523E-04  0.2836682E-01  0.1617406E-01  0.3562306E-02  0.3046708E-02  0.2944048E-04  0.5035871E-04  0.2499678E-03  0.4275765E-03  0.4359966E-02  0.3728919E-02  0.3088490E-03  0.5282943E-03  0.5129878E-02  0.4387395E-02  0.6132537E-03  0.1048987E-02  0.6721302E-04  0.1149696E-03  0.6726885E-03  0.5753257E-03  0.0000000E+00  0.0000000E+00  0.0000000E+00  0.0000000E+00  0.0000000E+00  0.0000000E+00  0.0000000E+00  0.0000000E+00  0.0000000E+00  0.0000000E+00  0.0000000E+00  0.0000000E+00  0.0000000E+00  0.0000000E+00  0.0000000E+00  0.0000000E+00  0.0000000E+00  0.0000000E+00  0.0000000E+00  0.0000000E+00  0.0000000E+00  0.0000000E+00  0.0000000E+00  0.0000000E+00  0.0000000E+00  0.0000000E+00  0.0000000E+00  0.0000000E+00  0.0000000E+00  0.0000000E+00  0.0000000E+00  0.0000000E+00  0.0000000E+00  0.0000000E+00  0.0000000E+00  0.0000000E+00  0.0000000E+00  0.0000000E+00  0.0000000E+00  0.0000000E+00  0.0000000E+00  0.0000000E+00  0.3800693E-05  0.1900346E-05  0.0000000E+00  0.0000000E+00  0.0000000E+00  0.0000000E+00  0.9596662E-04  0.9596662E-04  0.0000000E+00  0.0000000E+00  0.0000000E+00  0.0000000E+00  0.6594180E-03  0.6594180E-03  0.0000000E+00  0.0000000E+00
  0.2279998E+01  0.0000000E+00  0.0000000E+00  0.0000000E+00  0.0000000E+00  0.0000000E+00  0.0000000E+00  0.0000000E+00  0.0000000E+00  0.0000000E+00  0.0000000E+00  0.9532083E-03  0.9532083E-03  0.5554972E-06  0.1110994E-05  0.1666455E-05  0.1666455E-05  0.3196254E-02  0.3196254E-02  0.0000000E+00  0.0000000E+00  0.1666456E-05  0.2850517E-05  0.5871451E-02  0.5021636E-02  0.0000000E+00  0.0000000E+00  0.8767724E-02  0.4999141E-02  0.5054898E-04  0.4323269E-04  0.0000000E+00  0.0000000E+00  0.0000000E+00  0.0000000E+00  0.3097901E-02  0.2649520E-02  0.0000000E+00  0.0000000E+00  0.7776755E-05  0.6651173E-05  0.3888430E-05  0.6651262E-05  0.0000000E+00  0.0000000E+00  0.7999033E-04  0.6841279E-04  0.0000000E+00  0.0000000E+00  0.0000000E+00  0.0000000E+00  0.0000000E+00  0.0000000E+00  0.0000000E+00  0.0000000E+00  0.0000000E+00  0.0000000E+00  0.4028375E-02  0.1722660E-02  0.0000000E+00  0.0000000E+00  0.4084445E-01  0.1164425E-01  0.0000000E+00  0.0000000E+00  0.0000000E+00  0.0000000E+00  0.0000000E+00  0.0000000E+00  0.0000000E+00  0.0000000E+00  0.0000000E+00  0.0000000E+00  0.0000000E+00  0.0000000E+00  0.0000000E+00  0.0000000E+00  0.0000000E+00  0.0000000E+00  0.0000000E+00  0.0000000E+00  0.0000000E+00  0.0000000E+00  0.9404349E-03  0.9404349E-03  0.0000000E+00  0.0000000E+00  0.0000000E+00  0.0000000E+00  0.5098777E-02  0.4360796E-02  0.0000000E+00  0.0000000E+00  0.4161296E-01  0.2372668E-01  0.0000000E+00  0.0000000E+00  0.0000000E+00  0.0000000E+00  0.0000000E+00  0.0000000E+00  0.2166378E-04  0.1852823E-04  0.0000000E+00  0.0000000E+00  0.0000000E+00  0.0000000E+00  0.0000000E+00  0.0000000E+00  0.0000000E+00  0.0000000E+00  0.0000000E+00  0.0000000E+00  0.4332750E-04  0.4332750E-04  0.7276857E-04  0.1244725E-03  0.2982949E-03  0.5102413E-03  0.5195993E-02  0.4443941E-02  0.3055144E-04  0.5225905E-04  0.3038934E-01  0.1732725E-01  0.3835046E-02  0.3279973E-02  0.5443731E-04  0.9311645E-04  0.3510654E-03  0.6005067E-03  0.4702147E-02  0.4021573E-02  0.3688412E-03  0.6309127E-03  0.5490385E-02  0.4695724E-02  0.7349056E-03  0.1257075E-02  0.1055411E-03  0.1805309E-03  0.8221116E-03  0.7031218E-03  0.0000000E+00  0.0000000E+00  0.0000000E+00  0.0000000E+00  0.0000000E+00  0.0000000E+00  0.0000000E+00  0.0000000E+00  0.0000000E+00  0.0000000E+00  0.0000000E+00  0.0000000E+00  0.0000000E+00  0.0000000E+00  0.0000000E+00  0.0000000E+00  0.0000000E+00  0.0000000E+00  0.0000000E+00  0.0000000E+00  0.0000000E+00  0.0000000E+00  0.0000000E+00  0.0000000E+00  0.0000000E+00  0.0000000E+00  0.0000000E+00  0.0000000E+00  0.0000000E+00  0.0000000E+00  0.0000000E+00  0.0000000E+00  0.0000000E+00  0.0000000E+00  0.0000000E+00  0.0000000E+00  0.0000000E+00  0.0000000E+00  0.0000000E+00  0.0000000E+00  0.0000000E+00  0.0000000E+00  0.1045194E-04  0.5225968E-05  0.0000000E+00  0.0000000E+00  0.0000000E+00  0.0000000E+00  0.1890821E-03  0.1890821E-03  0.0000000E+00  0.0000000E+00  0.0000000E+00  0.0000000E+00  0.7515848E-03  0.7515848E-03  0.0000000E+00  0.0000000E+00
  0.2309998E+01  0.0000000E+00  0.0000000E+00  0.0000000E+00  0.0000000E+00  0.0000000E+00  0.0000000E+00  0.0000000E+00  0.0000000E+00  0.0000000E+00  0.0000000E+00  0.1175402E-02  0.1175402E-02  0.3332939E-05  0.6665878E-05  0.6110308E-05  0.6110308E-05  0.3488994E-02  0.3488994E-02  0.0000000E+00  0.0000000E+00  0.2777444E-05  0.4750892E-05  0.6475819E-02  0.5538530E-02  0.0000000E+00  0.0000000E+00  0.9460411E-02  0.5394094E-02  0.1083192E-03  0.9264144E-04  0.0000000E+00  0.0000000E+00  0.0000000E+00  0.0000000E+00  0.3590054E-02  0.3070441E-02  0.0000000E+00  0.0000000E+00  0.1277607E-04  0.1092690E-04  0.5554863E-05  0.9501739E-05  0.0000000E+00  0.0000000E+00  0.1477591E-03  0.1263729E-03  0.0000000E+00  0.0000000E+00  0.0000000E+00  0.0000000E+00  0.0000000E+00  0.0000000E+00  0.0000000E+00  0.0000000E+00  0.0000000E+00  0.0000000E+00  0.4561642E-02  0.1950702E-02  0.0000000E+00  0.0000000E+00  0.4174211E-01  0.1190016E-01  0.0000000E+00  0.0000000E+00  0.0000000E+00  0.0000000E+00  0.0000000E+00  0.0000000E+00  0.2221950E-05  0.9501759E-06  0.0000000E+00  0.0000000E+00  0.0000000E+00  0.0000000E+00  0.0000000E+00  0.0000000E+00  0.0000000E+00  0.0000000E+00  0.0000000E+00  0.0000000E+00  0.0000000E+00  0.0000000E+00  0.1016536E-02  0.1016536E-02  0.0000000E+00  0.0000000E+00  0.0000000E+00  0.0000000E+00  0.5672033E-02  0.4851081E-02  0.0000000E+00  0.0000000E+00  0.4234009E-01  0.2414128E-01  0.0000000E+00  0.0000000E+00  0.0000000E+00  0.0000000E+00  0.0000000E+00  0.0000000E+00  0.4277199E-04  0.3658131E-04  0.0000000E+00  0.0000000E+00  0.0000000E+00  0.0000000E+00  0.0000000E+00  0.0000000E+00  0.0000000E+00  0.0000000E+00  0.0000000E+00  0.0000000E+00  0.5888101E-04  0.5888101E-04  0.9554364E-04  0.1634299E-03  0.4093949E-03  0.7002807E-03  0.5815910E-02  0.4974133E-02  0.5277076E-04  0.9026578E-04  0.3234965E-01  0.1844497E-01  0.4113347E-02  0.3517994E-02  0.8998808E-04  0.1539270E-03  0.4593830E-03  0.7857868E-03  0.5077101E-02  0.4342258E-02  0.4438310E-03  0.7591846E-03  0.5864786E-02  0.5015935E-02  0.8693342E-03  0.1487019E-02  0.1416478E-03  0.2422924E-03  0.9820901E-03  0.8399456E-03  0.0000000E+00  0.0000000E+00  0.0000000E+00  0.0000000E+00  0.0000000E+00  0.0000000E+00  0.0000000E+00  0.0000000E+00  0.0000000E+00  0.0000000E+00  0.0000000E+00  0.0000000E+00  0.0000000E+00  0.0000000E+00  0.0000000E+00  0.0000000E+00  0.0000000E+00  0.0000000E+00  0.0000000E+00  0.0000000E+00  0.0000000E+00  0.0000000E+00  0.0000000E+00  0.0000000E+00  0.0000000E+00  0.0000000E+00  0.0000000E+00  0.0000000E+00  0.0000000E+00  0.0000000E+00  0.0000000E+00  0.0000000E+00  0.0000000E+00  0.0000000E+00  0.0000000E+00  0.0000000E+00  0.0000000E+00  0.0000000E+00  0.0000000E+00  0.0000000E+00  0.0000000E+00  0.0000000E+00  0.3040567E-04  0.1520284E-04  0.0000000E+00  0.0000000E+00  0.0000000E+00  0.0000000E+00  0.2983496E-03  0.2983496E-03  0.0000000E+00  0.0000000E+00  0.0000000E+00  0.0000000E+00  0.8323483E-03  0.8323483E-03  0.0000000E+00  0.0000000E+00
  0.2339998E+01  0.0000000E+00  0.0000000E+00  0.0000000E+00  0.0000000E+00  0.0000000E+00  0.0000000E+00  0.0000000E+00  0.0000000E+00  0.0000000E+00  0.0000000E+00  0.1405375E-02  0.1405375E-02  0.1055423E-04  0.2110846E-04  0.1110969E-04  0.1110969E-04  0.3761181E-02  0.3761181E-02  0.0000000E+00  0.0000000E+00  0.5554854E-05  0.9501725E-05  0.7120738E-02  0.6090106E-02  0.0000000E+00  0.0000000E+00  0.1024031E-01  0.5838775E-02  0.1927531E-03  0.1648546E-03  0.0000000E+00  0.0000000E+00  0.0000000E+00  0.0000000E+00  0.4148875E-02  0.3548380E-02  0.0000000E+00  0.0000000E+00  0.2499656E-04  0.2137864E-04  0.1110972E-04  0.1900347E-04  0.0000000E+00  0.0000000E+00  0.2505239E-03  0.2142639E-03  0.0000000E+00  0.0000000E+00  0.0000000E+00  0.0000000E+00  0.0000000E+00  0.0000000E+00  0.0000000E+00  0.0000000E+00  0.0000000E+00  0.0000000E+00  0.5099348E-02  0.2180642E-02  0.0000000E+00  0.0000000E+00  0.4263644E-01  0.1215512E-01  0.0000000E+00  0.0000000E+00  0.0000000E+00  0.0000000E+00  0.0000000E+00  0.0000000E+00  0.5554884E-05  0.2375443E-05  0.0000000E+00  0.0000000E+00  0.0000000E+00  0.0000000E+00  0.0000000E+00  0.0000000E+00  0.0000000E+00  0.0000000E+00  0.0000000E+00  0.0000000E+00  0.0000000E+00  0.0000000E+00  0.1094860E-02  0.1094860E-02  0.0000000E+00  0.0000000E+00  0.0000000E+00  0.0000000E+00  0.6291401E-02  0.5380803E-02  0.0000000E+00  0.0000000E+00  0.4307888E-01  0.2456252E-01  0.0000000E+00  0.0000000E+00  0.0000000E+00  0.0000000E+00  0.0000000E+00  0.0000000E+00  0.7110140E-04  0.6081041E-04  0.0000000E+00  0.0000000E+00  0.0000000E+00  0.0000000E+00  0.0000000E+00  0.0000000E+00  0.0000000E+00  0.0000000E+00  0.0000000E+00  0.0000000E+00  0.7332355E-04  0.7332355E-04  0.1277616E-03  0.2185396E-03  0.5665927E-03  0.9691718E-03  0.6552483E-02  0.5604097E-02  0.7832296E-04  0.1339735E-03  0.3437382E-01  0.1959911E-01  0.4419979E-02  0.3780245E-02  0.1305382E-03  0.2232890E-03  0.6054735E-03  0.1035678E-02  0.5457607E-02  0.4667690E-02  0.5449284E-03  0.9321144E-03  0.6242515E-02  0.5338992E-02  0.1017646E-02  0.1740710E-02  0.1888642E-03  0.3230572E-03  0.1173731E-02  0.1003849E-02  0.0000000E+00  0.0000000E+00  0.0000000E+00  0.0000000E+00  0.0000000E+00  0.0000000E+00  0.0000000E+00  0.0000000E+00  0.0000000E+00  0.0000000E+00  0.0000000E+00  0.0000000E+00  0.0000000E+00  0.0000000E+00  0.0000000E+00  0.0000000E+00  0.0000000E+00  0.0000000E+00  0.0000000E+00  0.0000000E+00  0.0000000E+00  0.0000000E+00  0.0000000E+00  0.0000000E+00  0.0000000E+00  0.0000000E+00  0.0000000E+00  0.0000000E+00  0.0000000E+00  0.0000000E+00  0.0000000E+00  0.0000000E+00  0.0000000E+00  0.0000000E+00  0.0000000E+00  0.0000000E+00  0.0000000E+00  0.0000000E+00  0.0000000E+00  0.0000000E+00  0.0000000E+00  0.0000000E+00  0.8361536E-04  0.4180768E-04  0.0000000E+00  0.0000000E+00  0.0000000E+00  0.0000000E+00  0.4646287E-03  0.4646287E-03  0.0000000E+00  0.0000000E+00  0.9501824E-06  0.4750912E-06  0.9321150E-03  0.9321150E-03  0.0000000E+00  0.0000000E+00
  0.2369998E+01  0.0000000E+00  0.0000000E+00  0.0000000E+00  0.0000000E+00  0.0000000E+00  0.0000000E+00  0.0000000E+00  0.0000000E+00  0.0000000E+00  0.0000000E+00  0.1680896E-02  0.1680896E-02  0.2166379E-04  0.4332758E-04  0.2388582E-04  0.2388582E-04  0.4051136E-02  0.4051136E-02  0.0000000E+00  0.0000000E+00  0.8332242E-05  0.1425252E-04  0.7801765E-02  0.6672563E-02  0.0000000E+00  0.0000000E+00  0.1105964E-01  0.6305937E-02  0.3288473E-03  0.2812509E-03  0.0000000E+00  0.0000000E+00  0.0000000E+00  0.0000000E+00  0.4668249E-02  0.3992582E-02  0.0000000E+00  0.0000000E+00  0.4610515E-04  0.3943204E-04  0.1555361E-04  0.2660486E-04  0.0000000E+00  0.0000000E+00  0.4032818E-03  0.3449121E-03  0.0000000E+00  0.0000000E+00  0.0000000E+00  0.0000000E+00  0.0000000E+00  0.0000000E+00  0.0000000E+00  0.0000000E+00  0.0000000E+00  0.0000000E+00  0.5741489E-02  0.2455242E-02  0.0000000E+00  0.0000000E+00  0.4348522E-01  0.1239710E-01  0.0000000E+00  0.0000000E+00  0.0000000E+00  0.0000000E+00  0.0000000E+00  0.0000000E+00  0.1555357E-04  0.6651199E-05  0.0000000E+00  0.0000000E+00  0.0000000E+00  0.0000000E+00  0.0000000E+00  0.0000000E+00  0.0000000E+00  0.0000000E+00  0.0000000E+00  0.0000000E+00  0.0000000E+00  0.0000000E+00  0.1169850E-02  0.1169850E-02  0.0000000E+00  0.0000000E+00  0.5554830E-06  0.9501683E-06  0.6909654E-02  0.5909573E-02  0.0000000E+00  0.0000000E+00  0.4381156E-01  0.2498027E-01  0.0000000E+00  0.0000000E+00  0.0000000E+00  0.0000000E+00  0.0000000E+00  0.0000000E+00  0.1110962E-03  0.9501651E-04  0.0000000E+00  0.0000000E+00  0.0000000E+00  0.0000000E+00  0.0000000E+00  0.0000000E+00  0.0000000E+00  0.0000000E+00  0.0000000E+00  0.0000000E+00  0.8221123E-04  0.8221123E-04  0.1627572E-03  0.2784005E-03  0.7443464E-03  0.1273224E-02  0.7331834E-02  0.6270647E-02  0.1105408E-03  0.1890829E-03  0.3638912E-01  0.2074818E-01  0.4719937E-02  0.4036788E-02  0.1960850E-03  0.3354085E-03  0.7810057E-03  0.1335931E-02  0.5848115E-02  0.5001678E-02  0.6476927E-03  0.1107895E-02  0.6629688E-02  0.5670127E-02  0.1188179E-02  0.2032412E-02  0.2577426E-03  0.4408755E-03  0.1328716E-02  0.1136402E-02  0.0000000E+00  0.0000000E+00  0.0000000E+00  0.0000000E+00  0.0000000E+00  0.0000000E+00  0.0000000E+00  0.0000000E+00  0.0000000E+00  0.0000000E+00  0.0000000E+00  0.0000000E+00  0.0000000E+00  0.0000000E+00  0.0000000E+00  0.0000000E+00  0.0000000E+00  0.0000000E+00  0.0000000E+00  0.0000000E+00  0.0000000E+00  0.0000000E+00  0.0000000E+00  0.0000000E+00  0.0000000E+00  0.0000000E+00  0.0000000E+00  0.0000000E+00  0.0000000E+00  0.0000000E+00  0.0000000E+00  0.0000000E+00  0.0000000E+00  0.0000000E+00  0.0000000E+00  0.0000000E+00  0.6651148E-05  0.3325574E-05  0.0000000E+00  0.0000000E+00  0.0000000E+00  0.0000000E+00  0.1719812E-03  0.8599060E-04  0.0000000E+00  0.0000000E+00  0.1900358E-05  0.9501789E-06  0.7620308E-03  0.7620308E-03  0.0000000E+00  0.0000000E+00  0.2470435E-04  0.1235217E-04  0.1038534E-02  0.1038534E-02  0.0000000E+00  0.0000000E+00
  0.2399998E+01  0.0000000E+00  0.0000000E+00  0.0000000E+00  0.0000000E+00  0.0000000E+00  0.0000000E+00  0.0000000E+00  0.0000000E+00  0.0000000E+00  0.0000000E+00  0.1963085E-02  0.1963085E-02  0.4166118E-04  0.8332236E-04  0.4221641E-04  0.4221641E-04  0.4387202E-02  0.4387202E-02  0.5554787E-06  0.9501608E-06  0.1999744E-04  0.3420615E-04  0.8586659E-02  0.7343853E-02  0.0000000E+00  0.0000000E+00  0.1196897E-01  0.6824415E-02  0.5032654E-03  0.4304243E-03  0.0000000E+00  0.0000000E+00  0.0000000E+00  0.0000000E+00  0.5212624E-02  0.4458166E-02  0.0000000E+00  0.0000000E+00  0.8665539E-04  0.7411316E-04  0.2166394E-04  0.3705674E-04  0.0000000E+00  0.0000000E+00  0.5860394E-03  0.5012179E-03  0.0000000E+00  0.0000000E+00  0.0000000E+00  0.0000000E+00  0.0000000E+00  0.0000000E+00  0.0000000E+00  0.0000000E+00  0.0000000E+00  0.0000000E+00  0.6390298E-02  0.2732693E-02  0.0000000E+00  0.0000000E+00  0.4432178E-01  0.1263559E-01  0.0000000E+00  0.0000000E+00  0.0000000E+00  0.0000000E+00  0.0000000E+00  0.0000000E+00  0.3332944E-04  0.1425272E-04  0.0000000E+00  0.0000000E+00  0.0000000E+00  0.0000000E+00  0.0000000E+00  0.0000000E+00  0.0000000E+00  0.0000000E+00  0.0000000E+00  0.0000000E+00  0.0000000E+00  0.0000000E+00  0.1253173E-02  0.1253173E-02  0.0000000E+00  0.0000000E+00  0.5554830E-05  0.9501682E-05  0.7586242E-02  0.6488233E-02  0.0000000E+00  0.0000000E+00  0.4455479E-01  0.2540404E-01  0.0000000E+00  0.0000000E+00  0.0000000E+00  0.0000000E+00  0.0000000E+00  0.0000000E+00  0.1627558E-03  0.1391991E-03  0.0000000E+00  0.0000000E+00  0.0000000E+00  0.0000000E+00  0.0000000E+00  0.0000000E+00  0.0000000E+00  0.0000000E+00  0.0000000E+00  0.0000000E+00  0.8998801E-04  0.8998801E-04  0.2116400E-03  0.3620159E-03  0.9532062E-03  0.1630484E-02  0.8170062E-02  0.6987552E-02  0.1716440E-03  0.2936016E-03  0.3840663E-01  0.2189852E-01  0.5107660E-02  0.4368393E-02  0.2782964E-03  0.4760333E-03  0.9643092E-03  0.1649476E-02  0.6264727E-02  0.5357991E-02  0.7465706E-03  0.1277028E-02  0.6997965E-02  0.5985102E-02  0.1365375E-02  0.2335510E-02  0.3488419E-03  0.5967033E-03  0.1516463E-02  0.1296975E-02  0.0000000E+00  0.0000000E+00  0.0000000E+00  0.0000000E+00  0.0000000E+00  0.0000000E+00  0.0000000E+00  0.0000000E+00  0.0000000E+00  0.0000000E+00  0.0000000E+00  0.0000000E+00  0.0000000E+00  0.0000000E+00  0.0000000E+00  0.0000000E+00  0.9501636E-06  0.4750818E-06  0.0000000E+00  0.0000000E+00  0.0000000E+00  0.0000000E+00  0.0000000E+00  0.0000000E+00  0.0000000E+00  0.0000000E+00  0.0000000E+00  0.0000000E+00  0.0000000E+00  0.0000000E+00  0.9501697E-06  0.4750848E-06  0.0000000E+00  0.0000000E+00  0.0000000E+00  0.0000000E+00  0.2660460E-04  0.1330230E-04  0.0000000E+00  0.0000000E+00  0.0000000E+00  0.0000000E+00  0.3487145E-03  0.1743573E-03  0.0000000E+00  0.0000000E+00  0.3040540E-04  0.1520270E-04  0.1108843E-02  0.1108843E-02  0.0000000E+00  0.0000000E+00  0.1387237E-03  0.6936186E-04  0.1141152E-02  0.1141152E-02  0.0000000E+00  0.0000000E+00
  0.2429998E+01  0.0000000E+00  0.0000000E+00  0.0000000E+00  0.0000000E+00  0.0000000E+00  0.0000000E+00  0.0000000E+00  0.0000000E+00  0.0000000E+00  0.0000000E+00  0.2276374E-02  0.2276374E-02  0.6999062E-04  0.1399812E-03  0.6554728E-04  0.6554728E-04  0.4717160E-02  0.4717160E-02  0.1110955E-05  0.1900317E-05  0.3499570E-04  0.5986108E-04  0.9389324E-02  0.8030344E-02  0.0000000E+00  0.0000000E+00  0.1294162E-01  0.7378993E-02  0.7371214E-03  0.6304327E-03  0.0000000E+00  0.0000000E+00  0.0000000E+00  0.0000000E+00  0.5737000E-02  0.4906645E-02  0.0000000E+00  0.0000000E+00  0.1366491E-03  0.1168709E-03  0.2777431E-04  0.4750869E-04  0.0000000E+00  0.0000000E+00  0.8193420E-03  0.7007531E-03  0.0000000E+00  0.0000000E+00  0.0000000E+00  0.0000000E+00  0.0000000E+00  0.0000000E+00  0.0000000E+00  0.0000000E+00  0.0000000E+00  0.0000000E+00  0.7035770E-02  0.3008718E-02  0.0000000E+00  0.0000000E+00  0.4531609E-01  0.1291906E-01  0.0000000E+00  0.0000000E+00  0.0000000E+00  0.0000000E+00  0.0000000E+00  0.0000000E+00  0.9221101E-04  0.3943234E-04  0.0000000E+00  0.0000000E+00  0.0000000E+00  0.0000000E+00  0.0000000E+00  0.0000000E+00  0.0000000E+00  0.0000000E+00  0.0000000E+00  0.0000000E+00  0.0000000E+00  0.0000000E+00  0.1320942E-02  0.1320942E-02  0.0000000E+00  0.0000000E+00  0.4110573E-04  0.7031243E-04  0.8277815E-02  0.7079710E-02  0.0000000E+00  0.0000000E+00  0.4531303E-01  0.2583637E-01  0.0000000E+00  0.0000000E+00  0.0000000E+00  0.0000000E+00  0.0000000E+00  0.0000000E+00  0.2227481E-03  0.1905082E-03  0.0000000E+00  0.0000000E+00  0.0000000E+00  0.0000000E+00  0.0000000E+00  0.0000000E+00  0.0000000E+00  0.0000000E+00  0.0000000E+00  0.0000000E+00  0.1044302E-03  0.1044302E-03  0.2699659E-03  0.4617837E-03  0.1182060E-02  0.2021945E-02  0.9029955E-02  0.7722986E-02  0.2271924E-03  0.3886185E-03  0.4048137E-01  0.2308148E-01  0.5480946E-02  0.4687651E-02  0.3666176E-03  0.6271091E-03  0.1199832E-02  0.2052345E-02  0.6731899E-02  0.5757546E-02  0.8843279E-03  0.1512666E-02  0.7365139E-02  0.6299132E-02  0.1548684E-02  0.2649066E-02  0.4399422E-03  0.7525326E-03  0.1725884E-02  0.1476085E-02  0.0000000E+00  0.0000000E+00  0.0000000E+00  0.0000000E+00  0.0000000E+00  0.0000000E+00  0.0000000E+00  0.0000000E+00  0.0000000E+00  0.0000000E+00  0.0000000E+00  0.0000000E+00  0.0000000E+00  0.0000000E+00  0.0000000E+00  0.0000000E+00  0.1900328E-05  0.9501641E-06  0.0000000E+00  0.0000000E+00  0.0000000E+00  0.0000000E+00  0.4750844E-05  0.4750844E-05  0.0000000E+00  0.0000000E+00  0.0000000E+00  0.0000000E+00  0.0000000E+00  0.0000000E+00  0.1900331E-05  0.9501653E-06  0.0000000E+00  0.0000000E+00  0.0000000E+00  0.0000000E+00  0.1197204E-03  0.5986018E-04  0.0000000E+00  0.0000000E+00  0.0000000E+00  0.0000000E+00  0.6546712E-03  0.3273356E-03  0.0000000E+00  0.0000000E+00  0.1206718E-03  0.6033592E-04  0.1552575E-02  0.1552575E-02  0.0000000E+00  0.0000000E+00  0.6432665E-03  0.3216332E-03  0.1239969E-02  0.1239969E-02  0.0000000E+00  0.0000000E+00
  0.2459998E+01  0.0000000E+00  0.0000000E+00  0.0000000E+00  0.0000000E+00  0.0000000E+00  0.0000000E+00  0.0000000E+00  0.0000000E+00  0.0000000E+00  0.0000000E+00  0.2598554E-02  0.2598554E-02  0.1249833E-03  0.2499666E-03  0.1094310E-03  0.1094310E-03  0.5038786E-02  0.5038786E-02  0.1666439E-05  0.2850488E-05  0.5665957E-04  0.9691770E-04  0.1021199E-01  0.8733938E-02  0.0000000E+00  0.0000000E+00  0.1406370E-01  0.8018777E-02  0.9943094E-03  0.8503962E-03  0.0000000E+00  0.0000000E+00  0.0000000E+00  0.0000000E+00  0.6266374E-02  0.5359399E-02  0.0000000E+00  0.0000000E+00  0.2066393E-03  0.1767310E-03  0.3332920E-04  0.5701047E-04  0.5554843E-06  0.9501705E-06  0.1149850E-02  0.9834244E-03  0.0000000E+00  0.0000000E+00  0.0000000E+00  0.0000000E+00  0.0000000E+00  0.0000000E+00  0.0000000E+00  0.0000000E+00  0.0000000E+00  0.0000000E+00  0.7721229E-02  0.3301841E-02  0.0000000E+00  0.0000000E+00  0.4635596E-01  0.1321551E-01  0.0000000E+00  0.0000000E+00  0.0000000E+00  0.0000000E+00  0.0000000E+00  0.0000000E+00  0.1988635E-03  0.8504029E-04  0.0000000E+00  0.0000000E+00  0.0000000E+00  0.0000000E+00  0.0000000E+00  0.0000000E+00  0.0000000E+00  0.0000000E+00  0.0000000E+00  0.0000000E+00  0.0000000E+00  0.0000000E+00  0.1388712E-02  0.1388712E-02  0.0000000E+00  0.0000000E+00  0.1394257E-03  0.2384913E-03  0.9022161E-02  0.7716322E-02  0.0000000E+00  0.0000000E+00  0.4610625E-01  0.2628865E-01  0.0000000E+00  0.0000000E+00  0.0000000E+00  0.0000000E+00  0.0000000E+00  0.0000000E+00  0.2971827E-03  0.2541695E-03  0.0000000E+00  0.0000000E+00  0.0000000E+00  0.0000000E+00  0.0000000E+00  0.0000000E+00  0.0000000E+00  0.0000000E+00  0.0000000E+00  0.0000000E+00  0.1188730E-03  0.1188730E-03  0.3410681E-03  0.5834058E-03  0.1451472E-02  0.2482781E-02  0.9929287E-02  0.8492152E-02  0.2938499E-03  0.5026379E-03  0.4255388E-01  0.2426318E-01  0.5864228E-02  0.5015458E-02  0.4816036E-03  0.8237956E-03  0.1452021E-02  0.2483720E-02  0.7182958E-02  0.6143319E-02  0.1016532E-02  0.1738805E-02  0.7769529E-02  0.6644991E-02  0.1734216E-02  0.2966423E-02  0.5627019E-03  0.9625164E-03  0.1936415E-02  0.1656144E-02  0.0000000E+00  0.0000000E+00  0.0000000E+00  0.0000000E+00  0.0000000E+00  0.0000000E+00  0.0000000E+00  0.0000000E+00  0.0000000E+00  0.0000000E+00  0.0000000E+00  0.0000000E+00  0.0000000E+00  0.0000000E+00  0.0000000E+00  0.0000000E+00  0.4750812E-05  0.2375406E-05  0.0000000E+00  0.0000000E+00  0.0000000E+00  0.0000000E+00  0.9501688E-05  0.9501688E-05  0.0000000E+00  0.0000000E+00  0.0000000E+00  0.0000000E+00  0.0000000E+00  0.0000000E+00  0.1900331E-05  0.9501653E-06  0.0000000E+00  0.0000000E+00  0.0000000E+00  0.0000000E+00  0.4551332E-03  0.2275666E-03  0.0000000E+00  0.0000000E+00  0.0000000E+00  0.0000000E+00  0.1001482E-02  0.5007409E-03  0.0000000E+00  0.0000000E+00  0.5453931E-03  0.2726965E-03  0.2054264E-02  0.2054264E-02  0.0000000E+00  0.0000000E+00  0.2263311E-02  0.1131656E-02  0.1315032E-02  0.1315032E-02  0.0000000E+00  0.0000000E+00
  0.2489998E+01  0.0000000E+00  0.0000000E+00  0.0000000E+00  0.0000000E+00  0.0000000E+00  0.0000000E+00  0.0000000E+00  0.0000000E+00  0.0000000E+00  0.0000000E+00  0.2929618E-02  0.2929618E-02  0.1899753E-03  0.3799506E-03  0.1660901E-03  0.1660901E-03  0.5391514E-02  0.5391514E-02  0.5554784E-05  0.9501605E-05  0.1088753E-03  0.1862341E-03  0.1109021E-01  0.9485045E-02  0.0000000E+00  0.0000000E+00  0.1521077E-01  0.8672806E-02  0.1314824E-02  0.1124520E-02  0.0000000E+00  0.0000000E+00  0.0000000E+00  0.0000000E+00  0.6769092E-02  0.5789355E-02  0.0000000E+00  0.0000000E+00  0.2944057E-03  0.2517944E-03  0.4110613E-04  0.7031312E-04  0.5554843E-06  0.9501705E-06  0.1512579E-02  0.1293653E-02  0.0000000E+00  0.0000000E+00  0.0000000E+00  0.0000000E+00  0.0000000E+00  0.0000000E+00  0.0000000E+00  0.0000000E+00  0.0000000E+00  0.0000000E+00  0.8458910E-02  0.3617297E-02  0.0000000E+00  0.0000000E+00  0.4741693E-01  0.1351798E-01  0.0000000E+00  0.0000000E+00  0.0000000E+00  0.0000000E+00  0.0000000E+00  0.0000000E+00  0.3610651E-03  0.1544028E-03  0.0000000E+00  0.0000000E+00  0.0000000E+00  0.0000000E+00  0.1110969E-05  0.9501711E-06  0.0000000E+00  0.0000000E+00  0.0000000E+00  0.0000000E+00  0.0000000E+00  0.0000000E+00  0.1458703E-02  0.1458703E-02  0.0000000E+00  0.0000000E+00  0.4532730E-03  0.7753354E-03  0.9802609E-02  0.8383811E-02  0.0000000E+00  0.0000000E+00  0.4698558E-01  0.2679002E-01  0.0000000E+00  0.0000000E+00  0.0000000E+00  0.0000000E+00  0.0000000E+00  0.0000000E+00  0.3938365E-03  0.3368339E-03  0.0000000E+00  0.0000000E+00  0.5554822E-06  0.4750835E-06  0.0000000E+00  0.0000000E+00  0.0000000E+00  0.0000000E+00  0.1110977E-05  0.9501777E-06  0.1455363E-03  0.1455363E-03  0.4243905E-03  0.7259311E-03  0.1788651E-02  0.3059534E-02  0.1094304E-01  0.9359181E-02  0.3938355E-03  0.6736660E-03  0.4470359E-01  0.2548889E-01  0.6259735E-02  0.5353720E-02  0.6282463E-03  0.1074632E-02  0.1725318E-02  0.2951201E-02  0.7655113E-02  0.6547137E-02  0.1165403E-02  0.1993453E-02  0.8121154E-02  0.6945723E-02  0.1906418E-02  0.3260978E-02  0.6899070E-03  0.1180104E-02  0.2150272E-02  0.1839048E-02  0.0000000E+00  0.0000000E+00  0.0000000E+00  0.0000000E+00  0.0000000E+00  0.0000000E+00  0.0000000E+00  0.0000000E+00  0.0000000E+00  0.0000000E+00  0.0000000E+00  0.0000000E+00  0.0000000E+00  0.0000000E+00  0.0000000E+00  0.0000000E+00  0.1235214E-04  0.6176072E-05  0.0000000E+00  0.0000000E+00  0.0000000E+00  0.0000000E+00  0.1520273E-04  0.1520273E-04  0.0000000E+00  0.0000000E+00  0.0000000E+00  0.0000000E+00  0.0000000E+00  0.0000000E+00  0.1900331E-05  0.9501653E-06  0.0000000E+00  0.0000000E+00  0.0000000E+00  0.0000000E+00  0.1349241E-02  0.6746206E-03  0.0000000E+00  0.0000000E+00  0.0000000E+00  0.0000000E+00  0.1499373E-02  0.7496863E-03  0.0000000E+00  0.0000000E+00  0.1716955E-02  0.8584773E-03  0.2718432E-02  0.2718432E-02  0.0000000E+00  0.0000000E+00  0.5748541E-02  0.2874271E-02  0.1391045E-02  0.1391045E-02  0.0000000E+00  0.0000000E+00
  0.2519998E+01  0.0000000E+00  0.0000000E+00  0.0000000E+00  0.0000000E+00  0.0000000E+00  0.0000000E+00  0.0000000E+00  0.0000000E+00  0.0000000E+00  0.0000000E+00  0.3256247E-02  0.3256247E-02  0.2544115E-03  0.5088230E-03  0.2288589E-03  0.2288589E-03  0.5732030E-02  0.5732030E-02  0.1444244E-04  0.2470417E-04  0.1849764E-03  0.3164070E-03  0.1196231E-01  0.1023093E-01  0.0000000E+00  0.0000000E+00  0.1639840E-01  0.9349963E-02  0.1676999E-02  0.1434275E-02  0.0000000E+00  0.0000000E+00  0.1110963E-05  0.1900332E-05  0.7248473E-02  0.6199352E-02  0.1110950E-05  0.1900310E-05  0.3893934E-03  0.3330339E-03  0.4999392E-04  0.8551592E-04  0.1110965E-05  0.1900335E-05  0.1940302E-02  0.1659469E-02  0.0000000E+00  0.0000000E+00  0.0000000E+00  0.0000000E+00  0.0000000E+00  0.0000000E+00  0.0000000E+00  0.0000000E+00  0.3332934E-05  0.2850536E-05  0.9212145E-02  0.3939404E-02  0.0000000E+00  0.0000000E+00  0.4850345E-01  0.1382774E-01  0.1110962E-05  0.4750824E-06  0.0000000E+00  0.0000000E+00  0.0000000E+00  0.0000000E+00  0.5888073E-03  0.2517926E-03  0.0000000E+00  0.0000000E+00  0.0000000E+00  0.0000000E+00  0.1110969E-05  0.9501711E-06  0.0000000E+00  0.0000000E+00  0.0000000E+00  0.0000000E+00  0.0000000E+00  0.0000000E+00  0.1531472E-02  0.1531472E-02  0.0000000E+00  0.0000000E+00  0.1200948E-02  0.2054252E-02  0.1055252E-01  0.9025180E-02  0.0000000E+00  0.0000000E+00  0.4785436E-01  0.2728537E-01  0.1666450E-05  0.1425253E-05  0.0000000E+00  0.0000000E+00  0.0000000E+00  0.0000000E+00  0.5171534E-03  0.4423023E-03  0.0000000E+00  0.0000000E+00  0.2221926E-05  0.1900332E-05  0.0000000E+00  0.0000000E+00  0.0000000E+00  0.0000000E+00  0.2777441E-05  0.2375443E-05  0.1577568E-03  0.1577568E-03  0.5260435E-03  0.8998112E-03  0.2183600E-02  0.3735105E-02  0.1191236E-01  0.1018820E-01  0.5032657E-03  0.8608491E-03  0.4696162E-01  0.2677636E-01  0.6668574E-02  0.5703385E-02  0.7926661E-03  0.1355876E-02  0.2025835E-02  0.3465243E-02  0.8126157E-02  0.6950004E-02  0.1319274E-02  0.2256653E-02  0.8512214E-02  0.7280182E-02  0.2090286E-02  0.3575489E-02  0.8132242E-03  0.1391041E-02  0.2385241E-02  0.2040009E-02  0.0000000E+00  0.0000000E+00  0.0000000E+00  0.0000000E+00  0.0000000E+00  0.0000000E+00  0.0000000E+00  0.0000000E+00  0.0000000E+00  0.0000000E+00  0.0000000E+00  0.0000000E+00  0.0000000E+00  0.0000000E+00  0.0000000E+00  0.0000000E+00  0.3420569E-04  0.1710285E-04  0.0000000E+00  0.0000000E+00  0.0000000E+00  0.0000000E+00  0.2660482E-04  0.2660482E-04  0.0000000E+00  0.0000000E+00  0.0000000E+00  0.0000000E+00  0.0000000E+00  0.0000000E+00  0.3800672E-05  0.1900336E-05  0.0000000E+00  0.0000000E+00  0.0000000E+00  0.0000000E+00  0.3247631E-02  0.1623815E-02  0.0000000E+00  0.0000000E+00  0.0000000E+00  0.0000000E+00  0.2122675E-02  0.1061337E-02  0.1900341E-05  0.1900341E-05  0.4271956E-02  0.2135978E-02  0.3394953E-02  0.3394953E-02  0.0000000E+00  0.0000000E+00  0.1158163E-01  0.5790815E-02  0.1476560E-02  0.1476560E-02  0.0000000E+00  0.0000000E+00
  0.2549998E+01  0.0000000E+00  0.0000000E+00  0.0000000E+00  0.0000000E+00  0.0000000E+00  0.0000000E+00  0.0000000E+00  0.0000000E+00  0.0000000E+00  0.0000000E+00  0.3593978E-02  0.3593978E-02  0.3371793E-03  0.6743585E-03  0.3021836E-03  0.3021836E-03  0.6101985E-02  0.6101985E-02  0.2721854E-04  0.4655802E-04  0.2882990E-03  0.4931430E-03  0.1285608E-01  0.1099533E-01  0.0000000E+00  0.0000000E+00  0.1767766E-01  0.1007937E-01  0.2040840E-02  0.1745455E-02  0.0000000E+00  0.0000000E+00  0.1666445E-05  0.2850498E-05  0.7721188E-02  0.6603647E-02  0.1666434E-05  0.2850479E-05  0.5166007E-03  0.4418295E-03  0.5665970E-04  0.9691792E-04  0.5554817E-05  0.9501661E-05  0.2437458E-02  0.2084668E-02  0.0000000E+00  0.0000000E+00  0.0000000E+00  0.0000000E+00  0.0000000E+00  0.0000000E+00  0.0000000E+00  0.0000000E+00  0.2221957E-04  0.1900358E-04  0.1000981E-01  0.4280512E-02  0.0000000E+00  0.0000000E+00  0.4957443E-01  0.1413306E-01  0.4443863E-05  0.1900336E-05  0.0000000E+00  0.0000000E+00  0.0000000E+00  0.0000000E+00  0.8821091E-03  0.3772177E-03  0.0000000E+00  0.0000000E+00  0.2221929E-05  0.9501670E-06  0.6665782E-05  0.5700998E-05  0.0000000E+00  0.0000000E+00  0.0000000E+00  0.0000000E+00  0.0000000E+00  0.0000000E+00  0.1614794E-02  0.1614794E-02  0.0000000E+00  0.0000000E+00  0.2588542E-02  0.4427769E-02  0.1143685E-01  0.9781516E-02  0.0000000E+00  0.0000000E+00  0.4876924E-01  0.2780702E-01  0.2777408E-05  0.2375415E-05  0.0000000E+00  0.0000000E+00  0.0000000E+00  0.0000000E+00  0.6660220E-03  0.5696241E-03  0.0000000E+00  0.0000000E+00  0.1055415E-04  0.9026575E-05  0.0000000E+00  0.0000000E+00  0.0000000E+00  0.0000000E+00  0.6110358E-05  0.5225965E-05  0.1810874E-03  0.1810874E-03  0.6399181E-03  0.1094597E-02  0.2667977E-02  0.4563644E-02  0.1293779E-01  0.1106521E-01  0.6126952E-03  0.1048031E-02  0.4929299E-01  0.2810565E-01  0.7099629E-02  0.6072051E-02  0.9787534E-03  0.1674183E-02  0.2329677E-02  0.3984974E-02  0.8614987E-02  0.7368081E-02  0.1494254E-02  0.2555960E-02  0.8882166E-02  0.7596589E-02  0.2313036E-02  0.3956509E-02  0.9782028E-03  0.1673242E-02  0.2623540E-02  0.2243817E-02  0.0000000E+00  0.0000000E+00  0.0000000E+00  0.0000000E+00  0.9501823E-06  0.4750911E-06  0.0000000E+00  0.0000000E+00  0.9501625E-06  0.3167208E-06  0.0000000E+00  0.0000000E+00  0.0000000E+00  0.0000000E+00  0.0000000E+00  0.0000000E+00  0.6841208E-04  0.3420604E-04  0.0000000E+00  0.0000000E+00  0.0000000E+00  0.0000000E+00  0.4370796E-04  0.4370796E-04  0.0000000E+00  0.0000000E+00  0.0000000E+00  0.0000000E+00  0.0000000E+00  0.0000000E+00  0.1235221E-04  0.6176105E-05  0.0000000E+00  0.0000000E+00  0.0000000E+00  0.0000000E+00  0.6527585E-02  0.3263792E-02  0.0000000E+00  0.0000000E+00  0.0000000E+00  0.0000000E+00  0.2833400E-02  0.1416700E-02  0.9501674E-05  0.9501674E-05  0.8750145E-02  0.4375073E-02  0.4111376E-02  0.4111376E-02  0.0000000E+00  0.0000000E+00  0.1987559E-01  0.9937796E-02  0.1555424E-02  0.1555424E-02  0.0000000E+00  0.0000000E+00
  0.2579998E+01  0.0000000E+00  0.0000000E+00  0.0000000E+00  0.0000000E+00  0.0000000E+00  0.0000000E+00  0.0000000E+00  0.0000000E+00  0.0000000E+00  0.0000000E+00  0.3921712E-02  0.3921712E-02  0.4316097E-03  0.8632193E-03  0.3938386E-03  0.3938386E-03  0.6449162E-02  0.6449162E-02  0.5943659E-04  0.1016679E-03  0.4760512E-03  0.8142981E-03  0.1379485E-01  0.1179823E-01  0.1111003E-05  0.1900400E-05  0.1908248E-01  0.1088036E-01  0.2456896E-02  0.2101293E-02  0.0000000E+00  0.0000000E+00  0.5554812E-05  0.9501652E-05  0.8176677E-02  0.6993211E-02  0.2221915E-05  0.3800644E-05  0.6704664E-03  0.5734252E-03  0.6443647E-04  0.1102203E-03  0.8887700E-05  0.1520265E-04  0.3003496E-02  0.2568779E-02  0.0000000E+00  0.0000000E+00  0.0000000E+00  0.0000000E+00  0.0000000E+00  0.0000000E+00  0.0000000E+00  0.0000000E+00  0.1088756E-03  0.9311730E-04  0.1082970E-01  0.4631122E-02  0.0000000E+00  0.0000000E+00  0.5074428E-01  0.1446657E-01  0.9998716E-05  0.4275766E-05  0.0000000E+00  0.0000000E+00  0.0000000E+00  0.0000000E+00  0.1279833E-02  0.5472971E-03  0.0000000E+00  0.0000000E+00  0.1222059E-04  0.5225910E-05  0.8887699E-05  0.7601322E-05  0.0000000E+00  0.0000000E+00  0.0000000E+00  0.0000000E+00  0.2221922E-05  0.2221922E-05  0.1710337E-02  0.1710337E-02  0.0000000E+00  0.0000000E+00  0.4741618E-02  0.8110663E-02  0.1237839E-01  0.1058679E-01  0.0000000E+00  0.0000000E+00  0.4974578E-01  0.2836382E-01  0.1166511E-04  0.9976739E-05  0.0000000E+00  0.0000000E+00  0.0000000E+00  0.0000000E+00  0.8032254E-03  0.6869693E-03  0.0000000E+00  0.0000000E+00  0.2832958E-04  0.2422925E-04  0.0000000E+00  0.0000000E+00  0.0000000E+00  0.0000000E+00  0.1499811E-04  0.1282733E-04  0.2066393E-03  0.2066393E-03  0.7804573E-03  0.1334993E-02  0.3332883E-02  0.5700985E-02  0.1398821E-01  0.1196360E-01  0.7337901E-03  0.1255167E-02  0.5172433E-01  0.2949194E-01  0.7556796E-02  0.6463049E-02  0.1172620E-02  0.2005796E-02  0.2631863E-02  0.4501870E-02  0.9091582E-02  0.7775696E-02  0.1671453E-02  0.2859064E-02  0.9216558E-02  0.7882582E-02  0.2534671E-02  0.4335622E-02  0.1152625E-02  0.1971596E-02  0.2855177E-02  0.2441928E-02  0.0000000E+00  0.0000000E+00  0.0000000E+00  0.0000000E+00  0.2850560E-05  0.1425280E-05  0.0000000E+00  0.0000000E+00  0.2850481E-05  0.9501604E-06  0.0000000E+00  0.0000000E+00  0.0000000E+00  0.0000000E+00  0.0000000E+00  0.0000000E+00  0.1358734E-03  0.6793668E-04  0.0000000E+00  0.0000000E+00  0.0000000E+00  0.0000000E+00  0.7221319E-04  0.7221319E-04  0.0000000E+00  0.0000000E+00  0.0000000E+00  0.0000000E+00  0.0000000E+00  0.0000000E+00  0.2280402E-04  0.1140201E-04  0.0000000E+00  0.0000000E+00  0.0000000E+00  0.0000000E+00  0.1121191E-01  0.5605957E-02  0.0000000E+00  0.0000000E+00  0.0000000E+00  0.0000000E+00  0.3749365E-02  0.1874683E-02  0.3800646E-04  0.3800646E-04  0.1508113E-01  0.7540565E-02  0.4921868E-02  0.4921868E-02  0.0000000E+00  0.0000000E+00  0.2992648E-01  0.1496324E-01  0.1634289E-02  0.1634289E-02  0.0000000E+00  0.0000000E+00
  0.2609998E+01  0.0000000E+00  0.0000000E+00  0.0000000E+00  0.0000000E+00  0.0000000E+00  0.0000000E+00  0.0000000E+00  0.0000000E+00  0.0000000E+00  0.0000000E+00  0.4259448E-02  0.4259448E-02  0.5588150E-03  0.1117630E-02  0.4838282E-03  0.4838282E-03  0.6782450E-02  0.6782450E-02  0.1083191E-03  0.1852826E-03  0.7487908E-03  0.1280826E-02  0.1474639E-01  0.1261205E-01  0.7776785E-05  0.1330239E-04  0.2049840E-01  0.1168768E-01  0.2878504E-02  0.2461878E-02  0.0000000E+00  0.0000000E+00  0.7221254E-05  0.1235214E-04  0.8642167E-02  0.7391327E-02  0.6110289E-05  0.1045181E-04  0.8360002E-03  0.7150001E-03  0.7332430E-04  0.1254231E-03  0.1333159E-04  0.2280404E-04  0.3631745E-02  0.3106098E-02  0.0000000E+00  0.0000000E+00  0.3332942E-05  0.1666471E-05  0.0000000E+00  0.0000000E+00  0.0000000E+00  0.0000000E+00  0.3399570E-03  0.2907527E-03  0.1163515E-01  0.4975555E-02  0.0000000E+00  0.0000000E+00  0.5199300E-01  0.1482256E-01  0.1555349E-04  0.6651161E-05  0.0000000E+00  0.0000000E+00  0.0000000E+00  0.0000000E+00  0.1731993E-02  0.7406548E-03  0.0000000E+00  0.0000000E+00  0.4110618E-04  0.1757830E-04  0.1999726E-04  0.1710292E-04  0.0000000E+00  0.0000000E+00  0.1110968E-05  0.4750848E-06  0.3332887E-05  0.3332887E-05  0.1800880E-02  0.1800880E-02  0.0000000E+00  0.0000000E+00  0.7563489E-02  0.1293755E-01  0.1338881E-01  0.1145096E-01  0.0000000E+00  0.0000000E+00  0.5081008E-01  0.2897066E-01  0.3832819E-04  0.3278068E-04  0.0000000E+00  0.0000000E+00  0.0000000E+00  0.0000000E+00  0.9420960E-03  0.8057401E-03  0.0000000E+00  0.0000000E+00  0.6276957E-04  0.5368450E-04  0.1666452E-05  0.2850510E-05  0.0000000E+00  0.0000000E+00  0.3332920E-04  0.2850524E-04  0.2288586E-03  0.2288586E-03  0.9071066E-03  0.1551630E-02  0.4096120E-02  0.7006521E-02  0.1506585E-01  0.1288526E-01  0.8571076E-03  0.1466105E-02  0.5435786E-01  0.3099352E-01  0.8026722E-02  0.6864960E-02  0.1370929E-02  0.2345010E-02  0.2927933E-02  0.5008307E-02  0.9604841E-02  0.8214667E-02  0.1826992E-02  0.3125117E-02  0.9567066E-02  0.8182358E-02  0.2801304E-02  0.4791705E-02  0.1353157E-02  0.2314610E-02  0.3117361E-02  0.2666164E-02  0.0000000E+00  0.0000000E+00  0.0000000E+00  0.0000000E+00  0.2850560E-05  0.1425280E-05  0.0000000E+00  0.0000000E+00  0.4750807E-05  0.1583602E-05  0.0000000E+00  0.0000000E+00  0.0000000E+00  0.0000000E+00  0.0000000E+00  0.0000000E+00  0.2356406E-03  0.1178203E-03  0.0000000E+00  0.0000000E+00  0.0000000E+00  0.0000000E+00  0.1244721E-03  0.1244721E-03  0.0000000E+00  0.0000000E+00  0.0000000E+00  0.0000000E+00  0.0000000E+00  0.0000000E+00  0.3800662E-04  0.1900331E-04  0.0000000E+00  0.0000000E+00  0.0000000E+00  0.0000000E+00  0.1678370E-01  0.8391852E-02  0.0000000E+00  0.0000000E+00  0.0000000E+00  0.0000000E+00  0.4800252E-02  0.2400126E-02  0.1054681E-03  0.1054681E-03  0.2314612E-01  0.1157306E-01  0.5725710E-02  0.5725710E-02  0.0000000E+00  0.0000000E+00  0.4072138E-01  0.2036069E-01  0.1749259E-02  0.1749259E-02  0.0000000E+00  0.0000000E+00
  0.2639998E+01  0.0000000E+00  0.0000000E+00  0.0000000E+00  0.0000000E+00  0.0000000E+00  0.0000000E+00  0.0000000E+00  0.0000000E+00  0.0000000E+00  0.0000000E+00  0.4631625E-02  0.4631625E-02  0.6943521E-03  0.1388704E-02  0.5993680E-03  0.5993680E-03  0.7152960E-02  0.7152960E-02  0.1749762E-03  0.2993015E-03  0.1109855E-02  0.1898436E-02  0.1571237E-01  0.1343822E-01  0.1333161E-04  0.2280407E-04  0.2199709E-01  0.1254220E-01  0.3313441E-02  0.2833864E-02  0.5554812E-06  0.9501653E-06  0.1333153E-04  0.2280393E-04  0.9118226E-02  0.7798483E-02  0.9998647E-05  0.1710295E-04  0.1029311E-02  0.8803321E-03  0.8387843E-04  0.1434763E-03  0.1944191E-04  0.3325591E-04  0.4333320E-02  0.3706129E-02  0.0000000E+00  0.0000000E+00  0.3332942E-05  0.1666471E-05  0.0000000E+00  0.0000000E+00  0.0000000E+00  0.0000000E+00  0.8876621E-03  0.7591846E-03  0.1248281E-01  0.5338044E-02  0.0000000E+00  0.0000000E+00  0.5332727E-01  0.1520295E-01  0.4332748E-04  0.1852820E-04  0.0000000E+00  0.0000000E+00  0.0000000E+00  0.0000000E+00  0.2287471E-02  0.9781946E-03  0.0000000E+00  0.0000000E+00  0.1044310E-03  0.4465799E-04  0.2666304E-04  0.2280392E-04  0.0000000E+00  0.0000000E+00  0.1110968E-05  0.4750848E-06  0.9998650E-05  0.9998650E-05  0.1896424E-02  0.1896424E-02  0.5554818E-06  0.9501663E-06  0.1100584E-01  0.1882578E-01  0.1445645E-01  0.1236407E-01  0.0000000E+00  0.0000000E+00  0.5203158E-01  0.2966713E-01  0.7943412E-04  0.6793708E-04  0.0000000E+00  0.0000000E+00  0.0000000E+00  0.0000000E+00  0.1090410E-02  0.9325877E-03  0.0000000E+00  0.0000000E+00  0.1399809E-03  0.1197205E-03  0.1666452E-05  0.2850510E-05  0.0000000E+00  0.0000000E+00  0.7554588E-04  0.6461161E-04  0.2555213E-03  0.2555213E-03  0.1064309E-02  0.1820528E-02  0.5066548E-02  0.8666464E-02  0.1614570E-01  0.1380883E-01  0.1007643E-02  0.1723600E-02  0.5720306E-01  0.3261578E-01  0.8581092E-02  0.7339092E-02  0.1617567E-02  0.2766890E-02  0.3197343E-02  0.5469139E-02  0.1014367E-01  0.8675504E-02  0.1992527E-02  0.3408270E-02  0.9944802E-02  0.8505422E-02  0.3030162E-02  0.5183171E-02  0.1567018E-02  0.2680425E-02  0.3381788E-02  0.2892319E-02  0.0000000E+00  0.0000000E+00  0.0000000E+00  0.0000000E+00  0.5701094E-05  0.2850547E-05  0.0000000E+00  0.0000000E+00  0.9501664E-05  0.3167221E-05  0.0000000E+00  0.0000000E+00  0.0000000E+00  0.0000000E+00  0.0000000E+00  0.0000000E+00  0.3705637E-03  0.1852819E-03  0.0000000E+00  0.0000000E+00  0.0000000E+00  0.0000000E+00  0.2099871E-03  0.2099871E-03  0.0000000E+00  0.0000000E+00  0.0000000E+00  0.0000000E+00  0.0000000E+00  0.0000000E+00  0.5035881E-04  0.2517940E-04  0.0000000E+00  0.0000000E+00  0.9501655E-06  0.3167218E-06  0.2287043E-01  0.1143521E-01  0.0000000E+00  0.0000000E+00  0.0000000E+00  0.0000000E+00  0.6042132E-02  0.3021066E-02  0.2622469E-03  0.2622469E-03  0.3238077E-01  0.1619039E-01  0.6528606E-02  0.6528606E-02  0.0000000E+00  0.0000000E+00  0.5112666E-01  0.2556333E-01  0.1839525E-02  0.1839525E-02  0.0000000E+00  0.0000000E+00
  0.2669998E+01  0.0000000E+00  0.0000000E+00  0.0000000E+00  0.0000000E+00  0.0000000E+00  0.0000000E+00  0.0000000E+00  0.0000000E+00  0.0000000E+00  0.0000000E+00  0.5000466E-02  0.5000466E-02  0.8515558E-03  0.1703112E-02  0.7210165E-03  0.7210165E-03  0.7497917E-02  0.7497917E-02  0.2810735E-03  0.4807837E-03  0.1553128E-02  0.2656667E-02  0.1668003E-01  0.1426581E-01  0.2333029E-04  0.3990708E-04  0.2358522E-01  0.1344771E-01  0.3737827E-02  0.3196826E-02  0.2777406E-05  0.4750826E-05  0.2110827E-04  0.3610625E-04  0.9590382E-02  0.8202300E-02  0.1944198E-04  0.3325602E-04  0.1257055E-02  0.1075113E-02  0.9554365E-04  0.1634299E-03  0.3943942E-04  0.6746217E-04  0.5015450E-02  0.4289529E-02  0.0000000E+00  0.0000000E+00  0.5554839E-05  0.2777419E-05  0.0000000E+00  0.0000000E+00  0.0000000E+00  0.0000000E+00  0.1901969E-02  0.1626684E-02  0.1340158E-01  0.5730940E-02  0.0000000E+00  0.0000000E+00  0.5472376E-01  0.1560107E-01  0.9665378E-04  0.4133221E-04  0.0000000E+00  0.0000000E+00  0.0000000E+00  0.0000000E+00  0.2915164E-02  0.1246616E-02  0.0000000E+00  0.0000000E+00  0.2210828E-03  0.9454200E-04  0.4554931E-04  0.3895665E-04  0.0000000E+00  0.0000000E+00  0.6665801E-05  0.2850507E-05  0.2221926E-04  0.2221926E-04  0.2006966E-02  0.2006966E-02  0.1110963E-05  0.1900331E-05  0.1466422E-01  0.2508354E-01  0.1566463E-01  0.1339739E-01  0.0000000E+00  0.0000000E+00  0.5334920E-01  0.3041840E-01  0.1555347E-03  0.1330231E-03  0.0000000E+00  0.0000000E+00  0.0000000E+00  0.0000000E+00  0.1234281E-02  0.1055635E-02  0.0000000E+00  0.0000000E+00  0.2316351E-03  0.1981090E-03  0.1666452E-05  0.2850510E-05  0.0000000E+00  0.0000000E+00  0.1560904E-03  0.1334984E-03  0.2855176E-03  0.2855176E-03  0.1243726E-02  0.2127426E-02  0.6240843E-02  0.1067513E-01  0.1732500E-01  0.1481743E-01  0.1169846E-02  0.2001052E-02  0.6018211E-01  0.3431436E-01  0.9149910E-02  0.7825581E-02  0.1882530E-02  0.3220117E-02  0.3469531E-02  0.5934725E-02  0.1065637E-01  0.9114005E-02  0.2138618E-02  0.3658163E-02  0.1030087E-01  0.8809953E-02  0.3308459E-02  0.5659206E-02  0.1762551E-02  0.3014890E-02  0.3669519E-02  0.3138405E-02  0.0000000E+00  0.0000000E+00  0.0000000E+00  0.0000000E+00  0.6651269E-05  0.3325635E-05  0.0000000E+00  0.0000000E+00  0.2090374E-04  0.6967911E-05  0.0000000E+00  0.0000000E+00  0.0000000E+00  0.0000000E+00  0.0000000E+00  0.0000000E+00  0.5871980E-03  0.2935990E-03  0.0000000E+00  0.0000000E+00  0.0000000E+00  0.0000000E+00  0.2964526E-03  0.2964526E-03  0.0000000E+00  0.0000000E+00  0.0000000E+00  0.0000000E+00  0.0000000E+00  0.0000000E+00  0.7886426E-04  0.3943213E-04  0.0000000E+00  0.0000000E+00  0.1900330E-05  0.6334432E-06  0.2875194E-01  0.1437597E-01  0.0000000E+00  0.0000000E+00  0.0000000E+00  0.0000000E+00  0.7428426E-02  0.3714213E-02  0.5662998E-03  0.5662998E-03  0.4197175E-01  0.2098588E-01  0.7307745E-02  0.7307745E-02  0.0000000E+00  0.0000000E+00  0.6047062E-01  0.3023531E-01  0.1963997E-02  0.1963997E-02  0.4750845E-06  0.9501691E-06
  0.2699998E+01  0.0000000E+00  0.0000000E+00  0.0000000E+00  0.0000000E+00  0.0000000E+00  0.0000000E+00  0.0000000E+00  0.0000000E+00  0.0000000E+00  0.0000000E+00  0.5391524E-02  0.5391524E-02  0.1032088E-02  0.2064175E-02  0.8504446E-03  0.8504446E-03  0.7845644E-02  0.7845644E-02  0.4321627E-03  0.7392258E-03  0.2093616E-02  0.3581184E-02  0.1762768E-01  0.1507631E-01  0.3610654E-04  0.6176119E-04  0.2515836E-01  0.1434467E-01  0.4181659E-02  0.3576419E-02  0.4999333E-05  0.8551491E-05  0.3277336E-04  0.5605969E-04  0.1006309E-01  0.8606591E-02  0.2388578E-04  0.4085725E-04  0.1507579E-02  0.1289376E-02  0.1049869E-03  0.1795829E-03  0.6499147E-04  0.1111696E-03  0.5809791E-02  0.4968901E-02  0.0000000E+00  0.0000000E+00  0.8887810E-05  0.4443905E-05  0.1110976E-05  0.5554879E-06  0.0000000E+00  0.0000000E+00  0.3592805E-02  0.3072794E-02  0.1428813E-01  0.6110058E-02  0.0000000E+00  0.0000000E+00  0.5617357E-01  0.1601439E-01  0.1933076E-03  0.8266445E-04  0.0000000E+00  0.0000000E+00  0.0000000E+00  0.0000000E+00  0.3591745E-02  0.1535943E-02  0.0000000E+00  0.0000000E+00  0.4121676E-03  0.1762559E-03  0.7110144E-04  0.6081045E-04  0.0000000E+00  0.0000000E+00  0.2110830E-04  0.9026575E-05  0.3999455E-04  0.3999455E-04  0.2115287E-02  0.2115287E-02  0.3332897E-05  0.5701008E-05  0.1844430E-01  0.3154945E-01  0.1691003E-01  0.1446253E-01  0.0000000E+00  0.0000000E+00  0.5483121E-01  0.3126341E-01  0.2582992E-03  0.2209138E-03  0.0000000E+00  0.0000000E+00  0.0000000E+00  0.0000000E+00  0.1394260E-02  0.1192460E-02  0.0000000E+00  0.0000000E+00  0.3888366E-03  0.3325576E-03  0.4999340E-05  0.8551502E-05  0.0000000E+00  0.0000000E+00  0.2821850E-03  0.2413425E-03  0.3010712E-03  0.3010712E-03  0.1441478E-02  0.2465686E-02  0.7665108E-02  0.1311137E-01  0.1856594E-01  0.1587877E-01  0.1349267E-02  0.2307957E-02  0.6344554E-01  0.3617509E-01  0.9759826E-02  0.8347220E-02  0.2143056E-02  0.3665753E-02  0.3722279E-02  0.6367056E-02  0.1116187E-01  0.9546333E-02  0.2286373E-02  0.3910901E-02  0.1069026E-01  0.9142986E-02  0.3585646E-02  0.6133342E-02  0.2009186E-02  0.3436766E-02  0.3935048E-02  0.3365502E-02  0.0000000E+00  0.0000000E+00  0.0000000E+00  0.0000000E+00  0.9501815E-05  0.4750907E-05  0.0000000E+00  0.0000000E+00  0.3515610E-04  0.1171870E-04  0.0000000E+00  0.0000000E+00  0.0000000E+00  0.0000000E+00  0.0000000E+00  0.0000000E+00  0.8712995E-03  0.4356498E-03  0.0000000E+00  0.0000000E+00  0.9501802E-06  0.4750901E-06  0.4427792E-03  0.4427792E-03  0.0000000E+00  0.0000000E+00  0.0000000E+00  0.0000000E+00  0.0000000E+00  0.0000000E+00  0.1130707E-03  0.5653533E-04  0.0000000E+00  0.0000000E+00  0.2850494E-05  0.9501647E-06  0.3435317E-01  0.1717659E-01  0.0000000E+00  0.0000000E+00  0.0000000E+00  0.0000000E+00  0.8848906E-02  0.4424453E-02  0.1047085E-02  0.1047085E-02  0.5178509E-01  0.2589254E-01  0.8091629E-02  0.8091629E-02  0.0000000E+00  0.0000000E+00  0.6859551E-01  0.3429776E-01  0.2093220E-02  0.2093220E-02  0.4275741E-05  0.8551481E-05
  0.2729998E+01  0.0000000E+00  0.0000000E+00  0.0000000E+00  0.0000000E+00  0.0000000E+00  0.0000000E+00  0.0000000E+00  0.0000000E+00  0.0000000E+00  0.0000000E+00  0.5728145E-02  0.5728145E-02  0.1221507E-02  0.2443014E-02  0.9765400E-03  0.9765400E-03  0.8173932E-02  0.8173932E-02  0.6149165E-03  0.1051831E-02  0.2716868E-02  0.4647274E-02  0.1855034E-01  0.1586542E-01  0.5777059E-04  0.9881812E-04  0.2681647E-01  0.1529009E-01  0.4610491E-02  0.3943183E-02  0.7221254E-05  0.1235214E-04  0.4943763E-04  0.8456437E-04  0.1057247E-01  0.9042243E-02  0.2944059E-04  0.5035891E-04  0.1759773E-02  0.1505069E-02  0.1177630E-03  0.2014367E-03  0.1027648E-03  0.1757820E-03  0.6650788E-02  0.5688174E-02  0.0000000E+00  0.0000000E+00  0.2666356E-04  0.1333178E-04  0.5554834E-05  0.2777417E-05  0.0000000E+00  0.0000000E+00  0.5931372E-02  0.5072884E-02  0.1526023E-01  0.6525757E-02  0.0000000E+00  0.0000000E+00  0.5769781E-01  0.1644894E-01  0.3299568E-03  0.1411000E-03  0.0000000E+00  0.0000000E+00  0.0000000E+00  0.0000000E+00  0.4277210E-02  0.1829070E-02  0.1110980E-05  0.9501804E-06  0.7043587E-03  0.3012060E-03  0.1077636E-03  0.9216627E-04  0.0000000E+00  0.0000000E+00  0.4221654E-04  0.1805312E-04  0.7332342E-04  0.7332342E-04  0.2238045E-02  0.2238045E-02  0.8332227E-05  0.1425250E-04  0.2193218E-01  0.3751557E-01  0.1822430E-01  0.1558657E-01  0.0000000E+00  0.0000000E+00  0.5649265E-01  0.3221072E-01  0.4105006E-03  0.3510860E-03  0.0000000E+00  0.0000000E+00  0.0000000E+00  0.0000000E+00  0.1561461E-02  0.1335460E-02  0.0000000E+00  0.0000000E+00  0.5827006E-03  0.4983624E-03  0.7776780E-05  0.1330239E-04  0.0000000E+00  0.0000000E+00  0.4993704E-03  0.4270931E-03  0.3255123E-03  0.3255123E-03  0.1690889E-02  0.2892311E-02  0.9271011E-02  0.1585831E-01  0.1983744E-01  0.1696623E-01  0.1550351E-02  0.2651916E-02  0.6684789E-01  0.3811502E-01  0.1044529E-01  0.8933473E-02  0.2450240E-02  0.4191200E-02  0.3959471E-02  0.6772780E-02  0.1170124E-01  0.1000764E-01  0.2442465E-02  0.4177901E-02  0.1112522E-01  0.9514988E-02  0.3883942E-02  0.6643585E-02  0.2230269E-02  0.3814934E-02  0.4244451E-02  0.3630123E-02  0.0000000E+00  0.0000000E+00  0.0000000E+00  0.0000000E+00  0.1615296E-04  0.8076481E-05  0.0000000E+00  0.0000000E+00  0.4370760E-04  0.1456920E-04  0.9501560E-06  0.4750780E-06  0.0000000E+00  0.0000000E+00  0.0000000E+00  0.0000000E+00  0.1304571E-02  0.6522854E-03  0.0000000E+00  0.0000000E+00  0.9501639E-05  0.4750820E-05  0.6290111E-03  0.6290111E-03  0.0000000E+00  0.0000000E+00  0.9501647E-06  0.4750824E-06  0.0000000E+00  0.0000000E+00  0.1624798E-03  0.8123990E-04  0.0000000E+00  0.0000000E+00  0.4750830E-05  0.1583610E-05  0.3928929E-01  0.1964464E-01  0.0000000E+00  0.0000000E+00  0.2850483E-05  0.2850483E-05  0.1033782E-01  0.5168909E-02  0.1687498E-02  0.1687498E-02  0.6143119E-01  0.3071559E-01  0.8913526E-02  0.8913526E-02  0.0000000E+00  0.0000000E+00  0.7540920E-01  0.3770460E-01  0.2233845E-02  0.2233845E-02  0.7126231E-05  0.1425246E-04
  0.2759998E+01  0.0000000E+00  0.0000000E+00  0.0000000E+00  0.0000000E+00  0.0000000E+00  0.0000000E+00  0.0000000E+00  0.0000000E+00  0.0000000E+00  0.0000000E+00  0.6099202E-02  0.6099202E-02  0.1428152E-02  0.2856303E-02  0.1116522E-02  0.1116522E-02  0.8548882E-02  0.8548882E-02  0.8321123E-03  0.1423350E-02  0.3432886E-02  0.5872041E-02  0.1948688E-01  0.1666641E-01  0.9109972E-04  0.1558285E-03  0.2855792E-01  0.1628302E-01  0.5077650E-02  0.4342727E-02  0.7776735E-05  0.1330231E-04  0.6665748E-04  0.1140194E-03  0.1107742E-01  0.9474105E-02  0.3721743E-04  0.6366139E-04  0.2030844E-02  0.1736906E-02  0.1316497E-03  0.2251902E-03  0.1449816E-03  0.2479949E-03  0.7521781E-02  0.6433102E-02  0.0000000E+00  0.0000000E+00  0.5110483E-04  0.2555242E-04  0.7776744E-05  0.3888372E-05  0.1110977E-05  0.9501778E-06  0.8867561E-02  0.7584099E-02  0.1626566E-01  0.6955708E-02  0.0000000E+00  0.0000000E+00  0.5938426E-01  0.1692972E-01  0.5010457E-03  0.2142630E-03  0.0000000E+00  0.0000000E+00  0.0000000E+00  0.0000000E+00  0.5048221E-02  0.2158779E-02  0.2221935E-05  0.1900339E-05  0.1096528E-02  0.4689101E-03  0.1588677E-03  0.1358737E-03  0.0000000E+00  0.0000000E+00  0.8554467E-04  0.3658160E-04  0.1155401E-03  0.1155401E-03  0.2349698E-02  0.2349698E-02  0.2110821E-04  0.3610614E-04  0.2519118E-01  0.4309017E-01  0.1960023E-01  0.1676335E-01  0.0000000E+00  0.0000000E+00  0.5829185E-01  0.3323657E-01  0.5932537E-03  0.5073880E-03  0.0000000E+00  0.0000000E+00  0.0000000E+00  0.0000000E+00  0.1745880E-02  0.1493187E-02  0.0000000E+00  0.0000000E+00  0.8976599E-03  0.7677354E-03  0.1499804E-04  0.2565455E-04  0.0000000E+00  0.0000000E+00  0.7565494E-03  0.6470489E-03  0.3555084E-03  0.3555084E-03  0.1959188E-02  0.3351243E-02  0.1113463E-01  0.1904608E-01  0.2119892E-01  0.1813066E-01  0.1758653E-02  0.3008221E-02  0.7037518E-01  0.4012620E-01  0.1115631E-01  0.9541585E-02  0.2779086E-02  0.4753699E-02  0.4184446E-02  0.7157605E-02  0.1226893E-01  0.1049316E-01  0.2586896E-02  0.4424953E-02  0.1155962E-01  0.9886513E-02  0.4177238E-02  0.7145276E-02  0.2480230E-02  0.4242499E-02  0.4565512E-02  0.3904714E-02  0.0000000E+00  0.0000000E+00  0.0000000E+00  0.0000000E+00  0.2660479E-04  0.1330240E-04  0.0000000E+00  0.0000000E+00  0.6366092E-04  0.2122030E-04  0.1900316E-05  0.9501578E-06  0.0000000E+00  0.0000000E+00  0.0000000E+00  0.0000000E+00  0.1871817E-02  0.9359083E-03  0.0000000E+00  0.0000000E+00  0.3895714E-04  0.1947857E-04  0.8599022E-03  0.8599022E-03  0.0000000E+00  0.0000000E+00  0.3800672E-05  0.1900336E-05  0.0000000E+00  0.0000000E+00  0.2118884E-03  0.1059442E-03  0.0000000E+00  0.0000000E+00  0.4750830E-05  0.1583610E-05  0.4368099E-01  0.2184050E-01  0.0000000E+00  0.0000000E+00  0.1235210E-04  0.1235210E-04  0.1205097E-01  0.6025487E-02  0.2462833E-02  0.2462833E-02  0.7070008E-01  0.3535004E-01  0.9677462E-02  0.9677462E-02  0.0000000E+00  0.0000000E+00  0.8099618E-01  0.4049809E-01  0.2413425E-02  0.2413425E-02  0.9501653E-05  0.1900331E-04
  0.2789998E+01  0.0000000E+00  0.0000000E+00  0.1110964E-05  0.4750833E-06  0.0000000E+00  0.0000000E+00  0.0000000E+00  0.0000000E+00  0.0000000E+00  0.0000000E+00  0.6456937E-02  0.6456937E-02  0.1645345E-02  0.3290690E-02  0.1269278E-02  0.1269278E-02  0.8879949E-02  0.8879949E-02  0.1116517E-02  0.1909832E-02  0.4187790E-02  0.7163324E-02  0.2044064E-01  0.1748213E-01  0.1372047E-03  0.2346923E-03  0.3034046E-01  0.1729938E-01  0.5538697E-02  0.4737044E-02  0.1110962E-04  0.1900329E-04  0.1049857E-03  0.1795807E-03  0.1158124E-01  0.9905004E-02  0.4943768E-04  0.8456446E-04  0.2287478E-02  0.1956396E-02  0.1422039E-03  0.2432434E-03  0.1994190E-03  0.3411114E-03  0.8389452E-02  0.7175189E-02  0.0000000E+00  0.0000000E+00  0.8443338E-04  0.4221669E-04  0.8887724E-05  0.4443862E-05  0.6665729E-05  0.5700952E-05  0.1229045E-01  0.1051157E-01  0.1732663E-01  0.7409416E-02  0.0000000E+00  0.0000000E+00  0.6119624E-01  0.1744630E-01  0.7710077E-03  0.3297072E-03  0.0000000E+00  0.0000000E+00  0.0000000E+00  0.0000000E+00  0.5818123E-02  0.2488013E-02  0.4443842E-05  0.3800654E-05  0.1624235E-02  0.6945742E-03  0.2377468E-03  0.2033361E-03  0.0000000E+00  0.0000000E+00  0.1699784E-03  0.7268813E-04  0.1555348E-03  0.1555348E-03  0.2493567E-02  0.2493567E-02  0.5888071E-04  0.1007170E-03  0.2815188E-01  0.4815453E-01  0.2103337E-01  0.1798907E-01  0.0000000E+00  0.0000000E+00  0.6034713E-01  0.3440845E-01  0.8765564E-03  0.7496864E-03  0.0000000E+00  0.0000000E+00  0.0000000E+00  0.0000000E+00  0.1955296E-02  0.1672293E-02  0.0000000E+00  0.0000000E+00  0.1254814E-02  0.1073197E-02  0.2221930E-04  0.3800670E-04  0.1110963E-05  0.1900332E-05  0.1094284E-02  0.9359010E-03  0.3866162E-03  0.3866162E-03  0.2260814E-02  0.3867182E-02  0.1322320E-01  0.2261863E-01  0.2256319E-01  0.1929747E-01  0.2040281E-02  0.3489955E-02  0.7404584E-01  0.4221912E-01  0.1185179E-01  0.1013640E-01  0.3140149E-02  0.5371307E-02  0.4411080E-02  0.7545268E-02  0.1281831E-01  0.1096302E-01  0.2726324E-02  0.4663449E-02  0.1199955E-01  0.1026277E-01  0.4472755E-02  0.7650766E-02  0.2706312E-02  0.4629218E-02  0.4888797E-02  0.4181209E-02  0.0000000E+00  0.0000000E+00  0.0000000E+00  0.0000000E+00  0.4465799E-04  0.2232900E-04  0.0000000E+00  0.0000000E+00  0.8551485E-04  0.2850495E-04  0.1900316E-05  0.9501578E-06  0.0000000E+00  0.0000000E+00  0.0000000E+00  0.0000000E+00  0.2578739E-02  0.1289370E-02  0.0000000E+00  0.0000000E+00  0.9976814E-04  0.4988407E-04  0.1158255E-02  0.1158255E-02  0.0000000E+00  0.0000000E+00  0.1140199E-04  0.5700996E-05  0.0000000E+00  0.0000000E+00  0.3145065E-03  0.1572532E-03  0.0000000E+00  0.0000000E+00  0.9501666E-05  0.3167222E-05  0.4720321E-01  0.2360161E-01  0.0000000E+00  0.0000000E+00  0.3705657E-04  0.3705657E-04  0.1388384E-01  0.6941918E-02  0.3373089E-02  0.3373089E-02  0.7909955E-01  0.3954978E-01  0.1046040E-01  0.1046040E-01  0.0000000E+00  0.0000000E+00  0.8546957E-01  0.4273478E-01  0.2626263E-02  0.2626263E-02  0.1852824E-04  0.3705648E-04
  0.2819998E+01  0.0000000E+00  0.0000000E+00  0.1110964E-05  0.4750833E-06  0.0000000E+00  0.0000000E+00  0.0000000E+00  0.0000000E+00  0.0000000E+00  0.0000000E+00  0.6858001E-02  0.6858001E-02  0.1876428E-02  0.3752857E-02  0.1394260E-02  0.1394260E-02  0.9209353E-02  0.9209353E-02  0.1405927E-02  0.2404875E-02  0.5027676E-02  0.8599973E-02  0.2139718E-01  0.1830022E-01  0.1938637E-03  0.3316090E-03  0.3220745E-01  0.1836389E-01  0.6003089E-02  0.5134221E-02  0.1666442E-04  0.2850493E-04  0.1488686E-03  0.2546437E-03  0.1211729E-01  0.1036347E-01  0.6554670E-04  0.1121194E-03  0.2579097E-02  0.2205806E-02  0.1560909E-03  0.2669976E-03  0.2694099E-03  0.4608326E-03  0.9314891E-02  0.7966683E-02  0.0000000E+00  0.0000000E+00  0.1288723E-03  0.6443614E-04  0.1222061E-04  0.6110303E-05  0.8887652E-05  0.7601281E-05  0.1586230E-01  0.1356644E-01  0.1834650E-01  0.7845544E-02  0.0000000E+00  0.0000000E+00  0.6317931E-01  0.1801165E-01  0.1077638E-02  0.4608322E-03  0.0000000E+00  0.0000000E+00  0.0000000E+00  0.0000000E+00  0.6699125E-02  0.2864757E-02  0.1333161E-04  0.1140203E-04  0.2197494E-02  0.9397180E-03  0.3377340E-03  0.2888514E-03  0.1110967E-05  0.9501696E-06  0.2844078E-03  0.1216217E-03  0.2177488E-03  0.2177488E-03  0.2630216E-02  0.2630216E-02  0.1360927E-03  0.2327901E-03  0.3082098E-01  0.5272009E-01  0.2258539E-01  0.1931646E-01  0.0000000E+00  0.0000000E+00  0.6254350E-01  0.3566077E-01  0.1180979E-02  0.1010048E-02  0.0000000E+00  0.0000000E+00  0.0000000E+00  0.0000000E+00  0.2155270E-02  0.1843323E-02  0.0000000E+00  0.0000000E+00  0.1691415E-02  0.1446604E-02  0.3943931E-04  0.6746199E-04  0.4443852E-05  0.7601326E-05  0.1535872E-02  0.1313575E-02  0.4232783E-03  0.4232783E-03  0.2614101E-02  0.4471489E-02  0.1542566E-01  0.2638600E-01  0.2400579E-01  0.2053127E-01  0.2354684E-02  0.4027748E-02  0.7782482E-01  0.4437380E-01  0.1266002E-01  0.1082765E-01  0.3492881E-02  0.5974664E-02  0.4611047E-02  0.7887318E-02  0.1340213E-01  0.1146234E-01  0.2864085E-02  0.4899093E-02  0.1246559E-01  0.1066136E-01  0.4778272E-02  0.8173360E-02  0.2942944E-02  0.5033983E-02  0.5258199E-02  0.4497144E-02  0.0000000E+00  0.0000000E+00  0.0000000E+00  0.0000000E+00  0.6556172E-04  0.3278086E-04  0.0000000E+00  0.0000000E+00  0.1168699E-03  0.3895663E-04  0.1520267E-04  0.7601334E-05  0.0000000E+00  0.0000000E+00  0.0000000E+00  0.0000000E+00  0.3383531E-02  0.1691765E-02  0.0000000E+00  0.0000000E+00  0.2422931E-03  0.1211466E-03  0.1530718E-02  0.1530718E-02  0.0000000E+00  0.0000000E+00  0.2850500E-04  0.1425250E-04  0.0000000E+00  0.0000000E+00  0.4000217E-03  0.2000108E-03  0.0000000E+00  0.0000000E+00  0.2280397E-04  0.7601324E-05  0.5010983E-01  0.2505492E-01  0.9501749E-06  0.9501749E-06  0.8931553E-04  0.8931553E-04  0.1570626E-01  0.7853132E-02  0.4383113E-02  0.4383113E-02  0.8680069E-01  0.4340035E-01  0.1124714E-01  0.1124714E-01  0.5700978E-05  0.5700978E-05  0.8911445E-01  0.4455722E-01  0.2821998E-02  0.2821998E-02  0.2660466E-04  0.5320932E-04
  0.2849998E+01  0.0000000E+00  0.0000000E+00  0.5554824E-05  0.2375418E-05  0.0000000E+00  0.0000000E+00  0.0000000E+00  0.0000000E+00  0.0000000E+00  0.0000000E+00  0.7290168E-02  0.7290168E-02  0.2125842E-02  0.4251683E-02  0.1529243E-02  0.1529243E-02  0.9592075E-02  0.9592075E-02  0.1784206E-02  0.3051931E-02  0.5878677E-02  0.1005563E-01  0.2239649E-01  0.1915490E-01  0.2716325E-03  0.4646345E-03  0.3411886E-01  0.1945373E-01  0.6459695E-02  0.5524739E-02  0.2888504E-04  0.4940863E-04  0.1999729E-03  0.3420590E-03  0.1263499E-01  0.1080624E-01  0.7887819E-04  0.1349232E-03  0.2890168E-02  0.2471854E-02  0.1755330E-03  0.3002537E-03  0.3460666E-03  0.5919561E-03  0.1024756E-01  0.8764356E-02  0.0000000E+00  0.0000000E+00  0.1766442E-03  0.8832211E-04  0.1666447E-04  0.8332234E-05  0.2221896E-04  0.1900306E-04  0.1959521E-01  0.1675906E-01  0.1946526E-01  0.8323958E-02  0.0000000E+00  0.0000000E+00  0.6544348E-01  0.1865713E-01  0.1478697E-02  0.6323374E-03  0.0000000E+00  0.0000000E+00  0.0000000E+00  0.0000000E+00  0.7573457E-02  0.3238649E-02  0.3332907E-04  0.2850512E-04  0.2895182E-02  0.1238071E-02  0.4732720E-03  0.4047721E-03  0.6665833E-05  0.5701041E-05  0.4543853E-03  0.1943095E-03  0.2999595E-03  0.2999595E-03  0.2783527E-02  0.2783527E-02  0.2571856E-03  0.4399227E-03  0.3308569E-01  0.5659394E-01  0.2424905E-01  0.2073932E-01  0.0000000E+00  0.0000000E+00  0.6497598E-01  0.3704770E-01  0.1554791E-02  0.1329755E-02  0.0000000E+00  0.0000000E+00  0.1110967E-05  0.1900338E-05  0.2372464E-02  0.2029081E-02  0.0000000E+00  0.0000000E+00  0.2235795E-02  0.1912193E-02  0.5888120E-04  0.1007179E-03  0.1166511E-04  0.1995348E-04  0.2102468E-02  0.1798163E-02  0.4710503E-03  0.4710503E-03  0.3026266E-02  0.5176507E-02  0.1772926E-01  0.3032636E-01  0.2546449E-01  0.2177884E-01  0.2701862E-02  0.4621605E-02  0.8154095E-01  0.4649264E-01  0.1348325E-01  0.1153173E-01  0.3891163E-02  0.6655936E-02  0.4820453E-02  0.8245513E-02  0.1399316E-01  0.1196783E-01  0.2985179E-02  0.5106228E-02  0.1292610E-01  0.1105521E-01  0.5071011E-02  0.8674100E-02  0.3194575E-02  0.5464405E-02  0.5641480E-02  0.4824950E-02  0.0000000E+00  0.0000000E+00  0.0000000E+00  0.0000000E+00  0.9216643E-04  0.4608321E-04  0.0000000E+00  0.0000000E+00  0.1520258E-03  0.5067527E-04  0.3420584E-04  0.1710292E-04  0.0000000E+00  0.0000000E+00  0.0000000E+00  0.0000000E+00  0.4257694E-02  0.2128847E-02  0.9501674E-06  0.9501674E-06  0.4788854E-03  0.2394427E-03  0.1930743E-02  0.1930743E-02  0.0000000E+00  0.0000000E+00  0.6366085E-04  0.3183042E-04  0.0000000E+00  0.0000000E+00  0.5054899E-03  0.2527450E-03  0.0000000E+00  0.0000000E+00  0.4085715E-04  0.1361905E-04  0.5240921E-01  0.2620460E-01  0.7601330E-05  0.7601330E-05  0.1615281E-03  0.1615281E-03  0.1774343E-01  0.8871713E-02  0.5376996E-02  0.5376996E-02  0.9396308E-01  0.4698154E-01  0.1202437E-01  0.1202437E-01  0.1710290E-04  0.1710290E-04  0.9214233E-01  0.4607116E-01  0.3047188E-02  0.3047188E-02  0.3705654E-04  0.7411308E-04
  0.2879998E+01  0.0000000E+00  0.0000000E+00  0.1222062E-04  0.5225925E-05  0.0000000E+00  0.0000000E+00  0.0000000E+00  0.0000000E+00  0.0000000E+00  0.0000000E+00  0.7741218E-02  0.7741218E-02  0.2386921E-02  0.4773842E-02  0.1675336E-02  0.1675336E-02  0.9963136E-02  0.9963136E-02  0.2215815E-02  0.3790209E-02  0.6765784E-02  0.1157305E-01  0.2336303E-01  0.1998154E-01  0.3449555E-03  0.5900554E-03  0.3610635E-01  0.2058695E-01  0.6914084E-02  0.5913361E-02  0.5110423E-04  0.8741513E-04  0.2560764E-03  0.4380254E-03  0.1316102E-01  0.1125614E-01  0.9165413E-04  0.1567768E-03  0.3281225E-02  0.2806311E-02  0.1999741E-03  0.3420609E-03  0.4354992E-03  0.7449329E-03  0.1118632E-01  0.9567246E-02  0.0000000E+00  0.0000000E+00  0.2544116E-03  0.1272058E-03  0.3110690E-04  0.1555345E-04  0.4443830E-04  0.3800644E-04  0.2315692E-01  0.1980526E-01  0.2059286E-01  0.8806159E-02  0.0000000E+00  0.0000000E+00  0.6799869E-01  0.1938559E-01  0.1964186E-02  0.8399480E-03  0.0000000E+00  0.0000000E+00  0.1110966E-05  0.9501679E-06  0.8443351E-02  0.3610643E-02  0.7110242E-04  0.6081128E-04  0.3700634E-02  0.1582508E-02  0.6010323E-03  0.5140408E-03  0.1333162E-04  0.1140204E-04  0.6576929E-03  0.2812502E-03  0.3966128E-03  0.3966128E-03  0.2965727E-02  0.2965727E-02  0.4554952E-03  0.7791365E-03  0.3505375E-01  0.5996036E-01  0.2598605E-01  0.2222491E-01  0.5554843E-06  0.9501705E-06  0.6776395E-01  0.3863733E-01  0.1991402E-02  0.1703173E-02  0.0000000E+00  0.0000000E+00  0.7221261E-05  0.1235216E-04  0.2582437E-02  0.2208663E-02  0.0000000E+00  0.0000000E+00  0.2873485E-02  0.2457586E-02  0.8609979E-04  0.1472759E-03  0.2166375E-04  0.3705642E-04  0.2754051E-02  0.2355439E-02  0.5099337E-03  0.5099337E-03  0.3505647E-02  0.5996502E-02  0.2009393E-01  0.3437120E-01  0.2700485E-01  0.2309625E-01  0.3101253E-02  0.5304775E-02  0.8530758E-01  0.4864028E-01  0.1439925E-01  0.1231515E-01  0.4257225E-02  0.7282095E-02  0.5005423E-02  0.8561909E-02  0.1458307E-01  0.1247236E-01  0.3095164E-02  0.5294359E-02  0.1339548E-01  0.1145666E-01  0.5368753E-02  0.9183395E-02  0.3426212E-02  0.5860626E-02  0.6064209E-02  0.5186495E-02  0.0000000E+00  0.0000000E+00  0.0000000E+00  0.0000000E+00  0.1292226E-03  0.6461129E-04  0.0000000E+00  0.0000000E+00  0.2014345E-03  0.6714484E-04  0.6461162E-04  0.3230581E-04  0.0000000E+00  0.0000000E+00  0.0000000E+00  0.0000000E+00  0.5322840E-02  0.2661420E-02  0.4750852E-05  0.4750852E-05  0.8123955E-03  0.4061978E-03  0.2366870E-02  0.2366870E-02  0.0000000E+00  0.0000000E+00  0.1463257E-03  0.7316285E-04  0.0000000E+00  0.0000000E+00  0.6480142E-03  0.3240071E-03  0.1900323E-05  0.1900323E-05  0.5796014E-04  0.1932004E-04  0.5436845E-01  0.2718422E-01  0.3135570E-04  0.3135570E-04  0.3040554E-03  0.3040554E-03  0.1993546E-01  0.9967729E-02  0.6515311E-02  0.6515311E-02  0.1006352E+00  0.5031758E-01  0.1280826E-01  0.1280826E-01  0.3895709E-04  0.3895709E-04  0.9461373E-01  0.4730687E-01  0.3276179E-02  0.3276179E-02  0.5225912E-04  0.1045182E-03
  0.2909998E+01  0.0000000E+00  0.0000000E+00  0.2888507E-04  0.1235217E-04  0.0000000E+00  0.0000000E+00  0.0000000E+00  0.0000000E+00  0.0000000E+00  0.0000000E+00  0.8128949E-02  0.8128949E-02  0.2672995E-02  0.5345990E-02  0.1827538E-02  0.1827538E-02  0.1034253E-01  0.1034253E-01  0.2657423E-02  0.4545592E-02  0.7677330E-02  0.1313227E-01  0.2436734E-01  0.2084049E-01  0.4538278E-03  0.7762843E-03  0.3817662E-01  0.2176737E-01  0.7369021E-02  0.6302453E-02  0.9498744E-04  0.1624785E-03  0.3305112E-03  0.5653481E-03  0.1368707E-01  0.1170605E-01  0.1072076E-03  0.1833814E-03  0.3686182E-02  0.3152655E-02  0.2277481E-03  0.3895691E-03  0.5421524E-03  0.9273659E-03  0.1215064E-01  0.1039199E-01  0.0000000E+00  0.0000000E+00  0.3488448E-03  0.1744224E-03  0.3999463E-04  0.1999731E-04  0.8554365E-04  0.7316234E-04  0.2658988E-01  0.2274134E-01  0.2177826E-01  0.9313072E-02  0.0000000E+00  0.0000000E+00  0.7087499E-01  0.2020559E-01  0.2506339E-02  0.1071790E-02  0.0000000E+00  0.0000000E+00  0.3332887E-05  0.2850496E-05  0.9342121E-02  0.3994986E-02  0.1055430E-03  0.9026705E-04  0.4517191E-02  0.1931693E-02  0.7676781E-03  0.6565668E-03  0.4332788E-04  0.3705674E-04  0.9021112E-03  0.3857712E-03  0.5065981E-03  0.5065981E-03  0.3127932E-02  0.3127932E-02  0.7893387E-03  0.1350185E-02  0.3675631E-01  0.6287263E-01  0.2784356E-01  0.2381358E-01  0.1110974E-05  0.1900350E-05  0.7081188E-01  0.4037519E-01  0.2510769E-02  0.2147368E-02  0.0000000E+00  0.0000000E+00  0.1499800E-04  0.2565447E-04  0.2845737E-02  0.2433854E-02  0.0000000E+00  0.0000000E+00  0.3631719E-02  0.3106076E-02  0.1216505E-03  0.2080864E-03  0.3443993E-04  0.5891040E-04  0.3502841E-02  0.2995851E-02  0.5543717E-03  0.5543717E-03  0.3999469E-02  0.6841197E-02  0.2253531E-01  0.3854724E-01  0.2856799E-01  0.2443315E-01  0.3558415E-02  0.6086762E-02  0.8908760E-01  0.5079556E-01  0.1533024E-01  0.1311139E-01  0.4638839E-02  0.7934855E-02  0.5178739E-02  0.8858370E-02  0.1517911E-01  0.1298213E-01  0.3201817E-02  0.5476792E-02  0.1384433E-01  0.1184054E-01  0.5659273E-02  0.9680336E-02  0.3660073E-02  0.6260651E-02  0.6471379E-02  0.5534732E-02  0.0000000E+00  0.0000000E+00  0.0000000E+00  0.0000000E+00  0.1805323E-03  0.9026614E-04  0.0000000E+00  0.0000000E+00  0.2508429E-03  0.8361431E-04  0.1092698E-03  0.5463490E-04  0.0000000E+00  0.0000000E+00  0.0000000E+00  0.0000000E+00  0.6428820E-02  0.3214410E-02  0.1520269E-04  0.1520269E-04  0.1430954E-02  0.7154769E-03  0.2807751E-02  0.2807751E-02  0.0000000E+00  0.0000000E+00  0.2603462E-03  0.1301731E-03  0.0000000E+00  0.0000000E+00  0.8399468E-03  0.4199734E-03  0.1900323E-05  0.1900323E-05  0.8551493E-04  0.2850498E-04  0.5587351E-01  0.2793675E-01  0.9311608E-04  0.9311608E-04  0.4817366E-03  0.4817366E-03  0.2223391E-01  0.1111696E-01  0.7561440E-02  0.7561440E-02  0.1070602E+00  0.5353010E-01  0.1366341E-01  0.1366341E-01  0.8741538E-04  0.8741538E-04  0.9681052E-01  0.4840526E-01  0.3532731E-02  0.3532731E-02  0.6983732E-04  0.1396746E-03
  0.2939998E+01  0.0000000E+00  0.0000000E+00  0.5665926E-04  0.2422929E-04  0.0000000E+00  0.0000000E+00  0.0000000E+00  0.0000000E+00  0.2221941E-05  0.9501723E-06  0.8596666E-02  0.8596666E-02  0.2967398E-02  0.5934795E-02  0.1973073E-02  0.1973073E-02  0.1073248E-01  0.1073248E-01  0.3134581E-02  0.5361782E-02  0.8626092E-02  0.1475516E-01  0.2529665E-01  0.2163530E-01  0.5604799E-03  0.9587156E-03  0.4036190E-01  0.2301336E-01  0.7836736E-02  0.6702472E-02  0.1466471E-03  0.2508437E-03  0.4160556E-03  0.7116740E-03  0.1424257E-01  0.1218115E-01  0.1255385E-03  0.2147368E-03  0.4069455E-02  0.3480455E-02  0.2494122E-03  0.4266262E-03  0.6510261E-03  0.1113597E-02  0.1312551E-01  0.1122577E-01  0.0000000E+00  0.0000000E+00  0.4210573E-03  0.2105287E-03  0.5332621E-04  0.2666310E-04  0.1821962E-03  0.1558257E-03  0.2996946E-01  0.2563178E-01  0.2298922E-01  0.9830914E-02  0.0000000E+00  0.0000000E+00  0.7421121E-01  0.2115671E-01  0.3142923E-02  0.1344013E-02  0.0000000E+00  0.0000000E+00  0.4443848E-05  0.3800660E-05  0.1025422E-01  0.4385029E-02  0.1733110E-03  0.1482265E-03  0.5424848E-02  0.2319837E-02  0.9632081E-03  0.8237964E-03  0.8998833E-04  0.7696371E-04  0.1185400E-02  0.5069144E-03  0.6365801E-03  0.6365801E-03  0.3298467E-02  0.3298467E-02  0.1229838E-02  0.2103670E-02  0.3820164E-01  0.6534491E-01  0.2980553E-01  0.2549157E-01  0.1110974E-05  0.1900350E-05  0.7431419E-01  0.4237212E-01  0.3113471E-02  0.2662838E-02  0.0000000E+00  0.0000000E+00  0.3055121E-04  0.5225865E-04  0.3077929E-02  0.2632439E-02  0.0000000E+00  0.0000000E+00  0.4426628E-02  0.3785932E-02  0.1710889E-03  0.2926521E-03  0.6276942E-04  0.1073688E-03  0.4323852E-02  0.3698031E-02  0.5910334E-03  0.5910334E-03  0.4556057E-02  0.7793255E-02  0.2484891E-01  0.4250472E-01  0.3014666E-01  0.2578333E-01  0.4109455E-02  0.7029330E-02  0.9291382E-01  0.5297718E-01  0.1634901E-01  0.1398270E-01  0.5032127E-02  0.8607585E-02  0.5339830E-02  0.9133921E-02  0.1578125E-01  0.1349712E-01  0.3298470E-02  0.5642120E-02  0.1434482E-01  0.1226860E-01  0.5966460E-02  0.1020579E-01  0.3888934E-02  0.6652124E-02  0.6950188E-02  0.5944240E-02  0.0000000E+00  0.0000000E+00  0.0000000E+00  0.0000000E+00  0.2280412E-03  0.1140206E-03  0.0000000E+00  0.0000000E+00  0.3164052E-03  0.1054684E-03  0.2071363E-03  0.1035682E-03  0.0000000E+00  0.0000000E+00  0.0000000E+00  0.0000000E+00  0.7564264E-02  0.3782132E-02  0.3420601E-04  0.3420601E-04  0.2377319E-02  0.1188659E-02  0.3302790E-02  0.3302790E-02  0.0000000E+00  0.0000000E+00  0.4389785E-03  0.2194893E-03  0.0000000E+00  0.0000000E+00  0.1038532E-02  0.5192662E-03  0.5700968E-05  0.5700968E-05  0.1216213E-03  0.4054041E-04  0.5718094E-01  0.2859047E-01  0.2204373E-03  0.2204373E-03  0.7962468E-03  0.7962468E-03  0.2461693E-01  0.1230846E-01  0.8588564E-02  0.8588564E-02  0.1128467E+00  0.5642335E-01  0.1454707E-01  0.1454707E-01  0.1805318E-03  0.1805318E-03  0.9884672E-01  0.4942336E-01  0.3822542E-02  0.3822542E-02  0.1016679E-03  0.2033358E-03
  0.2969998E+01  0.0000000E+00  0.0000000E+00  0.1055414E-03  0.4513282E-04  0.0000000E+00  0.0000000E+00  0.0000000E+00  0.0000000E+00  0.7776767E-05  0.3325591E-05  0.9071051E-02  0.9071051E-02  0.3242919E-02  0.6485837E-02  0.2116942E-02  0.2116942E-02  0.1111854E-01  0.1111854E-01  0.3682841E-02  0.6299596E-02  0.9593190E-02  0.1640940E-01  0.2625431E-01  0.2245435E-01  0.6765752E-03  0.1157300E-02  0.4265603E-01  0.2432142E-01  0.8275023E-02  0.7077322E-02  0.2238589E-03  0.3829166E-03  0.5038218E-03  0.8618005E-03  0.1479139E-01  0.1265053E-01  0.1466464E-03  0.2508426E-03  0.4506065E-02  0.3853871E-02  0.2760754E-03  0.4722343E-03  0.7904526E-03  0.1352090E-02  0.1408429E-01  0.1204577E-01  0.0000000E+00  0.0000000E+00  0.5488172E-03  0.2744086E-03  0.7887822E-04  0.3943911E-04  0.3266160E-03  0.2793426E-03  0.3302348E-01  0.2824377E-01  0.2420685E-01  0.1035161E-01  0.0000000E+00  0.0000000E+00  0.7779850E-01  0.2217940E-01  0.3875045E-02  0.1657092E-02  0.0000000E+00  0.0000000E+00  0.7776744E-05  0.6651162E-05  0.1109189E-01  0.4743241E-02  0.2499677E-03  0.2137881E-03  0.6364721E-02  0.2721756E-02  0.1172069E-02  0.1002427E-02  0.1422041E-03  0.1216219E-03  0.1512014E-02  0.6465849E-03  0.7732277E-03  0.7732277E-03  0.3495106E-02  0.3495106E-02  0.1806431E-02  0.3089947E-02  0.3952144E-01  0.6760246E-01  0.3188913E-01  0.2727360E-01  0.2221927E-05  0.3800665E-05  0.7807315E-01  0.4451539E-01  0.3854463E-02  0.3296580E-02  0.0000000E+00  0.0000000E+00  0.4943763E-04  0.8456437E-04  0.3322896E-02  0.2841951E-02  0.0000000E+00  0.0000000E+00  0.5396498E-02  0.4615426E-02  0.2510783E-03  0.4294760E-03  0.8721047E-04  0.1491758E-03  0.5250958E-02  0.4490951E-02  0.6521363E-03  0.6521363E-03  0.5217077E-02  0.8923948E-02  0.2727136E-01  0.4664839E-01  0.3173923E-01  0.2714540E-01  0.4705492E-02  0.8048868E-02  0.9684450E-01  0.5521836E-01  0.1735110E-01  0.1483975E-01  0.5449847E-02  0.9322107E-02  0.5499254E-02  0.9406621E-02  0.1639452E-01  0.1402163E-01  0.3379571E-02  0.5780846E-02  0.1486144E-01  0.1271044E-01  0.6296970E-02  0.1077113E-01  0.4102243E-02  0.7016995E-02  0.7487902E-02  0.6404127E-02  0.0000000E+00  0.0000000E+00  0.0000000E+00  0.0000000E+00  0.3249592E-03  0.1624796E-03  0.0000000E+00  0.0000000E+00  0.3810156E-03  0.1270052E-03  0.3572624E-03  0.1786312E-03  0.0000000E+00  0.0000000E+00  0.0000000E+00  0.0000000E+00  0.8801378E-02  0.4400689E-02  0.6841183E-04  0.6841183E-04  0.3597328E-02  0.1798664E-02  0.3819678E-02  0.3819678E-02  0.0000000E+00  0.0000000E+00  0.7050302E-03  0.3525151E-03  0.0000000E+00  0.0000000E+00  0.1248522E-02  0.6242609E-03  0.1235208E-04  0.1235208E-04  0.1890839E-03  0.6302797E-04  0.5828028E-01  0.2914014E-01  0.4608284E-03  0.4608284E-03  0.1269434E-02  0.1269434E-02  0.2700185E-01  0.1350093E-01  0.9687911E-02  0.9687911E-02  0.1182350E+00  0.5911752E-01  0.1542408E-01  0.1542408E-01  0.3449133E-03  0.3449133E-03  0.1005722E+00  0.5028611E-01  0.4130408E-02  0.4130408E-02  0.1444253E-03  0.2888506E-03
  0.2999998E+01  0.0000000E+00  0.0000000E+00  0.1677549E-03  0.7173729E-04  0.0000000E+00  0.0000000E+00  0.0000000E+00  0.0000000E+00  0.9998652E-05  0.4275740E-05  0.9544319E-02  0.9544319E-02  0.3556214E-02  0.7112428E-02  0.2277475E-02  0.2277475E-02  0.1149516E-01  0.1149516E-01  0.4251095E-02  0.7271610E-02  0.1059305E-01  0.1811970E-01  0.2716031E-01  0.2322921E-01  0.8071137E-03  0.1380589E-02  0.4503458E-01  0.2567761E-01  0.8732739E-02  0.7468790E-02  0.3443979E-03  0.5891017E-03  0.5943657E-03  0.1016678E-02  0.1533411E-01  0.1311470E-01  0.1699768E-03  0.2907498E-03  0.4984884E-02  0.4263387E-02  0.3010727E-03  0.5149927E-03  0.9504304E-03  0.1625736E-02  0.1504639E-01  0.1286862E-01  0.0000000E+00  0.0000000E+00  0.6576906E-03  0.3288453E-03  0.9887558E-04  0.4943779E-04  0.5032600E-03  0.4304198E-03  0.3581538E-01  0.3063157E-01  0.2539670E-01  0.1086043E-01  0.0000000E+00  0.0000000E+00  0.8154578E-01  0.2324770E-01  0.4691592E-02  0.2006273E-02  0.1110962E-05  0.9501649E-06  0.1777540E-04  0.1520265E-04  0.1194177E-01  0.5106680E-02  0.3466200E-03  0.2964514E-03  0.7316822E-02  0.3128904E-02  0.1397597E-02  0.1195313E-02  0.2444130E-03  0.2090375E-03  0.1890853E-02  0.8085885E-03  0.9354277E-03  0.9354277E-03  0.3696194E-02  0.3696194E-02  0.2489120E-02  0.4257705E-02  0.4069573E-01  0.6961111E-01  0.3404218E-01  0.2911502E-01  0.3332869E-05  0.5700961E-05  0.8223049E-01  0.4688580E-01  0.4671015E-02  0.3994947E-02  0.0000000E+00  0.0000000E+00  0.8109996E-04  0.1387236E-03  0.3570084E-02  0.3053362E-02  0.0000000E+00  0.0000000E+00  0.6479685E-02  0.5541835E-02  0.3232906E-03  0.5529971E-03  0.1227613E-03  0.2099864E-03  0.6141407E-02  0.5252520E-02  0.7276820E-03  0.7276820E-03  0.5905866E-02  0.1010214E-01  0.2962494E-01  0.5067424E-01  0.3341957E-01  0.2858252E-01  0.5335410E-02  0.9126358E-02  0.1007485E+00  0.5744432E-01  0.1842150E-01  0.1575523E-01  0.5877009E-02  0.1005278E-01  0.5653680E-02  0.9670769E-02  0.1701777E-01  0.1455468E-01  0.3485114E-02  0.5961378E-02  0.1541801E-01  0.1318646E-01  0.6631373E-02  0.1134314E-01  0.4324434E-02  0.7397058E-02  0.8035618E-02  0.6872568E-02  0.0000000E+00  0.0000000E+00  0.0000000E+00  0.0000000E+00  0.4180753E-03  0.2090377E-03  0.0000000E+00  0.0000000E+00  0.4931350E-03  0.1643783E-03  0.5558456E-03  0.2779228E-03  0.0000000E+00  0.0000000E+00  0.0000000E+00  0.0000000E+00  0.1006986E-01  0.5034928E-02  0.1092689E-03  0.1092689E-03  0.5266775E-02  0.2633387E-02  0.4433490E-02  0.4433490E-02  0.0000000E+00  0.0000000E+00  0.1120252E-02  0.5601261E-03  0.0000000E+00  0.0000000E+00  0.1507916E-02  0.7539579E-03  0.3895665E-04  0.3895665E-04  0.2841000E-03  0.9469998E-04  0.5923045E-01  0.2961522E-01  0.8817489E-03  0.8817489E-03  0.1957353E-02  0.1957353E-02  0.2938012E-01  0.1469006E-01  0.1064663E-01  0.1064663E-01  0.1233223E+00  0.6166113E-01  0.1638184E-01  0.1638184E-01  0.6071593E-03  0.6071593E-03  0.1021333E+00  0.5106667E-01  0.4460115E-02  0.4460115E-02  0.1895581E-03  0.3791163E-03
  0.3029998E+01  0.0000000E+00  0.0000000E+00  0.2510778E-03  0.1073688E-03  0.0000000E+00  0.0000000E+00  0.0000000E+00  0.0000000E+00  0.2777393E-04  0.1187701E-04  0.1003092E-01  0.1003092E-01  0.3850621E-02  0.7701241E-02  0.2418014E-02  0.2418014E-02  0.1188343E-01  0.1188343E-01  0.4851575E-02  0.8298746E-02  0.1159792E-01  0.1983855E-01  0.2811408E-01  0.2404494E-01  0.9720922E-03  0.1662789E-02  0.4746981E-01  0.2706612E-01  0.9196013E-02  0.7865012E-02  0.5016007E-03  0.8580011E-03  0.7115733E-03  0.1217165E-02  0.1584126E-01  0.1354845E-01  0.2077500E-03  0.3553618E-03  0.5477589E-02  0.4684779E-02  0.3332908E-03  0.5701027E-03  0.1122629E-02  0.1920287E-02  0.1600792E-01  0.1369098E-01  0.0000000E+00  0.0000000E+00  0.7898944E-03  0.3949472E-03  0.1310932E-03  0.6554658E-04  0.7954439E-03  0.6803139E-03  0.3842504E-01  0.3286352E-01  0.2673429E-01  0.1143243E-01  0.0000000E+00  0.0000000E+00  0.8562522E-01  0.2441070E-01  0.5549262E-02  0.2373039E-02  0.8887701E-05  0.7601323E-05  0.3777280E-04  0.3230568E-04  0.1280388E-01  0.5475342E-02  0.4754926E-03  0.4066713E-03  0.8353358E-02  0.3572160E-02  0.1694225E-02  0.1449008E-02  0.3866187E-03  0.3306607E-03  0.2323027E-02  0.9933996E-03  0.1105405E-02  0.1105405E-02  0.3877836E-02  0.3877836E-02  0.3340128E-02  0.5713378E-02  0.4172503E-01  0.7137176E-01  0.3635741E-01  0.3109516E-01  0.4999345E-05  0.8551511E-05  0.8686773E-01  0.4952984E-01  0.5579231E-02  0.4771711E-02  0.0000000E+00  0.0000000E+00  0.1188726E-03  0.2033347E-03  0.3825602E-02  0.3271897E-02  0.0000000E+00  0.0000000E+00  0.7717310E-02  0.6600331E-02  0.4116122E-03  0.7040736E-03  0.1805314E-03  0.3088036E-03  0.7150711E-02  0.6115739E-02  0.8165608E-03  0.8165608E-03  0.6712986E-02  0.1148274E-01  0.3188354E-01  0.5453764E-01  0.3506712E-01  0.2999162E-01  0.6073645E-02  0.1038913E-01  0.1046769E+00  0.5968420E-01  0.1947747E-01  0.1665836E-01  0.6278624E-02  0.1073975E-01  0.5794217E-02  0.9911162E-02  0.1761714E-01  0.1506729E-01  0.3583989E-02  0.6130507E-02  0.1599295E-01  0.1367818E-01  0.6957436E-02  0.1190088E-01  0.4536625E-02  0.7760015E-02  0.8602215E-02  0.7357158E-02  0.0000000E+00  0.0000000E+00  0.0000000E+00  0.0000000E+00  0.5263939E-03  0.2631970E-03  0.0000000E+00  0.0000000E+00  0.6166554E-03  0.2055518E-03  0.8427983E-03  0.4213991E-03  0.0000000E+00  0.0000000E+00  0.2850483E-05  0.2850483E-05  0.1140770E-01  0.5703851E-02  0.1748304E-03  0.1748304E-03  0.7344794E-02  0.3672397E-02  0.5104309E-02  0.5104309E-02  0.0000000E+00  0.0000000E+00  0.1716959E-02  0.8584794E-03  0.0000000E+00  0.0000000E+00  0.1801512E-02  0.9007560E-03  0.9786764E-04  0.9786764E-04  0.3924185E-03  0.1308061E-03  0.6000578E-01  0.3000289E-01  0.1439495E-02  0.1439495E-02  0.2925572E-02  0.2925572E-02  0.3188000E-01  0.1594000E-01  0.1153123E-01  0.1153123E-01  0.1279828E+00  0.6399141E-01  0.1733866E-01  0.1733866E-01  0.9710719E-03  0.9710719E-03  0.1037002E+00  0.5185008E-01  0.4791722E-02  0.4791722E-02  0.2494182E-03  0.4988363E-03
  0.3059998E+01  0.0000000E+00  0.0000000E+00  0.3721729E-03  0.1591529E-03  0.0000000E+00  0.0000000E+00  0.0000000E+00  0.0000000E+00  0.4332745E-04  0.1852819E-04  0.1051753E-01  0.1051753E-01  0.4177798E-02  0.8355595E-02  0.2583548E-02  0.2583548E-02  0.1227005E-01  0.1227005E-01  0.5515376E-02  0.9434195E-02  0.1262279E-01  0.2159161E-01  0.2913284E-01  0.2491625E-01  0.1165958E-02  0.1994401E-02  0.5005448E-01  0.2853983E-01  0.9633736E-02  0.8239379E-02  0.7371277E-03  0.1260876E-02  0.8387790E-03  0.1434753E-02  0.1639230E-01  0.1401973E-01  0.2538553E-03  0.4342262E-03  0.5961974E-02  0.5099056E-02  0.3682867E-03  0.6299641E-03  0.1333710E-02  0.2281346E-02  0.1699889E-01  0.1453853E-01  0.0000000E+00  0.0000000E+00  0.9465409E-03  0.4732705E-03  0.1688660E-03  0.8443299E-04  0.1192060E-02  0.1019525E-02  0.4079579E-01  0.3489114E-01  0.2810078E-01  0.1201678E-01  0.0000000E+00  0.0000000E+00  0.9021612E-01  0.2571951E-01  0.6460242E-02  0.2762603E-02  0.4221674E-04  0.3610642E-04  0.6554669E-04  0.5605967E-04  0.1367931E-01  0.5849705E-02  0.6543571E-03  0.5596475E-03  0.9317669E-02  0.3984530E-02  0.1968633E-02  0.1683699E-02  0.5377092E-03  0.4598829E-03  0.2820739E-02  0.1206237E-02  0.1317598E-02  0.1317598E-02  0.4068915E-02  0.4068915E-02  0.4334436E-02  0.7414167E-02  0.4268212E-01  0.7300889E-01  0.3876488E-01  0.3315417E-01  0.1222064E-04  0.2090372E-04  0.9189323E-01  0.5239525E-01  0.6552991E-02  0.5604532E-02  0.5554833E-06  0.9501688E-06  0.1588670E-03  0.2717462E-03  0.4079457E-02  0.3489009E-02  0.0000000E+00  0.0000000E+00  0.8975481E-02  0.7676398E-02  0.5032665E-03  0.8608506E-03  0.2627426E-03  0.4494282E-03  0.8174460E-02  0.6991315E-02  0.9243242E-03  0.9243242E-03  0.7547315E-02  0.1290988E-01  0.3414381E-01  0.5840388E-01  0.3672802E-01  0.3141212E-01  0.6790218E-02  0.1161485E-01  0.1085175E+00  0.6187400E-01  0.2058955E-01  0.1760948E-01  0.6708569E-02  0.1147519E-01  0.5952527E-02  0.1018196E-01  0.1822483E-01  0.1558702E-01  0.3671756E-02  0.6280635E-02  0.1662508E-01  0.1421882E-01  0.7280726E-02  0.1245387E-01  0.4743821E-02  0.8114430E-02  0.9204351E-02  0.7872143E-02  0.0000000E+00  0.0000000E+00  0.0000000E+00  0.0000000E+00  0.6423147E-03  0.3211574E-03  0.0000000E+00  0.0000000E+00  0.7819840E-03  0.2606613E-03  0.1304585E-02  0.6522927E-03  0.0000000E+00  0.0000000E+00  0.9501629E-05  0.9501629E-05  0.1281774E-01  0.6408871E-02  0.2898015E-03  0.2898015E-03  0.9914996E-02  0.4957498E-02  0.5846397E-02  0.5846397E-02  0.0000000E+00  0.0000000E+00  0.2492300E-02  0.1246150E-02  0.0000000E+00  0.0000000E+00  0.2125517E-02  0.1062759E-02  0.1862325E-03  0.1862325E-03  0.5643982E-03  0.1881327E-03  0.6073836E-01  0.3036918E-01  0.2133111E-02  0.2133111E-02  0.4299510E-02  0.4299510E-02  0.3448821E-01  0.1724411E-01  0.1240634E-01  0.1240634E-01  0.1323099E+00  0.6615493E-01  0.1835249E-01  0.1835249E-01  0.1498411E-02  0.1498411E-02  0.1052204E+00  0.5261022E-01  0.5156585E-02  0.5156585E-02  0.3145043E-03  0.6290086E-03
  0.3089998E+01  0.0000000E+00  0.0000000E+00  0.5388177E-03  0.2304155E-03  0.0000000E+00  0.0000000E+00  0.0000000E+00  0.0000000E+00  0.8110059E-04  0.3468117E-04  0.1100192E-01  0.1100192E-01  0.4468316E-02  0.8936631E-02  0.2740747E-02  0.2740747E-02  0.1268944E-01  0.1268944E-01  0.6163623E-02  0.1054304E-01  0.1370043E-01  0.2343495E-01  0.3010328E-01  0.2574623E-01  0.1372598E-02  0.2347864E-02  0.5266747E-01  0.3002969E-01  0.1007979E-01  0.8620870E-02  0.1033199E-02  0.1767314E-02  0.9704296E-03  0.1659945E-02  0.1689779E-01  0.1445206E-01  0.3016266E-03  0.5159402E-03  0.6471917E-02  0.5535192E-02  0.4182810E-03  0.7154808E-03  0.1549238E-02  0.2650012E-02  0.1797821E-01  0.1537610E-01  0.0000000E+00  0.0000000E+00  0.1090968E-02  0.5454839E-03  0.2188594E-03  0.1094297E-03  0.1625345E-02  0.1390097E-02  0.4303779E-01  0.3680864E-01  0.2957171E-01  0.1264580E-01  0.6665747E-05  0.5700967E-05  0.9506439E-01  0.2710169E-01  0.7387897E-02  0.3159298E-02  0.7887866E-04  0.6746201E-04  0.1210946E-03  0.1035678E-03  0.1454475E-01  0.6219795E-02  0.8809920E-03  0.7534800E-03  0.1029976E-01  0.4404501E-02  0.2319700E-02  0.1983954E-02  0.7387949E-03  0.6318641E-03  0.3399554E-02  0.1453757E-02  0.1574231E-02  0.1574231E-02  0.4287777E-02  0.4287777E-02  0.5484846E-02  0.9381974E-02  0.4354146E-01  0.7447881E-01  0.4122680E-01  0.3525977E-01  0.2555236E-04  0.4370797E-04  0.9734138E-01  0.5550166E-01  0.7681179E-02  0.6569430E-02  0.1666454E-05  0.2850513E-05  0.1983063E-03  0.3392081E-03  0.4368312E-02  0.3736057E-02  0.0000000E+00  0.0000000E+00  0.1037251E-01  0.8871226E-02  0.6165846E-03  0.1054684E-02  0.3538415E-03  0.6052552E-03  0.9238206E-02  0.7901098E-02  0.1036532E-02  0.1036532E-02  0.8534966E-02  0.1459928E-01  0.3633517E-01  0.6215226E-01  0.3839558E-01  0.3283832E-01  0.7557897E-02  0.1292798E-01  0.1124680E+00  0.6412650E-01  0.2172052E-01  0.1857676E-01  0.7144625E-02  0.1222107E-01  0.6109731E-02  0.1045086E-01  0.1884586E-01  0.1611817E-01  0.3786741E-02  0.6477319E-02  0.1728832E-01  0.1478606E-01  0.7602353E-02  0.1300403E-01  0.4967684E-02  0.8497354E-02  0.9869252E-02  0.8440808E-02  0.0000000E+00  0.0000000E+00  0.0000000E+00  0.0000000E+00  0.7838901E-03  0.3919451E-03  0.0000000E+00  0.0000000E+00  0.9843693E-03  0.3281231E-03  0.1965900E-02  0.9829501E-03  0.0000000E+00  0.0000000E+00  0.2185383E-04  0.2185383E-04  0.1421733E-01  0.7108663E-02  0.4142740E-03  0.4142740E-03  0.1288521E-01  0.6442605E-02  0.6720548E-02  0.6720548E-02  0.0000000E+00  0.0000000E+00  0.3500434E-02  0.1750217E-02  0.0000000E+00  0.0000000E+00  0.2467579E-02  0.1233790E-02  0.3021520E-03  0.3021520E-03  0.7914887E-03  0.2638295E-03  0.6134267E-01  0.3067133E-01  0.3019615E-02  0.3019615E-02  0.6126653E-02  0.6126653E-02  0.3717813E-01  0.1858906E-01  0.1317408E-01  0.1317408E-01  0.1365248E+00  0.6826242E-01  0.1941573E-01  0.1941573E-01  0.2175881E-02  0.2175881E-02  0.1067169E+00  0.5335847E-01  0.5532851E-02  0.5532851E-02  0.3805413E-03  0.7610825E-03
  0.3119998E+01  0.0000000E+00  0.0000000E+00  0.7232385E-03  0.3092796E-03  0.0000000E+00  0.0000000E+00  0.0000000E+00  0.0000000E+00  0.1399821E-03  0.5986077E-04  0.1147741E-01  0.1147741E-01  0.4774386E-02  0.9548772E-02  0.2932391E-02  0.2932391E-02  0.1311438E-01  0.1311438E-01  0.6886856E-02  0.1178015E-01  0.1481972E-01  0.2534952E-01  0.3115369E-01  0.2664460E-01  0.1593123E-02  0.2725079E-02  0.5548985E-01  0.3163895E-01  0.1055861E-01  0.9030390E-02  0.1354825E-02  0.2317463E-02  0.1116527E-02  0.1909848E-02  0.1739884E-01  0.1488058E-01  0.3688402E-03  0.6309109E-03  0.7000181E-02  0.5986996E-02  0.4649418E-03  0.7952952E-03  0.1788097E-02  0.3058587E-02  0.1895197E-01  0.1620892E-01  0.0000000E+00  0.0000000E+00  0.1237616E-02  0.6188082E-03  0.2677421E-03  0.1338711E-03  0.2198600E-02  0.1880381E-02  0.4523198E-01  0.3868525E-01  0.3126595E-01  0.1337031E-01  0.1555345E-04  0.1330229E-04  0.1005436E+00  0.2866375E-01  0.8433304E-02  0.3606347E-02  0.1222062E-03  0.1045184E-03  0.1977509E-03  0.1691290E-03  0.1542574E-01  0.6596534E-02  0.1087631E-02  0.9302105E-03  0.1129408E-01  0.4829706E-02  0.2676322E-02  0.2288960E-02  0.9554350E-03  0.8171484E-03  0.4022800E-02  0.1720276E-02  0.1809755E-02  0.1809755E-02  0.4478307E-02  0.4478307E-02  0.6717464E-02  0.1149040E-01  0.4437135E-01  0.7589836E-01  0.4382091E-01  0.3747842E-01  0.5610417E-04  0.9596765E-04  0.1030836E+00  0.5877574E-01  0.8862142E-02  0.7579463E-02  0.3888391E-05  0.6651195E-05  0.2632978E-03  0.4503778E-03  0.4651601E-02  0.3978343E-02  0.0000000E+00  0.0000000E+00  0.1186619E-01  0.1014872E-01  0.7510108E-03  0.1284624E-02  0.4404969E-03  0.7534815E-03  0.1024196E-01  0.8759574E-02  0.1163182E-02  0.1163182E-02  0.9625930E-02  0.1646541E-01  0.3830661E-01  0.6552446E-01  0.4010591E-01  0.3430111E-01  0.8308353E-02  0.1421165E-01  0.1164692E+00  0.6640786E-01  0.2287759E-01  0.1956636E-01  0.7566789E-02  0.1294319E-01  0.6259711E-02  0.1070740E-01  0.1943356E-01  0.1662081E-01  0.3882839E-02  0.6641698E-02  0.1799156E-01  0.1538752E-01  0.7930647E-02  0.1356558E-01  0.5203211E-02  0.8900229E-02  0.1054417E-01  0.9018041E-02  0.0000000E+00  0.0000000E+00  0.0000000E+00  0.0000000E+00  0.9264163E-03  0.4632081E-03  0.0000000E+00  0.0000000E+00  0.1220961E-02  0.4069869E-03  0.2834358E-02  0.1417179E-02  0.0000000E+00  0.0000000E+00  0.3895678E-04  0.3895678E-04  0.1569295E-01  0.7846473E-02  0.5881559E-03  0.5881559E-03  0.1622784E-01  0.8113922E-02  0.7799932E-02  0.7799932E-02  0.0000000E+00  0.0000000E+00  0.4779358E-02  0.2389679E-02  0.0000000E+00  0.0000000E+00  0.2787783E-02  0.1393892E-02  0.4665354E-03  0.4665354E-03  0.1070837E-02  0.3569456E-03  0.6191657E-01  0.3095829E-01  0.4039137E-02  0.4039137E-02  0.8451690E-02  0.8451690E-02  0.3987090E-01  0.1993545E-01  0.1393041E-01  0.1393041E-01  0.1404282E+00  0.7021408E-01  0.2056543E-01  0.2056543E-01  0.3046231E-02  0.3046231E-02  0.1080538E+00  0.5402691E-01  0.5898678E-02  0.5898678E-02  0.4627306E-03  0.9254611E-03
  0.3149997E+01  0.0000000E+00  0.0000000E+00  0.9387657E-03  0.4014459E-03  0.0000000E+00  0.0000000E+00  0.0000000E+00  0.0000000E+00  0.1955306E-03  0.8361504E-04  0.1201290E-01  0.1201290E-01  0.5114893E-02  0.1022979E-01  0.3139588E-02  0.3139588E-02  0.1353488E-01  0.1353488E-01  0.7672309E-02  0.1312369E-01  0.1589846E-01  0.2719474E-01  0.3217744E-01  0.2752018E-01  0.1842539E-02  0.3151712E-02  0.5833671E-01  0.3326215E-01  0.1103132E-01  0.9434680E-02  0.1743661E-02  0.2982579E-02  0.1273174E-02  0.2177798E-02  0.1787601E-01  0.1528869E-01  0.4349421E-03  0.7439800E-03  0.7614005E-02  0.6511978E-02  0.5288228E-03  0.9045654E-03  0.2072505E-02  0.3545075E-02  0.1988407E-01  0.1700611E-01  0.0000000E+00  0.0000000E+00  0.1467585E-02  0.7337927E-03  0.3432888E-03  0.1716444E-03  0.2884058E-02  0.2466629E-02  0.4736174E-01  0.4050675E-01  0.3301128E-01  0.1411667E-01  0.2999614E-04  0.2565459E-04  0.1064672E+00  0.3035250E-01  0.9616490E-02  0.4112315E-02  0.2110835E-03  0.1805319E-03  0.2877390E-03  0.2460926E-03  0.1624230E-01  0.6945721E-02  0.1326489E-02  0.1134497E-02  0.1233617E-01  0.5275337E-02  0.3062935E-02  0.2619615E-02  0.1203178E-02  0.1029034E-02  0.4744932E-02  0.2029083E-02  0.2103038E-02  0.2103038E-02  0.4692169E-02  0.4692169E-02  0.8182771E-02  0.1399684E-01  0.4513903E-01  0.7721149E-01  0.4652666E-01  0.3979254E-01  0.1016539E-03  0.1738817E-03  0.1093261E+00  0.6233505E-01  0.1014475E-01  0.8676429E-02  0.7776792E-05  0.1330241E-04  0.3327330E-03  0.5691485E-03  0.4964885E-02  0.4246283E-02  0.0000000E+00  0.0000000E+00  0.1343764E-01  0.1149272E-01  0.8965473E-03  0.1533568E-02  0.5538148E-03  0.9473147E-03  0.1126349E-01  0.9633250E-02  0.1286500E-02  0.1286500E-02  0.1075912E-01  0.1840375E-01  0.4022305E-01  0.6880257E-01  0.4180791E-01  0.3575676E-01  0.9046037E-02  0.1547348E-01  0.1204603E+00  0.6868351E-01  0.2407688E-01  0.2059207E-01  0.7990067E-02  0.1366722E-01  0.6406358E-02  0.1095825E-01  0.2003126E-01  0.1713200E-01  0.3991714E-02  0.6827931E-02  0.1874536E-01  0.1603221E-01  0.8291711E-02  0.1418319E-01  0.5436517E-02  0.9299304E-02  0.1123575E-01  0.9609521E-02  0.0000000E+00  0.0000000E+00  0.0000000E+00  0.0000000E+00  0.1087945E-02  0.5439726E-03  0.0000000E+00  0.0000000E+00  0.1511714E-02  0.5039046E-03  0.4088569E-02  0.2044284E-02  0.3800627E-05  0.3800627E-05  0.9216630E-04  0.9216630E-04  0.1724268E-01  0.8621338E-02  0.8275966E-03  0.8275966E-03  0.1989446E-01  0.9947232E-02  0.9018988E-02  0.9018988E-02  0.0000000E+00  0.0000000E+00  0.6574227E-02  0.3287114E-02  0.0000000E+00  0.0000000E+00  0.3149799E-02  0.1574899E-02  0.6679707E-03  0.6679707E-03  0.1411947E-02  0.4706490E-03  0.6247146E-01  0.3123573E-01  0.5080516E-02  0.5080516E-02  0.1145148E-01  0.1145148E-01  0.4264728E-01  0.2132364E-01  0.1463068E-01  0.1463068E-01  0.1441699E+00  0.7208495E-01  0.2178449E-01  0.2178449E-01  0.4079067E-02  0.4079067E-02  0.1093232E+00  0.5466162E-01  0.6272098E-02  0.6272098E-02  0.5748504E-03  0.1149701E-02
  0.3179997E+01  0.0000000E+00  0.0000000E+00  0.1244288E-02  0.5320968E-03  0.0000000E+00  0.0000000E+00  0.0000000E+00  0.0000000E+00  0.2866299E-03  0.1225720E-03  0.1255505E-01  0.1255505E-01  0.5460962E-02  0.1092192E-01  0.3346225E-02  0.3346225E-02  0.1397093E-01  0.1397093E-01  0.8495531E-02  0.1453183E-01  0.1699165E-01  0.2906467E-01  0.3324229E-01  0.2843091E-01  0.2117500E-02  0.3622040E-02  0.6128854E-01  0.3494522E-01  0.1150624E-01  0.9840862E-02  0.2195831E-02  0.3756026E-02  0.1444815E-02  0.2471394E-02  0.1835983E-01  0.1570248E-01  0.5282630E-03  0.9036078E-03  0.8211693E-02  0.7023158E-02  0.5921481E-03  0.1012885E-02  0.2378576E-02  0.4068617E-02  0.2082284E-01  0.1780900E-01  0.0000000E+00  0.0000000E+00  0.1680891E-02  0.8404457E-03  0.4210557E-03  0.2105278E-03  0.3699512E-02  0.3164056E-02  0.4927931E-01  0.4214678E-01  0.3491435E-01  0.1493048E-01  0.5221546E-04  0.4465796E-04  0.1128174E+00  0.3216286E-01  0.1081300E-01  0.4623981E-02  0.3177358E-03  0.2717477E-03  0.4188323E-03  0.3582119E-03  0.1716774E-01  0.7341466E-02  0.1669783E-02  0.1428104E-02  0.1328826E-01  0.5682479E-02  0.3420664E-02  0.2925568E-02  0.1523133E-02  0.1302680E-02  0.5557061E-02  0.2376375E-02  0.2408556E-02  0.2408556E-02  0.4918809E-02  0.4918809E-02  0.9799269E-02  0.1676191E-01  0.4592837E-01  0.7856168E-01  0.4937625E-01  0.4222969E-01  0.1710896E-03  0.2926533E-03  0.1158142E+00  0.6603441E-01  0.1151123E-01  0.9845130E-02  0.1166517E-04  0.1995358E-04  0.4304979E-03  0.7363780E-03  0.5252070E-02  0.4491902E-02  0.0000000E+00  0.0000000E+00  0.1503853E-01  0.1286190E-01  0.1068191E-02  0.1827170E-02  0.6926849E-03  0.1184856E-02  0.1229170E-01  0.1051264E-01  0.1416482E-02  0.1416482E-02  0.1199616E-01  0.2051975E-01  0.4202223E-01  0.7188012E-01  0.4359434E-01  0.3728463E-01  0.9826492E-02  0.1680847E-01  0.1246237E+00  0.7105736E-01  0.2533560E-01  0.2166860E-01  0.8421674E-02  0.1440550E-01  0.6587447E-02  0.1126800E-01  0.2066174E-01  0.1767123E-01  0.4123919E-02  0.7054071E-02  0.1947582E-01  0.1665695E-01  0.8635557E-02  0.1477135E-01  0.5641497E-02  0.9649929E-02  0.1199342E-01  0.1025753E-01  0.0000000E+00  0.0000000E+00  0.0000000E+00  0.0000000E+00  0.1238072E-02  0.6190361E-03  0.0000000E+00  0.0000000E+00  0.1892740E-02  0.6309133E-03  0.5643982E-02  0.2821991E-02  0.1235217E-04  0.1235217E-04  0.1643788E-03  0.1643788E-03  0.1885511E-01  0.9427556E-02  0.1100296E-02  0.1100296E-02  0.2379277E-01  0.1189638E-01  0.1042341E-01  0.1042341E-01  0.0000000E+00  0.0000000E+00  0.8827080E-02  0.4413540E-02  0.0000000E+00  0.0000000E+00  0.3533665E-02  0.1766833E-02  0.8874621E-03  0.8874621E-03  0.1828120E-02  0.6093731E-03  0.6292566E-01  0.3146283E-01  0.6206466E-02  0.6206466E-02  0.1495475E-01  0.1495475E-01  0.4558994E-01  0.2279497E-01  0.1529390E-01  0.1529390E-01  0.1477093E+00  0.7385466E-01  0.2313467E-01  0.2313467E-01  0.5239220E-02  0.5239220E-02  0.1105908E+00  0.5529538E-01  0.6714873E-02  0.6714873E-02  0.6945710E-03  0.1389142E-02
  0.3209997E+01  0.0000000E+00  0.0000000E+00  0.1618686E-02  0.6922011E-03  0.0000000E+00  0.0000000E+00  0.0000000E+00  0.0000000E+00  0.3977263E-03  0.1700803E-03  0.1304719E-01  0.1304719E-01  0.5782032E-02  0.1156406E-01  0.3573421E-02  0.3573421E-02  0.1438921E-01  0.1438921E-01  0.9364859E-02  0.1601884E-01  0.1805984E-01  0.3089184E-01  0.3441047E-01  0.2943001E-01  0.2424679E-02  0.4147478E-02  0.6429705E-01  0.3666059E-01  0.1204006E-01  0.1029742E-01  0.2672991E-02  0.4572222E-02  0.1671452E-02  0.2859062E-02  0.1883199E-01  0.1610630E-01  0.6260287E-03  0.1070839E-02  0.8861620E-02  0.7579016E-02  0.6632497E-03  0.1134506E-02  0.2747421E-02  0.4699536E-02  0.2172437E-01  0.1858005E-01  0.0000000E+00  0.0000000E+00  0.1939748E-02  0.9698739E-03  0.4988239E-03  0.2494119E-03  0.4633836E-02  0.3963149E-02  0.5111132E-01  0.4371363E-01  0.3698962E-01  0.1581793E-01  0.9887623E-04  0.8456520E-04  0.1199164E+00  0.3418668E-01  0.1206618E-01  0.5159880E-02  0.4643819E-03  0.3971687E-03  0.5554801E-03  0.4750817E-03  0.1804650E-01  0.7717256E-02  0.1975300E-02  0.1689401E-02  0.1425480E-01  0.6095801E-02  0.3815058E-02  0.3262878E-02  0.1841980E-02  0.1575377E-02  0.6412487E-02  0.2742182E-02  0.2747391E-02  0.2747391E-02  0.5153775E-02  0.5153775E-02  0.1163346E-01  0.1989934E-01  0.4671216E-01  0.7990237E-01  0.5246983E-01  0.4487552E-01  0.2694112E-03  0.4608350E-03  0.1226291E+00  0.6992009E-01  0.1290160E-01  0.1103426E-01  0.2221931E-04  0.3800671E-04  0.5043769E-03  0.8627501E-03  0.5552031E-02  0.4748448E-02  0.0000000E+00  0.0000000E+00  0.1666998E-01  0.1425722E-01  0.1226504E-02  0.2097966E-02  0.8415545E-03  0.1439501E-02  0.1331433E-01  0.1138726E-01  0.1562020E-02  0.1562020E-02  0.1331323E-01  0.2277263E-01  0.4380088E-01  0.7492254E-01  0.4537911E-01  0.3881107E-01  0.1059696E-01  0.1812637E-01  0.1287798E+00  0.7342707E-01  0.2664430E-01  0.2278789E-01  0.8825517E-02  0.1509628E-01  0.6766314E-02  0.1157396E-01  0.2128446E-01  0.1820381E-01  0.4270010E-02  0.7303963E-02  0.2027073E-01  0.1733680E-01  0.8963298E-02  0.1533196E-01  0.5871464E-02  0.1004329E-01  0.1277499E-01  0.1092597E-01  0.0000000E+00  0.0000000E+00  0.0000000E+00  0.0000000E+00  0.1394852E-02  0.6974258E-03  0.0000000E+00  0.0000000E+00  0.2322212E-02  0.7740706E-03  0.7578518E-02  0.3789259E-02  0.2280404E-04  0.2280404E-04  0.2641456E-03  0.2641456E-03  0.2051981E-01  0.1025990E-01  0.1408152E-02  0.1408152E-02  0.2808587E-01  0.1404294E-01  0.1205006E-01  0.1205006E-01  0.0000000E+00  0.0000000E+00  0.1172036E-01  0.5860181E-02  0.3800659E-05  0.3800659E-05  0.3944136E-02  0.1972068E-02  0.1161111E-02  0.1161111E-02  0.2342150E-02  0.7807167E-03  0.6340265E-01  0.3170132E-01  0.7456885E-02  0.7456885E-02  0.1908893E-01  0.1908893E-01  0.4859531E-01  0.2429765E-01  0.1591152E-01  0.1591152E-01  0.1510272E+00  0.7551361E-01  0.2448107E-01  0.2448107E-01  0.6522891E-02  0.6522891E-02  0.1118355E+00  0.5591774E-01  0.7170957E-02  0.7170957E-02  0.8351954E-03  0.1670391E-02
  0.3239997E+01  0.0000000E+00  0.0000000E+00  0.2033077E-02  0.8694079E-03  0.3332940E-05  0.2850541E-05  0.0000000E+00  0.0000000E+00  0.5321528E-03  0.2275653E-03  0.1357713E-01  0.1357713E-01  0.6121430E-02  0.1224286E-01  0.3818945E-02  0.3818945E-02  0.1484471E-01  0.1484471E-01  0.1022587E-01  0.1749161E-01  0.1911637E-01  0.3269906E-01  0.3558864E-01  0.3043766E-01  0.2752969E-02  0.4709026E-02  0.6735165E-01  0.3840225E-01  0.1256166E-01  0.1074353E-01  0.3180700E-02  0.5440671E-02  0.1875311E-02  0.3207768E-02  0.1929468E-01  0.1650203E-01  0.7515689E-03  0.1285578E-02  0.9544862E-02  0.8163367E-02  0.7332399E-03  0.1254226E-02  0.3107930E-02  0.5316196E-02  0.2263981E-01  0.1936299E-01  0.0000000E+00  0.0000000E+00  0.2174163E-02  0.1087082E-02  0.5965896E-03  0.2982948E-03  0.5708143E-02  0.4881965E-02  0.5282223E-01  0.4517691E-01  0.3916823E-01  0.1674957E-01  0.1555352E-03  0.1330236E-03  0.1273465E+00  0.3630494E-01  0.1337378E-01  0.5719049E-02  0.6587995E-03  0.5634469E-03  0.7821156E-03  0.6689146E-03  0.1888305E-01  0.8074990E-02  0.2328587E-02  0.1991555E-02  0.1518912E-01  0.6495348E-02  0.4196119E-02  0.3588785E-02  0.2204158E-02  0.1885135E-02  0.7349024E-02  0.3142675E-02  0.3098447E-02  0.3098447E-02  0.5409296E-02  0.5409296E-02  0.1365823E-01  0.2336277E-01  0.4748650E-01  0.8122690E-01  0.5560832E-01  0.4755975E-01  0.4238359E-03  0.7249825E-03  0.1296085E+00  0.7389960E-01  0.1437975E-01  0.1229847E-01  0.4610507E-04  0.7886394E-04  0.6099185E-03  0.1043282E-02  0.5870889E-02  0.5021155E-02  0.0000000E+00  0.0000000E+00  0.1843475E-01  0.1576656E-01  0.1404255E-02  0.2402016E-02  0.1022081E-02  0.1748297E-02  0.1433697E-01  0.1226188E-01  0.1734221E-02  0.1734221E-02  0.1463306E-01  0.2503023E-01  0.4552121E-01  0.7786522E-01  0.4717831E-01  0.4034986E-01  0.1138408E-01  0.1947276E-01  0.1328998E+00  0.7577623E-01  0.2797968E-01  0.2392999E-01  0.9223797E-02  0.1577755E-01  0.6969617E-02  0.1192171E-01  0.2191159E-01  0.1874017E-01  0.4419435E-02  0.7559559E-02  0.2109948E-01  0.1804561E-01  0.9351026E-02  0.1599518E-01  0.6080322E-02  0.1040055E-01  0.1357821E-01  0.1161294E-01  0.0000000E+00  0.0000000E+00  0.0000000E+00  0.0000000E+00  0.1574434E-02  0.7872172E-03  0.0000000E+00  0.0000000E+00  0.2823884E-02  0.9412948E-03  0.9833286E-02  0.4916643E-02  0.5986007E-04  0.5986007E-04  0.4152229E-03  0.4152229E-03  0.2234126E-01  0.1117063E-01  0.1821468E-02  0.1821468E-02  0.3276737E-01  0.1638369E-01  0.1375177E-01  0.1375177E-01  0.0000000E+00  0.0000000E+00  0.1535004E-01  0.7675019E-02  0.5700986E-05  0.5700986E-05  0.4440122E-02  0.2220061E-02  0.1429058E-02  0.1429058E-02  0.2947397E-02  0.9824656E-03  0.6384257E-01  0.3192129E-01  0.8736760E-02  0.8736760E-02  0.2376669E-01  0.2376669E-01  0.5164439E-01  0.2582219E-01  0.1651297E-01  0.1651297E-01  0.1543425E+00  0.7717123E-01  0.2608681E-01  0.2608681E-01  0.7997553E-02  0.7997553E-02  0.1131116E+00  0.5655579E-01  0.7695442E-02  0.7695442E-02  0.1020471E-02  0.2040941E-02
  0.3269997E+01  0.0000000E+00  0.0000000E+00  0.2501899E-02  0.1069891E-02  0.5554927E-05  0.4750925E-05  0.0000000E+00  0.0000000E+00  0.7154607E-03  0.3059536E-03  0.1407262E-01  0.1407262E-01  0.6435834E-02  0.1287167E-01  0.4063915E-02  0.4063915E-02  0.1530465E-01  0.1530465E-01  0.1113908E-01  0.1905369E-01  0.2017068E-01  0.3450248E-01  0.3678516E-01  0.3146099E-01  0.3116813E-02  0.5331391E-02  0.7042515E-01  0.4015468E-01  0.1310435E-01  0.1120767E-01  0.3738964E-02  0.6395596E-02  0.2108609E-02  0.3606830E-02  0.1981297E-01  0.1694530E-01  0.8859957E-03  0.1515519E-02  0.1025367E-01  0.8769580E-02  0.8043418E-03  0.1375848E-02  0.3501775E-02  0.5989878E-02  0.2357302E-01  0.2016113E-01  0.0000000E+00  0.0000000E+00  0.2447461E-02  0.1223730E-02  0.7287951E-03  0.3643976E-03  0.6741330E-02  0.5765611E-02  0.5444985E-01  0.4656896E-01  0.4149016E-01  0.1774250E-01  0.2699647E-03  0.2308908E-03  0.1351355E+00  0.3852549E-01  0.1475583E-01  0.6310057E-02  0.8976536E-03  0.7677301E-03  0.1047639E-02  0.8960068E-03  0.1976848E-01  0.8453628E-02  0.2680770E-02  0.2292764E-02  0.1615344E-01  0.6907721E-02  0.4593847E-02  0.3928948E-02  0.2562998E-02  0.2192038E-02  0.8465542E-02  0.3620133E-02  0.3462838E-02  0.3462838E-02  0.5711474E-02  0.5711474E-02  0.1583016E-01  0.2707791E-01  0.4828694E-01  0.8259609E-01  0.5894065E-01  0.5040977E-01  0.6199235E-03  0.1060395E-02  0.1366623E+00  0.7792149E-01  0.1594287E-01  0.1363535E-01  0.7221312E-04  0.1235225E-03  0.7326801E-03  0.1253269E-02  0.6206377E-02  0.5308086E-02  0.0000000E+00  0.0000000E+00  0.2017675E-01  0.1725643E-01  0.1587008E-02  0.2714620E-02  0.1227054E-02  0.2098908E-02  0.1538573E-01  0.1315885E-01  0.1924193E-02  0.1924193E-02  0.1601510E-01  0.2739424E-01  0.4719808E-01  0.8073355E-01  0.4898751E-01  0.4189720E-01  0.1212120E-01  0.2073363E-01  0.1373108E+00  0.7829129E-01  0.2943560E-01  0.2517519E-01  0.9615964E-02  0.1644836E-01  0.7200140E-02  0.1231603E-01  0.2259262E-01  0.1932264E-01  0.4566638E-02  0.7811354E-02  0.2194715E-01  0.1877058E-01  0.9711532E-02  0.1661183E-01  0.6327503E-02  0.1082336E-01  0.1442254E-01  0.1233506E-01  0.0000000E+00  0.0000000E+00  0.0000000E+00  0.0000000E+00  0.1756866E-02  0.8784331E-03  0.0000000E+00  0.0000000E+00  0.3396810E-02  0.1132270E-02  0.1231417E-01  0.6157087E-02  0.1159199E-03  0.1159199E-03  0.5748520E-03  0.5748520E-03  0.2417605E-01  0.1208802E-01  0.2289905E-02  0.2289905E-02  0.3763884E-01  0.1881942E-01  0.1559496E-01  0.1559496E-01  0.0000000E+00  0.0000000E+00  0.1963725E-01  0.9818627E-02  0.7601323E-05  0.7601323E-05  0.4871507E-02  0.2435753E-02  0.1763518E-02  0.1763518E-02  0.3641958E-02  0.1213986E-02  0.6430530E-01  0.3215265E-01  0.9930171E-02  0.9930171E-02  0.2888901E-01  0.2888901E-01  0.5480465E-01  0.2740232E-01  0.1713248E-01  0.1713248E-01  0.1575806E+00  0.7879029E-01  0.2785703E-01  0.2785703E-01  0.9648986E-02  0.9648986E-02  0.1143344E+00  0.5716721E-01  0.8249396E-02  0.8249396E-02  0.1216218E-02  0.2432436E-02
  0.3299997E+01  0.0000000E+00  0.0000000E+00  0.3005163E-02  0.1285103E-02  0.1222072E-04  0.1045193E-04  0.0000000E+00  0.0000000E+00  0.9198781E-03  0.3933689E-03  0.1459366E-01  0.1459366E-01  0.6756908E-02  0.1351382E-01  0.4340550E-02  0.4340550E-02  0.1576404E-01  0.1576404E-01  0.1209174E-01  0.2068323E-01  0.2124609E-01  0.3634199E-01  0.3801221E-01  0.3251045E-01  0.3501759E-02  0.5989851E-02  0.7363639E-01  0.4198565E-01  0.1368372E-01  0.1170318E-01  0.4336103E-02  0.7417019E-02  0.2359694E-02  0.4036319E-02  0.2028512E-01  0.1734912E-01  0.1038200E-02  0.1775869E-02  0.1100413E-01  0.9411423E-02  0.8804428E-03  0.1506020E-02  0.3907837E-02  0.6684459E-02  0.2452068E-01  0.2097163E-01  0.0000000E+00  0.0000000E+00  0.2720759E-02  0.1360379E-02  0.8687758E-03  0.4343879E-03  0.8022301E-02  0.6861179E-02  0.5599185E-01  0.4788777E-01  0.4383541E-01  0.1874540E-01  0.4354964E-03  0.3724640E-03  0.1431800E+00  0.4081885E-01  0.1630228E-01  0.6971370E-02  0.1205392E-02  0.1030927E-02  0.1375370E-02  0.1176304E-02  0.2063058E-01  0.8822288E-02  0.3040718E-02  0.2600614E-02  0.1712107E-01  0.7321510E-02  0.5033793E-02  0.4305218E-02  0.2978500E-02  0.2547402E-02  0.9622049E-02  0.4114692E-02  0.3863896E-02  0.3863896E-02  0.6014224E-02  0.6014224E-02  0.1825263E-01  0.3122161E-01  0.4914128E-01  0.8405745E-01  0.6228956E-01  0.5327396E-01  0.8765518E-03  0.1499365E-02  0.1437575E+00  0.8196702E-01  0.1754877E-01  0.1500882E-01  0.1133188E-03  0.1938348E-03  0.8998791E-03  0.1539267E-02  0.6539121E-02  0.5592669E-02  0.0000000E+00  0.0000000E+00  0.2187430E-01  0.1870828E-01  0.1799204E-02  0.3077585E-02  0.1454238E-02  0.2487512E-02  0.1645115E-01  0.1407006E-01  0.2140828E-02  0.2140828E-02  0.1747712E-01  0.2989508E-01  0.4889015E-01  0.8362788E-01  0.5083172E-01  0.4347449E-01  0.1290333E-01  0.2207148E-01  0.1418674E+00  0.8088930E-01  0.3088875E-01  0.2641801E-01  0.1002535E-01  0.1714863E-01  0.7444546E-02  0.1273409E-01  0.2323589E-01  0.1987280E-01  0.4747169E-02  0.8120157E-02  0.2283759E-01  0.1953215E-01  0.1004871E-01  0.1718859E-01  0.6568576E-02  0.1123572E-01  0.1529963E-01  0.1308521E-01  0.0000000E+00  0.0000000E+00  0.0000000E+00  0.0000000E+00  0.1968754E-02  0.9843769E-03  0.0000000E+00  0.0000000E+00  0.4091382E-02  0.1363794E-02  0.1513902E-01  0.7569508E-02  0.2175878E-03  0.2175878E-03  0.7924418E-03  0.7924418E-03  0.2610774E-01  0.1305387E-01  0.2808699E-02  0.2808699E-02  0.4290558E-01  0.2145279E-01  0.1758456E-01  0.1758456E-01  0.0000000E+00  0.0000000E+00  0.2478151E-01  0.1239076E-01  0.9501643E-05  0.9501643E-05  0.5377005E-02  0.2688503E-02  0.2110334E-02  0.2110334E-02  0.4531329E-02  0.1510443E-02  0.6473571E-01  0.3236786E-01  0.1121860E-01  0.1121860E-01  0.3434299E-01  0.3434299E-01  0.5788510E-01  0.2894255E-01  0.1774818E-01  0.1774818E-01  0.1607285E+00  0.8036423E-01  0.2971176E-01  0.2971176E-01  0.1155217E-01  0.1155217E-01  0.1155753E+00  0.5778767E-01  0.8778644E-02  0.8778644E-02  0.1445682E-02  0.2891365E-02
  0.3329997E+01  0.0000000E+00  0.0000000E+00  0.3566175E-02  0.1525009E-02  0.1555366E-04  0.1330247E-04  0.0000000E+00  0.0000000E+00  0.1138738E-02  0.4869605E-03  0.1512025E-01  0.1512025E-01  0.7096865E-02  0.1419373E-01  0.4620516E-02  0.4620516E-02  0.1624620E-01  0.1624620E-01  0.1302050E-01  0.2227191E-01  0.2235816E-01  0.3824423E-01  0.3930982E-01  0.3362024E-01  0.3905039E-02  0.6679672E-02  0.7684375E-01  0.4381441E-01  0.1432253E-01  0.1224953E-01  0.4947691E-02  0.8463155E-02  0.2621880E-02  0.4484795E-02  0.2078563E-01  0.1777718E-01  0.1205951E-02  0.2062812E-02  0.1174681E-01  0.1004661E-01  0.9648759E-03  0.1650446E-02  0.4339994E-02  0.7423674E-02  0.2545945E-01  0.2177452E-01  0.0000000E+00  0.0000000E+00  0.2984055E-02  0.1492028E-02  0.1045419E-02  0.5227097E-03  0.9379910E-02  0.8022292E-02  0.5747268E-01  0.4915427E-01  0.4632732E-01  0.1981102E-01  0.6610237E-03  0.5653492E-03  0.1513122E+00  0.4313724E-01  0.1787320E-01  0.7643146E-02  0.1647550E-02  0.1409089E-02  0.1746424E-02  0.1493652E-02  0.2152269E-01  0.9203782E-02  0.3400675E-02  0.2908472E-02  0.1801983E-01  0.7705848E-02  0.5465962E-02  0.4674837E-02  0.3439550E-02  0.2941720E-02  0.1092631E-01  0.4672437E-02  0.4257172E-02  0.4257172E-02  0.6350847E-02  0.6350847E-02  0.2080676E-01  0.3559050E-01  0.4998950E-01  0.8550836E-01  0.6576364E-01  0.5624522E-01  0.1209842E-02  0.2069467E-02  0.1509785E+00  0.8608422E-01  0.1922688E-01  0.1644404E-01  0.1649787E-03  0.2822005E-03  0.1063744E-02  0.1819561E-02  0.6879607E-02  0.5883874E-02  0.0000000E+00  0.0000000E+00  0.2364073E-01  0.2021904E-01  0.2028056E-02  0.3469044E-02  0.1704207E-02  0.2915091E-02  0.1753267E-01  0.1499504E-01  0.2390792E-02  0.2390792E-02  0.1900692E-01  0.3251183E-01  0.5048550E-01  0.8635676E-01  0.5273481E-01  0.4510214E-01  0.1367379E-01  0.2338937E-01  0.1465578E+00  0.8356369E-01  0.3247910E-01  0.2777818E-01  0.1044252E-01  0.1786221E-01  0.7757283E-02  0.1326904E-01  0.2396469E-01  0.2049611E-01  0.4919372E-02  0.8414716E-02  0.2378857E-01  0.2034549E-01  0.1040033E-01  0.1779005E-01  0.6805769E-02  0.1164145E-01  0.1620728E-01  0.1386149E-01  0.0000000E+00  0.0000000E+00  0.1900331E-05  0.1900331E-05  0.2170189E-02  0.1085095E-02  0.0000000E+00  0.0000000E+00  0.4903761E-02  0.1634587E-02  0.1827456E-01  0.9137281E-02  0.3496601E-03  0.3496601E-03  0.1049942E-02  0.1049942E-02  0.2805558E-01  0.1402779E-01  0.3451961E-02  0.3451961E-02  0.4882213E-01  0.2441107E-01  0.1970067E-01  0.1970067E-01  0.1900372E-05  0.1900372E-05  0.3050907E-01  0.1525453E-01  0.1520263E-04  0.1520263E-04  0.5866333E-02  0.2933166E-02  0.2469498E-02  0.2469498E-02  0.5514753E-02  0.1838251E-02  0.6523930E-01  0.3261965E-01  0.1254694E-01  0.1254694E-01  0.3983115E-01  0.3983115E-01  0.6095224E-01  0.3047612E-01  0.1838386E-01  0.1838386E-01  0.1638422E+00  0.8192109E-01  0.3176697E-01  0.3176697E-01  0.1350574E-01  0.1350574E-01  0.1168733E+00  0.5843664E-01  0.9328794E-02  0.9328794E-02  0.1701280E-02  0.3402560E-02
  0.3359997E+01  0.0000000E+00  0.0000000E+00  0.4223858E-02  0.1806255E-02  0.2444151E-04  0.2090392E-04  0.0000000E+00  0.0000000E+00  0.1404249E-02  0.6005011E-03  0.1570906E-01  0.1570906E-01  0.7419598E-02  0.1483920E-01  0.4898256E-02  0.4898256E-02  0.1672892E-01  0.1672892E-01  0.1400649E-01  0.2395846E-01  0.2340581E-01  0.4003624E-01  0.4061021E-01  0.3473241E-01  0.4322764E-02  0.7394201E-02  0.8026441E-01  0.4576479E-01  0.1494412E-01  0.1278115E-01  0.5567605E-02  0.9523534E-02  0.2880177E-02  0.4926618E-02  0.2130722E-01  0.1822328E-01  0.1402033E-02  0.2398214E-02  0.1253336E-01  0.1071932E-01  0.1052087E-02  0.1799622E-02  0.4804939E-02  0.8218976E-02  0.2645708E-01  0.2262776E-01  0.0000000E+00  0.0000000E+00  0.3295127E-02  0.1647563E-02  0.1219842E-02  0.6099208E-03  0.1087858E-01  0.9304050E-02  0.5890360E-01  0.5037808E-01  0.4885254E-01  0.2089089E-01  0.9454333E-03  0.8085943E-03  0.1594499E+00  0.4545720E-01  0.1955521E-01  0.8362427E-02  0.2135262E-02  0.1826211E-02  0.2239693E-02  0.1915527E-02  0.2241035E-01  0.9583373E-02  0.3722851E-02  0.3184017E-02  0.1906968E-01  0.8154796E-02  0.5958127E-02  0.5095767E-02  0.3901711E-02  0.3336990E-02  0.1226170E-01  0.5243489E-02  0.4693777E-02  0.4693777E-02  0.6662486E-02  0.6662486E-02  0.2352802E-01  0.4024530E-01  0.5087327E-01  0.8702008E-01  0.6933545E-01  0.5930006E-01  0.1643676E-02  0.2811552E-02  0.1580223E+00  0.9010045E-01  0.2103331E-01  0.1798901E-01  0.2399684E-03  0.4104722E-03  0.1260380E-02  0.2155914E-02  0.7247345E-02  0.6198386E-02  0.0000000E+00  0.0000000E+00  0.2545660E-01  0.2177209E-01  0.2290800E-02  0.3918473E-02  0.1989176E-02  0.3402538E-02  0.1867695E-01  0.1597371E-01  0.2650756E-02  0.2650756E-02  0.2059508E-01  0.3522842E-01  0.5208030E-01  0.8908472E-01  0.5466401E-01  0.4675211E-01  0.1446534E-01  0.2474335E-01  0.1514781E+00  0.8636911E-01  0.3412390E-01  0.2918491E-01  0.1087136E-01  0.1859574E-01  0.8107238E-02  0.1386765E-01  0.2470460E-01  0.2112893E-01  0.5088241E-02  0.8703570E-02  0.2472400E-01  0.2114553E-01  0.1078639E-01  0.1845041E-01  0.7053511E-02  0.1206522E-01  0.1709883E-01  0.1462400E-01  0.0000000E+00  0.0000000E+00  0.4750789E-05  0.4750789E-05  0.2418183E-02  0.1209091E-02  0.9501549E-06  0.9501549E-06  0.5864363E-02  0.1954788E-02  0.2171132E-01  0.1085566E-01  0.5482484E-03  0.5482484E-03  0.1323593E-02  0.1323593E-02  0.3013740E-01  0.1506870E-01  0.4198791E-02  0.4198791E-02  0.5523583E-01  0.2761791E-01  0.2182711E-01  0.2182711E-01  0.4750831E-05  0.4750831E-05  0.3708138E-01  0.1854069E-01  0.2280397E-04  0.2280397E-04  0.6359468E-02  0.3179734E-02  0.2890420E-02  0.2890420E-02  0.6762316E-02  0.2254105E-02  0.6572199E-01  0.3286099E-01  0.1387527E-01  0.1387527E-01  0.4535446E-01  0.4535446E-01  0.6408969E-01  0.3204485E-01  0.1901667E-01  0.1901667E-01  0.1668637E+00  0.8343185E-01  0.3394656E-01  0.3394656E-01  0.1565229E-01  0.1565229E-01  0.1181684E+00  0.5908418E-01  0.9899843E-02  0.9899843E-02  0.1984912E-02  0.3969825E-02
  0.3389997E+01  0.0000000E+00  0.0000000E+00  0.4933762E-02  0.2109833E-02  0.3221841E-04  0.2755521E-04  0.0000000E+00  0.0000000E+00  0.1716431E-02  0.7340001E-03  0.1628899E-01  0.1628899E-01  0.7733446E-02  0.1546689E-01  0.5207106E-02  0.5207106E-02  0.1721108E-01  0.1721108E-01  0.1500413E-01  0.2566496E-01  0.2445790E-01  0.4183587E-01  0.4195227E-01  0.3588023E-01  0.4737710E-02  0.8103977E-02  0.8369894E-01  0.4772308E-01  0.1561790E-01  0.1335741E-01  0.6190304E-02  0.1058868E-01  0.3172361E-02  0.5426406E-02  0.2183659E-01  0.1867603E-01  0.1606448E-02  0.2747872E-02  0.1330327E-01  0.1137779E-01  0.1163184E-02  0.1989658E-02  0.5303766E-02  0.9072231E-02  0.2745529E-01  0.2348149E-01  0.0000000E+00  0.0000000E+00  0.3620646E-02  0.1810323E-02  0.1434257E-02  0.7171287E-03  0.1270163E-01  0.1086324E-01  0.6030341E-01  0.5157529E-01  0.5154222E-01  0.2204108E-01  0.1343162E-02  0.1148757E-02  0.1673965E+00  0.4772268E-01  0.2139053E-01  0.9147268E-02  0.2684082E-02  0.2295597E-02  0.2784071E-02  0.2381113E-02  0.2326579E-01  0.9949187E-02  0.4058362E-02  0.3470967E-02  0.2008066E-01  0.8587122E-02  0.6429179E-02  0.5498641E-02  0.4326101E-02  0.3699955E-02  0.1369039E-01  0.5854445E-02  0.5069289E-02  0.5069289E-02  0.7017993E-02  0.7017993E-02  0.2633256E-01  0.4504254E-01  0.5184925E-01  0.8868952E-01  0.7287059E-01  0.6232354E-01  0.2185279E-02  0.3737976E-02  0.1651622E+00  0.9417142E-01  0.2281196E-01  0.1951023E-01  0.3510648E-03  0.6005055E-03  0.1487576E-02  0.2544538E-02  0.7596741E-02  0.6497213E-02  0.0000000E+00  0.0000000E+00  0.2726025E-01  0.2331469E-01  0.2539651E-02  0.4344140E-02  0.2278585E-02  0.3897580E-02  0.1975570E-01  0.1689632E-01  0.2968496E-02  0.2968496E-02  0.2220042E-01  0.3797441E-01  0.5365730E-01  0.9178222E-01  0.5664987E-01  0.4845054E-01  0.1522080E-01  0.2603558E-01  0.1563897E+00  0.8916960E-01  0.3588033E-01  0.3068713E-01  0.1129630E-01  0.1932262E-01  0.8497745E-02  0.1453562E-01  0.2544672E-01  0.2176364E-01  0.5267664E-02  0.9010476E-02  0.2573110E-01  0.2200686E-01  0.1120022E-01  0.1915827E-01  0.7302922E-02  0.1249184E-01  0.1808595E-01  0.1546825E-01  0.0000000E+00  0.0000000E+00  0.1235217E-04  0.1235217E-04  0.2661427E-02  0.1330714E-02  0.1900316E-05  0.1900316E-05  0.6966559E-02  0.2322186E-02  0.2522315E-01  0.1261157E-01  0.8171463E-03  0.8171463E-03  0.1653295E-02  0.1653295E-02  0.3221923E-01  0.1610962E-01  0.5047297E-02  0.5047297E-02  0.6204564E-01  0.3102282E-01  0.2401532E-01  0.2401532E-01  0.1140204E-04  0.1140204E-04  0.4409460E-01  0.2204730E-01  0.4750822E-04  0.4750822E-04  0.6953329E-02  0.3476664E-02  0.3417760E-02  0.3417760E-02  0.8102981E-02  0.2700994E-02  0.6625788E-01  0.3312894E-01  0.1526632E-01  0.1526632E-01  0.5074006E-01  0.5074006E-01  0.6718723E-01  0.3359362E-01  0.1970934E-01  0.1970934E-01  0.1698966E+00  0.8494832E-01  0.3652527E-01  0.3652527E-01  0.1803060E-01  0.1803060E-01  0.1193789E+00  0.5968944E-01  0.1045283E-01  0.1045283E-01  0.2312248E-02  0.4624496E-02
  0.3419997E+01  0.0000000E+00  0.0000000E+00  0.5594757E-02  0.2392495E-02  0.4666095E-04  0.3990739E-04  0.0000000E+00  0.0000000E+00  0.2116394E-02  0.9050369E-03  0.1685891E-01  0.1685891E-01  0.8065623E-02  0.1613125E-01  0.5515951E-02  0.5515951E-02  0.1773822E-01  0.1773822E-01  0.1605177E-01  0.2745697E-01  0.2551664E-01  0.4364688E-01  0.4342542E-01  0.3714016E-01  0.5166541E-02  0.8837505E-02  0.8728956E-01  0.4977036E-01  0.1631947E-01  0.1395744E-01  0.6815776E-02  0.1165856E-01  0.3476768E-02  0.5947104E-02  0.2242151E-01  0.1917629E-01  0.1803640E-02  0.3085174E-02  0.1410372E-01  0.1206239E-01  0.1271503E-02  0.2174939E-02  0.5814256E-02  0.9945438E-02  0.2844569E-01  0.2432855E-01  0.0000000E+00  0.0000000E+00  0.3926162E-02  0.1963081E-02  0.1648674E-02  0.8243372E-03  0.1464356E-01  0.1252410E-01  0.6164323E-01  0.5272119E-01  0.5442294E-01  0.2327297E-01  0.1895308E-02  0.1620988E-02  0.1750722E+00  0.4991094E-01  0.2326140E-01  0.9947309E-02  0.3207352E-02  0.2743130E-02  0.3397328E-02  0.2905609E-02  0.2411236E-01  0.1031121E-01  0.4357208E-02  0.3726559E-02  0.2107607E-01  0.9012792E-02  0.6846907E-02  0.5855908E-02  0.4768265E-02  0.4078122E-02  0.1520019E-01  0.6500081E-02  0.5523677E-02  0.5523677E-02  0.7383499E-02  0.7383499E-02  0.2906114E-01  0.4970985E-01  0.5287356E-01  0.9044161E-01  0.7653452E-01  0.6545717E-01  0.2786867E-02  0.4767009E-02  0.1720604E+00  0.9810460E-01  0.2465117E-01  0.2108323E-01  0.4827142E-03  0.8256953E-03  0.1733100E-02  0.2964513E-02  0.7980040E-02  0.6825034E-02  0.1110960E-05  0.1900326E-05  0.2904889E-01  0.2484445E-01  0.2804052E-02  0.4796405E-02  0.2587431E-02  0.4425869E-02  0.2092997E-01  0.1790063E-01  0.3244015E-02  0.3244015E-02  0.2394636E-01  0.4096087E-01  0.5526709E-01  0.9453581E-01  0.5878626E-01  0.5027771E-01  0.1599904E-01  0.2736677E-01  0.1616382E+00  0.9216217E-01  0.3759235E-01  0.3215135E-01  0.1172236E-01  0.2005141E-01  0.8986562E-02  0.1537175E-01  0.2621383E-01  0.2241972E-01  0.5450977E-02  0.9324039E-02  0.2671431E-01  0.2284776E-01  0.1157072E-01  0.1979203E-01  0.7581222E-02  0.1296788E-01  0.1910248E-01  0.1633765E-01  0.0000000E+00  0.0000000E+00  0.2185388E-04  0.2185388E-04  0.2946478E-02  0.1473239E-02  0.4750812E-05  0.4750812E-05  0.8194174E-02  0.2731391E-02  0.2868646E-01  0.1434323E-01  0.1164912E-02  0.1164912E-02  0.2007706E-02  0.2007706E-02  0.3436944E-01  0.1718472E-01  0.5975618E-02  0.5975618E-02  0.6917756E-01  0.3458878E-01  0.2617794E-01  0.2617794E-01  0.1805317E-04  0.1805317E-04  0.5138805E-01  0.2569403E-01  0.8361466E-04  0.8361466E-04  0.7542434E-02  0.3771217E-02  0.4045820E-02  0.4045820E-02  0.9643191E-02  0.3214397E-02  0.6682228E-01  0.3341114E-01  0.1669253E-01  0.1669253E-01  0.5602110E-01  0.5602110E-01  0.7028953E-01  0.3514476E-01  0.2047517E-01  0.2047517E-01  0.1728811E+00  0.8644055E-01  0.3927707E-01  0.3927707E-01  0.2076612E-01  0.2076612E-01  0.1206464E+00  0.6032320E-01  0.1107234E-01  0.1107234E-01  0.2627701E-02  0.5255401E-02
  0.3449997E+01  0.0000000E+00  0.0000000E+00  0.6331332E-02  0.2707478E-02  0.6110350E-04  0.5225957E-04  0.0000000E+00  0.0000000E+00  0.2620770E-02  0.1120724E-02  0.1737994E-01  0.1737994E-01  0.8416129E-02  0.1683226E-01  0.5832032E-02  0.5832032E-02  0.1825760E-01  0.1825760E-01  0.1711329E-01  0.2927273E-01  0.2654317E-01  0.4540278E-01  0.4495411E-01  0.3844759E-01  0.5582049E-02  0.9548242E-02  0.9099908E-01  0.5188544E-01  0.1704494E-01  0.1457791E-01  0.7444028E-02  0.1273320E-01  0.3748954E-02  0.6412684E-02  0.2298365E-01  0.1965707E-01  0.2008060E-02  0.3434839E-02  0.1489250E-01  0.1273701E-01  0.1407042E-02  0.2406782E-02  0.6346964E-02  0.1085665E-01  0.2946611E-01  0.2520127E-01  0.0000000E+00  0.0000000E+00  0.4202798E-02  0.2101399E-02  0.1877528E-02  0.9387642E-03  0.1682327E-01  0.1438832E-01  0.6293418E-01  0.5382529E-01  0.5733698E-01  0.2451910E-01  0.2529676E-02  0.2163539E-02  0.1825901E+00  0.5205420E-01  0.2526225E-01  0.1080293E-01  0.3830600E-02  0.3276171E-02  0.4068344E-02  0.3479504E-02  0.2493669E-01  0.1066372E-01  0.4666064E-02  0.3990713E-02  0.2205926E-01  0.9433237E-02  0.7341288E-02  0.6278734E-02  0.5250426E-02  0.4490497E-02  0.1669111E-01  0.7137644E-02  0.5982497E-02  0.5982497E-02  0.7771202E-02  0.7771202E-02  0.3182963E-01  0.5444542E-01  0.5390676E-01  0.9220894E-01  0.8024070E-01  0.6862693E-01  0.3493995E-02  0.5976571E-02  0.1789804E+00  0.1020502E+00  0.2662534E-01  0.2277167E-01  0.6221411E-03  0.1064189E-02  0.1999737E-02  0.3420602E-02  0.8392232E-02  0.7177566E-02  0.2221921E-05  0.3800654E-05  0.3085309E-01  0.2638751E-01  0.3057350E-02  0.5229678E-02  0.2954612E-02  0.5053942E-02  0.2214092E-01  0.1893631E-01  0.3573970E-02  0.3573970E-02  0.2567000E-01  0.4390921E-01  0.5685855E-01  0.9725805E-01  0.6090209E-01  0.5208730E-01  0.1676449E-01  0.2867610E-01  0.1668505E+00  0.9513409E-01  0.3945709E-01  0.3374619E-01  0.1211731E-01  0.2072698E-01  0.9518716E-02  0.1628201E-01  0.2700705E-01  0.2309814E-01  0.5639838E-02  0.9647090E-02  0.2772527E-01  0.2371240E-01  0.1193345E-01  0.2041249E-01  0.7878412E-02  0.1347623E-01  0.2017345E-01  0.1725361E-01  0.0000000E+00  0.0000000E+00  0.3705663E-04  0.3705663E-04  0.3239129E-02  0.1619564E-02  0.8551481E-05  0.8551481E-05  0.9566198E-02  0.3188733E-02  0.3213646E-01  0.1606823E-01  0.1581083E-02  0.1581083E-02  0.2446689E-02  0.2446689E-02  0.3660137E-01  0.1830068E-01  0.6995147E-02  0.6995147E-02  0.7671338E-01  0.3835669E-01  0.2838611E-01  0.2838611E-01  0.3135552E-04  0.3135552E-04  0.5866926E-01  0.2933463E-01  0.1330232E-03  0.1330232E-03  0.8176190E-02  0.4088095E-02  0.4804050E-02  0.4804050E-02  0.1141144E-01  0.3803815E-02  0.6742658E-01  0.3371329E-01  0.1827931E-01  0.1827931E-01  0.6121181E-01  0.6121181E-01  0.7346689E-01  0.3673344E-01  0.2123625E-01  0.2123625E-01  0.1760375E+00  0.8801877E-01  0.4221497E-01  0.4221497E-01  0.2356445E-01  0.2356445E-01  0.1219462E+00  0.6097312E-01  0.1169661E-01  0.1169661E-01  0.2971656E-02  0.5943313E-02
  0.3479997E+01  0.0000000E+00  0.0000000E+00  0.7137905E-02  0.3052394E-02  0.6776913E-04  0.5796043E-04  0.1110970E-05  0.9501719E-06  0.3209580E-02  0.1372517E-02  0.1787654E-01  0.1787654E-01  0.8793302E-02  0.1758660E-01  0.6203083E-02  0.6203083E-02  0.1876698E-01  0.1876698E-01  0.1818926E-01  0.3111320E-01  0.2755359E-01  0.4713113E-01  0.4649390E-01  0.3976452E-01  0.6026438E-02  0.1030838E-01  0.9483910E-01  0.5407492E-01  0.1781206E-01  0.1523400E-01  0.8030619E-02  0.1373658E-01  0.4058364E-02  0.6941939E-02  0.2355135E-01  0.2014260E-01  0.2235255E-02  0.3823463E-02  0.1572574E-01  0.1344964E-01  0.1534804E-02  0.2625322E-02  0.6911902E-02  0.1182299E-01  0.3050653E-01  0.2609111E-01  0.4443818E-05  0.4443818E-05  0.4537197E-02  0.2268599E-02  0.2143053E-02  0.1071527E-02  0.1921957E-01  0.1643779E-01  0.6425289E-01  0.5495314E-01  0.6061319E-01  0.2592011E-01  0.3291802E-02  0.2815356E-02  0.1896722E+00  0.5407323E-01  0.2733421E-01  0.1168897E-01  0.4484956E-02  0.3835818E-02  0.4830461E-02  0.4131315E-02  0.2576103E-01  0.1101623E-01  0.4936031E-02  0.4221606E-02  0.2295915E-01  0.9818057E-02  0.7816779E-02  0.6685404E-02  0.5802581E-02  0.4962734E-02  0.1832644E-01  0.7836962E-02  0.6389121E-02  0.6389121E-02  0.8157260E-02  0.8157260E-02  0.3463259E-01  0.5923996E-01  0.5499107E-01  0.9406368E-01  0.8401351E-01  0.7185367E-01  0.4318329E-02  0.7386615E-02  0.1858345E+00  0.1059583E+00  0.2863006E-01  0.2448624E-01  0.7576788E-03  0.1296029E-02  0.2291363E-02  0.3919437E-02  0.8818859E-02  0.7542444E-02  0.3888395E-05  0.6651203E-05  0.3263896E-01  0.2791490E-01  0.3324539E-02  0.5686711E-02  0.3339012E-02  0.5711467E-02  0.2338465E-01  0.2000003E-01  0.3911707E-02  0.3911707E-02  0.2742425E-01  0.4690991E-01  0.5844168E-01  0.9996604E-01  0.6308291E-01  0.5395248E-01  0.1754994E-01  0.3001963E-01  0.1720700E+00  0.9811014E-01  0.4136574E-01  0.3537859E-01  0.1252448E-01  0.2142345E-01  0.1006198E-01  0.1721128E-01  0.2784140E-01  0.2381172E-01  0.5835928E-02  0.9982507E-02  0.2878179E-01  0.2461600E-01  0.1230619E-01  0.2105006E-01  0.8134484E-02  0.1391425E-01  0.2132551E-01  0.1823892E-01  0.0000000E+00  0.0000000E+00  0.6651219E-04  0.6651219E-04  0.3558386E-02  0.1779193E-02  0.1710307E-04  0.1710307E-04  0.1108837E-01  0.3696124E-02  0.3545538E-01  0.1772769E-01  0.2143582E-02  0.2143582E-02  0.2936965E-02  0.2936965E-02  0.3889697E-01  0.1944849E-01  0.8092582E-02  0.8092582E-02  0.8423490E-01  0.4211745E-01  0.3071688E-01  0.3071688E-01  0.5701042E-04  0.5701042E-04  0.6599880E-01  0.3299940E-01  0.1843322E-03  0.1843322E-03  0.8841292E-02  0.4420646E-02  0.5699117E-02  0.5699117E-02  0.1336877E-01  0.4456256E-02  0.6814872E-01  0.3407436E-01  0.1993070E-01  0.1993070E-01  0.6617739E-01  0.6617739E-01  0.7660908E-01  0.3830454E-01  0.2211516E-01  0.2211516E-01  0.1791066E+00  0.8955328E-01  0.4532774E-01  0.4532774E-01  0.2664110E-01  0.2664110E-01  0.1233297E+00  0.6166483E-01  0.1235223E-01  0.1235223E-01  0.3317991E-02  0.6635983E-02
  0.3509997E+01  0.0000000E+00  0.0000000E+00  0.8006680E-02  0.3423909E-02  0.9776539E-04  0.8361513E-04  0.3332914E-05  0.2850518E-05  0.3848381E-02  0.1645689E-02  0.1844424E-01  0.1844424E-01  0.9132703E-02  0.1826541E-01  0.6543597E-02  0.6543597E-02  0.1929414E-01  0.1929414E-01  0.1930911E-01  0.3302875E-01  0.2860956E-01  0.4893741E-01  0.4805202E-01  0.4109712E-01  0.6487485E-02  0.1109701E-01  0.9884357E-01  0.5635817E-01  0.1862250E-01  0.1592714E-01  0.8591098E-02  0.1469530E-01  0.4362768E-02  0.7462630E-02  0.2410738E-01  0.2061815E-01  0.2515222E-02  0.4302354E-02  0.1654897E-01  0.1415373E-01  0.1702002E-02  0.2911320E-02  0.7495161E-02  0.1282067E-01  0.3160803E-01  0.2703318E-01  0.8887640E-05  0.8887640E-05  0.4914914E-02  0.2457457E-02  0.2415236E-02  0.1207618E-02  0.2202916E-01  0.1884073E-01  0.6550383E-01  0.5602302E-01  0.6400715E-01  0.2737148E-01  0.4148365E-02  0.3547944E-02  0.1964903E+00  0.5601698E-01  0.2945394E-01  0.1259544E-01  0.5207086E-02  0.4453429E-02  0.5602578E-02  0.4791678E-02  0.2665424E-01  0.1139819E-01  0.5234883E-02  0.4477202E-02  0.2389683E-01  0.1021904E-01  0.8286721E-02  0.7087328E-02  0.6401388E-02  0.5474872E-02  0.1996733E-01  0.8538662E-02  0.6851275E-02  0.6851275E-02  0.8577758E-02  0.8577758E-02  0.3740671E-01  0.6398516E-01  0.5619479E-01  0.9612268E-01  0.8781745E-01  0.7510705E-01  0.5222647E-02  0.8933474E-02  0.1926072E+00  0.1098199E+00  0.3066756E-01  0.2622883E-01  0.9182128E-03  0.1570627E-02  0.2583554E-02  0.4419238E-02  0.9263795E-02  0.7922982E-02  0.7776753E-05  0.1330234E-04  0.3441817E-01  0.2943659E-01  0.3601721E-02  0.6160839E-02  0.3749513E-02  0.6413640E-02  0.2463115E-01  0.2106611E-01  0.4314989E-02  0.4314989E-02  0.2919070E-01  0.4993147E-01  0.5998204E-01  0.1026009E+00  0.6535816E-01  0.5589842E-01  0.1832761E-01  0.3134986E-01  0.1773791E+00  0.1011372E+00  0.4331548E-01  0.3704613E-01  0.1293998E-01  0.2213417E-01  0.1060969E-01  0.1814815E-01  0.2872297E-01  0.2456569E-01  0.6051451E-02  0.1035117E-01  0.2987554E-01  0.2555145E-01  0.1267002E-01  0.2167241E-01  0.8445547E-02  0.1444633E-01  0.2252202E-01  0.1926226E-01  0.3800710E-05  0.3800710E-05  0.8836619E-04  0.8836619E-04  0.3892845E-02  0.1946422E-02  0.3515633E-04  0.3515633E-04  0.1277017E-01  0.4256723E-02  0.3870882E-01  0.1935441E-01  0.2796345E-02  0.2796345E-02  0.3515616E-02  0.3515616E-02  0.4140162E-01  0.2070081E-01  0.9319250E-02  0.9319250E-02  0.9171268E-01  0.4585634E-01  0.3295733E-01  0.3295733E-01  0.9596765E-04  0.9596765E-04  0.7285808E-01  0.3642904E-01  0.2527440E-03  0.2527440E-03  0.9533963E-02  0.4766982E-02  0.6807960E-02  0.6807960E-02  0.1556935E-01  0.5189784E-02  0.6886515E-01  0.3443258E-01  0.2171130E-01  0.2171130E-01  0.7096433E-01  0.7096433E-01  0.7993086E-01  0.3996543E-01  0.2307673E-01  0.2307673E-01  0.1822127E+00  0.9110633E-01  0.4850039E-01  0.4850039E-01  0.3005886E-01  0.3005886E-01  0.1246751E+00  0.6233755E-01  0.1301450E-01  0.1301450E-01  0.3668131E-02  0.7336263E-02
  0.3539997E+01  0.0000000E+00  0.0000000E+00  0.8998768E-02  0.3848158E-02  0.1255396E-03  0.1073693E-03  0.1110965E-04  0.9501673E-05  0.4656054E-02  0.1991075E-02  0.1905861E-01  0.1905861E-01  0.9467100E-02  0.1893420E-01  0.6944120E-02  0.6944120E-02  0.1984297E-01  0.1984297E-01  0.2043508E-01  0.3495475E-01  0.2962776E-01  0.5067906E-01  0.4963849E-01  0.4245397E-01  0.6972974E-02  0.1192745E-01  0.1030569E+00  0.5876051E-01  0.1945349E-01  0.1663785E-01  0.9144368E-02  0.1564168E-01  0.4686612E-02  0.8016573E-02  0.2474840E-01  0.2116640E-01  0.2773525E-02  0.4744187E-02  0.1736774E-01  0.1485399E-01  0.1874199E-02  0.3205867E-02  0.8141185E-02  0.1392571E-01  0.3269012E-01  0.2795865E-01  0.1110958E-04  0.1110958E-04  0.5227100E-02  0.2613550E-02  0.2759633E-02  0.1379817E-02  0.2479770E-01  0.2120856E-01  0.6673923E-01  0.5707961E-01  0.6746113E-01  0.2884851E-01  0.5133792E-02  0.4390743E-02  0.2028683E+00  0.5783526E-01  0.3158478E-01  0.1350665E-01  0.5979208E-02  0.5113796E-02  0.6330262E-02  0.5414040E-02  0.2753191E-01  0.1177351E-01  0.5484848E-02  0.4690989E-02  0.2488672E-01  0.1064235E-01  0.8832203E-02  0.7553859E-02  0.6964644E-02  0.5956604E-02  0.2167377E-01  0.9268390E-02  0.7361205E-02  0.7361205E-02  0.8982696E-02  0.8982696E-02  0.4024126E-01  0.6883372E-01  0.5744740E-01  0.9826530E-01  0.9176744E-01  0.7848532E-01  0.6240856E-02  0.1067515E-01  0.1992578E+00  0.1136119E+00  0.3278562E-01  0.2804033E-01  0.1060971E-02  0.1814819E-02  0.2920724E-02  0.4995976E-02  0.9740939E-02  0.8331066E-02  0.1555349E-04  0.2660465E-04  0.3617736E-01  0.3094116E-01  0.3885021E-02  0.6645431E-02  0.4161677E-02  0.7118659E-02  0.2591654E-01  0.2216546E-01  0.4680501E-02  0.4680501E-02  0.3086104E-01  0.5278862E-01  0.6154628E-01  0.1052765E+00  0.6768397E-01  0.5788760E-01  0.1917417E-01  0.3279792E-01  0.1827511E+00  0.1042002E+00  0.4527466E-01  0.3872175E-01  0.1332770E-01  0.2279739E-01  0.1117629E-01  0.1911733E-01  0.2962452E-01  0.2533676E-01  0.6300860E-02  0.1077779E-01  0.3095261E-01  0.2647263E-01  0.1306497E-01  0.2234798E-01  0.8774390E-02  0.1500882E-01  0.2379797E-01  0.2035353E-01  0.5701058E-05  0.5701058E-05  0.1178214E-03  0.1178214E-03  0.4223503E-02  0.2111751E-02  0.7221292E-04  0.7221292E-04  0.1449760E-01  0.4832534E-02  0.4192325E-01  0.2096162E-01  0.3599241E-02  0.3599241E-02  0.4192134E-02  0.4192134E-02  0.4405446E-01  0.2202723E-01  0.1050125E-01  0.1050125E-01  0.9886926E-01  0.4943463E-01  0.3527949E-01  0.3527949E-01  0.1596298E-03  0.1596298E-03  0.7916439E-01  0.3958220E-01  0.3097541E-03  0.3097541E-03  0.1031782E-01  0.5158911E-02  0.8092600E-02  0.8092600E-02  0.1809491E-01  0.6031638E-02  0.6968609E-01  0.3484305E-01  0.2374635E-01  0.2374635E-01  0.7549661E-01  0.7549661E-01  0.8322033E-01  0.4161016E-01  0.2408771E-01  0.2408771E-01  0.1853425E+00  0.9267125E-01  0.5174904E-01  0.5174904E-01  0.3362679E-01  0.3362679E-01  0.1260671E+00  0.6303355E-01  0.1368055E-01  0.1368055E-01  0.4057228E-02  0.8114455E-02
  0.3569997E+01  0.0000000E+00  0.0000000E+00  0.1008640E-01  0.4313265E-02  0.1666455E-03  0.1425257E-03  0.2444119E-04  0.2090364E-04  0.5535936E-02  0.2367341E-02  0.1963188E-01  0.1963188E-01  0.9809282E-02  0.1961856E-01  0.7344616E-02  0.7344616E-02  0.2040678E-01  0.2040678E-01  0.2161993E-01  0.3698146E-01  0.3063318E-01  0.5239885E-01  0.5130048E-01  0.4387541E-01  0.7470131E-02  0.1277786E-01  0.1073686E+00  0.6121892E-01  0.2026452E-01  0.1733149E-01  0.9679294E-02  0.1655669E-01  0.5023231E-02  0.8592368E-02  0.2534332E-01  0.2167521E-01  0.3065155E-02  0.5243028E-02  0.1821097E-01  0.1557517E-01  0.2040288E-02  0.3489966E-02  0.8837763E-02  0.1511723E-01  0.3385718E-01  0.2895680E-01  0.2221916E-04  0.2221916E-04  0.5542611E-02  0.2771305E-02  0.3060703E-02  0.1530352E-02  0.2782843E-01  0.2380063E-01  0.6802128E-01  0.5817609E-01  0.7102064E-01  0.3037067E-01  0.6123657E-02  0.5237339E-02  0.2092553E+00  0.5965612E-01  0.3375782E-01  0.1443591E-01  0.6834650E-02  0.5845425E-02  0.7042389E-02  0.6023096E-02  0.2839847E-01  0.1214408E-01  0.5738149E-02  0.4907628E-02  0.2585326E-01  0.1105567E-01  0.9291037E-02  0.7946283E-02  0.7576786E-02  0.6480146E-02  0.2340244E-01  0.1000762E-01  0.7893354E-02  0.7893354E-02  0.9437079E-02  0.9437079E-02  0.4315922E-01  0.7382499E-01  0.5880499E-01  0.1005875E+00  0.9584244E-01  0.8197053E-01  0.7375699E-02  0.1261633E-01  0.2059786E+00  0.1174439E+00  0.3497534E-01  0.2991311E-01  0.1250393E-02  0.2138829E-02  0.3262340E-02  0.5580318E-02  0.1024754E-01  0.8764347E-02  0.2499664E-04  0.4275741E-04  0.3797768E-01  0.3248091E-01  0.4166098E-02  0.7126219E-02  0.4583285E-02  0.7839829E-02  0.2723747E-01  0.2329521E-01  0.5079338E-02  0.5079338E-02  0.3257638E-01  0.5572276E-01  0.6304940E-01  0.1078477E+00  0.7011919E-01  0.5997035E-01  0.2004072E-01  0.3428018E-01  0.1881007E+00  0.1072504E+00  0.4735382E-01  0.4049998E-01  0.1369932E-01  0.2343305E-01  0.1180009E-01  0.2018437E-01  0.3057497E-01  0.2614964E-01  0.6595268E-02  0.1128138E-01  0.3209468E-01  0.2744939E-01  0.1344492E-01  0.2299790E-01  0.9086573E-02  0.1554282E-01  0.2513446E-01  0.2149658E-01  0.5701058E-05  0.5701058E-05  0.1767317E-03  0.1767317E-03  0.4574112E-02  0.2287056E-02  0.1330234E-03  0.1330234E-03  0.1653954E-01  0.5513180E-02  0.4478418E-01  0.2239209E-01  0.4540847E-02  0.4540847E-02  0.4996931E-02  0.4996931E-02  0.4685366E-01  0.2342683E-01  0.1174597E-01  0.1174597E-01  0.1059280E+00  0.5296402E-01  0.3754943E-01  0.3754943E-01  0.2527455E-03  0.2527455E-03  0.8503163E-01  0.4251581E-01  0.4047705E-03  0.4047705E-03  0.1115398E-01  0.5576991E-02  0.9552053E-02  0.9552053E-02  0.2090455E-01  0.6968183E-02  0.7049468E-01  0.3524734E-01  0.2576918E-01  0.2576918E-01  0.7968687E-01  0.7968687E-01  0.8659341E-01  0.4329671E-01  0.2519085E-01  0.2519085E-01  0.1886871E+00  0.9434355E-01  0.5505470E-01  0.5505470E-01  0.3772011E-01  0.3772011E-01  0.1274410E+00  0.6372052E-01  0.1437133E-01  0.1437133E-01  0.4472926E-02  0.8945853E-02
  0.3599997E+01  0.0000000E+00  0.0000000E+00  0.1119404E-01  0.4786926E-02  0.2077522E-03  0.1776828E-03  0.5221557E-04  0.4465805E-04  0.6468042E-02  0.2765939E-02  0.2024624E-01  0.2024624E-01  0.1018812E-01  0.2037624E-01  0.7761779E-02  0.7761779E-02  0.2096005E-01  0.2096005E-01  0.2280754E-01  0.3901290E-01  0.3169303E-01  0.5421175E-01  0.5303915E-01  0.4536244E-01  0.8033393E-02  0.1374133E-01  0.1118096E+00  0.6375111E-01  0.2110106E-01  0.1804696E-01  0.1017090E-01  0.1739758E-01  0.5375412E-02  0.9194783E-02  0.2599989E-01  0.2223675E-01  0.3339572E-02  0.5712424E-02  0.1903807E-01  0.1628256E-01  0.2240258E-02  0.3832020E-02  0.9583775E-02  0.1639330E-01  0.3510592E-01  0.3002479E-01  0.3110689E-04  0.3110689E-04  0.5840358E-02  0.2920179E-02  0.3430653E-02  0.1715327E-02  0.3080810E-01  0.2634904E-01  0.6925778E-01  0.5923363E-01  0.7470015E-01  0.3194415E-01  0.7343490E-02  0.6280617E-02  0.2152423E+00  0.6136295E-01  0.3595308E-01  0.1537467E-01  0.7693429E-02  0.6579907E-02  0.7697854E-02  0.6583691E-02  0.2939055E-01  0.1256833E-01  0.5988113E-02  0.5121413E-02  0.2684424E-01  0.1147944E-01  0.9813188E-02  0.8392858E-02  0.8237815E-02  0.7045499E-02  0.2529886E-01  0.1081859E-01  0.8378848E-02  0.8378848E-02  0.9873697E-02  0.9873697E-02  0.4609103E-01  0.7883992E-01  0.6029590E-01  0.1031377E+00  0.9995208E-01  0.8548535E-01  0.8599987E-02  0.1471050E-01  0.2127368E+00  0.1212973E+00  0.3726892E-01  0.3187473E-01  0.1460913E-02  0.2498930E-02  0.3677838E-02  0.6291039E-02  0.1075360E-01  0.9197154E-02  0.3555076E-04  0.6081051E-04  0.3966691E-01  0.3392565E-01  0.4451056E-02  0.7613648E-02  0.5059883E-02  0.8655062E-02  0.2862895E-01  0.2448529E-01  0.5510399E-02  0.5510399E-02  0.3429780E-01  0.5866729E-01  0.6464695E-01  0.1105803E+00  0.7264330E-01  0.6212912E-01  0.2095005E-01  0.3583562E-01  0.1934803E+00  0.1103178E+00  0.4943633E-01  0.4228108E-01  0.1407816E-01  0.2408107E-01  0.1242501E-01  0.2125330E-01  0.3143709E-01  0.2688698E-01  0.6903009E-02  0.1180778E-01  0.3325286E-01  0.2843994E-01  0.1382598E-01  0.2364970E-01  0.9430977E-02  0.1613193E-01  0.2647595E-01  0.2264391E-01  0.5701058E-05  0.5701058E-05  0.2688979E-03  0.2688979E-03  0.4966532E-02  0.2483266E-02  0.2251894E-03  0.2251894E-03  0.1873444E-01  0.6244812E-02  0.4748075E-01  0.2374038E-01  0.5586975E-02  0.5586975E-02  0.5959454E-02  0.5959454E-02  0.4970131E-01  0.2485066E-01  0.1299258E-01  0.1299258E-01  0.1126210E+00  0.5631049E-01  0.3976996E-01  0.3976996E-01  0.3886193E-03  0.3886193E-03  0.8999716E-01  0.4499858E-01  0.5339932E-03  0.5339932E-03  0.1197399E-01  0.5986993E-02  0.1123669E-01  0.1123669E-01  0.2398975E-01  0.7996582E-02  0.7141348E-01  0.3570674E-01  0.2797363E-01  0.2797363E-01  0.8369472E-01  0.8369472E-01  0.8997314E-01  0.4498657E-01  0.2640136E-01  0.2640136E-01  0.1920412E+00  0.9602059E-01  0.5825302E-01  0.5825302E-01  0.4230098E-01  0.4230098E-01  0.1289072E+00  0.6445358E-01  0.1507257E-01  0.1507257E-01  0.4919982E-02  0.9839964E-02
  0.3629997E+01  0.0000000E+00  0.0000000E+00  0.1243942E-01  0.5319491E-02  0.2488577E-03  0.2128389E-03  0.9998713E-04  0.8551530E-04  0.7487919E-02  0.3202070E-02  0.2087949E-01  0.2087949E-01  0.1055696E-01  0.2111392E-01  0.8213945E-02  0.8213945E-02  0.2154164E-01  0.2154164E-01  0.2393795E-01  0.4094650E-01  0.3276788E-01  0.5605032E-01  0.5483778E-01  0.4690074E-01  0.8614426E-02  0.1473520E-01  0.1163268E+00  0.6632670E-01  0.2194318E-01  0.1876719E-01  0.1065861E-01  0.1823182E-01  0.5790348E-02  0.9904543E-02  0.2667868E-01  0.2281729E-01  0.3654532E-02  0.6251172E-02  0.1989130E-01  0.1701229E-01  0.2456347E-02  0.4201646E-02  0.1037311E-01  0.1774348E-01  0.3639131E-01  0.3112414E-01  0.3555074E-04  0.3555074E-04  0.6140313E-02  0.3070157E-02  0.3828380E-02  0.1914190E-02  0.3384436E-01  0.2894583E-01  0.7049096E-01  0.6028832E-01  0.7856184E-01  0.3359553E-01  0.8608885E-02  0.7362863E-02  0.2210681E+00  0.6302382E-01  0.3812280E-01  0.1630251E-01  0.8588864E-02  0.7345739E-02  0.8297776E-02  0.7096782E-02  0.3039706E-01  0.1299874E-01  0.6205859E-02  0.5307643E-02  0.2781742E-01  0.1189560E-01  0.1029979E-01  0.8809031E-02  0.8871068E-02  0.7587098E-02  0.2720527E-01  0.1163383E-01  0.8869891E-02  0.8869891E-02  0.1033976E-01  0.1033976E-01  0.4893738E-01  0.8370867E-01  0.6183681E-01  0.1057735E+00  0.1040810E+00  0.8901667E-01  0.9897593E-02  0.1693009E-01  0.2194620E+00  0.1251318E+00  0.3961637E-01  0.3388242E-01  0.1684780E-02  0.2881859E-02  0.4073341E-02  0.6967558E-02  0.1131353E-01  0.9676041E-02  0.5388168E-04  0.9216602E-04  0.4146001E-01  0.3545922E-01  0.4764909E-02  0.8150501E-02  0.5577597E-02  0.9540626E-02  0.2997989E-01  0.2564070E-01  0.5999224E-02  0.5999224E-02  0.3598590E-01  0.6155483E-01  0.6609788E-01  0.1130622E+00  0.7523962E-01  0.6434966E-01  0.2191881E-01  0.3749271E-01  0.1988195E+00  0.1133621E+00  0.5151162E-01  0.4405599E-01  0.1443867E-01  0.2469773E-01  0.1308103E-01  0.2237545E-01  0.3235251E-01  0.2766991E-01  0.7263521E-02  0.1242444E-01  0.3449326E-01  0.2950081E-01  0.1416315E-01  0.2422645E-01  0.9780926E-02  0.1673053E-01  0.2791244E-01  0.2387248E-01  0.7601377E-05  0.7601377E-05  0.3582135E-03  0.3582135E-03  0.5399807E-02  0.2699903E-02  0.3268571E-03  0.3268571E-03  0.2107848E-01  0.7026160E-02  0.5003860E-01  0.2501930E-01  0.6734770E-02  0.6734770E-02  0.7053109E-02  0.7053109E-02  0.5255655E-01  0.2627827E-01  0.1435703E-01  0.1435703E-01  0.1188369E+00  0.5941844E-01  0.4186320E-01  0.4186320E-01  0.5720012E-03  0.5720012E-03  0.9444305E-01  0.4722153E-01  0.6594153E-03  0.6594153E-03  0.1285477E-01  0.6427387E-02  0.1300972E-01  0.1300972E-01  0.2739897E-01  0.9132991E-02  0.7241590E-01  0.3620795E-01  0.3018568E-01  0.3018568E-01  0.8759999E-01  0.8759999E-01  0.9339470E-01  0.4669735E-01  0.2774109E-01  0.2774109E-01  0.1955406E+00  0.9777032E-01  0.6138193E-01  0.6138193E-01  0.4746991E-01  0.4746991E-01  0.1303685E+00  0.6518426E-01  0.1582795E-01  0.1582795E-01  0.5361810E-02  0.1072362E-01
  0.3659997E+01  0.0000000E+00  0.0000000E+00  0.1372479E-01  0.5869156E-02  0.2877422E-03  0.2460952E-03  0.1799766E-03  0.1539273E-03  0.8683321E-02  0.3713262E-02  0.2154161E-01  0.2154161E-01  0.1091691E-01  0.2183382E-01  0.8702218E-02  0.8702218E-02  0.2217712E-01  0.2217712E-01  0.2506114E-01  0.4286774E-01  0.3380052E-01  0.5781668E-01  0.5667031E-01  0.4846803E-01  0.9227127E-02  0.1578324E-01  0.1210462E+00  0.6901758E-01  0.2278142E-01  0.1948411E-01  0.1114242E-01  0.1905941E-01  0.6199191E-02  0.1060388E-01  0.2742302E-01  0.2345390E-01  0.3973376E-02  0.6796564E-02  0.2070899E-01  0.1771163E-01  0.2699642E-02  0.4617808E-02  0.1115855E-01  0.1908699E-01  0.3771669E-01  0.3225769E-01  0.5776994E-04  0.5776994E-04  0.6464714E-02  0.3232357E-02  0.4231656E-02  0.2115828E-02  0.3682065E-01  0.3149135E-01  0.7181522E-01  0.6142092E-01  0.8238355E-01  0.3522981E-01  0.9987631E-02  0.8542053E-02  0.2269307E+00  0.6469517E-01  0.4033697E-01  0.1724936E-01  0.9463182E-02  0.8093511E-02  0.8857697E-02  0.7575662E-02  0.3141471E-01  0.1343392E-01  0.6398055E-02  0.5472022E-02  0.2880286E-01  0.1231701E-01  0.1081306E-01  0.9248010E-02  0.9573204E-02  0.8187608E-02  0.2925947E-01  0.1251227E-01  0.9378726E-02  0.9378726E-02  0.1078971E-01  0.1078971E-01  0.5173757E-01  0.8849848E-01  0.6347103E-01  0.1085689E+00  0.1082892E+00  0.9261575E-01  0.1126574E-01  0.1927035E-01  0.2262179E+00  0.1289839E+00  0.4203886E-01  0.3595429E-01  0.1927520E-02  0.3297073E-02  0.4494395E-02  0.7687781E-02  0.1187566E-01  0.1015681E-01  0.6887966E-04  0.1178205E-03  0.4314868E-01  0.3690348E-01  0.5080414E-02  0.8690180E-02  0.6144749E-02  0.1051075E-01  0.3141860E-01  0.2687117E-01  0.6462503E-02  0.6462503E-02  0.3766513E-01  0.6442720E-01  0.6775765E-01  0.1159012E+00  0.7798536E-01  0.6669798E-01  0.2290146E-01  0.3917354E-01  0.2042865E+00  0.1164792E+00  0.5378799E-01  0.4600289E-01  0.1478862E-01  0.2529633E-01  0.1378428E-01  0.2357837E-01  0.3332571E-01  0.2850225E-01  0.7670683E-02  0.1312090E-01  0.3568421E-01  0.3051938E-01  0.1452922E-01  0.2485262E-01  0.1015421E-01  0.1736904E-01  0.2938446E-01  0.2513145E-01  0.1330238E-04  0.1330238E-04  0.4912367E-03  0.4912367E-03  0.5855890E-02  0.2927945E-02  0.4598811E-03  0.4598811E-03  0.2358409E-01  0.7861363E-02  0.5243778E-01  0.2621889E-01  0.7962389E-02  0.7962389E-02  0.8306376E-02  0.8306376E-02  0.5542322E-01  0.2771161E-01  0.1570058E-01  0.1570058E-01  0.1248941E+00  0.6244704E-01  0.4387095E-01  0.4387095E-01  0.8313976E-03  0.8313976E-03  0.9832921E-01  0.4916460E-01  0.8380469E-03  0.8380469E-03  0.1378215E-01  0.6891073E-02  0.1499171E-01  0.1499171E-01  0.3094503E-01  0.1031501E-01  0.7347155E-01  0.3673577E-01  0.3248420E-01  0.3248420E-01  0.9133792E-01  0.9133792E-01  0.9694453E-01  0.4847226E-01  0.2921194E-01  0.2921194E-01  0.1992235E+00  0.9961174E-01  0.6450424E-01  0.6450424E-01  0.5330011E-01  0.5330011E-01  0.1318954E+00  0.6594771E-01  0.1660138E-01  0.1660138E-01  0.5821690E-02  0.1164338E-01
  0.3689997E+01  0.0000000E+00  0.0000000E+00  0.1531681E-01  0.6549952E-02  0.3555120E-03  0.3040562E-03  0.3277349E-03  0.2802996E-03  0.9932050E-02  0.4247258E-02  0.2223152E-01  0.2223152E-01  0.1124631E-01  0.2249261E-01  0.9194370E-02  0.9194370E-02  0.2286370E-01  0.2286370E-01  0.2621488E-01  0.4484124E-01  0.3490259E-01  0.5970180E-01  0.5867060E-01  0.5017881E-01  0.9829829E-02  0.1681418E-01  0.1257584E+00  0.7170434E-01  0.2365462E-01  0.2023092E-01  0.1161402E-01  0.1986609E-01  0.6660809E-02  0.1139349E-01  0.2814737E-01  0.2407341E-01  0.4309433E-02  0.7371396E-02  0.2161997E-01  0.1849076E-01  0.2964608E-02  0.5071040E-02  0.1193956E-01  0.2042294E-01  0.3909871E-01  0.3343969E-01  0.8887747E-04  0.8887747E-04  0.6814661E-02  0.3407331E-02  0.4690478E-02  0.2345239E-02  0.4000011E-01  0.3421062E-01  0.7314282E-01  0.6255636E-01  0.8628967E-01  0.3690020E-01  0.1148411E-01  0.9821936E-02  0.2326433E+00  0.6632376E-01  0.4250778E-01  0.1817767E-01  0.1034307E-01  0.8846047E-02  0.9355409E-02  0.8001337E-02  0.3251902E-01  0.1390616E-01  0.6598031E-02  0.5643053E-02  0.2980939E-01  0.1274744E-01  0.1129410E-01  0.9659431E-02  0.1023534E-01  0.8753910E-02  0.3130922E-01  0.1338881E-01  0.9975303E-02  0.9975303E-02  0.1128576E-01  0.1128576E-01  0.5457835E-01  0.9335770E-01  0.6520082E-01  0.1115277E+00  0.1125147E+00  0.9622971E-01  0.1270667E-01  0.2173508E-01  0.2329403E+00  0.1328168E+00  0.4451245E-01  0.3806986E-01  0.2186377E-02  0.3739854E-02  0.4986554E-02  0.8529632E-02  0.1243893E-01  0.1063856E-01  0.9109909E-04  0.1558274E-03  0.4486347E-01  0.3837007E-01  0.5378148E-02  0.9199462E-02  0.6743004E-02  0.1153408E-01  0.3282563E-01  0.2807455E-01  0.7001332E-02  0.7001332E-02  0.3944267E-01  0.6746773E-01  0.6956349E-01  0.1189902E+00  0.8082054E-01  0.6912281E-01  0.2393132E-01  0.4093515E-01  0.2096663E+00  0.1195466E+00  0.5603714E-01  0.4792650E-01  0.1513191E-01  0.2588353E-01  0.1452529E-01  0.2484589E-01  0.3432501E-01  0.2935691E-01  0.8036202E-02  0.1374613E-01  0.3696461E-01  0.3161446E-01  0.1493972E-01  0.2555479E-01  0.1052194E-01  0.1799805E-01  0.3095314E-01  0.2647309E-01  0.1900346E-04  0.1900346E-04  0.6689157E-03  0.6689157E-03  0.6371822E-02  0.3185911E-02  0.6432638E-03  0.6432638E-03  0.2633195E-01  0.8777318E-02  0.5456428E-01  0.2728214E-01  0.9289765E-02  0.9289765E-02  0.9724967E-02  0.9724967E-02  0.5840293E-01  0.2920147E-01  0.1713248E-01  0.1713248E-01  0.1304449E+00  0.6522246E-01  0.4587481E-01  0.4587481E-01  0.1176308E-02  0.1176308E-02  0.1015997E+00  0.5079984E-01  0.1024279E-02  0.1024279E-02  0.1477982E-01  0.7389909E-02  0.1714960E-01  0.1714960E-01  0.3480176E-01  0.1160059E-01  0.7456995E-01  0.3728497E-01  0.3488805E-01  0.3488805E-01  0.9481173E-01  0.9481173E-01  0.1005989E+00  0.5029945E-01  0.3074171E-01  0.3074171E-01  0.2030641E+00  0.1015320E+00  0.6767210E-01  0.6767210E-01  0.5943441E-01  0.5943441E-01  0.1335934E+00  0.6679668E-01  0.1733871E-01  0.1733871E-01  0.6311503E-02  0.1262301E-01
  0.3719997E+01  0.0000000E+00  0.0000000E+00  0.1702437E-01  0.7280160E-02  0.4588321E-03  0.3924222E-03  0.4966013E-03  0.4247248E-03  0.1136186E-01  0.4858689E-02  0.2292586E-01  0.2292586E-01  0.1157626E-01  0.2315252E-01  0.9735948E-02  0.9735948E-02  0.2353307E-01  0.2353307E-01  0.2739195E-01  0.4685465E-01  0.3606356E-01  0.6168765E-01  0.6070533E-01  0.5191904E-01  0.1052974E-01  0.1801139E-01  0.1306139E+00  0.7447281E-01  0.2459226E-01  0.2103285E-01  0.1209117E-01  0.2068227E-01  0.7105753E-02  0.1215458E-01  0.2895504E-01  0.2476418E-01  0.4663276E-02  0.7976654E-02  0.2257818E-01  0.1931028E-01  0.3245122E-02  0.5550867E-02  0.1274779E-01  0.2180543E-01  0.4052965E-01  0.3466352E-01  0.1266502E-03  0.1266502E-03  0.7183505E-02  0.3591752E-02  0.5169313E-02  0.2584656E-02  0.4289973E-01  0.3669056E-01  0.7450374E-01  0.6372031E-01  0.9028693E-01  0.3860955E-01  0.1303170E-01  0.1114553E-01  0.2381093E+00  0.6788203E-01  0.4468084E-01  0.1910694E-01  0.1127295E-01  0.9641336E-02  0.9808674E-02  0.8388998E-02  0.3363000E-01  0.1438125E-01  0.6809115E-02  0.5823587E-02  0.3084924E-01  0.1319211E-01  0.1181403E-01  0.1010410E-01  0.1092858E-01  0.9346809E-02  0.3344117E-01  0.1430050E-01  0.1052412E-01  0.1052412E-01  0.1178459E-01  0.1178459E-01  0.5718300E-01  0.9781302E-01  0.6706057E-01  0.1147089E+00  0.1167880E+00  0.9988447E-01  0.1422480E-01  0.2433190E-01  0.2396812E+00  0.1366603E+00  0.4713989E-01  0.4031701E-01  0.2444123E-02  0.4180735E-02  0.5494265E-02  0.9398085E-02  0.1307828E-01  0.1118536E-01  0.1210946E-03  0.2071355E-03  0.4661490E-01  0.3986801E-01  0.5683649E-02  0.9722030E-02  0.7348480E-02  0.1256977E-01  0.3422378E-01  0.2927034E-01  0.7537931E-02  0.7537931E-02  0.4127575E-01  0.7060327E-01  0.7147823E-01  0.1222654E+00  0.8371070E-01  0.7159466E-01  0.2502617E-01  0.4280792E-01  0.2150517E+00  0.1226173E+00  0.5833241E-01  0.4988956E-01  0.1550242E-01  0.2651730E-01  0.1524186E-01  0.2607161E-01  0.3531766E-01  0.3020589E-01  0.8511693E-02  0.1455947E-01  0.3826499E-01  0.3272663E-01  0.1532578E-01  0.2621515E-01  0.1089856E-01  0.1864227E-01  0.3256072E-01  0.2784799E-01  0.2850543E-04  0.2850543E-04  0.8741456E-03  0.8741456E-03  0.6945712E-02  0.3472856E-02  0.8674961E-03  0.8674961E-03  0.2924611E-01  0.9748702E-02  0.5657388E-01  0.2828694E-01  0.1067605E-01  0.1067605E-01  0.1138396E-01  0.1138396E-01  0.6152613E-01  0.3076307E-01  0.1868031E-01  0.1868031E-01  0.1355996E+00  0.6779978E-01  0.4784071E-01  0.4784071E-01  0.1619092E-02  0.1619092E-02  0.1043058E+00  0.5215288E-01  0.1294128E-02  0.1294128E-02  0.1579175E-01  0.7895876E-02  0.1951927E-01  0.1951927E-01  0.3883050E-01  0.1294350E-01  0.7573202E-01  0.3786601E-01  0.3731559E-01  0.3731559E-01  0.9832546E-01  0.9832546E-01  0.1043169E+00  0.5215845E-01  0.3257363E-01  0.3257363E-01  0.2069901E+00  0.1034950E+00  0.7069747E-01  0.7069747E-01  0.6598380E-01  0.6598380E-01  0.1352818E+00  0.6764091E-01  0.1815016E-01  0.1815016E-01  0.6813187E-02  0.1362637E-01
  0.3749997E+01  0.0000000E+00  0.0000000E+00  0.1882415E-01  0.8049801E-02  0.5777039E-03  0.4940887E-03  0.7265679E-03  0.6214067E-03  0.1287499E-01  0.5505751E-02  0.2371020E-01  0.2371020E-01  0.1190455E-01  0.2380911E-01  0.1031364E-01  0.1031364E-01  0.2421688E-01  0.2421688E-01  0.2855513E-01  0.4884431E-01  0.3723896E-01  0.6369821E-01  0.6286560E-01  0.5376664E-01  0.1126019E-01  0.1926085E-01  0.1356027E+00  0.7731730E-01  0.2555769E-01  0.2185855E-01  0.1256334E-01  0.2148993E-01  0.7641793E-02  0.1307149E-01  0.2981603E-01  0.2550055E-01  0.5027678E-02  0.8599973E-02  0.2352527E-01  0.2012030E-01  0.3528987E-02  0.6036425E-02  0.1358045E-01  0.2322971E-01  0.4212112E-01  0.3602464E-01  0.1688670E-03  0.1688670E-03  0.7590126E-02  0.3795063E-02  0.5687028E-02  0.2843514E-02  0.4574714E-01  0.3912584E-01  0.7589246E-01  0.6490802E-01  0.9434196E-01  0.4034360E-01  0.1471814E-01  0.1258788E-01  0.2434420E+00  0.6940231E-01  0.4693611E-01  0.2007136E-01  0.1220282E-01  0.1043662E-01  0.1028638E-01  0.8797565E-02  0.3479429E-01  0.1487914E-01  0.6985761E-02  0.5974665E-02  0.3187241E-01  0.1362965E-01  0.1237396E-01  0.1058299E-01  0.1153960E-01  0.9869396E-02  0.3553644E-01  0.1519650E-01  0.1111404E-01  0.1111404E-01  0.1235510E-01  0.1235510E-01  0.5963596E-01  0.1020089E+00  0.6889534E-01  0.1178473E+00  0.1210424E+00  0.1035232E+00  0.1586736E-01  0.2714153E-01  0.2466006E+00  0.1406056E+00  0.4985395E-01  0.4263825E-01  0.2741302E-02  0.4689069E-02  0.6024751E-02  0.1030550E-01  0.1376819E-01  0.1177542E-01  0.1599783E-03  0.2736470E-03  0.4837579E-01  0.4137404E-01  0.6019160E-02  0.1029593E-01  0.8060055E-02  0.1378694E-01  0.3569637E-01  0.3052979E-01  0.8076748E-02  0.8076748E-02  0.4324216E-01  0.7396685E-01  0.7353070E-01  0.1257762E+00  0.8678585E-01  0.7422471E-01  0.2617546E-01  0.4477381E-01  0.2205360E+00  0.1257443E+00  0.6070097E-01  0.5191531E-01  0.1586792E-01  0.2714250E-01  0.1597788E-01  0.2733058E-01  0.3637196E-01  0.3110760E-01  0.9028848E-02  0.1544408E-01  0.3962427E-01  0.3388917E-01  0.1572073E-01  0.2689073E-01  0.1128963E-01  0.1931122E-01  0.3429881E-01  0.2933452E-01  0.4940907E-04  0.4940907E-04  0.1137345E-02  0.1137345E-02  0.7615605E-02  0.3807803E-02  0.1162063E-02  0.1162063E-02  0.3237407E-01  0.1079136E-01  0.5853503E-01  0.2926752E-01  0.1218967E-01  0.1218967E-01  0.1333370E-01  0.1333370E-01  0.6459422E-01  0.3229711E-01  0.2037730E-01  0.2037730E-01  0.1405967E+00  0.7029834E-01  0.4993010E-01  0.4993010E-01  0.2245253E-02  0.2245253E-02  0.1069016E+00  0.5345079E-01  0.1620986E-02  0.1620986E-02  0.1681414E-01  0.8407068E-02  0.2193367E-01  0.2193367E-01  0.4309388E-01  0.1436463E-01  0.7702994E-01  0.3851497E-01  0.3982984E-01  0.3982984E-01  0.1019332E+00  0.1019332E+00  0.1080188E+00  0.5400939E-01  0.3453288E-01  0.3453288E-01  0.2109579E+00  0.1054790E+00  0.7380743E-01  0.7380743E-01  0.7283447E-01  0.7283447E-01  0.1371546E+00  0.6857730E-01  0.1894070E-01  0.1894070E-01  0.7375225E-02  0.1475045E-01
  0.3779997E+01  0.0000000E+00  0.0000000E+00  0.2071499E-01  0.8858386E-02  0.7065759E-03  0.6043082E-03  0.1056535E-02  0.9036156E-03  0.1438592E-01  0.6151873E-02  0.2443344E-01  0.2443344E-01  0.1223117E-01  0.2446235E-01  0.1092078E-01  0.1092078E-01  0.2492013E-01  0.2492013E-01  0.2970219E-01  0.5080639E-01  0.3844936E-01  0.6576864E-01  0.6503032E-01  0.5561805E-01  0.1197010E-01  0.2047518E-01  0.1407997E+00  0.8028056E-01  0.2656532E-01  0.2272034E-01  0.1306772E-01  0.2235268E-01  0.8149502E-02  0.1393994E-01  0.3072981E-01  0.2628208E-01  0.5392628E-02  0.9224230E-02  0.2449626E-01  0.2095074E-01  0.3830053E-02  0.6551406E-02  0.1441035E-01  0.2464928E-01  0.4375980E-01  0.3742614E-01  0.2310811E-03  0.2310811E-03  0.8003406E-02  0.4001703E-02  0.6300273E-02  0.3150137E-02  0.4857570E-01  0.4154501E-01  0.7725339E-01  0.6607198E-01  0.9826698E-01  0.4202207E-01  0.1640237E-01  0.1402835E-01  0.2488045E+00  0.7093111E-01  0.4927467E-01  0.2107140E-01  0.1308715E-01  0.1119296E-01  0.1070411E-01  0.9154828E-02  0.3597634E-01  0.1538462E-01  0.7187955E-02  0.6147594E-02  0.3289340E-01  0.1406626E-01  0.1294167E-01  0.1106853E-01  0.1212175E-01  0.1036728E-01  0.3771172E-01  0.1612672E-01  0.1166174E-01  0.1166174E-01  0.1291225E-01  0.1291225E-01  0.6206674E-01  0.1061668E+00  0.7077454E-01  0.1210617E+00  0.1251425E+00  0.1070298E+00  0.1758323E-01  0.3007658E-01  0.2534913E+00  0.1445345E+00  0.5269414E-01  0.4506736E-01  0.3065694E-02  0.5243949E-02  0.6611899E-02  0.1130983E-01  0.1447531E-01  0.1238020E-01  0.2033055E-03  0.3477593E-03  0.5017721E-01  0.4291472E-01  0.6374676E-02  0.1090405E-01  0.8817183E-02  0.1508202E-01  0.3717451E-01  0.3179399E-01  0.8683341E-02  0.8683341E-02  0.4516190E-01  0.7725063E-01  0.7571940E-01  0.1295200E+00  0.8996655E-01  0.7694505E-01  0.2727531E-01  0.4665513E-01  0.2260153E+00  0.1288684E+00  0.6313621E-01  0.5399808E-01  0.1626730E-01  0.2782564E-01  0.1676443E-01  0.2867601E-01  0.3742016E-01  0.3200408E-01  0.9630433E-02  0.1647311E-01  0.4094409E-01  0.3501796E-01  0.1615679E-01  0.2763661E-01  0.1173956E-01  0.2008083E-01  0.3608080E-01  0.3085858E-01  0.7981402E-04  0.7981402E-04  0.1439491E-02  0.1439491E-02  0.8242702E-02  0.4121351E-02  0.1532628E-02  0.1532628E-02  0.3581274E-01  0.1193758E-01  0.6030233E-01  0.3015117E-01  0.1370329E-01  0.1370329E-01  0.1540316E-01  0.1540316E-01  0.6783429E-01  0.3391714E-01  0.2219592E-01  0.2219592E-01  0.1453960E+00  0.7269802E-01  0.5187796E-01  0.5187796E-01  0.2955031E-02  0.2955031E-02  0.1091611E+00  0.5458054E-01  0.1993448E-02  0.1993448E-02  0.1784506E-01  0.8922532E-02  0.2473192E-01  0.2473192E-01  0.4733067E-01  0.1577689E-01  0.7835448E-01  0.3917724E-01  0.4252080E-01  0.4252080E-01  0.1053044E+00  0.1053044E+00  0.1117424E+00  0.5587121E-01  0.3669247E-01  0.3669247E-01  0.2151387E+00  0.1075694E+00  0.7687739E-01  0.7687739E-01  0.7955600E-01  0.7955600E-01  0.1390416E+00  0.6952081E-01  0.1971982E-01  0.1971982E-01  0.7947227E-02  0.1589445E-01
  0.3809997E+01  0.3332887E-05  0.2850496E-05  0.2269141E-01  0.9703563E-02  0.8287818E-03  0.7088265E-03  0.1464261E-02  0.1252328E-02  0.1605904E-01  0.6867351E-02  0.2518001E-01  0.2518001E-01  0.1255947E-01  0.2511894E-01  0.1153571E-01  0.1153571E-01  0.2570446E-01  0.2570446E-01  0.3083538E-01  0.5274473E-01  0.3962476E-01  0.6777919E-01  0.6734668E-01  0.5759914E-01  0.1277167E-01  0.2184627E-01  0.1461490E+00  0.8333059E-01  0.2766350E-01  0.2365958E-01  0.1359210E-01  0.2324964E-01  0.8699995E-02  0.1488157E-01  0.3171912E-01  0.2712820E-01  0.5738132E-02  0.9815224E-02  0.2558611E-01  0.2188286E-01  0.4163337E-02  0.7121498E-02  0.1527025E-01  0.2612015E-01  0.4539792E-01  0.3882717E-01  0.3377323E-03  0.3377323E-03  0.8488902E-02  0.4244451E-02  0.6936866E-02  0.3468433E-02  0.5129752E-01  0.4387289E-01  0.7866209E-01  0.6727679E-01  0.1021798E+00  0.4369531E-01  0.1824436E-01  0.1560372E-01  0.2541693E+00  0.7246056E-01  0.5160437E-01  0.2206766E-01  0.1392593E-01  0.1191033E-01  0.1110405E-01  0.9496889E-02  0.3720842E-01  0.1591150E-01  0.7404597E-02  0.6332880E-02  0.3388993E-01  0.1449241E-01  0.1352382E-01  0.1156642E-01  0.1273722E-01  0.1089367E-01  0.3987588E-01  0.1705218E-01  0.1223055E-01  0.1223055E-01  0.1348661E-01  0.1348661E-01  0.6425650E-01  0.1099124E+00  0.7269487E-01  0.1243465E+00  0.1292091E+00  0.1105078E+00  0.1942354E-01  0.3322448E-01  0.2604036E+00  0.1484757E+00  0.5561765E-01  0.4756772E-01  0.3388983E-02  0.5796943E-02  0.7263487E-02  0.1242438E-01  0.1525798E-01  0.1304959E-01  0.2632978E-03  0.4503778E-03  0.5197587E-01  0.4445304E-01  0.6739632E-02  0.1152832E-01  0.9620966E-02  0.1645692E-01  0.3871651E-01  0.3311281E-01  0.9283266E-02  0.9283266E-02  0.4718774E-01  0.8071588E-01  0.7792694E-01  0.1332961E+00  0.9332389E-01  0.7981647E-01  0.2842738E-01  0.4862577E-01  0.2314518E+00  0.1319682E+00  0.6565867E-01  0.5615545E-01  0.1669279E-01  0.2855347E-01  0.1751878E-01  0.2996633E-01  0.3853335E-01  0.3295615E-01  0.1025868E-01  0.1754775E-01  0.4221946E-01  0.3610874E-01  0.1660618E-01  0.2840530E-01  0.1217617E-01  0.2082766E-01  0.3793447E-01  0.3244395E-01  0.1007179E-03  0.1007179E-03  0.1753996E-02  0.1753996E-02  0.8950576E-02  0.4475288E-02  0.1942155E-02  0.1942155E-02  0.3954689E-01  0.1318230E-01  0.6205537E-01  0.3102768E-01  0.1530716E-01  0.1530716E-01  0.1760175E-01  0.1760175E-01  0.7107152E-01  0.3553576E-01  0.2410766E-01  0.2410766E-01  0.1498979E+00  0.7494895E-01  0.5383628E-01  0.5383628E-01  0.3857684E-02  0.3857684E-02  0.1112201E+00  0.5561004E-01  0.2379215E-02  0.2379215E-02  0.1893206E-01  0.9466031E-02  0.2767274E-01  0.2767274E-01  0.5195798E-01  0.1731933E-01  0.7971892E-01  0.3985946E-01  0.4519360E-01  0.4519360E-01  0.1087820E+00  0.1087820E+00  0.1156857E+00  0.5784283E-01  0.3922562E-01  0.3922562E-01  0.2194705E+00  0.1097353E+00  0.8005958E-01  0.8005958E-01  0.8604289E-01  0.8604289E-01  0.1411178E+00  0.7055888E-01  0.2046665E-01  0.2046665E-01  0.8554389E-02  0.1710878E-01
  0.3839997E+01  0.3332887E-05  0.2850496E-05  0.2473558E-01  0.1057772E-01  0.9920936E-03  0.8485010E-03  0.1903093E-02  0.1627645E-02  0.1780770E-01  0.7615133E-02  0.2606990E-01  0.2606990E-01  0.1286388E-01  0.2572775E-01  0.1221339E-01  0.1221339E-01  0.2650602E-01  0.2650602E-01  0.3197634E-01  0.5469638E-01  0.4084572E-01  0.6986767E-01  0.6976303E-01  0.5966575E-01  0.1358656E-01  0.2324017E-01  0.1516211E+00  0.8645062E-01  0.2881447E-01  0.2464396E-01  0.1407425E-01  0.2407438E-01  0.9270483E-02  0.1585740E-01  0.3267953E-01  0.2794960E-01  0.6144761E-02  0.1051077E-01  0.2668764E-01  0.2282496E-01  0.4503292E-02  0.7702998E-02  0.1612458E-01  0.2758152E-01  0.4716768E-01  0.4034078E-01  0.4510512E-03  0.4510512E-03  0.8983279E-02  0.4491639E-02  0.7570122E-02  0.3785061E-02  0.5400385E-01  0.4618751E-01  0.8008968E-01  0.6849775E-01  0.1059249E+00  0.4529683E-01  0.2009746E-01  0.1718861E-01  0.2593531E+00  0.7393838E-01  0.5401518E-01  0.2309860E-01  0.1471583E-01  0.1258591E-01  0.1147401E-01  0.9813296E-02  0.3862047E-01  0.1651533E-01  0.7653447E-02  0.6545712E-02  0.3494758E-01  0.1494469E-01  0.1413263E-01  0.1208712E-01  0.1334824E-01  0.1141626E-01  0.4212558E-01  0.1801423E-01  0.1286049E-01  0.1286049E-01  0.1407932E-01  0.1407932E-01  0.6638844E-01  0.1135592E+00  0.7473072E-01  0.1278289E+00  0.1333597E+00  0.1140577E+00  0.2131606E-01  0.3646168E-01  0.2672068E+00  0.1523547E+00  0.5863613E-01  0.5014932E-01  0.3716160E-02  0.6356589E-02  0.7962842E-02  0.1362065E-01  0.1602568E-01  0.1370617E-01  0.3299557E-03  0.5643979E-03  0.5378396E-01  0.4599944E-01  0.7097922E-02  0.1214118E-01  0.1045530E-01  0.1788406E-01  0.4033462E-01  0.3449672E-01  0.9930958E-02  0.9930958E-02  0.4933190E-01  0.8438351E-01  0.8008336E-01  0.1369847E+00  0.9676121E-01  0.8275628E-01  0.2965056E-01  0.5071805E-01  0.2370322E+00  0.1351500E+00  0.6820777E-01  0.5833560E-01  0.1709552E-01  0.2924234E-01  0.1830702E-01  0.3131463E-01  0.3966878E-01  0.3392724E-01  0.1092471E-01  0.1868700E-01  0.4360207E-01  0.3729123E-01  0.1704778E-01  0.2916068E-01  0.1260223E-01  0.2155644E-01  0.3979421E-01  0.3403452E-01  0.1501267E-03  0.1501267E-03  0.2139773E-02  0.2139773E-02  0.9697417E-02  0.4848708E-02  0.2402042E-02  0.2402042E-02  0.4352620E-01  0.1450873E-01  0.6379894E-01  0.3189947E-01  0.1696234E-01  0.1696234E-01  0.2010638E-01  0.2010638E-01  0.7440946E-01  0.3720473E-01  0.2610872E-01  0.2610872E-01  0.1541849E+00  0.7709245E-01  0.5577274E-01  0.5577274E-01  0.4944665E-02  0.4944665E-02  0.1132192E+00  0.5660962E-01  0.2759282E-02  0.2759282E-02  0.2009414E-01  0.1004707E-01  0.3107258E-01  0.3107258E-01  0.5671071E-01  0.1890357E-01  0.8115081E-01  0.4057540E-01  0.4798807E-01  0.4798807E-01  0.1122663E+00  0.1122663E+00  0.1195576E+00  0.5977879E-01  0.4192211E-01  0.4192211E-01  0.2241359E+00  0.1120680E+00  0.8318276E-01  0.8318276E-01  0.9235771E-01  0.9235771E-01  0.1433050E+00  0.7165251E-01  0.2121726E-01  0.2121726E-01  0.9232810E-02  0.1846562E-01
  0.3869997E+01  0.5554775E-05  0.4750795E-05  0.2704750E-01  0.1156637E-01  0.1166515E-02  0.9976776E-03  0.2391918E-02  0.2045719E-02  0.1958523E-01  0.8375263E-02  0.2693978E-01  0.2693978E-01  0.1317828E-01  0.2635656E-01  0.1288776E-01  0.1288776E-01  0.2732368E-01  0.2732368E-01  0.3314285E-01  0.5669172E-01  0.4215221E-01  0.7210246E-01  0.7236213E-01  0.6188868E-01  0.1443534E-01  0.2469202E-01  0.1572487E+00  0.8965933E-01  0.3001932E-01  0.2567441E-01  0.1461529E-01  0.2499984E-01  0.9857623E-02  0.1686172E-01  0.3379272E-01  0.2890167E-01  0.6562496E-02  0.1122532E-01  0.2785804E-01  0.2382596E-01  0.4884358E-02  0.8354823E-02  0.1700058E-01  0.2907994E-01  0.4897245E-01  0.4188433E-01  0.5688141E-03  0.5688141E-03  0.9555423E-02  0.4777711E-02  0.8250031E-02  0.4125015E-02  0.5656470E-01  0.4837771E-01  0.8148061E-01  0.6968736E-01  0.1096821E+00  0.4690356E-01  0.2205497E-01  0.1886280E-01  0.2645413E+00  0.7541748E-01  0.5642263E-01  0.2412810E-01  0.1560460E-01  0.1334604E-01  0.1181174E-01  0.1010215E-01  0.3988808E-01  0.1705740E-01  0.7936741E-02  0.6788003E-02  0.3599520E-01  0.1539269E-01  0.1474810E-01  0.1261351E-01  0.1390151E-01  0.1188945E-01  0.4441529E-01  0.1899338E-01  0.1352375E-01  0.1352375E-01  0.1467148E-01  0.1467148E-01  0.6839207E-01  0.1169864E+00  0.7677823E-01  0.1313312E+00  0.1374459E+00  0.1175525E+00  0.2330413E-01  0.3986233E-01  0.2742252E+00  0.1563565E+00  0.6182014E-01  0.5287249E-01  0.4063340E-02  0.6950449E-02  0.8707188E-02  0.1489387E-01  0.1683445E-01  0.1439789E-01  0.4304976E-03  0.7363774E-03  0.5560762E-01  0.4755915E-01  0.7520094E-02  0.1286332E-01  0.1133740E-01  0.1939293E-01  0.4197942E-01  0.3590346E-01  0.1059643E-01  0.1059643E-01  0.5149940E-01  0.8809108E-01  0.8218195E-01  0.1405744E+00  0.1003341E+00  0.8581200E-01  0.3085874E-01  0.5278467E-01  0.2426359E+00  0.1383451E+00  0.7088298E-01  0.6062361E-01  0.1753381E-01  0.2999205E-01  0.1909691E-01  0.3266577E-01  0.4080085E-01  0.3489546E-01  0.1165573E-01  0.1993742E-01  0.4496244E-01  0.3845470E-01  0.1750383E-01  0.2994077E-01  0.1308939E-01  0.2238974E-01  0.4175505E-01  0.3571156E-01  0.2318420E-03  0.2318420E-03  0.2552145E-02  0.2552145E-02  0.1044139E-01  0.5220694E-02  0.2936041E-02  0.2936041E-02  0.4790649E-01  0.1596883E-01  0.6539617E-01  0.3269808E-01  0.1865459E-01  0.1865459E-01  0.2276309E-01  0.2276309E-01  0.7778159E-01  0.3889079E-01  0.2827324E-01  0.2827324E-01  0.1585434E+00  0.7927170E-01  0.5768068E-01  0.5768068E-01  0.6135236E-02  0.6135236E-02  0.1151975E+00  0.5759875E-01  0.3205854E-02  0.3205854E-02  0.2124381E-01  0.1062191E-01  0.3448655E-01  0.3448655E-01  0.6126863E-01  0.2042288E-01  0.8273949E-01  0.4136975E-01  0.5081109E-01  0.5081109E-01  0.1156822E+00  0.1156822E+00  0.1234866E+00  0.6174329E-01  0.4500255E-01  0.4500255E-01  0.2289381E+00  0.1144691E+00  0.8633932E-01  0.8633932E-01  0.9839604E-01  0.9839604E-01  0.1454913E+00  0.7274567E-01  0.2201446E-01  0.2201446E-01  0.9923581E-02  0.1984716E-01
[truncated: 2,509,313 more chars]
