# Supplementary material for: Visualising reaction complexes in amine-based unloaded and CO2-loaded carbon capture solutions
Source: Nat Commun. 2026 Mar 12;17:3828. doi: 10.1038/s41467-026-70391-6 (PMC13121631; doi:10.1038/s41467-026-70391-6)
Supplement: Supplementary file 3 — Source Data [file 41467_2026_70391_MOESM3_ESM.zip › Source data/NaCarb130624box.EPSR.z01]

#    r              Ow-Ow          Ow-Ow          Ow-Hw          Hw-Ow          Ow-Na1         Na1-Ow         Ow-C1a         C1a-Ow         Ow-C2a         C2a-Ow         Ow-H1a         H1a-Ow         Ow-N1a         N1a-Ow         Ow-O1a         O1a-Ow         Ow-H2a         H2a-Ow         Ow-C1z         C1z-Ow         Ow-N1z         N1z-Ow         Ow-H1z         H1z-Ow         Ow-C2z         C2z-Ow         Ow-H2z         H2z-Ow         Ow-O1z         O1z-Ow         Ow-C1c         C1c-Ow         Ow-C2c         C2c-Ow         Ow-H1c         H1c-Ow         Ow-N1c         N1c-Ow         Ow-O1c         O1c-Ow         Ow-H2c         H2c-Ow         Ow-C3c         C3c-Ow         Ow-O2c         O2c-Ow         Hw-Hw          Hw-Hw          Hw-Na1         Na1-Hw         Hw-C1a         C1a-Hw         Hw-C2a         C2a-Hw         Hw-H1a         H1a-Hw         Hw-N1a         N1a-Hw         Hw-O1a         O1a-Hw         Hw-H2a         H2a-Hw         Hw-C1z         C1z-Hw         Hw-N1z         N1z-Hw         Hw-H1z         H1z-Hw         Hw-C2z         C2z-Hw         Hw-H2z         H2z-Hw         Hw-O1z         O1z-Hw         Hw-C1c         C1c-Hw         Hw-C2c         C2c-Hw         Hw-H1c         H1c-Hw         Hw-N1c         N1c-Hw         Hw-O1c         O1c-Hw         Hw-H2c         H2c-Hw         Hw-C3c         C3c-Hw         Hw-O2c         O2c-Hw         Na1-Na1        Na1-Na1        Na1-C1a        C1a-Na1        Na1-C2a        C2a-Na1        Na1-H1a        H1a-Na1        Na1-N1a        N1a-Na1        Na1-O1a        O1a-Na1        Na1-H2a        H2a-Na1        Na1-C1z        C1z-Na1        Na1-N1z        N1z-Na1        Na1-H1z        H1z-Na1        Na1-C2z        C2z-Na1        Na1-H2z        H2z-Na1        Na1-O1z        O1z-Na1        Na1-C1c        C1c-Na1        Na1-C2c        C2c-Na1        Na1-H1c        H1c-Na1        Na1-N1c        N1c-Na1        Na1-O1c        O1c-Na1        Na1-H2c        H2c-Na1        Na1-C3c        C3c-Na1        Na1-O2c        O2c-Na1        C1a-C1a        C1a-C1a        C1a-C2a        C2a-C1a        C1a-H1a        H1a-C1a        C1a-N1a        N1a-C1a        C1a-O1a        O1a-C1a        C1a-H2a        H2a-C1a        C1a-C1z        C1z-C1a        C1a-N1z        N1z-C1a        C1a-H1z        H1z-C1a        C1a-C2z        C2z-C1a        C1a-H2z        H2z-C1a        C1a-O1z        O1z-C1a        C1a-C1c        C1c-C1a        C1a-C2c        C2c-C1a        C1a-H1c        H1c-C1a        C1a-N1c        N1c-C1a        C1a-O1c        O1c-C1a        C1a-H2c        H2c-C1a        C1a-C3c        C3c-C1a        C1a-O2c        O2c-C1a        C2a-C2a        C2a-C2a        C2a-H1a        H1a-C2a        C2a-N1a        N1a-C2a        C2a-O1a        O1a-C2a        C2a-H2a        H2a-C2a        C2a-C1z        C1z-C2a        C2a-N1z        N1z-C2a        C2a-H1z        H1z-C2a        C2a-C2z        C2z-C2a        C2a-H2z        H2z-C2a        C2a-O1z        O1z-C2a        C2a-C1c        C1c-C2a        C2a-C2c        C2c-C2a        C2a-H1c        H1c-C2a    
  0.0000000E+00  0.0000000E+00  0.0000000E+00  0.0000000E+00  0.0000000E+00  0.0000000E+00  0.0000000E+00  0.0000000E+00  0.0000000E+00  0.0000000E+00  0.0000000E+00  0.0000000E+00  0.0000000E+00  0.0000000E+00  0.0000000E+00  0.0000000E+00  0.0000000E+00  0.0000000E+00  0.0000000E+00  0.0000000E+00  0.0000000E+00  0.0000000E+00  0.0000000E+00  0.0000000E+00  0.0000000E+00  0.0000000E+00  0.0000000E+00  0.0000000E+00  0.0000000E+00  0.0000000E+00  0.0000000E+00  0.0000000E+00  0.0000000E+00  0.0000000E+00  0.0000000E+00  0.0000000E+00  0.0000000E+00  0.0000000E+00  0.0000000E+00  0.0000000E+00  0.0000000E+00  0.0000000E+00  0.0000000E+00  0.0000000E+00  0.0000000E+00  0.0000000E+00  0.0000000E+00  0.0000000E+00  0.0000000E+00  0.0000000E+00  0.0000000E+00  0.0000000E+00  0.0000000E+00  0.0000000E+00  0.0000000E+00  0.0000000E+00  0.0000000E+00  0.0000000E+00  0.0000000E+00  0.0000000E+00  0.0000000E+00  0.0000000E+00  0.0000000E+00  0.0000000E+00  0.0000000E+00  0.0000000E+00  0.0000000E+00  0.0000000E+00  0.0000000E+00  0.0000000E+00  0.0000000E+00  0.0000000E+00  0.0000000E+00  0.0000000E+00  0.0000000E+00  0.0000000E+00  0.0000000E+00  0.0000000E+00  0.0000000E+00  0.0000000E+00  0.0000000E+00  0.0000000E+00  0.0000000E+00  0.0000000E+00  0.0000000E+00  0.0000000E+00  0.0000000E+00  0.0000000E+00  0.0000000E+00  0.0000000E+00  0.0000000E+00  0.0000000E+00  0.0000000E+00  0.0000000E+00  0.0000000E+00  0.0000000E+00  0.0000000E+00  0.0000000E+00  0.0000000E+00  0.0000000E+00  0.0000000E+00  0.0000000E+00  0.0000000E+00  0.0000000E+00  0.0000000E+00  0.0000000E+00  0.0000000E+00  0.0000000E+00  0.0000000E+00  0.0000000E+00  0.0000000E+00  0.0000000E+00  0.0000000E+00  0.0000000E+00  0.0000000E+00  0.0000000E+00  0.0000000E+00  0.0000000E+00  0.0000000E+00  0.0000000E+00  0.0000000E+00  0.0000000E+00  0.0000000E+00  0.0000000E+00  0.0000000E+00  0.0000000E+00  0.0000000E+00  0.0000000E+00  0.0000000E+00  0.0000000E+00  0.0000000E+00  0.0000000E+00  0.0000000E+00  0.0000000E+00  0.0000000E+00  0.0000000E+00  0.0000000E+00  0.0000000E+00  0.0000000E+00  0.0000000E+00  0.0000000E+00  0.0000000E+00  0.0000000E+00  0.0000000E+00  0.0000000E+00  0.0000000E+00  0.0000000E+00  0.0000000E+00  0.0000000E+00  0.0000000E+00  0.0000000E+00  0.0000000E+00  0.0000000E+00  0.0000000E+00  0.0000000E+00  0.0000000E+00  0.0000000E+00  0.0000000E+00  0.0000000E+00  0.0000000E+00  0.0000000E+00  0.0000000E+00  0.0000000E+00  0.0000000E+00  0.0000000E+00  0.0000000E+00  0.0000000E+00  0.0000000E+00  0.0000000E+00  0.0000000E+00  0.0000000E+00  0.0000000E+00  0.0000000E+00  0.0000000E+00  0.0000000E+00  0.0000000E+00  0.0000000E+00  0.0000000E+00  0.0000000E+00  0.0000000E+00  0.0000000E+00  0.0000000E+00  0.0000000E+00  0.0000000E+00  0.0000000E+00  0.0000000E+00  0.0000000E+00  0.0000000E+00  0.0000000E+00  0.0000000E+00  0.0000000E+00  0.0000000E+00  0.0000000E+00  0.0000000E+00  0.0000000E+00  0.0000000E+00  0.0000000E+00  0.0000000E+00  0.0000000E+00  0.0000000E+00  0.0000000E+00
  0.7500000E-02  0.0000000E+00  0.0000000E+00  0.0000000E+00  0.0000000E+00  0.0000000E+00  0.0000000E+00  0.0000000E+00  0.0000000E+00  0.0000000E+00  0.0000000E+00  0.0000000E+00  0.0000000E+00  0.0000000E+00  0.0000000E+00  0.0000000E+00  0.0000000E+00  0.0000000E+00  0.0000000E+00  0.0000000E+00  0.0000000E+00  0.0000000E+00  0.0000000E+00  0.0000000E+00  0.0000000E+00  0.0000000E+00  0.0000000E+00  0.0000000E+00  0.0000000E+00  0.0000000E+00  0.0000000E+00  0.0000000E+00  0.0000000E+00  0.0000000E+00  0.0000000E+00  0.0000000E+00  0.0000000E+00  0.0000000E+00  0.0000000E+00  0.0000000E+00  0.0000000E+00  0.0000000E+00  0.0000000E+00  0.0000000E+00  0.0000000E+00  0.0000000E+00  0.0000000E+00  0.0000000E+00  0.0000000E+00  0.0000000E+00  0.0000000E+00  0.0000000E+00  0.0000000E+00  0.0000000E+00  0.0000000E+00  0.0000000E+00  0.0000000E+00  0.0000000E+00  0.0000000E+00  0.0000000E+00  0.0000000E+00  0.0000000E+00  0.0000000E+00  0.0000000E+00  0.0000000E+00  0.0000000E+00  0.0000000E+00  0.0000000E+00  0.0000000E+00  0.0000000E+00  0.0000000E+00  0.0000000E+00  0.0000000E+00  0.0000000E+00  0.0000000E+00  0.0000000E+00  0.0000000E+00  0.0000000E+00  0.0000000E+00  0.0000000E+00  0.0000000E+00  0.0000000E+00  0.0000000E+00  0.0000000E+00  0.0000000E+00  0.0000000E+00  0.0000000E+00  0.0000000E+00  0.0000000E+00  0.0000000E+00  0.0000000E+00  0.0000000E+00  0.0000000E+00  0.0000000E+00  0.0000000E+00  0.0000000E+00  0.0000000E+00  0.0000000E+00  0.0000000E+00  0.0000000E+00  0.0000000E+00  0.0000000E+00  0.0000000E+00  0.0000000E+00  0.0000000E+00  0.0000000E+00  0.0000000E+00  0.0000000E+00  0.0000000E+00  0.0000000E+00  0.0000000E+00  0.0000000E+00  0.0000000E+00  0.0000000E+00  0.0000000E+00  0.0000000E+00  0.0000000E+00  0.0000000E+00  0.0000000E+00  0.0000000E+00  0.0000000E+00  0.0000000E+00  0.0000000E+00  0.0000000E+00  0.0000000E+00  0.0000000E+00  0.0000000E+00  0.0000000E+00  0.0000000E+00  0.0000000E+00  0.0000000E+00  0.0000000E+00  0.0000000E+00  0.0000000E+00  0.0000000E+00  0.0000000E+00  0.0000000E+00  0.0000000E+00  0.0000000E+00  0.0000000E+00  0.0000000E+00  0.0000000E+00  0.0000000E+00  0.0000000E+00  0.0000000E+00  0.0000000E+00  0.0000000E+00  0.0000000E+00  0.0000000E+00  0.0000000E+00  0.0000000E+00  0.0000000E+00  0.0000000E+00  0.0000000E+00  0.0000000E+00  0.0000000E+00  0.0000000E+00  0.0000000E+00  0.0000000E+00  0.0000000E+00  0.0000000E+00  0.0000000E+00  0.0000000E+00  0.0000000E+00  0.0000000E+00  0.0000000E+00  0.0000000E+00  0.0000000E+00  0.0000000E+00  0.0000000E+00  0.0000000E+00  0.0000000E+00  0.0000000E+00  0.0000000E+00  0.0000000E+00  0.0000000E+00  0.0000000E+00  0.0000000E+00  0.0000000E+00  0.0000000E+00  0.0000000E+00  0.0000000E+00  0.0000000E+00  0.0000000E+00  0.0000000E+00  0.0000000E+00  0.0000000E+00  0.0000000E+00  0.0000000E+00  0.0000000E+00  0.0000000E+00  0.0000000E+00  0.0000000E+00  0.0000000E+00  0.0000000E+00  0.0000000E+00  0.0000000E+00  0.0000000E+00  0.0000000E+00  0.0000000E+00  0.0000000E+00
  0.3000000E-01  0.0000000E+00  0.0000000E+00  0.0000000E+00  0.0000000E+00  0.0000000E+00  0.0000000E+00  0.0000000E+00  0.0000000E+00  0.0000000E+00  0.0000000E+00  0.0000000E+00  0.0000000E+00  0.0000000E+00  0.0000000E+00  0.0000000E+00  0.0000000E+00  0.0000000E+00  0.0000000E+00  0.0000000E+00  0.0000000E+00  0.0000000E+00  0.0000000E+00  0.0000000E+00  0.0000000E+00  0.0000000E+00  0.0000000E+00  0.0000000E+00  0.0000000E+00  0.0000000E+00  0.0000000E+00  0.0000000E+00  0.0000000E+00  0.0000000E+00  0.0000000E+00  0.0000000E+00  0.0000000E+00  0.0000000E+00  0.0000000E+00  0.0000000E+00  0.0000000E+00  0.0000000E+00  0.0000000E+00  0.0000000E+00  0.0000000E+00  0.0000000E+00  0.0000000E+00  0.0000000E+00  0.0000000E+00  0.0000000E+00  0.0000000E+00  0.0000000E+00  0.0000000E+00  0.0000000E+00  0.0000000E+00  0.0000000E+00  0.0000000E+00  0.0000000E+00  0.0000000E+00  0.0000000E+00  0.0000000E+00  0.0000000E+00  0.0000000E+00  0.0000000E+00  0.0000000E+00  0.0000000E+00  0.0000000E+00  0.0000000E+00  0.0000000E+00  0.0000000E+00  0.0000000E+00  0.0000000E+00  0.0000000E+00  0.0000000E+00  0.0000000E+00  0.0000000E+00  0.0000000E+00  0.0000000E+00  0.0000000E+00  0.0000000E+00  0.0000000E+00  0.0000000E+00  0.0000000E+00  0.0000000E+00  0.0000000E+00  0.0000000E+00  0.0000000E+00  0.0000000E+00  0.0000000E+00  0.0000000E+00  0.0000000E+00  0.0000000E+00  0.0000000E+00  0.0000000E+00  0.0000000E+00  0.0000000E+00  0.0000000E+00  0.0000000E+00  0.0000000E+00  0.0000000E+00  0.0000000E+00  0.0000000E+00  0.0000000E+00  0.0000000E+00  0.0000000E+00  0.0000000E+00  0.0000000E+00  0.0000000E+00  0.0000000E+00  0.0000000E+00  0.0000000E+00  0.0000000E+00  0.0000000E+00  0.0000000E+00  0.0000000E+00  0.0000000E+00  0.0000000E+00  0.0000000E+00  0.0000000E+00  0.0000000E+00  0.0000000E+00  0.0000000E+00  0.0000000E+00  0.0000000E+00  0.0000000E+00  0.0000000E+00  0.0000000E+00  0.0000000E+00  0.0000000E+00  0.0000000E+00  0.0000000E+00  0.0000000E+00  0.0000000E+00  0.0000000E+00  0.0000000E+00  0.0000000E+00  0.0000000E+00  0.0000000E+00  0.0000000E+00  0.0000000E+00  0.0000000E+00  0.0000000E+00  0.0000000E+00  0.0000000E+00  0.0000000E+00  0.0000000E+00  0.0000000E+00  0.0000000E+00  0.0000000E+00  0.0000000E+00  0.0000000E+00  0.0000000E+00  0.0000000E+00  0.0000000E+00  0.0000000E+00  0.0000000E+00  0.0000000E+00  0.0000000E+00  0.0000000E+00  0.0000000E+00  0.0000000E+00  0.0000000E+00  0.0000000E+00  0.0000000E+00  0.0000000E+00  0.0000000E+00  0.0000000E+00  0.0000000E+00  0.0000000E+00  0.0000000E+00  0.0000000E+00  0.0000000E+00  0.0000000E+00  0.0000000E+00  0.0000000E+00  0.0000000E+00  0.0000000E+00  0.0000000E+00  0.0000000E+00  0.0000000E+00  0.0000000E+00  0.0000000E+00  0.0000000E+00  0.0000000E+00  0.0000000E+00  0.0000000E+00  0.0000000E+00  0.0000000E+00  0.0000000E+00  0.0000000E+00  0.0000000E+00  0.0000000E+00  0.0000000E+00  0.0000000E+00  0.0000000E+00  0.0000000E+00  0.0000000E+00  0.0000000E+00  0.0000000E+00  0.0000000E+00  0.0000000E+00
  0.5999999E-01  0.0000000E+00  0.0000000E+00  0.0000000E+00  0.0000000E+00  0.0000000E+00  0.0000000E+00  0.0000000E+00  0.0000000E+00  0.0000000E+00  0.0000000E+00  0.0000000E+00  0.0000000E+00  0.0000000E+00  0.0000000E+00  0.0000000E+00  0.0000000E+00  0.0000000E+00  0.0000000E+00  0.0000000E+00  0.0000000E+00  0.0000000E+00  0.0000000E+00  0.0000000E+00  0.0000000E+00  0.0000000E+00  0.0000000E+00  0.0000000E+00  0.0000000E+00  0.0000000E+00  0.0000000E+00  0.0000000E+00  0.0000000E+00  0.0000000E+00  0.0000000E+00  0.0000000E+00  0.0000000E+00  0.0000000E+00  0.0000000E+00  0.0000000E+00  0.0000000E+00  0.0000000E+00  0.0000000E+00  0.0000000E+00  0.0000000E+00  0.0000000E+00  0.0000000E+00  0.0000000E+00  0.0000000E+00  0.0000000E+00  0.0000000E+00  0.0000000E+00  0.0000000E+00  0.0000000E+00  0.0000000E+00  0.0000000E+00  0.0000000E+00  0.0000000E+00  0.0000000E+00  0.0000000E+00  0.0000000E+00  0.0000000E+00  0.0000000E+00  0.0000000E+00  0.0000000E+00  0.0000000E+00  0.0000000E+00  0.0000000E+00  0.0000000E+00  0.0000000E+00  0.0000000E+00  0.0000000E+00  0.0000000E+00  0.0000000E+00  0.0000000E+00  0.0000000E+00  0.0000000E+00  0.0000000E+00  0.0000000E+00  0.0000000E+00  0.0000000E+00  0.0000000E+00  0.0000000E+00  0.0000000E+00  0.0000000E+00  0.0000000E+00  0.0000000E+00  0.0000000E+00  0.0000000E+00  0.0000000E+00  0.0000000E+00  0.0000000E+00  0.0000000E+00  0.0000000E+00  0.0000000E+00  0.0000000E+00  0.0000000E+00  0.0000000E+00  0.0000000E+00  0.0000000E+00  0.0000000E+00  0.0000000E+00  0.0000000E+00  0.0000000E+00  0.0000000E+00  0.0000000E+00  0.0000000E+00  0.0000000E+00  0.0000000E+00  0.0000000E+00  0.0000000E+00  0.0000000E+00  0.0000000E+00  0.0000000E+00  0.0000000E+00  0.0000000E+00  0.0000000E+00  0.0000000E+00  0.0000000E+00  0.0000000E+00  0.0000000E+00  0.0000000E+00  0.0000000E+00  0.0000000E+00  0.0000000E+00  0.0000000E+00  0.0000000E+00  0.0000000E+00  0.0000000E+00  0.0000000E+00  0.0000000E+00  0.0000000E+00  0.0000000E+00  0.0000000E+00  0.0000000E+00  0.0000000E+00  0.0000000E+00  0.0000000E+00  0.0000000E+00  0.0000000E+00  0.0000000E+00  0.0000000E+00  0.0000000E+00  0.0000000E+00  0.0000000E+00  0.0000000E+00  0.0000000E+00  0.0000000E+00  0.0000000E+00  0.0000000E+00  0.0000000E+00  0.0000000E+00  0.0000000E+00  0.0000000E+00  0.0000000E+00  0.0000000E+00  0.0000000E+00  0.0000000E+00  0.0000000E+00  0.0000000E+00  0.0000000E+00  0.0000000E+00  0.0000000E+00  0.0000000E+00  0.0000000E+00  0.0000000E+00  0.0000000E+00  0.0000000E+00  0.0000000E+00  0.0000000E+00  0.0000000E+00  0.0000000E+00  0.0000000E+00  0.0000000E+00  0.0000000E+00  0.0000000E+00  0.0000000E+00  0.0000000E+00  0.0000000E+00  0.0000000E+00  0.0000000E+00  0.0000000E+00  0.0000000E+00  0.0000000E+00  0.0000000E+00  0.0000000E+00  0.0000000E+00  0.0000000E+00  0.0000000E+00  0.0000000E+00  0.0000000E+00  0.0000000E+00  0.0000000E+00  0.0000000E+00  0.0000000E+00  0.0000000E+00  0.0000000E+00  0.0000000E+00  0.0000000E+00  0.0000000E+00  0.0000000E+00
  0.9000000E-01  0.0000000E+00  0.0000000E+00  0.0000000E+00  0.0000000E+00  0.0000000E+00  0.0000000E+00  0.0000000E+00  0.0000000E+00  0.0000000E+00  0.0000000E+00  0.0000000E+00  0.0000000E+00  0.0000000E+00  0.0000000E+00  0.0000000E+00  0.0000000E+00  0.0000000E+00  0.0000000E+00  0.0000000E+00  0.0000000E+00  0.0000000E+00  0.0000000E+00  0.0000000E+00  0.0000000E+00  0.0000000E+00  0.0000000E+00  0.0000000E+00  0.0000000E+00  0.0000000E+00  0.0000000E+00  0.0000000E+00  0.0000000E+00  0.0000000E+00  0.0000000E+00  0.0000000E+00  0.0000000E+00  0.0000000E+00  0.0000000E+00  0.0000000E+00  0.0000000E+00  0.0000000E+00  0.0000000E+00  0.0000000E+00  0.0000000E+00  0.0000000E+00  0.0000000E+00  0.0000000E+00  0.0000000E+00  0.0000000E+00  0.0000000E+00  0.0000000E+00  0.0000000E+00  0.0000000E+00  0.0000000E+00  0.0000000E+00  0.0000000E+00  0.0000000E+00  0.0000000E+00  0.0000000E+00  0.0000000E+00  0.0000000E+00  0.0000000E+00  0.0000000E+00  0.0000000E+00  0.0000000E+00  0.0000000E+00  0.0000000E+00  0.0000000E+00  0.0000000E+00  0.0000000E+00  0.0000000E+00  0.0000000E+00  0.0000000E+00  0.0000000E+00  0.0000000E+00  0.0000000E+00  0.0000000E+00  0.0000000E+00  0.0000000E+00  0.0000000E+00  0.0000000E+00  0.0000000E+00  0.0000000E+00  0.0000000E+00  0.0000000E+00  0.0000000E+00  0.0000000E+00  0.0000000E+00  0.0000000E+00  0.0000000E+00  0.0000000E+00  0.0000000E+00  0.0000000E+00  0.0000000E+00  0.0000000E+00  0.0000000E+00  0.0000000E+00  0.0000000E+00  0.0000000E+00  0.0000000E+00  0.0000000E+00  0.0000000E+00  0.0000000E+00  0.0000000E+00  0.0000000E+00  0.0000000E+00  0.0000000E+00  0.0000000E+00  0.0000000E+00  0.0000000E+00  0.0000000E+00  0.0000000E+00  0.0000000E+00  0.0000000E+00  0.0000000E+00  0.0000000E+00  0.0000000E+00  0.0000000E+00  0.0000000E+00  0.0000000E+00  0.0000000E+00  0.0000000E+00  0.0000000E+00  0.0000000E+00  0.0000000E+00  0.0000000E+00  0.0000000E+00  0.0000000E+00  0.0000000E+00  0.0000000E+00  0.0000000E+00  0.0000000E+00  0.0000000E+00  0.0000000E+00  0.0000000E+00  0.0000000E+00  0.0000000E+00  0.0000000E+00  0.0000000E+00  0.0000000E+00  0.0000000E+00  0.0000000E+00  0.0000000E+00  0.0000000E+00  0.0000000E+00  0.0000000E+00  0.0000000E+00  0.0000000E+00  0.0000000E+00  0.0000000E+00  0.0000000E+00  0.0000000E+00  0.0000000E+00  0.0000000E+00  0.0000000E+00  0.0000000E+00  0.0000000E+00  0.0000000E+00  0.0000000E+00  0.0000000E+00  0.0000000E+00  0.0000000E+00  0.0000000E+00  0.0000000E+00  0.0000000E+00  0.0000000E+00  0.0000000E+00  0.0000000E+00  0.0000000E+00  0.0000000E+00  0.0000000E+00  0.0000000E+00  0.0000000E+00  0.0000000E+00  0.0000000E+00  0.0000000E+00  0.0000000E+00  0.0000000E+00  0.0000000E+00  0.0000000E+00  0.0000000E+00  0.0000000E+00  0.0000000E+00  0.0000000E+00  0.0000000E+00  0.0000000E+00  0.0000000E+00  0.0000000E+00  0.0000000E+00  0.0000000E+00  0.0000000E+00  0.0000000E+00  0.0000000E+00  0.0000000E+00  0.0000000E+00  0.0000000E+00  0.0000000E+00  0.0000000E+00  0.0000000E+00  0.0000000E+00
  0.1200000E+00  0.0000000E+00  0.0000000E+00  0.0000000E+00  0.0000000E+00  0.0000000E+00  0.0000000E+00  0.0000000E+00  0.0000000E+00  0.0000000E+00  0.0000000E+00  0.0000000E+00  0.0000000E+00  0.0000000E+00  0.0000000E+00  0.0000000E+00  0.0000000E+00  0.0000000E+00  0.0000000E+00  0.0000000E+00  0.0000000E+00  0.0000000E+00  0.0000000E+00  0.0000000E+00  0.0000000E+00  0.0000000E+00  0.0000000E+00  0.0000000E+00  0.0000000E+00  0.0000000E+00  0.0000000E+00  0.0000000E+00  0.0000000E+00  0.0000000E+00  0.0000000E+00  0.0000000E+00  0.0000000E+00  0.0000000E+00  0.0000000E+00  0.0000000E+00  0.0000000E+00  0.0000000E+00  0.0000000E+00  0.0000000E+00  0.0000000E+00  0.0000000E+00  0.0000000E+00  0.0000000E+00  0.0000000E+00  0.0000000E+00  0.0000000E+00  0.0000000E+00  0.0000000E+00  0.0000000E+00  0.0000000E+00  0.0000000E+00  0.0000000E+00  0.0000000E+00  0.0000000E+00  0.0000000E+00  0.0000000E+00  0.0000000E+00  0.0000000E+00  0.0000000E+00  0.0000000E+00  0.0000000E+00  0.0000000E+00  0.0000000E+00  0.0000000E+00  0.0000000E+00  0.0000000E+00  0.0000000E+00  0.0000000E+00  0.0000000E+00  0.0000000E+00  0.0000000E+00  0.0000000E+00  0.0000000E+00  0.0000000E+00  0.0000000E+00  0.0000000E+00  0.0000000E+00  0.0000000E+00  0.0000000E+00  0.0000000E+00  0.0000000E+00  0.0000000E+00  0.0000000E+00  0.0000000E+00  0.0000000E+00  0.0000000E+00  0.0000000E+00  0.0000000E+00  0.0000000E+00  0.0000000E+00  0.0000000E+00  0.0000000E+00  0.0000000E+00  0.0000000E+00  0.0000000E+00  0.0000000E+00  0.0000000E+00  0.0000000E+00  0.0000000E+00  0.0000000E+00  0.0000000E+00  0.0000000E+00  0.0000000E+00  0.0000000E+00  0.0000000E+00  0.0000000E+00  0.0000000E+00  0.0000000E+00  0.0000000E+00  0.0000000E+00  0.0000000E+00  0.0000000E+00  0.0000000E+00  0.0000000E+00  0.0000000E+00  0.0000000E+00  0.0000000E+00  0.0000000E+00  0.0000000E+00  0.0000000E+00  0.0000000E+00  0.0000000E+00  0.0000000E+00  0.0000000E+00  0.0000000E+00  0.0000000E+00  0.0000000E+00  0.0000000E+00  0.0000000E+00  0.0000000E+00  0.0000000E+00  0.0000000E+00  0.0000000E+00  0.0000000E+00  0.0000000E+00  0.0000000E+00  0.0000000E+00  0.0000000E+00  0.0000000E+00  0.0000000E+00  0.0000000E+00  0.0000000E+00  0.0000000E+00  0.0000000E+00  0.0000000E+00  0.0000000E+00  0.0000000E+00  0.0000000E+00  0.0000000E+00  0.0000000E+00  0.0000000E+00  0.0000000E+00  0.0000000E+00  0.0000000E+00  0.0000000E+00  0.0000000E+00  0.0000000E+00  0.0000000E+00  0.0000000E+00  0.0000000E+00  0.0000000E+00  0.0000000E+00  0.0000000E+00  0.0000000E+00  0.0000000E+00  0.0000000E+00  0.0000000E+00  0.0000000E+00  0.0000000E+00  0.0000000E+00  0.0000000E+00  0.0000000E+00  0.0000000E+00  0.0000000E+00  0.0000000E+00  0.0000000E+00  0.0000000E+00  0.0000000E+00  0.0000000E+00  0.0000000E+00  0.0000000E+00  0.0000000E+00  0.0000000E+00  0.0000000E+00  0.0000000E+00  0.0000000E+00  0.0000000E+00  0.0000000E+00  0.0000000E+00  0.0000000E+00  0.0000000E+00  0.0000000E+00  0.0000000E+00  0.0000000E+00  0.0000000E+00  0.0000000E+00
  0.1500000E+00  0.0000000E+00  0.0000000E+00  0.0000000E+00  0.0000000E+00  0.0000000E+00  0.0000000E+00  0.0000000E+00  0.0000000E+00  0.0000000E+00  0.0000000E+00  0.0000000E+00  0.0000000E+00  0.0000000E+00  0.0000000E+00  0.0000000E+00  0.0000000E+00  0.0000000E+00  0.0000000E+00  0.0000000E+00  0.0000000E+00  0.0000000E+00  0.0000000E+00  0.0000000E+00  0.0000000E+00  0.0000000E+00  0.0000000E+00  0.0000000E+00  0.0000000E+00  0.0000000E+00  0.0000000E+00  0.0000000E+00  0.0000000E+00  0.0000000E+00  0.0000000E+00  0.0000000E+00  0.0000000E+00  0.0000000E+00  0.0000000E+00  0.0000000E+00  0.0000000E+00  0.0000000E+00  0.0000000E+00  0.0000000E+00  0.0000000E+00  0.0000000E+00  0.0000000E+00  0.0000000E+00  0.0000000E+00  0.0000000E+00  0.0000000E+00  0.0000000E+00  0.0000000E+00  0.0000000E+00  0.0000000E+00  0.0000000E+00  0.0000000E+00  0.0000000E+00  0.0000000E+00  0.0000000E+00  0.0000000E+00  0.0000000E+00  0.0000000E+00  0.0000000E+00  0.0000000E+00  0.0000000E+00  0.0000000E+00  0.0000000E+00  0.0000000E+00  0.0000000E+00  0.0000000E+00  0.0000000E+00  0.0000000E+00  0.0000000E+00  0.0000000E+00  0.0000000E+00  0.0000000E+00  0.0000000E+00  0.0000000E+00  0.0000000E+00  0.0000000E+00  0.0000000E+00  0.0000000E+00  0.0000000E+00  0.0000000E+00  0.0000000E+00  0.0000000E+00  0.0000000E+00  0.0000000E+00  0.0000000E+00  0.0000000E+00  0.0000000E+00  0.0000000E+00  0.0000000E+00  0.0000000E+00  0.0000000E+00  0.0000000E+00  0.0000000E+00  0.0000000E+00  0.0000000E+00  0.0000000E+00  0.0000000E+00  0.0000000E+00  0.0000000E+00  0.0000000E+00  0.0000000E+00  0.0000000E+00  0.0000000E+00  0.0000000E+00  0.0000000E+00  0.0000000E+00  0.0000000E+00  0.0000000E+00  0.0000000E+00  0.0000000E+00  0.0000000E+00  0.0000000E+00  0.0000000E+00  0.0000000E+00  0.0000000E+00  0.0000000E+00  0.0000000E+00  0.0000000E+00  0.0000000E+00  0.0000000E+00  0.0000000E+00  0.0000000E+00  0.0000000E+00  0.0000000E+00  0.0000000E+00  0.0000000E+00  0.0000000E+00  0.0000000E+00  0.0000000E+00  0.0000000E+00  0.0000000E+00  0.0000000E+00  0.0000000E+00  0.0000000E+00  0.0000000E+00  0.0000000E+00  0.0000000E+00  0.0000000E+00  0.0000000E+00  0.0000000E+00  0.0000000E+00  0.0000000E+00  0.0000000E+00  0.0000000E+00  0.0000000E+00  0.0000000E+00  0.0000000E+00  0.0000000E+00  0.0000000E+00  0.0000000E+00  0.0000000E+00  0.0000000E+00  0.0000000E+00  0.0000000E+00  0.0000000E+00  0.0000000E+00  0.0000000E+00  0.0000000E+00  0.0000000E+00  0.0000000E+00  0.0000000E+00  0.0000000E+00  0.0000000E+00  0.0000000E+00  0.0000000E+00  0.0000000E+00  0.0000000E+00  0.0000000E+00  0.0000000E+00  0.0000000E+00  0.0000000E+00  0.0000000E+00  0.0000000E+00  0.0000000E+00  0.0000000E+00  0.0000000E+00  0.0000000E+00  0.0000000E+00  0.0000000E+00  0.0000000E+00  0.0000000E+00  0.0000000E+00  0.0000000E+00  0.0000000E+00  0.0000000E+00  0.0000000E+00  0.0000000E+00  0.0000000E+00  0.0000000E+00  0.0000000E+00  0.0000000E+00  0.0000000E+00  0.0000000E+00  0.0000000E+00  0.0000000E+00  0.0000000E+00
  0.1800000E+00  0.0000000E+00  0.0000000E+00  0.0000000E+00  0.0000000E+00  0.0000000E+00  0.0000000E+00  0.0000000E+00  0.0000000E+00  0.0000000E+00  0.0000000E+00  0.0000000E+00  0.0000000E+00  0.0000000E+00  0.0000000E+00  0.0000000E+00  0.0000000E+00  0.0000000E+00  0.0000000E+00  0.0000000E+00  0.0000000E+00  0.0000000E+00  0.0000000E+00  0.0000000E+00  0.0000000E+00  0.0000000E+00  0.0000000E+00  0.0000000E+00  0.0000000E+00  0.0000000E+00  0.0000000E+00  0.0000000E+00  0.0000000E+00  0.0000000E+00  0.0000000E+00  0.0000000E+00  0.0000000E+00  0.0000000E+00  0.0000000E+00  0.0000000E+00  0.0000000E+00  0.0000000E+00  0.0000000E+00  0.0000000E+00  0.0000000E+00  0.0000000E+00  0.0000000E+00  0.0000000E+00  0.0000000E+00  0.0000000E+00  0.0000000E+00  0.0000000E+00  0.0000000E+00  0.0000000E+00  0.0000000E+00  0.0000000E+00  0.0000000E+00  0.0000000E+00  0.0000000E+00  0.0000000E+00  0.0000000E+00  0.0000000E+00  0.0000000E+00  0.0000000E+00  0.0000000E+00  0.0000000E+00  0.0000000E+00  0.0000000E+00  0.0000000E+00  0.0000000E+00  0.0000000E+00  0.0000000E+00  0.0000000E+00  0.0000000E+00  0.0000000E+00  0.0000000E+00  0.0000000E+00  0.0000000E+00  0.0000000E+00  0.0000000E+00  0.0000000E+00  0.0000000E+00  0.0000000E+00  0.0000000E+00  0.0000000E+00  0.0000000E+00  0.0000000E+00  0.0000000E+00  0.0000000E+00  0.0000000E+00  0.0000000E+00  0.0000000E+00  0.0000000E+00  0.0000000E+00  0.0000000E+00  0.0000000E+00  0.0000000E+00  0.0000000E+00  0.0000000E+00  0.0000000E+00  0.0000000E+00  0.0000000E+00  0.0000000E+00  0.0000000E+00  0.0000000E+00  0.0000000E+00  0.0000000E+00  0.0000000E+00  0.0000000E+00  0.0000000E+00  0.0000000E+00  0.0000000E+00  0.0000000E+00  0.0000000E+00  0.0000000E+00  0.0000000E+00  0.0000000E+00  0.0000000E+00  0.0000000E+00  0.0000000E+00  0.0000000E+00  0.0000000E+00  0.0000000E+00  0.0000000E+00  0.0000000E+00  0.0000000E+00  0.0000000E+00  0.0000000E+00  0.0000000E+00  0.0000000E+00  0.0000000E+00  0.0000000E+00  0.0000000E+00  0.0000000E+00  0.0000000E+00  0.0000000E+00  0.0000000E+00  0.0000000E+00  0.0000000E+00  0.0000000E+00  0.0000000E+00  0.0000000E+00  0.0000000E+00  0.0000000E+00  0.0000000E+00  0.0000000E+00  0.0000000E+00  0.0000000E+00  0.0000000E+00  0.0000000E+00  0.0000000E+00  0.0000000E+00  0.0000000E+00  0.0000000E+00  0.0000000E+00  0.0000000E+00  0.0000000E+00  0.0000000E+00  0.0000000E+00  0.0000000E+00  0.0000000E+00  0.0000000E+00  0.0000000E+00  0.0000000E+00  0.0000000E+00  0.0000000E+00  0.0000000E+00  0.0000000E+00  0.0000000E+00  0.0000000E+00  0.0000000E+00  0.0000000E+00  0.0000000E+00  0.0000000E+00  0.0000000E+00  0.0000000E+00  0.0000000E+00  0.0000000E+00  0.0000000E+00  0.0000000E+00  0.0000000E+00  0.0000000E+00  0.0000000E+00  0.0000000E+00  0.0000000E+00  0.0000000E+00  0.0000000E+00  0.0000000E+00  0.0000000E+00  0.0000000E+00  0.0000000E+00  0.0000000E+00  0.0000000E+00  0.0000000E+00  0.0000000E+00  0.0000000E+00  0.0000000E+00  0.0000000E+00  0.0000000E+00  0.0000000E+00  0.0000000E+00
  0.2100000E+00  0.0000000E+00  0.0000000E+00  0.0000000E+00  0.0000000E+00  0.0000000E+00  0.0000000E+00  0.0000000E+00  0.0000000E+00  0.0000000E+00  0.0000000E+00  0.0000000E+00  0.0000000E+00  0.0000000E+00  0.0000000E+00  0.0000000E+00  0.0000000E+00  0.0000000E+00  0.0000000E+00  0.0000000E+00  0.0000000E+00  0.0000000E+00  0.0000000E+00  0.0000000E+00  0.0000000E+00  0.0000000E+00  0.0000000E+00  0.0000000E+00  0.0000000E+00  0.0000000E+00  0.0000000E+00  0.0000000E+00  0.0000000E+00  0.0000000E+00  0.0000000E+00  0.0000000E+00  0.0000000E+00  0.0000000E+00  0.0000000E+00  0.0000000E+00  0.0000000E+00  0.0000000E+00  0.0000000E+00  0.0000000E+00  0.0000000E+00  0.0000000E+00  0.0000000E+00  0.0000000E+00  0.0000000E+00  0.0000000E+00  0.0000000E+00  0.0000000E+00  0.0000000E+00  0.0000000E+00  0.0000000E+00  0.0000000E+00  0.0000000E+00  0.0000000E+00  0.0000000E+00  0.0000000E+00  0.0000000E+00  0.0000000E+00  0.0000000E+00  0.0000000E+00  0.0000000E+00  0.0000000E+00  0.0000000E+00  0.0000000E+00  0.0000000E+00  0.0000000E+00  0.0000000E+00  0.0000000E+00  0.0000000E+00  0.0000000E+00  0.0000000E+00  0.0000000E+00  0.0000000E+00  0.0000000E+00  0.0000000E+00  0.0000000E+00  0.0000000E+00  0.0000000E+00  0.0000000E+00  0.0000000E+00  0.0000000E+00  0.0000000E+00  0.0000000E+00  0.0000000E+00  0.0000000E+00  0.0000000E+00  0.0000000E+00  0.0000000E+00  0.0000000E+00  0.0000000E+00  0.0000000E+00  0.0000000E+00  0.0000000E+00  0.0000000E+00  0.0000000E+00  0.0000000E+00  0.0000000E+00  0.0000000E+00  0.0000000E+00  0.0000000E+00  0.0000000E+00  0.0000000E+00  0.0000000E+00  0.0000000E+00  0.0000000E+00  0.0000000E+00  0.0000000E+00  0.0000000E+00  0.0000000E+00  0.0000000E+00  0.0000000E+00  0.0000000E+00  0.0000000E+00  0.0000000E+00  0.0000000E+00  0.0000000E+00  0.0000000E+00  0.0000000E+00  0.0000000E+00  0.0000000E+00  0.0000000E+00  0.0000000E+00  0.0000000E+00  0.0000000E+00  0.0000000E+00  0.0000000E+00  0.0000000E+00  0.0000000E+00  0.0000000E+00  0.0000000E+00  0.0000000E+00  0.0000000E+00  0.0000000E+00  0.0000000E+00  0.0000000E+00  0.0000000E+00  0.0000000E+00  0.0000000E+00  0.0000000E+00  0.0000000E+00  0.0000000E+00  0.0000000E+00  0.0000000E+00  0.0000000E+00  0.0000000E+00  0.0000000E+00  0.0000000E+00  0.0000000E+00  0.0000000E+00  0.0000000E+00  0.0000000E+00  0.0000000E+00  0.0000000E+00  0.0000000E+00  0.0000000E+00  0.0000000E+00  0.0000000E+00  0.0000000E+00  0.0000000E+00  0.0000000E+00  0.0000000E+00  0.0000000E+00  0.0000000E+00  0.0000000E+00  0.0000000E+00  0.0000000E+00  0.0000000E+00  0.0000000E+00  0.0000000E+00  0.0000000E+00  0.0000000E+00  0.0000000E+00  0.0000000E+00  0.0000000E+00  0.0000000E+00  0.0000000E+00  0.0000000E+00  0.0000000E+00  0.0000000E+00  0.0000000E+00  0.0000000E+00  0.0000000E+00  0.0000000E+00  0.0000000E+00  0.0000000E+00  0.0000000E+00  0.0000000E+00  0.0000000E+00  0.0000000E+00  0.0000000E+00  0.0000000E+00  0.0000000E+00  0.0000000E+00  0.0000000E+00  0.0000000E+00  0.0000000E+00  0.0000000E+00
  0.2400000E+00  0.0000000E+00  0.0000000E+00  0.0000000E+00  0.0000000E+00  0.0000000E+00  0.0000000E+00  0.0000000E+00  0.0000000E+00  0.0000000E+00  0.0000000E+00  0.0000000E+00  0.0000000E+00  0.0000000E+00  0.0000000E+00  0.0000000E+00  0.0000000E+00  0.0000000E+00  0.0000000E+00  0.0000000E+00  0.0000000E+00  0.0000000E+00  0.0000000E+00  0.0000000E+00  0.0000000E+00  0.0000000E+00  0.0000000E+00  0.0000000E+00  0.0000000E+00  0.0000000E+00  0.0000000E+00  0.0000000E+00  0.0000000E+00  0.0000000E+00  0.0000000E+00  0.0000000E+00  0.0000000E+00  0.0000000E+00  0.0000000E+00  0.0000000E+00  0.0000000E+00  0.0000000E+00  0.0000000E+00  0.0000000E+00  0.0000000E+00  0.0000000E+00  0.0000000E+00  0.0000000E+00  0.0000000E+00  0.0000000E+00  0.0000000E+00  0.0000000E+00  0.0000000E+00  0.0000000E+00  0.0000000E+00  0.0000000E+00  0.0000000E+00  0.0000000E+00  0.0000000E+00  0.0000000E+00  0.0000000E+00  0.0000000E+00  0.0000000E+00  0.0000000E+00  0.0000000E+00  0.0000000E+00  0.0000000E+00  0.0000000E+00  0.0000000E+00  0.0000000E+00  0.0000000E+00  0.0000000E+00  0.0000000E+00  0.0000000E+00  0.0000000E+00  0.0000000E+00  0.0000000E+00  0.0000000E+00  0.0000000E+00  0.0000000E+00  0.0000000E+00  0.0000000E+00  0.0000000E+00  0.0000000E+00  0.0000000E+00  0.0000000E+00  0.0000000E+00  0.0000000E+00  0.0000000E+00  0.0000000E+00  0.0000000E+00  0.0000000E+00  0.0000000E+00  0.0000000E+00  0.0000000E+00  0.0000000E+00  0.0000000E+00  0.0000000E+00  0.0000000E+00  0.0000000E+00  0.0000000E+00  0.0000000E+00  0.0000000E+00  0.0000000E+00  0.0000000E+00  0.0000000E+00  0.0000000E+00  0.0000000E+00  0.0000000E+00  0.0000000E+00  0.0000000E+00  0.0000000E+00  0.0000000E+00  0.0000000E+00  0.0000000E+00  0.0000000E+00  0.0000000E+00  0.0000000E+00  0.0000000E+00  0.0000000E+00  0.0000000E+00  0.0000000E+00  0.0000000E+00  0.0000000E+00  0.0000000E+00  0.0000000E+00  0.0000000E+00  0.0000000E+00  0.0000000E+00  0.0000000E+00  0.0000000E+00  0.0000000E+00  0.0000000E+00  0.0000000E+00  0.0000000E+00  0.0000000E+00  0.0000000E+00  0.0000000E+00  0.0000000E+00  0.0000000E+00  0.0000000E+00  0.0000000E+00  0.0000000E+00  0.0000000E+00  0.0000000E+00  0.0000000E+00  0.0000000E+00  0.0000000E+00  0.0000000E+00  0.0000000E+00  0.0000000E+00  0.0000000E+00  0.0000000E+00  0.0000000E+00  0.0000000E+00  0.0000000E+00  0.0000000E+00  0.0000000E+00  0.0000000E+00  0.0000000E+00  0.0000000E+00  0.0000000E+00  0.0000000E+00  0.0000000E+00  0.0000000E+00  0.0000000E+00  0.0000000E+00  0.0000000E+00  0.0000000E+00  0.0000000E+00  0.0000000E+00  0.0000000E+00  0.0000000E+00  0.0000000E+00  0.0000000E+00  0.0000000E+00  0.0000000E+00  0.0000000E+00  0.0000000E+00  0.0000000E+00  0.0000000E+00  0.0000000E+00  0.0000000E+00  0.0000000E+00  0.0000000E+00  0.0000000E+00  0.0000000E+00  0.0000000E+00  0.0000000E+00  0.0000000E+00  0.0000000E+00  0.0000000E+00  0.0000000E+00  0.0000000E+00  0.0000000E+00  0.0000000E+00  0.0000000E+00  0.0000000E+00  0.0000000E+00  0.0000000E+00  0.0000000E+00
  0.2700000E+00  0.0000000E+00  0.0000000E+00  0.0000000E+00  0.0000000E+00  0.0000000E+00  0.0000000E+00  0.0000000E+00  0.0000000E+00  0.0000000E+00  0.0000000E+00  0.0000000E+00  0.0000000E+00  0.0000000E+00  0.0000000E+00  0.0000000E+00  0.0000000E+00  0.0000000E+00  0.0000000E+00  0.0000000E+00  0.0000000E+00  0.0000000E+00  0.0000000E+00  0.0000000E+00  0.0000000E+00  0.0000000E+00  0.0000000E+00  0.0000000E+00  0.0000000E+00  0.0000000E+00  0.0000000E+00  0.0000000E+00  0.0000000E+00  0.0000000E+00  0.0000000E+00  0.0000000E+00  0.0000000E+00  0.0000000E+00  0.0000000E+00  0.0000000E+00  0.0000000E+00  0.0000000E+00  0.0000000E+00  0.0000000E+00  0.0000000E+00  0.0000000E+00  0.0000000E+00  0.0000000E+00  0.0000000E+00  0.0000000E+00  0.0000000E+00  0.0000000E+00  0.0000000E+00  0.0000000E+00  0.0000000E+00  0.0000000E+00  0.0000000E+00  0.0000000E+00  0.0000000E+00  0.0000000E+00  0.0000000E+00  0.0000000E+00  0.0000000E+00  0.0000000E+00  0.0000000E+00  0.0000000E+00  0.0000000E+00  0.0000000E+00  0.0000000E+00  0.0000000E+00  0.0000000E+00  0.0000000E+00  0.0000000E+00  0.0000000E+00  0.0000000E+00  0.0000000E+00  0.0000000E+00  0.0000000E+00  0.0000000E+00  0.0000000E+00  0.0000000E+00  0.0000000E+00  0.0000000E+00  0.0000000E+00  0.0000000E+00  0.0000000E+00  0.0000000E+00  0.0000000E+00  0.0000000E+00  0.0000000E+00  0.0000000E+00  0.0000000E+00  0.0000000E+00  0.0000000E+00  0.0000000E+00  0.0000000E+00  0.0000000E+00  0.0000000E+00  0.0000000E+00  0.0000000E+00  0.0000000E+00  0.0000000E+00  0.0000000E+00  0.0000000E+00  0.0000000E+00  0.0000000E+00  0.0000000E+00  0.0000000E+00  0.0000000E+00  0.0000000E+00  0.0000000E+00  0.0000000E+00  0.0000000E+00  0.0000000E+00  0.0000000E+00  0.0000000E+00  0.0000000E+00  0.0000000E+00  0.0000000E+00  0.0000000E+00  0.0000000E+00  0.0000000E+00  0.0000000E+00  0.0000000E+00  0.0000000E+00  0.0000000E+00  0.0000000E+00  0.0000000E+00  0.0000000E+00  0.0000000E+00  0.0000000E+00  0.0000000E+00  0.0000000E+00  0.0000000E+00  0.0000000E+00  0.0000000E+00  0.0000000E+00  0.0000000E+00  0.0000000E+00  0.0000000E+00  0.0000000E+00  0.0000000E+00  0.0000000E+00  0.0000000E+00  0.0000000E+00  0.0000000E+00  0.0000000E+00  0.0000000E+00  0.0000000E+00  0.0000000E+00  0.0000000E+00  0.0000000E+00  0.0000000E+00  0.0000000E+00  0.0000000E+00  0.0000000E+00  0.0000000E+00  0.0000000E+00  0.0000000E+00  0.0000000E+00  0.0000000E+00  0.0000000E+00  0.0000000E+00  0.0000000E+00  0.0000000E+00  0.0000000E+00  0.0000000E+00  0.0000000E+00  0.0000000E+00  0.0000000E+00  0.0000000E+00  0.0000000E+00  0.0000000E+00  0.0000000E+00  0.0000000E+00  0.0000000E+00  0.0000000E+00  0.0000000E+00  0.0000000E+00  0.0000000E+00  0.0000000E+00  0.0000000E+00  0.0000000E+00  0.0000000E+00  0.0000000E+00  0.0000000E+00  0.0000000E+00  0.0000000E+00  0.0000000E+00  0.0000000E+00  0.0000000E+00  0.0000000E+00  0.0000000E+00  0.0000000E+00  0.0000000E+00  0.0000000E+00  0.0000000E+00  0.0000000E+00  0.0000000E+00  0.0000000E+00  0.0000000E+00
  0.3000000E+00  0.0000000E+00  0.0000000E+00  0.0000000E+00  0.0000000E+00  0.0000000E+00  0.0000000E+00  0.0000000E+00  0.0000000E+00  0.0000000E+00  0.0000000E+00  0.0000000E+00  0.0000000E+00  0.0000000E+00  0.0000000E+00  0.0000000E+00  0.0000000E+00  0.0000000E+00  0.0000000E+00  0.0000000E+00  0.0000000E+00  0.0000000E+00  0.0000000E+00  0.0000000E+00  0.0000000E+00  0.0000000E+00  0.0000000E+00  0.0000000E+00  0.0000000E+00  0.0000000E+00  0.0000000E+00  0.0000000E+00  0.0000000E+00  0.0000000E+00  0.0000000E+00  0.0000000E+00  0.0000000E+00  0.0000000E+00  0.0000000E+00  0.0000000E+00  0.0000000E+00  0.0000000E+00  0.0000000E+00  0.0000000E+00  0.0000000E+00  0.0000000E+00  0.0000000E+00  0.0000000E+00  0.0000000E+00  0.0000000E+00  0.0000000E+00  0.0000000E+00  0.0000000E+00  0.0000000E+00  0.0000000E+00  0.0000000E+00  0.0000000E+00  0.0000000E+00  0.0000000E+00  0.0000000E+00  0.0000000E+00  0.0000000E+00  0.0000000E+00  0.0000000E+00  0.0000000E+00  0.0000000E+00  0.0000000E+00  0.0000000E+00  0.0000000E+00  0.0000000E+00  0.0000000E+00  0.0000000E+00  0.0000000E+00  0.0000000E+00  0.0000000E+00  0.0000000E+00  0.0000000E+00  0.0000000E+00  0.0000000E+00  0.0000000E+00  0.0000000E+00  0.0000000E+00  0.0000000E+00  0.0000000E+00  0.0000000E+00  0.0000000E+00  0.0000000E+00  0.0000000E+00  0.0000000E+00  0.0000000E+00  0.0000000E+00  0.0000000E+00  0.0000000E+00  0.0000000E+00  0.0000000E+00  0.0000000E+00  0.0000000E+00  0.0000000E+00  0.0000000E+00  0.0000000E+00  0.0000000E+00  0.0000000E+00  0.0000000E+00  0.0000000E+00  0.0000000E+00  0.0000000E+00  0.0000000E+00  0.0000000E+00  0.0000000E+00  0.0000000E+00  0.0000000E+00  0.0000000E+00  0.0000000E+00  0.0000000E+00  0.0000000E+00  0.0000000E+00  0.0000000E+00  0.0000000E+00  0.0000000E+00  0.0000000E+00  0.0000000E+00  0.0000000E+00  0.0000000E+00  0.0000000E+00  0.0000000E+00  0.0000000E+00  0.0000000E+00  0.0000000E+00  0.0000000E+00  0.0000000E+00  0.0000000E+00  0.0000000E+00  0.0000000E+00  0.0000000E+00  0.0000000E+00  0.0000000E+00  0.0000000E+00  0.0000000E+00  0.0000000E+00  0.0000000E+00  0.0000000E+00  0.0000000E+00  0.0000000E+00  0.0000000E+00  0.0000000E+00  0.0000000E+00  0.0000000E+00  0.0000000E+00  0.0000000E+00  0.0000000E+00  0.0000000E+00  0.0000000E+00  0.0000000E+00  0.0000000E+00  0.0000000E+00  0.0000000E+00  0.0000000E+00  0.0000000E+00  0.0000000E+00  0.0000000E+00  0.0000000E+00  0.0000000E+00  0.0000000E+00  0.0000000E+00  0.0000000E+00  0.0000000E+00  0.0000000E+00  0.0000000E+00  0.0000000E+00  0.0000000E+00  0.0000000E+00  0.0000000E+00  0.0000000E+00  0.0000000E+00  0.0000000E+00  0.0000000E+00  0.0000000E+00  0.0000000E+00  0.0000000E+00  0.0000000E+00  0.0000000E+00  0.0000000E+00  0.0000000E+00  0.0000000E+00  0.0000000E+00  0.0000000E+00  0.0000000E+00  0.0000000E+00  0.0000000E+00  0.0000000E+00  0.0000000E+00  0.0000000E+00  0.0000000E+00  0.0000000E+00  0.0000000E+00  0.0000000E+00  0.0000000E+00  0.0000000E+00  0.0000000E+00  0.0000000E+00  0.0000000E+00
  0.3300000E+00  0.0000000E+00  0.0000000E+00  0.0000000E+00  0.0000000E+00  0.0000000E+00  0.0000000E+00  0.0000000E+00  0.0000000E+00  0.0000000E+00  0.0000000E+00  0.0000000E+00  0.0000000E+00  0.0000000E+00  0.0000000E+00  0.0000000E+00  0.0000000E+00  0.0000000E+00  0.0000000E+00  0.0000000E+00  0.0000000E+00  0.0000000E+00  0.0000000E+00  0.0000000E+00  0.0000000E+00  0.0000000E+00  0.0000000E+00  0.0000000E+00  0.0000000E+00  0.0000000E+00  0.0000000E+00  0.0000000E+00  0.0000000E+00  0.0000000E+00  0.0000000E+00  0.0000000E+00  0.0000000E+00  0.0000000E+00  0.0000000E+00  0.0000000E+00  0.0000000E+00  0.0000000E+00  0.0000000E+00  0.0000000E+00  0.0000000E+00  0.0000000E+00  0.0000000E+00  0.0000000E+00  0.0000000E+00  0.0000000E+00  0.0000000E+00  0.0000000E+00  0.0000000E+00  0.0000000E+00  0.0000000E+00  0.0000000E+00  0.0000000E+00  0.0000000E+00  0.0000000E+00  0.0000000E+00  0.0000000E+00  0.0000000E+00  0.0000000E+00  0.0000000E+00  0.0000000E+00  0.0000000E+00  0.0000000E+00  0.0000000E+00  0.0000000E+00  0.0000000E+00  0.0000000E+00  0.0000000E+00  0.0000000E+00  0.0000000E+00  0.0000000E+00  0.0000000E+00  0.0000000E+00  0.0000000E+00  0.0000000E+00  0.0000000E+00  0.0000000E+00  0.0000000E+00  0.0000000E+00  0.0000000E+00  0.0000000E+00  0.0000000E+00  0.0000000E+00  0.0000000E+00  0.0000000E+00  0.0000000E+00  0.0000000E+00  0.0000000E+00  0.0000000E+00  0.0000000E+00  0.0000000E+00  0.0000000E+00  0.0000000E+00  0.0000000E+00  0.0000000E+00  0.0000000E+00  0.0000000E+00  0.0000000E+00  0.0000000E+00  0.0000000E+00  0.0000000E+00  0.0000000E+00  0.0000000E+00  0.0000000E+00  0.0000000E+00  0.0000000E+00  0.0000000E+00  0.0000000E+00  0.0000000E+00  0.0000000E+00  0.0000000E+00  0.0000000E+00  0.0000000E+00  0.0000000E+00  0.0000000E+00  0.0000000E+00  0.0000000E+00  0.0000000E+00  0.0000000E+00  0.0000000E+00  0.0000000E+00  0.0000000E+00  0.0000000E+00  0.0000000E+00  0.0000000E+00  0.0000000E+00  0.0000000E+00  0.0000000E+00  0.0000000E+00  0.0000000E+00  0.0000000E+00  0.0000000E+00  0.0000000E+00  0.0000000E+00  0.0000000E+00  0.0000000E+00  0.0000000E+00  0.0000000E+00  0.0000000E+00  0.0000000E+00  0.0000000E+00  0.0000000E+00  0.0000000E+00  0.0000000E+00  0.0000000E+00  0.0000000E+00  0.0000000E+00  0.0000000E+00  0.0000000E+00  0.0000000E+00  0.0000000E+00  0.0000000E+00  0.0000000E+00  0.0000000E+00  0.0000000E+00  0.0000000E+00  0.0000000E+00  0.0000000E+00  0.0000000E+00  0.0000000E+00  0.0000000E+00  0.0000000E+00  0.0000000E+00  0.0000000E+00  0.0000000E+00  0.0000000E+00  0.0000000E+00  0.0000000E+00  0.0000000E+00  0.0000000E+00  0.0000000E+00  0.0000000E+00  0.0000000E+00  0.0000000E+00  0.0000000E+00  0.0000000E+00  0.0000000E+00  0.0000000E+00  0.0000000E+00  0.0000000E+00  0.0000000E+00  0.0000000E+00  0.0000000E+00  0.0000000E+00  0.0000000E+00  0.0000000E+00  0.0000000E+00  0.0000000E+00  0.0000000E+00  0.0000000E+00  0.0000000E+00  0.0000000E+00  0.0000000E+00  0.0000000E+00  0.0000000E+00  0.0000000E+00  0.0000000E+00
  0.3600000E+00  0.0000000E+00  0.0000000E+00  0.0000000E+00  0.0000000E+00  0.0000000E+00  0.0000000E+00  0.0000000E+00  0.0000000E+00  0.0000000E+00  0.0000000E+00  0.0000000E+00  0.0000000E+00  0.0000000E+00  0.0000000E+00  0.0000000E+00  0.0000000E+00  0.0000000E+00  0.0000000E+00  0.0000000E+00  0.0000000E+00  0.0000000E+00  0.0000000E+00  0.0000000E+00  0.0000000E+00  0.0000000E+00  0.0000000E+00  0.0000000E+00  0.0000000E+00  0.0000000E+00  0.0000000E+00  0.0000000E+00  0.0000000E+00  0.0000000E+00  0.0000000E+00  0.0000000E+00  0.0000000E+00  0.0000000E+00  0.0000000E+00  0.0000000E+00  0.0000000E+00  0.0000000E+00  0.0000000E+00  0.0000000E+00  0.0000000E+00  0.0000000E+00  0.0000000E+00  0.0000000E+00  0.0000000E+00  0.0000000E+00  0.0000000E+00  0.0000000E+00  0.0000000E+00  0.0000000E+00  0.0000000E+00  0.0000000E+00  0.0000000E+00  0.0000000E+00  0.0000000E+00  0.0000000E+00  0.0000000E+00  0.0000000E+00  0.0000000E+00  0.0000000E+00  0.0000000E+00  0.0000000E+00  0.0000000E+00  0.0000000E+00  0.0000000E+00  0.0000000E+00  0.0000000E+00  0.0000000E+00  0.0000000E+00  0.0000000E+00  0.0000000E+00  0.0000000E+00  0.0000000E+00  0.0000000E+00  0.0000000E+00  0.0000000E+00  0.0000000E+00  0.0000000E+00  0.0000000E+00  0.0000000E+00  0.0000000E+00  0.0000000E+00  0.0000000E+00  0.0000000E+00  0.0000000E+00  0.0000000E+00  0.0000000E+00  0.0000000E+00  0.0000000E+00  0.0000000E+00  0.0000000E+00  0.0000000E+00  0.0000000E+00  0.0000000E+00  0.0000000E+00  0.0000000E+00  0.0000000E+00  0.0000000E+00  0.0000000E+00  0.0000000E+00  0.0000000E+00  0.0000000E+00  0.0000000E+00  0.0000000E+00  0.0000000E+00  0.0000000E+00  0.0000000E+00  0.0000000E+00  0.0000000E+00  0.0000000E+00  0.0000000E+00  0.0000000E+00  0.0000000E+00  0.0000000E+00  0.0000000E+00  0.0000000E+00  0.0000000E+00  0.0000000E+00  0.0000000E+00  0.0000000E+00  0.0000000E+00  0.0000000E+00  0.0000000E+00  0.0000000E+00  0.0000000E+00  0.0000000E+00  0.0000000E+00  0.0000000E+00  0.0000000E+00  0.0000000E+00  0.0000000E+00  0.0000000E+00  0.0000000E+00  0.0000000E+00  0.0000000E+00  0.0000000E+00  0.0000000E+00  0.0000000E+00  0.0000000E+00  0.0000000E+00  0.0000000E+00  0.0000000E+00  0.0000000E+00  0.0000000E+00  0.0000000E+00  0.0000000E+00  0.0000000E+00  0.0000000E+00  0.0000000E+00  0.0000000E+00  0.0000000E+00  0.0000000E+00  0.0000000E+00  0.0000000E+00  0.0000000E+00  0.0000000E+00  0.0000000E+00  0.0000000E+00  0.0000000E+00  0.0000000E+00  0.0000000E+00  0.0000000E+00  0.0000000E+00  0.0000000E+00  0.0000000E+00  0.0000000E+00  0.0000000E+00  0.0000000E+00  0.0000000E+00  0.0000000E+00  0.0000000E+00  0.0000000E+00  0.0000000E+00  0.0000000E+00  0.0000000E+00  0.0000000E+00  0.0000000E+00  0.0000000E+00  0.0000000E+00  0.0000000E+00  0.0000000E+00  0.0000000E+00  0.0000000E+00  0.0000000E+00  0.0000000E+00  0.0000000E+00  0.0000000E+00  0.0000000E+00  0.0000000E+00  0.0000000E+00  0.0000000E+00  0.0000000E+00  0.0000000E+00  0.0000000E+00  0.0000000E+00  0.0000000E+00  0.0000000E+00
  0.3900000E+00  0.0000000E+00  0.0000000E+00  0.0000000E+00  0.0000000E+00  0.0000000E+00  0.0000000E+00  0.0000000E+00  0.0000000E+00  0.0000000E+00  0.0000000E+00  0.0000000E+00  0.0000000E+00  0.0000000E+00  0.0000000E+00  0.0000000E+00  0.0000000E+00  0.0000000E+00  0.0000000E+00  0.0000000E+00  0.0000000E+00  0.0000000E+00  0.0000000E+00  0.0000000E+00  0.0000000E+00  0.0000000E+00  0.0000000E+00  0.0000000E+00  0.0000000E+00  0.0000000E+00  0.0000000E+00  0.0000000E+00  0.0000000E+00  0.0000000E+00  0.0000000E+00  0.0000000E+00  0.0000000E+00  0.0000000E+00  0.0000000E+00  0.0000000E+00  0.0000000E+00  0.0000000E+00  0.0000000E+00  0.0000000E+00  0.0000000E+00  0.0000000E+00  0.0000000E+00  0.0000000E+00  0.0000000E+00  0.0000000E+00  0.0000000E+00  0.0000000E+00  0.0000000E+00  0.0000000E+00  0.0000000E+00  0.0000000E+00  0.0000000E+00  0.0000000E+00  0.0000000E+00  0.0000000E+00  0.0000000E+00  0.0000000E+00  0.0000000E+00  0.0000000E+00  0.0000000E+00  0.0000000E+00  0.0000000E+00  0.0000000E+00  0.0000000E+00  0.0000000E+00  0.0000000E+00  0.0000000E+00  0.0000000E+00  0.0000000E+00  0.0000000E+00  0.0000000E+00  0.0000000E+00  0.0000000E+00  0.0000000E+00  0.0000000E+00  0.0000000E+00  0.0000000E+00  0.0000000E+00  0.0000000E+00  0.0000000E+00  0.0000000E+00  0.0000000E+00  0.0000000E+00  0.0000000E+00  0.0000000E+00  0.0000000E+00  0.0000000E+00  0.0000000E+00  0.0000000E+00  0.0000000E+00  0.0000000E+00  0.0000000E+00  0.0000000E+00  0.0000000E+00  0.0000000E+00  0.0000000E+00  0.0000000E+00  0.0000000E+00  0.0000000E+00  0.0000000E+00  0.0000000E+00  0.0000000E+00  0.0000000E+00  0.0000000E+00  0.0000000E+00  0.0000000E+00  0.0000000E+00  0.0000000E+00  0.0000000E+00  0.0000000E+00  0.0000000E+00  0.0000000E+00  0.0000000E+00  0.0000000E+00  0.0000000E+00  0.0000000E+00  0.0000000E+00  0.0000000E+00  0.0000000E+00  0.0000000E+00  0.0000000E+00  0.0000000E+00  0.0000000E+00  0.0000000E+00  0.0000000E+00  0.0000000E+00  0.0000000E+00  0.0000000E+00  0.0000000E+00  0.0000000E+00  0.0000000E+00  0.0000000E+00  0.0000000E+00  0.0000000E+00  0.0000000E+00  0.0000000E+00  0.0000000E+00  0.0000000E+00  0.0000000E+00  0.0000000E+00  0.0000000E+00  0.0000000E+00  0.0000000E+00  0.0000000E+00  0.0000000E+00  0.0000000E+00  0.0000000E+00  0.0000000E+00  0.0000000E+00  0.0000000E+00  0.0000000E+00  0.0000000E+00  0.0000000E+00  0.0000000E+00  0.0000000E+00  0.0000000E+00  0.0000000E+00  0.0000000E+00  0.0000000E+00  0.0000000E+00  0.0000000E+00  0.0000000E+00  0.0000000E+00  0.0000000E+00  0.0000000E+00  0.0000000E+00  0.0000000E+00  0.0000000E+00  0.0000000E+00  0.0000000E+00  0.0000000E+00  0.0000000E+00  0.0000000E+00  0.0000000E+00  0.0000000E+00  0.0000000E+00  0.0000000E+00  0.0000000E+00  0.0000000E+00  0.0000000E+00  0.0000000E+00  0.0000000E+00  0.0000000E+00  0.0000000E+00  0.0000000E+00  0.0000000E+00  0.0000000E+00  0.0000000E+00  0.0000000E+00  0.0000000E+00  0.0000000E+00  0.0000000E+00  0.0000000E+00  0.0000000E+00  0.0000000E+00  0.0000000E+00
  0.4200000E+00  0.0000000E+00  0.0000000E+00  0.0000000E+00  0.0000000E+00  0.0000000E+00  0.0000000E+00  0.0000000E+00  0.0000000E+00  0.0000000E+00  0.0000000E+00  0.0000000E+00  0.0000000E+00  0.0000000E+00  0.0000000E+00  0.0000000E+00  0.0000000E+00  0.0000000E+00  0.0000000E+00  0.0000000E+00  0.0000000E+00  0.0000000E+00  0.0000000E+00  0.0000000E+00  0.0000000E+00  0.0000000E+00  0.0000000E+00  0.0000000E+00  0.0000000E+00  0.0000000E+00  0.0000000E+00  0.0000000E+00  0.0000000E+00  0.0000000E+00  0.0000000E+00  0.0000000E+00  0.0000000E+00  0.0000000E+00  0.0000000E+00  0.0000000E+00  0.0000000E+00  0.0000000E+00  0.0000000E+00  0.0000000E+00  0.0000000E+00  0.0000000E+00  0.0000000E+00  0.0000000E+00  0.0000000E+00  0.0000000E+00  0.0000000E+00  0.0000000E+00  0.0000000E+00  0.0000000E+00  0.0000000E+00  0.0000000E+00  0.0000000E+00  0.0000000E+00  0.0000000E+00  0.0000000E+00  0.0000000E+00  0.0000000E+00  0.0000000E+00  0.0000000E+00  0.0000000E+00  0.0000000E+00  0.0000000E+00  0.0000000E+00  0.0000000E+00  0.0000000E+00  0.0000000E+00  0.0000000E+00  0.0000000E+00  0.0000000E+00  0.0000000E+00  0.0000000E+00  0.0000000E+00  0.0000000E+00  0.0000000E+00  0.0000000E+00  0.0000000E+00  0.0000000E+00  0.0000000E+00  0.0000000E+00  0.0000000E+00  0.0000000E+00  0.0000000E+00  0.0000000E+00  0.0000000E+00  0.0000000E+00  0.0000000E+00  0.0000000E+00  0.0000000E+00  0.0000000E+00  0.0000000E+00  0.0000000E+00  0.0000000E+00  0.0000000E+00  0.0000000E+00  0.0000000E+00  0.0000000E+00  0.0000000E+00  0.0000000E+00  0.0000000E+00  0.0000000E+00  0.0000000E+00  0.0000000E+00  0.0000000E+00  0.0000000E+00  0.0000000E+00  0.0000000E+00  0.0000000E+00  0.0000000E+00  0.0000000E+00  0.0000000E+00  0.0000000E+00  0.0000000E+00  0.0000000E+00  0.0000000E+00  0.0000000E+00  0.0000000E+00  0.0000000E+00  0.0000000E+00  0.0000000E+00  0.0000000E+00  0.0000000E+00  0.0000000E+00  0.0000000E+00  0.0000000E+00  0.0000000E+00  0.0000000E+00  0.0000000E+00  0.0000000E+00  0.0000000E+00  0.0000000E+00  0.0000000E+00  0.0000000E+00  0.0000000E+00  0.0000000E+00  0.0000000E+00  0.0000000E+00  0.0000000E+00  0.0000000E+00  0.0000000E+00  0.0000000E+00  0.0000000E+00  0.0000000E+00  0.0000000E+00  0.0000000E+00  0.0000000E+00  0.0000000E+00  0.0000000E+00  0.0000000E+00  0.0000000E+00  0.0000000E+00  0.0000000E+00  0.0000000E+00  0.0000000E+00  0.0000000E+00  0.0000000E+00  0.0000000E+00  0.0000000E+00  0.0000000E+00  0.0000000E+00  0.0000000E+00  0.0000000E+00  0.0000000E+00  0.0000000E+00  0.0000000E+00  0.0000000E+00  0.0000000E+00  0.0000000E+00  0.0000000E+00  0.0000000E+00  0.0000000E+00  0.0000000E+00  0.0000000E+00  0.0000000E+00  0.0000000E+00  0.0000000E+00  0.0000000E+00  0.0000000E+00  0.0000000E+00  0.0000000E+00  0.0000000E+00  0.0000000E+00  0.0000000E+00  0.0000000E+00  0.0000000E+00  0.0000000E+00  0.0000000E+00  0.0000000E+00  0.0000000E+00  0.0000000E+00  0.0000000E+00  0.0000000E+00  0.0000000E+00  0.0000000E+00  0.0000000E+00  0.0000000E+00  0.0000000E+00
  0.4500000E+00  0.0000000E+00  0.0000000E+00  0.0000000E+00  0.0000000E+00  0.0000000E+00  0.0000000E+00  0.0000000E+00  0.0000000E+00  0.0000000E+00  0.0000000E+00  0.0000000E+00  0.0000000E+00  0.0000000E+00  0.0000000E+00  0.0000000E+00  0.0000000E+00  0.0000000E+00  0.0000000E+00  0.0000000E+00  0.0000000E+00  0.0000000E+00  0.0000000E+00  0.0000000E+00  0.0000000E+00  0.0000000E+00  0.0000000E+00  0.0000000E+00  0.0000000E+00  0.0000000E+00  0.0000000E+00  0.0000000E+00  0.0000000E+00  0.0000000E+00  0.0000000E+00  0.0000000E+00  0.0000000E+00  0.0000000E+00  0.0000000E+00  0.0000000E+00  0.0000000E+00  0.0000000E+00  0.0000000E+00  0.0000000E+00  0.0000000E+00  0.0000000E+00  0.0000000E+00  0.0000000E+00  0.0000000E+00  0.0000000E+00  0.0000000E+00  0.0000000E+00  0.0000000E+00  0.0000000E+00  0.0000000E+00  0.0000000E+00  0.0000000E+00  0.0000000E+00  0.0000000E+00  0.0000000E+00  0.0000000E+00  0.0000000E+00  0.0000000E+00  0.0000000E+00  0.0000000E+00  0.0000000E+00  0.0000000E+00  0.0000000E+00  0.0000000E+00  0.0000000E+00  0.0000000E+00  0.0000000E+00  0.0000000E+00  0.0000000E+00  0.0000000E+00  0.0000000E+00  0.0000000E+00  0.0000000E+00  0.0000000E+00  0.0000000E+00  0.0000000E+00  0.0000000E+00  0.0000000E+00  0.0000000E+00  0.0000000E+00  0.0000000E+00  0.0000000E+00  0.0000000E+00  0.0000000E+00  0.0000000E+00  0.0000000E+00  0.0000000E+00  0.0000000E+00  0.0000000E+00  0.0000000E+00  0.0000000E+00  0.0000000E+00  0.0000000E+00  0.0000000E+00  0.0000000E+00  0.0000000E+00  0.0000000E+00  0.0000000E+00  0.0000000E+00  0.0000000E+00  0.0000000E+00  0.0000000E+00  0.0000000E+00  0.0000000E+00  0.0000000E+00  0.0000000E+00  0.0000000E+00  0.0000000E+00  0.0000000E+00  0.0000000E+00  0.0000000E+00  0.0000000E+00  0.0000000E+00  0.0000000E+00  0.0000000E+00  0.0000000E+00  0.0000000E+00  0.0000000E+00  0.0000000E+00  0.0000000E+00  0.0000000E+00  0.0000000E+00  0.0000000E+00  0.0000000E+00  0.0000000E+00  0.0000000E+00  0.0000000E+00  0.0000000E+00  0.0000000E+00  0.0000000E+00  0.0000000E+00  0.0000000E+00  0.0000000E+00  0.0000000E+00  0.0000000E+00  0.0000000E+00  0.0000000E+00  0.0000000E+00  0.0000000E+00  0.0000000E+00  0.0000000E+00  0.0000000E+00  0.0000000E+00  0.0000000E+00  0.0000000E+00  0.0000000E+00  0.0000000E+00  0.0000000E+00  0.0000000E+00  0.0000000E+00  0.0000000E+00  0.0000000E+00  0.0000000E+00  0.0000000E+00  0.0000000E+00  0.0000000E+00  0.0000000E+00  0.0000000E+00  0.0000000E+00  0.0000000E+00  0.0000000E+00  0.0000000E+00  0.0000000E+00  0.0000000E+00  0.0000000E+00  0.0000000E+00  0.0000000E+00  0.0000000E+00  0.0000000E+00  0.0000000E+00  0.0000000E+00  0.0000000E+00  0.0000000E+00  0.0000000E+00  0.0000000E+00  0.0000000E+00  0.0000000E+00  0.0000000E+00  0.0000000E+00  0.0000000E+00  0.0000000E+00  0.0000000E+00  0.0000000E+00  0.0000000E+00  0.0000000E+00  0.0000000E+00  0.0000000E+00  0.0000000E+00  0.0000000E+00  0.0000000E+00  0.0000000E+00  0.0000000E+00  0.0000000E+00  0.0000000E+00  0.0000000E+00  0.0000000E+00
  0.4800000E+00  0.0000000E+00  0.0000000E+00  0.0000000E+00  0.0000000E+00  0.0000000E+00  0.0000000E+00  0.0000000E+00  0.0000000E+00  0.0000000E+00  0.0000000E+00  0.0000000E+00  0.0000000E+00  0.0000000E+00  0.0000000E+00  0.0000000E+00  0.0000000E+00  0.0000000E+00  0.0000000E+00  0.0000000E+00  0.0000000E+00  0.0000000E+00  0.0000000E+00  0.0000000E+00  0.0000000E+00  0.0000000E+00  0.0000000E+00  0.0000000E+00  0.0000000E+00  0.0000000E+00  0.0000000E+00  0.0000000E+00  0.0000000E+00  0.0000000E+00  0.0000000E+00  0.0000000E+00  0.0000000E+00  0.0000000E+00  0.0000000E+00  0.0000000E+00  0.0000000E+00  0.0000000E+00  0.0000000E+00  0.0000000E+00  0.0000000E+00  0.0000000E+00  0.0000000E+00  0.0000000E+00  0.0000000E+00  0.0000000E+00  0.0000000E+00  0.0000000E+00  0.0000000E+00  0.0000000E+00  0.0000000E+00  0.0000000E+00  0.0000000E+00  0.0000000E+00  0.0000000E+00  0.0000000E+00  0.0000000E+00  0.0000000E+00  0.0000000E+00  0.0000000E+00  0.0000000E+00  0.0000000E+00  0.0000000E+00  0.0000000E+00  0.0000000E+00  0.0000000E+00  0.0000000E+00  0.0000000E+00  0.0000000E+00  0.0000000E+00  0.0000000E+00  0.0000000E+00  0.0000000E+00  0.0000000E+00  0.0000000E+00  0.0000000E+00  0.0000000E+00  0.0000000E+00  0.0000000E+00  0.0000000E+00  0.0000000E+00  0.0000000E+00  0.0000000E+00  0.0000000E+00  0.0000000E+00  0.0000000E+00  0.0000000E+00  0.0000000E+00  0.0000000E+00  0.0000000E+00  0.0000000E+00  0.0000000E+00  0.0000000E+00  0.0000000E+00  0.0000000E+00  0.0000000E+00  0.0000000E+00  0.0000000E+00  0.0000000E+00  0.0000000E+00  0.0000000E+00  0.0000000E+00  0.0000000E+00  0.0000000E+00  0.0000000E+00  0.0000000E+00  0.0000000E+00  0.0000000E+00  0.0000000E+00  0.0000000E+00  0.0000000E+00  0.0000000E+00  0.0000000E+00  0.0000000E+00  0.0000000E+00  0.0000000E+00  0.0000000E+00  0.0000000E+00  0.0000000E+00  0.0000000E+00  0.0000000E+00  0.0000000E+00  0.0000000E+00  0.0000000E+00  0.0000000E+00  0.0000000E+00  0.0000000E+00  0.0000000E+00  0.0000000E+00  0.0000000E+00  0.0000000E+00  0.0000000E+00  0.0000000E+00  0.0000000E+00  0.0000000E+00  0.0000000E+00  0.0000000E+00  0.0000000E+00  0.0000000E+00  0.0000000E+00  0.0000000E+00  0.0000000E+00  0.0000000E+00  0.0000000E+00  0.0000000E+00  0.0000000E+00  0.0000000E+00  0.0000000E+00  0.0000000E+00  0.0000000E+00  0.0000000E+00  0.0000000E+00  0.0000000E+00  0.0000000E+00  0.0000000E+00  0.0000000E+00  0.0000000E+00  0.0000000E+00  0.0000000E+00  0.0000000E+00  0.0000000E+00  0.0000000E+00  0.0000000E+00  0.0000000E+00  0.0000000E+00  0.0000000E+00  0.0000000E+00  0.0000000E+00  0.0000000E+00  0.0000000E+00  0.0000000E+00  0.0000000E+00  0.0000000E+00  0.0000000E+00  0.0000000E+00  0.0000000E+00  0.0000000E+00  0.0000000E+00  0.0000000E+00  0.0000000E+00  0.0000000E+00  0.0000000E+00  0.0000000E+00  0.0000000E+00  0.0000000E+00  0.0000000E+00  0.0000000E+00  0.0000000E+00  0.0000000E+00  0.0000000E+00  0.0000000E+00  0.0000000E+00  0.0000000E+00  0.0000000E+00  0.0000000E+00  0.0000000E+00  0.0000000E+00
  0.5100000E+00  0.0000000E+00  0.0000000E+00  0.0000000E+00  0.0000000E+00  0.0000000E+00  0.0000000E+00  0.0000000E+00  0.0000000E+00  0.0000000E+00  0.0000000E+00  0.0000000E+00  0.0000000E+00  0.0000000E+00  0.0000000E+00  0.0000000E+00  0.0000000E+00  0.0000000E+00  0.0000000E+00  0.0000000E+00  0.0000000E+00  0.0000000E+00  0.0000000E+00  0.0000000E+00  0.0000000E+00  0.0000000E+00  0.0000000E+00  0.0000000E+00  0.0000000E+00  0.0000000E+00  0.0000000E+00  0.0000000E+00  0.0000000E+00  0.0000000E+00  0.0000000E+00  0.0000000E+00  0.0000000E+00  0.0000000E+00  0.0000000E+00  0.0000000E+00  0.0000000E+00  0.0000000E+00  0.0000000E+00  0.0000000E+00  0.0000000E+00  0.0000000E+00  0.0000000E+00  0.0000000E+00  0.0000000E+00  0.0000000E+00  0.0000000E+00  0.0000000E+00  0.0000000E+00  0.0000000E+00  0.0000000E+00  0.0000000E+00  0.0000000E+00  0.0000000E+00  0.0000000E+00  0.0000000E+00  0.0000000E+00  0.0000000E+00  0.0000000E+00  0.0000000E+00  0.0000000E+00  0.0000000E+00  0.0000000E+00  0.0000000E+00  0.0000000E+00  0.0000000E+00  0.0000000E+00  0.0000000E+00  0.0000000E+00  0.0000000E+00  0.0000000E+00  0.0000000E+00  0.0000000E+00  0.0000000E+00  0.0000000E+00  0.0000000E+00  0.0000000E+00  0.0000000E+00  0.0000000E+00  0.0000000E+00  0.0000000E+00  0.0000000E+00  0.0000000E+00  0.0000000E+00  0.0000000E+00  0.0000000E+00  0.0000000E+00  0.0000000E+00  0.0000000E+00  0.0000000E+00  0.0000000E+00  0.0000000E+00  0.0000000E+00  0.0000000E+00  0.0000000E+00  0.0000000E+00  0.0000000E+00  0.0000000E+00  0.0000000E+00  0.0000000E+00  0.0000000E+00  0.0000000E+00  0.0000000E+00  0.0000000E+00  0.0000000E+00  0.0000000E+00  0.0000000E+00  0.0000000E+00  0.0000000E+00  0.0000000E+00  0.0000000E+00  0.0000000E+00  0.0000000E+00  0.0000000E+00  0.0000000E+00  0.0000000E+00  0.0000000E+00  0.0000000E+00  0.0000000E+00  0.0000000E+00  0.0000000E+00  0.0000000E+00  0.0000000E+00  0.0000000E+00  0.0000000E+00  0.0000000E+00  0.0000000E+00  0.0000000E+00  0.0000000E+00  0.0000000E+00  0.0000000E+00  0.0000000E+00  0.0000000E+00  0.0000000E+00  0.0000000E+00  0.0000000E+00  0.0000000E+00  0.0000000E+00  0.0000000E+00  0.0000000E+00  0.0000000E+00  0.0000000E+00  0.0000000E+00  0.0000000E+00  0.0000000E+00  0.0000000E+00  0.0000000E+00  0.0000000E+00  0.0000000E+00  0.0000000E+00  0.0000000E+00  0.0000000E+00  0.0000000E+00  0.0000000E+00  0.0000000E+00  0.0000000E+00  0.0000000E+00  0.0000000E+00  0.0000000E+00  0.0000000E+00  0.0000000E+00  0.0000000E+00  0.0000000E+00  0.0000000E+00  0.0000000E+00  0.0000000E+00  0.0000000E+00  0.0000000E+00  0.0000000E+00  0.0000000E+00  0.0000000E+00  0.0000000E+00  0.0000000E+00  0.0000000E+00  0.0000000E+00  0.0000000E+00  0.0000000E+00  0.0000000E+00  0.0000000E+00  0.0000000E+00  0.0000000E+00  0.0000000E+00  0.0000000E+00  0.0000000E+00  0.0000000E+00  0.0000000E+00  0.0000000E+00  0.0000000E+00  0.0000000E+00  0.0000000E+00  0.0000000E+00  0.0000000E+00  0.0000000E+00  0.0000000E+00  0.0000000E+00  0.0000000E+00  0.0000000E+00
  0.5400000E+00  0.0000000E+00  0.0000000E+00  0.0000000E+00  0.0000000E+00  0.0000000E+00  0.0000000E+00  0.0000000E+00  0.0000000E+00  0.0000000E+00  0.0000000E+00  0.0000000E+00  0.0000000E+00  0.0000000E+00  0.0000000E+00  0.0000000E+00  0.0000000E+00  0.0000000E+00  0.0000000E+00  0.0000000E+00  0.0000000E+00  0.0000000E+00  0.0000000E+00  0.0000000E+00  0.0000000E+00  0.0000000E+00  0.0000000E+00  0.0000000E+00  0.0000000E+00  0.0000000E+00  0.0000000E+00  0.0000000E+00  0.0000000E+00  0.0000000E+00  0.0000000E+00  0.0000000E+00  0.0000000E+00  0.0000000E+00  0.0000000E+00  0.0000000E+00  0.0000000E+00  0.0000000E+00  0.0000000E+00  0.0000000E+00  0.0000000E+00  0.0000000E+00  0.0000000E+00  0.0000000E+00  0.0000000E+00  0.0000000E+00  0.0000000E+00  0.0000000E+00  0.0000000E+00  0.0000000E+00  0.0000000E+00  0.0000000E+00  0.0000000E+00  0.0000000E+00  0.0000000E+00  0.0000000E+00  0.0000000E+00  0.0000000E+00  0.0000000E+00  0.0000000E+00  0.0000000E+00  0.0000000E+00  0.0000000E+00  0.0000000E+00  0.0000000E+00  0.0000000E+00  0.0000000E+00  0.0000000E+00  0.0000000E+00  0.0000000E+00  0.0000000E+00  0.0000000E+00  0.0000000E+00  0.0000000E+00  0.0000000E+00  0.0000000E+00  0.0000000E+00  0.0000000E+00  0.0000000E+00  0.0000000E+00  0.0000000E+00  0.0000000E+00  0.0000000E+00  0.0000000E+00  0.0000000E+00  0.0000000E+00  0.0000000E+00  0.0000000E+00  0.0000000E+00  0.0000000E+00  0.0000000E+00  0.0000000E+00  0.0000000E+00  0.0000000E+00  0.0000000E+00  0.0000000E+00  0.0000000E+00  0.0000000E+00  0.0000000E+00  0.0000000E+00  0.0000000E+00  0.0000000E+00  0.0000000E+00  0.0000000E+00  0.0000000E+00  0.0000000E+00  0.0000000E+00  0.0000000E+00  0.0000000E+00  0.0000000E+00  0.0000000E+00  0.0000000E+00  0.0000000E+00  0.0000000E+00  0.0000000E+00  0.0000000E+00  0.0000000E+00  0.0000000E+00  0.0000000E+00  0.0000000E+00  0.0000000E+00  0.0000000E+00  0.0000000E+00  0.0000000E+00  0.0000000E+00  0.0000000E+00  0.0000000E+00  0.0000000E+00  0.0000000E+00  0.0000000E+00  0.0000000E+00  0.0000000E+00  0.0000000E+00  0.0000000E+00  0.0000000E+00  0.0000000E+00  0.0000000E+00  0.0000000E+00  0.0000000E+00  0.0000000E+00  0.0000000E+00  0.0000000E+00  0.0000000E+00  0.0000000E+00  0.0000000E+00  0.0000000E+00  0.0000000E+00  0.0000000E+00  0.0000000E+00  0.0000000E+00  0.0000000E+00  0.0000000E+00  0.0000000E+00  0.0000000E+00  0.0000000E+00  0.0000000E+00  0.0000000E+00  0.0000000E+00  0.0000000E+00  0.0000000E+00  0.0000000E+00  0.0000000E+00  0.0000000E+00  0.0000000E+00  0.0000000E+00  0.0000000E+00  0.0000000E+00  0.0000000E+00  0.0000000E+00  0.0000000E+00  0.0000000E+00  0.0000000E+00  0.0000000E+00  0.0000000E+00  0.0000000E+00  0.0000000E+00  0.0000000E+00  0.0000000E+00  0.0000000E+00  0.0000000E+00  0.0000000E+00  0.0000000E+00  0.0000000E+00  0.0000000E+00  0.0000000E+00  0.0000000E+00  0.0000000E+00  0.0000000E+00  0.0000000E+00  0.0000000E+00  0.0000000E+00  0.0000000E+00  0.0000000E+00  0.0000000E+00  0.0000000E+00  0.0000000E+00  0.0000000E+00
  0.5699999E+00  0.0000000E+00  0.0000000E+00  0.0000000E+00  0.0000000E+00  0.0000000E+00  0.0000000E+00  0.0000000E+00  0.0000000E+00  0.0000000E+00  0.0000000E+00  0.0000000E+00  0.0000000E+00  0.0000000E+00  0.0000000E+00  0.0000000E+00  0.0000000E+00  0.3236488E-07  0.1435756E-05  0.0000000E+00  0.0000000E+00  0.0000000E+00  0.0000000E+00  0.0000000E+00  0.0000000E+00  0.0000000E+00  0.0000000E+00  0.0000000E+00  0.0000000E+00  0.0000000E+00  0.0000000E+00  0.0000000E+00  0.0000000E+00  0.0000000E+00  0.0000000E+00  0.0000000E+00  0.0000000E+00  0.0000000E+00  0.0000000E+00  0.0000000E+00  0.0000000E+00  0.0000000E+00  0.0000000E+00  0.0000000E+00  0.0000000E+00  0.0000000E+00  0.0000000E+00  0.0000000E+00  0.0000000E+00  0.0000000E+00  0.0000000E+00  0.0000000E+00  0.0000000E+00  0.0000000E+00  0.0000000E+00  0.0000000E+00  0.0000000E+00  0.0000000E+00  0.0000000E+00  0.0000000E+00  0.0000000E+00  0.0000000E+00  0.0000000E+00  0.0000000E+00  0.0000000E+00  0.0000000E+00  0.0000000E+00  0.0000000E+00  0.0000000E+00  0.0000000E+00  0.0000000E+00  0.0000000E+00  0.0000000E+00  0.0000000E+00  0.0000000E+00  0.0000000E+00  0.0000000E+00  0.0000000E+00  0.0000000E+00  0.0000000E+00  0.0000000E+00  0.0000000E+00  0.0000000E+00  0.0000000E+00  0.0000000E+00  0.0000000E+00  0.0000000E+00  0.0000000E+00  0.0000000E+00  0.0000000E+00  0.0000000E+00  0.0000000E+00  0.0000000E+00  0.0000000E+00  0.0000000E+00  0.0000000E+00  0.0000000E+00  0.0000000E+00  0.0000000E+00  0.0000000E+00  0.0000000E+00  0.0000000E+00  0.0000000E+00  0.0000000E+00  0.0000000E+00  0.0000000E+00  0.0000000E+00  0.0000000E+00  0.0000000E+00  0.0000000E+00  0.0000000E+00  0.0000000E+00  0.0000000E+00  0.0000000E+00  0.0000000E+00  0.0000000E+00  0.0000000E+00  0.0000000E+00  0.0000000E+00  0.0000000E+00  0.0000000E+00  0.0000000E+00  0.0000000E+00  0.0000000E+00  0.0000000E+00  0.0000000E+00  0.0000000E+00  0.0000000E+00  0.0000000E+00  0.0000000E+00  0.0000000E+00  0.0000000E+00  0.0000000E+00  0.0000000E+00  0.0000000E+00  0.0000000E+00  0.0000000E+00  0.0000000E+00  0.0000000E+00  0.0000000E+00  0.0000000E+00  0.0000000E+00  0.0000000E+00  0.0000000E+00  0.0000000E+00  0.0000000E+00  0.0000000E+00  0.0000000E+00  0.0000000E+00  0.0000000E+00  0.0000000E+00  0.0000000E+00  0.0000000E+00  0.0000000E+00  0.0000000E+00  0.0000000E+00  0.0000000E+00  0.0000000E+00  0.0000000E+00  0.0000000E+00  0.0000000E+00  0.0000000E+00  0.0000000E+00  0.0000000E+00  0.0000000E+00  0.0000000E+00  0.0000000E+00  0.0000000E+00  0.0000000E+00  0.0000000E+00  0.0000000E+00  0.0000000E+00  0.0000000E+00  0.0000000E+00  0.0000000E+00  0.0000000E+00  0.0000000E+00  0.0000000E+00  0.0000000E+00  0.0000000E+00  0.0000000E+00  0.0000000E+00  0.0000000E+00  0.0000000E+00  0.0000000E+00  0.0000000E+00  0.0000000E+00  0.0000000E+00  0.0000000E+00  0.0000000E+00  0.0000000E+00  0.0000000E+00  0.0000000E+00  0.0000000E+00  0.0000000E+00  0.0000000E+00  0.0000000E+00  0.0000000E+00  0.0000000E+00  0.0000000E+00  0.0000000E+00
  0.5999999E+00  0.0000000E+00  0.0000000E+00  0.0000000E+00  0.0000000E+00  0.0000000E+00  0.0000000E+00  0.0000000E+00  0.0000000E+00  0.0000000E+00  0.0000000E+00  0.0000000E+00  0.0000000E+00  0.0000000E+00  0.0000000E+00  0.0000000E+00  0.0000000E+00  0.1725432E-06  0.7654283E-05  0.0000000E+00  0.0000000E+00  0.0000000E+00  0.0000000E+00  0.0000000E+00  0.0000000E+00  0.0000000E+00  0.0000000E+00  0.0000000E+00  0.0000000E+00  0.0000000E+00  0.0000000E+00  0.0000000E+00  0.0000000E+00  0.0000000E+00  0.0000000E+00  0.0000000E+00  0.0000000E+00  0.0000000E+00  0.0000000E+00  0.0000000E+00  0.0000000E+00  0.0000000E+00  0.0000000E+00  0.0000000E+00  0.0000000E+00  0.0000000E+00  0.0000000E+00  0.0000000E+00  0.0000000E+00  0.0000000E+00  0.0000000E+00  0.0000000E+00  0.0000000E+00  0.0000000E+00  0.0000000E+00  0.0000000E+00  0.0000000E+00  0.0000000E+00  0.0000000E+00  0.0000000E+00  0.0000000E+00  0.0000000E+00  0.0000000E+00  0.0000000E+00  0.0000000E+00  0.0000000E+00  0.0000000E+00  0.0000000E+00  0.0000000E+00  0.0000000E+00  0.0000000E+00  0.0000000E+00  0.0000000E+00  0.0000000E+00  0.0000000E+00  0.0000000E+00  0.0000000E+00  0.0000000E+00  0.0000000E+00  0.0000000E+00  0.0000000E+00  0.0000000E+00  0.0000000E+00  0.0000000E+00  0.0000000E+00  0.0000000E+00  0.0000000E+00  0.0000000E+00  0.0000000E+00  0.0000000E+00  0.0000000E+00  0.0000000E+00  0.0000000E+00  0.0000000E+00  0.0000000E+00  0.0000000E+00  0.0000000E+00  0.0000000E+00  0.0000000E+00  0.0000000E+00  0.0000000E+00  0.0000000E+00  0.0000000E+00  0.0000000E+00  0.0000000E+00  0.0000000E+00  0.0000000E+00  0.0000000E+00  0.0000000E+00  0.0000000E+00  0.0000000E+00  0.0000000E+00  0.0000000E+00  0.0000000E+00  0.0000000E+00  0.0000000E+00  0.0000000E+00  0.0000000E+00  0.0000000E+00  0.0000000E+00  0.0000000E+00  0.0000000E+00  0.0000000E+00  0.0000000E+00  0.0000000E+00  0.0000000E+00  0.0000000E+00  0.0000000E+00  0.0000000E+00  0.0000000E+00  0.0000000E+00  0.0000000E+00  0.0000000E+00  0.0000000E+00  0.0000000E+00  0.0000000E+00  0.0000000E+00  0.0000000E+00  0.0000000E+00  0.0000000E+00  0.0000000E+00  0.0000000E+00  0.0000000E+00  0.0000000E+00  0.0000000E+00  0.0000000E+00  0.0000000E+00  0.0000000E+00  0.0000000E+00  0.0000000E+00  0.0000000E+00  0.0000000E+00  0.0000000E+00  0.0000000E+00  0.0000000E+00  0.0000000E+00  0.0000000E+00  0.0000000E+00  0.0000000E+00  0.0000000E+00  0.0000000E+00  0.0000000E+00  0.0000000E+00  0.0000000E+00  0.0000000E+00  0.0000000E+00  0.0000000E+00  0.0000000E+00  0.0000000E+00  0.0000000E+00  0.0000000E+00  0.0000000E+00  0.0000000E+00  0.0000000E+00  0.0000000E+00  0.0000000E+00  0.0000000E+00  0.0000000E+00  0.0000000E+00  0.0000000E+00  0.0000000E+00  0.0000000E+00  0.0000000E+00  0.0000000E+00  0.0000000E+00  0.0000000E+00  0.0000000E+00  0.0000000E+00  0.0000000E+00  0.0000000E+00  0.0000000E+00  0.0000000E+00  0.0000000E+00  0.0000000E+00  0.0000000E+00  0.0000000E+00  0.0000000E+00  0.0000000E+00  0.0000000E+00  0.0000000E+00  0.0000000E+00
  0.6299999E+00  0.0000000E+00  0.0000000E+00  0.0000000E+00  0.0000000E+00  0.0000000E+00  0.0000000E+00  0.0000000E+00  0.0000000E+00  0.0000000E+00  0.0000000E+00  0.0000000E+00  0.0000000E+00  0.0000000E+00  0.0000000E+00  0.0000000E+00  0.0000000E+00  0.1185569E-05  0.5259368E-04  0.0000000E+00  0.0000000E+00  0.0000000E+00  0.0000000E+00  0.0000000E+00  0.0000000E+00  0.0000000E+00  0.0000000E+00  0.0000000E+00  0.0000000E+00  0.0000000E+00  0.0000000E+00  0.0000000E+00  0.0000000E+00  0.0000000E+00  0.0000000E+00  0.0000000E+00  0.0000000E+00  0.0000000E+00  0.0000000E+00  0.0000000E+00  0.0000000E+00  0.0000000E+00  0.0000000E+00  0.0000000E+00  0.0000000E+00  0.0000000E+00  0.0000000E+00  0.0000000E+00  0.0000000E+00  0.0000000E+00  0.0000000E+00  0.0000000E+00  0.0000000E+00  0.0000000E+00  0.0000000E+00  0.0000000E+00  0.0000000E+00  0.0000000E+00  0.0000000E+00  0.0000000E+00  0.0000000E+00  0.0000000E+00  0.0000000E+00  0.0000000E+00  0.0000000E+00  0.0000000E+00  0.0000000E+00  0.0000000E+00  0.0000000E+00  0.0000000E+00  0.0000000E+00  0.0000000E+00  0.0000000E+00  0.0000000E+00  0.0000000E+00  0.0000000E+00  0.0000000E+00  0.0000000E+00  0.0000000E+00  0.0000000E+00  0.0000000E+00  0.0000000E+00  0.0000000E+00  0.0000000E+00  0.0000000E+00  0.0000000E+00  0.0000000E+00  0.0000000E+00  0.0000000E+00  0.0000000E+00  0.0000000E+00  0.0000000E+00  0.0000000E+00  0.0000000E+00  0.0000000E+00  0.0000000E+00  0.0000000E+00  0.0000000E+00  0.0000000E+00  0.0000000E+00  0.0000000E+00  0.0000000E+00  0.0000000E+00  0.0000000E+00  0.0000000E+00  0.0000000E+00  0.0000000E+00  0.0000000E+00  0.0000000E+00  0.0000000E+00  0.0000000E+00  0.0000000E+00  0.0000000E+00  0.0000000E+00  0.0000000E+00  0.0000000E+00  0.0000000E+00  0.0000000E+00  0.0000000E+00  0.0000000E+00  0.0000000E+00  0.0000000E+00  0.0000000E+00  0.0000000E+00  0.0000000E+00  0.0000000E+00  0.0000000E+00  0.0000000E+00  0.0000000E+00  0.0000000E+00  0.0000000E+00  0.0000000E+00  0.0000000E+00  0.0000000E+00  0.0000000E+00  0.0000000E+00  0.0000000E+00  0.0000000E+00  0.0000000E+00  0.0000000E+00  0.0000000E+00  0.0000000E+00  0.0000000E+00  0.0000000E+00  0.0000000E+00  0.0000000E+00  0.0000000E+00  0.0000000E+00  0.0000000E+00  0.0000000E+00  0.0000000E+00  0.0000000E+00  0.0000000E+00  0.0000000E+00  0.0000000E+00  0.0000000E+00  0.0000000E+00  0.0000000E+00  0.0000000E+00  0.0000000E+00  0.0000000E+00  0.0000000E+00  0.0000000E+00  0.0000000E+00  0.0000000E+00  0.0000000E+00  0.0000000E+00  0.0000000E+00  0.0000000E+00  0.0000000E+00  0.0000000E+00  0.0000000E+00  0.0000000E+00  0.0000000E+00  0.0000000E+00  0.0000000E+00  0.0000000E+00  0.0000000E+00  0.0000000E+00  0.0000000E+00  0.0000000E+00  0.0000000E+00  0.0000000E+00  0.0000000E+00  0.0000000E+00  0.0000000E+00  0.0000000E+00  0.0000000E+00  0.0000000E+00  0.0000000E+00  0.0000000E+00  0.0000000E+00  0.0000000E+00  0.0000000E+00  0.0000000E+00  0.0000000E+00  0.0000000E+00  0.0000000E+00  0.0000000E+00  0.0000000E+00  0.0000000E+00
  0.6599998E+00  0.0000000E+00  0.0000000E+00  0.0000000E+00  0.0000000E+00  0.0000000E+00  0.0000000E+00  0.0000000E+00  0.0000000E+00  0.0000000E+00  0.0000000E+00  0.0000000E+00  0.0000000E+00  0.0000000E+00  0.0000000E+00  0.0000000E+00  0.0000000E+00  0.4605115E-05  0.2042900E-03  0.0000000E+00  0.0000000E+00  0.0000000E+00  0.0000000E+00  0.0000000E+00  0.0000000E+00  0.0000000E+00  0.0000000E+00  0.0000000E+00  0.0000000E+00  0.0000000E+00  0.0000000E+00  0.0000000E+00  0.0000000E+00  0.0000000E+00  0.0000000E+00  0.0000000E+00  0.0000000E+00  0.0000000E+00  0.0000000E+00  0.0000000E+00  0.0000000E+00  0.0000000E+00  0.0000000E+00  0.0000000E+00  0.0000000E+00  0.0000000E+00  0.0000000E+00  0.0000000E+00  0.0000000E+00  0.0000000E+00  0.0000000E+00  0.0000000E+00  0.0000000E+00  0.0000000E+00  0.0000000E+00  0.0000000E+00  0.0000000E+00  0.0000000E+00  0.0000000E+00  0.0000000E+00  0.0000000E+00  0.0000000E+00  0.0000000E+00  0.0000000E+00  0.0000000E+00  0.0000000E+00  0.0000000E+00  0.0000000E+00  0.0000000E+00  0.0000000E+00  0.0000000E+00  0.0000000E+00  0.0000000E+00  0.0000000E+00  0.0000000E+00  0.0000000E+00  0.0000000E+00  0.0000000E+00  0.0000000E+00  0.0000000E+00  0.0000000E+00  0.0000000E+00  0.0000000E+00  0.0000000E+00  0.0000000E+00  0.0000000E+00  0.0000000E+00  0.0000000E+00  0.0000000E+00  0.0000000E+00  0.0000000E+00  0.0000000E+00  0.0000000E+00  0.0000000E+00  0.0000000E+00  0.0000000E+00  0.0000000E+00  0.0000000E+00  0.0000000E+00  0.0000000E+00  0.0000000E+00  0.0000000E+00  0.0000000E+00  0.0000000E+00  0.0000000E+00  0.0000000E+00  0.0000000E+00  0.0000000E+00  0.0000000E+00  0.0000000E+00  0.0000000E+00  0.0000000E+00  0.0000000E+00  0.0000000E+00  0.0000000E+00  0.0000000E+00  0.0000000E+00  0.0000000E+00  0.0000000E+00  0.0000000E+00  0.0000000E+00  0.0000000E+00  0.0000000E+00  0.0000000E+00  0.0000000E+00  0.0000000E+00  0.0000000E+00  0.0000000E+00  0.0000000E+00  0.0000000E+00  0.0000000E+00  0.0000000E+00  0.0000000E+00  0.0000000E+00  0.0000000E+00  0.0000000E+00  0.0000000E+00  0.0000000E+00  0.0000000E+00  0.0000000E+00  0.0000000E+00  0.0000000E+00  0.0000000E+00  0.0000000E+00  0.0000000E+00  0.0000000E+00  0.0000000E+00  0.0000000E+00  0.0000000E+00  0.0000000E+00  0.0000000E+00  0.0000000E+00  0.0000000E+00  0.0000000E+00  0.0000000E+00  0.0000000E+00  0.0000000E+00  0.0000000E+00  0.0000000E+00  0.0000000E+00  0.0000000E+00  0.0000000E+00  0.0000000E+00  0.0000000E+00  0.0000000E+00  0.0000000E+00  0.0000000E+00  0.0000000E+00  0.0000000E+00  0.0000000E+00  0.0000000E+00  0.0000000E+00  0.0000000E+00  0.0000000E+00  0.0000000E+00  0.0000000E+00  0.0000000E+00  0.0000000E+00  0.0000000E+00  0.0000000E+00  0.0000000E+00  0.0000000E+00  0.0000000E+00  0.0000000E+00  0.0000000E+00  0.0000000E+00  0.0000000E+00  0.0000000E+00  0.0000000E+00  0.0000000E+00  0.0000000E+00  0.0000000E+00  0.0000000E+00  0.0000000E+00  0.0000000E+00  0.0000000E+00  0.0000000E+00  0.0000000E+00  0.0000000E+00  0.0000000E+00  0.0000000E+00
  0.6899998E+00  0.0000000E+00  0.0000000E+00  0.0000000E+00  0.0000000E+00  0.0000000E+00  0.0000000E+00  0.0000000E+00  0.0000000E+00  0.0000000E+00  0.0000000E+00  0.0000000E+00  0.0000000E+00  0.0000000E+00  0.0000000E+00  0.0000000E+00  0.0000000E+00  0.1315408E-04  0.5835354E-03  0.0000000E+00  0.0000000E+00  0.0000000E+00  0.0000000E+00  0.0000000E+00  0.0000000E+00  0.0000000E+00  0.0000000E+00  0.0000000E+00  0.0000000E+00  0.0000000E+00  0.0000000E+00  0.0000000E+00  0.0000000E+00  0.0000000E+00  0.0000000E+00  0.0000000E+00  0.0000000E+00  0.0000000E+00  0.0000000E+00  0.0000000E+00  0.0000000E+00  0.0000000E+00  0.0000000E+00  0.0000000E+00  0.0000000E+00  0.0000000E+00  0.0000000E+00  0.0000000E+00  0.0000000E+00  0.0000000E+00  0.0000000E+00  0.0000000E+00  0.0000000E+00  0.0000000E+00  0.0000000E+00  0.0000000E+00  0.0000000E+00  0.0000000E+00  0.0000000E+00  0.0000000E+00  0.0000000E+00  0.0000000E+00  0.0000000E+00  0.0000000E+00  0.0000000E+00  0.0000000E+00  0.0000000E+00  0.0000000E+00  0.0000000E+00  0.0000000E+00  0.0000000E+00  0.0000000E+00  0.0000000E+00  0.0000000E+00  0.0000000E+00  0.0000000E+00  0.0000000E+00  0.0000000E+00  0.0000000E+00  0.0000000E+00  0.0000000E+00  0.0000000E+00  0.0000000E+00  0.0000000E+00  0.0000000E+00  0.0000000E+00  0.0000000E+00  0.0000000E+00  0.0000000E+00  0.0000000E+00  0.0000000E+00  0.0000000E+00  0.0000000E+00  0.0000000E+00  0.0000000E+00  0.0000000E+00  0.0000000E+00  0.0000000E+00  0.0000000E+00  0.0000000E+00  0.0000000E+00  0.0000000E+00  0.0000000E+00  0.0000000E+00  0.0000000E+00  0.0000000E+00  0.0000000E+00  0.0000000E+00  0.0000000E+00  0.0000000E+00  0.0000000E+00  0.0000000E+00  0.0000000E+00  0.0000000E+00  0.0000000E+00  0.0000000E+00  0.0000000E+00  0.0000000E+00  0.0000000E+00  0.0000000E+00  0.0000000E+00  0.0000000E+00  0.0000000E+00  0.0000000E+00  0.0000000E+00  0.0000000E+00  0.0000000E+00  0.0000000E+00  0.0000000E+00  0.0000000E+00  0.0000000E+00  0.0000000E+00  0.0000000E+00  0.0000000E+00  0.0000000E+00  0.0000000E+00  0.0000000E+00  0.0000000E+00  0.0000000E+00  0.0000000E+00  0.0000000E+00  0.0000000E+00  0.0000000E+00  0.0000000E+00  0.0000000E+00  0.0000000E+00  0.0000000E+00  0.0000000E+00  0.0000000E+00  0.0000000E+00  0.0000000E+00  0.0000000E+00  0.0000000E+00  0.0000000E+00  0.0000000E+00  0.0000000E+00  0.0000000E+00  0.0000000E+00  0.0000000E+00  0.0000000E+00  0.0000000E+00  0.0000000E+00  0.0000000E+00  0.0000000E+00  0.0000000E+00  0.0000000E+00  0.0000000E+00  0.0000000E+00  0.0000000E+00  0.0000000E+00  0.0000000E+00  0.0000000E+00  0.0000000E+00  0.0000000E+00  0.0000000E+00  0.0000000E+00  0.0000000E+00  0.0000000E+00  0.0000000E+00  0.0000000E+00  0.0000000E+00  0.0000000E+00  0.0000000E+00  0.0000000E+00  0.0000000E+00  0.0000000E+00  0.0000000E+00  0.0000000E+00  0.0000000E+00  0.0000000E+00  0.0000000E+00  0.0000000E+00  0.0000000E+00  0.0000000E+00  0.0000000E+00  0.0000000E+00  0.0000000E+00  0.0000000E+00  0.0000000E+00  0.0000000E+00  0.0000000E+00
  0.7199998E+00  0.0000000E+00  0.0000000E+00  0.0000000E+00  0.0000000E+00  0.0000000E+00  0.0000000E+00  0.0000000E+00  0.0000000E+00  0.0000000E+00  0.0000000E+00  0.0000000E+00  0.0000000E+00  0.0000000E+00  0.0000000E+00  0.0000000E+00  0.0000000E+00  0.2952490E-04  0.1309770E-02  0.0000000E+00  0.0000000E+00  0.0000000E+00  0.0000000E+00  0.0000000E+00  0.0000000E+00  0.0000000E+00  0.0000000E+00  0.0000000E+00  0.0000000E+00  0.0000000E+00  0.0000000E+00  0.0000000E+00  0.0000000E+00  0.0000000E+00  0.0000000E+00  0.0000000E+00  0.0000000E+00  0.0000000E+00  0.0000000E+00  0.0000000E+00  0.0000000E+00  0.0000000E+00  0.0000000E+00  0.0000000E+00  0.0000000E+00  0.0000000E+00  0.0000000E+00  0.0000000E+00  0.0000000E+00  0.0000000E+00  0.0000000E+00  0.0000000E+00  0.0000000E+00  0.0000000E+00  0.0000000E+00  0.0000000E+00  0.0000000E+00  0.0000000E+00  0.0000000E+00  0.0000000E+00  0.0000000E+00  0.0000000E+00  0.0000000E+00  0.0000000E+00  0.0000000E+00  0.0000000E+00  0.0000000E+00  0.0000000E+00  0.0000000E+00  0.0000000E+00  0.0000000E+00  0.0000000E+00  0.0000000E+00  0.0000000E+00  0.0000000E+00  0.0000000E+00  0.0000000E+00  0.0000000E+00  0.0000000E+00  0.0000000E+00  0.0000000E+00  0.0000000E+00  0.0000000E+00  0.0000000E+00  0.0000000E+00  0.0000000E+00  0.0000000E+00  0.0000000E+00  0.0000000E+00  0.0000000E+00  0.0000000E+00  0.0000000E+00  0.0000000E+00  0.0000000E+00  0.0000000E+00  0.0000000E+00  0.0000000E+00  0.0000000E+00  0.0000000E+00  0.0000000E+00  0.0000000E+00  0.0000000E+00  0.0000000E+00  0.0000000E+00  0.0000000E+00  0.0000000E+00  0.0000000E+00  0.0000000E+00  0.0000000E+00  0.0000000E+00  0.0000000E+00  0.0000000E+00  0.0000000E+00  0.0000000E+00  0.0000000E+00  0.0000000E+00  0.0000000E+00  0.0000000E+00  0.0000000E+00  0.0000000E+00  0.0000000E+00  0.0000000E+00  0.0000000E+00  0.0000000E+00  0.0000000E+00  0.0000000E+00  0.0000000E+00  0.0000000E+00  0.0000000E+00  0.0000000E+00  0.0000000E+00  0.0000000E+00  0.0000000E+00  0.0000000E+00  0.0000000E+00  0.0000000E+00  0.0000000E+00  0.0000000E+00  0.0000000E+00  0.0000000E+00  0.0000000E+00  0.0000000E+00  0.0000000E+00  0.0000000E+00  0.0000000E+00  0.0000000E+00  0.0000000E+00  0.0000000E+00  0.0000000E+00  0.0000000E+00  0.0000000E+00  0.0000000E+00  0.0000000E+00  0.0000000E+00  0.0000000E+00  0.0000000E+00  0.0000000E+00  0.0000000E+00  0.0000000E+00  0.0000000E+00  0.0000000E+00  0.0000000E+00  0.0000000E+00  0.0000000E+00  0.0000000E+00  0.0000000E+00  0.0000000E+00  0.0000000E+00  0.0000000E+00  0.0000000E+00  0.0000000E+00  0.0000000E+00  0.0000000E+00  0.0000000E+00  0.0000000E+00  0.0000000E+00  0.0000000E+00  0.0000000E+00  0.0000000E+00  0.0000000E+00  0.0000000E+00  0.0000000E+00  0.0000000E+00  0.0000000E+00  0.0000000E+00  0.0000000E+00  0.0000000E+00  0.0000000E+00  0.0000000E+00  0.0000000E+00  0.0000000E+00  0.0000000E+00  0.0000000E+00  0.0000000E+00  0.0000000E+00  0.0000000E+00  0.0000000E+00  0.0000000E+00  0.0000000E+00  0.0000000E+00  0.0000000E+00
  0.7499998E+00  0.0000000E+00  0.0000000E+00  0.0000000E+00  0.0000000E+00  0.0000000E+00  0.0000000E+00  0.0000000E+00  0.0000000E+00  0.0000000E+00  0.0000000E+00  0.0000000E+00  0.0000000E+00  0.0000000E+00  0.0000000E+00  0.0000000E+00  0.0000000E+00  0.4957758E-04  0.2199338E-02  0.0000000E+00  0.0000000E+00  0.0000000E+00  0.0000000E+00  0.0000000E+00  0.0000000E+00  0.0000000E+00  0.0000000E+00  0.0000000E+00  0.0000000E+00  0.0000000E+00  0.0000000E+00  0.0000000E+00  0.0000000E+00  0.0000000E+00  0.0000000E+00  0.0000000E+00  0.0000000E+00  0.0000000E+00  0.0000000E+00  0.0000000E+00  0.0000000E+00  0.0000000E+00  0.0000000E+00  0.0000000E+00  0.0000000E+00  0.0000000E+00  0.0000000E+00  0.0000000E+00  0.0000000E+00  0.0000000E+00  0.0000000E+00  0.0000000E+00  0.0000000E+00  0.0000000E+00  0.0000000E+00  0.0000000E+00  0.0000000E+00  0.0000000E+00  0.0000000E+00  0.0000000E+00  0.0000000E+00  0.0000000E+00  0.0000000E+00  0.0000000E+00  0.0000000E+00  0.0000000E+00  0.0000000E+00  0.0000000E+00  0.0000000E+00  0.0000000E+00  0.0000000E+00  0.0000000E+00  0.0000000E+00  0.0000000E+00  0.0000000E+00  0.0000000E+00  0.0000000E+00  0.0000000E+00  0.0000000E+00  0.0000000E+00  0.0000000E+00  0.0000000E+00  0.0000000E+00  0.0000000E+00  0.0000000E+00  0.0000000E+00  0.0000000E+00  0.0000000E+00  0.0000000E+00  0.0000000E+00  0.0000000E+00  0.0000000E+00  0.0000000E+00  0.0000000E+00  0.0000000E+00  0.0000000E+00  0.0000000E+00  0.0000000E+00  0.0000000E+00  0.0000000E+00  0.0000000E+00  0.0000000E+00  0.0000000E+00  0.0000000E+00  0.0000000E+00  0.0000000E+00  0.0000000E+00  0.0000000E+00  0.0000000E+00  0.0000000E+00  0.0000000E+00  0.0000000E+00  0.0000000E+00  0.0000000E+00  0.0000000E+00  0.0000000E+00  0.0000000E+00  0.0000000E+00  0.0000000E+00  0.0000000E+00  0.0000000E+00  0.0000000E+00  0.0000000E+00  0.0000000E+00  0.0000000E+00  0.0000000E+00  0.0000000E+00  0.0000000E+00  0.0000000E+00  0.0000000E+00  0.0000000E+00  0.0000000E+00  0.0000000E+00  0.0000000E+00  0.0000000E+00  0.0000000E+00  0.0000000E+00  0.0000000E+00  0.0000000E+00  0.0000000E+00  0.0000000E+00  0.0000000E+00  0.0000000E+00  0.0000000E+00  0.0000000E+00  0.0000000E+00  0.0000000E+00  0.0000000E+00  0.0000000E+00  0.0000000E+00  0.0000000E+00  0.0000000E+00  0.0000000E+00  0.0000000E+00  0.0000000E+00  0.0000000E+00  0.0000000E+00  0.0000000E+00  0.0000000E+00  0.0000000E+00  0.0000000E+00  0.0000000E+00  0.0000000E+00  0.0000000E+00  0.0000000E+00  0.0000000E+00  0.0000000E+00  0.0000000E+00  0.0000000E+00  0.0000000E+00  0.0000000E+00  0.0000000E+00  0.0000000E+00  0.0000000E+00  0.0000000E+00  0.0000000E+00  0.0000000E+00  0.0000000E+00  0.0000000E+00  0.0000000E+00  0.0000000E+00  0.0000000E+00  0.0000000E+00  0.0000000E+00  0.0000000E+00  0.0000000E+00  0.0000000E+00  0.0000000E+00  0.0000000E+00  0.0000000E+00  0.0000000E+00  0.0000000E+00  0.0000000E+00  0.0000000E+00  0.0000000E+00  0.0000000E+00  0.0000000E+00  0.0000000E+00  0.0000000E+00  0.0000000E+00  0.0000000E+00
  0.7799997E+00  0.0000000E+00  0.0000000E+00  0.0000000E+00  0.0000000E+00  0.0000000E+00  0.0000000E+00  0.0000000E+00  0.0000000E+00  0.0000000E+00  0.0000000E+00  0.0000000E+00  0.0000000E+00  0.0000000E+00  0.0000000E+00  0.0000000E+00  0.0000000E+00  0.7375785E-04  0.3272012E-02  0.0000000E+00  0.0000000E+00  0.0000000E+00  0.0000000E+00  0.0000000E+00  0.0000000E+00  0.0000000E+00  0.0000000E+00  0.0000000E+00  0.0000000E+00  0.0000000E+00  0.0000000E+00  0.0000000E+00  0.0000000E+00  0.0000000E+00  0.0000000E+00  0.0000000E+00  0.0000000E+00  0.0000000E+00  0.0000000E+00  0.0000000E+00  0.0000000E+00  0.0000000E+00  0.0000000E+00  0.0000000E+00  0.0000000E+00  0.0000000E+00  0.0000000E+00  0.0000000E+00  0.0000000E+00  0.0000000E+00  0.0000000E+00  0.0000000E+00  0.0000000E+00  0.0000000E+00  0.0000000E+00  0.0000000E+00  0.0000000E+00  0.0000000E+00  0.0000000E+00  0.0000000E+00  0.0000000E+00  0.0000000E+00  0.0000000E+00  0.0000000E+00  0.0000000E+00  0.0000000E+00  0.0000000E+00  0.0000000E+00  0.0000000E+00  0.0000000E+00  0.0000000E+00  0.0000000E+00  0.0000000E+00  0.0000000E+00  0.0000000E+00  0.0000000E+00  0.0000000E+00  0.0000000E+00  0.0000000E+00  0.0000000E+00  0.0000000E+00  0.0000000E+00  0.0000000E+00  0.0000000E+00  0.0000000E+00  0.0000000E+00  0.0000000E+00  0.0000000E+00  0.0000000E+00  0.0000000E+00  0.0000000E+00  0.0000000E+00  0.0000000E+00  0.0000000E+00  0.0000000E+00  0.0000000E+00  0.0000000E+00  0.0000000E+00  0.0000000E+00  0.0000000E+00  0.0000000E+00  0.0000000E+00  0.0000000E+00  0.0000000E+00  0.0000000E+00  0.0000000E+00  0.0000000E+00  0.0000000E+00  0.0000000E+00  0.0000000E+00  0.0000000E+00  0.0000000E+00  0.0000000E+00  0.0000000E+00  0.0000000E+00  0.0000000E+00  0.0000000E+00  0.0000000E+00  0.0000000E+00  0.0000000E+00  0.0000000E+00  0.0000000E+00  0.0000000E+00  0.0000000E+00  0.0000000E+00  0.0000000E+00  0.0000000E+00  0.0000000E+00  0.0000000E+00  0.0000000E+00  0.0000000E+00  0.0000000E+00  0.0000000E+00  0.0000000E+00  0.0000000E+00  0.0000000E+00  0.0000000E+00  0.0000000E+00  0.0000000E+00  0.0000000E+00  0.0000000E+00  0.0000000E+00  0.0000000E+00  0.0000000E+00  0.0000000E+00  0.0000000E+00  0.0000000E+00  0.0000000E+00  0.0000000E+00  0.0000000E+00  0.0000000E+00  0.0000000E+00  0.0000000E+00  0.0000000E+00  0.0000000E+00  0.0000000E+00  0.0000000E+00  0.0000000E+00  0.0000000E+00  0.0000000E+00  0.0000000E+00  0.0000000E+00  0.0000000E+00  0.0000000E+00  0.0000000E+00  0.0000000E+00  0.0000000E+00  0.0000000E+00  0.0000000E+00  0.0000000E+00  0.0000000E+00  0.0000000E+00  0.0000000E+00  0.0000000E+00  0.0000000E+00  0.0000000E+00  0.0000000E+00  0.0000000E+00  0.0000000E+00  0.0000000E+00  0.0000000E+00  0.0000000E+00  0.0000000E+00  0.0000000E+00  0.0000000E+00  0.0000000E+00  0.0000000E+00  0.0000000E+00  0.0000000E+00  0.0000000E+00  0.0000000E+00  0.0000000E+00  0.0000000E+00  0.0000000E+00  0.0000000E+00  0.0000000E+00  0.0000000E+00  0.0000000E+00  0.0000000E+00  0.0000000E+00  0.0000000E+00
  0.8099997E+00  0.0000000E+00  0.0000000E+00  0.0000000E+00  0.0000000E+00  0.0000000E+00  0.0000000E+00  0.0000000E+00  0.0000000E+00  0.0000000E+00  0.0000000E+00  0.0000000E+00  0.0000000E+00  0.0000000E+00  0.0000000E+00  0.0000000E+00  0.0000000E+00  0.9639504E-04  0.4276232E-02  0.0000000E+00  0.0000000E+00  0.0000000E+00  0.0000000E+00  0.0000000E+00  0.0000000E+00  0.0000000E+00  0.0000000E+00  0.0000000E+00  0.0000000E+00  0.0000000E+00  0.0000000E+00  0.0000000E+00  0.0000000E+00  0.0000000E+00  0.0000000E+00  0.0000000E+00  0.0000000E+00  0.0000000E+00  0.0000000E+00  0.0000000E+00  0.0000000E+00  0.0000000E+00  0.0000000E+00  0.0000000E+00  0.0000000E+00  0.0000000E+00  0.0000000E+00  0.0000000E+00  0.0000000E+00  0.0000000E+00  0.0000000E+00  0.0000000E+00  0.0000000E+00  0.0000000E+00  0.0000000E+00  0.0000000E+00  0.0000000E+00  0.0000000E+00  0.0000000E+00  0.0000000E+00  0.0000000E+00  0.0000000E+00  0.0000000E+00  0.0000000E+00  0.0000000E+00  0.0000000E+00  0.0000000E+00  0.0000000E+00  0.0000000E+00  0.0000000E+00  0.0000000E+00  0.0000000E+00  0.0000000E+00  0.0000000E+00  0.0000000E+00  0.0000000E+00  0.0000000E+00  0.0000000E+00  0.0000000E+00  0.0000000E+00  0.0000000E+00  0.0000000E+00  0.0000000E+00  0.0000000E+00  0.0000000E+00  0.0000000E+00  0.0000000E+00  0.0000000E+00  0.0000000E+00  0.0000000E+00  0.0000000E+00  0.0000000E+00  0.0000000E+00  0.0000000E+00  0.0000000E+00  0.0000000E+00  0.0000000E+00  0.0000000E+00  0.0000000E+00  0.0000000E+00  0.0000000E+00  0.0000000E+00  0.0000000E+00  0.0000000E+00  0.0000000E+00  0.0000000E+00  0.0000000E+00  0.0000000E+00  0.0000000E+00  0.0000000E+00  0.0000000E+00  0.0000000E+00  0.0000000E+00  0.0000000E+00  0.0000000E+00  0.0000000E+00  0.0000000E+00  0.0000000E+00  0.0000000E+00  0.0000000E+00  0.0000000E+00  0.0000000E+00  0.0000000E+00  0.0000000E+00  0.0000000E+00  0.0000000E+00  0.0000000E+00  0.0000000E+00  0.0000000E+00  0.0000000E+00  0.0000000E+00  0.0000000E+00  0.0000000E+00  0.0000000E+00  0.0000000E+00  0.0000000E+00  0.0000000E+00  0.0000000E+00  0.0000000E+00  0.0000000E+00  0.0000000E+00  0.0000000E+00  0.0000000E+00  0.0000000E+00  0.0000000E+00  0.0000000E+00  0.0000000E+00  0.0000000E+00  0.0000000E+00  0.0000000E+00  0.0000000E+00  0.0000000E+00  0.0000000E+00  0.0000000E+00  0.0000000E+00  0.0000000E+00  0.0000000E+00  0.0000000E+00  0.0000000E+00  0.0000000E+00  0.0000000E+00  0.0000000E+00  0.0000000E+00  0.0000000E+00  0.0000000E+00  0.0000000E+00  0.0000000E+00  0.0000000E+00  0.0000000E+00  0.0000000E+00  0.0000000E+00  0.0000000E+00  0.0000000E+00  0.0000000E+00  0.0000000E+00  0.0000000E+00  0.0000000E+00  0.0000000E+00  0.0000000E+00  0.0000000E+00  0.0000000E+00  0.0000000E+00  0.0000000E+00  0.0000000E+00  0.0000000E+00  0.0000000E+00  0.0000000E+00  0.0000000E+00  0.0000000E+00  0.0000000E+00  0.0000000E+00  0.0000000E+00  0.0000000E+00  0.0000000E+00  0.0000000E+00  0.0000000E+00  0.0000000E+00  0.0000000E+00  0.0000000E+00  0.0000000E+00  0.0000000E+00
  0.8399997E+00  0.0000000E+00  0.0000000E+00  0.0000000E+00  0.0000000E+00  0.0000000E+00  0.0000000E+00  0.0000000E+00  0.0000000E+00  0.0000000E+00  0.0000000E+00  0.0000000E+00  0.0000000E+00  0.0000000E+00  0.0000000E+00  0.0000000E+00  0.0000000E+00  0.1205894E-03  0.5349530E-02  0.0000000E+00  0.0000000E+00  0.0000000E+00  0.0000000E+00  0.0000000E+00  0.0000000E+00  0.0000000E+00  0.0000000E+00  0.0000000E+00  0.0000000E+00  0.0000000E+00  0.0000000E+00  0.0000000E+00  0.0000000E+00  0.0000000E+00  0.0000000E+00  0.0000000E+00  0.0000000E+00  0.0000000E+00  0.0000000E+00  0.0000000E+00  0.0000000E+00  0.0000000E+00  0.0000000E+00  0.0000000E+00  0.0000000E+00  0.0000000E+00  0.0000000E+00  0.0000000E+00  0.0000000E+00  0.0000000E+00  0.0000000E+00  0.0000000E+00  0.0000000E+00  0.0000000E+00  0.0000000E+00  0.0000000E+00  0.0000000E+00  0.0000000E+00  0.0000000E+00  0.0000000E+00  0.0000000E+00  0.0000000E+00  0.0000000E+00  0.0000000E+00  0.0000000E+00  0.0000000E+00  0.0000000E+00  0.0000000E+00  0.0000000E+00  0.0000000E+00  0.0000000E+00  0.0000000E+00  0.0000000E+00  0.0000000E+00  0.0000000E+00  0.0000000E+00  0.0000000E+00  0.0000000E+00  0.0000000E+00  0.0000000E+00  0.0000000E+00  0.0000000E+00  0.0000000E+00  0.0000000E+00  0.0000000E+00  0.0000000E+00  0.0000000E+00  0.0000000E+00  0.0000000E+00  0.0000000E+00  0.0000000E+00  0.0000000E+00  0.0000000E+00  0.0000000E+00  0.0000000E+00  0.0000000E+00  0.0000000E+00  0.0000000E+00  0.0000000E+00  0.0000000E+00  0.0000000E+00  0.0000000E+00  0.0000000E+00  0.0000000E+00  0.0000000E+00  0.0000000E+00  0.0000000E+00  0.0000000E+00  0.0000000E+00  0.0000000E+00  0.0000000E+00  0.0000000E+00  0.0000000E+00  0.0000000E+00  0.0000000E+00  0.0000000E+00  0.0000000E+00  0.0000000E+00  0.0000000E+00  0.0000000E+00  0.0000000E+00  0.0000000E+00  0.0000000E+00  0.0000000E+00  0.0000000E+00  0.0000000E+00  0.0000000E+00  0.0000000E+00  0.0000000E+00  0.0000000E+00  0.0000000E+00  0.0000000E+00  0.0000000E+00  0.0000000E+00  0.0000000E+00  0.0000000E+00  0.0000000E+00  0.0000000E+00  0.0000000E+00  0.0000000E+00  0.0000000E+00  0.0000000E+00  0.0000000E+00  0.0000000E+00  0.0000000E+00  0.0000000E+00  0.0000000E+00  0.0000000E+00  0.0000000E+00  0.0000000E+00  0.0000000E+00  0.0000000E+00  0.0000000E+00  0.0000000E+00  0.0000000E+00  0.0000000E+00  0.0000000E+00  0.0000000E+00  0.0000000E+00  0.0000000E+00  0.0000000E+00  0.0000000E+00  0.0000000E+00  0.0000000E+00  0.0000000E+00  0.0000000E+00  0.0000000E+00  0.0000000E+00  0.0000000E+00  0.0000000E+00  0.0000000E+00  0.0000000E+00  0.0000000E+00  0.0000000E+00  0.0000000E+00  0.0000000E+00  0.0000000E+00  0.0000000E+00  0.0000000E+00  0.0000000E+00  0.0000000E+00  0.0000000E+00  0.0000000E+00  0.0000000E+00  0.0000000E+00  0.0000000E+00  0.0000000E+00  0.0000000E+00  0.0000000E+00  0.0000000E+00  0.0000000E+00  0.0000000E+00  0.0000000E+00  0.0000000E+00  0.0000000E+00  0.0000000E+00  0.0000000E+00  0.0000000E+00  0.0000000E+00  0.0000000E+00  0.0000000E+00
  0.8699996E+00  0.0000000E+00  0.0000000E+00  0.0000000E+00  0.0000000E+00  0.0000000E+00  0.0000000E+00  0.0000000E+00  0.0000000E+00  0.0000000E+00  0.0000000E+00  0.0000000E+00  0.0000000E+00  0.0000000E+00  0.0000000E+00  0.0000000E+00  0.0000000E+00  0.1457678E-03  0.6466483E-02  0.0000000E+00  0.0000000E+00  0.0000000E+00  0.0000000E+00  0.0000000E+00  0.0000000E+00  0.0000000E+00  0.0000000E+00  0.0000000E+00  0.0000000E+00  0.0000000E+00  0.0000000E+00  0.0000000E+00  0.0000000E+00  0.0000000E+00  0.0000000E+00  0.0000000E+00  0.0000000E+00  0.0000000E+00  0.0000000E+00  0.0000000E+00  0.0000000E+00  0.0000000E+00  0.0000000E+00  0.0000000E+00  0.0000000E+00  0.0000000E+00  0.0000000E+00  0.0000000E+00  0.0000000E+00  0.0000000E+00  0.0000000E+00  0.0000000E+00  0.0000000E+00  0.0000000E+00  0.0000000E+00  0.0000000E+00  0.0000000E+00  0.0000000E+00  0.0000000E+00  0.0000000E+00  0.0000000E+00  0.0000000E+00  0.0000000E+00  0.0000000E+00  0.0000000E+00  0.0000000E+00  0.0000000E+00  0.0000000E+00  0.0000000E+00  0.0000000E+00  0.0000000E+00  0.0000000E+00  0.0000000E+00  0.0000000E+00  0.0000000E+00  0.0000000E+00  0.0000000E+00  0.0000000E+00  0.0000000E+00  0.0000000E+00  0.0000000E+00  0.0000000E+00  0.0000000E+00  0.0000000E+00  0.0000000E+00  0.0000000E+00  0.0000000E+00  0.0000000E+00  0.0000000E+00  0.0000000E+00  0.0000000E+00  0.0000000E+00  0.0000000E+00  0.0000000E+00  0.0000000E+00  0.0000000E+00  0.0000000E+00  0.0000000E+00  0.0000000E+00  0.0000000E+00  0.0000000E+00  0.0000000E+00  0.0000000E+00  0.0000000E+00  0.0000000E+00  0.0000000E+00  0.0000000E+00  0.0000000E+00  0.0000000E+00  0.0000000E+00  0.0000000E+00  0.0000000E+00  0.0000000E+00  0.0000000E+00  0.0000000E+00  0.0000000E+00  0.0000000E+00  0.0000000E+00  0.0000000E+00  0.0000000E+00  0.0000000E+00  0.0000000E+00  0.0000000E+00  0.0000000E+00  0.0000000E+00  0.0000000E+00  0.0000000E+00  0.0000000E+00  0.0000000E+00  0.0000000E+00  0.0000000E+00  0.0000000E+00  0.0000000E+00  0.0000000E+00  0.0000000E+00  0.0000000E+00  0.0000000E+00  0.0000000E+00  0.0000000E+00  0.0000000E+00  0.0000000E+00  0.0000000E+00  0.0000000E+00  0.0000000E+00  0.0000000E+00  0.0000000E+00  0.0000000E+00  0.0000000E+00  0.0000000E+00  0.0000000E+00  0.0000000E+00  0.0000000E+00  0.0000000E+00  0.0000000E+00  0.0000000E+00  0.0000000E+00  0.0000000E+00  0.0000000E+00  0.0000000E+00  0.0000000E+00  0.0000000E+00  0.0000000E+00  0.0000000E+00  0.0000000E+00  0.0000000E+00  0.0000000E+00  0.0000000E+00  0.0000000E+00  0.0000000E+00  0.0000000E+00  0.0000000E+00  0.0000000E+00  0.0000000E+00  0.0000000E+00  0.0000000E+00  0.0000000E+00  0.0000000E+00  0.0000000E+00  0.0000000E+00  0.0000000E+00  0.0000000E+00  0.0000000E+00  0.0000000E+00  0.0000000E+00  0.0000000E+00  0.0000000E+00  0.0000000E+00  0.0000000E+00  0.0000000E+00  0.0000000E+00  0.0000000E+00  0.0000000E+00  0.0000000E+00  0.0000000E+00  0.0000000E+00  0.0000000E+00  0.0000000E+00  0.0000000E+00  0.0000000E+00  0.0000000E+00  0.0000000E+00
  0.8999996E+00  0.0000000E+00  0.0000000E+00  0.0000000E+00  0.0000000E+00  0.0000000E+00  0.0000000E+00  0.0000000E+00  0.0000000E+00  0.0000000E+00  0.0000000E+00  0.0000000E+00  0.0000000E+00  0.0000000E+00  0.0000000E+00  0.0000000E+00  0.0000000E+00  0.1717510E-03  0.7619142E-02  0.0000000E+00  0.0000000E+00  0.0000000E+00  0.0000000E+00  0.0000000E+00  0.0000000E+00  0.0000000E+00  0.0000000E+00  0.0000000E+00  0.0000000E+00  0.0000000E+00  0.0000000E+00  0.0000000E+00  0.0000000E+00  0.0000000E+00  0.0000000E+00  0.0000000E+00  0.0000000E+00  0.0000000E+00  0.0000000E+00  0.0000000E+00  0.0000000E+00  0.0000000E+00  0.0000000E+00  0.0000000E+00  0.0000000E+00  0.0000000E+00  0.0000000E+00  0.0000000E+00  0.0000000E+00  0.0000000E+00  0.0000000E+00  0.0000000E+00  0.0000000E+00  0.0000000E+00  0.0000000E+00  0.0000000E+00  0.0000000E+00  0.0000000E+00  0.0000000E+00  0.0000000E+00  0.0000000E+00  0.0000000E+00  0.0000000E+00  0.0000000E+00  0.0000000E+00  0.0000000E+00  0.0000000E+00  0.0000000E+00  0.0000000E+00  0.0000000E+00  0.0000000E+00  0.0000000E+00  0.0000000E+00  0.0000000E+00  0.0000000E+00  0.0000000E+00  0.0000000E+00  0.0000000E+00  0.0000000E+00  0.0000000E+00  0.0000000E+00  0.0000000E+00  0.0000000E+00  0.0000000E+00  0.0000000E+00  0.0000000E+00  0.0000000E+00  0.0000000E+00  0.0000000E+00  0.0000000E+00  0.0000000E+00  0.0000000E+00  0.0000000E+00  0.0000000E+00  0.0000000E+00  0.0000000E+00  0.0000000E+00  0.0000000E+00  0.0000000E+00  0.0000000E+00  0.0000000E+00  0.0000000E+00  0.0000000E+00  0.0000000E+00  0.0000000E+00  0.0000000E+00  0.0000000E+00  0.0000000E+00  0.0000000E+00  0.0000000E+00  0.0000000E+00  0.0000000E+00  0.0000000E+00  0.0000000E+00  0.0000000E+00  0.0000000E+00  0.0000000E+00  0.0000000E+00  0.0000000E+00  0.0000000E+00  0.0000000E+00  0.0000000E+00  0.0000000E+00  0.0000000E+00  0.0000000E+00  0.0000000E+00  0.0000000E+00  0.0000000E+00  0.0000000E+00  0.0000000E+00  0.0000000E+00  0.0000000E+00  0.0000000E+00  0.0000000E+00  0.0000000E+00  0.0000000E+00  0.0000000E+00  0.0000000E+00  0.0000000E+00  0.0000000E+00  0.0000000E+00  0.0000000E+00  0.0000000E+00  0.0000000E+00  0.0000000E+00  0.0000000E+00  0.0000000E+00  0.0000000E+00  0.0000000E+00  0.0000000E+00  0.0000000E+00  0.0000000E+00  0.0000000E+00  0.0000000E+00  0.0000000E+00  0.0000000E+00  0.0000000E+00  0.0000000E+00  0.0000000E+00  0.0000000E+00  0.0000000E+00  0.0000000E+00  0.0000000E+00  0.0000000E+00  0.0000000E+00  0.0000000E+00  0.0000000E+00  0.0000000E+00  0.0000000E+00  0.0000000E+00  0.0000000E+00  0.0000000E+00  0.0000000E+00  0.0000000E+00  0.0000000E+00  0.0000000E+00  0.0000000E+00  0.0000000E+00  0.0000000E+00  0.0000000E+00  0.0000000E+00  0.0000000E+00  0.0000000E+00  0.0000000E+00  0.0000000E+00  0.0000000E+00  0.0000000E+00  0.0000000E+00  0.0000000E+00  0.0000000E+00  0.0000000E+00  0.0000000E+00  0.0000000E+00  0.0000000E+00  0.0000000E+00  0.0000000E+00  0.0000000E+00  0.0000000E+00  0.0000000E+00  0.0000000E+00  0.0000000E+00
  0.9299996E+00  0.0000000E+00  0.0000000E+00  0.0000000E+00  0.0000000E+00  0.0000000E+00  0.0000000E+00  0.0000000E+00  0.0000000E+00  0.0000000E+00  0.0000000E+00  0.0000000E+00  0.0000000E+00  0.0000000E+00  0.0000000E+00  0.0000000E+00  0.0000000E+00  0.2020672E-03  0.8964014E-02  0.0000000E+00  0.0000000E+00  0.0000000E+00  0.0000000E+00  0.0000000E+00  0.0000000E+00  0.0000000E+00  0.0000000E+00  0.0000000E+00  0.0000000E+00  0.0000000E+00  0.0000000E+00  0.0000000E+00  0.0000000E+00  0.0000000E+00  0.0000000E+00  0.0000000E+00  0.0000000E+00  0.0000000E+00  0.0000000E+00  0.0000000E+00  0.0000000E+00  0.0000000E+00  0.0000000E+00  0.0000000E+00  0.0000000E+00  0.0000000E+00  0.0000000E+00  0.0000000E+00  0.0000000E+00  0.0000000E+00  0.0000000E+00  0.0000000E+00  0.0000000E+00  0.0000000E+00  0.0000000E+00  0.0000000E+00  0.0000000E+00  0.0000000E+00  0.0000000E+00  0.0000000E+00  0.0000000E+00  0.2698283E-07  0.2394000E-05  0.0000000E+00  0.0000000E+00  0.0000000E+00  0.0000000E+00  0.0000000E+00  0.0000000E+00  0.0000000E+00  0.0000000E+00  0.0000000E+00  0.0000000E+00  0.0000000E+00  0.0000000E+00  0.0000000E+00  0.0000000E+00  0.0000000E+00  0.0000000E+00  0.0000000E+00  0.0000000E+00  0.0000000E+00  0.0000000E+00  0.0000000E+00  0.0000000E+00  0.0000000E+00  0.0000000E+00  0.0000000E+00  0.0000000E+00  0.0000000E+00  0.0000000E+00  0.0000000E+00  0.0000000E+00  0.0000000E+00  0.0000000E+00  0.0000000E+00  0.0000000E+00  0.0000000E+00  0.0000000E+00  0.0000000E+00  0.0000000E+00  0.0000000E+00  0.0000000E+00  0.0000000E+00  0.0000000E+00  0.0000000E+00  0.0000000E+00  0.0000000E+00  0.0000000E+00  0.0000000E+00  0.0000000E+00  0.0000000E+00  0.0000000E+00  0.0000000E+00  0.0000000E+00  0.0000000E+00  0.0000000E+00  0.0000000E+00  0.0000000E+00  0.0000000E+00  0.0000000E+00  0.0000000E+00  0.0000000E+00  0.0000000E+00  0.0000000E+00  0.0000000E+00  0.0000000E+00  0.0000000E+00  0.0000000E+00  0.0000000E+00  0.0000000E+00  0.0000000E+00  0.0000000E+00  0.0000000E+00  0.0000000E+00  0.0000000E+00  0.0000000E+00  0.0000000E+00  0.0000000E+00  0.0000000E+00  0.0000000E+00  0.0000000E+00  0.0000000E+00  0.0000000E+00  0.0000000E+00  0.0000000E+00  0.0000000E+00  0.0000000E+00  0.0000000E+00  0.0000000E+00  0.0000000E+00  0.0000000E+00  0.0000000E+00  0.0000000E+00  0.0000000E+00  0.0000000E+00  0.0000000E+00  0.0000000E+00  0.0000000E+00  0.0000000E+00  0.0000000E+00  0.0000000E+00  0.0000000E+00  0.0000000E+00  0.0000000E+00  0.0000000E+00  0.0000000E+00  0.0000000E+00  0.0000000E+00  0.0000000E+00  0.0000000E+00  0.0000000E+00  0.0000000E+00  0.0000000E+00  0.0000000E+00  0.0000000E+00  0.0000000E+00  0.0000000E+00  0.0000000E+00  0.0000000E+00  0.0000000E+00  0.0000000E+00  0.0000000E+00  0.0000000E+00  0.0000000E+00  0.0000000E+00  0.0000000E+00  0.0000000E+00  0.0000000E+00  0.0000000E+00  0.0000000E+00  0.0000000E+00  0.0000000E+00  0.0000000E+00  0.0000000E+00  0.0000000E+00  0.0000000E+00  0.0000000E+00  0.0000000E+00  0.0000000E+00  0.0000000E+00
  0.9599996E+00  0.0000000E+00  0.0000000E+00  0.0000000E+00  0.0000000E+00  0.0000000E+00  0.0000000E+00  0.0000000E+00  0.0000000E+00  0.0000000E+00  0.0000000E+00  0.0000000E+00  0.0000000E+00  0.0000000E+00  0.0000000E+00  0.0000000E+00  0.0000000E+00  0.2325247E-03  0.1031515E-01  0.0000000E+00  0.0000000E+00  0.0000000E+00  0.0000000E+00  0.0000000E+00  0.0000000E+00  0.0000000E+00  0.0000000E+00  0.0000000E+00  0.0000000E+00  0.0000000E+00  0.0000000E+00  0.0000000E+00  0.0000000E+00  0.0000000E+00  0.0000000E+00  0.0000000E+00  0.0000000E+00  0.0000000E+00  0.0000000E+00  0.0000000E+00  0.0000000E+00  0.0000000E+00  0.0000000E+00  0.0000000E+00  0.0000000E+00  0.0000000E+00  0.0000000E+00  0.0000000E+00  0.0000000E+00  0.0000000E+00  0.0000000E+00  0.0000000E+00  0.0000000E+00  0.0000000E+00  0.0000000E+00  0.0000000E+00  0.0000000E+00  0.0000000E+00  0.0000000E+00  0.0000000E+00  0.0000000E+00  0.5394539E-07  0.4786201E-05  0.0000000E+00  0.0000000E+00  0.0000000E+00  0.0000000E+00  0.0000000E+00  0.0000000E+00  0.0000000E+00  0.0000000E+00  0.0000000E+00  0.0000000E+00  0.0000000E+00  0.0000000E+00  0.0000000E+00  0.0000000E+00  0.0000000E+00  0.0000000E+00  0.0000000E+00  0.0000000E+00  0.0000000E+00  0.0000000E+00  0.0000000E+00  0.0000000E+00  0.0000000E+00  0.0000000E+00  0.0000000E+00  0.0000000E+00  0.0000000E+00  0.0000000E+00  0.0000000E+00  0.0000000E+00  0.0000000E+00  0.0000000E+00  0.0000000E+00  0.0000000E+00  0.0000000E+00  0.0000000E+00  0.0000000E+00  0.0000000E+00  0.0000000E+00  0.0000000E+00  0.0000000E+00  0.0000000E+00  0.0000000E+00  0.0000000E+00  0.0000000E+00  0.0000000E+00  0.0000000E+00  0.0000000E+00  0.0000000E+00  0.0000000E+00  0.0000000E+00  0.0000000E+00  0.0000000E+00  0.0000000E+00  0.0000000E+00  0.0000000E+00  0.0000000E+00  0.0000000E+00  0.0000000E+00  0.0000000E+00  0.0000000E+00  0.0000000E+00  0.0000000E+00  0.0000000E+00  0.0000000E+00  0.0000000E+00  0.0000000E+00  0.0000000E+00  0.0000000E+00  0.0000000E+00  0.0000000E+00  0.0000000E+00  0.0000000E+00  0.0000000E+00  0.0000000E+00  0.0000000E+00  0.0000000E+00  0.0000000E+00  0.0000000E+00  0.0000000E+00  0.0000000E+00  0.0000000E+00  0.0000000E+00  0.0000000E+00  0.0000000E+00  0.0000000E+00  0.0000000E+00  0.0000000E+00  0.0000000E+00  0.0000000E+00  0.0000000E+00  0.0000000E+00  0.0000000E+00  0.0000000E+00  0.0000000E+00  0.0000000E+00  0.0000000E+00  0.0000000E+00  0.0000000E+00  0.0000000E+00  0.0000000E+00  0.0000000E+00  0.0000000E+00  0.0000000E+00  0.0000000E+00  0.0000000E+00  0.0000000E+00  0.0000000E+00  0.0000000E+00  0.0000000E+00  0.0000000E+00  0.0000000E+00  0.0000000E+00  0.0000000E+00  0.0000000E+00  0.0000000E+00  0.0000000E+00  0.0000000E+00  0.0000000E+00  0.0000000E+00  0.0000000E+00  0.0000000E+00  0.0000000E+00  0.0000000E+00  0.0000000E+00  0.0000000E+00  0.0000000E+00  0.0000000E+00  0.0000000E+00  0.0000000E+00  0.0000000E+00  0.0000000E+00  0.0000000E+00  0.0000000E+00  0.0000000E+00  0.0000000E+00  0.0000000E+00  0.0000000E+00
  0.9899995E+00  0.0000000E+00  0.0000000E+00  0.0000000E+00  0.0000000E+00  0.0000000E+00  0.0000000E+00  0.0000000E+00  0.0000000E+00  0.0000000E+00  0.0000000E+00  0.0000000E+00  0.0000000E+00  0.0000000E+00  0.0000000E+00  0.0000000E+00  0.0000000E+00  0.2616139E-03  0.1160560E-01  0.0000000E+00  0.0000000E+00  0.0000000E+00  0.0000000E+00  0.0000000E+00  0.0000000E+00  0.0000000E+00  0.0000000E+00  0.0000000E+00  0.0000000E+00  0.0000000E+00  0.0000000E+00  0.0000000E+00  0.0000000E+00  0.0000000E+00  0.0000000E+00  0.0000000E+00  0.0000000E+00  0.0000000E+00  0.0000000E+00  0.0000000E+00  0.0000000E+00  0.0000000E+00  0.0000000E+00  0.0000000E+00  0.0000000E+00  0.0000000E+00  0.0000000E+00  0.0000000E+00  0.0000000E+00  0.0000000E+00  0.0000000E+00  0.0000000E+00  0.0000000E+00  0.0000000E+00  0.0000000E+00  0.0000000E+00  0.0000000E+00  0.0000000E+00  0.0000000E+00  0.0000000E+00  0.0000000E+00  0.1186958E-06  0.1053106E-04  0.0000000E+00  0.0000000E+00  0.0000000E+00  0.0000000E+00  0.0000000E+00  0.0000000E+00  0.0000000E+00  0.0000000E+00  0.0000000E+00  0.0000000E+00  0.0000000E+00  0.0000000E+00  0.0000000E+00  0.0000000E+00  0.0000000E+00  0.0000000E+00  0.0000000E+00  0.0000000E+00  0.0000000E+00  0.0000000E+00  0.0000000E+00  0.0000000E+00  0.0000000E+00  0.0000000E+00  0.0000000E+00  0.0000000E+00  0.0000000E+00  0.0000000E+00  0.0000000E+00  0.0000000E+00  0.0000000E+00  0.0000000E+00  0.0000000E+00  0.0000000E+00  0.0000000E+00  0.0000000E+00  0.0000000E+00  0.0000000E+00  0.0000000E+00  0.0000000E+00  0.0000000E+00  0.0000000E+00  0.0000000E+00  0.0000000E+00  0.0000000E+00  0.0000000E+00  0.0000000E+00  0.0000000E+00  0.0000000E+00  0.0000000E+00  0.0000000E+00  0.0000000E+00  0.0000000E+00  0.0000000E+00  0.0000000E+00  0.0000000E+00  0.0000000E+00  0.0000000E+00  0.0000000E+00  0.0000000E+00  0.0000000E+00  0.0000000E+00  0.0000000E+00  0.0000000E+00  0.0000000E+00  0.0000000E+00  0.0000000E+00  0.0000000E+00  0.0000000E+00  0.0000000E+00  0.0000000E+00  0.0000000E+00  0.0000000E+00  0.0000000E+00  0.0000000E+00  0.0000000E+00  0.0000000E+00  0.0000000E+00  0.0000000E+00  0.0000000E+00  0.0000000E+00  0.0000000E+00  0.0000000E+00  0.0000000E+00  0.0000000E+00  0.0000000E+00  0.0000000E+00  0.0000000E+00  0.0000000E+00  0.0000000E+00  0.0000000E+00  0.0000000E+00  0.0000000E+00  0.0000000E+00  0.0000000E+00  0.0000000E+00  0.0000000E+00  0.0000000E+00  0.0000000E+00  0.0000000E+00  0.0000000E+00  0.0000000E+00  0.0000000E+00  0.0000000E+00  0.0000000E+00  0.0000000E+00  0.0000000E+00  0.0000000E+00  0.0000000E+00  0.0000000E+00  0.0000000E+00  0.0000000E+00  0.0000000E+00  0.0000000E+00  0.0000000E+00  0.0000000E+00  0.0000000E+00  0.0000000E+00  0.0000000E+00  0.0000000E+00  0.0000000E+00  0.0000000E+00  0.0000000E+00  0.0000000E+00  0.0000000E+00  0.0000000E+00  0.0000000E+00  0.0000000E+00  0.0000000E+00  0.0000000E+00  0.0000000E+00  0.0000000E+00  0.0000000E+00  0.0000000E+00  0.0000000E+00  0.0000000E+00  0.0000000E+00  0.0000000E+00
  0.1020000E+01  0.0000000E+00  0.0000000E+00  0.3878251E-07  0.1939125E-07  0.0000000E+00  0.0000000E+00  0.0000000E+00  0.0000000E+00  0.0000000E+00  0.0000000E+00  0.0000000E+00  0.0000000E+00  0.0000000E+00  0.0000000E+00  0.0000000E+00  0.0000000E+00  0.2848682E-03  0.1263719E-01  0.0000000E+00  0.0000000E+00  0.0000000E+00  0.0000000E+00  0.0000000E+00  0.0000000E+00  0.0000000E+00  0.0000000E+00  0.0000000E+00  0.0000000E+00  0.0000000E+00  0.0000000E+00  0.0000000E+00  0.0000000E+00  0.0000000E+00  0.0000000E+00  0.0000000E+00  0.0000000E+00  0.0000000E+00  0.0000000E+00  0.0000000E+00  0.0000000E+00  0.0000000E+00  0.0000000E+00  0.0000000E+00  0.0000000E+00  0.0000000E+00  0.0000000E+00  0.0000000E+00  0.0000000E+00  0.0000000E+00  0.0000000E+00  0.0000000E+00  0.0000000E+00  0.0000000E+00  0.0000000E+00  0.0000000E+00  0.0000000E+00  0.0000000E+00  0.0000000E+00  0.0000000E+00  0.0000000E+00  0.2533324E-06  0.2247644E-04  0.0000000E+00  0.0000000E+00  0.0000000E+00  0.0000000E+00  0.0000000E+00  0.0000000E+00  0.0000000E+00  0.0000000E+00  0.0000000E+00  0.0000000E+00  0.5363480E-08  0.4069894E-06  0.0000000E+00  0.0000000E+00  0.0000000E+00  0.0000000E+00  0.0000000E+00  0.0000000E+00  0.0000000E+00  0.0000000E+00  0.1072861E-07  0.8141038E-06  0.0000000E+00  0.0000000E+00  0.0000000E+00  0.0000000E+00  0.0000000E+00  0.0000000E+00  0.0000000E+00  0.0000000E+00  0.0000000E+00  0.0000000E+00  0.0000000E+00  0.0000000E+00  0.0000000E+00  0.0000000E+00  0.0000000E+00  0.0000000E+00  0.0000000E+00  0.0000000E+00  0.0000000E+00  0.0000000E+00  0.0000000E+00  0.0000000E+00  0.0000000E+00  0.0000000E+00  0.0000000E+00  0.0000000E+00  0.0000000E+00  0.0000000E+00  0.0000000E+00  0.0000000E+00  0.0000000E+00  0.0000000E+00  0.0000000E+00  0.0000000E+00  0.0000000E+00  0.0000000E+00  0.0000000E+00  0.0000000E+00  0.0000000E+00  0.0000000E+00  0.0000000E+00  0.0000000E+00  0.0000000E+00  0.0000000E+00  0.0000000E+00  0.0000000E+00  0.0000000E+00  0.0000000E+00  0.0000000E+00  0.0000000E+00  0.0000000E+00  0.0000000E+00  0.0000000E+00  0.0000000E+00  0.0000000E+00  0.0000000E+00  0.0000000E+00  0.0000000E+00  0.0000000E+00  0.0000000E+00  0.0000000E+00  0.0000000E+00  0.0000000E+00  0.0000000E+00  0.0000000E+00  0.0000000E+00  0.0000000E+00  0.0000000E+00  0.0000000E+00  0.0000000E+00  0.0000000E+00  0.0000000E+00  0.0000000E+00  0.0000000E+00  0.0000000E+00  0.0000000E+00  0.0000000E+00  0.0000000E+00  0.0000000E+00  0.0000000E+00  0.0000000E+00  0.0000000E+00  0.0000000E+00  0.0000000E+00  0.0000000E+00  0.0000000E+00  0.0000000E+00  0.0000000E+00  0.0000000E+00  0.0000000E+00  0.0000000E+00  0.0000000E+00  0.0000000E+00  0.0000000E+00  0.0000000E+00  0.0000000E+00  0.0000000E+00  0.0000000E+00  0.0000000E+00  0.0000000E+00  0.0000000E+00  0.0000000E+00  0.0000000E+00  0.0000000E+00  0.0000000E+00  0.0000000E+00  0.0000000E+00  0.0000000E+00  0.0000000E+00  0.0000000E+00  0.0000000E+00  0.0000000E+00  0.0000000E+00  0.0000000E+00  0.0000000E+00  0.0000000E+00
  0.1049999E+01  0.0000000E+00  0.0000000E+00  0.5017505E-06  0.2508753E-06  0.0000000E+00  0.0000000E+00  0.0000000E+00  0.0000000E+00  0.0000000E+00  0.0000000E+00  0.0000000E+00  0.0000000E+00  0.0000000E+00  0.0000000E+00  0.0000000E+00  0.0000000E+00  0.3034581E-03  0.1346187E-01  0.0000000E+00  0.0000000E+00  0.0000000E+00  0.0000000E+00  0.0000000E+00  0.0000000E+00  0.0000000E+00  0.0000000E+00  0.0000000E+00  0.0000000E+00  0.0000000E+00  0.0000000E+00  0.0000000E+00  0.0000000E+00  0.0000000E+00  0.0000000E+00  0.0000000E+00  0.0000000E+00  0.0000000E+00  0.0000000E+00  0.0000000E+00  0.0000000E+00  0.0000000E+00  0.0000000E+00  0.0000000E+00  0.0000000E+00  0.0000000E+00  0.0000000E+00  0.0000000E+00  0.0000000E+00  0.0000000E+00  0.0000000E+00  0.0000000E+00  0.0000000E+00  0.0000000E+00  0.0000000E+00  0.0000000E+00  0.0000000E+00  0.0000000E+00  0.0000000E+00  0.5414839E-08  0.4804212E-06  0.5768469E-06  0.5117964E-04  0.0000000E+00  0.0000000E+00  0.0000000E+00  0.0000000E+00  0.0000000E+00  0.0000000E+00  0.0000000E+00  0.0000000E+00  0.0000000E+00  0.0000000E+00  0.2147679E-07  0.1629693E-05  0.0000000E+00  0.0000000E+00  0.0000000E+00  0.0000000E+00  0.0000000E+00  0.0000000E+00  0.0000000E+00  0.0000000E+00  0.3230886E-07  0.2451648E-05  0.0000000E+00  0.0000000E+00  0.0000000E+00  0.0000000E+00  0.1081034E-07  0.8203058E-06  0.0000000E+00  0.0000000E+00  0.0000000E+00  0.0000000E+00  0.0000000E+00  0.0000000E+00  0.0000000E+00  0.0000000E+00  0.0000000E+00  0.0000000E+00  0.0000000E+00  0.0000000E+00  0.0000000E+00  0.0000000E+00  0.0000000E+00  0.0000000E+00  0.0000000E+00  0.0000000E+00  0.0000000E+00  0.0000000E+00  0.0000000E+00  0.0000000E+00  0.0000000E+00  0.0000000E+00  0.0000000E+00  0.0000000E+00  0.0000000E+00  0.0000000E+00  0.0000000E+00  0.0000000E+00  0.0000000E+00  0.0000000E+00  0.0000000E+00  0.0000000E+00  0.0000000E+00  0.0000000E+00  0.0000000E+00  0.0000000E+00  0.0000000E+00  0.0000000E+00  0.0000000E+00  0.0000000E+00  0.0000000E+00  0.0000000E+00  0.0000000E+00  0.0000000E+00  0.0000000E+00  0.0000000E+00  0.0000000E+00  0.0000000E+00  0.0000000E+00  0.0000000E+00  0.0000000E+00  0.0000000E+00  0.0000000E+00  0.0000000E+00  0.0000000E+00  0.0000000E+00  0.0000000E+00  0.0000000E+00  0.0000000E+00  0.0000000E+00  0.0000000E+00  0.0000000E+00  0.0000000E+00  0.0000000E+00  0.0000000E+00  0.0000000E+00  0.0000000E+00  0.0000000E+00  0.0000000E+00  0.0000000E+00  0.0000000E+00  0.0000000E+00  0.0000000E+00  0.0000000E+00  0.0000000E+00  0.0000000E+00  0.0000000E+00  0.0000000E+00  0.0000000E+00  0.0000000E+00  0.0000000E+00  0.0000000E+00  0.0000000E+00  0.0000000E+00  0.0000000E+00  0.0000000E+00  0.0000000E+00  0.0000000E+00  0.0000000E+00  0.0000000E+00  0.0000000E+00  0.0000000E+00  0.0000000E+00  0.0000000E+00  0.0000000E+00  0.0000000E+00  0.0000000E+00  0.0000000E+00  0.0000000E+00  0.0000000E+00  0.0000000E+00  0.0000000E+00  0.0000000E+00  0.0000000E+00  0.0000000E+00  0.0000000E+00  0.0000000E+00  0.0000000E+00
  0.1079999E+01  0.0000000E+00  0.0000000E+00  0.2163687E-05  0.1081844E-05  0.0000000E+00  0.0000000E+00  0.0000000E+00  0.0000000E+00  0.0000000E+00  0.0000000E+00  0.0000000E+00  0.0000000E+00  0.0000000E+00  0.0000000E+00  0.0000000E+00  0.0000000E+00  0.3185117E-03  0.1412967E-01  0.0000000E+00  0.0000000E+00  0.0000000E+00  0.0000000E+00  0.0000000E+00  0.0000000E+00  0.0000000E+00  0.0000000E+00  0.0000000E+00  0.0000000E+00  0.0000000E+00  0.0000000E+00  0.0000000E+00  0.0000000E+00  0.0000000E+00  0.0000000E+00  0.0000000E+00  0.0000000E+00  0.0000000E+00  0.0000000E+00  0.0000000E+00  0.0000000E+00  0.0000000E+00  0.0000000E+00  0.0000000E+00  0.0000000E+00  0.0000000E+00  0.0000000E+00  0.0000000E+00  0.0000000E+00  0.0000000E+00  0.0000000E+00  0.0000000E+00  0.0000000E+00  0.0000000E+00  0.0000000E+00  0.0000000E+00  0.0000000E+00  0.0000000E+00  0.0000000E+00  0.1620094E-07  0.1437397E-05  0.1363737E-05  0.1209950E-03  0.0000000E+00  0.0000000E+00  0.0000000E+00  0.0000000E+00  0.0000000E+00  0.0000000E+00  0.0000000E+00  0.0000000E+00  0.0000000E+00  0.0000000E+00  0.2261413E-06  0.1715996E-04  0.0000000E+00  0.0000000E+00  0.0000000E+00  0.0000000E+00  0.0000000E+00  0.0000000E+00  0.0000000E+00  0.0000000E+00  0.1668852E-06  0.1266351E-04  0.0000000E+00  0.0000000E+00  0.0000000E+00  0.0000000E+00  0.2703173E-07  0.2051210E-05  0.0000000E+00  0.0000000E+00  0.0000000E+00  0.0000000E+00  0.0000000E+00  0.0000000E+00  0.0000000E+00  0.0000000E+00  0.0000000E+00  0.0000000E+00  0.0000000E+00  0.0000000E+00  0.0000000E+00  0.0000000E+00  0.0000000E+00  0.0000000E+00  0.0000000E+00  0.0000000E+00  0.0000000E+00  0.0000000E+00  0.0000000E+00  0.0000000E+00  0.0000000E+00  0.0000000E+00  0.0000000E+00  0.0000000E+00  0.0000000E+00  0.0000000E+00  0.0000000E+00  0.0000000E+00  0.0000000E+00  0.0000000E+00  0.0000000E+00  0.0000000E+00  0.0000000E+00  0.0000000E+00  0.0000000E+00  0.0000000E+00  0.0000000E+00  0.0000000E+00  0.0000000E+00  0.0000000E+00  0.0000000E+00  0.0000000E+00  0.0000000E+00  0.0000000E+00  0.0000000E+00  0.0000000E+00  0.0000000E+00  0.0000000E+00  0.0000000E+00  0.0000000E+00  0.0000000E+00  0.0000000E+00  0.0000000E+00  0.0000000E+00  0.0000000E+00  0.0000000E+00  0.0000000E+00  0.0000000E+00  0.0000000E+00  0.0000000E+00  0.0000000E+00  0.0000000E+00  0.0000000E+00  0.0000000E+00  0.0000000E+00  0.0000000E+00  0.0000000E+00  0.0000000E+00  0.0000000E+00  0.0000000E+00  0.0000000E+00  0.0000000E+00  0.0000000E+00  0.0000000E+00  0.0000000E+00  0.0000000E+00  0.0000000E+00  0.0000000E+00  0.0000000E+00  0.0000000E+00  0.0000000E+00  0.0000000E+00  0.0000000E+00  0.0000000E+00  0.0000000E+00  0.0000000E+00  0.0000000E+00  0.0000000E+00  0.0000000E+00  0.0000000E+00  0.0000000E+00  0.0000000E+00  0.0000000E+00  0.0000000E+00  0.0000000E+00  0.0000000E+00  0.0000000E+00  0.0000000E+00  0.0000000E+00  0.0000000E+00  0.0000000E+00  0.0000000E+00  0.0000000E+00  0.0000000E+00  0.0000000E+00  0.0000000E+00  0.0000000E+00  0.0000000E+00
  0.1109999E+01  0.0000000E+00  0.0000000E+00  0.1023671E-04  0.5118354E-05  0.0000000E+00  0.0000000E+00  0.0000000E+00  0.0000000E+00  0.0000000E+00  0.0000000E+00  0.0000000E+00  0.0000000E+00  0.0000000E+00  0.0000000E+00  0.0000000E+00  0.0000000E+00  0.3280115E-03  0.1455110E-01  0.0000000E+00  0.0000000E+00  0.0000000E+00  0.0000000E+00  0.0000000E+00  0.0000000E+00  0.0000000E+00  0.0000000E+00  0.0000000E+00  0.0000000E+00  0.0000000E+00  0.0000000E+00  0.0000000E+00  0.0000000E+00  0.0000000E+00  0.0000000E+00  0.0000000E+00  0.0000000E+00  0.0000000E+00  0.0000000E+00  0.0000000E+00  0.0000000E+00  0.0000000E+00  0.0000000E+00  0.0000000E+00  0.0000000E+00  0.0000000E+00  0.0000000E+00  0.0000000E+00  0.0000000E+00  0.0000000E+00  0.0000000E+00  0.0000000E+00  0.0000000E+00  0.0000000E+00  0.0000000E+00  0.0000000E+00  0.0000000E+00  0.0000000E+00  0.0000000E+00  0.4849326E-07  0.4302471E-05  0.2733654E-05  0.2425382E-03  0.0000000E+00  0.0000000E+00  0.0000000E+00  0.0000000E+00  0.0000000E+00  0.0000000E+00  0.0000000E+00  0.0000000E+00  0.0000000E+00  0.0000000E+00  0.6733976E-06  0.5109848E-04  0.0000000E+00  0.0000000E+00  0.0000000E+00  0.0000000E+00  0.0000000E+00  0.0000000E+00  0.0000000E+00  0.0000000E+00  0.4525896E-06  0.3434322E-04  0.1622948E-07  0.2463037E-05  0.0000000E+00  0.0000000E+00  0.1511061E-06  0.1146617E-04  0.0000000E+00  0.0000000E+00  0.0000000E+00  0.0000000E+00  0.0000000E+00  0.0000000E+00  0.0000000E+00  0.0000000E+00  0.0000000E+00  0.0000000E+00  0.0000000E+00  0.0000000E+00  0.0000000E+00  0.0000000E+00  0.0000000E+00  0.0000000E+00  0.0000000E+00  0.0000000E+00  0.0000000E+00  0.0000000E+00  0.0000000E+00  0.0000000E+00  0.0000000E+00  0.0000000E+00  0.0000000E+00  0.0000000E+00  0.0000000E+00  0.0000000E+00  0.0000000E+00  0.0000000E+00  0.0000000E+00  0.0000000E+00  0.0000000E+00  0.0000000E+00  0.0000000E+00  0.0000000E+00  0.0000000E+00  0.0000000E+00  0.0000000E+00  0.0000000E+00  0.0000000E+00  0.0000000E+00  0.0000000E+00  0.0000000E+00  0.0000000E+00  0.0000000E+00  0.0000000E+00  0.0000000E+00  0.0000000E+00  0.0000000E+00  0.0000000E+00  0.0000000E+00  0.0000000E+00  0.0000000E+00  0.0000000E+00  0.0000000E+00  0.0000000E+00  0.0000000E+00  0.0000000E+00  0.0000000E+00  0.0000000E+00  0.0000000E+00  0.0000000E+00  0.0000000E+00  0.0000000E+00  0.0000000E+00  0.0000000E+00  0.0000000E+00  0.0000000E+00  0.0000000E+00  0.0000000E+00  0.0000000E+00  0.0000000E+00  0.0000000E+00  0.0000000E+00  0.0000000E+00  0.0000000E+00  0.0000000E+00  0.0000000E+00  0.0000000E+00  0.0000000E+00  0.0000000E+00  0.0000000E+00  0.0000000E+00  0.0000000E+00  0.0000000E+00  0.0000000E+00  0.0000000E+00  0.0000000E+00  0.0000000E+00  0.0000000E+00  0.0000000E+00  0.0000000E+00  0.0000000E+00  0.0000000E+00  0.0000000E+00  0.0000000E+00  0.0000000E+00  0.0000000E+00  0.0000000E+00  0.0000000E+00  0.0000000E+00  0.0000000E+00  0.0000000E+00  0.0000000E+00  0.0000000E+00  0.0000000E+00  0.0000000E+00  0.0000000E+00  0.0000000E+00
  0.1139999E+01  0.0000000E+00  0.0000000E+00  0.3291160E-04  0.1645580E-04  0.0000000E+00  0.0000000E+00  0.0000000E+00  0.0000000E+00  0.0000000E+00  0.0000000E+00  0.0000000E+00  0.0000000E+00  0.0000000E+00  0.0000000E+00  0.0000000E+00  0.0000000E+00  0.3345127E-03  0.1483950E-01  0.0000000E+00  0.0000000E+00  0.0000000E+00  0.0000000E+00  0.0000000E+00  0.0000000E+00  0.0000000E+00  0.0000000E+00  0.2153338E-07  0.5446624E-06  0.0000000E+00  0.0000000E+00  0.0000000E+00  0.0000000E+00  0.0000000E+00  0.0000000E+00  0.0000000E+00  0.0000000E+00  0.0000000E+00  0.0000000E+00  0.0000000E+00  0.0000000E+00  0.3232581E-07  0.2452934E-05  0.0000000E+00  0.0000000E+00  0.0000000E+00  0.0000000E+00  0.3972162E-07  0.3972162E-07  0.0000000E+00  0.0000000E+00  0.0000000E+00  0.0000000E+00  0.0000000E+00  0.0000000E+00  0.0000000E+00  0.0000000E+00  0.0000000E+00  0.0000000E+00  0.1887453E-06  0.1674606E-04  0.5008155E-05  0.4443389E-03  0.0000000E+00  0.0000000E+00  0.0000000E+00  0.0000000E+00  0.0000000E+00  0.0000000E+00  0.0000000E+00  0.0000000E+00  0.0000000E+00  0.0000000E+00  0.2037579E-05  0.1546147E-03  0.0000000E+00  0.0000000E+00  0.0000000E+00  0.0000000E+00  0.0000000E+00  0.0000000E+00  0.0000000E+00  0.0000000E+00  0.1234342E-05  0.9366380E-04  0.2704152E-07  0.4103907E-05  0.0000000E+00  0.0000000E+00  0.5662491E-06  0.4296788E-04  0.0000000E+00  0.0000000E+00  0.0000000E+00  0.0000000E+00  0.0000000E+00  0.0000000E+00  0.0000000E+00  0.0000000E+00  0.0000000E+00  0.0000000E+00  0.0000000E+00  0.0000000E+00  0.0000000E+00  0.0000000E+00  0.0000000E+00  0.0000000E+00  0.0000000E+00  0.0000000E+00  0.0000000E+00  0.0000000E+00  0.0000000E+00  0.0000000E+00  0.0000000E+00  0.0000000E+00  0.0000000E+00  0.0000000E+00  0.0000000E+00  0.0000000E+00  0.0000000E+00  0.0000000E+00  0.0000000E+00  0.0000000E+00  0.0000000E+00  0.0000000E+00  0.0000000E+00  0.0000000E+00  0.0000000E+00  0.0000000E+00  0.0000000E+00  0.0000000E+00  0.0000000E+00  0.0000000E+00  0.0000000E+00  0.0000000E+00  0.0000000E+00  0.0000000E+00  0.0000000E+00  0.0000000E+00  0.0000000E+00  0.0000000E+00  0.0000000E+00  0.0000000E+00  0.0000000E+00  0.0000000E+00  0.0000000E+00  0.0000000E+00  0.0000000E+00  0.0000000E+00  0.0000000E+00  0.0000000E+00  0.0000000E+00  0.0000000E+00  0.0000000E+00  0.0000000E+00  0.0000000E+00  0.0000000E+00  0.0000000E+00  0.0000000E+00  0.0000000E+00  0.0000000E+00  0.0000000E+00  0.0000000E+00  0.0000000E+00  0.0000000E+00  0.0000000E+00  0.0000000E+00  0.0000000E+00  0.0000000E+00  0.0000000E+00  0.0000000E+00  0.0000000E+00  0.0000000E+00  0.0000000E+00  0.0000000E+00  0.0000000E+00  0.0000000E+00  0.0000000E+00  0.0000000E+00  0.0000000E+00  0.0000000E+00  0.0000000E+00  0.0000000E+00  0.0000000E+00  0.0000000E+00  0.0000000E+00  0.0000000E+00  0.0000000E+00  0.0000000E+00  0.0000000E+00  0.0000000E+00  0.0000000E+00  0.0000000E+00  0.0000000E+00  0.0000000E+00  0.0000000E+00  0.0000000E+00  0.0000000E+00  0.0000000E+00  0.0000000E+00  0.0000000E+00
  0.1169999E+01  0.0000000E+00  0.0000000E+00  0.9533790E-04  0.4766895E-04  0.0000000E+00  0.0000000E+00  0.0000000E+00  0.0000000E+00  0.0000000E+00  0.0000000E+00  0.0000000E+00  0.0000000E+00  0.0000000E+00  0.0000000E+00  0.0000000E+00  0.0000000E+00  0.3387062E-03  0.1502553E-01  0.0000000E+00  0.0000000E+00  0.0000000E+00  0.0000000E+00  0.0000000E+00  0.0000000E+00  0.0000000E+00  0.0000000E+00  0.1727547E-06  0.4369634E-05  0.0000000E+00  0.0000000E+00  0.0000000E+00  0.0000000E+00  0.0000000E+00  0.0000000E+00  0.0000000E+00  0.0000000E+00  0.0000000E+00  0.0000000E+00  0.0000000E+00  0.0000000E+00  0.1939554E-06  0.1471764E-04  0.0000000E+00  0.0000000E+00  0.0000000E+00  0.0000000E+00  0.1578430E-06  0.1578430E-06  0.0000000E+00  0.0000000E+00  0.0000000E+00  0.0000000E+00  0.0000000E+00  0.0000000E+00  0.5397925E-08  0.4789205E-06  0.5414919E-08  0.9608566E-06  0.7707266E-06  0.6838124E-04  0.8108389E-05  0.7194012E-03  0.0000000E+00  0.0000000E+00  0.0000000E+00  0.0000000E+00  0.1615202E-07  0.1225641E-05  0.0000000E+00  0.0000000E+00  0.0000000E+00  0.0000000E+00  0.5083281E-05  0.3857274E-03  0.0000000E+00  0.0000000E+00  0.0000000E+00  0.0000000E+00  0.5393783E-08  0.4092888E-06  0.0000000E+00  0.0000000E+00  0.2765448E-05  0.2098466E-03  0.8096754E-07  0.1228789E-04  0.0000000E+00  0.0000000E+00  0.1709499E-05  0.1297195E-03  0.0000000E+00  0.0000000E+00  0.0000000E+00  0.0000000E+00  0.0000000E+00  0.0000000E+00  0.0000000E+00  0.0000000E+00  0.0000000E+00  0.0000000E+00  0.0000000E+00  0.0000000E+00  0.0000000E+00  0.0000000E+00  0.0000000E+00  0.0000000E+00  0.0000000E+00  0.0000000E+00  0.0000000E+00  0.0000000E+00  0.0000000E+00  0.0000000E+00  0.0000000E+00  0.0000000E+00  0.0000000E+00  0.0000000E+00  0.0000000E+00  0.0000000E+00  0.0000000E+00  0.0000000E+00  0.0000000E+00  0.0000000E+00  0.0000000E+00  0.0000000E+00  0.0000000E+00  0.0000000E+00  0.0000000E+00  0.0000000E+00  0.0000000E+00  0.0000000E+00  0.0000000E+00  0.0000000E+00  0.0000000E+00  0.0000000E+00  0.0000000E+00  0.0000000E+00  0.0000000E+00  0.0000000E+00  0.0000000E+00  0.0000000E+00  0.0000000E+00  0.0000000E+00  0.0000000E+00  0.0000000E+00  0.0000000E+00  0.0000000E+00  0.0000000E+00  0.0000000E+00  0.0000000E+00  0.0000000E+00  0.0000000E+00  0.0000000E+00  0.0000000E+00  0.0000000E+00  0.0000000E+00  0.0000000E+00  0.0000000E+00  0.0000000E+00  0.0000000E+00  0.0000000E+00  0.0000000E+00  0.0000000E+00  0.0000000E+00  0.0000000E+00  0.0000000E+00  0.0000000E+00  0.0000000E+00  0.0000000E+00  0.0000000E+00  0.0000000E+00  0.0000000E+00  0.0000000E+00  0.0000000E+00  0.0000000E+00  0.0000000E+00  0.0000000E+00  0.0000000E+00  0.0000000E+00  0.0000000E+00  0.0000000E+00  0.0000000E+00  0.0000000E+00  0.0000000E+00  0.0000000E+00  0.0000000E+00  0.0000000E+00  0.0000000E+00  0.0000000E+00  0.0000000E+00  0.0000000E+00  0.0000000E+00  0.0000000E+00  0.0000000E+00  0.0000000E+00  0.0000000E+00  0.0000000E+00  0.0000000E+00  0.0000000E+00  0.0000000E+00  0.0000000E+00
  0.1199999E+01  0.0000000E+00  0.0000000E+00  0.2424430E-03  0.1212215E-03  0.0000000E+00  0.0000000E+00  0.0000000E+00  0.0000000E+00  0.0000000E+00  0.0000000E+00  0.0000000E+00  0.0000000E+00  0.0000000E+00  0.0000000E+00  0.0000000E+00  0.0000000E+00  0.3411967E-03  0.1513602E-01  0.0000000E+00  0.0000000E+00  0.0000000E+00  0.0000000E+00  0.0000000E+00  0.0000000E+00  0.0000000E+00  0.0000000E+00  0.9164334E-06  0.2318014E-04  0.0000000E+00  0.0000000E+00  0.0000000E+00  0.0000000E+00  0.0000000E+00  0.0000000E+00  0.0000000E+00  0.0000000E+00  0.0000000E+00  0.0000000E+00  0.0000000E+00  0.0000000E+00  0.4744052E-06  0.3599862E-04  0.0000000E+00  0.0000000E+00  0.0000000E+00  0.0000000E+00  0.5433614E-06  0.5433614E-06  0.0000000E+00  0.0000000E+00  0.0000000E+00  0.0000000E+00  0.0000000E+00  0.0000000E+00  0.1615504E-07  0.1433325E-05  0.1613369E-07  0.2862862E-05  0.2345069E-05  0.2080617E-03  0.1214613E-04  0.1077642E-02  0.0000000E+00  0.0000000E+00  0.0000000E+00  0.0000000E+00  0.2688836E-07  0.2040332E-05  0.0000000E+00  0.0000000E+00  0.0000000E+00  0.0000000E+00  0.1175584E-04  0.8920520E-03  0.0000000E+00  0.0000000E+00  0.0000000E+00  0.0000000E+00  0.5393783E-08  0.4092888E-06  0.0000000E+00  0.0000000E+00  0.5901782E-05  0.4478366E-03  0.1565432E-06  0.2375750E-04  0.0000000E+00  0.0000000E+00  0.4653906E-05  0.3531458E-03  0.0000000E+00  0.0000000E+00  0.0000000E+00  0.0000000E+00  0.0000000E+00  0.0000000E+00  0.0000000E+00  0.0000000E+00  0.0000000E+00  0.0000000E+00  0.0000000E+00  0.0000000E+00  0.0000000E+00  0.0000000E+00  0.0000000E+00  0.0000000E+00  0.0000000E+00  0.0000000E+00  0.0000000E+00  0.0000000E+00  0.0000000E+00  0.0000000E+00  0.0000000E+00  0.0000000E+00  0.0000000E+00  0.0000000E+00  0.0000000E+00  0.0000000E+00  0.0000000E+00  0.0000000E+00  0.0000000E+00  0.0000000E+00  0.0000000E+00  0.0000000E+00  0.0000000E+00  0.0000000E+00  0.0000000E+00  0.0000000E+00  0.0000000E+00  0.0000000E+00  0.0000000E+00  0.0000000E+00  0.0000000E+00  0.0000000E+00  0.0000000E+00  0.0000000E+00  0.0000000E+00  0.0000000E+00  0.0000000E+00  0.0000000E+00  0.0000000E+00  0.0000000E+00  0.0000000E+00  0.0000000E+00  0.0000000E+00  0.0000000E+00  0.0000000E+00  0.0000000E+00  0.0000000E+00  0.0000000E+00  0.0000000E+00  0.0000000E+00  0.0000000E+00  0.0000000E+00  0.0000000E+00  0.0000000E+00  0.0000000E+00  0.0000000E+00  0.0000000E+00  0.0000000E+00  0.0000000E+00  0.0000000E+00  0.0000000E+00  0.0000000E+00  0.0000000E+00  0.0000000E+00  0.0000000E+00  0.0000000E+00  0.0000000E+00  0.0000000E+00  0.0000000E+00  0.0000000E+00  0.0000000E+00  0.0000000E+00  0.0000000E+00  0.0000000E+00  0.0000000E+00  0.0000000E+00  0.0000000E+00  0.0000000E+00  0.0000000E+00  0.0000000E+00  0.0000000E+00  0.0000000E+00  0.0000000E+00  0.0000000E+00  0.0000000E+00  0.0000000E+00  0.0000000E+00  0.0000000E+00  0.0000000E+00  0.0000000E+00  0.0000000E+00  0.0000000E+00  0.0000000E+00  0.0000000E+00  0.0000000E+00  0.0000000E+00  0.0000000E+00  0.0000000E+00
  0.1229999E+01  0.0000000E+00  0.0000000E+00  0.5317117E-03  0.2658558E-03  0.0000000E+00  0.0000000E+00  0.0000000E+00  0.0000000E+00  0.0000000E+00  0.0000000E+00  0.0000000E+00  0.0000000E+00  0.0000000E+00  0.0000000E+00  0.0000000E+00  0.0000000E+00  0.3429655E-03  0.1521448E-01  0.0000000E+00  0.0000000E+00  0.0000000E+00  0.0000000E+00  0.0000000E+00  0.0000000E+00  0.0000000E+00  0.0000000E+00  0.2619455E-05  0.6625614E-04  0.0000000E+00  0.0000000E+00  0.0000000E+00  0.0000000E+00  0.0000000E+00  0.0000000E+00  0.0000000E+00  0.0000000E+00  0.0000000E+00  0.0000000E+00  0.0000000E+00  0.0000000E+00  0.1325830E-05  0.1006061E-03  0.0000000E+00  0.0000000E+00  0.0000000E+00  0.0000000E+00  0.1708824E-05  0.1708824E-05  0.0000000E+00  0.0000000E+00  0.0000000E+00  0.0000000E+00  0.0000000E+00  0.0000000E+00  0.1184671E-06  0.1051077E-04  0.5372306E-07  0.9532951E-05  0.6523277E-05  0.5787652E-03  0.1830666E-04  0.1624223E-02  0.0000000E+00  0.0000000E+00  0.0000000E+00  0.0000000E+00  0.5399189E-07  0.4096990E-05  0.0000000E+00  0.0000000E+00  0.0000000E+00  0.0000000E+00  0.2631083E-04  0.1996507E-02  0.0000000E+00  0.0000000E+00  0.0000000E+00  0.0000000E+00  0.2695314E-07  0.2045247E-05  0.1613375E-07  0.2448508E-05  0.1302275E-04  0.9881865E-03  0.4369288E-06  0.6630969E-04  0.0000000E+00  0.0000000E+00  0.1149572E-04  0.8723133E-03  0.0000000E+00  0.0000000E+00  0.0000000E+00  0.0000000E+00  0.0000000E+00  0.0000000E+00  0.0000000E+00  0.0000000E+00  0.0000000E+00  0.0000000E+00  0.0000000E+00  0.0000000E+00  0.0000000E+00  0.0000000E+00  0.0000000E+00  0.0000000E+00  0.0000000E+00  0.0000000E+00  0.0000000E+00  0.0000000E+00  0.0000000E+00  0.0000000E+00  0.0000000E+00  0.0000000E+00  0.0000000E+00  0.0000000E+00  0.0000000E+00  0.0000000E+00  0.0000000E+00  0.0000000E+00  0.0000000E+00  0.0000000E+00  0.0000000E+00  0.0000000E+00  0.0000000E+00  0.0000000E+00  0.0000000E+00  0.0000000E+00  0.0000000E+00  0.0000000E+00  0.0000000E+00  0.0000000E+00  0.0000000E+00  0.0000000E+00  0.0000000E+00  0.0000000E+00  0.0000000E+00  0.0000000E+00  0.0000000E+00  0.0000000E+00  0.0000000E+00  0.0000000E+00  0.0000000E+00  0.0000000E+00  0.0000000E+00  0.0000000E+00  0.0000000E+00  0.0000000E+00  0.0000000E+00  0.0000000E+00  0.0000000E+00  0.0000000E+00  0.0000000E+00  0.0000000E+00  0.0000000E+00  0.0000000E+00  0.0000000E+00  0.0000000E+00  0.0000000E+00  0.0000000E+00  0.0000000E+00  0.0000000E+00  0.0000000E+00  0.0000000E+00  0.0000000E+00  0.0000000E+00  0.0000000E+00  0.0000000E+00  0.0000000E+00  0.0000000E+00  0.0000000E+00  0.0000000E+00  0.0000000E+00  0.0000000E+00  0.0000000E+00  0.0000000E+00  0.0000000E+00  0.0000000E+00  0.0000000E+00  0.0000000E+00  0.0000000E+00  0.0000000E+00  0.0000000E+00  0.0000000E+00  0.0000000E+00  0.0000000E+00  0.0000000E+00  0.0000000E+00  0.0000000E+00  0.0000000E+00  0.0000000E+00  0.0000000E+00  0.0000000E+00  0.0000000E+00  0.0000000E+00  0.0000000E+00  0.0000000E+00  0.0000000E+00  0.0000000E+00  0.0000000E+00
  0.1259999E+01  0.0000000E+00  0.0000000E+00  0.1055025E-02  0.5275124E-03  0.0000000E+00  0.0000000E+00  0.0000000E+00  0.0000000E+00  0.0000000E+00  0.0000000E+00  0.0000000E+00  0.0000000E+00  0.0000000E+00  0.0000000E+00  0.0000000E+00  0.0000000E+00  0.3439681E-03  0.1525896E-01  0.0000000E+00  0.0000000E+00  0.0000000E+00  0.0000000E+00  0.0000000E+00  0.0000000E+00  0.0000000E+00  0.0000000E+00  0.6748493E-05  0.1706954E-03  0.0000000E+00  0.0000000E+00  0.0000000E+00  0.0000000E+00  0.0000000E+00  0.0000000E+00  0.0000000E+00  0.0000000E+00  0.0000000E+00  0.0000000E+00  0.0000000E+00  0.0000000E+00  0.3234632E-05  0.2454490E-03  0.0000000E+00  0.0000000E+00  0.0000000E+00  0.0000000E+00  0.5892871E-05  0.5892871E-05  0.0000000E+00  0.0000000E+00  0.0000000E+00  0.0000000E+00  0.0000000E+00  0.0000000E+00  0.2693816E-06  0.2390037E-04  0.9686521E-07  0.1718836E-04  0.1460271E-04  0.1295597E-02  0.2633873E-04  0.2336853E-02  0.0000000E+00  0.0000000E+00  0.0000000E+00  0.0000000E+00  0.1187057E-06  0.9007580E-05  0.0000000E+00  0.0000000E+00  0.0000000E+00  0.0000000E+00  0.5432737E-04  0.4122446E-02  0.0000000E+00  0.0000000E+00  0.0000000E+00  0.0000000E+00  0.8613284E-07  0.6535896E-05  0.3767919E-07  0.5718313E-05  0.2672505E-04  0.2027939E-02  0.7983218E-06  0.1211558E-03  0.0000000E+00  0.0000000E+00  0.2579856E-04  0.1957636E-02  0.0000000E+00  0.0000000E+00  0.0000000E+00  0.0000000E+00  0.0000000E+00  0.0000000E+00  0.0000000E+00  0.0000000E+00  0.0000000E+00  0.0000000E+00  0.0000000E+00  0.0000000E+00  0.0000000E+00  0.0000000E+00  0.0000000E+00  0.0000000E+00  0.0000000E+00  0.0000000E+00  0.0000000E+00  0.0000000E+00  0.0000000E+00  0.0000000E+00  0.0000000E+00  0.0000000E+00  0.0000000E+00  0.0000000E+00  0.0000000E+00  0.0000000E+00  0.0000000E+00  0.0000000E+00  0.0000000E+00  0.0000000E+00  0.0000000E+00  0.0000000E+00  0.0000000E+00  0.0000000E+00  0.0000000E+00  0.0000000E+00  0.0000000E+00  0.0000000E+00  0.0000000E+00  0.0000000E+00  0.0000000E+00  0.0000000E+00  0.0000000E+00  0.0000000E+00  0.0000000E+00  0.0000000E+00  0.0000000E+00  0.0000000E+00  0.0000000E+00  0.0000000E+00  0.0000000E+00  0.0000000E+00  0.0000000E+00  0.0000000E+00  0.0000000E+00  0.0000000E+00  0.0000000E+00  0.0000000E+00  0.0000000E+00  0.0000000E+00  0.0000000E+00  0.0000000E+00  0.0000000E+00  0.0000000E+00  0.0000000E+00  0.0000000E+00  0.0000000E+00  0.0000000E+00  0.0000000E+00  0.0000000E+00  0.0000000E+00  0.0000000E+00  0.0000000E+00  0.0000000E+00  0.0000000E+00  0.0000000E+00  0.0000000E+00  0.0000000E+00  0.0000000E+00  0.0000000E+00  0.0000000E+00  0.0000000E+00  0.0000000E+00  0.0000000E+00  0.0000000E+00  0.0000000E+00  0.0000000E+00  0.0000000E+00  0.0000000E+00  0.0000000E+00  0.0000000E+00  0.0000000E+00  0.0000000E+00  0.0000000E+00  0.0000000E+00  0.0000000E+00  0.0000000E+00  0.0000000E+00  0.0000000E+00  0.0000000E+00  0.0000000E+00  0.0000000E+00  0.0000000E+00  0.0000000E+00  0.0000000E+00  0.0000000E+00  0.0000000E+00  0.0000000E+00
  0.1289999E+01  0.0000000E+00  0.0000000E+00  0.1972017E-02  0.9860086E-03  0.0000000E+00  0.0000000E+00  0.0000000E+00  0.0000000E+00  0.0000000E+00  0.0000000E+00  0.0000000E+00  0.0000000E+00  0.0000000E+00  0.0000000E+00  0.0000000E+00  0.0000000E+00  0.3447116E-03  0.1529194E-01  0.0000000E+00  0.0000000E+00  0.0000000E+00  0.0000000E+00  0.0000000E+00  0.0000000E+00  0.0000000E+00  0.0000000E+00  0.1523248E-04  0.3852881E-03  0.0000000E+00  0.0000000E+00  0.0000000E+00  0.0000000E+00  0.0000000E+00  0.0000000E+00  0.0000000E+00  0.0000000E+00  0.0000000E+00  0.0000000E+00  0.0000000E+00  0.0000000E+00  0.6437372E-05  0.4884780E-03  0.0000000E+00  0.0000000E+00  0.0000000E+00  0.0000000E+00  0.1617720E-04  0.1617720E-04  0.0000000E+00  0.0000000E+00  0.0000000E+00  0.0000000E+00  0.0000000E+00  0.0000000E+00  0.5173769E-06  0.4590327E-04  0.2585677E-06  0.4588184E-04  0.2965982E-04  0.2631511E-02  0.3706124E-04  0.3288187E-02  0.0000000E+00  0.0000000E+00  0.0000000E+00  0.0000000E+00  0.1994920E-06  0.1513776E-04  0.0000000E+00  0.0000000E+00  0.0000000E+00  0.0000000E+00  0.1059019E-03  0.8036003E-02  0.0000000E+00  0.0000000E+00  0.0000000E+00  0.0000000E+00  0.2047389E-06  0.1553591E-04  0.1995072E-06  0.3027784E-04  0.5218081E-04  0.3959563E-02  0.1607441E-05  0.2439503E-03  0.0000000E+00  0.0000000E+00  0.5370112E-04  0.4074926E-02  0.0000000E+00  0.0000000E+00  0.0000000E+00  0.0000000E+00  0.0000000E+00  0.0000000E+00  0.0000000E+00  0.0000000E+00  0.0000000E+00  0.0000000E+00  0.0000000E+00  0.0000000E+00  0.0000000E+00  0.0000000E+00  0.0000000E+00  0.0000000E+00  0.0000000E+00  0.0000000E+00  0.0000000E+00  0.0000000E+00  0.0000000E+00  0.0000000E+00  0.0000000E+00  0.0000000E+00  0.0000000E+00  0.0000000E+00  0.0000000E+00  0.0000000E+00  0.0000000E+00  0.0000000E+00  0.0000000E+00  0.0000000E+00  0.0000000E+00  0.0000000E+00  0.0000000E+00  0.0000000E+00  0.0000000E+00  0.0000000E+00  0.0000000E+00  0.0000000E+00  0.0000000E+00  0.0000000E+00  0.0000000E+00  0.0000000E+00  0.0000000E+00  0.0000000E+00  0.0000000E+00  0.0000000E+00  0.0000000E+00  0.0000000E+00  0.0000000E+00  0.0000000E+00  0.0000000E+00  0.0000000E+00  0.0000000E+00  0.0000000E+00  0.0000000E+00  0.0000000E+00  0.0000000E+00  0.0000000E+00  0.0000000E+00  0.0000000E+00  0.0000000E+00  0.0000000E+00  0.0000000E+00  0.0000000E+00  0.0000000E+00  0.0000000E+00  0.0000000E+00  0.0000000E+00  0.0000000E+00  0.0000000E+00  0.0000000E+00  0.0000000E+00  0.0000000E+00  0.0000000E+00  0.0000000E+00  0.0000000E+00  0.0000000E+00  0.0000000E+00  0.0000000E+00  0.0000000E+00  0.0000000E+00  0.0000000E+00  0.0000000E+00  0.0000000E+00  0.0000000E+00  0.0000000E+00  0.0000000E+00  0.0000000E+00  0.0000000E+00  0.0000000E+00  0.0000000E+00  0.0000000E+00  0.0000000E+00  0.0000000E+00  0.0000000E+00  0.0000000E+00  0.0000000E+00  0.0000000E+00  0.0000000E+00  0.0000000E+00  0.0000000E+00  0.0000000E+00  0.0000000E+00  0.0000000E+00  0.0000000E+00  0.0000000E+00  0.0000000E+00  0.0000000E+00
  0.1319999E+01  0.0000000E+00  0.0000000E+00  0.3426694E-02  0.1713347E-02  0.0000000E+00  0.0000000E+00  0.0000000E+00  0.0000000E+00  0.0000000E+00  0.0000000E+00  0.0000000E+00  0.0000000E+00  0.0000000E+00  0.0000000E+00  0.0000000E+00  0.0000000E+00  0.3451428E-03  0.1531107E-01  0.0000000E+00  0.0000000E+00  0.0000000E+00  0.0000000E+00  0.0000000E+00  0.0000000E+00  0.0000000E+00  0.0000000E+00  0.3099363E-04  0.7839485E-03  0.0000000E+00  0.0000000E+00  0.0000000E+00  0.0000000E+00  0.0000000E+00  0.0000000E+00  0.0000000E+00  0.0000000E+00  0.0000000E+00  0.0000000E+00  0.0000000E+00  0.0000000E+00  0.1227111E-04  0.9311513E-03  0.0000000E+00  0.0000000E+00  0.0000000E+00  0.0000000E+00  0.4416681E-04  0.4416681E-04  0.0000000E+00  0.0000000E+00  0.0000000E+00  0.0000000E+00  0.0000000E+00  0.0000000E+00  0.1062112E-05  0.9423387E-04  0.6571150E-06  0.1166025E-03  0.5665163E-04  0.5026307E-02  0.4978842E-04  0.4417382E-02  0.0000000E+00  0.0000000E+00  0.0000000E+00  0.0000000E+00  0.3501858E-06  0.2657265E-04  0.0000000E+00  0.0000000E+00  0.2159089E-07  0.1092234E-05  0.1928016E-03  0.1463009E-01  0.0000000E+00  0.0000000E+00  0.0000000E+00  0.0000000E+00  0.4475649E-06  0.3396193E-04  0.7169454E-06  0.1088059E-03  0.9661142E-04  0.7331027E-02  0.3062547E-05  0.4647818E-03  0.0000000E+00  0.0000000E+00  0.1041437E-03  0.7902591E-02  0.0000000E+00  0.0000000E+00  0.0000000E+00  0.0000000E+00  0.0000000E+00  0.0000000E+00  0.0000000E+00  0.0000000E+00  0.0000000E+00  0.0000000E+00  0.0000000E+00  0.0000000E+00  0.0000000E+00  0.0000000E+00  0.0000000E+00  0.0000000E+00  0.0000000E+00  0.0000000E+00  0.0000000E+00  0.0000000E+00  0.0000000E+00  0.0000000E+00  0.0000000E+00  0.0000000E+00  0.0000000E+00  0.0000000E+00  0.0000000E+00  0.0000000E+00  0.0000000E+00  0.0000000E+00  0.0000000E+00  0.0000000E+00  0.0000000E+00  0.0000000E+00  0.0000000E+00  0.0000000E+00  0.0000000E+00  0.0000000E+00  0.0000000E+00  0.0000000E+00  0.0000000E+00  0.0000000E+00  0.0000000E+00  0.0000000E+00  0.0000000E+00  0.0000000E+00  0.0000000E+00  0.0000000E+00  0.0000000E+00  0.0000000E+00  0.0000000E+00  0.0000000E+00  0.0000000E+00  0.0000000E+00  0.0000000E+00  0.0000000E+00  0.0000000E+00  0.0000000E+00  0.0000000E+00  0.0000000E+00  0.0000000E+00  0.0000000E+00  0.0000000E+00  0.0000000E+00  0.0000000E+00  0.0000000E+00  0.0000000E+00  0.0000000E+00  0.0000000E+00  0.0000000E+00  0.0000000E+00  0.0000000E+00  0.0000000E+00  0.0000000E+00  0.0000000E+00  0.0000000E+00  0.0000000E+00  0.0000000E+00  0.0000000E+00  0.0000000E+00  0.0000000E+00  0.0000000E+00  0.0000000E+00  0.0000000E+00  0.0000000E+00  0.0000000E+00  0.0000000E+00  0.0000000E+00  0.0000000E+00  0.0000000E+00  0.0000000E+00  0.0000000E+00  0.0000000E+00  0.0000000E+00  0.0000000E+00  0.0000000E+00  0.0000000E+00  0.0000000E+00  0.0000000E+00  0.0000000E+00  0.0000000E+00  0.0000000E+00  0.0000000E+00  0.0000000E+00  0.0000000E+00  0.0000000E+00  0.0000000E+00  0.0000000E+00  0.0000000E+00  0.0000000E+00
  0.1349999E+01  0.0000000E+00  0.0000000E+00  0.5646041E-02  0.2823020E-02  0.0000000E+00  0.0000000E+00  0.0000000E+00  0.0000000E+00  0.0000000E+00  0.0000000E+00  0.0000000E+00  0.0000000E+00  0.0000000E+00  0.0000000E+00  0.0000000E+00  0.0000000E+00  0.3457358E-03  0.1533737E-01  0.0000000E+00  0.0000000E+00  0.0000000E+00  0.0000000E+00  0.0000000E+00  0.0000000E+00  0.0000000E+00  0.0000000E+00  0.6043940E-04  0.1528746E-02  0.0000000E+00  0.0000000E+00  0.0000000E+00  0.0000000E+00  0.0000000E+00  0.0000000E+00  0.0000000E+00  0.0000000E+00  0.0000000E+00  0.0000000E+00  0.0000000E+00  0.0000000E+00  0.2052817E-04  0.1557710E-02  0.0000000E+00  0.0000000E+00  0.0000000E+00  0.0000000E+00  0.1079678E-03  0.1079678E-03  0.0000000E+00  0.0000000E+00  0.0000000E+00  0.0000000E+00  0.0000000E+00  0.0000000E+00  0.2026273E-05  0.1797772E-03  0.1557249E-05  0.2763279E-03  0.1025916E-03  0.9102242E-02  0.6641631E-04  0.5892660E-02  0.0000000E+00  0.0000000E+00  0.0000000E+00  0.0000000E+00  0.6900123E-06  0.5235922E-04  0.0000000E+00  0.0000000E+00  0.2700656E-07  0.1366200E-05  0.3339004E-03  0.2533689E-01  0.0000000E+00  0.0000000E+00  0.0000000E+00  0.0000000E+00  0.8142040E-06  0.6178308E-04  0.1633263E-05  0.2478692E-03  0.1721093E-03  0.1305993E-01  0.5493752E-05  0.8337492E-03  0.0000000E+00  0.0000000E+00  0.1910955E-03  0.1450063E-01  0.0000000E+00  0.0000000E+00  0.0000000E+00  0.0000000E+00  0.0000000E+00  0.0000000E+00  0.0000000E+00  0.0000000E+00  0.0000000E+00  0.0000000E+00  0.0000000E+00  0.0000000E+00  0.0000000E+00  0.0000000E+00  0.0000000E+00  0.0000000E+00  0.0000000E+00  0.0000000E+00  0.0000000E+00  0.0000000E+00  0.0000000E+00  0.0000000E+00  0.0000000E+00  0.0000000E+00  0.0000000E+00  0.0000000E+00  0.0000000E+00  0.0000000E+00  0.0000000E+00  0.0000000E+00  0.0000000E+00  0.0000000E+00  0.0000000E+00  0.0000000E+00  0.0000000E+00  0.0000000E+00  0.0000000E+00  0.0000000E+00  0.0000000E+00  0.0000000E+00  0.0000000E+00  0.0000000E+00  0.0000000E+00  0.0000000E+00  0.0000000E+00  0.0000000E+00  0.0000000E+00  0.0000000E+00  0.0000000E+00  0.0000000E+00  0.0000000E+00  0.0000000E+00  0.0000000E+00  0.0000000E+00  0.0000000E+00  0.0000000E+00  0.0000000E+00  0.0000000E+00  0.0000000E+00  0.0000000E+00  0.0000000E+00  0.0000000E+00  0.0000000E+00  0.0000000E+00  0.0000000E+00  0.0000000E+00  0.0000000E+00  0.0000000E+00  0.0000000E+00  0.0000000E+00  0.0000000E+00  0.0000000E+00  0.0000000E+00  0.0000000E+00  0.0000000E+00  0.0000000E+00  0.0000000E+00  0.0000000E+00  0.0000000E+00  0.0000000E+00  0.0000000E+00  0.0000000E+00  0.0000000E+00  0.0000000E+00  0.0000000E+00  0.0000000E+00  0.0000000E+00  0.0000000E+00  0.0000000E+00  0.0000000E+00  0.0000000E+00  0.0000000E+00  0.0000000E+00  0.0000000E+00  0.0000000E+00  0.0000000E+00  0.0000000E+00  0.0000000E+00  0.0000000E+00  0.0000000E+00  0.0000000E+00  0.0000000E+00  0.0000000E+00  0.0000000E+00  0.0000000E+00  0.0000000E+00  0.0000000E+00  0.0000000E+00  0.0000000E+00  0.0000000E+00
  0.1379999E+01  0.0000000E+00  0.0000000E+00  0.8888948E-02  0.4444474E-02  0.0000000E+00  0.0000000E+00  0.0000000E+00  0.0000000E+00  0.0000000E+00  0.0000000E+00  0.0000000E+00  0.0000000E+00  0.0000000E+00  0.0000000E+00  0.0000000E+00  0.0000000E+00  0.3467707E-03  0.1538328E-01  0.0000000E+00  0.0000000E+00  0.0000000E+00  0.0000000E+00  0.0000000E+00  0.0000000E+00  0.0000000E+00  0.0000000E+00  0.1160261E-03  0.2934748E-02  0.0000000E+00  0.0000000E+00  0.0000000E+00  0.0000000E+00  0.0000000E+00  0.0000000E+00  0.0000000E+00  0.0000000E+00  0.0000000E+00  0.0000000E+00  0.0000000E+00  0.0000000E+00  0.3541027E-04  0.2686988E-02  0.0000000E+00  0.0000000E+00  0.0000000E+00  0.0000000E+00  0.2276216E-03  0.2276216E-03  0.0000000E+00  0.0000000E+00  0.0000000E+00  0.0000000E+00  0.0000000E+00  0.0000000E+00  0.3519281E-05  0.3122414E-03  0.3341816E-05  0.5929925E-03  0.1781941E-03  0.1580993E-01  0.8690758E-04  0.7710708E-02  0.0000000E+00  0.0000000E+00  0.0000000E+00  0.0000000E+00  0.1423048E-05  0.1079831E-03  0.0000000E+00  0.0000000E+00  0.4854903E-07  0.2455985E-05  0.5496647E-03  0.4170942E-01  0.0000000E+00  0.0000000E+00  0.0000000E+00  0.0000000E+00  0.1509610E-05  0.1145516E-03  0.3411847E-05  0.5177927E-03  0.2955984E-03  0.2243047E-01  0.9590131E-05  0.1455429E-02  0.0000000E+00  0.0000000E+00  0.3316545E-03  0.2516647E-01  0.0000000E+00  0.0000000E+00  0.0000000E+00  0.0000000E+00  0.0000000E+00  0.0000000E+00  0.0000000E+00  0.0000000E+00  0.0000000E+00  0.0000000E+00  0.0000000E+00  0.0000000E+00  0.0000000E+00  0.0000000E+00  0.0000000E+00  0.0000000E+00  0.0000000E+00  0.0000000E+00  0.0000000E+00  0.0000000E+00  0.0000000E+00  0.0000000E+00  0.0000000E+00  0.0000000E+00  0.0000000E+00  0.0000000E+00  0.0000000E+00  0.0000000E+00  0.0000000E+00  0.0000000E+00  0.0000000E+00  0.0000000E+00  0.0000000E+00  0.0000000E+00  0.0000000E+00  0.0000000E+00  0.0000000E+00  0.0000000E+00  0.0000000E+00  0.0000000E+00  0.0000000E+00  0.0000000E+00  0.0000000E+00  0.0000000E+00  0.0000000E+00  0.0000000E+00  0.0000000E+00  0.0000000E+00  0.0000000E+00  0.0000000E+00  0.0000000E+00  0.0000000E+00  0.0000000E+00  0.0000000E+00  0.0000000E+00  0.0000000E+00  0.0000000E+00  0.0000000E+00  0.0000000E+00  0.0000000E+00  0.0000000E+00  0.0000000E+00  0.0000000E+00  0.0000000E+00  0.0000000E+00  0.0000000E+00  0.0000000E+00  0.0000000E+00  0.0000000E+00  0.0000000E+00  0.0000000E+00  0.0000000E+00  0.0000000E+00  0.0000000E+00  0.0000000E+00  0.0000000E+00  0.0000000E+00  0.0000000E+00  0.0000000E+00  0.0000000E+00  0.0000000E+00  0.0000000E+00  0.0000000E+00  0.0000000E+00  0.0000000E+00  0.0000000E+00  0.0000000E+00  0.0000000E+00  0.0000000E+00  0.0000000E+00  0.0000000E+00  0.0000000E+00  0.0000000E+00  0.0000000E+00  0.0000000E+00  0.0000000E+00  0.0000000E+00  0.0000000E+00  0.0000000E+00  0.0000000E+00  0.0000000E+00  0.0000000E+00  0.0000000E+00  0.0000000E+00  0.0000000E+00  0.0000000E+00  0.0000000E+00  0.0000000E+00  0.0000000E+00  0.0000000E+00
  0.1409999E+01  0.0000000E+00  0.0000000E+00  0.1346660E-01  0.6733299E-02  0.0000000E+00  0.0000000E+00  0.0000000E+00  0.0000000E+00  0.0000000E+00  0.0000000E+00  0.0000000E+00  0.0000000E+00  0.0000000E+00  0.0000000E+00  0.0000000E+00  0.0000000E+00  0.3489166E-03  0.1547848E-01  0.0000000E+00  0.0000000E+00  0.0000000E+00  0.0000000E+00  0.0000000E+00  0.0000000E+00  0.0000000E+00  0.0000000E+00  0.2235726E-03  0.5655013E-02  0.0000000E+00  0.0000000E+00  0.0000000E+00  0.0000000E+00  0.0000000E+00  0.0000000E+00  0.0000000E+00  0.0000000E+00  0.0000000E+00  0.0000000E+00  0.0000000E+00  0.0000000E+00  0.5745871E-04  0.4360058E-02  0.0000000E+00  0.0000000E+00  0.0000000E+00  0.0000000E+00  0.4549760E-03  0.4549760E-03  0.0000000E+00  0.0000000E+00  0.0000000E+00  0.0000000E+00  0.0000000E+00  0.0000000E+00  0.6079003E-05  0.5393479E-03  0.6761121E-05  0.1199735E-02  0.3005301E-03  0.2666396E-01  0.1127884E-03  0.1000694E-01  0.0000000E+00  0.0000000E+00  0.0000000E+00  0.0000000E+00  0.2339634E-05  0.1775351E-03  0.0000000E+00  0.0000000E+00  0.1672055E-06  0.8458544E-05  0.8666430E-03  0.6576224E-01  0.0000000E+00  0.0000000E+00  0.0000000E+00  0.0000000E+00  0.2706189E-05  0.2053499E-03  0.6850512E-05  0.1039655E-02  0.4867573E-03  0.3693591E-01  0.1679242E-04  0.2548471E-02  0.0000000E+00  0.0000000E+00  0.5500398E-03  0.4173789E-01  0.0000000E+00  0.0000000E+00  0.0000000E+00  0.0000000E+00  0.0000000E+00  0.0000000E+00  0.0000000E+00  0.0000000E+00  0.0000000E+00  0.0000000E+00  0.0000000E+00  0.0000000E+00  0.0000000E+00  0.0000000E+00  0.0000000E+00  0.0000000E+00  0.0000000E+00  0.0000000E+00  0.0000000E+00  0.0000000E+00  0.0000000E+00  0.0000000E+00  0.0000000E+00  0.0000000E+00  0.0000000E+00  0.0000000E+00  0.0000000E+00  0.0000000E+00  0.0000000E+00  0.0000000E+00  0.0000000E+00  0.0000000E+00  0.0000000E+00  0.0000000E+00  0.0000000E+00  0.0000000E+00  0.0000000E+00  0.0000000E+00  0.0000000E+00  0.0000000E+00  0.0000000E+00  0.0000000E+00  0.0000000E+00  0.0000000E+00  0.0000000E+00  0.0000000E+00  0.0000000E+00  0.0000000E+00  0.0000000E+00  0.0000000E+00  0.0000000E+00  0.0000000E+00  0.0000000E+00  0.0000000E+00  0.0000000E+00  0.0000000E+00  0.0000000E+00  0.0000000E+00  0.0000000E+00  0.0000000E+00  0.0000000E+00  0.0000000E+00  0.0000000E+00  0.0000000E+00  0.0000000E+00  0.0000000E+00  0.0000000E+00  0.0000000E+00  0.0000000E+00  0.0000000E+00  0.0000000E+00  0.0000000E+00  0.0000000E+00  0.0000000E+00  0.0000000E+00  0.0000000E+00  0.0000000E+00  0.0000000E+00  0.0000000E+00  0.0000000E+00  0.0000000E+00  0.0000000E+00  0.0000000E+00  0.0000000E+00  0.0000000E+00  0.0000000E+00  0.0000000E+00  0.0000000E+00  0.0000000E+00  0.0000000E+00  0.0000000E+00  0.0000000E+00  0.0000000E+00  0.0000000E+00  0.0000000E+00  0.0000000E+00  0.0000000E+00  0.0000000E+00  0.0000000E+00  0.0000000E+00  0.0000000E+00  0.0000000E+00  0.0000000E+00  0.0000000E+00  0.0000000E+00  0.0000000E+00  0.0000000E+00  0.0000000E+00  0.0000000E+00  0.0000000E+00
  0.1439999E+01  0.0000000E+00  0.0000000E+00  0.1978856E-01  0.9894279E-02  0.0000000E+00  0.0000000E+00  0.0000000E+00  0.0000000E+00  0.0000000E+00  0.0000000E+00  0.0000000E+00  0.0000000E+00  0.0000000E+00  0.0000000E+00  0.0000000E+00  0.0000000E+00  0.3529178E-03  0.1565598E-01  0.0000000E+00  0.0000000E+00  0.0000000E+00  0.0000000E+00  0.0000000E+00  0.0000000E+00  0.0000000E+00  0.0000000E+00  0.4105030E-03  0.1038321E-01  0.0000000E+00  0.0000000E+00  0.0000000E+00  0.0000000E+00  0.0000000E+00  0.0000000E+00  0.0000000E+00  0.0000000E+00  0.0000000E+00  0.0000000E+00  0.0000000E+00  0.0000000E+00  0.8963171E-04  0.6801396E-02  0.0000000E+00  0.0000000E+00  0.0000000E+00  0.0000000E+00  0.8316640E-03  0.8316640E-03  0.0000000E+00  0.0000000E+00  0.0000000E+00  0.0000000E+00  0.0000000E+00  0.0000000E+00  0.1034806E-04  0.9181113E-03  0.1340854E-04  0.2379294E-02  0.4843250E-03  0.4297081E-01  0.1464033E-03  0.1298936E-01  0.0000000E+00  0.0000000E+00  0.0000000E+00  0.0000000E+00  0.3978720E-05  0.3019116E-03  0.0000000E+00  0.0000000E+00  0.3668101E-06  0.1855609E-04  0.1316679E-02  0.9991172E-01  0.0000000E+00  0.0000000E+00  0.0000000E+00  0.0000000E+00  0.5201553E-05  0.3947021E-03  0.1306698E-04  0.1983086E-02  0.7667180E-03  0.5817977E-01  0.2845045E-04  0.4317730E-02  0.0000000E+00  0.0000000E+00  0.8665092E-03  0.6575209E-01  0.0000000E+00  0.0000000E+00  0.0000000E+00  0.0000000E+00  0.0000000E+00  0.0000000E+00  0.0000000E+00  0.0000000E+00  0.0000000E+00  0.0000000E+00  0.0000000E+00  0.0000000E+00  0.0000000E+00  0.0000000E+00  0.0000000E+00  0.0000000E+00  0.0000000E+00  0.0000000E+00  0.0000000E+00  0.0000000E+00  0.0000000E+00  0.0000000E+00  0.0000000E+00  0.0000000E+00  0.0000000E+00  0.0000000E+00  0.0000000E+00  0.0000000E+00  0.0000000E+00  0.0000000E+00  0.0000000E+00  0.0000000E+00  0.0000000E+00  0.0000000E+00  0.0000000E+00  0.0000000E+00  0.0000000E+00  0.0000000E+00  0.0000000E+00  0.0000000E+00  0.0000000E+00  0.0000000E+00  0.0000000E+00  0.0000000E+00  0.0000000E+00  0.0000000E+00  0.0000000E+00  0.0000000E+00  0.0000000E+00  0.0000000E+00  0.0000000E+00  0.0000000E+00  0.0000000E+00  0.0000000E+00  0.0000000E+00  0.0000000E+00  0.0000000E+00  0.0000000E+00  0.0000000E+00  0.0000000E+00  0.0000000E+00  0.0000000E+00  0.0000000E+00  0.0000000E+00  0.0000000E+00  0.0000000E+00  0.0000000E+00  0.0000000E+00  0.0000000E+00  0.0000000E+00  0.0000000E+00  0.0000000E+00  0.0000000E+00  0.0000000E+00  0.0000000E+00  0.0000000E+00  0.0000000E+00  0.0000000E+00  0.0000000E+00  0.0000000E+00  0.0000000E+00  0.0000000E+00  0.0000000E+00  0.0000000E+00  0.0000000E+00  0.0000000E+00  0.0000000E+00  0.0000000E+00  0.0000000E+00  0.0000000E+00  0.0000000E+00  0.0000000E+00  0.0000000E+00  0.0000000E+00  0.0000000E+00  0.0000000E+00  0.0000000E+00  0.0000000E+00  0.0000000E+00  0.0000000E+00  0.0000000E+00  0.0000000E+00  0.0000000E+00  0.0000000E+00  0.0000000E+00  0.0000000E+00  0.0000000E+00  0.0000000E+00  0.0000000E+00  0.0000000E+00
  0.1469999E+01  0.0000000E+00  0.0000000E+00  0.2833045E-01  0.1416522E-01  0.0000000E+00  0.0000000E+00  0.0000000E+00  0.0000000E+00  0.0000000E+00  0.0000000E+00  0.0000000E+00  0.0000000E+00  0.0000000E+00  0.0000000E+00  0.0000000E+00  0.0000000E+00  0.3590537E-03  0.1592818E-01  0.0000000E+00  0.0000000E+00  0.0000000E+00  0.0000000E+00  0.1078801E-07  0.4093054E-06  0.0000000E+00  0.0000000E+00  0.7185052E-03  0.1817377E-01  0.0000000E+00  0.0000000E+00  0.0000000E+00  0.0000000E+00  0.0000000E+00  0.0000000E+00  0.0000000E+00  0.0000000E+00  0.0000000E+00  0.0000000E+00  0.0000000E+00  0.0000000E+00  0.1293932E-03  0.9818560E-02  0.0000000E+00  0.0000000E+00  0.0000000E+00  0.0000000E+00  0.1440980E-02  0.1440980E-02  0.0000000E+00  0.0000000E+00  0.0000000E+00  0.0000000E+00  0.0000000E+00  0.0000000E+00  0.1635314E-04  0.1450901E-02  0.2507872E-04  0.4450122E-02  0.7517452E-03  0.6669715E-01  0.1894467E-03  0.1680830E-01  0.0000000E+00  0.0000000E+00  0.0000000E+00  0.0000000E+00  0.6307986E-05  0.4786600E-03  0.0000000E+00  0.0000000E+00  0.8305690E-06  0.4201659E-04  0.1917544E-02  0.1455063E+00  0.0000000E+00  0.0000000E+00  0.0000000E+00  0.0000000E+00  0.8877307E-05  0.6736241E-03  0.2491660E-04  0.3781422E-02  0.1162070E-02  0.8817972E-01  0.4585776E-04  0.6959518E-02  0.0000000E+00  0.0000000E+00  0.1315176E-02  0.9979761E-01  0.0000000E+00  0.0000000E+00  0.0000000E+00  0.0000000E+00  0.0000000E+00  0.0000000E+00  0.0000000E+00  0.0000000E+00  0.0000000E+00  0.0000000E+00  0.0000000E+00  0.0000000E+00  0.0000000E+00  0.0000000E+00  0.0000000E+00  0.0000000E+00  0.0000000E+00  0.0000000E+00  0.0000000E+00  0.0000000E+00  0.0000000E+00  0.0000000E+00  0.0000000E+00  0.0000000E+00  0.0000000E+00  0.0000000E+00  0.0000000E+00  0.0000000E+00  0.0000000E+00  0.0000000E+00  0.0000000E+00  0.0000000E+00  0.0000000E+00  0.0000000E+00  0.0000000E+00  0.0000000E+00  0.0000000E+00  0.0000000E+00  0.0000000E+00  0.0000000E+00  0.0000000E+00  0.0000000E+00  0.0000000E+00  0.0000000E+00  0.0000000E+00  0.0000000E+00  0.0000000E+00  0.0000000E+00  0.0000000E+00  0.0000000E+00  0.0000000E+00  0.0000000E+00  0.0000000E+00  0.0000000E+00  0.0000000E+00  0.0000000E+00  0.0000000E+00  0.0000000E+00  0.0000000E+00  0.0000000E+00  0.0000000E+00  0.0000000E+00  0.0000000E+00  0.0000000E+00  0.0000000E+00  0.0000000E+00  0.0000000E+00  0.0000000E+00  0.0000000E+00  0.0000000E+00  0.0000000E+00  0.0000000E+00  0.0000000E+00  0.0000000E+00  0.0000000E+00  0.0000000E+00  0.0000000E+00  0.0000000E+00  0.0000000E+00  0.0000000E+00  0.0000000E+00  0.0000000E+00  0.0000000E+00  0.0000000E+00  0.0000000E+00  0.0000000E+00  0.0000000E+00  0.0000000E+00  0.0000000E+00  0.0000000E+00  0.0000000E+00  0.0000000E+00  0.0000000E+00  0.0000000E+00  0.0000000E+00  0.0000000E+00  0.0000000E+00  0.0000000E+00  0.0000000E+00  0.0000000E+00  0.0000000E+00  0.0000000E+00  0.0000000E+00  0.0000000E+00  0.0000000E+00  0.0000000E+00  0.0000000E+00  0.0000000E+00  0.0000000E+00  0.0000000E+00
  0.1499999E+01  0.0000000E+00  0.0000000E+00  0.3959001E-01  0.1979501E-01  0.0000000E+00  0.0000000E+00  0.0000000E+00  0.0000000E+00  0.0000000E+00  0.0000000E+00  0.0000000E+00  0.0000000E+00  0.0000000E+00  0.0000000E+00  0.0000000E+00  0.0000000E+00  0.3675283E-03  0.1630412E-01  0.0000000E+00  0.0000000E+00  0.0000000E+00  0.0000000E+00  0.4314587E-07  0.1636989E-05  0.0000000E+00  0.0000000E+00  0.1187663E-02  0.3004059E-01  0.0000000E+00  0.0000000E+00  0.0000000E+00  0.0000000E+00  0.0000000E+00  0.0000000E+00  0.0000000E+00  0.0000000E+00  0.0000000E+00  0.0000000E+00  0.0000000E+00  0.0000000E+00  0.1783401E-03  0.1353273E-01  0.0000000E+00  0.0000000E+00  0.0000000E+00  0.0000000E+00  0.2352479E-02  0.2352479E-02  0.0000000E+00  0.0000000E+00  0.2160700E-07  0.3834078E-05  0.0000000E+00  0.0000000E+00  0.2504255E-04  0.2221852E-02  0.4531082E-04  0.8040230E-02  0.1121188E-02  0.9947526E-01  0.2445937E-03  0.2170111E-01  0.0000000E+00  0.0000000E+00  0.0000000E+00  0.0000000E+00  0.9618202E-05  0.7298444E-03  0.0000000E+00  0.0000000E+00  0.1806184E-05  0.9137073E-04  0.2691037E-02  0.2042002E+00  0.0000000E+00  0.0000000E+00  0.0000000E+00  0.0000000E+00  0.1471032E-04  0.1116243E-02  0.4400535E-04  0.6678390E-02  0.1695332E-02  0.1286445E+00  0.7210177E-04  0.1094239E-01  0.0000000E+00  0.0000000E+00  0.1910385E-02  0.1449630E+00  0.0000000E+00  0.0000000E+00  0.0000000E+00  0.0000000E+00  0.0000000E+00  0.0000000E+00  0.0000000E+00  0.0000000E+00  0.0000000E+00  0.0000000E+00  0.0000000E+00  0.0000000E+00  0.0000000E+00  0.0000000E+00  0.0000000E+00  0.0000000E+00  0.0000000E+00  0.0000000E+00  0.0000000E+00  0.0000000E+00  0.0000000E+00  0.0000000E+00  0.0000000E+00  0.0000000E+00  0.0000000E+00  0.0000000E+00  0.0000000E+00  0.0000000E+00  0.0000000E+00  0.0000000E+00  0.0000000E+00  0.0000000E+00  0.0000000E+00  0.0000000E+00  0.0000000E+00  0.0000000E+00  0.0000000E+00  0.0000000E+00  0.0000000E+00  0.0000000E+00  0.0000000E+00  0.0000000E+00  0.0000000E+00  0.0000000E+00  0.0000000E+00  0.0000000E+00  0.0000000E+00  0.0000000E+00  0.0000000E+00  0.0000000E+00  0.0000000E+00  0.0000000E+00  0.0000000E+00  0.0000000E+00  0.0000000E+00  0.0000000E+00  0.0000000E+00  0.0000000E+00  0.0000000E+00  0.0000000E+00  0.0000000E+00  0.0000000E+00  0.0000000E+00  0.0000000E+00  0.0000000E+00  0.0000000E+00  0.0000000E+00  0.0000000E+00  0.0000000E+00  0.0000000E+00  0.0000000E+00  0.0000000E+00  0.0000000E+00  0.0000000E+00  0.0000000E+00  0.0000000E+00  0.0000000E+00  0.0000000E+00  0.0000000E+00  0.0000000E+00  0.0000000E+00  0.0000000E+00  0.0000000E+00  0.0000000E+00  0.0000000E+00  0.0000000E+00  0.0000000E+00  0.0000000E+00  0.0000000E+00  0.0000000E+00  0.0000000E+00  0.0000000E+00  0.0000000E+00  0.0000000E+00  0.0000000E+00  0.0000000E+00  0.0000000E+00  0.0000000E+00  0.0000000E+00  0.0000000E+00  0.0000000E+00  0.0000000E+00  0.0000000E+00  0.0000000E+00  0.0000000E+00  0.0000000E+00  0.0000000E+00  0.0000000E+00  0.0000000E+00  0.0000000E+00
  0.1529999E+01  0.0000000E+00  0.0000000E+00  0.5428956E-01  0.2714478E-01  0.0000000E+00  0.0000000E+00  0.0000000E+00  0.0000000E+00  0.0000000E+00  0.0000000E+00  0.0000000E+00  0.0000000E+00  0.0000000E+00  0.0000000E+00  0.0000000E+00  0.0000000E+00  0.3810019E-03  0.1690184E-01  0.0000000E+00  0.0000000E+00  0.0000000E+00  0.0000000E+00  0.2586433E-06  0.9813132E-05  0.0000000E+00  0.0000000E+00  0.1855808E-02  0.4694055E-01  0.0000000E+00  0.0000000E+00  0.0000000E+00  0.0000000E+00  0.0000000E+00  0.0000000E+00  0.0000000E+00  0.0000000E+00  0.0000000E+00  0.0000000E+00  0.0000000E+00  0.0000000E+00  0.2412957E-03  0.1830990E-01  0.0000000E+00  0.0000000E+00  0.0000000E+00  0.0000000E+00  0.3658318E-02  0.3658318E-02  0.0000000E+00  0.0000000E+00  0.8623249E-07  0.1530162E-04  0.0000000E+00  0.0000000E+00  0.3783578E-04  0.3356907E-02  0.7645875E-04  0.1356731E-01  0.1609296E-02  0.1427817E+00  0.3110323E-03  0.2759575E-01  0.0000000E+00  0.0000000E+00  0.0000000E+00  0.0000000E+00  0.1452916E-04  0.1102496E-02  0.0000000E+00  0.0000000E+00  0.3758307E-05  0.1901242E-03  0.3646816E-02  0.2767262E+00  0.0000000E+00  0.0000000E+00  0.0000000E+00  0.0000000E+00  0.2381532E-04  0.1807144E-02  0.7395708E-04  0.1122396E-01  0.2379677E-02  0.1805736E+00  0.1112659E-03  0.1688607E-01  0.0000000E+00  0.0000000E+00  0.2676029E-02  0.2030613E+00  0.0000000E+00  0.0000000E+00  0.0000000E+00  0.0000000E+00  0.0000000E+00  0.0000000E+00  0.0000000E+00  0.0000000E+00  0.0000000E+00  0.0000000E+00  0.0000000E+00  0.0000000E+00  0.0000000E+00  0.0000000E+00  0.0000000E+00  0.0000000E+00  0.0000000E+00  0.0000000E+00  0.0000000E+00  0.0000000E+00  0.0000000E+00  0.0000000E+00  0.0000000E+00  0.0000000E+00  0.0000000E+00  0.0000000E+00  0.0000000E+00  0.0000000E+00  0.0000000E+00  0.0000000E+00  0.0000000E+00  0.0000000E+00  0.0000000E+00  0.0000000E+00  0.0000000E+00  0.0000000E+00  0.0000000E+00  0.0000000E+00  0.0000000E+00  0.0000000E+00  0.0000000E+00  0.0000000E+00  0.0000000E+00  0.0000000E+00  0.0000000E+00  0.0000000E+00  0.0000000E+00  0.0000000E+00  0.0000000E+00  0.0000000E+00  0.0000000E+00  0.0000000E+00  0.0000000E+00  0.0000000E+00  0.0000000E+00  0.0000000E+00  0.0000000E+00  0.0000000E+00  0.0000000E+00  0.0000000E+00  0.0000000E+00  0.0000000E+00  0.0000000E+00  0.0000000E+00  0.0000000E+00  0.0000000E+00  0.0000000E+00  0.0000000E+00  0.0000000E+00  0.0000000E+00  0.0000000E+00  0.0000000E+00  0.0000000E+00  0.0000000E+00  0.0000000E+00  0.0000000E+00  0.0000000E+00  0.0000000E+00  0.0000000E+00  0.0000000E+00  0.0000000E+00  0.0000000E+00  0.0000000E+00  0.0000000E+00  0.0000000E+00  0.0000000E+00  0.0000000E+00  0.0000000E+00  0.0000000E+00  0.0000000E+00  0.0000000E+00  0.0000000E+00  0.0000000E+00  0.0000000E+00  0.0000000E+00  0.0000000E+00  0.0000000E+00  0.0000000E+00  0.0000000E+00  0.0000000E+00  0.0000000E+00  0.0000000E+00  0.0000000E+00  0.0000000E+00  0.0000000E+00  0.0000000E+00  0.0000000E+00  0.0000000E+00  0.0000000E+00  0.0000000E+00
  0.1559999E+01  0.0000000E+00  0.0000000E+00  0.7298344E-01  0.3649172E-01  0.0000000E+00  0.0000000E+00  0.0000000E+00  0.0000000E+00  0.0000000E+00  0.0000000E+00  0.0000000E+00  0.0000000E+00  0.0000000E+00  0.0000000E+00  0.0000000E+00  0.0000000E+00  0.3998934E-03  0.1773989E-01  0.0000000E+00  0.0000000E+00  0.0000000E+00  0.0000000E+00  0.4632408E-06  0.1757572E-04  0.0000000E+00  0.0000000E+00  0.2760516E-02  0.6982411E-01  0.0000000E+00  0.0000000E+00  0.0000000E+00  0.0000000E+00  0.0000000E+00  0.0000000E+00  0.0000000E+00  0.0000000E+00  0.0000000E+00  0.0000000E+00  0.0000000E+00  0.0000000E+00  0.3160846E-03  0.2398500E-01  0.0000000E+00  0.0000000E+00  0.0000000E+00  0.0000000E+00  0.5509400E-02  0.5509400E-02  0.0000000E+00  0.0000000E+00  0.1723842E-06  0.3058892E-04  0.0000000E+00  0.0000000E+00  0.5567774E-04  0.4939900E-02  0.1236430E-03  0.2193998E-01  0.2234760E-02  0.1982748E+00  0.3955768E-03  0.3509679E-01  0.0000000E+00  0.0000000E+00  0.0000000E+00  0.0000000E+00  0.2173814E-04  0.1649525E-02  0.0000000E+00  0.0000000E+00  0.7073677E-05  0.3578412E-03  0.4781172E-02  0.3628029E+00  0.0000000E+00  0.0000000E+00  0.0000000E+00  0.0000000E+00  0.3693978E-04  0.2803049E-02  0.1219903E-03  0.1851364E-01  0.3243242E-02  0.2461023E+00  0.1666271E-03  0.2528786E-01  0.0000000E+00  0.0000000E+00  0.3626548E-02  0.2751882E+00  0.0000000E+00  0.0000000E+00  0.0000000E+00  0.0000000E+00  0.0000000E+00  0.0000000E+00  0.0000000E+00  0.0000000E+00  0.0000000E+00  0.0000000E+00  0.0000000E+00  0.0000000E+00  0.0000000E+00  0.0000000E+00  0.0000000E+00  0.0000000E+00  0.0000000E+00  0.0000000E+00  0.0000000E+00  0.0000000E+00  0.0000000E+00  0.0000000E+00  0.0000000E+00  0.0000000E+00  0.0000000E+00  0.0000000E+00  0.0000000E+00  0.0000000E+00  0.0000000E+00  0.0000000E+00  0.0000000E+00  0.0000000E+00  0.0000000E+00  0.0000000E+00  0.0000000E+00  0.0000000E+00  0.0000000E+00  0.0000000E+00  0.0000000E+00  0.0000000E+00  0.0000000E+00  0.0000000E+00  0.0000000E+00  0.0000000E+00  0.0000000E+00  0.0000000E+00  0.0000000E+00  0.0000000E+00  0.0000000E+00  0.0000000E+00  0.0000000E+00  0.0000000E+00  0.0000000E+00  0.0000000E+00  0.0000000E+00  0.0000000E+00  0.0000000E+00  0.0000000E+00  0.0000000E+00  0.0000000E+00  0.0000000E+00  0.0000000E+00  0.0000000E+00  0.0000000E+00  0.0000000E+00  0.0000000E+00  0.0000000E+00  0.0000000E+00  0.0000000E+00  0.0000000E+00  0.0000000E+00  0.0000000E+00  0.0000000E+00  0.0000000E+00  0.0000000E+00  0.0000000E+00  0.0000000E+00  0.0000000E+00  0.0000000E+00  0.0000000E+00  0.0000000E+00  0.0000000E+00  0.0000000E+00  0.0000000E+00  0.0000000E+00  0.0000000E+00  0.0000000E+00  0.0000000E+00  0.0000000E+00  0.0000000E+00  0.0000000E+00  0.0000000E+00  0.0000000E+00  0.0000000E+00  0.0000000E+00  0.0000000E+00  0.0000000E+00  0.0000000E+00  0.0000000E+00  0.0000000E+00  0.0000000E+00  0.0000000E+00  0.0000000E+00  0.0000000E+00  0.0000000E+00  0.0000000E+00  0.0000000E+00  0.0000000E+00  0.0000000E+00  0.0000000E+00
  0.1589999E+01  0.0000000E+00  0.0000000E+00  0.9643713E-01  0.4821857E-01  0.0000000E+00  0.0000000E+00  0.0000000E+00  0.0000000E+00  0.0000000E+00  0.0000000E+00  0.0000000E+00  0.0000000E+00  0.0000000E+00  0.0000000E+00  0.0000000E+00  0.0000000E+00  0.4246371E-03  0.1883756E-01  0.0000000E+00  0.0000000E+00  0.0000000E+00  0.0000000E+00  0.1142550E-05  0.4334925E-04  0.0000000E+00  0.0000000E+00  0.3898924E-02  0.9861884E-01  0.0000000E+00  0.0000000E+00  0.0000000E+00  0.0000000E+00  0.0000000E+00  0.0000000E+00  0.0000000E+00  0.0000000E+00  0.0000000E+00  0.0000000E+00  0.0000000E+00  0.0000000E+00  0.4059787E-03  0.3080631E-01  0.0000000E+00  0.0000000E+00  0.0000000E+00  0.0000000E+00  0.8052038E-02  0.8052038E-02  0.0000000E+00  0.0000000E+00  0.2317296E-06  0.4111954E-04  0.0000000E+00  0.0000000E+00  0.8060222E-04  0.7151277E-02  0.1927781E-03  0.3420773E-01  0.2997940E-02  0.2659865E+00  0.4972668E-03  0.4411904E-01  0.0000000E+00  0.0000000E+00  0.0000000E+00  0.0000000E+00  0.3195564E-04  0.2424845E-02  0.0000000E+00  0.0000000E+00  0.1245404E-04  0.6300215E-03  0.6077314E-02  0.4611562E+00  0.0000000E+00  0.0000000E+00  0.0000000E+00  0.0000000E+00  0.5607929E-04  0.4255386E-02  0.1906207E-03  0.2892920E-01  0.4269670E-02  0.3239893E+00  0.2409543E-03  0.3656798E-01  0.0000000E+00  0.0000000E+00  0.4754430E-02  0.3607737E+00  0.0000000E+00  0.0000000E+00  0.0000000E+00  0.0000000E+00  0.0000000E+00  0.0000000E+00  0.0000000E+00  0.0000000E+00  0.0000000E+00  0.0000000E+00  0.0000000E+00  0.0000000E+00  0.0000000E+00  0.0000000E+00  0.0000000E+00  0.0000000E+00  0.0000000E+00  0.0000000E+00  0.0000000E+00  0.0000000E+00  0.0000000E+00  0.0000000E+00  0.0000000E+00  0.0000000E+00  0.0000000E+00  0.0000000E+00  0.0000000E+00  0.0000000E+00  0.0000000E+00  0.0000000E+00  0.0000000E+00  0.0000000E+00  0.0000000E+00  0.0000000E+00  0.0000000E+00  0.0000000E+00  0.0000000E+00  0.0000000E+00  0.0000000E+00  0.0000000E+00  0.0000000E+00  0.0000000E+00  0.0000000E+00  0.0000000E+00  0.0000000E+00  0.0000000E+00  0.0000000E+00  0.0000000E+00  0.0000000E+00  0.0000000E+00  0.0000000E+00  0.0000000E+00  0.0000000E+00  0.0000000E+00  0.0000000E+00  0.0000000E+00  0.0000000E+00  0.0000000E+00  0.0000000E+00  0.0000000E+00  0.0000000E+00  0.0000000E+00  0.0000000E+00  0.0000000E+00  0.0000000E+00  0.0000000E+00  0.0000000E+00  0.0000000E+00  0.0000000E+00  0.0000000E+00  0.0000000E+00  0.0000000E+00  0.0000000E+00  0.0000000E+00  0.0000000E+00  0.0000000E+00  0.0000000E+00  0.0000000E+00  0.0000000E+00  0.0000000E+00  0.0000000E+00  0.0000000E+00  0.0000000E+00  0.0000000E+00  0.0000000E+00  0.0000000E+00  0.0000000E+00  0.0000000E+00  0.0000000E+00  0.0000000E+00  0.0000000E+00  0.0000000E+00  0.0000000E+00  0.0000000E+00  0.0000000E+00  0.0000000E+00  0.0000000E+00  0.0000000E+00  0.0000000E+00  0.0000000E+00  0.0000000E+00  0.0000000E+00  0.0000000E+00  0.0000000E+00  0.0000000E+00  0.0000000E+00  0.0000000E+00  0.0000000E+00  0.0000000E+00  0.0000000E+00
  0.1619999E+01  0.0000000E+00  0.0000000E+00  0.1253098E+00  0.6265491E-01  0.0000000E+00  0.0000000E+00  0.0000000E+00  0.0000000E+00  0.0000000E+00  0.0000000E+00  0.0000000E+00  0.0000000E+00  0.0000000E+00  0.0000000E+00  0.0000000E+00  0.0000000E+00  0.4572702E-03  0.2028522E-01  0.0000000E+00  0.0000000E+00  0.0000000E+00  0.0000000E+00  0.2619093E-05  0.9937046E-04  0.0000000E+00  0.0000000E+00  0.5265517E-02  0.1331853E+00  0.0000000E+00  0.0000000E+00  0.0000000E+00  0.0000000E+00  0.0000000E+00  0.0000000E+00  0.0000000E+00  0.0000000E+00  0.0000000E+00  0.0000000E+00  0.0000000E+00  0.0000000E+00  0.5092024E-03  0.3863909E-01  0.0000000E+00  0.0000000E+00  0.0000000E+00  0.0000000E+00  0.1146114E-01  0.1146114E-01  0.0000000E+00  0.0000000E+00  0.5013803E-06  0.8896802E-04  0.2147844E-07  0.3811266E-05  0.1140657E-03  0.1012026E-01  0.2867136E-03  0.5087623E-01  0.3899454E-02  0.3459716E+00  0.6198619E-03  0.5499606E-01  0.0000000E+00  0.0000000E+00  0.0000000E+00  0.0000000E+00  0.4553026E-04  0.3454908E-02  0.0000000E+00  0.0000000E+00  0.2330117E-04  0.1178753E-02  0.7515910E-02  0.5703192E+00  0.0000000E+00  0.0000000E+00  0.0000000E+00  0.0000000E+00  0.8308687E-04  0.6304763E-02  0.2876173E-03  0.4364970E-01  0.5454266E-02  0.4138783E+00  0.3417084E-03  0.5185875E-01  0.0000000E+00  0.0000000E+00  0.6049164E-02  0.4590201E+00  0.0000000E+00  0.0000000E+00  0.0000000E+00  0.0000000E+00  0.0000000E+00  0.0000000E+00  0.0000000E+00  0.0000000E+00  0.0000000E+00  0.0000000E+00  0.0000000E+00  0.0000000E+00  0.0000000E+00  0.0000000E+00  0.0000000E+00  0.0000000E+00  0.0000000E+00  0.0000000E+00  0.0000000E+00  0.0000000E+00  0.0000000E+00  0.0000000E+00  0.0000000E+00  0.0000000E+00  0.0000000E+00  0.0000000E+00  0.0000000E+00  0.0000000E+00  0.0000000E+00  0.0000000E+00  0.0000000E+00  0.0000000E+00  0.0000000E+00  0.0000000E+00  0.0000000E+00  0.0000000E+00  0.0000000E+00  0.0000000E+00  0.0000000E+00  0.0000000E+00  0.0000000E+00  0.0000000E+00  0.0000000E+00  0.0000000E+00  0.0000000E+00  0.0000000E+00  0.0000000E+00  0.0000000E+00  0.0000000E+00  0.0000000E+00  0.0000000E+00  0.0000000E+00  0.0000000E+00  0.0000000E+00  0.0000000E+00  0.0000000E+00  0.0000000E+00  0.0000000E+00  0.0000000E+00  0.0000000E+00  0.0000000E+00  0.0000000E+00  0.0000000E+00  0.0000000E+00  0.0000000E+00  0.0000000E+00  0.0000000E+00  0.0000000E+00  0.0000000E+00  0.0000000E+00  0.0000000E+00  0.0000000E+00  0.0000000E+00  0.0000000E+00  0.0000000E+00  0.0000000E+00  0.0000000E+00  0.0000000E+00  0.0000000E+00  0.0000000E+00  0.0000000E+00  0.0000000E+00  0.0000000E+00  0.0000000E+00  0.0000000E+00  0.0000000E+00  0.0000000E+00  0.0000000E+00  0.0000000E+00  0.0000000E+00  0.0000000E+00  0.0000000E+00  0.0000000E+00  0.0000000E+00  0.0000000E+00  0.0000000E+00  0.0000000E+00  0.0000000E+00  0.0000000E+00  0.0000000E+00  0.0000000E+00  0.0000000E+00  0.0000000E+00  0.0000000E+00  0.0000000E+00  0.0000000E+00  0.0000000E+00  0.0000000E+00  0.0000000E+00  0.0000000E+00
  0.1649999E+01  0.0000000E+00  0.0000000E+00  0.1601408E+00  0.8007038E-01  0.0000000E+00  0.0000000E+00  0.0000000E+00  0.0000000E+00  0.0000000E+00  0.0000000E+00  0.0000000E+00  0.0000000E+00  0.0000000E+00  0.0000000E+00  0.0000000E+00  0.0000000E+00  0.5010848E-03  0.2222890E-01  0.0000000E+00  0.0000000E+00  0.0000000E+00  0.0000000E+00  0.5896962E-05  0.2237354E-03  0.0000000E+00  0.0000000E+00  0.6839759E-02  0.1730039E+00  0.0000000E+00  0.0000000E+00  0.0000000E+00  0.0000000E+00  0.0000000E+00  0.0000000E+00  0.0000000E+00  0.0000000E+00  0.0000000E+00  0.0000000E+00  0.0000000E+00  0.0000000E+00  0.6289227E-03  0.4772365E-01  0.0000000E+00  0.0000000E+00  0.0000000E+00  0.0000000E+00  0.1596447E-01  0.1596447E-01  0.0000000E+00  0.0000000E+00  0.8894339E-06  0.1578266E-03  0.5928792E-07  0.1052041E-04  0.1561461E-03  0.1385376E-01  0.4098653E-03  0.7272902E-01  0.4932109E-02  0.4375919E+00  0.7680485E-03  0.6814363E-01  0.0000000E+00  0.0000000E+00  0.0000000E+00  0.0000000E+00  0.6473360E-04  0.4912088E-02  0.0000000E+00  0.0000000E+00  0.3962132E-04  0.2004352E-02  0.9054486E-02  0.6870688E+00  0.5400319E-08  0.8195695E-06  0.5376323E-08  0.8159278E-06  0.1219672E-03  0.9255063E-02  0.4192070E-03  0.6362017E-01  0.6778784E-02  0.5143848E+00  0.4716350E-03  0.7157682E-01  0.0000000E+00  0.0000000E+00  0.7491106E-02  0.5684370E+00  0.0000000E+00  0.0000000E+00  0.0000000E+00  0.0000000E+00  0.0000000E+00  0.0000000E+00  0.0000000E+00  0.0000000E+00  0.0000000E+00  0.0000000E+00  0.0000000E+00  0.0000000E+00  0.0000000E+00  0.0000000E+00  0.0000000E+00  0.0000000E+00  0.0000000E+00  0.0000000E+00  0.0000000E+00  0.0000000E+00  0.0000000E+00  0.0000000E+00  0.0000000E+00  0.0000000E+00  0.0000000E+00  0.0000000E+00  0.0000000E+00  0.0000000E+00  0.0000000E+00  0.0000000E+00  0.0000000E+00  0.0000000E+00  0.0000000E+00  0.0000000E+00  0.0000000E+00  0.0000000E+00  0.0000000E+00  0.0000000E+00  0.0000000E+00  0.0000000E+00  0.0000000E+00  0.0000000E+00  0.0000000E+00  0.0000000E+00  0.0000000E+00  0.0000000E+00  0.0000000E+00  0.0000000E+00  0.0000000E+00  0.0000000E+00  0.0000000E+00  0.0000000E+00  0.0000000E+00  0.0000000E+00  0.0000000E+00  0.0000000E+00  0.0000000E+00  0.0000000E+00  0.0000000E+00  0.0000000E+00  0.0000000E+00  0.0000000E+00  0.0000000E+00  0.0000000E+00  0.0000000E+00  0.0000000E+00  0.0000000E+00  0.0000000E+00  0.0000000E+00  0.0000000E+00  0.0000000E+00  0.0000000E+00  0.0000000E+00  0.0000000E+00  0.0000000E+00  0.0000000E+00  0.0000000E+00  0.0000000E+00  0.0000000E+00  0.0000000E+00  0.0000000E+00  0.0000000E+00  0.0000000E+00  0.0000000E+00  0.0000000E+00  0.0000000E+00  0.0000000E+00  0.0000000E+00  0.0000000E+00  0.0000000E+00  0.0000000E+00  0.0000000E+00  0.0000000E+00  0.0000000E+00  0.0000000E+00  0.0000000E+00  0.0000000E+00  0.0000000E+00  0.0000000E+00  0.0000000E+00  0.0000000E+00  0.0000000E+00  0.0000000E+00  0.0000000E+00  0.0000000E+00  0.0000000E+00  0.0000000E+00  0.0000000E+00  0.0000000E+00  0.0000000E+00
  0.1679999E+01  0.0000000E+00  0.0000000E+00  0.2012978E+00  0.1006489E+00  0.0000000E+00  0.0000000E+00  0.0000000E+00  0.0000000E+00  0.0000000E+00  0.0000000E+00  0.0000000E+00  0.0000000E+00  0.0000000E+00  0.0000000E+00  0.0000000E+00  0.0000000E+00  0.5585884E-03  0.2477984E-01  0.0000000E+00  0.0000000E+00  0.0000000E+00  0.0000000E+00  0.1232388E-04  0.4675778E-03  0.0000000E+00  0.0000000E+00  0.8563219E-02  0.2165969E+00  0.0000000E+00  0.0000000E+00  0.0000000E+00  0.0000000E+00  0.0000000E+00  0.0000000E+00  0.0000000E+00  0.0000000E+00  0.0000000E+00  0.0000000E+00  0.0000000E+00  0.0000000E+00  0.7662149E-03  0.5814160E-01  0.0000000E+00  0.0000000E+00  0.0000000E+00  0.0000000E+00  0.2183932E-01  0.2183932E-01  0.0000000E+00  0.0000000E+00  0.1665497E-05  0.2955361E-03  0.1024310E-06  0.1817599E-04  0.2122993E-03  0.1883585E-01  0.5686180E-03  0.1008991E+00  0.6070896E-02  0.5386286E+00  0.9454559E-03  0.8388376E-01  0.0000000E+00  0.0000000E+00  0.0000000E+00  0.0000000E+00  0.9031143E-04  0.6852974E-02  0.0000000E+00  0.0000000E+00  0.6592437E-04  0.3334964E-02  0.1065756E-01  0.8087128E+00  0.3763145E-07  0.5711067E-05  0.3243901E-07  0.4923047E-05  0.1749457E-03  0.1327515E-01  0.5887857E-03  0.8935599E-01  0.8219436E-02  0.6237037E+00  0.6373907E-03  0.9673244E-01  0.3240373E-07  0.4917694E-05  0.9046006E-02  0.6864253E+00  0.0000000E+00  0.0000000E+00  0.0000000E+00  0.0000000E+00  0.0000000E+00  0.0000000E+00  0.0000000E+00  0.0000000E+00  0.0000000E+00  0.0000000E+00  0.0000000E+00  0.0000000E+00  0.0000000E+00  0.0000000E+00  0.0000000E+00  0.0000000E+00  0.0000000E+00  0.0000000E+00  0.0000000E+00  0.0000000E+00  0.0000000E+00  0.0000000E+00  0.0000000E+00  0.0000000E+00  0.0000000E+00  0.0000000E+00  0.0000000E+00  0.0000000E+00  0.0000000E+00  0.0000000E+00  0.0000000E+00  0.0000000E+00  0.0000000E+00  0.0000000E+00  0.0000000E+00  0.0000000E+00  0.0000000E+00  0.0000000E+00  0.0000000E+00  0.0000000E+00  0.0000000E+00  0.0000000E+00  0.0000000E+00  0.0000000E+00  0.0000000E+00  0.0000000E+00  0.0000000E+00  0.0000000E+00  0.0000000E+00  0.0000000E+00  0.0000000E+00  0.0000000E+00  0.0000000E+00  0.0000000E+00  0.0000000E+00  0.0000000E+00  0.0000000E+00  0.0000000E+00  0.0000000E+00  0.0000000E+00  0.0000000E+00  0.0000000E+00  0.0000000E+00  0.0000000E+00  0.0000000E+00  0.0000000E+00  0.0000000E+00  0.0000000E+00  0.0000000E+00  0.0000000E+00  0.0000000E+00  0.0000000E+00  0.0000000E+00  0.0000000E+00  0.0000000E+00  0.0000000E+00  0.0000000E+00  0.0000000E+00  0.0000000E+00  0.0000000E+00  0.0000000E+00  0.0000000E+00  0.0000000E+00  0.0000000E+00  0.0000000E+00  0.0000000E+00  0.0000000E+00  0.0000000E+00  0.0000000E+00  0.0000000E+00  0.0000000E+00  0.0000000E+00  0.0000000E+00  0.0000000E+00  0.0000000E+00  0.0000000E+00  0.0000000E+00  0.0000000E+00  0.0000000E+00  0.0000000E+00  0.0000000E+00  0.0000000E+00  0.0000000E+00  0.0000000E+00  0.0000000E+00  0.0000000E+00  0.0000000E+00  0.0000000E+00  0.0000000E+00  0.0000000E+00
  0.1709999E+01  0.0000000E+00  0.0000000E+00  0.2488748E+00  0.1244374E+00  0.0000000E+00  0.0000000E+00  0.0000000E+00  0.0000000E+00  0.0000000E+00  0.0000000E+00  0.0000000E+00  0.0000000E+00  0.0000000E+00  0.0000000E+00  0.0000000E+00  0.0000000E+00  0.6314842E-03  0.2801361E-01  0.0000000E+00  0.0000000E+00  0.0000000E+00  0.0000000E+00  0.2447777E-04  0.9287060E-03  0.0000000E+00  0.0000000E+00  0.1039020E-01  0.2628083E+00  0.0000000E+00  0.0000000E+00  0.0000000E+00  0.0000000E+00  0.0000000E+00  0.0000000E+00  0.0000000E+00  0.0000000E+00  0.0000000E+00  0.0000000E+00  0.0000000E+00  0.0000000E+00  0.9160975E-03  0.6951493E-01  0.0000000E+00  0.0000000E+00  0.0000000E+00  0.0000000E+00  0.2950537E-01  0.2950537E-01  0.0000000E+00  0.0000000E+00  0.2921093E-05  0.5183368E-03  0.2207279E-06  0.3916731E-04  0.2836484E-03  0.2516616E-01  0.7685454E-03  0.1363754E+00  0.7294090E-02  0.6471542E+00  0.1160091E-02  0.1029269E+00  0.0000000E+00  0.0000000E+00  0.0000000E+00  0.0000000E+00  0.1235062E-03  0.9371843E-02  0.0000000E+00  0.0000000E+00  0.1051783E-03  0.5320733E-02  0.1228400E-01  0.9321293E+00  0.5914612E-07  0.8976202E-05  0.1077700E-06  0.1635553E-04  0.2454054E-03  0.1862175E-01  0.8050588E-03  0.1221783E+00  0.9739086E-02  0.7390172E+00  0.8437101E-03  0.1280441E+00  0.8094885E-07  0.1228505E-04  0.1067967E-01  0.8103906E+00  0.0000000E+00  0.0000000E+00  0.0000000E+00  0.0000000E+00  0.0000000E+00  0.0000000E+00  0.0000000E+00  0.0000000E+00  0.0000000E+00  0.0000000E+00  0.0000000E+00  0.0000000E+00  0.3327764E-06  0.5554807E-06  0.0000000E+00  0.0000000E+00  0.0000000E+00  0.0000000E+00  0.0000000E+00  0.0000000E+00  0.0000000E+00  0.0000000E+00  0.0000000E+00  0.0000000E+00  0.0000000E+00  0.0000000E+00  0.0000000E+00  0.0000000E+00  0.0000000E+00  0.0000000E+00  0.0000000E+00  0.0000000E+00  0.0000000E+00  0.0000000E+00  0.0000000E+00  0.0000000E+00  0.0000000E+00  0.0000000E+00  0.0000000E+00  0.0000000E+00  0.0000000E+00  0.0000000E+00  0.0000000E+00  0.0000000E+00  0.0000000E+00  0.0000000E+00  0.0000000E+00  0.0000000E+00  0.0000000E+00  0.0000000E+00  0.0000000E+00  0.0000000E+00  0.0000000E+00  0.0000000E+00  0.0000000E+00  0.0000000E+00  0.0000000E+00  0.0000000E+00  0.0000000E+00  0.0000000E+00  0.0000000E+00  0.0000000E+00  0.0000000E+00  0.0000000E+00  0.0000000E+00  0.0000000E+00  0.0000000E+00  0.0000000E+00  0.0000000E+00  0.0000000E+00  0.0000000E+00  0.0000000E+00  0.0000000E+00  0.0000000E+00  0.0000000E+00  0.0000000E+00  0.0000000E+00  0.0000000E+00  0.0000000E+00  0.0000000E+00  0.0000000E+00  0.0000000E+00  0.0000000E+00  0.0000000E+00  0.0000000E+00  0.0000000E+00  0.0000000E+00  0.0000000E+00  0.0000000E+00  0.0000000E+00  0.0000000E+00  0.0000000E+00  0.0000000E+00  0.0000000E+00  0.0000000E+00  0.0000000E+00  0.0000000E+00  0.0000000E+00  0.0000000E+00  0.0000000E+00  0.0000000E+00  0.0000000E+00  0.0000000E+00  0.0000000E+00  0.0000000E+00  0.0000000E+00  0.0000000E+00  0.0000000E+00  0.0000000E+00  0.0000000E+00
  0.1739999E+01  0.0000000E+00  0.0000000E+00  0.3024206E+00  0.1512103E+00  0.0000000E+00  0.0000000E+00  0.0000000E+00  0.0000000E+00  0.0000000E+00  0.0000000E+00  0.0000000E+00  0.0000000E+00  0.0000000E+00  0.0000000E+00  0.0000000E+00  0.0000000E+00  0.7231800E-03  0.3208138E-01  0.0000000E+00  0.0000000E+00  0.0000000E+00  0.0000000E+00  0.4585944E-04  0.1739943E-02  0.0000000E+00  0.0000000E+00  0.1226720E-01  0.3102848E+00  0.0000000E+00  0.0000000E+00  0.0000000E+00  0.0000000E+00  0.0000000E+00  0.0000000E+00  0.0000000E+00  0.0000000E+00  0.0000000E+00  0.0000000E+00  0.0000000E+00  0.0000000E+00  0.1085689E-02  0.8238382E-01  0.0000000E+00  0.0000000E+00  0.0000000E+00  0.0000000E+00  0.3933838E-01  0.3933838E-01  0.0000000E+00  0.0000000E+00  0.5099395E-05  0.9048682E-03  0.6790756E-06  0.1204994E-03  0.3720089E-03  0.3300578E-01  0.1002690E-02  0.1779235E+00  0.8575017E-02  0.7608019E+00  0.1407507E-02  0.1248784E+00  0.0000000E+00  0.0000000E+00  0.0000000E+00  0.0000000E+00  0.1656799E-03  0.1257205E-01  0.0000000E+00  0.0000000E+00  0.1627584E-03  0.8233576E-02  0.1389715E-01  0.1054538E+01  0.9686845E-07  0.1470106E-04  0.3341389E-06  0.5070998E-04  0.3377848E-03  0.2563164E-01  0.1066220E-02  0.1618129E+00  0.1129050E-01  0.8567410E+00  0.1095741E-02  0.1662932E+00  0.2967340E-06  0.4503329E-04  0.1235531E-01  0.9375405E+00  0.0000000E+00  0.0000000E+00  0.0000000E+00  0.0000000E+00  0.0000000E+00  0.0000000E+00  0.0000000E+00  0.0000000E+00  0.0000000E+00  0.0000000E+00  0.0000000E+00  0.0000000E+00  0.9983328E-06  0.1666448E-05  0.0000000E+00  0.0000000E+00  0.0000000E+00  0.0000000E+00  0.0000000E+00  0.0000000E+00  0.0000000E+00  0.0000000E+00  0.0000000E+00  0.0000000E+00  0.0000000E+00  0.0000000E+00  0.0000000E+00  0.0000000E+00  0.0000000E+00  0.0000000E+00  0.0000000E+00  0.0000000E+00  0.0000000E+00  0.0000000E+00  0.0000000E+00  0.0000000E+00  0.0000000E+00  0.0000000E+00  0.0000000E+00  0.0000000E+00  0.0000000E+00  0.0000000E+00  0.0000000E+00  0.0000000E+00  0.0000000E+00  0.0000000E+00  0.0000000E+00  0.0000000E+00  0.0000000E+00  0.0000000E+00  0.0000000E+00  0.0000000E+00  0.0000000E+00  0.0000000E+00  0.0000000E+00  0.0000000E+00  0.0000000E+00  0.0000000E+00  0.0000000E+00  0.0000000E+00  0.0000000E+00  0.0000000E+00  0.0000000E+00  0.0000000E+00  0.0000000E+00  0.0000000E+00  0.0000000E+00  0.0000000E+00  0.0000000E+00  0.0000000E+00  0.0000000E+00  0.0000000E+00  0.0000000E+00  0.0000000E+00  0.0000000E+00  0.0000000E+00  0.0000000E+00  0.0000000E+00  0.0000000E+00  0.0000000E+00  0.0000000E+00  0.0000000E+00  0.0000000E+00  0.0000000E+00  0.0000000E+00  0.0000000E+00  0.0000000E+00  0.0000000E+00  0.0000000E+00  0.0000000E+00  0.0000000E+00  0.0000000E+00  0.0000000E+00  0.0000000E+00  0.0000000E+00  0.0000000E+00  0.0000000E+00  0.0000000E+00  0.0000000E+00  0.0000000E+00  0.0000000E+00  0.0000000E+00  0.0000000E+00  0.0000000E+00  0.0000000E+00  0.0000000E+00  0.0000000E+00  0.0000000E+00  0.0000000E+00  0.0000000E+00
  0.1769999E+01  0.0000000E+00  0.0000000E+00  0.3616176E+00  0.1808088E+00  0.0000000E+00  0.0000000E+00  0.0000000E+00  0.0000000E+00  0.0000000E+00  0.0000000E+00  0.0000000E+00  0.0000000E+00  0.0000000E+00  0.0000000E+00  0.0000000E+00  0.0000000E+00  0.8372300E-03  0.3714082E-01  0.0000000E+00  0.0000000E+00  0.0000000E+00  0.0000000E+00  0.8085425E-04  0.3067674E-02  0.0000000E+00  0.0000000E+00  0.1413618E-01  0.3575586E+00  0.0000000E+00  0.0000000E+00  0.0000000E+00  0.0000000E+00  0.0000000E+00  0.0000000E+00  0.0000000E+00  0.0000000E+00  0.0000000E+00  0.0000000E+00  0.0000000E+00  0.0000000E+00  0.1265635E-02  0.9603837E-01  0.0000000E+00  0.0000000E+00  0.0000000E+00  0.0000000E+00  0.5180730E-01  0.5180730E-01  0.0000000E+00  0.0000000E+00  0.8204388E-05  0.1455837E-02  0.1740966E-05  0.3089278E-03  0.4790137E-03  0.4249958E-01  0.1274222E-02  0.2261058E+00  0.9888385E-02  0.8773280E+00  0.1700384E-02  0.1508633E+00  0.0000000E+00  0.0000000E+00  0.0000000E+00  0.0000000E+00  0.2199734E-03  0.1669193E-01  0.0000000E+00  0.0000000E+00  0.2455768E-03  0.1242317E-01  0.1546294E-01  0.1173352E+01  0.2534245E-06  0.3846051E-04  0.9005083E-06  0.1366640E-03  0.4595613E-03  0.3487224E-01  0.1372457E-02  0.2082884E+00  0.1285146E-01  0.9751892E+00  0.1392595E-02  0.2113447E+00  0.8466158E-06  0.1284851E-03  0.1402758E-01  0.1064435E+01  0.0000000E+00  0.0000000E+00  0.0000000E+00  0.0000000E+00  0.0000000E+00  0.0000000E+00  0.0000000E+00  0.0000000E+00  0.0000000E+00  0.0000000E+00  0.0000000E+00  0.0000000E+00  0.3993314E-05  0.6665763E-05  0.0000000E+00  0.0000000E+00  0.0000000E+00  0.0000000E+00  0.0000000E+00  0.0000000E+00  0.0000000E+00  0.0000000E+00  0.0000000E+00  0.0000000E+00  0.0000000E+00  0.0000000E+00  0.0000000E+00  0.0000000E+00  0.0000000E+00  0.0000000E+00  0.0000000E+00  0.0000000E+00  0.0000000E+00  0.0000000E+00  0.0000000E+00  0.0000000E+00  0.0000000E+00  0.0000000E+00  0.0000000E+00  0.0000000E+00  0.0000000E+00  0.0000000E+00  0.0000000E+00  0.0000000E+00  0.0000000E+00  0.0000000E+00  0.0000000E+00  0.0000000E+00  0.0000000E+00  0.0000000E+00  0.0000000E+00  0.0000000E+00  0.0000000E+00  0.0000000E+00  0.0000000E+00  0.0000000E+00  0.0000000E+00  0.0000000E+00  0.0000000E+00  0.0000000E+00  0.0000000E+00  0.0000000E+00  0.0000000E+00  0.0000000E+00  0.0000000E+00  0.0000000E+00  0.0000000E+00  0.0000000E+00  0.0000000E+00  0.0000000E+00  0.0000000E+00  0.0000000E+00  0.0000000E+00  0.0000000E+00  0.0000000E+00  0.0000000E+00  0.0000000E+00  0.0000000E+00  0.0000000E+00  0.0000000E+00  0.0000000E+00  0.0000000E+00  0.0000000E+00  0.0000000E+00  0.0000000E+00  0.0000000E+00  0.0000000E+00  0.0000000E+00  0.0000000E+00  0.0000000E+00  0.0000000E+00  0.0000000E+00  0.0000000E+00  0.0000000E+00  0.0000000E+00  0.0000000E+00  0.0000000E+00  0.0000000E+00  0.0000000E+00  0.0000000E+00  0.0000000E+00  0.0000000E+00  0.0000000E+00  0.0000000E+00  0.0000000E+00  0.0000000E+00  0.0000000E+00  0.0000000E+00  0.0000000E+00  0.0000000E+00
  0.1799999E+01  0.0000000E+00  0.0000000E+00  0.4253911E+00  0.2126956E+00  0.0000000E+00  0.0000000E+00  0.0000000E+00  0.0000000E+00  0.0000000E+00  0.0000000E+00  0.0000000E+00  0.0000000E+00  0.0000000E+00  0.0000000E+00  0.0000000E+00  0.0000000E+00  0.9762986E-03  0.4331012E-01  0.0000000E+00  0.0000000E+00  0.0000000E+00  0.0000000E+00  0.1344170E-03  0.5099887E-02  0.0000000E+00  0.0000000E+00  0.1596499E-01  0.4038162E+00  0.0000000E+00  0.0000000E+00  0.0000000E+00  0.0000000E+00  0.0000000E+00  0.0000000E+00  0.0000000E+00  0.0000000E+00  0.0000000E+00  0.0000000E+00  0.0000000E+00  0.0000000E+00  0.1468842E-02  0.1114581E+00  0.0000000E+00  0.0000000E+00  0.0000000E+00  0.0000000E+00  0.6755950E-01  0.6755950E-01  0.0000000E+00  0.0000000E+00  0.1318640E-04  0.2339876E-02  0.4307380E-05  0.7643281E-03  0.6079574E-03  0.5393985E-01  0.1573559E-02  0.2792221E+00  0.1121294E-01  0.9948463E+00  0.2036582E-02  0.1806919E+00  0.0000000E+00  0.0000000E+00  0.0000000E+00  0.0000000E+00  0.2887964E-03  0.2191433E-01  0.0000000E+00  0.0000000E+00  0.3608895E-03  0.1825658E-01  0.1696180E-01  0.1287088E+01  0.5551377E-06  0.8424945E-04  0.2329351E-05  0.3535096E-03  0.6154936E-03  0.4670463E-01  0.1715959E-02  0.2604194E+00  0.1439799E-01  0.1092542E+01  0.1741401E-02  0.2642806E+00  0.2086157E-05  0.3166017E-03  0.1568314E-01  0.1190061E+01  0.0000000E+00  0.0000000E+00  0.0000000E+00  0.0000000E+00  0.0000000E+00  0.0000000E+00  0.0000000E+00  0.0000000E+00  0.0000000E+00  0.0000000E+00  0.0000000E+00  0.0000000E+00  0.5324418E-05  0.8887684E-05  0.0000000E+00  0.0000000E+00  0.0000000E+00  0.0000000E+00  0.0000000E+00  0.0000000E+00  0.0000000E+00  0.0000000E+00  0.0000000E+00  0.0000000E+00  0.0000000E+00  0.0000000E+00  0.0000000E+00  0.0000000E+00  0.0000000E+00  0.0000000E+00  0.3327772E-06  0.4750833E-06  0.0000000E+00  0.0000000E+00  0.0000000E+00  0.0000000E+00  0.3327786E-06  0.9501706E-06  0.0000000E+00  0.0000000E+00  0.0000000E+00  0.0000000E+00  0.0000000E+00  0.0000000E+00  0.0000000E+00  0.0000000E+00  0.0000000E+00  0.0000000E+00  0.0000000E+00  0.0000000E+00  0.0000000E+00  0.0000000E+00  0.0000000E+00  0.0000000E+00  0.0000000E+00  0.0000000E+00  0.0000000E+00  0.0000000E+00  0.0000000E+00  0.0000000E+00  0.0000000E+00  0.0000000E+00  0.0000000E+00  0.0000000E+00  0.0000000E+00  0.0000000E+00  0.0000000E+00  0.0000000E+00  0.0000000E+00  0.0000000E+00  0.0000000E+00  0.0000000E+00  0.0000000E+00  0.0000000E+00  0.0000000E+00  0.0000000E+00  0.0000000E+00  0.0000000E+00  0.0000000E+00  0.0000000E+00  0.0000000E+00  0.0000000E+00  0.0000000E+00  0.0000000E+00  0.0000000E+00  0.0000000E+00  0.0000000E+00  0.0000000E+00  0.0000000E+00  0.0000000E+00  0.0000000E+00  0.0000000E+00  0.0000000E+00  0.0000000E+00  0.0000000E+00  0.0000000E+00  0.0000000E+00  0.0000000E+00  0.0000000E+00  0.0000000E+00  0.0000000E+00  0.0000000E+00  0.0000000E+00  0.0000000E+00  0.0000000E+00  0.0000000E+00  0.0000000E+00  0.0000000E+00  0.0000000E+00  0.0000000E+00
  0.1829999E+01  0.0000000E+00  0.0000000E+00  0.4928092E+00  0.2464046E+00  0.3234493E-07  0.8596001E-06  0.0000000E+00  0.0000000E+00  0.0000000E+00  0.0000000E+00  0.0000000E+00  0.0000000E+00  0.0000000E+00  0.0000000E+00  0.0000000E+00  0.0000000E+00  0.1142154E-02  0.5066771E-01  0.0000000E+00  0.0000000E+00  0.0000000E+00  0.0000000E+00  0.2146682E-03  0.8144682E-02  0.0000000E+00  0.0000000E+00  0.1772953E-01  0.4484482E+00  0.0000000E+00  0.0000000E+00  0.0000000E+00  0.0000000E+00  0.0000000E+00  0.0000000E+00  0.0000000E+00  0.0000000E+00  0.0000000E+00  0.0000000E+00  0.0000000E+00  0.0000000E+00  0.1682202E-02  0.1276482E+00  0.0000000E+00  0.0000000E+00  0.0000000E+00  0.0000000E+00  0.8723830E-01  0.8723830E-01  0.1077637E-07  0.5727865E-06  0.1981090E-04  0.3515369E-02  0.9169599E-05  0.1627110E-02  0.7617966E-03  0.6758894E-01  0.1901159E-02  0.3373534E+00  0.1252294E-01  0.1111074E+01  0.2418686E-02  0.2145933E+00  0.0000000E+00  0.0000000E+00  0.0000000E+00  0.0000000E+00  0.3710535E-03  0.2815613E-01  0.0000000E+00  0.0000000E+00  0.5164467E-03  0.2612586E-01  0.1837659E-01  0.1394444E+01  0.1487705E-05  0.2257789E-03  0.4922705E-05  0.7470853E-03  0.8101382E-03  0.6147457E-01  0.2094478E-02  0.3178646E+00  0.1589496E-01  0.1206134E+01  0.2142527E-02  0.3251567E+00  0.4855923E-05  0.7369502E-03  0.1728269E-01  0.1311438E+01  0.0000000E+00  0.0000000E+00  0.0000000E+00  0.0000000E+00  0.0000000E+00  0.0000000E+00  0.0000000E+00  0.0000000E+00  0.0000000E+00  0.0000000E+00  0.0000000E+00  0.0000000E+00  0.1564052E-04  0.2610764E-04  0.0000000E+00  0.0000000E+00  0.0000000E+00  0.0000000E+00  0.0000000E+00  0.0000000E+00  0.0000000E+00  0.0000000E+00  0.0000000E+00  0.0000000E+00  0.0000000E+00  0.0000000E+00  0.0000000E+00  0.0000000E+00  0.0000000E+00  0.0000000E+00  0.3327772E-06  0.4750833E-06  0.0000000E+00  0.0000000E+00  0.0000000E+00  0.0000000E+00  0.1996675E-05  0.5701033E-05  0.0000000E+00  0.0000000E+00  0.0000000E+00  0.0000000E+00  0.0000000E+00  0.0000000E+00  0.0000000E+00  0.0000000E+00  0.0000000E+00  0.0000000E+00  0.0000000E+00  0.0000000E+00  0.0000000E+00  0.0000000E+00  0.0000000E+00  0.0000000E+00  0.0000000E+00  0.0000000E+00  0.0000000E+00  0.0000000E+00  0.0000000E+00  0.0000000E+00  0.0000000E+00  0.0000000E+00  0.0000000E+00  0.0000000E+00  0.0000000E+00  0.0000000E+00  0.0000000E+00  0.0000000E+00  0.0000000E+00  0.0000000E+00  0.0000000E+00  0.0000000E+00  0.0000000E+00  0.0000000E+00  0.0000000E+00  0.0000000E+00  0.0000000E+00  0.0000000E+00  0.0000000E+00  0.0000000E+00  0.0000000E+00  0.0000000E+00  0.0000000E+00  0.0000000E+00  0.0000000E+00  0.0000000E+00  0.0000000E+00  0.0000000E+00  0.0000000E+00  0.0000000E+00  0.0000000E+00  0.0000000E+00  0.0000000E+00  0.0000000E+00  0.0000000E+00  0.0000000E+00  0.0000000E+00  0.0000000E+00  0.0000000E+00  0.0000000E+00  0.0000000E+00  0.0000000E+00  0.0000000E+00  0.0000000E+00  0.0000000E+00  0.0000000E+00  0.0000000E+00  0.0000000E+00  0.0000000E+00  0.0000000E+00
  0.1859999E+01  0.0000000E+00  0.0000000E+00  0.5623302E+00  0.2811651E+00  0.3234493E-07  0.8596001E-06  0.0000000E+00  0.0000000E+00  0.0000000E+00  0.0000000E+00  0.0000000E+00  0.0000000E+00  0.0000000E+00  0.0000000E+00  0.0000000E+00  0.0000000E+00  0.1342861E-02  0.5957136E-01  0.0000000E+00  0.0000000E+00  0.0000000E+00  0.0000000E+00  0.3275065E-03  0.1242586E-01  0.0000000E+00  0.0000000E+00  0.1939160E-01  0.4904885E+00  0.0000000E+00  0.0000000E+00  0.0000000E+00  0.0000000E+00  0.0000000E+00  0.0000000E+00  0.0000000E+00  0.0000000E+00  0.0000000E+00  0.0000000E+00  0.0000000E+00  0.0000000E+00  0.1910194E-02  0.1449485E+00  0.0000000E+00  0.0000000E+00  0.0000000E+00  0.0000000E+00  0.1116595E+00  0.1116595E+00  0.3775603E-07  0.2006811E-05  0.2923920E-04  0.5188383E-02  0.1824696E-04  0.3237854E-02  0.9441162E-03  0.8376490E-01  0.2247119E-02  0.3987427E+00  0.1379452E-01  0.1223893E+01  0.2853592E-02  0.2531795E+00  0.0000000E+00  0.0000000E+00  0.0000000E+00  0.0000000E+00  0.4750026E-03  0.3604395E-01  0.3233765E-07  0.4907663E-05  0.7201268E-03  0.3642958E-01  0.1969481E-01  0.1494473E+01  0.3433307E-05  0.5210496E-03  0.9887151E-05  0.1500505E-02  0.1051226E-02  0.7976872E-01  0.2497168E-02  0.3789782E+00  0.1733611E-01  0.1315491E+01  0.2591749E-02  0.3933320E+00  0.1001001E-04  0.1519151E-02  0.1880576E-01  0.1427011E+01  0.0000000E+00  0.0000000E+00  0.0000000E+00  0.0000000E+00  0.0000000E+00  0.0000000E+00  0.0000000E+00  0.0000000E+00  0.0000000E+00  0.0000000E+00  0.0000000E+00  0.0000000E+00  0.2928444E-04  0.4888249E-04  0.0000000E+00  0.0000000E+00  0.0000000E+00  0.0000000E+00  0.0000000E+00  0.0000000E+00  0.0000000E+00  0.0000000E+00  0.0000000E+00  0.0000000E+00  0.0000000E+00  0.0000000E+00  0.0000000E+00  0.0000000E+00  0.0000000E+00  0.0000000E+00  0.3327772E-06  0.4750833E-06  0.0000000E+00  0.0000000E+00  0.0000000E+00  0.0000000E+00  0.9317740E-05  0.2660460E-04  0.0000000E+00  0.0000000E+00  0.0000000E+00  0.0000000E+00  0.0000000E+00  0.0000000E+00  0.0000000E+00  0.0000000E+00  0.0000000E+00  0.0000000E+00  0.0000000E+00  0.0000000E+00  0.0000000E+00  0.0000000E+00  0.0000000E+00  0.0000000E+00  0.0000000E+00  0.0000000E+00  0.0000000E+00  0.0000000E+00  0.0000000E+00  0.0000000E+00  0.0000000E+00  0.0000000E+00  0.1110960E-05  0.3167210E-06  0.0000000E+00  0.0000000E+00  0.0000000E+00  0.0000000E+00  0.0000000E+00  0.0000000E+00  0.0000000E+00  0.0000000E+00  0.0000000E+00  0.0000000E+00  0.0000000E+00  0.0000000E+00  0.0000000E+00  0.0000000E+00  0.0000000E+00  0.0000000E+00  0.0000000E+00  0.0000000E+00  0.0000000E+00  0.0000000E+00  0.0000000E+00  0.0000000E+00  0.0000000E+00  0.0000000E+00  0.0000000E+00  0.0000000E+00  0.0000000E+00  0.0000000E+00  0.0000000E+00  0.0000000E+00  0.0000000E+00  0.0000000E+00  0.0000000E+00  0.0000000E+00  0.0000000E+00  0.0000000E+00  0.2221919E-05  0.6334417E-06  0.0000000E+00  0.0000000E+00  0.0000000E+00  0.0000000E+00  0.0000000E+00  0.0000000E+00  0.0000000E+00  0.0000000E+00
  0.1889999E+01  0.0000000E+00  0.0000000E+00  0.6328183E+00  0.3164092E+00  0.6458747E-07  0.1716479E-05  0.0000000E+00  0.0000000E+00  0.0000000E+00  0.0000000E+00  0.0000000E+00  0.0000000E+00  0.0000000E+00  0.0000000E+00  0.0000000E+00  0.0000000E+00  0.1573280E-02  0.6979311E-01  0.0000000E+00  0.0000000E+00  0.0000000E+00  0.0000000E+00  0.4814005E-03  0.1826472E-01  0.0000000E+00  0.0000000E+00  0.2093776E-01  0.5295968E+00  0.0000000E+00  0.0000000E+00  0.0000000E+00  0.0000000E+00  0.0000000E+00  0.0000000E+00  0.0000000E+00  0.0000000E+00  0.0000000E+00  0.0000000E+00  0.0000000E+00  0.0000000E+00  0.2152244E-02  0.1633156E+00  0.0000000E+00  0.0000000E+00  0.0000000E+00  0.0000000E+00  0.1415407E+00  0.1415407E+00  0.1402579E-06  0.7454998E-05  0.4244148E-04  0.7531077E-02  0.3424161E-04  0.6076043E-02  0.1156818E-02  0.1026364E+00  0.2605325E-02  0.4623049E+00  0.1502060E-01  0.1332674E+01  0.3342820E-02  0.2965854E+00  0.0000000E+00  0.0000000E+00  0.0000000E+00  0.0000000E+00  0.5983725E-03  0.4540545E-01  0.1509002E-06  0.2290109E-04  0.9829809E-03  0.4972677E-01  0.2090823E-01  0.1586550E+01  0.7579065E-05  0.1150223E-02  0.1879513E-04  0.2852408E-02  0.1343079E-02  0.1019149E+00  0.2922429E-02  0.4435171E+00  0.1870411E-01  0.1419297E+01  0.3091921E-02  0.4692397E+00  0.2051692E-04  0.3113712E-02  0.2024484E-01  0.1536211E+01  0.0000000E+00  0.0000000E+00  0.0000000E+00  0.0000000E+00  0.0000000E+00  0.0000000E+00  0.3327781E-06  0.5554835E-06  0.0000000E+00  0.0000000E+00  0.0000000E+00  0.0000000E+00  0.4791997E-04  0.7998949E-04  0.0000000E+00  0.0000000E+00  0.0000000E+00  0.0000000E+00  0.0000000E+00  0.0000000E+00  0.0000000E+00  0.0000000E+00  0.0000000E+00  0.0000000E+00  0.0000000E+00  0.0000000E+00  0.0000000E+00  0.0000000E+00  0.0000000E+00  0.0000000E+00  0.1331110E-05  0.1900335E-05  0.0000000E+00  0.0000000E+00  0.0000000E+00  0.0000000E+00  0.2628933E-04  0.7506294E-04  0.0000000E+00  0.0000000E+00  0.0000000E+00  0.0000000E+00  0.0000000E+00  0.0000000E+00  0.0000000E+00  0.0000000E+00  0.0000000E+00  0.0000000E+00  0.0000000E+00  0.0000000E+00  0.0000000E+00  0.0000000E+00  0.0000000E+00  0.0000000E+00  0.0000000E+00  0.0000000E+00  0.0000000E+00  0.0000000E+00  0.0000000E+00  0.0000000E+00  0.0000000E+00  0.0000000E+00  0.1110960E-05  0.3167210E-06  0.0000000E+00  0.0000000E+00  0.0000000E+00  0.0000000E+00  0.0000000E+00  0.0000000E+00  0.0000000E+00  0.0000000E+00  0.0000000E+00  0.0000000E+00  0.0000000E+00  0.0000000E+00  0.0000000E+00  0.0000000E+00  0.0000000E+00  0.0000000E+00  0.0000000E+00  0.0000000E+00  0.0000000E+00  0.0000000E+00  0.0000000E+00  0.0000000E+00  0.0000000E+00  0.0000000E+00  0.0000000E+00  0.0000000E+00  0.0000000E+00  0.0000000E+00  0.0000000E+00  0.0000000E+00  0.0000000E+00  0.0000000E+00  0.0000000E+00  0.0000000E+00  0.0000000E+00  0.0000000E+00  0.5554819E-05  0.1583611E-05  0.0000000E+00  0.0000000E+00  0.0000000E+00  0.0000000E+00  0.0000000E+00  0.0000000E+00  0.0000000E+00  0.0000000E+00
  0.1919999E+01  0.0000000E+00  0.0000000E+00  0.7031716E+00  0.3515858E+00  0.8603195E-07  0.2286388E-05  0.0000000E+00  0.0000000E+00  0.0000000E+00  0.0000000E+00  0.0000000E+00  0.0000000E+00  0.0000000E+00  0.0000000E+00  0.0000000E+00  0.0000000E+00  0.1840425E-02  0.8164410E-01  0.0000000E+00  0.0000000E+00  0.0000000E+00  0.0000000E+00  0.6847998E-03  0.2598185E-01  0.0000000E+00  0.0000000E+00  0.2236935E-01  0.5658073E+00  0.0000000E+00  0.0000000E+00  0.0000000E+00  0.0000000E+00  0.0000000E+00  0.0000000E+00  0.0000000E+00  0.0000000E+00  0.0000000E+00  0.0000000E+00  0.0000000E+00  0.0000000E+00  0.2405318E-02  0.1825193E+00  0.0000000E+00  0.0000000E+00  0.0000000E+00  0.0000000E+00  0.1777259E+00  0.1777259E+00  0.3507238E-06  0.1864170E-04  0.6071105E-04  0.1077294E-01  0.6069411E-04  0.1076994E-01  0.1404657E-02  0.1246255E+00  0.2966399E-02  0.5263762E+00  0.1618506E-01  0.1435988E+01  0.3884515E-02  0.3446462E+00  0.0000000E+00  0.0000000E+00  0.0000000E+00  0.0000000E+00  0.7482511E-03  0.5677848E-01  0.5874484E-06  0.8915302E-04  0.1314140E-02  0.6647933E-01  0.2201778E-01  0.1670744E+01  0.1585471E-04  0.2406161E-02  0.3449804E-04  0.5235532E-02  0.1696156E-02  0.1287070E+00  0.3358366E-02  0.5096763E+00  0.1999435E-01  0.1517203E+01  0.3641690E-02  0.5526744E+00  0.3936380E-04  0.5973975E-02  0.2158898E-01  0.1638206E+01  0.0000000E+00  0.0000000E+00  0.0000000E+00  0.0000000E+00  0.0000000E+00  0.0000000E+00  0.9983305E-06  0.1666444E-05  0.0000000E+00  0.0000000E+00  0.0000000E+00  0.0000000E+00  0.7454220E-04  0.1244281E-03  0.0000000E+00  0.0000000E+00  0.0000000E+00  0.0000000E+00  0.0000000E+00  0.0000000E+00  0.0000000E+00  0.0000000E+00  0.0000000E+00  0.0000000E+00  0.0000000E+00  0.0000000E+00  0.0000000E+00  0.0000000E+00  0.0000000E+00  0.0000000E+00  0.4991687E-05  0.7126289E-05  0.0000000E+00  0.0000000E+00  0.0000000E+00  0.0000000E+00  0.5457546E-04  0.1558273E-03  0.0000000E+00  0.0000000E+00  0.0000000E+00  0.0000000E+00  0.0000000E+00  0.0000000E+00  0.0000000E+00  0.0000000E+00  0.0000000E+00  0.0000000E+00  0.0000000E+00  0.0000000E+00  0.0000000E+00  0.0000000E+00  0.0000000E+00  0.0000000E+00  0.0000000E+00  0.0000000E+00  0.0000000E+00  0.0000000E+00  0.1110955E-05  0.4750794E-06  0.0000000E+00  0.0000000E+00  0.3332867E-05  0.9501594E-06  0.0000000E+00  0.0000000E+00  0.0000000E+00  0.0000000E+00  0.0000000E+00  0.0000000E+00  0.0000000E+00  0.0000000E+00  0.0000000E+00  0.0000000E+00  0.0000000E+00  0.0000000E+00  0.0000000E+00  0.0000000E+00  0.0000000E+00  0.0000000E+00  0.0000000E+00  0.0000000E+00  0.0000000E+00  0.0000000E+00  0.0000000E+00  0.0000000E+00  0.0000000E+00  0.0000000E+00  0.0000000E+00  0.0000000E+00  0.0000000E+00  0.0000000E+00  0.0000000E+00  0.0000000E+00  0.0000000E+00  0.0000000E+00  0.2221919E-05  0.9501626E-06  0.0000000E+00  0.0000000E+00  0.2777430E-04  0.7918112E-05  0.0000000E+00  0.0000000E+00  0.0000000E+00  0.0000000E+00  0.0000000E+00  0.0000000E+00  0.0000000E+00  0.0000000E+00
  0.1949999E+01  0.0000000E+00  0.0000000E+00  0.7721411E+00  0.3860705E+00  0.9680353E-07  0.2572654E-05  0.0000000E+00  0.0000000E+00  0.0000000E+00  0.0000000E+00  0.0000000E+00  0.0000000E+00  0.0000000E+00  0.0000000E+00  0.0000000E+00  0.0000000E+00  0.2141613E-02  0.9500523E-01  0.0000000E+00  0.0000000E+00  0.0000000E+00  0.0000000E+00  0.9454197E-03  0.3586997E-01  0.0000000E+00  0.0000000E+00  0.2368174E-01  0.5990028E+00  0.0000000E+00  0.0000000E+00  0.0000000E+00  0.0000000E+00  0.0000000E+00  0.0000000E+00  0.0000000E+00  0.0000000E+00  0.0000000E+00  0.0000000E+00  0.0000000E+00  0.0000000E+00  0.2669704E-02  0.2025813E+00  0.0000000E+00  0.0000000E+00  0.0000000E+00  0.0000000E+00  0.2209187E+00  0.2209187E+00  0.1089228E-05  0.5789473E-04  0.8533279E-04  0.1514198E-01  0.1029182E-03  0.1826243E-01  0.1690616E-02  0.1499966E+00  0.3326027E-02  0.5901908E+00  0.1728741E-01  0.1533792E+01  0.4481525E-02  0.3976147E+00  0.0000000E+00  0.0000000E+00  0.0000000E+00  0.0000000E+00  0.9234517E-03  0.7007297E-01  0.1611346E-05  0.2445430E-03  0.1724961E-02  0.8726186E-01  0.2303766E-01  0.1748134E+01  0.2975123E-04  0.4515141E-02  0.6084720E-04  0.9234363E-02  0.2111423E-02  0.1602181E+00  0.3800534E-02  0.5767812E+00  0.2119177E-01  0.1608065E+01  0.4234693E-02  0.6426705E+00  0.7036857E-04  0.1067936E-01  0.2284271E-01  0.1733341E+01  0.0000000E+00  0.0000000E+00  0.0000000E+00  0.0000000E+00  0.0000000E+00  0.0000000E+00  0.3660546E-05  0.6110296E-05  0.0000000E+00  0.0000000E+00  0.0000000E+00  0.0000000E+00  0.1058232E-03  0.1766433E-03  0.0000000E+00  0.0000000E+00  0.0000000E+00  0.0000000E+00  0.0000000E+00  0.0000000E+00  0.0000000E+00  0.0000000E+00  0.0000000E+00  0.0000000E+00  0.0000000E+00  0.0000000E+00  0.0000000E+00  0.0000000E+00  0.0000000E+00  0.0000000E+00  0.1364385E-04  0.1947839E-04  0.0000000E+00  0.0000000E+00  0.0000000E+00  0.0000000E+00  0.1084857E-03  0.3097553E-03  0.0000000E+00  0.0000000E+00  0.3327751E-06  0.4750802E-06  0.0000000E+00  0.0000000E+00  0.0000000E+00  0.0000000E+00  0.0000000E+00  0.0000000E+00  0.0000000E+00  0.0000000E+00  0.0000000E+00  0.0000000E+00  0.0000000E+00  0.0000000E+00  0.0000000E+00  0.0000000E+00  0.0000000E+00  0.0000000E+00  0.6665824E-05  0.2850517E-05  0.0000000E+00  0.0000000E+00  0.5554820E-05  0.1583611E-05  0.0000000E+00  0.0000000E+00  0.0000000E+00  0.0000000E+00  0.0000000E+00  0.0000000E+00  0.0000000E+00  0.0000000E+00  0.0000000E+00  0.0000000E+00  0.0000000E+00  0.0000000E+00  0.0000000E+00  0.0000000E+00  0.0000000E+00  0.0000000E+00  0.0000000E+00  0.0000000E+00  0.0000000E+00  0.0000000E+00  0.0000000E+00  0.0000000E+00  0.0000000E+00  0.0000000E+00  0.0000000E+00  0.0000000E+00  0.1110978E-05  0.5554888E-06  0.0000000E+00  0.0000000E+00  0.0000000E+00  0.0000000E+00  0.1333148E-04  0.5700960E-05  0.0000000E+00  0.0000000E+00  0.5332672E-04  0.1520279E-04  0.0000000E+00  0.0000000E+00  0.0000000E+00  0.0000000E+00  0.0000000E+00  0.0000000E+00  0.0000000E+00  0.0000000E+00
  0.1979999E+01  0.0000000E+00  0.0000000E+00  0.8389367E+00  0.4194684E+00  0.1507438E-06  0.4006171E-05  0.0000000E+00  0.0000000E+00  0.0000000E+00  0.0000000E+00  0.0000000E+00  0.0000000E+00  0.0000000E+00  0.0000000E+00  0.0000000E+00  0.0000000E+00  0.2480175E-02  0.1100244E+00  0.0000000E+00  0.0000000E+00  0.0000000E+00  0.0000000E+00  0.1259424E-02  0.4778353E-01  0.0000000E+00  0.0000000E+00  0.2489348E-01  0.6296522E+00  0.0000000E+00  0.0000000E+00  0.0000000E+00  0.0000000E+00  0.0000000E+00  0.0000000E+00  0.0000000E+00  0.0000000E+00  0.0000000E+00  0.0000000E+00  0.0000000E+00  0.0000000E+00  0.2947161E-02  0.2236353E+00  0.0000000E+00  0.0000000E+00  0.0000000E+00  0.0000000E+00  0.2719775E+00  0.2719775E+00  0.2512422E-05  0.1335404E-03  0.1186484E-03  0.2105371E-01  0.1675143E-03  0.2972477E-01  0.2015907E-02  0.1788574E+00  0.3677170E-02  0.6524999E+00  0.1832369E-01  0.1625734E+01  0.5136735E-02  0.4557470E+00  0.0000000E+00  0.0000000E+00  0.0000000E+00  0.0000000E+00  0.1131366E-02  0.8584981E-01  0.3950471E-05  0.5995359E-03  0.2229935E-02  0.1128073E+00  0.2396321E-01  0.1818367E+01  0.5409475E-04  0.8209591E-02  0.1022200E-03  0.1551323E-01  0.2594899E-02  0.1969050E+00  0.4239350E-02  0.6433772E+00  0.2231153E-01  0.1693034E+01  0.4871066E-02  0.7392485E+00  0.1221156E-03  0.1853265E-01  0.2400597E-01  0.1821611E+01  0.0000000E+00  0.0000000E+00  0.0000000E+00  0.0000000E+00  0.0000000E+00  0.0000000E+00  0.9317775E-05  0.1555352E-04  0.0000000E+00  0.0000000E+00  0.0000000E+00  0.0000000E+00  0.1540760E-03  0.2571883E-03  0.0000000E+00  0.0000000E+00  0.0000000E+00  0.0000000E+00  0.0000000E+00  0.0000000E+00  0.0000000E+00  0.0000000E+00  0.0000000E+00  0.0000000E+00  0.1331097E-05  0.1900317E-05  0.0000000E+00  0.0000000E+00  0.0000000E+00  0.0000000E+00  0.4359373E-04  0.6223579E-04  0.0000000E+00  0.0000000E+00  0.1331115E-05  0.1900342E-05  0.1936756E-03  0.5529948E-03  0.0000000E+00  0.0000000E+00  0.1331099E-05  0.1900320E-05  0.0000000E+00  0.0000000E+00  0.0000000E+00  0.0000000E+00  0.0000000E+00  0.0000000E+00  0.0000000E+00  0.0000000E+00  0.0000000E+00  0.0000000E+00  0.0000000E+00  0.0000000E+00  0.0000000E+00  0.0000000E+00  0.0000000E+00  0.0000000E+00  0.2999620E-04  0.1282732E-04  0.0000000E+00  0.0000000E+00  0.1777551E-04  0.5067579E-05  0.0000000E+00  0.0000000E+00  0.0000000E+00  0.0000000E+00  0.0000000E+00  0.0000000E+00  0.0000000E+00  0.0000000E+00  0.0000000E+00  0.0000000E+00  0.0000000E+00  0.0000000E+00  0.0000000E+00  0.0000000E+00  0.0000000E+00  0.0000000E+00  0.0000000E+00  0.0000000E+00  0.0000000E+00  0.0000000E+00  0.0000000E+00  0.0000000E+00  0.0000000E+00  0.0000000E+00  0.0000000E+00  0.0000000E+00  0.4443893E-05  0.2221946E-05  0.0000000E+00  0.0000000E+00  0.0000000E+00  0.0000000E+00  0.2110821E-04  0.9026536E-05  0.0000000E+00  0.0000000E+00  0.8887763E-04  0.2533792E-04  0.0000000E+00  0.0000000E+00  0.0000000E+00  0.0000000E+00  0.0000000E+00  0.0000000E+00  0.0000000E+00  0.0000000E+00
  0.2009999E+01  0.0000000E+00  0.0000000E+00  0.9030068E+00  0.4515034E+00  0.2046759E-06  0.5439475E-05  0.0000000E+00  0.0000000E+00  0.0000000E+00  0.0000000E+00  0.0000000E+00  0.0000000E+00  0.0000000E+00  0.0000000E+00  0.0000000E+00  0.0000000E+00  0.2856895E-02  0.1267363E+00  0.0000000E+00  0.0000000E+00  0.0000000E+00  0.0000000E+00  0.1642466E-02  0.6231647E-01  0.0000000E+00  0.0000000E+00  0.2600536E-01  0.6577760E+00  0.0000000E+00  0.0000000E+00  0.0000000E+00  0.0000000E+00  0.0000000E+00  0.0000000E+00  0.0000000E+00  0.0000000E+00  0.0000000E+00  0.0000000E+00  0.0000000E+00  0.0000000E+00  0.3235972E-02  0.2455506E+00  0.0000000E+00  0.0000000E+00  0.0000000E+00  0.0000000E+00  0.3316432E+00  0.3316432E+00  0.5557647E-05  0.2954005E-03  0.1619868E-03  0.2874395E-01  0.2594646E-03  0.4604100E-01  0.2385003E-02  0.2116048E+00  0.4022733E-02  0.7138186E+00  0.1929782E-01  0.1712162E+01  0.5848153E-02  0.5188662E+00  0.0000000E+00  0.0000000E+00  0.0000000E+00  0.0000000E+00  0.1371354E-02  0.1040605E+00  0.8758258E-05  0.1329181E-02  0.2835115E-02  0.1434220E+00  0.2480949E-01  0.1882584E+01  0.9393434E-04  0.1425577E-01  0.1645066E-03  0.2496604E-01  0.3152946E-02  0.2392505E+00  0.4672896E-02  0.7091735E+00  0.2336180E-01  0.1772731E+01  0.5544012E-02  0.8413769E+00  0.2011871E-03  0.3053279E-01  0.2507933E-01  0.1903060E+01  0.0000000E+00  0.0000000E+00  0.0000000E+00  0.0000000E+00  0.0000000E+00  0.0000000E+00  0.1863554E-04  0.3110702E-04  0.0000000E+00  0.0000000E+00  0.6655579E-05  0.1110970E-04  0.2269544E-03  0.3788392E-03  0.0000000E+00  0.0000000E+00  0.0000000E+00  0.0000000E+00  0.0000000E+00  0.0000000E+00  0.0000000E+00  0.0000000E+00  0.0000000E+00  0.0000000E+00  0.3627271E-04  0.5178407E-04  0.0000000E+00  0.0000000E+00  0.0000000E+00  0.0000000E+00  0.8153042E-04  0.1163954E-03  0.0000000E+00  0.0000000E+00  0.1331118E-04  0.1900347E-04  0.3504133E-03  0.1000522E-02  0.0000000E+00  0.0000000E+00  0.1164716E-04  0.1662786E-04  0.0000000E+00  0.0000000E+00  0.0000000E+00  0.0000000E+00  0.0000000E+00  0.0000000E+00  0.0000000E+00  0.0000000E+00  0.0000000E+00  0.0000000E+00  0.0000000E+00  0.0000000E+00  0.0000000E+00  0.0000000E+00  0.0000000E+00  0.0000000E+00  0.6888036E-04  0.2945541E-04  0.0000000E+00  0.0000000E+00  0.4999335E-04  0.1425249E-04  0.0000000E+00  0.0000000E+00  0.0000000E+00  0.0000000E+00  0.0000000E+00  0.0000000E+00  0.0000000E+00  0.0000000E+00  0.0000000E+00  0.0000000E+00  0.0000000E+00  0.0000000E+00  0.0000000E+00  0.0000000E+00  0.0000000E+00  0.0000000E+00  0.0000000E+00  0.0000000E+00  0.0000000E+00  0.0000000E+00  0.0000000E+00  0.0000000E+00  0.0000000E+00  0.0000000E+00  0.0000000E+00  0.0000000E+00  0.1444266E-04  0.7221329E-05  0.0000000E+00  0.0000000E+00  0.0000000E+00  0.0000000E+00  0.4221668E-04  0.1805319E-04  0.0000000E+00  0.0000000E+00  0.1577572E-03  0.4497464E-04  0.0000000E+00  0.0000000E+00  0.0000000E+00  0.0000000E+00  0.0000000E+00  0.0000000E+00  0.0000000E+00  0.0000000E+00
  0.2039999E+01  0.0000000E+00  0.0000000E+00  0.9640039E+00  0.4820020E+00  0.7975988E-06  0.2119701E-04  0.0000000E+00  0.0000000E+00  0.0000000E+00  0.0000000E+00  0.0000000E+00  0.0000000E+00  0.0000000E+00  0.0000000E+00  0.0000000E+00  0.0000000E+00  0.3269031E-02  0.1450193E+00  0.0000000E+00  0.0000000E+00  0.0000000E+00  0.0000000E+00  0.2088853E-02  0.7925273E-01  0.0000000E+00  0.0000000E+00  0.2702874E-01  0.6836613E+00  0.0000000E+00  0.0000000E+00  0.0000000E+00  0.0000000E+00  0.0000000E+00  0.0000000E+00  0.0000000E+00  0.0000000E+00  0.0000000E+00  0.0000000E+00  0.0000000E+00  0.0000000E+00  0.3530864E-02  0.2679276E+00  0.0000000E+00  0.0000000E+00  0.0000000E+00  0.0000000E+00  0.4004193E+00  0.4004193E+00  0.1142773E-04  0.6074075E-03  0.2192881E-03  0.3891184E-01  0.3890310E-03  0.6903206E-01  0.2800562E-02  0.2484745E+00  0.4356627E-02  0.7730669E+00  0.2020886E-01  0.1792993E+01  0.6625106E-02  0.5877998E+00  0.0000000E+00  0.0000000E+00  0.0000000E+00  0.0000000E+00  0.1648835E-02  0.1251162E+00  0.1850662E-04  0.2808623E-02  0.3552229E-02  0.1796992E+00  0.2557677E-01  0.1940806E+01  0.1551634E-03  0.2354809E-01  0.2543266E-03  0.3859740E-01  0.3786488E-02  0.2873247E+00  0.5094183E-02  0.7731094E+00  0.2433930E-01  0.1846904E+01  0.6253369E-02  0.9490311E+00  0.3186840E-03  0.4836449E-01  0.2608080E-01  0.1979053E+01  0.0000000E+00  0.0000000E+00  0.0000000E+00  0.0000000E+00  0.0000000E+00  0.0000000E+00  0.4059876E-04  0.6776871E-04  0.0000000E+00  0.0000000E+00  0.6955048E-04  0.1160958E-03  0.3241248E-03  0.5410392E-03  0.0000000E+00  0.0000000E+00  0.0000000E+00  0.0000000E+00  0.0000000E+00  0.0000000E+00  0.0000000E+00  0.0000000E+00  0.0000000E+00  0.0000000E+00  0.3450878E-03  0.4926582E-03  0.0000000E+00  0.0000000E+00  0.0000000E+00  0.0000000E+00  0.1590678E-03  0.2270902E-03  0.0000000E+00  0.0000000E+00  0.1420839E-03  0.2028434E-03  0.5970001E-03  0.1704592E-02  0.0000000E+00  0.0000000E+00  0.1390970E-03  0.1985793E-03  0.0000000E+00  0.0000000E+00  0.0000000E+00  0.0000000E+00  0.0000000E+00  0.0000000E+00  0.0000000E+00  0.0000000E+00  0.0000000E+00  0.0000000E+00  0.0000000E+00  0.0000000E+00  0.0000000E+00  0.0000000E+00  0.0000000E+00  0.0000000E+00  0.1266504E-03  0.5415972E-04  0.0000000E+00  0.0000000E+00  0.1155412E-03  0.3293938E-04  0.0000000E+00  0.0000000E+00  0.0000000E+00  0.0000000E+00  0.0000000E+00  0.0000000E+00  0.0000000E+00  0.0000000E+00  0.0000000E+00  0.0000000E+00  0.0000000E+00  0.0000000E+00  0.0000000E+00  0.0000000E+00  0.0000000E+00  0.0000000E+00  0.0000000E+00  0.0000000E+00  0.0000000E+00  0.0000000E+00  0.0000000E+00  0.0000000E+00  0.0000000E+00  0.0000000E+00  0.0000000E+00  0.0000000E+00  0.3332951E-04  0.1666476E-04  0.0000000E+00  0.0000000E+00  0.0000000E+00  0.0000000E+00  0.7665659E-04  0.3278078E-04  0.0000000E+00  0.0000000E+00  0.2977396E-03  0.8488189E-04  0.0000000E+00  0.0000000E+00  0.0000000E+00  0.0000000E+00  0.0000000E+00  0.0000000E+00  0.0000000E+00  0.0000000E+00
  0.2069999E+01  0.0000000E+00  0.0000000E+00  0.1021699E+01  0.5108495E+00  0.7136116E-05  0.1896497E-03  0.0000000E+00  0.0000000E+00  0.0000000E+00  0.0000000E+00  0.0000000E+00  0.0000000E+00  0.0000000E+00  0.0000000E+00  0.0000000E+00  0.0000000E+00  0.3721511E-02  0.1650919E+00  0.0000000E+00  0.0000000E+00  0.0000000E+00  0.0000000E+00  0.2602253E-02  0.9873153E-01  0.0000000E+00  0.0000000E+00  0.2797426E-01  0.7075772E+00  0.0000000E+00  0.0000000E+00  0.0000000E+00  0.0000000E+00  0.0000000E+00  0.0000000E+00  0.0000000E+00  0.0000000E+00  0.0000000E+00  0.0000000E+00  0.0000000E+00  0.0000000E+00  0.3833883E-02  0.2909211E+00  0.0000000E+00  0.0000000E+00  0.0000000E+00  0.0000000E+00  0.4786946E+00  0.4786946E+00  0.2314232E-04  0.1230063E-02  0.2939533E-03  0.5216088E-01  0.5639560E-03  0.1000718E+00  0.3269209E-02  0.2900543E+00  0.4680685E-02  0.8305698E+00  0.2107285E-01  0.1869648E+01  0.7455397E-02  0.6614659E+00  0.0000000E+00  0.0000000E+00  0.0000000E+00  0.0000000E+00  0.1962535E-02  0.1489202E+00  0.3604574E-04  0.5470417E-02  0.4388186E-02  0.2219884E+00  0.2627951E-01  0.1994131E+01  0.2402462E-03  0.3646052E-01  0.3787676E-03  0.5748297E-01  0.4501563E-02  0.3415857E+00  0.5497016E-02  0.8342447E+00  0.2525053E-01  0.1916050E+01  0.6991603E-02  0.1061068E+01  0.4853817E-03  0.7366306E-01  0.2701075E-01  0.2049618E+01  0.0000000E+00  0.0000000E+00  0.0000000E+00  0.0000000E+00  0.0000000E+00  0.0000000E+00  0.7653856E-04  0.1277605E-03  0.0000000E+00  0.0000000E+00  0.4582347E-03  0.7648994E-03  0.4772013E-03  0.7965592E-03  0.0000000E+00  0.0000000E+00  0.0000000E+00  0.0000000E+00  0.0000000E+00  0.0000000E+00  0.0000000E+00  0.0000000E+00  0.0000000E+00  0.0000000E+00  0.1808945E-02  0.2582507E-02  0.0000000E+00  0.0000000E+00  0.0000000E+00  0.0000000E+00  0.2589001E-03  0.3696140E-03  0.0000000E+00  0.0000000E+00  0.8518970E-03  0.1216195E-02  0.9936703E-03  0.2837190E-02  0.0000000E+00  0.0000000E+00  0.8316031E-03  0.1187223E-02  0.0000000E+00  0.0000000E+00  0.0000000E+00  0.0000000E+00  0.0000000E+00  0.0000000E+00  0.0000000E+00  0.0000000E+00  0.0000000E+00  0.0000000E+00  0.0000000E+00  0.0000000E+00  0.0000000E+00  0.0000000E+00  0.0000000E+00  0.0000000E+00  0.2210837E-03  0.9454235E-04  0.0000000E+00  0.0000000E+00  0.2099728E-03  0.5986067E-04  0.0000000E+00  0.0000000E+00  0.0000000E+00  0.0000000E+00  0.0000000E+00  0.0000000E+00  0.0000000E+00  0.0000000E+00  0.0000000E+00  0.0000000E+00  0.0000000E+00  0.0000000E+00  0.0000000E+00  0.0000000E+00  0.0000000E+00  0.0000000E+00  0.0000000E+00  0.0000000E+00  0.0000000E+00  0.0000000E+00  0.0000000E+00  0.0000000E+00  0.0000000E+00  0.0000000E+00  0.0000000E+00  0.0000000E+00  0.5443800E-04  0.2721900E-04  0.0000000E+00  0.0000000E+00  0.0000000E+00  0.0000000E+00  0.1177620E-03  0.5035876E-04  0.0000000E+00  0.0000000E+00  0.5043809E-03  0.1437928E-03  0.0000000E+00  0.0000000E+00  0.0000000E+00  0.0000000E+00  0.0000000E+00  0.0000000E+00  0.0000000E+00  0.0000000E+00
  0.2099998E+01  0.0000000E+00  0.0000000E+00  0.1075990E+01  0.5379950E+00  0.6607527E-04  0.1756019E-02  0.0000000E+00  0.0000000E+00  0.0000000E+00  0.0000000E+00  0.4319483E-07  0.1916189E-05  0.0000000E+00  0.0000000E+00  0.0000000E+00  0.0000000E+00  0.4210513E-02  0.1867848E+00  0.0000000E+00  0.0000000E+00  0.0000000E+00  0.0000000E+00  0.3182758E-02  0.1207563E+00  0.0000000E+00  0.0000000E+00  0.2885358E-01  0.7298184E+00  0.0000000E+00  0.0000000E+00  0.0000000E+00  0.0000000E+00  0.0000000E+00  0.0000000E+00  0.0000000E+00  0.0000000E+00  0.0000000E+00  0.0000000E+00  0.0000000E+00  0.0000000E+00  0.4146479E-02  0.3146414E+00  0.0000000E+00  0.0000000E+00  0.0000000E+00  0.0000000E+00  0.5665780E+00  0.5665780E+00  0.4404628E-04  0.2341152E-02  0.3881454E-03  0.6887493E-01  0.7878994E-03  0.1398097E+00  0.3787145E-02  0.3360072E+00  0.4993565E-02  0.8860892E+00  0.2188406E-01  0.1941621E+01  0.8346919E-02  0.7405644E+00  0.5409986E-08  0.8210366E-06  0.0000000E+00  0.0000000E+00  0.2320157E-02  0.1760571E+00  0.6557794E-04  0.9952318E-02  0.5341363E-02  0.2702074E+00  0.2692822E-01  0.2043356E+01  0.3580039E-03  0.5433181E-01  0.5469574E-03  0.8300799E-01  0.5292078E-02  0.4015712E+00  0.5886213E-02  0.8933105E+00  0.2611034E-01  0.1981294E+01  0.7758843E-02  0.1177507E+01  0.7105880E-03  0.1078411E+00  0.2787554E-01  0.2115240E+01  0.0000000E+00  0.0000000E+00  0.0000000E+00  0.0000000E+00  0.0000000E+00  0.0000000E+00  0.1424283E-03  0.2377457E-03  0.6655511E-06  0.2221917E-05  0.1977389E-02  0.3300719E-02  0.6775337E-03  0.1130960E-02  0.0000000E+00  0.0000000E+00  0.0000000E+00  0.0000000E+00  0.0000000E+00  0.0000000E+00  0.0000000E+00  0.0000000E+00  0.0000000E+00  0.0000000E+00  0.6534726E-02  0.9329182E-02  0.0000000E+00  0.0000000E+00  0.0000000E+00  0.0000000E+00  0.3890091E-03  0.5553617E-03  0.3327787E-06  0.9501706E-06  0.3376687E-02  0.4820665E-02  0.1528112E-02  0.4363162E-02  0.0000000E+00  0.0000000E+00  0.3305171E-02  0.4718567E-02  0.0000000E+00  0.0000000E+00  0.0000000E+00  0.0000000E+00  0.0000000E+00  0.0000000E+00  0.0000000E+00  0.0000000E+00  0.0000000E+00  0.0000000E+00  0.1110956E-05  0.5554782E-06  0.0000000E+00  0.0000000E+00  0.0000000E+00  0.0000000E+00  0.3232930E-03  0.1382503E-03  0.0000000E+00  0.0000000E+00  0.3710654E-03  0.1057862E-03  0.0000000E+00  0.0000000E+00  0.0000000E+00  0.0000000E+00  0.0000000E+00  0.0000000E+00  0.0000000E+00  0.0000000E+00  0.0000000E+00  0.0000000E+00  0.0000000E+00  0.0000000E+00  0.0000000E+00  0.0000000E+00  0.0000000E+00  0.0000000E+00  0.0000000E+00  0.0000000E+00  0.0000000E+00  0.0000000E+00  0.0000000E+00  0.0000000E+00  0.0000000E+00  0.0000000E+00  0.0000000E+00  0.0000000E+00  0.9554342E-04  0.4777171E-04  0.0000000E+00  0.0000000E+00  0.0000000E+00  0.0000000E+00  0.1744210E-03  0.7458791E-04  0.0000000E+00  0.0000000E+00  0.8498892E-03  0.2422930E-03  0.0000000E+00  0.0000000E+00  0.0000000E+00  0.0000000E+00  0.0000000E+00  0.0000000E+00  0.0000000E+00  0.0000000E+00
  0.2129998E+01  0.0000000E+00  0.0000000E+00  0.1127206E+01  0.5636031E+00  0.3906916E-03  0.1038303E-01  0.0000000E+00  0.0000000E+00  0.0000000E+00  0.0000000E+00  0.2047503E-06  0.9083040E-05  0.0000000E+00  0.0000000E+00  0.0000000E+00  0.0000000E+00  0.4740450E-02  0.2102937E+00  0.0000000E+00  0.0000000E+00  0.0000000E+00  0.0000000E+00  0.3827105E-02  0.1452034E+00  0.0000000E+00  0.0000000E+00  0.2968422E-01  0.7508286E+00  0.0000000E+00  0.0000000E+00  0.0000000E+00  0.0000000E+00  0.0000000E+00  0.0000000E+00  0.1184308E-06  0.4493357E-05  0.0000000E+00  0.0000000E+00  0.0000000E+00  0.0000000E+00  0.4466024E-02  0.3388889E+00  0.0000000E+00  0.0000000E+00  0.0000000E+00  0.0000000E+00  0.6640159E+00  0.6640159E+00  0.8001101E-04  0.4252751E-02  0.5002774E-03  0.8877231E-01  0.1073258E-02  0.1904455E+00  0.4362883E-02  0.3870884E+00  0.5293003E-02  0.9392232E+00  0.2265663E-01  0.2010166E+01  0.9293679E-02  0.8245639E+00  0.2157412E-07  0.3274157E-05  0.5407523E-08  0.8206628E-06  0.2722397E-02  0.2065798E+00  0.1128053E-03  0.1711969E-01  0.6428206E-02  0.3251883E+00  0.2752974E-01  0.2089000E+01  0.5177447E-03  0.7857457E-01  0.7667477E-03  0.1163641E+00  0.6159780E-02  0.4674138E+00  0.6254253E-02  0.9491653E+00  0.2692017E-01  0.2042745E+01  0.8543554E-02  0.1296597E+01  0.1013114E-02  0.1537534E+00  0.2868012E-01  0.2176293E+01  0.0000000E+00  0.0000000E+00  0.0000000E+00  0.0000000E+00  0.0000000E+00  0.0000000E+00  0.2515775E-03  0.4199410E-03  0.2995004E-05  0.9998706E-05  0.5881840E-02  0.9818150E-02  0.9687105E-03  0.1617001E-02  0.0000000E+00  0.0000000E+00  0.0000000E+00  0.0000000E+00  0.0000000E+00  0.0000000E+00  0.0000000E+00  0.0000000E+00  0.0000000E+00  0.0000000E+00  0.1680055E-01  0.2398500E-01  0.0000000E+00  0.0000000E+00  0.0000000E+00  0.0000000E+00  0.5900059E-03  0.8423111E-03  0.2329437E-05  0.6651156E-05  0.1000057E-01  0.1427713E-01  0.2226644E-02  0.6357654E-02  0.0000000E+00  0.0000000E+00  0.9557819E-02  0.1364505E-01  0.0000000E+00  0.0000000E+00  0.0000000E+00  0.0000000E+00  0.0000000E+00  0.0000000E+00  0.0000000E+00  0.0000000E+00  0.0000000E+00  0.0000000E+00  0.6665761E-05  0.3332880E-05  0.0000000E+00  0.0000000E+00  0.0000000E+00  0.0000000E+00  0.4577226E-03  0.1957366E-03  0.0000000E+00  0.0000000E+00  0.6043663E-03  0.1722974E-03  0.0000000E+00  0.0000000E+00  0.0000000E+00  0.0000000E+00  0.0000000E+00  0.0000000E+00  0.0000000E+00  0.0000000E+00  0.0000000E+00  0.0000000E+00  0.0000000E+00  0.0000000E+00  0.0000000E+00  0.0000000E+00  0.0000000E+00  0.0000000E+00  0.0000000E+00  0.0000000E+00  0.0000000E+00  0.0000000E+00  0.0000000E+00  0.0000000E+00  0.0000000E+00  0.0000000E+00  0.0000000E+00  0.0000000E+00  0.1455365E-03  0.7276827E-04  0.0000000E+00  0.0000000E+00  0.0000000E+00  0.0000000E+00  0.2799636E-03  0.1197213E-03  0.0000000E+00  0.0000000E+00  0.1309826E-02  0.3734154E-03  0.0000000E+00  0.0000000E+00  0.0000000E+00  0.0000000E+00  0.0000000E+00  0.0000000E+00  0.0000000E+00  0.0000000E+00
  0.2159998E+01  0.0000000E+00  0.0000000E+00  0.1175402E+01  0.5877008E+00  0.1562454E-02  0.4152385E-01  0.0000000E+00  0.0000000E+00  0.0000000E+00  0.0000000E+00  0.1941386E-05  0.8612286E-04  0.0000000E+00  0.0000000E+00  0.0000000E+00  0.0000000E+00  0.5307838E-02  0.2354639E+00  0.0000000E+00  0.0000000E+00  0.0000000E+00  0.0000000E+00  0.4538310E-02  0.1721871E+00  0.0000000E+00  0.0000000E+00  0.3047500E-01  0.7708305E+00  0.0000000E+00  0.0000000E+00  0.0000000E+00  0.0000000E+00  0.0000000E+00  0.0000000E+00  0.6147332E-06  0.2332346E-04  0.0000000E+00  0.0000000E+00  0.0000000E+00  0.0000000E+00  0.4798312E-02  0.3641035E+00  0.0000000E+00  0.0000000E+00  0.0000000E+00  0.0000000E+00  0.7706452E+00  0.7706452E+00  0.1398626E-03  0.7433988E-02  0.6388623E-03  0.1133637E+00  0.1420723E-02  0.2521019E+00  0.4991601E-02  0.4428702E+00  0.5580985E-02  0.9903246E+00  0.2339198E-01  0.2075409E+01  0.1029851E-01  0.9137161E+00  0.1024429E-06  0.1554706E-04  0.1082481E-07  0.1642807E-05  0.3169804E-02  0.2405297E+00  0.1874015E-03  0.2844065E-01  0.7645585E-02  0.3867727E+00  0.2809599E-01  0.2131969E+01  0.7187143E-03  0.1090744E+00  0.1046761E-02  0.1588598E+00  0.7108219E-02  0.5393828E+00  0.6607842E-02  0.1002827E+01  0.2769285E-01  0.2101377E+01  0.9346690E-02  0.1418483E+01  0.1398560E-02  0.2122499E+00  0.2944317E-01  0.2234194E+01  0.0000000E+00  0.0000000E+00  0.0000000E+00  0.0000000E+00  0.0000000E+00  0.0000000E+00  0.3956744E-03  0.6604719E-03  0.1464237E-04  0.4888300E-04  0.1347183E-01  0.2248759E-01  0.1352740E-02  0.2258036E-02  0.0000000E+00  0.0000000E+00  0.0000000E+00  0.0000000E+00  0.0000000E+00  0.0000000E+00  0.0000000E+00  0.0000000E+00  0.3327754E-06  0.3167205E-06  0.3409467E-01  0.4867463E-01  0.0000000E+00  0.0000000E+00  0.0000000E+00  0.0000000E+00  0.8286095E-03  0.1182949E-02  0.1297830E-04  0.3705646E-04  0.2271729E-01  0.3243193E-01  0.3119492E-02  0.8906972E-02  0.0000000E+00  0.0000000E+00  0.2152551E-01  0.3073049E-01  0.0000000E+00  0.0000000E+00  0.0000000E+00  0.0000000E+00  0.0000000E+00  0.0000000E+00  0.0000000E+00  0.0000000E+00  0.0000000E+00  0.0000000E+00  0.8887711E-05  0.4443856E-05  0.0000000E+00  0.0000000E+00  0.0000000E+00  0.0000000E+00  0.6299230E-03  0.2693750E-03  0.0000000E+00  0.0000000E+00  0.8921043E-03  0.2543280E-03  0.0000000E+00  0.0000000E+00  0.0000000E+00  0.0000000E+00  0.0000000E+00  0.0000000E+00  0.0000000E+00  0.0000000E+00  0.0000000E+00  0.0000000E+00  0.0000000E+00  0.0000000E+00  0.0000000E+00  0.0000000E+00  0.0000000E+00  0.0000000E+00  0.0000000E+00  0.0000000E+00  0.0000000E+00  0.0000000E+00  0.0000000E+00  0.0000000E+00  0.0000000E+00  0.0000000E+00  0.0000000E+00  0.0000000E+00  0.2099736E-03  0.1049868E-03  0.0000000E+00  0.0000000E+00  0.0000000E+00  0.0000000E+00  0.4266102E-03  0.1824320E-03  0.0000000E+00  0.0000000E+00  0.1914187E-02  0.5457110E-03  0.0000000E+00  0.0000000E+00  0.0000000E+00  0.0000000E+00  0.0000000E+00  0.0000000E+00  0.0000000E+00  0.0000000E+00
  0.2189998E+01  0.0000000E+00  0.0000000E+00  0.1221109E+01  0.6105546E+00  0.4595537E-02  0.1221312E+00  0.0000000E+00  0.0000000E+00  0.0000000E+00  0.0000000E+00  0.9016154E-05  0.3999705E-03  0.0000000E+00  0.0000000E+00  0.0000000E+00  0.0000000E+00  0.5906960E-02  0.2620418E+00  0.0000000E+00  0.0000000E+00  0.0000000E+00  0.0000000E+00  0.5310868E-02  0.2014986E+00  0.0000000E+00  0.0000000E+00  0.3122714E-01  0.7898550E+00  0.0000000E+00  0.0000000E+00  0.0000000E+00  0.0000000E+00  0.0000000E+00  0.0000000E+00  0.2793045E-05  0.1059703E-03  0.0000000E+00  0.0000000E+00  0.0000000E+00  0.0000000E+00  0.5135643E-02  0.3897007E+00  0.0000000E+00  0.0000000E+00  0.0000000E+00  0.0000000E+00  0.8860574E+00  0.8860574E+00  0.2304080E-03  0.1224667E-01  0.8026687E-03  0.1424305E+00  0.1837155E-02  0.3259961E+00  0.5683452E-02  0.5042533E+00  0.5861250E-02  0.1040056E+01  0.2409479E-01  0.2137764E+01  0.1136242E-01  0.1008109E+01  0.1723980E-06  0.2616367E-04  0.3773123E-07  0.5726210E-05  0.3663111E-02  0.2779626E+00  0.2976382E-03  0.4517052E-01  0.8983256E-02  0.4544424E+00  0.2863168E-01  0.2172617E+01  0.9640990E-03  0.1463147E+00  0.1392594E-02  0.2113444E+00  0.8131278E-02  0.6170142E+00  0.6948092E-02  0.1054465E+01  0.2843464E-01  0.2157666E+01  0.1016556E-01  0.1542757E+01  0.1877908E-02  0.2849972E+00  0.3016292E-01  0.2288810E+01  0.0000000E+00  0.0000000E+00  0.0000000E+00  0.0000000E+00  0.0000000E+00  0.0000000E+00  0.6039939E-03  0.1008205E-02  0.1041610E-03  0.3477376E-03  0.2533069E-01  0.4228276E-01  0.1872206E-02  0.3125143E-02  0.0000000E+00  0.0000000E+00  0.0000000E+00  0.0000000E+00  0.0000000E+00  0.0000000E+00  0.0000000E+00  0.0000000E+00  0.9983273E-06  0.9501624E-06  0.5735293E-01  0.8187886E-01  0.0000000E+00  0.0000000E+00  0.0000000E+00  0.0000000E+00  0.1118455E-02  0.1596742E-02  0.6123120E-04  0.1748312E-03  0.4225529E-01  0.6032498E-01  0.4134459E-02  0.1180497E-01  0.0000000E+00  0.0000000E+00  0.3990217E-01  0.5696560E-01  0.0000000E+00  0.0000000E+00  0.0000000E+00  0.0000000E+00  0.0000000E+00  0.0000000E+00  0.0000000E+00  0.0000000E+00  0.0000000E+00  0.0000000E+00  0.1888624E-04  0.9443122E-05  0.0000000E+00  0.0000000E+00  0.0000000E+00  0.0000000E+00  0.8687829E-03  0.3715190E-03  0.0000000E+00  0.0000000E+00  0.1328715E-02  0.3788005E-03  0.0000000E+00  0.0000000E+00  0.0000000E+00  0.0000000E+00  0.0000000E+00  0.0000000E+00  0.0000000E+00  0.0000000E+00  0.0000000E+00  0.0000000E+00  0.0000000E+00  0.0000000E+00  0.0000000E+00  0.0000000E+00  0.0000000E+00  0.0000000E+00  0.0000000E+00  0.0000000E+00  0.0000000E+00  0.0000000E+00  0.0000000E+00  0.0000000E+00  0.0000000E+00  0.0000000E+00  0.0000000E+00  0.0000000E+00  0.2944077E-03  0.1472038E-03  0.0000000E+00  0.0000000E+00  0.0000000E+00  0.0000000E+00  0.5365962E-03  0.2294655E-03  0.0000000E+00  0.0000000E+00  0.2756301E-02  0.7857874E-03  0.0000000E+00  0.0000000E+00  0.0000000E+00  0.0000000E+00  0.0000000E+00  0.0000000E+00  0.0000000E+00  0.0000000E+00
  0.2219998E+01  0.0000000E+00  0.0000000E+00  0.1264550E+01  0.6322749E+00  0.1053400E-01  0.2799519E+00  0.0000000E+00  0.0000000E+00  0.0000000E+00  0.0000000E+00  0.2642984E-04  0.1172468E-02  0.0000000E+00  0.0000000E+00  0.0000000E+00  0.0000000E+00  0.6550016E-02  0.2905688E+00  0.0000000E+00  0.0000000E+00  0.0000000E+00  0.0000000E+00  0.6148030E-02  0.2332611E+00  0.0000000E+00  0.0000000E+00  0.3196178E-01  0.8084368E+00  0.0000000E+00  0.0000000E+00  0.0000000E+00  0.0000000E+00  0.0000000E+00  0.0000000E+00  0.1105117E-04  0.4192903E-03  0.0000000E+00  0.0000000E+00  0.0000000E+00  0.0000000E+00  0.5482971E-02  0.4160565E+00  0.0000000E+00  0.0000000E+00  0.0000000E+00  0.0000000E+00  0.1009592E+01  0.1009592E+01  0.3652692E-03  0.1941482E-01  0.9928555E-03  0.1761784E+00  0.2324177E-02  0.4124163E+00  0.6436432E-02  0.5710600E+00  0.6138919E-02  0.1089328E+01  0.2477400E-01  0.2198025E+01  0.1247760E-01  0.1107051E+01  0.3019176E-06  0.4581998E-04  0.1347963E-06  0.2045711E-04  0.4206637E-02  0.3192063E+00  0.4525964E-03  0.6868747E-01  0.1043863E-01  0.5280666E+00  0.2914631E-01  0.2211669E+01  0.1258332E-02  0.1909684E+00  0.1810437E-02  0.2747577E+00  0.9237071E-02  0.7009236E+00  0.7275069E-02  0.1104088E+01  0.2915669E-01  0.2212456E+01  0.1099892E-01  0.1669232E+01  0.2458677E-02  0.3731366E+00  0.3086116E-01  0.2341794E+01  0.0000000E+00  0.0000000E+00  0.0000000E+00  0.0000000E+00  0.0000000E+00  0.0000000E+00  0.8625569E-03  0.1439807E-02  0.4439286E-03  0.1482039E-02  0.4096827E-01  0.6838549E-01  0.2535768E-02  0.4232781E-02  0.0000000E+00  0.0000000E+00  0.0000000E+00  0.0000000E+00  0.0000000E+00  0.0000000E+00  0.0000000E+00  0.0000000E+00  0.1996671E-05  0.1900340E-05  0.8409511E-01  0.1200568E+00  0.0000000E+00  0.0000000E+00  0.0000000E+00  0.0000000E+00  0.1488838E-02  0.2125512E-02  0.2282851E-03  0.6518140E-03  0.6754853E-01  0.9643441E-01  0.5313511E-02  0.1517147E-01  0.0000000E+00  0.0000000E+00  0.6330194E-01  0.9037186E-01  0.0000000E+00  0.0000000E+00  0.0000000E+00  0.0000000E+00  0.0000000E+00  0.0000000E+00  0.0000000E+00  0.0000000E+00  0.0000000E+00  0.0000000E+00  0.2999560E-04  0.1499780E-04  0.0000000E+00  0.0000000E+00  0.0000000E+00  0.0000000E+00  0.1232070E-02  0.5268719E-03  0.0000000E+00  0.0000000E+00  0.1759768E-02  0.5016882E-03  0.0000000E+00  0.0000000E+00  0.0000000E+00  0.0000000E+00  0.0000000E+00  0.0000000E+00  0.0000000E+00  0.0000000E+00  0.0000000E+00  0.0000000E+00  0.0000000E+00  0.0000000E+00  0.0000000E+00  0.0000000E+00  0.0000000E+00  0.0000000E+00  0.0000000E+00  0.0000000E+00  0.0000000E+00  0.0000000E+00  0.0000000E+00  0.0000000E+00  0.0000000E+00  0.0000000E+00  0.0000000E+00  0.0000000E+00  0.4066161E-03  0.2033081E-03  0.0000000E+00  0.0000000E+00  0.0000000E+00  0.0000000E+00  0.6876865E-03  0.2940765E-03  0.0000000E+00  0.0000000E+00  0.3722844E-02  0.1061337E-02  0.0000000E+00  0.0000000E+00  0.0000000E+00  0.0000000E+00  0.0000000E+00  0.0000000E+00  0.0000000E+00  0.0000000E+00
  0.2249998E+01  0.0000000E+00  0.0000000E+00  0.1306119E+01  0.6530595E+00  0.1996576E-01  0.5306109E+00  0.0000000E+00  0.0000000E+00  0.0000000E+00  0.0000000E+00  0.5924283E-04  0.2628103E-02  0.0000000E+00  0.0000000E+00  0.0000000E+00  0.0000000E+00  0.7227139E-02  0.3206070E+00  0.0000000E+00  0.0000000E+00  0.0000000E+00  0.0000000E+00  0.7044848E-02  0.2672871E+00  0.0000000E+00  0.0000000E+00  0.3268569E-01  0.8267473E+00  0.0000000E+00  0.0000000E+00  0.0000000E+00  0.0000000E+00  0.0000000E+00  0.0000000E+00  0.3604376E-04  0.1367529E-02  0.0000000E+00  0.0000000E+00  0.0000000E+00  0.0000000E+00  0.5840617E-02  0.4431952E+00  0.0000000E+00  0.0000000E+00  0.2162104E-07  0.8203193E-06  0.1140359E+01  0.1140359E+01  0.5595696E-03  0.2974229E-01  0.1205017E-02  0.2138257E+00  0.2884126E-02  0.5117772E+00  0.7250394E-02  0.6432772E+00  0.6411740E-02  0.1137739E+01  0.2544083E-01  0.2257189E+01  0.1364183E-01  0.1210346E+01  0.5390596E-06  0.8180940E-04  0.2910388E-06  0.4416897E-04  0.4807795E-02  0.3648231E+00  0.6649655E-03  0.1009173E+00  0.1201198E-01  0.6076587E+00  0.2964741E-01  0.2249693E+01  0.1592283E-02  0.2416499E+00  0.2308509E-02  0.3503467E+00  0.1041517E-01  0.7903198E+00  0.7594709E-02  0.1152597E+01  0.2986314E-01  0.2266062E+01  0.1184221E-01  0.1797211E+01  0.3150067E-02  0.4780641E+00  0.3153399E-01  0.2392849E+01  0.0000000E+00  0.0000000E+00  0.0000000E+00  0.0000000E+00  0.0000000E+00  0.0000000E+00  0.1218295E-02  0.2033616E-02  0.1299490E-02  0.4338297E-02  0.5883221E-01  0.9820453E-01  0.3350407E-02  0.5592602E-02  0.0000000E+00  0.0000000E+00  0.0000000E+00  0.0000000E+00  0.0000000E+00  0.0000000E+00  0.0000000E+00  0.0000000E+00  0.3327755E-05  0.3167205E-05  0.1109085E+00  0.1583365E+00  0.0000000E+00  0.0000000E+00  0.0000000E+00  0.0000000E+00  0.1917118E-02  0.2736938E-02  0.6356055E-03  0.1814821E-02  0.9563381E-01  0.1365298E+00  0.6660273E-02  0.1901683E-01  0.0000000E+00  0.0000000E+00  0.8935349E-01  0.1275639E+00  0.0000000E+00  0.0000000E+00  0.0000000E+00  0.0000000E+00  0.0000000E+00  0.0000000E+00  0.0000000E+00  0.0000000E+00  0.0000000E+00  0.0000000E+00  0.4221618E-04  0.2110809E-04  0.0000000E+00  0.0000000E+00  0.0000000E+00  0.0000000E+00  0.1615356E-02  0.6907772E-03  0.0000000E+00  0.0000000E+00  0.2259697E-02  0.6442118E-03  0.0000000E+00  0.0000000E+00  0.0000000E+00  0.0000000E+00  0.0000000E+00  0.0000000E+00  0.0000000E+00  0.0000000E+00  0.0000000E+00  0.0000000E+00  0.0000000E+00  0.0000000E+00  0.0000000E+00  0.0000000E+00  0.0000000E+00  0.0000000E+00  0.0000000E+00  0.0000000E+00  0.0000000E+00  0.0000000E+00  0.0000000E+00  0.0000000E+00  0.0000000E+00  0.0000000E+00  0.0000000E+00  0.0000000E+00  0.5410440E-03  0.2705220E-03  0.0000000E+00  0.0000000E+00  0.0000000E+00  0.0000000E+00  0.8587767E-03  0.3672400E-03  0.0000000E+00  0.0000000E+00  0.4810478E-02  0.1371408E-02  0.0000000E+00  0.0000000E+00  0.0000000E+00  0.0000000E+00  0.0000000E+00  0.0000000E+00  0.0000000E+00  0.0000000E+00
  0.2279998E+01  0.7892128E-07  0.7892128E-07  0.1346227E+01  0.6731137E+00  0.3252364E-01  0.8643495E+00  0.0000000E+00  0.0000000E+00  0.0000000E+00  0.0000000E+00  0.1185783E-03  0.5260315E-02  0.0000000E+00  0.0000000E+00  0.0000000E+00  0.0000000E+00  0.7942894E-02  0.3523590E+00  0.0000000E+00  0.0000000E+00  0.0000000E+00  0.0000000E+00  0.7999945E-02  0.3035243E+00  0.0000000E+00  0.0000000E+00  0.3339078E-01  0.8445816E+00  0.1508855E-06  0.5724715E-05  0.0000000E+00  0.0000000E+00  0.0000000E+00  0.0000000E+00  0.9517789E-04  0.3611125E-02  0.0000000E+00  0.0000000E+00  0.1078119E-07  0.4090469E-06  0.6215421E-02  0.4716359E+00  0.0000000E+00  0.0000000E+00  0.2162104E-07  0.8203193E-06  0.1277415E+01  0.1277415E+01  0.8211315E-03  0.4364485E-01  0.1446334E-02  0.2566465E+00  0.3513476E-02  0.6234529E+00  0.8132373E-02  0.7215291E+00  0.6686111E-02  0.1186425E+01  0.2608537E-01  0.2314375E+01  0.1485643E-01  0.1318108E+01  0.9378293E-06  0.1423280E-03  0.6573875E-06  0.9976722E-04  0.5464243E-02  0.4146354E+00  0.9405809E-03  0.1427455E+00  0.1367823E-01  0.6919504E+00  0.3013796E-01  0.2286916E+01  0.1965356E-02  0.2982686E+00  0.2880604E-02  0.4371696E+00  0.1166334E-01  0.8850330E+00  0.7910415E-02  0.1200510E+01  0.3056056E-01  0.2318984E+01  0.1269697E-01  0.1926932E+01  0.3947410E-02  0.5990714E+00  0.3219702E-01  0.2443161E+01  0.0000000E+00  0.0000000E+00  0.0000000E+00  0.0000000E+00  0.3327753E-06  0.1110958E-05  0.1644251E-02  0.2744634E-02  0.3014640E-02  0.1006426E-01  0.7737684E-01  0.1291598E+00  0.4361390E-02  0.7280165E-02  0.0000000E+00  0.0000000E+00  0.0000000E+00  0.0000000E+00  0.3327770E-06  0.4750830E-06  0.0000000E+00  0.0000000E+00  0.6322754E-05  0.6017708E-05  0.1356798E+00  0.1937007E+00  0.0000000E+00  0.0000000E+00  0.0000000E+00  0.0000000E+00  0.2397976E-02  0.3423427E-02  0.1344421E-02  0.3838675E-02  0.1240557E+00  0.1771059E+00  0.8151117E-02  0.2327358E-01  0.0000000E+00  0.0000000E+00  0.1154799E+00  0.1648627E+00  0.0000000E+00  0.0000000E+00  0.0000000E+00  0.0000000E+00  0.0000000E+00  0.0000000E+00  0.0000000E+00  0.0000000E+00  0.0000000E+00  0.0000000E+00  0.6443540E-04  0.3221770E-04  0.0000000E+00  0.0000000E+00  0.0000000E+00  0.0000000E+00  0.2074184E-02  0.8869866E-03  0.0000000E+00  0.0000000E+00  0.2879620E-02  0.8209442E-03  0.0000000E+00  0.0000000E+00  0.0000000E+00  0.0000000E+00  0.0000000E+00  0.0000000E+00  0.0000000E+00  0.0000000E+00  0.0000000E+00  0.0000000E+00  0.0000000E+00  0.0000000E+00  0.0000000E+00  0.0000000E+00  0.0000000E+00  0.0000000E+00  0.0000000E+00  0.0000000E+00  0.0000000E+00  0.0000000E+00  0.0000000E+00  0.0000000E+00  0.0000000E+00  0.0000000E+00  0.0000000E+00  0.0000000E+00  0.6921355E-03  0.3460678E-03  0.0000000E+00  0.0000000E+00  0.0000000E+00  0.0000000E+00  0.1033198E-02  0.4418281E-03  0.0000000E+00  0.0000000E+00  0.6174740E-02  0.1760342E-02  0.0000000E+00  0.0000000E+00  0.0000000E+00  0.0000000E+00  0.0000000E+00  0.0000000E+00  0.0000000E+00  0.0000000E+00
  0.2309998E+01  0.1627398E-05  0.1627398E-05  0.1385593E+01  0.6927966E+00  0.4717361E-01  0.1253688E+01  0.0000000E+00  0.0000000E+00  0.0000000E+00  0.0000000E+00  0.2170650E-03  0.9629337E-02  0.0000000E+00  0.0000000E+00  0.1185332E-06  0.5258317E-05  0.8702246E-02  0.3860451E+00  0.0000000E+00  0.0000000E+00  0.0000000E+00  0.0000000E+00  0.9005388E-02  0.3416716E+00  0.0000000E+00  0.0000000E+00  0.3410023E-01  0.8625265E+00  0.1217695E-05  0.4620030E-04  0.0000000E+00  0.0000000E+00  0.0000000E+00  0.0000000E+00  0.2165772E-03  0.8217109E-02  0.0000000E+00  0.0000000E+00  0.2156449E-06  0.8181738E-05  0.6607555E-02  0.5013916E+00  0.0000000E+00  0.0000000E+00  0.1833906E-06  0.6957986E-05  0.1419643E+01  0.1419643E+01  0.1177726E-02  0.6259857E-01  0.1710798E-02  0.3035746E+00  0.4207488E-02  0.7466026E+00  0.9078491E-02  0.8054716E+00  0.6963801E-02  0.1235700E+01  0.2672273E-01  0.2370923E+01  0.1612557E-01  0.1430711E+01  0.1913723E-05  0.2904327E-03  0.1422793E-05  0.2159276E-03  0.6182384E-02  0.4691291E+00  0.1293977E-02  0.1963781E+00  0.1544133E-01  0.7811417E+00  0.3063015E-01  0.2324264E+01  0.2372575E-02  0.3600695E+00  0.3539119E-02  0.5371079E+00  0.1298337E-01  0.9851989E+00  0.8223237E-02  0.1247985E+01  0.3125543E-01  0.2371711E+01  0.1355899E-01  0.2057756E+01  0.4852478E-02  0.7364274E+00  0.3285132E-01  0.2492811E+01  0.0000000E+00  0.0000000E+00  0.0000000E+00  0.0000000E+00  0.2662216E-05  0.8887708E-05  0.2138433E-02  0.3569538E-02  0.5687837E-02  0.1898862E-01  0.9491412E-01  0.1584336E+00  0.5614299E-02  0.9371561E-02  0.0000000E+00  0.0000000E+00  0.0000000E+00  0.0000000E+00  0.1663878E-05  0.2375406E-05  0.0000000E+00  0.0000000E+00  0.9650585E-05  0.9184985E-05  0.1570474E+00  0.2242058E+00  0.0000000E+00  0.0000000E+00  0.2329465E-05  0.6651236E-05  0.2974012E-02  0.4245793E-02  0.2470206E-02  0.7053089E-02  0.1504726E+00  0.2148195E+00  0.9805658E-02  0.2799774E-01  0.1331109E-05  0.3800666E-05  0.1398352E+00  0.1996331E+00  0.0000000E+00  0.0000000E+00  0.0000000E+00  0.0000000E+00  0.0000000E+00  0.0000000E+00  0.0000000E+00  0.0000000E+00  0.0000000E+00  0.0000000E+00  0.9887551E-04  0.4943776E-04  0.0000000E+00  0.0000000E+00  0.0000000E+00  0.0000000E+00  0.2557453E-02  0.1093648E-02  0.0000000E+00  0.0000000E+00  0.3502873E-02  0.9986259E-03  0.0000000E+00  0.0000000E+00  0.0000000E+00  0.0000000E+00  0.0000000E+00  0.0000000E+00  0.0000000E+00  0.0000000E+00  0.0000000E+00  0.0000000E+00  0.0000000E+00  0.0000000E+00  0.0000000E+00  0.0000000E+00  0.0000000E+00  0.0000000E+00  0.0000000E+00  0.0000000E+00  0.0000000E+00  0.0000000E+00  0.0000000E+00  0.0000000E+00  0.0000000E+00  0.0000000E+00  0.0000000E+00  0.0000000E+00  0.8376720E-03  0.4188360E-03  0.0000000E+00  0.0000000E+00  0.0000000E+00  0.0000000E+00  0.1222063E-02  0.5225929E-03  0.0000000E+00  0.0000000E+00  0.7745652E-02  0.2208190E-02  0.0000000E+00  0.0000000E+00  0.0000000E+00  0.0000000E+00  0.0000000E+00  0.0000000E+00  0.0000000E+00  0.0000000E+00
  0.2339998E+01  0.3008212E-04  0.3008212E-04  0.1424447E+01  0.7122236E+00  0.6258984E-01  0.1663390E+01  0.0000000E+00  0.0000000E+00  0.0000000E+00  0.0000000E+00  0.3778731E-03  0.1676303E-01  0.0000000E+00  0.0000000E+00  0.9920143E-06  0.4400728E-04  0.9496495E-02  0.4212792E+00  0.0000000E+00  0.0000000E+00  0.0000000E+00  0.0000000E+00  0.1007490E-01  0.3822499E+00  0.0000000E+00  0.0000000E+00  0.3482568E-01  0.8808759E+00  0.1084430E-04  0.4114413E-03  0.0000000E+00  0.0000000E+00  0.0000000E+00  0.0000000E+00  0.4346678E-03  0.1649164E-01  0.0000000E+00  0.0000000E+00  0.2187579E-05  0.8299846E-04  0.7025326E-02  0.5330927E+00  0.0000000E+00  0.0000000E+00  0.2308054E-05  0.8756939E-04  0.1566029E+01  0.1566029E+01  0.1643059E-02  0.8733199E-01  0.2000494E-02  0.3549801E+00  0.4967804E-02  0.8815177E+00  0.1009389E-01  0.8955612E+00  0.7248083E-02  0.1286145E+01  0.2736284E-01  0.2427715E+01  0.1743865E-01  0.1547211E+01  0.3385915E-05  0.5138572E-03  0.2916705E-05  0.4426485E-03  0.6956772E-02  0.5278909E+00  0.1730277E-02  0.2625923E+00  0.1727746E-01  0.8740271E+00  0.3113081E-01  0.2362255E+01  0.2802459E-02  0.4253100E+00  0.4274454E-02  0.6487048E+00  0.1436854E-01  0.1090307E+01  0.8540386E-02  0.1296116E+01  0.3196281E-01  0.2425388E+01  0.1442319E-01  0.2188909E+01  0.5868128E-02  0.8905656E+00  0.3350859E-01  0.2542685E+01  0.0000000E+00  0.0000000E+00  0.0000000E+00  0.0000000E+00  0.2163045E-04  0.7221244E-04  0.2727445E-02  0.4552736E-02  0.9316421E-02  0.3110251E-01  0.1108190E+00  0.1849824E+00  0.7056541E-02  0.1177900E-01  0.0000000E+00  0.0000000E+00  0.0000000E+00  0.0000000E+00  0.1996656E-05  0.2850489E-05  0.0000000E+00  0.0000000E+00  0.1663894E-04  0.1583618E-04  0.1748910E+00  0.2496800E+00  0.0000000E+00  0.0000000E+00  0.1031627E-04  0.2945566E-04  0.3603965E-02  0.5145134E-02  0.3946067E-02  0.1126706E-01  0.1737181E+00  0.2480055E+00  0.1157905E-01  0.3306125E-01  0.6655598E-05  0.1900348E-04  0.1613186E+00  0.2303035E+00  0.0000000E+00  0.0000000E+00  0.0000000E+00  0.0000000E+00  0.0000000E+00  0.0000000E+00  0.0000000E+00  0.0000000E+00  0.0000000E+00  0.0000000E+00  0.1433138E-03  0.7165691E-04  0.0000000E+00  0.0000000E+00  0.0000000E+00  0.0000000E+00  0.3139600E-02  0.1342592E-02  0.0000000E+00  0.0000000E+00  0.4161675E-02  0.1186442E-02  0.0000000E+00  0.0000000E+00  0.0000000E+00  0.0000000E+00  0.0000000E+00  0.0000000E+00  0.0000000E+00  0.0000000E+00  0.0000000E+00  0.0000000E+00  0.0000000E+00  0.0000000E+00  0.0000000E+00  0.0000000E+00  0.0000000E+00  0.0000000E+00  0.0000000E+00  0.0000000E+00  0.0000000E+00  0.0000000E+00  0.0000000E+00  0.0000000E+00  0.0000000E+00  0.0000000E+00  0.0000000E+00  0.0000000E+00  0.1014314E-02  0.5071570E-03  0.0000000E+00  0.0000000E+00  0.0000000E+00  0.0000000E+00  0.1400926E-02  0.5990801E-03  0.0000000E+00  0.0000000E+00  0.9514303E-02  0.2712411E-02  0.0000000E+00  0.0000000E+00  0.0000000E+00  0.0000000E+00  0.0000000E+00  0.0000000E+00  0.0000000E+00  0.0000000E+00
  0.2369998E+01  0.2231462E-03  0.2231462E-03  0.1463439E+01  0.7317194E+00  0.7758491E-01  0.2061899E+01  0.3236422E-07  0.2871453E-05  0.0000000E+00  0.0000000E+00  0.6317644E-03  0.2802604E-01  0.1083000E-07  0.9608708E-06  0.6458267E-05  0.2864987E-03  0.1033852E-01  0.4586325E+00  0.0000000E+00  0.0000000E+00  0.0000000E+00  0.0000000E+00  0.1119031E-01  0.4245693E+00  0.0000000E+00  0.0000000E+00  0.3555979E-01  0.8994442E+00  0.5629253E-04  0.2135783E-02  0.0000000E+00  0.0000000E+00  0.0000000E+00  0.0000000E+00  0.7870928E-03  0.2986293E-01  0.0000000E+00  0.0000000E+00  0.1486805E-04  0.5641058E-03  0.7469559E-02  0.5668018E+00  0.0000000E+00  0.0000000E+00  0.1648369E-04  0.6254041E-03  0.1715343E+01  0.1715343E+01  0.2249746E-02  0.1195787E+00  0.2313621E-02  0.4105431E+00  0.5785678E-02  0.1026646E+01  0.1117999E-01  0.9919230E+00  0.7540607E-02  0.1338052E+01  0.2800435E-01  0.2484632E+01  0.1879928E-01  0.1667930E+01  0.5726357E-05  0.8690500E-03  0.5855898E-05  0.8887096E-03  0.7794835E-02  0.5914844E+00  0.2257523E-02  0.3426089E+00  0.1918154E-01  0.9703501E+00  0.3163969E-01  0.2400870E+01  0.3255490E-02  0.4940635E+00  0.5088793E-02  0.7722913E+00  0.1581938E-01  0.1200400E+01  0.8858681E-02  0.1344422E+01  0.3267515E-01  0.2479442E+01  0.1529191E-01  0.2320749E+01  0.6984590E-02  0.1060004E+01  0.3417453E-01  0.2593218E+01  0.0000000E+00  0.0000000E+00  0.3327758E-06  0.1110959E-05  0.7554065E-04  0.2521896E-03  0.3403320E-02  0.5680927E-02  0.1336834E-01  0.4462969E-01  0.1246282E+00  0.2080332E+00  0.8742767E-02  0.1459370E-01  0.0000000E+00  0.0000000E+00  0.0000000E+00  0.0000000E+00  0.2994995E-05  0.4275749E-05  0.0000000E+00  0.0000000E+00  0.2961749E-04  0.2818857E-04  0.1892511E+00  0.2701809E+00  0.0000000E+00  0.0000000E+00  0.4093168E-04  0.1168707E-03  0.4316779E-02  0.6162770E-02  0.5732424E-02  0.1636758E-01  0.1935395E+00  0.2763031E+00  0.1351381E-01  0.3858550E-01  0.1996691E-04  0.5701079E-04  0.1796539E+00  0.2564795E+00  0.0000000E+00  0.0000000E+00  0.0000000E+00  0.0000000E+00  0.0000000E+00  0.0000000E+00  0.0000000E+00  0.0000000E+00  0.0000000E+00  0.0000000E+00  0.2066385E-03  0.1033192E-03  0.0000000E+00  0.0000000E+00  0.0000000E+00  0.0000000E+00  0.3712853E-02  0.1587733E-02  0.0000000E+00  0.0000000E+00  0.5076005E-02  0.1447106E-02  0.0000000E+00  0.0000000E+00  0.0000000E+00  0.0000000E+00  0.0000000E+00  0.0000000E+00  0.0000000E+00  0.0000000E+00  0.0000000E+00  0.0000000E+00  0.0000000E+00  0.0000000E+00  0.0000000E+00  0.0000000E+00  0.0000000E+00  0.0000000E+00  0.0000000E+00  0.0000000E+00  0.0000000E+00  0.0000000E+00  0.0000000E+00  0.0000000E+00  0.0000000E+00  0.0000000E+00  0.0000000E+00  0.0000000E+00  0.1188734E-02  0.5943669E-03  0.0000000E+00  0.0000000E+00  0.0000000E+00  0.0000000E+00  0.1617565E-02  0.6917219E-03  0.0000000E+00  0.0000000E+00  0.1159070E-01  0.3304366E-02  0.0000000E+00  0.0000000E+00  0.0000000E+00  0.0000000E+00  0.0000000E+00  0.0000000E+00  0.0000000E+00  0.0000000E+00
  0.2399998E+01  0.1087628E-02  0.1087628E-02  0.1503135E+01  0.7515673E+00  0.9128279E-01  0.2425935E+01  0.1401275E-06  0.1243254E-04  0.0000000E+00  0.0000000E+00  0.1011314E-02  0.4486343E-01  0.1083000E-07  0.9608708E-06  0.3517353E-04  0.1560352E-02  0.1123512E-01  0.4984072E+00  0.0000000E+00  0.0000000E+00  0.1185916E-06  0.8998920E-05  0.1235144E-01  0.4686235E+00  0.0000000E+00  0.0000000E+00  0.3631006E-01  0.9184214E+00  0.2211393E-03  0.8390199E-02  0.0000000E+00  0.0000000E+00  0.0000000E+00  0.0000000E+00  0.1316996E-02  0.4996786E-01  0.0000000E+00  0.0000000E+00  0.7327402E-04  0.2780075E-02  0.7942799E-02  0.6027121E+00  0.0000000E+00  0.0000000E+00  0.8264722E-04  0.3135701E-02  0.1866477E+01  0.1866477E+01  0.3013723E-02  0.1601856E+00  0.2648523E-02  0.4699702E+00  0.6650246E-02  0.1180061E+01  0.1233437E-01  0.1094343E+01  0.7845214E-02  0.1392103E+01  0.2865461E-01  0.2542325E+01  0.2020552E-01  0.1792696E+01  0.9294832E-05  0.1410613E-02  0.1085890E-04  0.1647981E-02  0.8702207E-02  0.6603373E+00  0.2879346E-02  0.4369787E+00  0.2114054E-01  0.1069452E+01  0.3216653E-01  0.2440848E+01  0.3725365E-02  0.5653732E+00  0.5982601E-02  0.9079385E+00  0.1732906E-01  0.1314956E+01  0.9188081E-02  0.1394412E+01  0.3340708E-01  0.2534982E+01  0.1617244E-01  0.2454381E+01  0.8191789E-02  0.1243212E+01  0.3486104E-01  0.2645312E+01  0.0000000E+00  0.0000000E+00  0.1996665E-05  0.6665790E-05  0.2432637E-03  0.8121266E-03  0.4177697E-02  0.6973541E-02  0.1758399E-01  0.5870348E-01  0.1363037E+00  0.2275224E+00  0.1066865E-01  0.1780843E-01  0.0000000E+00  0.0000000E+00  0.0000000E+00  0.0000000E+00  0.4326113E-05  0.6176095E-05  0.6655543E-06  0.1900333E-05  0.4525803E-04  0.4307453E-04  0.2008234E+00  0.2867019E+00  0.3327766E-06  0.9501647E-06  0.1191339E-03  0.3401587E-03  0.5071523E-02  0.7240266E-02  0.7708791E-02  0.2201063E-01  0.2098629E+00  0.2996068E+00  0.1555140E-01  0.4440335E-01  0.7354392E-04  0.2099873E-03  0.1949280E+00  0.2782854E+00  0.0000000E+00  0.0000000E+00  0.0000000E+00  0.0000000E+00  0.0000000E+00  0.0000000E+00  0.0000000E+00  0.0000000E+00  0.0000000E+00  0.0000000E+00  0.2655195E-03  0.1327598E-03  0.0000000E+00  0.0000000E+00  0.0000000E+00  0.0000000E+00  0.4218344E-02  0.1803897E-02  0.0000000E+00  0.0000000E+00  0.6070322E-02  0.1730574E-02  0.0000000E+00  0.0000000E+00  0.0000000E+00  0.0000000E+00  0.0000000E+00  0.0000000E+00  0.3332879E-05  0.1425244E-05  0.0000000E+00  0.0000000E+00  0.0000000E+00  0.0000000E+00  0.0000000E+00  0.0000000E+00  0.0000000E+00  0.0000000E+00  0.0000000E+00  0.0000000E+00  0.0000000E+00  0.0000000E+00  0.0000000E+00  0.0000000E+00  0.0000000E+00  0.0000000E+00  0.0000000E+00  0.0000000E+00  0.1358715E-02  0.6793573E-03  0.0000000E+00  0.0000000E+00  0.0000000E+00  0.0000000E+00  0.1830872E-02  0.7829386E-03  0.0000000E+00  0.0000000E+00  0.1373598E-01  0.3915958E-02  0.0000000E+00  0.0000000E+00  0.0000000E+00  0.0000000E+00  0.0000000E+00  0.0000000E+00  0.0000000E+00  0.0000000E+00
  0.2429998E+01  0.3811972E-02  0.3811972E-02  0.1544113E+01  0.7720565E+00  0.1032981E+00  0.2745254E+01  0.8946544E-06  0.7937649E-04  0.3225557E-07  0.2861814E-05  0.1534908E-02  0.6809087E-01  0.2799347E-06  0.2483667E-04  0.1315886E-03  0.5837472E-02  0.1217780E-01  0.5402261E+00  0.0000000E+00  0.0000000E+00  0.1358955E-05  0.1031197E-03  0.1357012E-01  0.5148609E+00  0.0000000E+00  0.0000000E+00  0.3709202E-01  0.9382003E+00  0.6704099E-03  0.2543588E-01  0.0000000E+00  0.0000000E+00  0.0000000E+00  0.0000000E+00  0.2065992E-02  0.7838537E-01  0.2262553E-06  0.1716861E-04  0.2598655E-03  0.9859504E-02  0.8453039E-02  0.6414298E+00  0.0000000E+00  0.0000000E+00  0.2952601E-03  0.1120240E-01  0.2018835E+01  0.2018835E+01  0.3963060E-02  0.2106449E+00  0.3003389E-02  0.5329399E+00  0.7560682E-02  0.1341614E+01  0.1355333E-01  0.1202493E+01  0.8169739E-02  0.1449689E+01  0.2931818E-01  0.2601199E+01  0.2165559E-01  0.1921351E+01  0.1502519E-04  0.2280271E-02  0.1906309E-04  0.2893074E-02  0.9669101E-02  0.7337067E+00  0.3583682E-02  0.5438709E+00  0.2314104E-01  0.1170652E+01  0.3272277E-01  0.2483056E+01  0.4209251E-02  0.6388093E+00  0.6945266E-02  0.1054036E+01  0.1889297E-01  0.1433628E+01  0.9532874E-02  0.1446739E+01  0.3417233E-01  0.2593050E+01  0.1705604E-01  0.2588480E+01  0.9482061E-02  0.1439028E+01  0.3556836E-01  0.2698984E+01  0.0000000E+00  0.0000000E+00  0.7653907E-05  0.2555228E-04  0.6252925E-03  0.2087515E-02  0.5014633E-02  0.8370580E-02  0.2154106E-01  0.7191399E-01  0.1460590E+00  0.2438062E+00  0.1290489E-01  0.2154123E-01  0.0000000E+00  0.0000000E+00  0.0000000E+00  0.0000000E+00  0.6988346E-05  0.9976783E-05  0.4326121E-05  0.1235221E-04  0.6855228E-04  0.6524494E-04  0.2102017E+00  0.3000906E+00  0.4658894E-05  0.1330237E-04  0.3331074E-03  0.9511093E-03  0.5925765E-02  0.8459808E-02  0.9726731E-02  0.2777238E-01  0.2231250E+00  0.3185403E+00  0.1772678E-01  0.5061463E-01  0.1933438E-03  0.5520474E-03  0.2073326E+00  0.2959946E+00  0.0000000E+00  0.0000000E+00  0.0000000E+00  0.0000000E+00  0.0000000E+00  0.0000000E+00  0.0000000E+00  0.0000000E+00  0.0000000E+00  0.0000000E+00  0.3277337E-03  0.1638669E-03  0.0000000E+00  0.0000000E+00  0.0000000E+00  0.0000000E+00  0.4803827E-02  0.2054268E-02  0.0000000E+00  0.0000000E+00  0.7291269E-02  0.2078651E-02  0.0000000E+00  0.0000000E+00  0.0000000E+00  0.0000000E+00  0.0000000E+00  0.0000000E+00  0.6665775E-05  0.2850496E-05  0.0000000E+00  0.0000000E+00  0.0000000E+00  0.0000000E+00  0.0000000E+00  0.0000000E+00  0.0000000E+00  0.0000000E+00  0.0000000E+00  0.0000000E+00  0.0000000E+00  0.0000000E+00  0.0000000E+00  0.0000000E+00  0.0000000E+00  0.0000000E+00  0.0000000E+00  0.0000000E+00  0.1544246E-02  0.7721228E-03  0.0000000E+00  0.0000000E+00  0.0000000E+00  0.0000000E+00  0.2050845E-02  0.8770061E-03  0.0000000E+00  0.0000000E+00  0.1616902E-01  0.4609590E-02  0.0000000E+00  0.0000000E+00  0.0000000E+00  0.0000000E+00  0.0000000E+00  0.0000000E+00  0.0000000E+00  0.0000000E+00
  0.2459998E+01  0.1047202E-01  0.1047202E-01  0.1587044E+01  0.7935218E+00  0.1135300E+00  0.3017177E+01  0.4829473E-05  0.4284857E-03  0.3555212E-06  0.3154293E-04  0.2242821E-02  0.9949499E-01  0.1562978E-05  0.1386722E-03  0.3998014E-03  0.1773580E-01  0.1317026E-01  0.5842530E+00  0.0000000E+00  0.0000000E+00  0.1043815E-04  0.7920635E-03  0.1482722E-01  0.5625565E+00  0.0000000E+00  0.0000000E+00  0.3791597E-01  0.9590411E+00  0.1644055E-02  0.6237675E-01  0.0000000E+00  0.0000000E+00  0.0000000E+00  0.0000000E+00  0.3046907E-02  0.1156020E+00  0.1692746E-05  0.1284482E-03  0.7361887E-03  0.2793158E-01  0.9004062E-02  0.6832424E+00  0.0000000E+00  0.0000000E+00  0.8292555E-03  0.3146261E-01  0.2171390E+01  0.2171390E+01  0.5132312E-02  0.2727931E+00  0.3373778E-02  0.5986640E+00  0.8510914E-02  0.1510229E+01  0.1484416E-01  0.1317020E+01  0.8512330E-02  0.1510481E+01  0.3000288E-01  0.2661948E+01  0.2315032E-01  0.2053968E+01  0.2296814E-04  0.3485717E-02  0.3300807E-04  0.5009409E-02  0.1070705E-01  0.8124679E+00  0.4384547E-02  0.6654127E+00  0.2515594E-01  0.1272582E+01  0.3331561E-01  0.2528041E+01  0.4706352E-02  0.7142509E+00  0.7975598E-02  0.1210402E+01  0.2051979E-01  0.1557074E+01  0.9892366E-02  0.1501297E+01  0.3497102E-01  0.2653656E+01  0.1794559E-01  0.2723480E+01  0.1083723E-01  0.1644692E+01  0.3630687E-01  0.2755023E+01  0.0000000E+00  0.0000000E+00  0.2196355E-04  0.7332445E-04  0.1383028E-02  0.4617186E-02  0.5887845E-02  0.9828173E-02  0.2509781E-01  0.8378808E-01  0.1542314E+00  0.2574478E+00  0.1536247E-01  0.2564351E-01  0.0000000E+00  0.0000000E+00  0.0000000E+00  0.0000000E+00  0.1197998E-04  0.1710299E-04  0.1796991E-04  0.5130883E-04  0.1051575E-03  0.1000841E-03  0.2175803E+00  0.3106245E+00  0.1830261E-04  0.5225877E-04  0.8023225E-03  0.2290842E-02  0.6836256E-02  0.9759653E-02  0.1173502E-01  0.3350658E-01  0.2337979E+00  0.3337772E+00  0.1991645E-01  0.5686671E-01  0.4998301E-03  0.1427146E-02  0.2173991E+00  0.3103659E+00  0.0000000E+00  0.0000000E+00  0.0000000E+00  0.0000000E+00  0.0000000E+00  0.0000000E+00  0.0000000E+00  0.0000000E+00  0.0000000E+00  0.0000000E+00  0.4466053E-03  0.2233027E-03  0.0000000E+00  0.0000000E+00  0.0000000E+00  0.0000000E+00  0.5330431E-02  0.2279461E-02  0.0000000E+00  0.0000000E+00  0.8679967E-02  0.2474552E-02  0.0000000E+00  0.0000000E+00  0.0000000E+00  0.0000000E+00  0.0000000E+00  0.0000000E+00  0.8887724E-05  0.3800672E-05  0.0000000E+00  0.0000000E+00  0.0000000E+00  0.0000000E+00  0.0000000E+00  0.0000000E+00  0.0000000E+00  0.0000000E+00  0.0000000E+00  0.0000000E+00  0.0000000E+00  0.0000000E+00  0.0000000E+00  0.0000000E+00  0.0000000E+00  0.0000000E+00  0.0000000E+00  0.0000000E+00  0.1709779E-02  0.8548897E-03  0.0000000E+00  0.0000000E+00  0.0000000E+00  0.0000000E+00  0.2275258E-02  0.9729721E-03  0.0000000E+00  0.0000000E+00  0.1889535E-01  0.5386833E-02  0.0000000E+00  0.0000000E+00  0.0000000E+00  0.0000000E+00  0.0000000E+00  0.0000000E+00  0.0000000E+00  0.0000000E+00
  0.2489998E+01  0.2413253E-01  0.2413253E-01  0.1632517E+01  0.8162587E+00  0.1221020E+00  0.3244987E+01  0.1607813E-04  0.1426501E-02  0.2317761E-05  0.2056389E-03  0.3140687E-02  0.1393257E+00  0.7310250E-05  0.6485879E-03  0.9881724E-03  0.4383685E-01  0.1421815E-01  0.6307390E+00  0.0000000E+00  0.0000000E+00  0.5215826E-04  0.3957851E-02  0.1611630E-01  0.6114653E+00  0.0000000E+00  0.0000000E+00  0.3878008E-01  0.9808979E+00  0.3378330E-02  0.1281765E+00  0.0000000E+00  0.0000000E+00  0.0000000E+00  0.0000000E+00  0.4282735E-02  0.1624903E+00  0.6685933E-05  0.5073392E-03  0.1714221E-02  0.6503889E-01  0.9605651E-02  0.7288918E+00  0.0000000E+00  0.0000000E+00  0.1905015E-02  0.7227778E-01  0.2323668E+01  0.2323668E+01  0.6569542E-02  0.3491848E+00  0.3766657E-02  0.6683789E+00  0.9485665E-02  0.1683195E+01  0.1619954E-01  0.1437273E+01  0.8874837E-02  0.1574806E+01  0.3071643E-01  0.2725256E+01  0.2468425E-01  0.2190063E+01  0.3534998E-04  0.5364825E-02  0.5483720E-04  0.8322267E-02  0.1180742E-01  0.8959655E+00  0.5273170E-02  0.8002729E+00  0.2719921E-01  0.1375946E+01  0.3395369E-01  0.2576460E+01  0.5215073E-02  0.7914559E+00  0.9068958E-02  0.1376334E+01  0.2219779E-01  0.1684403E+01  0.1027115E-01  0.1558782E+01  0.3580652E-01  0.2717055E+01  0.1884477E-01  0.2859943E+01  0.1225583E-01  0.1859983E+01  0.3709033E-01  0.2814474E+01  0.0000000E+00  0.0000000E+00  0.6289490E-04  0.2099722E-03  0.2754746E-02  0.9196613E-02  0.6869208E-02  0.1146629E-01  0.2815669E-01  0.9400003E-01  0.1608982E+00  0.2685763E+00  0.1803068E-01  0.3009737E-01  0.0000000E+00  0.0000000E+00  0.0000000E+00  0.0000000E+00  0.1763715E-04  0.2517935E-04  0.8385933E-04  0.2394404E-03  0.1467547E-03  0.1396744E-03  0.2235956E+00  0.3192122E+00  0.4891804E-04  0.1396739E-03  0.1701480E-02  0.4858172E-02  0.7848231E-02  0.1120438E-01  0.1362917E-01  0.3891488E-01  0.2424245E+00  0.3460928E+00  0.2220265E-01  0.6339440E-01  0.1138105E-02  0.3249590E-02  0.2254729E+00  0.3218922E+00  0.0000000E+00  0.0000000E+00  0.0000000E+00  0.0000000E+00  0.0000000E+00  0.0000000E+00  0.0000000E+00  0.0000000E+00  0.0000000E+00  0.0000000E+00  0.5710338E-03  0.2855169E-03  0.0000000E+00  0.0000000E+00  0.0000000E+00  0.0000000E+00  0.5930361E-02  0.2536010E-02  0.0000000E+00  0.0000000E+00  0.1029421E-01  0.2934751E-02  0.0000000E+00  0.0000000E+00  0.0000000E+00  0.0000000E+00  0.0000000E+00  0.0000000E+00  0.1999739E-04  0.8551515E-05  0.0000000E+00  0.0000000E+00  0.0000000E+00  0.0000000E+00  0.0000000E+00  0.0000000E+00  0.0000000E+00  0.0000000E+00  0.0000000E+00  0.0000000E+00  0.0000000E+00  0.0000000E+00  0.1110971E-05  0.5554856E-06  0.0000000E+00  0.0000000E+00  0.0000000E+00  0.0000000E+00  0.1866425E-02  0.9332127E-03  0.0000000E+00  0.0000000E+00  0.0000000E+00  0.0000000E+00  0.2497452E-02  0.1067989E-02  0.0000000E+00  0.0000000E+00  0.2172511E-01  0.6193561E-02  0.0000000E+00  0.0000000E+00  0.0000000E+00  0.0000000E+00  0.0000000E+00  0.0000000E+00  0.1110963E-05  0.4750827E-06
  0.2519998E+01  0.4884304E-01  0.4884304E-01  0.1681300E+01  0.8406498E+00  0.1291540E+00  0.3432401E+01  0.4077249E-04  0.3617461E-02  0.9713393E-05  0.8618021E-03  0.4243303E-02  0.1882395E+00  0.2815439E-04  0.2497945E-02  0.2072596E-02  0.9194358E-01  0.1533336E-01  0.6802116E+00  0.0000000E+00  0.0000000E+00  0.1940720E-03  0.1472649E-01  0.1746898E-01  0.6627868E+00  0.0000000E+00  0.0000000E+00  0.3970061E-01  0.1004182E+01  0.6033552E-02  0.2289177E+00  0.0000000E+00  0.0000000E+00  0.0000000E+00  0.0000000E+00  0.5765461E-02  0.2187462E+00  0.2497215E-04  0.1894926E-02  0.3393437E-02  0.1287497E+00  0.1025840E-01  0.7784238E+00  0.0000000E+00  0.0000000E+00  0.3745709E-02  0.1421151E+00  0.2474997E+01  0.2474997E+01  0.8303292E-02  0.4413372E+00  0.4181053E-02  0.7419119E+00  0.1048198E-01  0.1859986E+01  0.1762595E-01  0.1563828E+01  0.9265596E-02  0.1644145E+01  0.3146614E-01  0.2791773E+01  0.2624712E-01  0.2328725E+01  0.5186700E-04  0.7871500E-02  0.8755933E-04  0.1328828E-01  0.1298085E-01  0.9850077E+00  0.6236698E-02  0.9465010E+00  0.2925205E-01  0.1479795E+01  0.3464437E-01  0.2628870E+01  0.5730493E-02  0.8696778E+00  0.1021450E-01  0.1550185E+01  0.2393017E-01  0.1815859E+01  0.1067013E-01  0.1619332E+01  0.3669981E-01  0.2784839E+01  0.1974855E-01  0.2997103E+01  0.1371650E-01  0.2081660E+01  0.3792785E-01  0.2878026E+01  0.0000000E+00  0.0000000E+00  0.1630627E-03  0.5443784E-03  0.4843884E-02  0.1617112E-01  0.7919122E-02  0.1321884E-01  0.3067846E-01  0.1024189E+00  0.1662842E+00  0.2775666E+00  0.2094079E-01  0.3495501E-01  0.0000000E+00  0.0000000E+00  0.0000000E+00  0.0000000E+00  0.2495826E-04  0.3563119E-04  0.2925124E-03  0.8351997E-03  0.2056567E-03  0.1957346E-03  0.2285574E+00  0.3262957E+00  0.1101491E-03  0.3145046E-03  0.3322410E-02  0.9486355E-02  0.8921440E-02  0.1273653E-01  0.1538590E-01  0.4393081E-01  0.2494331E+00  0.3560986E+00  0.2453107E-01  0.7004266E-01  0.2326465E-02  0.6642669E-02  0.2322120E+00  0.3315132E+00  0.0000000E+00  0.0000000E+00  0.0000000E+00  0.0000000E+00  0.0000000E+00  0.0000000E+00  0.0000000E+00  0.0000000E+00  0.0000000E+00  0.0000000E+00  0.7065727E-03  0.3532864E-03  0.0000000E+00  0.0000000E+00  0.0000000E+00  0.0000000E+00  0.6471407E-02  0.2767378E-02  0.0000000E+00  0.0000000E+00  0.1209840E-01  0.3449105E-02  0.0000000E+00  0.0000000E+00  0.0000000E+00  0.0000000E+00  0.0000000E+00  0.0000000E+00  0.3666178E-04  0.1567773E-04  0.0000000E+00  0.0000000E+00  0.0000000E+00  0.0000000E+00  0.0000000E+00  0.0000000E+00  0.0000000E+00  0.0000000E+00  0.0000000E+00  0.0000000E+00  0.0000000E+00  0.0000000E+00  0.1110971E-05  0.5554856E-06  0.0000000E+00  0.0000000E+00  0.0000000E+00  0.0000000E+00  0.2036405E-02  0.1018203E-02  0.0000000E+00  0.0000000E+00  0.0000000E+00  0.0000000E+00  0.2755194E-02  0.1178208E-02  0.0000000E+00  0.0000000E+00  0.2465807E-01  0.7029713E-02  0.0000000E+00  0.0000000E+00  0.0000000E+00  0.0000000E+00  0.0000000E+00  0.0000000E+00  0.5554800E-05  0.2375408E-05
  0.2549998E+01  0.8937918E-01  0.8937918E-01  0.1734178E+01  0.8670888E+00  0.1349686E+00  0.3586930E+01  0.7689949E-04  0.6822760E-02  0.2732195E-04  0.2424088E-02  0.5542658E-02  0.2458809E+00  0.8055677E-04  0.7147245E-02  0.3785443E-02  0.1679281E+00  0.1650713E-01  0.7322819E+00  0.0000000E+00  0.0000000E+00  0.5611704E-03  0.4258250E-01  0.1886675E-01  0.7158195E+00  0.0000000E+00  0.0000000E+00  0.4067881E-01  0.1028924E+01  0.9598193E-02  0.3641630E+00  0.0000000E+00  0.0000000E+00  0.0000000E+00  0.0000000E+00  0.7499800E-02  0.2845483E+00  0.7528510E-04  0.5712753E-02  0.5895710E-02  0.2236879E+00  0.1096963E-01  0.8323927E+00  0.0000000E+00  0.0000000E+00  0.6480161E-02  0.2458624E+00  0.2625081E+01  0.2625081E+01  0.1038673E-01  0.5520762E+00  0.4619031E-02  0.8196294E+00  0.1150053E-01  0.2040725E+01  0.1911449E-01  0.1695897E+01  0.9683053E-02  0.1718221E+01  0.3225195E-01  0.2861492E+01  0.2784623E-01  0.2470604E+01  0.7709287E-04  0.1169986E-01  0.1352663E-03  0.2052845E-01  0.1423675E-01  0.1080307E+01  0.7278608E-02  0.1104625E+01  0.3131993E-01  0.1584404E+01  0.3539753E-01  0.2686021E+01  0.6258982E-02  0.9498829E+00  0.1140791E-01  0.1731301E+01  0.2571131E-01  0.1951015E+01  0.1109865E-01  0.1684367E+01  0.3765448E-01  0.2857281E+01  0.2066382E-01  0.3136008E+01  0.1521714E-01  0.2309401E+01  0.3883242E-01  0.2946666E+01  0.0000000E+00  0.0000000E+00  0.3397682E-03  0.1134303E-02  0.7819244E-02  0.2610425E-01  0.9056891E-02  0.1511804E-01  0.3280754E-01  0.1095267E+00  0.1707816E+00  0.2850738E+00  0.2409088E-01  0.4021324E-01  0.0000000E+00  0.0000000E+00  0.0000000E+00  0.0000000E+00  0.3294495E-04  0.4703326E-04  0.8475862E-03  0.2420082E-02  0.2785351E-03  0.2650970E-03  0.2327221E+00  0.3322414E+00  0.2206321E-03  0.6299627E-03  0.5996625E-02  0.1712194E-01  0.1003857E-01  0.1433137E-01  0.1701953E-01  0.4859524E-01  0.2551187E+00  0.3642155E+00  0.2699797E-01  0.7708633E-01  0.4332815E-02  0.1237133E-01  0.2377587E+00  0.3394319E+00  0.0000000E+00  0.0000000E+00  0.0000000E+00  0.0000000E+00  0.0000000E+00  0.0000000E+00  0.0000000E+00  0.0000000E+00  0.0000000E+00  0.0000000E+00  0.8543300E-03  0.4271650E-03  0.0000000E+00  0.0000000E+00  0.0000000E+00  0.0000000E+00  0.6992444E-02  0.2990190E-02  0.0000000E+00  0.0000000E+00  0.1387703E-01  0.3956172E-02  0.0000000E+00  0.0000000E+00  0.0000000E+00  0.0000000E+00  0.0000000E+00  0.0000000E+00  0.6443579E-04  0.2755478E-04  0.0000000E+00  0.0000000E+00  0.0000000E+00  0.0000000E+00  0.0000000E+00  0.0000000E+00  0.0000000E+00  0.0000000E+00  0.0000000E+00  0.0000000E+00  0.0000000E+00  0.0000000E+00  0.1110971E-05  0.5554856E-06  0.0000000E+00  0.0000000E+00  0.0000000E+00  0.0000000E+00  0.2200827E-02  0.1100414E-02  0.0000000E+00  0.0000000E+00  0.0000000E+00  0.0000000E+00  0.3011829E-02  0.1287953E-02  0.0000000E+00  0.0000000E+00  0.2786994E-01  0.7945377E-02  0.0000000E+00  0.0000000E+00  0.0000000E+00  0.0000000E+00  0.0000000E+00  0.0000000E+00  0.9998674E-05  0.4275748E-05
  0.2579998E+01  0.1503335E+00  0.1503335E+00  0.1792153E+01  0.8960763E+00  0.1397733E+00  0.3714620E+01  0.1249367E-03  0.1108477E-01  0.5270917E-04  0.4676520E-02  0.7028085E-02  0.3117767E+00  0.1895839E-03  0.1682047E-01  0.6172306E-02  0.2738130E+00  0.1774317E-01  0.7871143E+00  0.0000000E+00  0.0000000E+00  0.1317681E-02  0.9998775E-01  0.2030768E-01  0.7704893E+00  0.0000000E+00  0.0000000E+00  0.4172712E-01  0.1055440E+01  0.1389096E-01  0.5270341E+00  0.0000000E+00  0.0000000E+00  0.0000000E+00  0.0000000E+00  0.9449170E-02  0.3585089E+00  0.1898744E-03  0.1440796E-01  0.9247229E-02  0.3508472E+00  0.1174894E-01  0.8915279E+00  0.0000000E+00  0.0000000E+00  0.1008858E-01  0.3827685E+00  0.2773537E+01  0.2773537E+01  0.1286952E-01  0.6840416E+00  0.5077580E-02  0.9009973E+00  0.1253087E-01  0.2223554E+01  0.2066080E-01  0.1833090E+01  0.1013129E-01  0.1797759E+01  0.3308482E-01  0.2935387E+01  0.2947741E-01  0.2615327E+01  0.1130048E-03  0.1714997E-01  0.2039200E-03  0.3094754E-01  0.1555201E-01  0.1180111E+01  0.8389772E-02  0.1273258E+01  0.3339991E-01  0.1689625E+01  0.3623061E-01  0.2749236E+01  0.6799471E-02  0.1031909E+01  0.1264828E-01  0.1919544E+01  0.2752387E-01  0.2088555E+01  0.1154878E-01  0.1752680E+01  0.3867550E-01  0.2934757E+01  0.2157732E-01  0.3274642E+01  0.1674077E-01  0.2540632E+01  0.3981039E-01  0.3020876E+01  0.0000000E+00  0.0000000E+00  0.6266222E-03  0.2091954E-02  0.1151174E-01  0.3843151E-01  0.1026986E-01  0.1714277E-01  0.3457889E-01  0.1154403E+00  0.1746215E+00  0.2914836E+00  0.2748158E-01  0.4587310E-01  0.0000000E+00  0.0000000E+00  0.0000000E+00  0.0000000E+00  0.5124758E-04  0.7316266E-04  0.2007973E-02  0.5733293E-02  0.3876857E-03  0.3689815E-03  0.2362289E+00  0.3372478E+00  0.4192980E-03  0.1197206E-02  0.9768981E-02  0.2789301E-01  0.1124588E-01  0.1605497E-01  0.1851969E-01  0.5287859E-01  0.2598058E+00  0.3709070E+00  0.2949312E-01  0.8421064E-01  0.7446925E-02  0.2126293E-01  0.2423504E+00  0.3459871E+00  0.0000000E+00  0.0000000E+00  0.0000000E+00  0.0000000E+00  0.0000000E+00  0.0000000E+00  0.0000000E+00  0.0000000E+00  0.0000000E+00  0.0000000E+00  0.1019864E-02  0.5099319E-03  0.0000000E+00  0.0000000E+00  0.0000000E+00  0.0000000E+00  0.7529041E-02  0.3219655E-02  0.0000000E+00  0.0000000E+00  0.1570011E-01  0.4475908E-02  0.0000000E+00  0.0000000E+00  0.0000000E+00  0.0000000E+00  0.0000000E+00  0.0000000E+00  0.8332239E-04  0.3563129E-04  0.0000000E+00  0.0000000E+00  0.0000000E+00  0.0000000E+00  0.0000000E+00  0.0000000E+00  0.0000000E+00  0.0000000E+00  0.0000000E+00  0.0000000E+00  0.0000000E+00  0.0000000E+00  0.2221950E-05  0.1110975E-05  0.0000000E+00  0.0000000E+00  0.0000000E+00  0.0000000E+00  0.2317480E-02  0.1158740E-02  0.0000000E+00  0.0000000E+00  0.0000000E+00  0.0000000E+00  0.3277355E-02  0.1401500E-02  0.0000000E+00  0.0000000E+00  0.3103732E-01  0.8848358E-02  0.0000000E+00  0.0000000E+00  0.0000000E+00  0.0000000E+00  0.0000000E+00  0.0000000E+00  0.2555213E-04  0.1092690E-04
  0.2609998E+01  0.2360841E+00  0.2360841E+00  0.1855962E+01  0.9279811E+00  0.1437503E+00  0.3820313E+01  0.1743392E-03  0.1546791E-01  0.8402218E-04  0.7454706E-02  0.8700533E-02  0.3859690E+00  0.3944608E-03  0.3499778E-01  0.9181633E-02  0.4073114E+00  0.1905281E-01  0.8452123E+00  0.0000000E+00  0.0000000E+00  0.2597151E-02  0.1970759E+00  0.2180050E-01  0.8271281E+00  0.0000000E+00  0.0000000E+00  0.4286148E-01  0.1084132E+01  0.1866333E-01  0.7081014E+00  0.0000000E+00  0.0000000E+00  0.1081195E-07  0.8204281E-06  0.1160121E-01  0.4401590E+00  0.4197618E-03  0.3185218E-01  0.1327782E-01  0.5037709E+00  0.1259939E-01  0.9560613E+00  0.6472998E-07  0.4911813E-05  0.1443129E-01  0.5475347E+00  0.2920592E+01  0.2920592E+01  0.1579759E-01  0.8396745E+00  0.5558913E-02  0.9864079E+00  0.1356866E-01  0.2407706E+01  0.2227750E-01  0.1976528E+01  0.1060852E-01  0.1882442E+01  0.3398005E-01  0.3014815E+01  0.3114560E-01  0.2763334E+01  0.1603405E-03  0.2433378E-01  0.2958506E-03  0.4489923E-01  0.1694197E-01  0.1285584E+01  0.9552306E-02  0.1449688E+01  0.3547345E-01  0.1794521E+01  0.3714593E-01  0.2818692E+01  0.7361689E-02  0.1117233E+01  0.1392183E-01  0.2112821E+01  0.2939081E-01  0.2230221E+01  0.1203384E-01  0.1826294E+01  0.3978164E-01  0.3018693E+01  0.2250259E-01  0.3415065E+01  0.1828323E-01  0.2774721E+01  0.4087712E-01  0.3101821E+01  0.0000000E+00  0.0000000E+00  0.1077537E-02  0.3597315E-02  0.1573399E-01  0.5252731E-01  0.1153308E-01  0.1925137E-01  0.3607472E-01  0.1204341E+00  0.1778820E+00  0.2969262E+00  0.3105552E-01  0.5183883E-01  0.0000000E+00  0.0000000E+00  0.0000000E+00  0.0000000E+00  0.7687140E-04  0.1097440E-03  0.4042214E-02  0.1154158E-01  0.5068204E-03  0.4823686E-03  0.2391986E+00  0.3414875E+00  0.7347709E-03  0.2097964E-02  0.1481326E-01  0.4229574E-01  0.1248380E-01  0.1782227E-01  0.1982914E-01  0.5661741E-01  0.2637359E+00  0.3765176E+00  0.3201459E-01  0.9141009E-01  0.1181731E-01  0.3374153E-01  0.2461943E+00  0.3514748E+00  0.0000000E+00  0.0000000E+00  0.0000000E+00  0.0000000E+00  0.1110982E-05  0.5554910E-06  0.0000000E+00  0.0000000E+00  0.0000000E+00  0.0000000E+00  0.1197620E-02  0.5988099E-03  0.0000000E+00  0.0000000E+00  0.0000000E+00  0.0000000E+00  0.8032308E-02  0.3434869E-02  0.0000000E+00  0.0000000E+00  0.1753430E-01  0.4998815E-02  0.0000000E+00  0.0000000E+00  0.0000000E+00  0.0000000E+00  0.0000000E+00  0.0000000E+00  0.1310937E-03  0.5605979E-04  0.0000000E+00  0.0000000E+00  0.0000000E+00  0.0000000E+00  0.0000000E+00  0.0000000E+00  0.0000000E+00  0.0000000E+00  0.0000000E+00  0.0000000E+00  0.0000000E+00  0.0000000E+00  0.4443881E-05  0.2221941E-05  0.0000000E+00  0.0000000E+00  0.0000000E+00  0.0000000E+00  0.2434131E-02  0.1217065E-02  0.0000000E+00  0.0000000E+00  0.0000000E+00  0.0000000E+00  0.3607308E-02  0.1542599E-02  0.0000000E+00  0.0000000E+00  0.3426590E-01  0.9768787E-02  0.0000000E+00  0.0000000E+00  0.0000000E+00  0.0000000E+00  0.0000000E+00  0.0000000E+00  0.3888368E-04  0.1662789E-04
  0.2639998E+01  0.3490625E+00  0.3490625E+00  0.1926665E+01  0.9633325E+00  0.1470647E+00  0.3908396E+01  0.2240216E-03  0.1987589E-01  0.1120890E-03  0.9944882E-02  0.1053412E-01  0.4673098E+00  0.7371233E-03  0.6539986E-01  0.1268076E-01  0.5625378E+00  0.2042699E-01  0.9061728E+00  0.0000000E+00  0.0000000E+00  0.4466102E-02  0.3388950E+00  0.2332928E-01  0.8851314E+00  0.0000000E+00  0.0000000E+00  0.4409052E-01  0.1115219E+01  0.2359462E-01  0.8951987E+00  0.0000000E+00  0.0000000E+00  0.1186456E-06  0.9003015E-05  0.1393994E-01  0.5288923E+00  0.8146579E-03  0.6181753E-01  0.1778392E-01  0.6747361E+00  0.1353062E-01  0.1026724E+01  0.3557459E-06  0.2699456E-04  0.1925009E-01  0.7303635E+00  0.3066044E+01  0.3066044E+01  0.1921192E-01  0.1021153E+01  0.6068217E-02  0.1076782E+01  0.1460975E-01  0.2592443E+01  0.2395149E-01  0.2125050E+01  0.1111688E-01  0.1972648E+01  0.3494240E-01  0.3100198E+01  0.3284682E-01  0.2914271E+01  0.2238278E-03  0.3396881E-01  0.4196656E-03  0.6368978E-01  0.1840679E-01  0.1396737E+01  0.1076311E-01  0.1633443E+01  0.3755956E-01  0.1900053E+01  0.3816485E-01  0.2896009E+01  0.7949181E-02  0.1206393E+01  0.1522775E-01  0.2311011E+01  0.3129632E-01  0.2374814E+01  0.1254924E-01  0.1904513E+01  0.4097093E-01  0.3108938E+01  0.2344061E-01  0.3557421E+01  0.1984432E-01  0.3011637E+01  0.4204366E-01  0.3190340E+01  0.0000000E+00  0.0000000E+00  0.1674873E-02  0.5591500E-02  0.2031202E-01  0.6781089E-01  0.1287217E-01  0.2148662E-01  0.3736358E-01  0.1247369E+00  0.1806308E+00  0.3015145E+00  0.3484444E-01  0.5816342E-01  0.0000000E+00  0.0000000E+00  0.0000000E+00  0.0000000E+00  0.1068216E-03  0.1525019E-03  0.7053166E-02  0.2013865E-01  0.6765380E-03  0.6438980E-03  0.2418843E+00  0.3453217E+00  0.1204987E-02  0.3440555E-02  0.2096700E-01  0.5986630E-01  0.1379695E-01  0.1969696E-01  0.2105244E-01  0.6011026E-01  0.2670841E+00  0.3812976E+00  0.3451407E-01  0.9854676E-01  0.1745922E-01  0.4985066E-01  0.2495417E+00  0.3562537E+00  0.0000000E+00  0.0000000E+00  0.0000000E+00  0.0000000E+00  0.1110982E-05  0.5554910E-06  0.0000000E+00  0.0000000E+00  0.0000000E+00  0.0000000E+00  0.1368708E-02  0.6843539E-03  0.0000000E+00  0.0000000E+00  0.0000000E+00  0.0000000E+00  0.8503351E-02  0.3636302E-02  0.0000000E+00  0.0000000E+00  0.1954626E-01  0.5572397E-02  0.0000000E+00  0.0000000E+00  0.0000000E+00  0.0000000E+00  0.0000000E+00  0.0000000E+00  0.1910851E-03  0.8171401E-04  0.0000000E+00  0.0000000E+00  0.0000000E+00  0.0000000E+00  0.0000000E+00  0.0000000E+00  0.0000000E+00  0.0000000E+00  0.0000000E+00  0.0000000E+00  0.0000000E+00  0.0000000E+00  0.5554865E-05  0.2777432E-05  0.0000000E+00  0.0000000E+00  0.0000000E+00  0.0000000E+00  0.2545227E-02  0.1272614E-02  0.0000000E+00  0.0000000E+00  0.0000000E+00  0.0000000E+00  0.3949489E-02  0.1688926E-02  0.0000000E+00  0.0000000E+00  0.3756879E-01  0.1071040E-01  0.0000000E+00  0.0000000E+00  0.0000000E+00  0.0000000E+00  0.0000000E+00  0.0000000E+00  0.7221254E-04  0.3088036E-04
  0.2669998E+01  0.4889696E+00  0.4889696E+00  0.2005023E+01  0.1002512E+01  0.1498535E+00  0.3982513E+01  0.2630796E-03  0.2334123E-01  0.1341029E-03  0.1189803E-01  0.1252806E-01  0.5557643E+00  0.1252302E-02  0.1111081E+00  0.1651034E-01  0.7324241E+00  0.2188261E-01  0.9707463E+00  0.4314666E-07  0.3274036E-05  0.6857393E-02  0.5203499E+00  0.2492111E-01  0.9455265E+00  0.1080707E-07  0.8200578E-06  0.4542612E-01  0.1149002E+01  0.2844974E-01  0.1079406E+01  0.0000000E+00  0.0000000E+00  0.6793883E-06  0.5155306E-04  0.1643914E-01  0.6237139E+00  0.1426709E-02  0.1082610E+00  0.2254216E-01  0.8552674E+00  0.1452935E-01  0.1102510E+01  0.1315346E-05  0.9981054E-04  0.2428768E-01  0.9214936E+00  0.3210167E+01  0.3210167E+01  0.2316963E-01  0.1231514E+01  0.6607770E-02  0.1172523E+01  0.1565231E-01  0.2777442E+01  0.2568136E-01  0.2278530E+01  0.1166384E-01  0.2069704E+01  0.3597894E-01  0.3192163E+01  0.3458817E-01  0.3068770E+01  0.3080789E-03  0.4675503E-01  0.5846862E-03  0.8873382E-01  0.1994297E-01  0.1513304E+01  0.1202678E-01  0.1825222E+01  0.3966186E-01  0.2006403E+01  0.3928605E-01  0.2981088E+01  0.8569042E-02  0.1300465E+01  0.1656885E-01  0.2514541E+01  0.3323208E-01  0.2521702E+01  0.1310352E-01  0.1988632E+01  0.4226394E-01  0.3207054E+01  0.2439107E-01  0.3701666E+01  0.2140152E-01  0.3247963E+01  0.4332626E-01  0.3287666E+01  0.0000000E+00  0.0000000E+00  0.2442593E-02  0.8154502E-02  0.2494866E-01  0.8329014E-01  0.1428315E-01  0.2384188E-01  0.3852234E-01  0.1286054E+00  0.1830172E+00  0.3054979E+00  0.3884975E-01  0.6484921E-01  0.0000000E+00  0.0000000E+00  0.0000000E+00  0.0000000E+00  0.1490836E-03  0.2128365E-03  0.1107546E-01  0.3162336E-01  0.8988359E-03  0.8554710E-03  0.2443328E+00  0.3488174E+00  0.1830281E-02  0.5225934E-02  0.2791008E-01  0.7969064E-01  0.1517165E-01  0.2165953E-01  0.2221483E-01  0.6342919E-01  0.2699818E+00  0.3854345E+00  0.3711439E-01  0.1059714E+00  0.2423690E-01  0.6920273E-01  0.2524216E+00  0.3603651E+00  0.0000000E+00  0.0000000E+00  0.0000000E+00  0.0000000E+00  0.9998685E-05  0.4999342E-05  0.0000000E+00  0.0000000E+00  0.0000000E+00  0.0000000E+00  0.1559795E-02  0.7798974E-03  0.0000000E+00  0.0000000E+00  0.0000000E+00  0.0000000E+00  0.9004398E-02  0.3850565E-02  0.0000000E+00  0.0000000E+00  0.2144822E-01  0.6114624E-02  0.0000000E+00  0.0000000E+00  0.0000000E+00  0.0000000E+00  0.0000000E+00  0.0000000E+00  0.2810729E-03  0.1201957E-03  0.0000000E+00  0.0000000E+00  0.0000000E+00  0.0000000E+00  0.0000000E+00  0.0000000E+00  0.0000000E+00  0.0000000E+00  0.0000000E+00  0.0000000E+00  0.0000000E+00  0.0000000E+00  0.9998750E-05  0.4999375E-05  0.0000000E+00  0.0000000E+00  0.0000000E+00  0.0000000E+00  0.2651880E-02  0.1325940E-02  0.0000000E+00  0.0000000E+00  0.0000000E+00  0.0000000E+00  0.4304998E-02  0.1840953E-02  0.0000000E+00  0.0000000E+00  0.4067064E-01  0.1159470E-01  0.0000000E+00  0.0000000E+00  0.0000000E+00  0.0000000E+00  0.0000000E+00  0.0000000E+00  0.1144287E-03  0.4893334E-04
  0.2699998E+01  0.6527244E+00  0.6527244E+00  0.2092482E+01  0.1046241E+01  0.1522421E+00  0.4045992E+01  0.2958289E-03  0.2624685E-01  0.1506112E-03  0.1336269E-01  0.1465654E-01  0.6501868E+00  0.1954803E-02  0.1734361E+00  0.2046535E-01  0.9078742E+00  0.2340443E-01  0.1038256E+01  0.2158281E-06  0.1637737E-04  0.9635051E-02  0.7311229E+00  0.2655475E-01  0.1007508E+01  0.1080707E-07  0.8200578E-06  0.4688961E-01  0.1186019E+01  0.3306396E-01  0.1254473E+01  0.3243753E-07  0.2461411E-05  0.2317959E-05  0.1758904E-03  0.1906301E-01  0.7232654E+00  0.2282246E-02  0.1731805E+00  0.2733721E-01  0.1037195E+01  0.1561789E-01  0.1185110E+01  0.4862063E-05  0.3689410E-03  0.2933313E-01  0.1112922E+01  0.3353141E+01  0.3353141E+01  0.2770096E-01  0.1472364E+01  0.7178712E-02  0.1273835E+01  0.1668150E-01  0.2960069E+01  0.2747659E-01  0.2437808E+01  0.1224894E-01  0.2173527E+01  0.3709864E-01  0.3291506E+01  0.3635518E-01  0.3225544E+01  0.4182787E-03  0.6347929E-01  0.7984127E-03  0.1211696E+00  0.2155570E-01  0.1635680E+01  0.1331631E-01  0.2020926E+01  0.4178076E-01  0.2113594E+01  0.4052396E-01  0.3075022E+01  0.9225232E-02  0.1400050E+01  0.1793588E-01  0.2722006E+01  0.3521268E-01  0.2671993E+01  0.1369089E-01  0.2077774E+01  0.4366915E-01  0.3313684E+01  0.2534811E-01  0.3846910E+01  0.2295491E-01  0.3483711E+01  0.4473472E-01  0.3394542E+01  0.2662259E-05  0.2662259E-05  0.3393674E-02  0.1132965E-01  0.2946477E-01  0.9836701E-01  0.1575036E-01  0.2629099E-01  0.3964186E-01  0.1323428E+00  0.1851625E+00  0.3090791E+00  0.4320082E-01  0.7211215E-01  0.0000000E+00  0.0000000E+00  0.0000000E+00  0.0000000E+00  0.2179690E-03  0.3111794E-03  0.1585684E-01  0.4527544E-01  0.1198003E-02  0.1140205E-02  0.2464766E+00  0.3518779E+00  0.2611642E-02  0.7456925E-02  0.3514202E-01  0.1003397E+00  0.1664753E-01  0.2376653E-01  0.2325444E-01  0.6639756E-01  0.2724810E+00  0.3890024E+00  0.3975566E-01  0.1135129E+00  0.3176830E-01  0.9070687E-01  0.2548856E+00  0.3638827E+00  0.0000000E+00  0.0000000E+00  0.0000000E+00  0.0000000E+00  0.2110837E-04  0.1055418E-04  0.0000000E+00  0.0000000E+00  0.0000000E+00  0.0000000E+00  0.1806427E-02  0.9032133E-03  0.0000000E+00  0.0000000E+00  0.0000000E+00  0.0000000E+00  0.9537665E-02  0.4078607E-02  0.0000000E+00  0.0000000E+00  0.2345682E-01  0.6687252E-02  0.0000000E+00  0.0000000E+00  0.0000000E+00  0.0000000E+00  0.0000000E+00  0.0000000E+00  0.3810600E-03  0.1629533E-03  0.0000000E+00  0.0000000E+00  0.0000000E+00  0.0000000E+00  0.0000000E+00  0.0000000E+00  0.0000000E+00  0.0000000E+00  0.0000000E+00  0.0000000E+00  0.0000000E+00  0.0000000E+00  0.1222068E-04  0.6110341E-05  0.0000000E+00  0.0000000E+00  0.0000000E+00  0.0000000E+00  0.2734091E-02  0.1367045E-02  0.0000000E+00  0.0000000E+00  0.0000000E+00  0.0000000E+00  0.4723830E-02  0.2020059E-02  0.0000000E+00  0.0000000E+00  0.4381468E-01  0.1249103E-01  0.0000000E+00  0.0000000E+00  0.0000000E+00  0.0000000E+00  0.0000000E+00  0.0000000E+00  0.1721987E-03  0.7363758E-04
  0.2729998E+01  0.8353252E+00  0.8353252E+00  0.2190103E+01  0.1095051E+01  0.1543140E+00  0.4101055E+01  0.3230191E-03  0.2865925E-01  0.1653378E-03  0.1466928E-01  0.1690769E-01  0.7500510E+00  0.2856794E-02  0.2534636E+00  0.2441021E-01  0.1082875E+01  0.2501096E-01  0.1109525E+01  0.9271973E-06  0.7035720E-04  0.1262742E-01  0.9581883E+00  0.2824105E-01  0.1071488E+01  0.3247966E-07  0.2464608E-05  0.4849527E-01  0.1226632E+01  0.3731577E-01  0.1415790E+01  0.3020736E-06  0.2292182E-04  0.7364666E-05  0.5588426E-03  0.2179642E-01  0.8269732E+00  0.3380322E-02  0.2565042E+00  0.3198563E-01  0.1213560E+01  0.1677967E-01  0.1273267E+01  0.1462960E-04  0.1110118E-02  0.3423576E-01  0.1298932E+01  0.3495193E+01  0.3495193E+01  0.3284019E-01  0.1745524E+01  0.7781860E-02  0.1380861E+01  0.1770339E-01  0.3141398E+01  0.2932875E-01  0.2602137E+01  0.1286954E-01  0.2283650E+01  0.3830871E-01  0.3398866E+01  0.3815860E-01  0.3385550E+01  0.5561849E-03  0.8440837E-01  0.1064343E-02  0.1615281E+00  0.2322602E-01  0.1762427E+01  0.1462846E-01  0.2220061E+01  0.4391677E-01  0.2221649E+01  0.4189057E-01  0.3178723E+01  0.9932106E-02  0.1507328E+01  0.1931781E-01  0.2931731E+01  0.3723662E-01  0.2825573E+01  0.1431957E-01  0.2173184E+01  0.4518864E-01  0.3428985E+01  0.2632087E-01  0.3994539E+01  0.2450842E-01  0.3719476E+01  0.4627506E-01  0.3511425E+01  0.7321135E-05  0.7321135E-05  0.4416342E-02  0.1474379E-01  0.3371402E-01  0.1125530E+00  0.1732307E-01  0.2891619E-01  0.4080693E-01  0.1362324E+00  0.1870554E+00  0.3122386E+00  0.4758294E-01  0.7942691E-01  0.0000000E+00  0.0000000E+00  0.0000000E+00  0.0000000E+00  0.2895164E-03  0.4133228E-03  0.2100288E-01  0.5996875E-01  0.1570064E-02  0.1494315E-02  0.2484816E+00  0.3547403E+00  0.3561073E-02  0.1016780E-01  0.4233434E-01  0.1208757E+00  0.1820626E-01  0.2599183E-01  0.2426475E-01  0.6928225E-01  0.2747229E+00  0.3922030E+00  0.4235266E-01  0.1209280E+00  0.3946409E-01  0.1126804E+00  0.2570795E+00  0.3670149E+00  0.0000000E+00  0.0000000E+00  0.0000000E+00  0.0000000E+00  0.3888403E-04  0.1944202E-04  0.0000000E+00  0.0000000E+00  0.0000000E+00  0.0000000E+00  0.2061949E-02  0.1030975E-02  0.0000000E+00  0.0000000E+00  0.0000000E+00  0.0000000E+00  0.1008871E-01  0.4314253E-02  0.0000000E+00  0.0000000E+00  0.2553766E-01  0.7280475E-02  0.0000000E+00  0.0000000E+00  0.0000000E+00  0.0000000E+00  0.0000000E+00  0.0000000E+00  0.4877128E-03  0.2085614E-03  0.0000000E+00  0.0000000E+00  0.0000000E+00  0.0000000E+00  0.0000000E+00  0.0000000E+00  0.0000000E+00  0.0000000E+00  0.0000000E+00  0.0000000E+00  0.0000000E+00  0.0000000E+00  0.1777558E-04  0.8887791E-05  0.0000000E+00  0.0000000E+00  0.0000000E+00  0.0000000E+00  0.2815191E-02  0.1407595E-02  0.0000000E+00  0.0000000E+00  0.0000000E+00  0.0000000E+00  0.5185993E-02  0.2217695E-02  0.0000000E+00  0.0000000E+00  0.4696644E-01  0.1338956E-01  0.0000000E+00  0.0000000E+00  0.0000000E+00  0.0000000E+00  0.0000000E+00  0.0000000E+00  0.2333014E-03  0.9976706E-04
  0.2759998E+01  0.1030104E+01  0.1030104E+01  0.2298590E+01  0.1149295E+01  0.1561286E+00  0.4149279E+01  0.3490972E-03  0.3097298E-01  0.1835559E-03  0.1628564E-01  0.1927331E-01  0.8549938E+00  0.3936150E-02  0.3492274E+00  0.2826236E-01  0.1253762E+01  0.2669040E-01  0.1184028E+01  0.4548931E-05  0.3451801E-03  0.1563621E-01  0.1186500E+01  0.2999453E-01  0.1138016E+01  0.2372320E-06  0.1800154E-04  0.5025684E-01  0.1271189E+01  0.4120134E-01  0.1563211E+01  0.1498478E-05  0.1137069E-03  0.1975280E-04  0.1498874E-02  0.2461076E-01  0.9337516E+00  0.4695831E-02  0.3563271E+00  0.3643104E-01  0.1382222E+01  0.1801104E-01  0.1366706E+01  0.3727404E-04  0.2828413E-02  0.3884105E-01  0.1473660E+01  0.3636691E+01  0.3636691E+01  0.3860192E-01  0.2051772E+01  0.8421018E-02  0.1494277E+01  0.1871403E-01  0.3320732E+01  0.3123123E-01  0.2770931E+01  0.1353811E-01  0.2402285E+01  0.3961835E-01  0.3515062E+01  0.4000197E-01  0.3549099E+01  0.7285197E-03  0.1105625E+00  0.1394490E-02  0.2116323E+00  0.2497717E-01  0.1895307E+01  0.1596133E-01  0.2422342E+01  0.4610154E-01  0.2332172E+01  0.4339015E-01  0.3292513E+01  0.1068080E-01  0.1620953E+01  0.2072116E-01  0.3144709E+01  0.3930078E-01  0.2982205E+01  0.1499239E-01  0.2275293E+01  0.4683151E-01  0.3553648E+01  0.2730701E-01  0.4144198E+01  0.2605527E-01  0.3954231E+01  0.4797199E-01  0.3640191E+01  0.1064891E-04  0.1064891E-04  0.5535800E-02  0.1848106E-01  0.3765577E-01  0.1257123E+00  0.1896566E-01  0.3165806E-01  0.4195838E-01  0.1400765E+00  0.1888550E+00  0.3152427E+00  0.5214764E-01  0.8704644E-01  0.0000000E+00  0.0000000E+00  0.3327768E-06  0.9501655E-06  0.3863548E-03  0.5515723E-03  0.2619319E-01  0.7478846E-01  0.2028974E-02  0.1931085E-02  0.2503115E+00  0.3573528E+00  0.4618992E-02  0.1318844E-01  0.4911935E-01  0.1402487E+00  0.1981890E-01  0.2829408E-01  0.2523713E-01  0.7205865E-01  0.2767269E+00  0.3950640E+00  0.4502152E-01  0.1285483E+00  0.4704443E-01  0.1343242E+00  0.2590722E+00  0.3698597E+00  0.0000000E+00  0.0000000E+00  0.0000000E+00  0.0000000E+00  0.8665515E-04  0.4332757E-04  0.0000000E+00  0.0000000E+00  0.0000000E+00  0.0000000E+00  0.2297470E-02  0.1148735E-02  0.0000000E+00  0.0000000E+00  0.0000000E+00  0.0000000E+00  0.1062975E-01  0.4545619E-02  0.0000000E+00  0.0000000E+00  0.2763961E-01  0.7879714E-02  0.0000000E+00  0.0000000E+00  0.0000000E+00  0.0000000E+00  0.0000000E+00  0.0000000E+00  0.6532465E-03  0.2793489E-03  0.0000000E+00  0.0000000E+00  0.0000000E+00  0.0000000E+00  0.0000000E+00  0.0000000E+00  0.0000000E+00  0.0000000E+00  0.0000000E+00  0.0000000E+00  0.0000000E+00  0.0000000E+00  0.2221947E-04  0.1110973E-04  0.0000000E+00  0.0000000E+00  0.0000000E+00  0.0000000E+00  0.2908515E-02  0.1454257E-02  0.0000000E+00  0.0000000E+00  0.0000000E+00  0.0000000E+00  0.5712590E-02  0.2442884E-02  0.0000000E+00  0.0000000E+00  0.5021276E-01  0.1431504E-01  0.0000000E+00  0.0000000E+00  0.0000000E+00  0.0000000E+00  0.0000000E+00  0.0000000E+00  0.3277334E-03  0.1401491E-03
  0.2789998E+01  0.1231077E+01  0.1231077E+01  0.2419253E+01  0.1209626E+01  0.1577404E+00  0.4192116E+01  0.3820114E-03  0.3389323E-01  0.2136447E-03  0.1895521E-01  0.2171539E-01  0.9633280E+00  0.5175326E-02  0.4591708E+00  0.3190992E-01  0.1415573E+01  0.2844972E-01  0.1262073E+01  0.1482206E-04  0.1124721E-02  0.1855852E-01  0.1408250E+01  0.3180164E-01  0.1206580E+01  0.7005833E-06  0.5316137E-04  0.5220368E-01  0.1320433E+01  0.4470625E-01  0.1696191E+01  0.5477613E-05  0.4156500E-03  0.4849507E-04  0.3679883E-02  0.2747665E-01  0.1042486E+01  0.6175558E-02  0.4686111E+00  0.4062199E-01  0.1541230E+01  0.1931100E-01  0.1465349E+01  0.8358260E-04  0.6342380E-02  0.4312488E-01  0.1636192E+01  0.3778337E+01  0.3778337E+01  0.4496657E-01  0.2390067E+01  0.9100439E-02  0.1614838E+01  0.1970635E-01  0.3496815E+01  0.3319013E-01  0.2944730E+01  0.1425067E-01  0.2528726E+01  0.4102719E-01  0.3640058E+01  0.4187794E-01  0.3715540E+01  0.9448490E-03  0.1433933E+00  0.1799889E-02  0.2731569E+00  0.2679788E-01  0.2033465E+01  0.1729146E-01  0.2624207E+01  0.4831956E-01  0.2444377E+01  0.4503715E-01  0.3417490E+01  0.1148668E-01  0.1743255E+01  0.2213395E-01  0.3359118E+01  0.4139696E-01  0.3141267E+01  0.1571511E-01  0.2384975E+01  0.4860926E-01  0.3688547E+01  0.2830148E-01  0.4295123E+01  0.2759462E-01  0.4187848E+01  0.4982492E-01  0.3780795E+01  0.1597330E-04  0.1597330E-04  0.6758124E-02  0.2256174E-01  0.4126805E-01  0.1377718E+00  0.2063820E-01  0.3444992E-01  0.4311907E-01  0.1439513E+00  0.1904876E+00  0.3179679E+00  0.5696223E-01  0.9508311E-01  0.0000000E+00  0.0000000E+00  0.9983369E-06  0.2850515E-05  0.5048243E-03  0.7207032E-03  0.3112729E-01  0.8887661E-01  0.2587721E-02  0.2462875E-02  0.2520792E+00  0.3598764E+00  0.5779393E-02  0.1650169E-01  0.5531429E-01  0.1579369E+00  0.2150541E-01  0.3070181E-01  0.2619254E-01  0.7478658E-01  0.2785462E+00  0.3976613E+00  0.4773235E-01  0.1362884E+00  0.5420649E-01  0.1547738E+00  0.2609774E+00  0.3725796E+00  0.0000000E+00  0.0000000E+00  0.0000000E+00  0.0000000E+00  0.1377596E-03  0.6887982E-04  0.0000000E+00  0.0000000E+00  0.0000000E+00  0.0000000E+00  0.2523000E-02  0.1261500E-02  0.0000000E+00  0.0000000E+00  0.0000000E+00  0.0000000E+00  0.1116968E-01  0.4776509E-02  0.0000000E+00  0.0000000E+00  0.2975599E-01  0.8483069E-02  0.0000000E+00  0.0000000E+00  0.0000000E+00  0.0000000E+00  0.0000000E+00  0.0000000E+00  0.8643301E-03  0.3696149E-03  0.0000000E+00  0.0000000E+00  0.0000000E+00  0.0000000E+00  0.0000000E+00  0.0000000E+00  0.0000000E+00  0.0000000E+00  0.0000000E+00  0.0000000E+00  0.0000000E+00  0.0000000E+00  0.3332913E-04  0.1666456E-04  0.0000000E+00  0.0000000E+00  0.0000000E+00  0.0000000E+00  0.2992949E-02  0.1496474E-02  0.0000000E+00  0.0000000E+00  0.7776747E-05  0.6651165E-05  0.6366956E-02  0.2722712E-02  0.0000000E+00  0.0000000E+00  0.5353563E-01  0.1526235E-01  0.0000000E+00  0.0000000E+00  0.0000000E+00  0.0000000E+00  0.0000000E+00  0.0000000E+00  0.4299417E-03  0.1838566E-03
  0.2819998E+01  0.1432039E+01  0.1432039E+01  0.2553174E+01  0.1276587E+01  0.1591992E+00  0.4230884E+01  0.4305092E-03  0.3819610E-01  0.2700036E-03  0.2395555E-01  0.2424043E-01  0.1075343E+01  0.6529863E-02  0.5793495E+00  0.3536661E-01  0.1568917E+01  0.3029164E-01  0.1343784E+01  0.4124965E-04  0.3130089E-02  0.2128842E-01  0.1615399E+01  0.3367874E-01  0.1277798E+01  0.2446574E-05  0.1856499E-03  0.5436661E-01  0.1375141E+01  0.4787612E-01  0.1816458E+01  0.1702604E-04  0.1291963E-02  0.1024484E-03  0.7773951E-02  0.3038437E-01  0.1152807E+01  0.7777662E-02  0.5901814E+00  0.4454048E-01  0.1689901E+01  0.2066594E-01  0.1568164E+01  0.1693004E-03  0.1284678E-01  0.4706879E-01  0.1785827E+01  0.3920439E+01  0.3920439E+01  0.5192246E-01  0.2759787E+01  0.9823305E-02  0.1743108E+01  0.2068089E-01  0.3669744E+01  0.3520870E-01  0.3123824E+01  0.1500730E-01  0.2662988E+01  0.4254862E-01  0.3775045E+01  0.4378524E-01  0.3884762E+01  0.1204745E-02  0.1828359E+00  0.2282879E-02  0.3464570E+00  0.2869420E-01  0.2177362E+01  0.1861871E-01  0.2825635E+01  0.5058333E-01  0.2558896E+01  0.4682415E-01  0.3553090E+01  0.1234554E-01  0.1873599E+01  0.2355289E-01  0.3574461E+01  0.4353486E-01  0.3303494E+01  0.1649239E-01  0.2502937E+01  0.5051533E-01  0.3833182E+01  0.2931669E-01  0.4449194E+01  0.2912027E-01  0.4419385E+01  0.5183752E-01  0.3933514E+01  0.2861890E-04  0.2861890E-04  0.8011740E-02  0.2674688E-01  0.4462080E-01  0.1489648E+00  0.2243088E-01  0.3744231E-01  0.4421585E-01  0.1476129E+00  0.1920607E+00  0.3205936E+00  0.6187769E-01  0.1032881E+00  0.0000000E+00  0.0000000E+00  0.9983369E-06  0.2850515E-05  0.6409299E-03  0.9150117E-03  0.3579383E-01  0.1022008E+00  0.3301869E-02  0.3142568E-02  0.2538070E+00  0.3623430E+00  0.7032625E-02  0.2008000E-01  0.6100175E-01  0.1741761E+00  0.2330673E-01  0.3327342E-01  0.2714827E-01  0.7751546E-01  0.2802044E+00  0.4000286E+00  0.5055527E-01  0.1443486E+00  0.6085071E-01  0.1737448E+00  0.2626642E+00  0.3749878E+00  0.0000000E+00  0.0000000E+00  0.0000000E+00  0.0000000E+00  0.2188600E-03  0.1094300E-03  0.0000000E+00  0.0000000E+00  0.0000000E+00  0.0000000E+00  0.2816296E-02  0.1408148E-02  0.0000000E+00  0.0000000E+00  0.2221933E-05  0.1900337E-05  0.1173294E-01  0.5017377E-02  0.0000000E+00  0.0000000E+00  0.3173018E-01  0.9045886E-02  0.0000000E+00  0.0000000E+00  0.0000000E+00  0.0000000E+00  0.0000000E+00  0.0000000E+00  0.1118741E-02  0.4784091E-03  0.0000000E+00  0.0000000E+00  0.0000000E+00  0.0000000E+00  0.0000000E+00  0.0000000E+00  0.0000000E+00  0.0000000E+00  0.0000000E+00  0.0000000E+00  0.0000000E+00  0.0000000E+00  0.5443748E-04  0.2721874E-04  0.1110964E-05  0.1110964E-05  0.0000000E+00  0.0000000E+00  0.3061829E-02  0.1530914E-02  0.0000000E+00  0.0000000E+00  0.1777541E-04  0.1520266E-04  0.7164628E-02  0.3063822E-02  0.0000000E+00  0.0000000E+00  0.5691074E-01  0.1622455E-01  0.0000000E+00  0.0000000E+00  0.0000000E+00  0.0000000E+00  0.0000000E+00  0.0000000E+00  0.5177080E-03  0.2213883E-03
  0.2849998E+01  0.1629092E+01  0.1629092E+01  0.2701101E+01  0.1350550E+01  0.1605375E+00  0.4266449E+01  0.5017651E-03  0.4451814E-01  0.3708735E-03  0.3290503E-01  0.2681851E-01  0.1189711E+01  0.7981448E-02  0.7081387E+00  0.3861250E-01  0.1712910E+01  0.3222417E-01  0.1429514E+01  0.1015207E-03  0.7703553E-02  0.2381085E-01  0.1806805E+01  0.3563372E-01  0.1351972E+01  0.7750262E-05  0.5881021E-03  0.5676073E-01  0.1435698E+01  0.5076013E-01  0.1925879E+01  0.4684062E-04  0.3554341E-02  0.1975543E-03  0.1499073E-01  0.3331131E-01  0.1263857E+01  0.9441033E-02  0.7164006E+00  0.4819423E-01  0.1828527E+01  0.2206143E-01  0.1674056E+01  0.3155724E-03  0.2394614E-01  0.5072330E-01  0.1924482E+01  0.4063633E+01  0.4063633E+01  0.5942986E-01  0.3158821E+01  0.1058353E-01  0.1878007E+01  0.2164108E-01  0.3840127E+01  0.3727027E-01  0.3306733E+01  0.1580865E-01  0.2805185E+01  0.4419019E-01  0.3920690E+01  0.4572097E-01  0.4056506E+01  0.1516464E-02  0.2301433E+00  0.2858439E-02  0.4338058E+00  0.3066423E-01  0.2326851E+01  0.1992561E-01  0.3023973E+01  0.5290412E-01  0.2676299E+01  0.4875007E-01  0.3699233E+01  0.1326808E-01  0.2013606E+01  0.2497150E-01  0.3789753E+01  0.4571381E-01  0.3468836E+01  0.1732417E-01  0.2629172E+01  0.5256518E-01  0.3988729E+01  0.3034604E-01  0.4605412E+01  0.3063584E-01  0.4649392E+01  0.5401919E-01  0.4099062E+01  0.5723800E-04  0.5723800E-04  0.9290589E-02  0.3101628E-01  0.4784344E-01  0.1597235E+00  0.2424683E-01  0.4047356E-01  0.4522618E-01  0.1509859E+00  0.1935186E+00  0.3230272E+00  0.6685778E-01  0.1116011E+00  0.0000000E+00  0.0000000E+00  0.9983369E-06  0.2850515E-05  0.8126438E-03  0.1160156E-02  0.4011034E-01  0.1145256E+00  0.4107852E-02  0.3909666E-02  0.2554662E+00  0.3647118E+00  0.8312825E-02  0.2373530E-01  0.6622162E-01  0.1890802E+00  0.2518594E-01  0.3595624E-01  0.2812430E-01  0.8030229E-01  0.2817175E+00  0.4021888E+00  0.5336256E-01  0.1523642E+00  0.6708892E-01  0.1915565E+00  0.2643318E+00  0.3773685E+00  0.0000000E+00  0.0000000E+00  0.0000000E+00  0.0000000E+00  0.3344014E-03  0.1672007E-03  0.0000000E+00  0.0000000E+00  0.0000000E+00  0.0000000E+00  0.3130698E-02  0.1565349E-02  0.0000000E+00  0.0000000E+00  0.8887730E-05  0.7601348E-05  0.1229732E-01  0.5258721E-02  0.0000000E+00  0.0000000E+00  0.3375990E-01  0.9624535E-02  0.0000000E+00  0.0000000E+00  0.0000000E+00  0.0000000E+00  0.0000000E+00  0.0000000E+00  0.1435365E-02  0.6138072E-03  0.0000000E+00  0.0000000E+00  0.0000000E+00  0.0000000E+00  0.0000000E+00  0.0000000E+00  0.0000000E+00  0.0000000E+00  0.0000000E+00  0.0000000E+00  0.0000000E+00  0.0000000E+00  0.6999089E-04  0.3499544E-04  0.1110964E-05  0.1110964E-05  0.0000000E+00  0.0000000E+00  0.3158483E-02  0.1579242E-02  0.0000000E+00  0.0000000E+00  0.4888268E-04  0.4180756E-04  0.8015633E-02  0.3427738E-02  0.0000000E+00  0.0000000E+00  0.6026473E-01  0.1718074E-01  0.0000000E+00  0.0000000E+00  0.0000000E+00  0.0000000E+00  0.0000000E+00  0.0000000E+00  0.6376916E-03  0.2726971E-03
  0.2879998E+01  0.1818891E+01  0.1818891E+01  0.2863884E+01  0.1431942E+01  0.1617678E+00  0.4299148E+01  0.6087492E-03  0.5401010E-01  0.5399229E-03  0.4790362E-01  0.2945387E-01  0.1306619E+01  0.9510974E-02  0.8438430E+00  0.4164725E-01  0.1847536E+01  0.3422871E-01  0.1518438E+01  0.2123190E-03  0.1611110E-01  0.2608198E-01  0.1979142E+01  0.3765812E-01  0.1428779E+01  0.2171996E-04  0.1648145E-02  0.5942421E-01  0.1503068E+01  0.5340864E-01  0.2026366E+01  0.1116036E-03  0.8468655E-02  0.3545561E-03  0.2690428E-01  0.3625102E-01  0.1375392E+01  0.1114339E-01  0.8455785E+00  0.5164107E-01  0.1959303E+01  0.2348883E-01  0.1782370E+01  0.5514707E-03  0.4184647E-01  0.5409769E-01  0.2052509E+01  0.4208582E+01  0.4208582E+01  0.6742492E-01  0.3583775E+01  0.1138973E-01  0.2021063E+01  0.2258754E-01  0.4008071E+01  0.3937740E-01  0.3493683E+01  0.1666149E-01  0.2956517E+01  0.4593681E-01  0.4075655E+01  0.4769525E-01  0.4231670E+01  0.1887232E-02  0.2864123E+00  0.3538852E-02  0.5370674E+00  0.3270470E-01  0.2481684E+01  0.2121047E-01  0.3218969E+01  0.5529936E-01  0.2797469E+01  0.5081032E-01  0.3855567E+01  0.1425168E-01  0.2162881E+01  0.2638992E-01  0.4005018E+01  0.4793077E-01  0.3637063E+01  0.1821841E-01  0.2764884E+01  0.5476121E-01  0.4155367E+01  0.3138804E-01  0.4763549E+01  0.3213168E-01  0.4876406E+01  0.5637271E-01  0.4277651E+01  0.8851898E-04  0.8851898E-04  0.1056879E-01  0.3528351E-01  0.5098352E-01  0.1702065E+00  0.2618226E-01  0.4370424E-01  0.4610637E-01  0.1539243E+00  0.1948939E+00  0.3253230E+00  0.7181235E-01  0.1198714E+00  0.0000000E+00  0.0000000E+00  0.2329448E-05  0.6651188E-05  0.1031615E-02  0.1472766E-02  0.4410231E-01  0.1259237E+00  0.5070244E-02  0.4825627E-02  0.2570828E+00  0.3670197E+00  0.9644594E-02  0.2753785E-01  0.7112110E-01  0.2030695E+00  0.2721753E-01  0.3885661E-01  0.2913993E-01  0.8320216E-01  0.2831841E+00  0.4042825E+00  0.5619746E-01  0.1604586E+00  0.7284627E-01  0.2079953E+00  0.2658786E+00  0.3795767E+00  0.0000000E+00  0.0000000E+00  0.0000000E+00  0.0000000E+00  0.4621613E-03  0.2310807E-03  0.0000000E+00  0.0000000E+00  0.0000000E+00  0.0000000E+00  0.3452880E-02  0.1726440E-02  0.0000000E+00  0.0000000E+00  0.4554955E-04  0.3895685E-04  0.1288501E-01  0.5510040E-02  0.0000000E+00  0.0000000E+00  0.3573076E-01  0.1018640E-01  0.0000000E+00  0.0000000E+00  0.0000000E+00  0.0000000E+00  0.0000000E+00  0.0000000E+00  0.1786430E-02  0.7639340E-03  0.0000000E+00  0.0000000E+00  0.0000000E+00  0.0000000E+00  0.1111007E-05  0.9502035E-06  0.0000000E+00  0.0000000E+00  0.0000000E+00  0.0000000E+00  0.0000000E+00  0.0000000E+00  0.9776529E-04  0.4888264E-04  0.5554881E-05  0.5554881E-05  0.0000000E+00  0.0000000E+00  0.3239584E-02  0.1619792E-02  0.0000000E+00  0.0000000E+00  0.1199841E-03  0.1026180E-03  0.9011044E-02  0.3853407E-02  0.0000000E+00  0.0000000E+00  0.6356430E-01  0.1812140E-01  0.2221963E-05  0.9501813E-06  0.0000000E+00  0.0000000E+00  0.0000000E+00  0.0000000E+00  0.7432326E-03  0.3178297E-03
  0.2909998E+01  0.1999530E+01  0.1999530E+01  0.3042180E+01  0.1521090E+01  0.1629331E+00  0.4330115E+01  0.7636090E-03  0.6774974E-01  0.7965644E-03  0.7067364E-01  0.3213991E-01  0.1425776E+01  0.1110221E-01  0.9850225E+00  0.4453116E-01  0.1975470E+01  0.3631320E-01  0.1610909E+01  0.4114615E-03  0.3122235E-01  0.2814870E-01  0.2135968E+01  0.3976147E-01  0.1508582E+01  0.5132416E-04  0.3894559E-02  0.6237808E-01  0.1577783E+01  0.5590276E-01  0.2120995E+01  0.2354990E-03  0.1787004E-01  0.5922123E-03  0.4493801E-01  0.3919082E-01  0.1486931E+01  0.1283091E-01  0.9736300E+00  0.5489089E-01  0.2082604E+01  0.2494540E-01  0.1892896E+01  0.9060394E-03  0.6875171E-01  0.5725170E-01  0.2172174E+01  0.4355914E+01  0.4355914E+01  0.7583235E-01  0.4030647E+01  0.1224058E-01  0.2172044E+01  0.2351291E-01  0.4172275E+01  0.4154208E-01  0.3685741E+01  0.1756979E-01  0.3117692E+01  0.4780241E-01  0.4241177E+01  0.4969744E-01  0.4409310E+01  0.2326515E-02  0.3530793E+00  0.4328229E-02  0.6568658E+00  0.3481754E-01  0.2642010E+01  0.2246857E-01  0.3409902E+01  0.5776925E-01  0.2922415E+01  0.5300923E-01  0.4022424E+01  0.1530436E-01  0.2322638E+01  0.2780458E-01  0.4219711E+01  0.5018696E-01  0.3808266E+01  0.1917707E-01  0.2910373E+01  0.5709547E-01  0.4332494E+01  0.3244645E-01  0.4924176E+01  0.3359567E-01  0.5098585E+01  0.5889389E-01  0.4468962E+01  0.1597332E-03  0.1597332E-03  0.1183669E-01  0.3951633E-01  0.5412960E-01  0.1807096E+00  0.2821619E-01  0.4709932E-01  0.4689339E-01  0.1565518E+00  0.1962181E+00  0.3275332E+00  0.7681753E-01  0.1282262E+00  0.0000000E+00  0.0000000E+00  0.5324464E-05  0.1520275E-04  0.1290179E-02  0.1841901E-02  0.4797615E-01  0.1369845E+00  0.6175383E-02  0.5877448E-02  0.2586529E+00  0.3692611E+00  0.1102760E-01  0.3148670E-01  0.7586118E-01  0.2166037E+00  0.2930438E-01  0.4183586E-01  0.3015655E-01  0.8610489E-01  0.2846183E+00  0.4063301E+00  0.5909264E-01  0.1687251E+00  0.7831984E-01  0.2236237E+00  0.2673714E+00  0.3817079E+00  0.0000000E+00  0.0000000E+00  0.0000000E+00  0.0000000E+00  0.6410286E-03  0.3205143E-03  0.0000000E+00  0.0000000E+00  0.0000000E+00  0.0000000E+00  0.3806168E-02  0.1903084E-02  0.0000000E+00  0.0000000E+00  0.9443223E-04  0.8076441E-04  0.1348827E-01  0.5768012E-02  0.0000000E+00  0.0000000E+00  0.3769827E-01  0.1074732E-01  0.0000000E+00  0.0000000E+00  0.0000000E+00  0.0000000E+00  0.0000000E+00  0.0000000E+00  0.2217476E-02  0.9482627E-03  0.0000000E+00  0.0000000E+00  0.0000000E+00  0.0000000E+00  0.1111007E-05  0.9502035E-06  0.0000000E+00  0.0000000E+00  0.1110979E-05  0.4750896E-06  0.0000000E+00  0.0000000E+00  0.1522027E-03  0.7610134E-04  0.1555367E-04  0.1555367E-04  0.0000000E+00  0.0000000E+00  0.3311797E-02  0.1655899E-02  0.0000000E+00  0.0000000E+00  0.2277477E-03  0.1947843E-03  0.1010202E-01  0.4319942E-02  0.0000000E+00  0.0000000E+00  0.6693274E-01  0.1908170E-01  0.7776825E-05  0.3325616E-05  0.0000000E+00  0.0000000E+00  0.0000000E+00  0.0000000E+00  0.8709935E-03  0.3724643E-03
  0.2939998E+01  0.2170521E+01  0.2170521E+01  0.3236727E+01  0.1618363E+01  0.1640368E+00  0.4359448E+01  0.9737741E-03  0.8639623E-01  0.1172101E-02  0.1039924E+00  0.3486808E-01  0.1546802E+01  0.1273263E-01  0.1129678E+01  0.4726576E-01  0.2096781E+01  0.3848349E-01  0.1707187E+01  0.7268592E-03  0.5515523E-01  0.3000758E-01  0.2277023E+01  0.4197190E-01  0.1592447E+01  0.1108316E-03  0.8410074E-02  0.6563172E-01  0.1660080E+01  0.5828460E-01  0.2211364E+01  0.4409430E-03  0.3345945E-01  0.9411529E-03  0.7141618E-01  0.4211862E-01  0.1598014E+01  0.1449500E-01  0.1099904E+01  0.5799809E-01  0.2200493E+01  0.2640672E-01  0.2003784E+01  0.1405618E-02  0.1066605E+00  0.6021819E-01  0.2284726E+01  0.4506210E+01  0.4506210E+01  0.8456440E-01  0.4494773E+01  0.1314228E-01  0.2332047E+01  0.2442674E-01  0.4334430E+01  0.4375368E-01  0.3881961E+01  0.1852312E-01  0.3286856E+01  0.4978273E-01  0.4416878E+01  0.5172876E-01  0.4589535E+01  0.2834135E-02  0.4301172E+00  0.5236921E-02  0.7947718E+00  0.3700367E-01  0.2807897E+01  0.2370026E-01  0.3596827E+01  0.6031771E-01  0.3051335E+01  0.5534408E-01  0.4199596E+01  0.1642001E-01  0.2491952E+01  0.2920538E-01  0.4432301E+01  0.5249348E-01  0.3983288E+01  0.2019786E-01  0.3065292E+01  0.5955597E-01  0.4519200E+01  0.3353108E-01  0.5088784E+01  0.3504660E-01  0.5318783E+01  0.6158391E-01  0.4673085E+01  0.2742077E-03  0.2742077E-03  0.1314483E-01  0.4388352E-01  0.5738950E-01  0.1915926E+00  0.3029904E-01  0.5057608E-01  0.4759156E-01  0.1588826E+00  0.1975325E+00  0.3297274E+00  0.8167963E-01  0.1363422E+00  0.3327764E-06  0.9501641E-06  0.5990011E-05  0.1710306E-04  0.1593351E-02  0.2274719E-02  0.5183671E-01  0.1480075E+00  0.7411317E-02  0.7053753E-02  0.2602239E+00  0.3715040E+00  0.1236439E-01  0.3530359E-01  0.8057697E-01  0.2300685E+00  0.3149506E-01  0.4496334E-01  0.3122610E-01  0.8915874E-01  0.2859531E+00  0.4082357E+00  0.6198945E-01  0.1769962E+00  0.8369918E-01  0.2389832E+00  0.2688572E+00  0.3838291E+00  0.0000000E+00  0.0000000E+00  0.0000000E+00  0.0000000E+00  0.8621056E-03  0.4310528E-03  0.0000000E+00  0.0000000E+00  0.0000000E+00  0.0000000E+00  0.4163896E-02  0.2081948E-02  0.0000000E+00  0.0000000E+00  0.2055300E-03  0.1757823E-03  0.1417819E-01  0.6063041E-02  0.0000000E+00  0.0000000E+00  0.3958801E-01  0.1128606E-01  0.0000000E+00  0.0000000E+00  0.0000000E+00  0.0000000E+00  0.0000000E+00  0.0000000E+00  0.2669631E-02  0.1141618E-02  0.0000000E+00  0.0000000E+00  0.0000000E+00  0.0000000E+00  0.1111007E-05  0.9502035E-06  0.0000000E+00  0.0000000E+00  0.4443896E-05  0.1900350E-05  0.0000000E+00  0.0000000E+00  0.2266366E-03  0.1133183E-03  0.3888378E-04  0.3888378E-04  0.0000000E+00  0.0000000E+00  0.3392898E-02  0.1696449E-02  0.0000000E+00  0.0000000E+00  0.4299447E-03  0.3677159E-03  0.1129965E-01  0.4832085E-02  0.0000000E+00  0.0000000E+00  0.7037561E-01  0.2006322E-01  0.1666461E-04  0.7126315E-05  0.0000000E+00  0.0000000E+00  0.0000000E+00  0.0000000E+00  0.9865338E-03  0.4218730E-03
  0.2969998E+01  0.2332219E+01  0.2332219E+01  0.3447456E+01  0.1723728E+01  0.1651119E+00  0.4388018E+01  0.1256691E-02  0.1114975E+00  0.1685228E-02  0.1495186E+00  0.3761724E-01  0.1668759E+01  0.1439576E-01  0.1277236E+01  0.4988576E-01  0.2213009E+01  0.4073004E-01  0.1806847E+01  0.1192920E-02  0.9052063E-01  0.3169844E-01  0.2405328E+01  0.4425929E-01  0.1679232E+01  0.2159265E-03  0.1638484E-01  0.6922452E-01  0.1750955E+01  0.6059862E-01  0.2299160E+01  0.7660722E-03  0.5813077E-01  0.1419747E-02  0.1077326E+00  0.4503714E-01  0.1708745E+01  0.1608850E-01  0.1220821E+01  0.6099343E-01  0.2314139E+01  0.2787487E-01  0.2115189E+01  0.2077711E-02  0.1576600E+00  0.6303248E-01  0.2391502E+01  0.4659973E+01  0.4659973E+01  0.9350346E-01  0.4969903E+01  0.1409166E-01  0.2500512E+01  0.2532338E-01  0.4493536E+01  0.4602556E-01  0.4083529E+01  0.1954135E-01  0.3467538E+01  0.5187374E-01  0.4602398E+01  0.5379969E-01  0.4773274E+01  0.3423399E-02  0.5195459E+00  0.6275496E-02  0.9523891E+00  0.3926219E-01  0.2979277E+01  0.2489768E-01  0.3778551E+01  0.6296749E-01  0.3185382E+01  0.5778658E-01  0.4384937E+01  0.1759995E-01  0.2671025E+01  0.3060587E-01  0.4644844E+01  0.5484981E-01  0.4162090E+01  0.2129174E-01  0.3231302E+01  0.6214840E-01  0.4715919E+01  0.3462746E-01  0.5255174E+01  0.3647615E-01  0.5535737E+01  0.6443616E-01  0.4889518E+01  0.4439229E-03  0.4439229E-03  0.1441637E-01  0.4812850E-01  0.6070559E-01  0.2026633E+00  0.3246409E-01  0.5419006E-01  0.4822916E-01  0.1610112E+00  0.1987682E+00  0.3317899E+00  0.8652288E-01  0.1444267E+00  0.6655557E-06  0.1900337E-05  0.7986646E-05  0.2280398E-04  0.1948069E-02  0.2781124E-02  0.5581040E-01  0.1593534E+00  0.8746763E-02  0.8324770E-02  0.2618166E+00  0.3737777E+00  0.1364191E-01  0.3895124E-01  0.8530868E-01  0.2435788E+00  0.3373465E-01  0.4816064E-01  0.3231695E-01  0.9227338E-01  0.2872906E+00  0.4101451E+00  0.6490588E-01  0.1853234E+00  0.8900632E-01  0.2541364E+00  0.2703581E+00  0.3859717E+00  0.0000000E+00  0.0000000E+00  0.0000000E+00  0.0000000E+00  0.1156510E-02  0.5782548E-03  0.0000000E+00  0.0000000E+00  0.0000000E+00  0.0000000E+00  0.4561624E-02  0.2280812E-02  0.0000000E+00  0.0000000E+00  0.4010602E-03  0.3430120E-03  0.1486031E-01  0.6354740E-02  0.0000000E+00  0.0000000E+00  0.4152996E-01  0.1183968E-01  0.3332800E-05  0.1425211E-05  0.0000000E+00  0.0000000E+00  0.0000000E+00  0.0000000E+00  0.3200676E-02  0.1368710E-02  0.0000000E+00  0.0000000E+00  0.2221923E-05  0.9501642E-06  0.1111007E-05  0.9502035E-06  0.0000000E+00  0.0000000E+00  0.2666288E-04  0.1140189E-04  0.0000000E+00  0.0000000E+00  0.3121801E-03  0.1560901E-03  0.7110121E-04  0.7110121E-04  0.0000000E+00  0.0000000E+00  0.3491774E-02  0.1745887E-02  0.0000000E+00  0.0000000E+00  0.7654616E-03  0.6546711E-03  0.1265058E-01  0.5409789E-02  0.0000000E+00  0.0000000E+00  0.7371960E-01  0.2101655E-01  0.4110562E-04  0.1757806E-04  0.0000000E+00  0.0000000E+00  0.0000000E+00  0.0000000E+00  0.1130959E-02  0.4836339E-03
  0.2999998E+01  0.2485255E+01  0.2485255E+01  0.3674243E+01  0.1837122E+01  0.1661466E+00  0.4415518E+01  0.1626424E-02  0.1443014E+00  0.2356057E-02  0.2090366E+00  0.4038848E-01  0.1791695E+01  0.1608204E-01  0.1426848E+01  0.5241787E-01  0.2325337E+01  0.4306035E-01  0.1910223E+01  0.1839291E-02  0.1395683E+00  0.3323814E-01  0.2522162E+01  0.4664617E-01  0.1769792E+01  0.3978530E-03  0.3018972E-01  0.7316671E-01  0.1850668E+01  0.6288201E-01  0.2385793E+01  0.1229032E-02  0.9326090E-01  0.2055219E-02  0.1559533E+00  0.4794007E-01  0.1818884E+01  0.1763248E-01  0.1337980E+01  0.6390145E-01  0.2424471E+01  0.2933831E-01  0.2226237E+01  0.2953033E-02  0.2240808E+00  0.6574526E-01  0.2494427E+01  0.4817997E+01  0.4817997E+01  0.1025389E+00  0.5450156E+01  0.1509827E-01  0.2679131E+01  0.2620862E-01  0.4650619E+01  0.4835081E-01  0.4289833E+01  0.2060244E-01  0.3655823E+01  0.5406653E-01  0.4796949E+01  0.5590638E-01  0.4960187E+01  0.4090337E-02  0.6207625E+00  0.7448593E-02  0.1130422E+01  0.4158847E-01  0.3155799E+01  0.2606758E-01  0.3956099E+01  0.6571510E-01  0.3324377E+01  0.6034748E-01  0.4579262E+01  0.1883610E-01  0.2858626E+01  0.3199254E-01  0.4855289E+01  0.5727042E-01  0.4345769E+01  0.2246006E-01  0.3408609E+01  0.6484955E-01  0.4920886E+01  0.3574058E-01  0.5424104E+01  0.3787842E-01  0.5748549E+01  0.6744275E-01  0.5117663E+01  0.6489156E-03  0.6489156E-03  0.1569221E-01  0.5238783E-01  0.6421269E-01  0.2143716E+00  0.3468939E-01  0.5790459E-01  0.4884946E-01  0.1630820E+00  0.2000404E+00  0.3339136E+00  0.9129430E-01  0.1523913E+00  0.1331110E-05  0.3800670E-05  0.1364386E-04  0.3895681E-04  0.2364712E-02  0.3375937E-02  0.6001299E-01  0.1713529E+00  0.1020600E-01  0.9713603E-02  0.2634139E+00  0.3760581E+00  0.1494341E-01  0.4266736E-01  0.9016199E-01  0.2574362E+00  0.3610869E-01  0.5154991E-01  0.3344573E-01  0.9549637E-01  0.2886117E+00  0.4120312E+00  0.6788125E-01  0.1938188E+00  0.9428447E-01  0.2692069E+00  0.2718436E+00  0.3880925E+00  0.0000000E+00  0.0000000E+00  0.0000000E+00  0.0000000E+00  0.1479806E-02  0.7399028E-03  0.1110967E-05  0.1110967E-05  0.0000000E+00  0.0000000E+00  0.4952687E-02  0.2476344E-02  0.9998695E-05  0.8551515E-05  0.6865767E-03  0.5872038E-03  0.1556800E-01  0.6657368E-02  0.0000000E+00  0.0000000E+00  0.4335749E-01  0.1236069E-01  0.4443779E-05  0.1900300E-05  0.0000000E+00  0.0000000E+00  0.0000000E+00  0.0000000E+00  0.3770607E-02  0.1612431E-02  0.0000000E+00  0.0000000E+00  0.5554768E-05  0.2375394E-05  0.2221961E-05  0.1900362E-05  0.0000000E+00  0.0000000E+00  0.5221495E-04  0.2232876E-04  0.0000000E+00  0.0000000E+00  0.4088358E-03  0.2044179E-03  0.1199836E-03  0.1199836E-03  0.0000000E+00  0.0000000E+00  0.3588429E-02  0.1794214E-02  0.1110966E-05  0.9501686E-06  0.1357606E-02  0.1161110E-02  0.1412594E-01  0.6040698E-02  0.0000000E+00  0.0000000E+00  0.7710359E-01  0.2198129E-01  0.8332245E-04  0.3563131E-04  0.0000000E+00  0.0000000E+00  0.0000000E+00  0.0000000E+00  0.1259831E-02  0.5387436E-03
  0.3029998E+01  0.2630658E+01  0.2630658E+01  0.3917453E+01  0.1958727E+01  0.1671729E+00  0.4442791E+01  0.2099253E-02  0.1862522E+00  0.3205613E-02  0.2844118E+00  0.4319191E-01  0.1916059E+01  0.1778200E-01  0.1577674E+01  0.5487827E-01  0.2434484E+01  0.4546060E-01  0.2016702E+01  0.2687353E-02  0.2039206E+00  0.3466323E-01  0.2630301E+01  0.4913419E-01  0.1864190E+01  0.6847558E-03  0.5196035E-01  0.7745408E-01  0.1959113E+01  0.6516662E-01  0.2472473E+01  0.1856016E-02  0.1408374E+00  0.2866551E-02  0.2175184E+00  0.5081495E-01  0.1927959E+01  0.1910077E-01  0.1449397E+01  0.6675931E-01  0.2532901E+01  0.3079703E-01  0.2336927E+01  0.4036762E-02  0.3063159E+00  0.6838770E-01  0.2594683E+01  0.4980768E+01  0.4980768E+01  0.1115810E+00  0.5930764E+01  0.1615472E-01  0.2866592E+01  0.2709149E-01  0.4807280E+01  0.5072898E-01  0.4500831E+01  0.2172392E-01  0.3854826E+01  0.5635801E-01  0.5000257E+01  0.5805050E-01  0.5150420E+01  0.4847532E-02  0.7356769E+00  0.8753848E-02  0.1328512E+01  0.4398504E-01  0.3337655E+01  0.2720376E-01  0.4128528E+01  0.6856944E-01  0.3468771E+01  0.6300661E-01  0.4781041E+01  0.2013340E-01  0.3055509E+01  0.3337089E-01  0.5064472E+01  0.5974567E-01  0.4533595E+01  0.2369753E-01  0.3596413E+01  0.6766333E-01  0.5134399E+01  0.3686591E-01  0.5594887E+01  0.3925325E-01  0.5957198E+01  0.7058393E-01  0.5356021E+01  0.9617246E-03  0.9617246E-03  0.1699335E-01  0.5673165E-01  0.6785589E-01  0.2265343E+00  0.3702315E-01  0.6180018E-01  0.4946676E-01  0.1651429E+00  0.2012853E+00  0.3359916E+00  0.9591769E-01  0.1601088E+00  0.2662222E-05  0.7601346E-05  0.1730441E-04  0.4940865E-04  0.2828933E-02  0.4038674E-02  0.6460104E-01  0.1844530E+00  0.1185525E-01  0.1128329E-01  0.2650016E+00  0.3783247E+00  0.1629949E-01  0.4653933E-01  0.9526143E-01  0.2719965E+00  0.3858289E-01  0.5508215E-01  0.3472627E-01  0.9915262E-01  0.2899588E+00  0.4139543E+00  0.7085930E-01  0.2023219E+00  0.9977364E-01  0.2848800E+00  0.2733101E+00  0.3901862E+00  0.0000000E+00  0.0000000E+00  0.0000000E+00  0.0000000E+00  0.1881976E-02  0.9409879E-03  0.2221916E-05  0.2221916E-05  0.0000000E+00  0.0000000E+00  0.5401516E-02  0.2700758E-02  0.1444253E-04  0.1235216E-04  0.1089856E-02  0.9321134E-03  0.1627235E-01  0.6958573E-02  0.0000000E+00  0.0000000E+00  0.4523835E-01  0.1289690E-01  0.9998677E-05  0.4275751E-05  0.0000000E+00  0.0000000E+00  0.0000000E+00  0.0000000E+00  0.4432733E-02  0.1895577E-02  0.0000000E+00  0.0000000E+00  0.1222051E-04  0.5225876E-05  0.4443913E-05  0.3800715E-05  0.0000000E+00  0.0000000E+00  0.1099853E-03  0.4703318E-04  0.0000000E+00  0.0000000E+00  0.5299319E-03  0.2649659E-03  0.1699772E-03  0.1699772E-03  0.0000000E+00  0.0000000E+00  0.3689527E-02  0.1844763E-02  0.2221926E-05  0.1900332E-05  0.2141950E-02  0.1831931E-02  0.1578016E-01  0.6748095E-02  0.0000000E+00  0.0000000E+00  0.8059536E-01  0.2297675E-01  0.1477590E-03  0.6318642E-04  0.0000000E+00  0.0000000E+00  0.0000000E+00  0.0000000E+00  0.1384259E-02  0.5919528E-03
  0.3059998E+01  0.2770162E+01  0.2770162E+01  0.4176379E+01  0.2088190E+01  0.1681912E+00  0.4469853E+01  0.2677204E-02  0.2375298E+00  0.4242275E-02  0.3763877E+00  0.4601948E-01  0.2041495E+01  0.1950533E-01  0.1730573E+01  0.5727877E-01  0.2540974E+01  0.4793204E-01  0.2126339E+01  0.3767898E-02  0.2859140E+00  0.3599006E-01  0.2730983E+01  0.5171541E-01  0.1962124E+01  0.1106527E-02  0.8396500E-01  0.8206499E-01  0.2075740E+01  0.6747841E-01  0.2560184E+01  0.2657328E-02  0.2016423E+00  0.3875555E-02  0.2940833E+00  0.5366841E-01  0.2036222E+01  0.2051035E-01  0.1556358E+01  0.6957038E-01  0.2639555E+01  0.3223732E-01  0.2446219E+01  0.5358258E-02  0.4065931E+00  0.7097764E-01  0.2692948E+01  0.5148934E+01  0.5148934E+01  0.1205100E+00  0.6405358E+01  0.1727856E-01  0.3066014E+01  0.2797127E-01  0.4963393E+01  0.5314960E-01  0.4715596E+01  0.2289261E-01  0.4062205E+01  0.5875007E-01  0.5212487E+01  0.6023793E-01  0.5344496E+01  0.5696421E-02  0.8645070E+00  0.1020363E-01  0.1548535E+01  0.4644436E-01  0.3524272E+01  0.2831365E-01  0.4296969E+01  0.7154288E-01  0.3619191E+01  0.6575199E-01  0.4989365E+01  0.2149191E-01  0.3261681E+01  0.3473740E-01  0.5271857E+01  0.6228815E-01  0.4726522E+01  0.2500959E-01  0.3795535E+01  0.7057841E-01  0.5355601E+01  0.3801057E-01  0.5768605E+01  0.4059880E-01  0.6161403E+01  0.7386418E-01  0.5604932E+01  0.1341072E-02  0.1341072E-02  0.1825062E-01  0.6092899E-01  0.7160857E-01  0.2390625E+00  0.3947604E-01  0.6589462E-01  0.5005778E-01  0.1671160E+00  0.2025139E+00  0.3380425E+00  0.1005010E+00  0.1677594E+00  0.6322750E-05  0.1805312E-04  0.2895170E-04  0.8266473E-04  0.3393650E-02  0.4844882E-02  0.6953684E-01  0.1985460E+00  0.1351547E-01  0.1286341E-01  0.2666326E+00  0.3806531E+00  0.1765021E-01  0.5039599E-01  0.1005186E+00  0.2870071E+00  0.4113995E-01  0.5873268E-01  0.3601808E-01  0.1028411E+00  0.2913032E+00  0.4158736E+00  0.7387526E-01  0.2109333E+00  0.1054414E+00  0.3010629E+00  0.2748203E+00  0.3923421E+00  0.0000000E+00  0.0000000E+00  0.0000000E+00  0.0000000E+00  0.2360798E-02  0.1180399E-02  0.5554830E-05  0.5554830E-05  0.0000000E+00  0.0000000E+00  0.5832566E-02  0.2916283E-02  0.2444118E-04  0.2090364E-04  0.1605340E-02  0.1372988E-02  0.1708003E-01  0.7303961E-02  0.0000000E+00  0.0000000E+00  0.4727586E-01  0.1347777E-01  0.1444248E-04  0.6176060E-05  0.0000000E+00  0.0000000E+00  0.0000000E+00  0.0000000E+00  0.5163733E-02  0.2208175E-02  0.0000000E+00  0.0000000E+00  0.2666298E-04  0.1140193E-04  0.5554884E-05  0.4750887E-05  0.0000000E+00  0.0000000E+00  0.2010853E-03  0.8599044E-04  0.0000000E+00  0.0000000E+00  0.6876906E-03  0.3438453E-03  0.2466336E-03  0.2466336E-03  0.0000000E+00  0.0000000E+00  0.3777293E-02  0.1888647E-02  0.7776748E-05  0.6651166E-05  0.3201805E-02  0.2738386E-02  0.1758660E-01  0.7520585E-02  0.0000000E+00  0.0000000E+00  0.8422598E-01  0.2401179E-01  0.2233051E-03  0.9549232E-04  0.0000000E+00  0.0000000E+00  0.0000000E+00  0.0000000E+00  0.1505353E-02  0.6437367E-03
  0.3089998E+01  0.2904976E+01  0.2904976E+01  0.4450231E+01  0.2225115E+01  0.1692153E+00  0.4497071E+01  0.3382963E-02  0.3001469E+00  0.5468673E-02  0.4851974E+00  0.4888587E-01  0.2168652E+01  0.2122970E-01  0.1883564E+01  0.5965506E-01  0.2646390E+01  0.5045981E-01  0.2238475E+01  0.5085029E-02  0.3858600E+00  0.3724192E-01  0.2825976E+01  0.5439636E-01  0.2063841E+01  0.1699189E-02  0.1289372E+00  0.8700640E-01  0.2200728E+01  0.6982262E-01  0.2649126E+01  0.3631442E-02  0.2755595E+00  0.5091023E-02  0.3863149E+00  0.5649100E-01  0.2143313E+01  0.2185312E-01  0.1658250E+01  0.7236873E-01  0.2745727E+01  0.3365155E-01  0.2553532E+01  0.6920208E-02  0.5251163E+00  0.7352174E-01  0.2789473E+01  0.5323416E+01  0.5323416E+01  0.1292153E+00  0.6868060E+01  0.1845629E-01  0.3274998E+01  0.2885675E-01  0.5120518E+01  0.5563070E-01  0.4935727E+01  0.2411236E-01  0.4278646E+01  0.6122351E-01  0.5431939E+01  0.6245415E-01  0.5541125E+01  0.6637858E-02  0.1007382E+01  0.1179265E-01  0.1789690E+01  0.4897169E-01  0.3716049E+01  0.2939479E-01  0.4461047E+01  0.7462530E-01  0.3775124E+01  0.6857362E-01  0.5203475E+01  0.2291559E-01  0.3477742E+01  0.3609096E-01  0.5477279E+01  0.6490406E-01  0.4925022E+01  0.2639565E-01  0.4005888E+01  0.7357619E-01  0.5583077E+01  0.3917110E-01  0.5944730E+01  0.4191982E-01  0.6361885E+01  0.7725143E-01  0.5861961E+01  0.1817596E-02  0.1817596E-02  0.1950324E-01  0.6511082E-01  0.7553343E-01  0.2521655E+00  0.4201188E-01  0.7012752E-01  0.5065711E-01  0.1691168E+00  0.2037595E+00  0.3401216E+00  0.1048946E+00  0.1750933E+00  0.1397661E-04  0.3990691E-04  0.4492461E-04  0.1282716E-03  0.4032586E-02  0.5757046E-02  0.7491955E-01  0.2139151E+00  0.1541363E-01  0.1466999E-01  0.2683138E+00  0.3830533E+00  0.1894937E-01  0.5410545E-01  0.1059904E+00  0.3026306E+00  0.4381680E-01  0.6255424E-01  0.3745807E-01  0.1069526E+00  0.2926037E+00  0.4177303E+00  0.7698869E-01  0.2198230E+00  0.1112294E+00  0.3175892E+00  0.2763813E+00  0.3945707E+00  0.0000000E+00  0.0000000E+00  0.0000000E+00  0.0000000E+00  0.2889610E-02  0.1444805E-02  0.9998830E-05  0.9998830E-05  0.0000000E+00  0.0000000E+00  0.6362504E-02  0.3181252E-02  0.5110427E-04  0.4370759E-04  0.2227482E-02  0.1905083E-02  0.1787326E-01  0.7643173E-02  0.0000000E+00  0.0000000E+00  0.4937670E-01  0.1407669E-01  0.2999610E-04  0.1282728E-04  0.0000000E+00  0.0000000E+00  0.0000000E+00  0.0000000E+00  0.5935854E-02  0.2538359E-02  0.0000000E+00  0.0000000E+00  0.5554753E-04  0.2375388E-04  0.9998736E-05  0.8551550E-05  0.0000000E+00  0.0000000E+00  0.3166270E-03  0.1353997E-03  0.0000000E+00  0.0000000E+00  0.8598894E-03  0.4299447E-03  0.3443979E-03  0.3443979E-03  0.0000000E+00  0.0000000E+00  0.3886167E-02  0.1943084E-02  0.1777542E-04  0.1520266E-04  0.4503857E-02  0.3851983E-02  0.1947522E-01  0.8328221E-02  0.0000000E+00  0.0000000E+00  0.8794992E-01  0.2507344E-01  0.3221810E-03  0.1377748E-03  0.0000000E+00  0.0000000E+00  0.0000000E+00  0.0000000E+00  0.1635336E-02  0.6993214E-03
  0.3119998E+01  0.3036330E+01  0.3036330E+01  0.4738131E+01  0.2369066E+01  0.1702593E+00  0.4524817E+01  0.4218676E-02  0.3742939E+00  0.6878743E-02  0.6103032E+00  0.5176604E-01  0.2296421E+01  0.2295148E-01  0.2036326E+01  0.6199427E-01  0.2750161E+01  0.5305666E-01  0.2353675E+01  0.6634786E-02  0.5034580E+00  0.3842926E-01  0.2916074E+01  0.5719949E-01  0.2170194E+01  0.2495379E-02  0.1893533E+00  0.9222408E-01  0.2332703E+01  0.7222797E-01  0.2740386E+01  0.4786535E-02  0.3632098E+00  0.6527568E-02  0.4953222E+00  0.5931104E-01  0.2250308E+01  0.2315033E-01  0.1756684E+01  0.7515360E-01  0.2851387E+01  0.3503714E-01  0.2658673E+01  0.8721156E-02  0.6617751E+00  0.7606201E-01  0.2885852E+01  0.5504334E+01  0.5504334E+01  0.1376288E+00  0.7315255E+01  0.1970187E-01  0.3496021E+01  0.2974211E-01  0.5277623E+01  0.5815924E-01  0.5160067E+01  0.2538351E-01  0.4504206E+01  0.6376629E-01  0.5657542E+01  0.6471825E-01  0.5742003E+01  0.7677701E-02  0.1165192E+01  0.1352978E-01  0.2053322E+01  0.5156733E-01  0.3913011E+01  0.3046587E-01  0.4623598E+01  0.7782903E-01  0.3937193E+01  0.7144282E-01  0.5421195E+01  0.2439865E-01  0.3702817E+01  0.3743765E-01  0.5681656E+01  0.6760902E-01  0.5130279E+01  0.2785731E-01  0.4227713E+01  0.7664010E-01  0.5815572E+01  0.4034811E-01  0.6123356E+01  0.4321022E-01  0.6557720E+01  0.8074414E-01  0.6126994E+01  0.2394634E-02  0.2394634E-02  0.2077412E-01  0.6935360E-01  0.7956932E-01  0.2656392E+00  0.4469069E-01  0.7459907E-01  0.5127441E-01  0.1711776E+00  0.2049931E+00  0.3421808E+00  0.1090491E+00  0.1820282E+00  0.2595661E-04  0.7411296E-04  0.7487461E-04  0.2137867E-03  0.4778337E-02  0.6821704E-02  0.8085930E-01  0.2308746E+00  0.1740662E-01  0.1656683E-01  0.2699870E+00  0.3854420E+00  0.2032441E-01  0.5803153E-01  0.1117455E+00  0.3190629E+00  0.4658317E-01  0.6650359E-01  0.3898846E-01  0.1113223E+00  0.2939654E+00  0.4196743E+00  0.8008921E-01  0.2286758E+00  0.1172803E+00  0.3348660E+00  0.2780076E+00  0.3968925E+00  0.0000000E+00  0.0000000E+00  0.0000000E+00  0.0000000E+00  0.3446202E-02  0.1723101E-02  0.3666183E-04  0.3666183E-04  0.0000000E+00  0.0000000E+00  0.6867989E-02  0.3433995E-02  0.1066522E-03  0.9121573E-04  0.2884062E-02  0.2466632E-02  0.1875647E-01  0.8020860E-02  0.0000000E+00  0.0000000E+00  0.5170083E-01  0.1473927E-01  0.6332477E-04  0.2707967E-04  0.0000000E+00  0.0000000E+00  0.0000000E+00  0.0000000E+00  0.6734638E-02  0.2879944E-02  0.0000000E+00  0.0000000E+00  0.9776399E-04  0.4180697E-04  0.1777549E-04  0.1520272E-04  0.0000000E+00  0.0000000E+00  0.4777204E-03  0.2042883E-03  0.0000000E+00  0.0000000E+00  0.1034309E-02  0.5171545E-03  0.4488282E-03  0.4488282E-03  0.0000000E+00  0.0000000E+00  0.4025036E-02  0.2012518E-02  0.4221659E-04  0.3610629E-04  0.6070289E-02  0.5191694E-02  0.2155384E-01  0.9217102E-02  0.0000000E+00  0.0000000E+00  0.9176494E-01  0.2616106E-01  0.4443866E-03  0.1900337E-03  0.0000000E+00  0.0000000E+00  0.0000000E+00  0.0000000E+00  0.1771985E-02  0.7577567E-03
  0.3149997E+01  0.3165750E+01  0.3165750E+01  0.5039160E+01  0.2519580E+01  0.1713217E+00  0.4553051E+01  0.5185384E-02  0.4600633E+00  0.8464800E-02  0.7510231E+00  0.5465694E-01  0.2424666E+01  0.2467363E-01  0.2189120E+01  0.6432258E-01  0.2853448E+01  0.5571024E-01  0.2471392E+01  0.8431355E-02  0.6397845E+00  0.3957494E-01  0.3003010E+01  0.6010928E-01  0.2280593E+01  0.3526716E-02  0.2676128E+00  0.9768483E-01  0.2470826E+01  0.7470063E-01  0.2834201E+01  0.6101275E-02  0.4629744E+00  0.8169767E-02  0.6199349E+00  0.6212000E-01  0.2356882E+01  0.2440574E-01  0.1851946E+01  0.7794875E-01  0.2957437E+01  0.3640093E-01  0.2762159E+01  0.1075991E-01  0.8164790E+00  0.7858716E-01  0.2981658E+01  0.5692305E+01  0.5692305E+01  0.1456545E+00  0.7741839E+01  0.2101127E-01  0.3728369E+01  0.3064124E-01  0.5437170E+01  0.6074176E-01  0.5389195E+01  0.2669814E-01  0.4737483E+01  0.6638082E-01  0.5889511E+01  0.6702147E-01  0.5946352E+01  0.8823629E-02  0.1339102E+01  0.1540150E-01  0.2337380E+01  0.5423541E-01  0.4115469E+01  0.3153391E-01  0.4785687E+01  0.8116914E-01  0.4106162E+01  0.7436240E-01  0.5642737E+01  0.2593988E-01  0.3936718E+01  0.3877654E-01  0.5884851E+01  0.7040643E-01  0.5342551E+01  0.2938876E-01  0.4460131E+01  0.7977107E-01  0.6053155E+01  0.4154370E-01  0.6304803E+01  0.4449039E-01  0.6752003E+01  0.8431479E-01  0.6397941E+01  0.3144706E-02  0.3144706E-02  0.2210922E-01  0.7381079E-01  0.8387516E-01  0.2800140E+00  0.4747700E-01  0.7925007E-01  0.5191967E-01  0.1733318E+00  0.2062969E+00  0.3443572E+00  0.1130794E+00  0.1887557E+00  0.4059891E-04  0.1159206E-03  0.1124787E-03  0.3211563E-03  0.5599643E-02  0.7994226E-02  0.8739509E-01  0.2495360E+00  0.1941294E-01  0.1847636E-01  0.2717268E+00  0.3879258E+00  0.2166915E-01  0.6187113E-01  0.1178134E+00  0.3363882E+00  0.4949064E-01  0.7065439E-01  0.4056688E-01  0.1158291E+00  0.2953960E+00  0.4217167E+00  0.8312812E-01  0.2373527E+00  0.1235268E+00  0.3527016E+00  0.2796519E+00  0.3992398E+00  0.0000000E+00  0.0000000E+00  0.0000000E+00  0.0000000E+00  0.4042795E-02  0.2021397E-02  0.7110128E-04  0.7110128E-04  0.0000000E+00  0.0000000E+00  0.7409036E-02  0.3704518E-02  0.1899741E-03  0.1624779E-03  0.3607303E-02  0.3085193E-02  0.1969301E-01  0.8421353E-02  0.0000000E+00  0.0000000E+00  0.5423938E-01  0.1546298E-01  0.1133187E-03  0.4845867E-04  0.0000000E+00  0.0000000E+00  0.0000000E+00  0.0000000E+00  0.7606743E-02  0.3252883E-02  0.0000000E+00  0.0000000E+00  0.1666438E-03  0.7126215E-04  0.2444143E-04  0.2090385E-04  0.0000000E+00  0.0000000E+00  0.7010317E-03  0.2997833E-03  0.0000000E+00  0.0000000E+00  0.1227622E-02  0.6138108E-03  0.5910318E-03  0.5910318E-03  0.0000000E+00  0.0000000E+00  0.4189459E-02  0.2094730E-02  0.7776722E-04  0.6651143E-04  0.7756646E-02  0.6633974E-02  0.2368465E-01  0.1012831E-01  0.2221889E-05  0.1900300E-05  0.9579109E-01  0.2730886E-01  0.5888123E-03  0.2517947E-03  0.0000000E+00  0.0000000E+00  0.0000000E+00  0.0000000E+00  0.1905300E-02  0.8147666E-03
  0.3179997E+01  0.3294184E+01  0.3294184E+01  0.5351817E+01  0.2675909E+01  0.1724103E+00  0.4581982E+01  0.6299268E-02  0.5588905E+00  0.1022371E-01  0.9070791E+00  0.5758075E-01  0.2554371E+01  0.2639234E-01  0.2341610E+01  0.6664365E-01  0.2956415E+01  0.5842337E-01  0.2591751E+01  0.1046021E-01  0.7937372E+00  0.4068509E-01  0.3087249E+01  0.6313354E-01  0.2395336E+01  0.4795489E-02  0.3638893E+00  0.1033560E+00  0.2614272E+01  0.7724960E-01  0.2930911E+01  0.7557561E-02  0.5734797E+00  0.1003808E-01  0.7617052E+00  0.6491459E-01  0.2462911E+01  0.2561593E-01  0.1943777E+01  0.8073859E-01  0.3063286E+01  0.3775422E-01  0.2864849E+01  0.1303370E-01  0.9890174E+00  0.8112980E-01  0.3078129E+01  0.5887766E+01  0.5887766E+01  0.1532621E+00  0.8146198E+01  0.2238758E-01  0.3972590E+01  0.3155616E-01  0.5599518E+01  0.6337654E-01  0.5622962E+01  0.2805329E-01  0.4977948E+01  0.6904671E-01  0.6126036E+01  0.6935096E-01  0.6153030E+01  0.1007050E-01  0.1528331E+01  0.1740144E-01  0.2640897E+01  0.5697149E-01  0.4323088E+01  0.3259701E-01  0.4947026E+01  0.8464501E-01  0.4281998E+01  0.7732904E-01  0.5867851E+01  0.2754361E-01  0.4180105E+01  0.4011534E-01  0.6088030E+01  0.7330223E-01  0.5562289E+01  0.3099004E-01  0.4703146E+01  0.8295019E-01  0.6294391E+01  0.4276076E-01  0.6489508E+01  0.4575698E-01  0.6944225E+01  0.8795627E-01  0.6674262E+01  0.4045200E-02  0.4045200E-02  0.2340270E-01  0.7812902E-01  0.8833840E-01  0.2949144E+00  0.5034192E-01  0.8403227E-01  0.5260685E-01  0.1756260E+00  0.2076616E+00  0.3466352E+00  0.1169665E+00  0.1952441E+00  0.6921789E-04  0.1976353E-03  0.1713809E-03  0.4893375E-03  0.6507452E-02  0.9290243E-02  0.9464954E-01  0.2702494E+00  0.2151409E-01  0.2047613E-01  0.2735234E+00  0.3904907E+00  0.2307581E-01  0.6588752E-01  0.1240287E+00  0.3541346E+00  0.5243504E-01  0.7485791E-01  0.4223174E-01  0.1205827E+00  0.2968825E+00  0.4238389E+00  0.8620697E-01  0.2461436E+00  0.1299974E+00  0.3711768E+00  0.2813767E+00  0.4017022E+00  0.0000000E+00  0.0000000E+00  0.0000000E+00  0.0000000E+00  0.4681604E-02  0.2340802E-02  0.1010970E-03  0.1010970E-03  0.0000000E+00  0.0000000E+00  0.7975637E-02  0.3987818E-02  0.3055145E-03  0.2612953E-03  0.4424970E-02  0.3784513E-02  0.2073509E-01  0.8866983E-02  0.0000000E+00  0.0000000E+00  0.5688016E-01  0.1621584E-01  0.2033071E-03  0.8694053E-04  0.0000000E+00  0.0000000E+00  0.0000000E+00  0.0000000E+00  0.8519942E-02  0.3643396E-02  0.0000000E+00  0.0000000E+00  0.2477441E-03  0.1059432E-03  0.4443865E-04  0.3800674E-04  0.0000000E+00  0.0000000E+00  0.9743284E-03  0.4166536E-03  0.0000000E+00  0.0000000E+00  0.1449819E-02  0.7249095E-03  0.7099051E-03  0.7099051E-03  0.0000000E+00  0.0000000E+00  0.4338328E-02  0.2169164E-02  0.1377594E-03  0.1178205E-03  0.9638641E-02  0.8243574E-02  0.2589768E-01  0.1107467E-01  0.4443839E-05  0.3800651E-05  0.9987722E-01  0.2847377E-01  0.7521245E-03  0.3216322E-03  0.0000000E+00  0.0000000E+00  0.0000000E+00  0.0000000E+00  0.2048615E-02  0.8760524E-03
  0.3209997E+01  0.3422745E+01  0.3422745E+01  0.5675140E+01  0.2837570E+01  0.1735453E+00  0.4612146E+01  0.7571969E-02  0.6718084E+00  0.1213964E-01  0.1077066E+01  0.6052160E-01  0.2684832E+01  0.2810761E-01  0.2493793E+01  0.6897248E-01  0.3059725E+01  0.6121508E-01  0.2715595E+01  0.1271179E-01  0.9645905E+00  0.4176473E-01  0.3169174E+01  0.6626046E-01  0.2513974E+01  0.6332971E-02  0.4805559E+00  0.1091479E+00  0.2760771E+01  0.7986300E-01  0.3030065E+01  0.9145636E-02  0.6939854E+00  0.1210611E-01  0.9186311E+00  0.6768541E-01  0.2568038E+01  0.2679812E-01  0.2033484E+01  0.8353892E-01  0.3169532E+01  0.3907630E-01  0.2965171E+01  0.1552480E-01  0.1178047E+01  0.8370575E-01  0.3175862E+01  0.6091561E+01  0.6091561E+01  0.1603907E+00  0.8525100E+01  0.2382639E-01  0.4227901E+01  0.3249465E-01  0.5766050E+01  0.6607039E-01  0.5861969E+01  0.2945424E-01  0.5226542E+01  0.7176423E-01  0.6367144E+01  0.7173335E-01  0.6364403E+01  0.1142105E-01  0.1733294E+01  0.1952861E-01  0.2963723E+01  0.5977957E-01  0.4536169E+01  0.3367095E-01  0.5110011E+01  0.8827177E-01  0.4465467E+01  0.8032757E-01  0.6095384E+01  0.2920415E-01  0.4432114E+01  0.4145113E-01  0.6290754E+01  0.7630718E-01  0.5790309E+01  0.3265015E-01  0.4955091E+01  0.8618215E-01  0.6539637E+01  0.4400225E-01  0.6677920E+01  0.4702268E-01  0.7136311E+01  0.9164783E-01  0.6954383E+01  0.5156646E-02  0.5156646E-02  0.2479000E-01  0.8276045E-01  0.9296337E-01  0.3103547E+00  0.5331606E-01  0.8899681E-01  0.5334861E-01  0.1781023E+00  0.2090267E+00  0.3489138E+00  0.1207593E+00  0.2015752E+00  0.1004985E-03  0.2869495E-03  0.2442597E-03  0.6974256E-03  0.7524421E-02  0.1074210E-01  0.1025161E+00  0.2927104E+00  0.2378429E-01  0.2263681E-01  0.2753394E+00  0.3930833E+00  0.2445617E-01  0.6982881E-01  0.1304516E+00  0.3724736E+00  0.5545994E-01  0.7917635E-01  0.4399521E-01  0.1256179E+00  0.2984912E+00  0.4261354E+00  0.8927608E-01  0.2549067E+00  0.1366656E+00  0.3902162E+00  0.2832728E+00  0.4044092E+00  0.0000000E+00  0.0000000E+00  0.0000000E+00  0.0000000E+00  0.5360407E-02  0.2680204E-02  0.1755325E-03  0.1755325E-03  0.1110958E-05  0.5554788E-06  0.8524461E-02  0.4262230E-02  0.5254845E-03  0.4494275E-03  0.5357068E-02  0.4581702E-02  0.2177716E-01  0.9312603E-02  0.1110970E-05  0.9501715E-06  0.5967535E-01  0.1701271E-01  0.3255132E-03  0.1391997E-03  0.0000000E+00  0.0000000E+00  0.0000000E+00  0.0000000E+00  0.9546474E-02  0.4082373E-02  0.0000000E+00  0.0000000E+00  0.3955013E-03  0.1691288E-03  0.7110184E-04  0.6081078E-04  0.0000000E+00  0.0000000E+00  0.1280950E-02  0.5477747E-03  0.0000000E+00  0.0000000E+00  0.1674238E-02  0.8371189E-03  0.8565526E-03  0.8565526E-03  0.0000000E+00  0.0000000E+00  0.4511638E-02  0.2255819E-02  0.2277474E-03  0.1947840E-03  0.1172386E-01  0.1002699E-01  0.2828180E-01  0.1209419E-01  0.9998670E-05  0.8551495E-05  0.1040544E+00  0.2966464E-01  0.9021059E-03  0.3857690E-03  0.0000000E+00  0.0000000E+00  0.0000000E+00  0.0000000E+00  0.2186375E-02  0.9349628E-03
  0.3239997E+01  0.3551822E+01  0.3551822E+01  0.6007514E+01  0.3003757E+01  0.1747266E+00  0.4643539E+01  0.8995363E-02  0.7980964E+00  0.1419020E-01  0.1258998E+01  0.6345259E-01  0.2814855E+01  0.2981807E-01  0.2645551E+01  0.7131427E-01  0.3163610E+01  0.6405884E-01  0.2841749E+01  0.1515441E-01  0.1149941E+01  0.4283255E-01  0.3250201E+01  0.6947020E-01  0.2635755E+01  0.8145679E-02  0.6181070E+00  0.1150445E+00  0.2909920E+01  0.8255114E-01  0.3132056E+01  0.1086813E-01  0.8246906E+00  0.1436280E-01  0.1089872E+01  0.7046148E-01  0.2673364E+01  0.2796623E-01  0.2122122E+01  0.8636044E-01  0.3276583E+01  0.4039459E-01  0.3065205E+01  0.1821117E-01  0.1381892E+01  0.8629686E-01  0.3274171E+01  0.6303785E+01  0.6303785E+01  0.1670496E+00  0.8879037E+01  0.2532819E-01  0.4494390E+01  0.3346462E-01  0.5938167E+01  0.6882486E-01  0.6106353E+01  0.3089097E-01  0.5481483E+01  0.7451609E-01  0.6611297E+01  0.7416119E-01  0.6579809E+01  0.1287772E-01  0.1954364E+01  0.2177379E-01  0.3304459E+01  0.6264224E-01  0.4753393E+01  0.3476537E-01  0.5276103E+01  0.9203230E-01  0.4655704E+01  0.8333886E-01  0.6323885E+01  0.3092214E-01  0.4692842E+01  0.4279549E-01  0.6494777E+01  0.7941419E-01  0.6026074E+01  0.3437231E-01  0.5216451E+01  0.8944136E-01  0.6786951E+01  0.4526172E-01  0.6869061E+01  0.4827950E-01  0.7327050E+01  0.9537480E-01  0.7237192E+01  0.6334673E-02  0.6334673E-02  0.2619798E-01  0.8746092E-01  0.9789645E-01  0.3268236E+00  0.5641523E-01  0.9417003E-01  0.5411933E-01  0.1806753E+00  0.2104123E+00  0.3512268E+00  0.1244433E+00  0.2077247E+00  0.1390999E-03  0.3971666E-03  0.3594002E-03  0.1026182E-02  0.8668175E-02  0.1237496E-01  0.1108012E+00  0.3163668E+00  0.2610374E-01  0.2484435E-01  0.2772568E+00  0.3958207E+00  0.2588978E-01  0.7392214E-01  0.1370485E+00  0.3913096E+00  0.5870772E-01  0.8381298E-01  0.4587408E-01  0.1309826E+00  0.3000526E+00  0.4283645E+00  0.9242410E-01  0.2638951E+00  0.1434149E+00  0.4094872E+00  0.2852193E+00  0.4071880E+00  0.0000000E+00  0.0000000E+00  0.0000000E+00  0.0000000E+00  0.6086973E-02  0.3043486E-02  0.2455238E-03  0.2455238E-03  0.6665819E-05  0.3332910E-05  0.9105497E-02  0.4552749E-02  0.7876754E-03  0.6736698E-03  0.6351379E-02  0.5432101E-02  0.2281924E-01  0.9758230E-02  0.1110970E-05  0.9501715E-06  0.6241835E-01  0.1779471E-01  0.4866022E-03  0.2080865E-03  0.0000000E+00  0.0000000E+00  0.2221926E-05  0.1900332E-05  0.1065965E-01  0.4558403E-02  0.0000000E+00  0.0000000E+00  0.5632571E-03  0.2408665E-03  0.8332248E-04  0.7126265E-04  0.0000000E+00  0.0000000E+00  0.1664224E-02  0.7116747E-03  0.0000000E+00  0.0000000E+00  0.1919758E-02  0.9598792E-03  0.1038751E-02  0.1038751E-02  0.0000000E+00  0.0000000E+00  0.4713836E-02  0.2356918E-02  0.3466211E-03  0.2964523E-03  0.1388458E-01  0.1187497E-01  0.3072258E-01  0.1313795E-01  0.1777550E-04  0.1520273E-04  0.1082884E+00  0.3087169E-01  0.1113189E-02  0.4760348E-03  0.0000000E+00  0.0000000E+00  0.0000000E+00  0.0000000E+00  0.2347464E-02  0.1003850E-02
  0.3269997E+01  0.3682138E+01  0.3682138E+01  0.6347740E+01  0.3173870E+01  0.1759666E+00  0.4676494E+01  0.1056615E-01  0.9374617E+00  0.1635561E-01  0.1451120E+01  0.6640851E-01  0.2945984E+01  0.3151637E-01  0.2796229E+01  0.7368412E-01  0.3268741E+01  0.6695837E-01  0.2970376E+01  0.1780599E-01  0.1351147E+01  0.4388852E-01  0.3330331E+01  0.7280792E-01  0.2762390E+01  0.1022971E-01  0.7762465E+00  0.1209980E+00  0.3060508E+01  0.8532751E-01  0.3237393E+01  0.1271408E-01  0.9647647E+00  0.1679892E-01  0.1274729E+01  0.7319917E-01  0.2777234E+01  0.2911680E-01  0.2209429E+01  0.8920818E-01  0.3384629E+01  0.4169005E-01  0.3163506E+01  0.2106530E-01  0.1598468E+01  0.8893331E-01  0.3374200E+01  0.6524589E+01  0.6524589E+01  0.1732439E+00  0.9208275E+01  0.2689750E-01  0.4772859E+01  0.3446469E-01  0.6115626E+01  0.7163613E-01  0.6355779E+01  0.3236798E-01  0.5743574E+01  0.7730879E-01  0.6859074E+01  0.7663789E-01  0.6799549E+01  0.1444399E-01  0.2192066E+01  0.2411239E-01  0.3659372E+01  0.6559157E-01  0.4977193E+01  0.3588051E-01  0.5445340E+01  0.9594091E-01  0.4853432E+01  0.8637777E-01  0.6554483E+01  0.3268956E-01  0.4961071E+01  0.4414645E-01  0.6699804E+01  0.8261493E-01  0.6268951E+01  0.3615269E-01  0.5486647E+01  0.9273601E-01  0.7036954E+01  0.4653794E-01  0.7062745E+01  0.4953767E-01  0.7517994E+01  0.9912599E-01  0.7521838E+01  0.7758297E-02  0.7758297E-02  0.2770246E-01  0.9248358E-01  0.1028974E+00  0.3435192E+00  0.5961987E-01  0.9951932E-01  0.5495892E-01  0.1834783E+00  0.2118546E+00  0.3536343E+00  0.1280593E+00  0.2137606E+00  0.1980015E-03  0.5653463E-03  0.4968351E-03  0.1418595E-02  0.9875147E-02  0.1409807E-01  0.1195616E+00  0.3413799E+00  0.2849376E-01  0.2711906E-01  0.2792063E+00  0.3986038E+00  0.2733205E-01  0.7804019E-01  0.1437763E+00  0.4105191E+00  0.6215770E-01  0.8873828E-01  0.4788307E-01  0.1367187E+00  0.3017873E+00  0.4308411E+00  0.9561602E-01  0.2730089E+00  0.1502069E+00  0.4288803E+00  0.2873134E+00  0.4101777E+00  0.0000000E+00  0.0000000E+00  0.0000000E+00  0.0000000E+00  0.6812427E-02  0.3406213E-02  0.3377360E-03  0.3377360E-03  0.1333177E-04  0.6665884E-05  0.9686534E-02  0.4843267E-02  0.1135411E-02  0.9710756E-03  0.7417902E-02  0.6344259E-02  0.2390355E-01  0.1022191E-01  0.3332957E-05  0.2850556E-05  0.6538352E-01  0.1864004E-01  0.7187955E-03  0.3073796E-03  0.0000000E+00  0.0000000E+00  0.4443851E-05  0.3800663E-05  0.1179839E-01  0.5045366E-02  0.1110950E-05  0.9501549E-06  0.7687857E-03  0.3287570E-03  0.1010980E-03  0.8646538E-04  0.0000000E+00  0.0000000E+00  0.2153061E-02  0.9207168E-03  0.0000000E+00  0.0000000E+00  0.2148619E-02  0.1074309E-02  0.1190951E-02  0.1190951E-02  0.0000000E+00  0.0000000E+00  0.4904922E-02  0.2452461E-02  0.5843707E-03  0.4997907E-03  0.1620534E-01  0.1385983E-01  0.3317115E-01  0.1418503E-01  0.2888526E-04  0.2470450E-04  0.1127212E+00  0.3213542E-01  0.1342048E-02  0.5739023E-03  0.0000000E+00  0.0000000E+00  0.0000000E+00  0.0000000E+00  0.2509665E-02  0.1073212E-02
  0.3299997E+01  0.3814141E+01  0.3814141E+01  0.6694311E+01  0.3347155E+01  0.1772781E+00  0.4711349E+01  0.1228368E-01  0.1089845E+01  0.1863891E-01  0.1653702E+01  0.6938288E-01  0.3077931E+01  0.3320588E-01  0.2946128E+01  0.7607438E-01  0.3374776E+01  0.6991284E-01  0.3101441E+01  0.2061422E-01  0.1564239E+01  0.4494864E-01  0.3410774E+01  0.7623496E-01  0.2892415E+01  0.1257349E-01  0.9540960E+00  0.1269759E+00  0.3211710E+01  0.8817314E-01  0.3345359E+01  0.1468151E-01  0.1114056E+01  0.1939829E-01  0.1471973E+01  0.7595531E-01  0.2881804E+01  0.3025222E-01  0.2295586E+01  0.9207805E-01  0.3493514E+01  0.4297635E-01  0.3261112E+01  0.2407610E-01  0.1826932E+01  0.9160135E-01  0.3475427E+01  0.6754586E+01  0.6754586E+01  0.1790156E+00  0.9515053E+01  0.2852596E-01  0.5061822E+01  0.3550410E-01  0.6300065E+01  0.7450465E-01  0.6610282E+01  0.3387010E-01  0.6010119E+01  0.8012269E-01  0.7108732E+01  0.7916290E-01  0.7023577E+01  0.1612305E-01  0.2446885E+01  0.2654132E-01  0.4027994E+01  0.6859940E-01  0.5205432E+01  0.3702586E-01  0.5619163E+01  0.9999753E-01  0.5058647E+01  0.8943609E-01  0.6786553E+01  0.3451861E-01  0.5238654E+01  0.4551059E-01  0.6906830E+01  0.8591468E-01  0.6519341E+01  0.3797590E-01  0.5763342E+01  0.9605260E-01  0.7288622E+01  0.4784007E-01  0.7260360E+01  0.5081487E-01  0.7711826E+01  0.1028974E+00  0.7808020E+01  0.9353617E-02  0.9353617E-02  0.2925884E-01  0.9767950E-01  0.1080246E+00  0.3606359E+00  0.6287736E-01  0.1049568E+00  0.5587939E-01  0.1865512E+00  0.2133365E+00  0.3561078E+00  0.1316889E+00  0.2198191E+00  0.2888490E-03  0.8247398E-03  0.6815238E-03  0.1945930E-02  0.1119894E-01  0.1598796E-01  0.1286092E+00  0.3672132E+00  0.3090940E-01  0.2941816E-01  0.2813740E+00  0.4016984E+00  0.2878795E-01  0.8219717E-01  0.1505187E+00  0.4297704E+00  0.6571117E-01  0.9381132E-01  0.5000450E-01  0.1427760E+00  0.3035864E+00  0.4334095E+00  0.9886754E-01  0.2822928E+00  0.1571052E+00  0.4485766E+00  0.2894599E+00  0.4132420E+00  0.0000000E+00  0.0000000E+00  0.0000000E+00  0.0000000E+00  0.7598983E-02  0.3799492E-02  0.4577228E-03  0.4577228E-03  0.2333045E-04  0.1166523E-04  0.1025425E-01  0.5127123E-02  0.1526472E-02  0.1305536E-02  0.8604410E-02  0.7359035E-02  0.2512450E-01  0.1074403E-01  0.4443913E-05  0.3800715E-05  0.6862310E-01  0.1956360E-01  0.1018754E-02  0.4356514E-03  0.0000000E+00  0.0000000E+00  0.8887708E-05  0.7601329E-05  0.1295934E-01  0.5541825E-02  0.1110950E-05  0.9501549E-06  0.1023198E-02  0.4375516E-03  0.1355381E-03  0.1159208E-03  0.0000000E+00  0.0000000E+00  0.2736313E-02  0.1170134E-02  0.0000000E+00  0.0000000E+00  0.2391925E-02  0.1195962E-02  0.1380926E-02  0.1380926E-02  0.0000000E+00  0.0000000E+00  0.5140449E-02  0.2570225E-02  0.8598939E-03  0.7354356E-03  0.1871946E-01  0.1601006E-01  0.3577857E-01  0.1530005E-01  0.5110483E-04  0.4370807E-04  0.1171884E+00  0.3340897E-01  0.1618679E-02  0.6921985E-03  0.0000000E+00  0.0000000E+00  0.0000000E+00  0.0000000E+00  0.2728524E-02  0.1166803E-02
  0.3329997E+01  0.3948027E+01  0.3948027E+01  0.7045982E+01  0.3522991E+01  0.1786678E+00  0.4748281E+01  0.1414101E-01  0.1254634E+01  0.2100392E-01  0.1863533E+01  0.7237383E-01  0.3210615E+01  0.3488972E-01  0.3095523E+01  0.7848576E-01  0.3481749E+01  0.7292996E-01  0.3235285E+01  0.2356490E-01  0.1788142E+01  0.4602089E-01  0.3492138E+01  0.7976957E-01  0.3026520E+01  0.1516471E-01  0.1150722E+01  0.1329403E+00  0.3362574E+01  0.9108268E-01  0.3455749E+01  0.1675129E-01  0.1271114E+01  0.2212809E-01  0.1679114E+01  0.7869208E-01  0.2985640E+01  0.3138306E-01  0.2381397E+01  0.9496826E-01  0.3603170E+01  0.4423717E-01  0.3356786E+01  0.2720124E-01  0.2064073E+01  0.9433183E-01  0.3579024E+01  0.6993873E+01  0.6993873E+01  0.1843598E+00  0.9799106E+01  0.3021915E-01  0.5362272E+01  0.3658534E-01  0.6491927E+01  0.7742219E-01  0.6869135E+01  0.3540132E-01  0.6281828E+01  0.8295731E-01  0.7360228E+01  0.8172734E-01  0.7251101E+01  0.1790365E-01  0.2717115E+01  0.2904163E-01  0.4407450E+01  0.7168058E-01  0.5439238E+01  0.3820079E-01  0.5797473E+01  0.1042167E+00  0.5272088E+01  0.9252095E-01  0.7020638E+01  0.3639260E-01  0.5523057E+01  0.4688745E-01  0.7115787E+01  0.8931673E-01  0.6777493E+01  0.3984616E-01  0.6047179E+01  0.9938753E-01  0.7541682E+01  0.4916950E-01  0.7462119E+01  0.5209644E-01  0.7906321E+01  0.1066900E+00  0.8095806E+01  0.1117058E-01  0.1117058E-01  0.3087913E-01  0.1030888E+00  0.1131593E+00  0.3777782E+00  0.6632510E-01  0.1107119E+00  0.5685576E-01  0.1898108E+00  0.2149591E+00  0.3588164E+00  0.1353440E+00  0.2259205E+00  0.3910116E-03  0.1116441E-02  0.8964983E-03  0.2559738E-02  0.1268045E-01  0.1810301E-01  0.1379003E+00  0.3937417E+00  0.3338791E-01  0.3177710E-01  0.2835806E+00  0.4048487E+00  0.3029011E-01  0.8648625E-01  0.1574214E+00  0.4494795E+00  0.6948343E-01  0.9919671E-01  0.5224041E-01  0.1491601E+00  0.3055231E+00  0.4361744E+00  0.1020659E+00  0.2914248E+00  0.1640339E+00  0.4683599E+00  0.2918026E+00  0.4165866E+00  0.0000000E+00  0.0000000E+00  0.1110948E-05  0.1110948E-05  0.8385556E-02  0.4192778E-02  0.6310330E-03  0.6310330E-03  0.5554871E-04  0.2777436E-04  0.1082418E-01  0.5412091E-02  0.2034183E-02  0.1739762E-02  0.9875355E-02  0.8446028E-02  0.2647432E-01  0.1132126E-01  0.1444266E-04  0.1235227E-04  0.7200374E-01  0.2052739E-01  0.1457584E-02  0.6233092E-03  0.0000000E+00  0.0000000E+00  0.9998670E-05  0.8551495E-05  0.1410920E-01  0.6033538E-02  0.3332909E-05  0.2850514E-05  0.1346489E-02  0.5758012E-03  0.1844206E-03  0.1577281E-03  0.1110961E-05  0.9501636E-06  0.3362901E-02  0.1438083E-02  0.0000000E+00  0.0000000E+00  0.2679661E-02  0.1339831E-02  0.1560903E-02  0.1560903E-02  0.0000000E+00  0.0000000E+00  0.5394860E-02  0.2697430E-02  0.1220962E-02  0.1044244E-02  0.2123577E-01  0.1816217E-01  0.3849044E-01  0.1645973E-01  0.8776645E-04  0.7506341E-04  0.1216856E+00  0.3469109E-01  0.1915301E-02  0.8190433E-03  0.0000000E+00  0.0000000E+00  0.0000000E+00  0.0000000E+00  0.2951828E-02  0.1262295E-02
  0.3359997E+01  0.4084613E+01  0.4084613E+01  0.7401692E+01  0.3700846E+01  0.1801490E+00  0.4787645E+01  0.1613087E-01  0.1431181E+01  0.2344942E-01  0.2080504E+01  0.7536294E-01  0.3343216E+01  0.3656476E-01  0.3244138E+01  0.8093465E-01  0.3590385E+01  0.7600064E-01  0.3371505E+01  0.2663467E-01  0.2021081E+01  0.4710204E-01  0.3574178E+01  0.8337115E-01  0.3163168E+01  0.1797899E-01  0.1364274E+01  0.1388540E+00  0.3512153E+01  0.9406517E-01  0.3568907E+01  0.1892180E-01  0.1435816E+01  0.2497382E-01  0.1895053E+01  0.8143361E-01  0.3089656E+01  0.3252161E-01  0.2467792E+01  0.9789343E-01  0.3714154E+01  0.4549726E-01  0.3452403E+01  0.3042345E-01  0.2308579E+01  0.9711938E-01  0.3684786E+01  0.7242881E+01  0.7242881E+01  0.1893669E+00  0.1006525E+02  0.3197566E-01  0.5673959E+01  0.3771810E-01  0.6692932E+01  0.8040266E-01  0.7133572E+01  0.3695992E-01  0.6558394E+01  0.8581930E-01  0.7614153E+01  0.8434974E-01  0.7483769E+01  0.1979820E-01  0.3004638E+01  0.3160088E-01  0.4795849E+01  0.7483476E-01  0.5678582E+01  0.3942870E-01  0.5983825E+01  0.1085807E+00  0.5492851E+01  0.9562015E-01  0.7255809E+01  0.3832491E-01  0.5816310E+01  0.4829316E-01  0.7329122E+01  0.9279659E-01  0.7041552E+01  0.4175691E-01  0.6337160E+01  0.1027557E+00  0.7797266E+01  0.5051528E-01  0.7666359E+01  0.5340342E-01  0.8104672E+01  0.1104911E+00  0.8384237E+01  0.1314462E-01  0.1314462E-01  0.3262256E-01  0.1089092E+00  0.1181780E+00  0.3945327E+00  0.6981568E-01  0.1165385E+00  0.5792797E-01  0.1933903E+00  0.2166196E+00  0.3615882E+00  0.1389637E+00  0.2319624E+00  0.5364350E-03  0.1531663E-02  0.1176369E-02  0.3358843E-02  0.1428046E-01  0.2038723E-01  0.1469762E+00  0.4196557E+00  0.3590105E-01  0.3416898E-01  0.2858778E+00  0.4081282E+00  0.3183454E-01  0.9089599E-01  0.1643684E+00  0.4693151E+00  0.7343263E-01  0.1048347E+00  0.5460347E-01  0.1559072E+00  0.3076050E+00  0.4391465E+00  0.1052805E+00  0.3006034E+00  0.1708988E+00  0.4879610E+00  0.2943400E+00  0.4202091E+00  0.0000000E+00  0.0000000E+00  0.2221923E-05  0.2221923E-05  0.9195446E-02  0.4597723E-02  0.8176751E-03  0.8176751E-03  0.8887744E-04  0.4443872E-04  0.1142855E-01  0.5714274E-02  0.2624107E-02  0.2244302E-02  0.1130072E-01  0.9665092E-02  0.2791856E-01  0.1193886E-01  0.3666212E-04  0.3135576E-04  0.7551772E-01  0.2152918E-01  0.1933082E-02  0.8266468E-03  0.0000000E+00  0.0000000E+00  0.1222058E-04  0.1045182E-04  0.1534347E-01  0.6561354E-02  0.6665805E-05  0.5701017E-05  0.1760894E-02  0.7530136E-03  0.2299707E-03  0.1966854E-03  0.4443829E-05  0.3800644E-05  0.4129461E-02  0.1765888E-02  0.0000000E+00  0.0000000E+00  0.3015181E-02  0.1507590E-02  0.1716439E-02  0.1716439E-02  0.1110966E-05  0.5554830E-06  0.5635941E-02  0.2817971E-02  0.1695341E-02  0.1449963E-02  0.2388207E-01  0.2042546E-01  0.4135116E-01  0.1768306E-01  0.1377598E-03  0.1178209E-03  0.1260240E+00  0.3592790E-01  0.2289692E-02  0.9791448E-03  0.0000000E+00  0.0000000E+00  0.0000000E+00  0.0000000E+00  0.3209571E-02  0.1372514E-02
  0.3389997E+01  0.4223732E+01  0.4223732E+01  0.7760369E+01  0.3880185E+01  0.1817297E+00  0.4829654E+01  0.1824570E-01  0.1618815E+01  0.2593637E-01  0.2301155E+01  0.7836760E-01  0.3476507E+01  0.3824325E-01  0.3393059E+01  0.8341047E-01  0.3700217E+01  0.7913007E-01  0.3510331E+01  0.2980108E-01  0.2261353E+01  0.4819596E-01  0.3657186E+01  0.8705948E-01  0.3303106E+01  0.2099457E-01  0.1593101E+01  0.1447363E+00  0.3660939E+01  0.9712139E-01  0.3684863E+01  0.2120297E-01  0.1608915E+01  0.2791776E-01  0.2118444E+01  0.8418415E-01  0.3194014E+01  0.3366956E-01  0.2554900E+01  0.1008507E+00  0.3826355E+01  0.4674425E-01  0.3547027E+01  0.3372057E-01  0.2558770E+01  0.9997189E-01  0.3793012E+01  0.7501424E+01  0.7501424E+01  0.1940893E+00  0.1031625E+02  0.3379266E-01  0.5996378E+01  0.3889042E-01  0.6900955E+01  0.8344470E-01  0.7403471E+01  0.3854379E-01  0.6839447E+01  0.8869703E-01  0.7869474E+01  0.8702904E-01  0.7721485E+01  0.2180663E-01  0.3309443E+01  0.3418960E-01  0.5188722E+01  0.7805897E-01  0.5923240E+01  0.4070130E-01  0.6176958E+01  0.1131235E+00  0.5722658E+01  0.9875002E-01  0.7493309E+01  0.4030288E-01  0.6116493E+01  0.4972050E-01  0.7545740E+01  0.9635721E-01  0.7311737E+01  0.4371257E-01  0.6633957E+01  0.1061368E+00  0.8053826E+01  0.5188097E-01  0.7873621E+01  0.5474119E-01  0.8307695E+01  0.1142935E+00  0.8672771E+01  0.1536025E-01  0.1536025E-01  0.3452339E-01  0.1152550E+00  0.1231310E+00  0.4110681E+00  0.7335526E-01  0.1224468E+00  0.5905675E-01  0.1971587E+00  0.2183760E+00  0.3645200E+00  0.1426023E+00  0.2380362E+00  0.7091488E-03  0.2024806E-02  0.1525458E-02  0.4355583E-02  0.1598959E-01  0.2282725E-01  0.1557592E+00  0.4447335E+00  0.3845844E-01  0.3660299E-01  0.2882598E+00  0.4115289E+00  0.3343254E-01  0.9545872E-01  0.1712453E+00  0.4889503E+00  0.7751772E-01  0.1106667E+00  0.5701546E-01  0.1627941E+00  0.3097617E+00  0.4422256E+00  0.1084695E+00  0.3097088E+00  0.1777207E+00  0.5074393E+00  0.2970805E+00  0.4241214E+00  0.0000000E+00  0.0000000E+00  0.2221923E-05  0.2221923E-05  0.1000201E-01  0.5001007E-02  0.1046535E-02  0.1046535E-02  0.1277616E-03  0.6388082E-04  0.1198624E-01  0.5993120E-02  0.3244035E-02  0.2774503E-02  0.1279830E-01  0.1094591E-01  0.2949613E-01  0.1261348E-01  0.7221402E-04  0.6176199E-04  0.7927499E-01  0.2260033E-01  0.2528562E-02  0.1081293E-02  0.0000000E+00  0.0000000E+00  0.2333020E-04  0.1995346E-04  0.1652109E-01  0.7064938E-02  0.1110972E-04  0.9501730E-05  0.2179726E-02  0.9321195E-03  0.2855184E-03  0.2441934E-03  0.7776749E-05  0.6651167E-05  0.5024896E-02  0.2148804E-02  0.0000000E+00  0.0000000E+00  0.3422905E-02  0.1711453E-02  0.1904192E-02  0.1904192E-02  0.2221942E-05  0.1110971E-05  0.5887026E-02  0.2943513E-02  0.2321923E-02  0.1985855E-02  0.2683282E-01  0.2294912E-01  0.4417857E-01  0.1889215E-01  0.1910860E-03  0.1634288E-03  0.1304523E+00  0.3719035E-01  0.2696305E-02  0.1153025E-02  0.0000000E+00  0.0000000E+00  0.0000000E+00  0.0000000E+00  0.3452871E-02  0.1476557E-02
  0.3419997E+01  0.4365603E+01  0.4365603E+01  0.8120917E+01  0.4060459E+01  0.1834147E+00  0.4874436E+01  0.2048390E-01  0.1817395E+01  0.2847192E-01  0.2526116E+01  0.8139083E-01  0.3610622E+01  0.3990510E-01  0.3540503E+01  0.8590194E-01  0.3810742E+01  0.8230154E-01  0.3651023E+01  0.3303398E-01  0.2506670E+01  0.4931462E-01  0.3742071E+01  0.9082562E-01  0.3445996E+01  0.2421228E-01  0.1837266E+01  0.1505141E+00  0.3807083E+01  0.1002363E+00  0.3803045E+01  0.2357737E-01  0.1789088E+01  0.3094957E-01  0.2348503E+01  0.8693295E-01  0.3298306E+01  0.3483186E-01  0.2643097E+01  0.1038528E+00  0.3940256E+01  0.4798596E-01  0.3641250E+01  0.3707441E-01  0.2813265E+01  0.1028961E+00  0.3903958E+01  0.7769645E+01  0.7769645E+01  0.1985633E+00  0.1055405E+02  0.3566828E-01  0.6329200E+01  0.4012297E-01  0.7119668E+01  0.8653078E-01  0.7677278E+01  0.4015184E-01  0.7124789E+01  0.9161240E-01  0.8128135E+01  0.8976395E-01  0.7964135E+01  0.2392974E-01  0.3631654E+01  0.3681076E-01  0.5586517E+01  0.8135663E-01  0.6173472E+01  0.4202237E-01  0.6377448E+01  0.1178166E+00  0.5960073E+01  0.1019031E+00  0.7732569E+01  0.4233241E-01  0.6424500E+01  0.5118219E-01  0.7767570E+01  0.9998696E-01  0.7587168E+01  0.4569826E-01  0.6935312E+01  0.1095393E+00  0.8312015E+01  0.5326182E-01  0.8083183E+01  0.5611515E-01  0.8516213E+01  0.1180896E+00  0.8960824E+01  0.1777621E-01  0.1777621E-01  0.3663987E-01  0.1223208E+00  0.1277499E+00  0.4264881E+00  0.7706449E-01  0.1286384E+00  0.6026008E-01  0.2011760E+00  0.2202489E+00  0.3676463E+00  0.1462632E+00  0.2441471E+00  0.9134742E-03  0.2608209E-02  0.1945417E-02  0.5554677E-02  0.1778727E-01  0.2539366E-01  0.1640117E+00  0.4682965E+00  0.4105610E-01  0.3907533E-01  0.2908179E+00  0.4151809E+00  0.3505317E-01  0.1000860E+00  0.1780919E+00  0.5084992E+00  0.8180021E-01  0.1167805E+00  0.5955624E-01  0.1700487E+00  0.3121317E+00  0.4456091E+00  0.1116119E+00  0.3186814E+00  0.1842971E+00  0.5262166E+00  0.2999147E+00  0.4281677E+00  0.0000000E+00  0.0000000E+00  0.3332873E-05  0.3332873E-05  0.1075970E-01  0.5379850E-02  0.1285392E-02  0.1285392E-02  0.1855316E-03  0.9276581E-04  0.1255950E-01  0.6279750E-02  0.3901721E-02  0.3336998E-02  0.1448920E-01  0.1239208E-01  0.3127257E-01  0.1337314E-01  0.1322062E-03  0.1130711E-03  0.8334781E-01  0.2376144E-01  0.3214029E-02  0.1374420E-02  0.0000000E+00  0.0000000E+00  0.3221790E-04  0.2755479E-04  0.1773870E-01  0.7585629E-02  0.2555226E-04  0.2185390E-04  0.2678546E-02  0.1145431E-02  0.3477327E-03  0.2974030E-03  0.1110966E-04  0.9501679E-05  0.6028099E-02  0.2577806E-02  0.0000000E+00  0.0000000E+00  0.3847300E-02  0.1923650E-02  0.2107498E-02  0.2107498E-02  0.2221942E-05  0.1110971E-05  0.6146988E-02  0.3073494E-02  0.3022946E-02  0.2585415E-02  0.2969126E-01  0.2539384E-01  0.4717485E-01  0.2017345E-01  0.2721867E-03  0.2327913E-03  0.1347239E+00  0.3840815E-01  0.3160696E-02  0.1351613E-02  0.0000000E+00  0.0000000E+00  0.1110966E-05  0.9501680E-06  0.3720613E-02  0.1591052E-02
  0.3449997E+01  0.4510441E+01  0.4510441E+01  0.8482821E+01  0.4241410E+01  0.1852179E+00  0.4922357E+01  0.2282093E-01  0.2024743E+01  0.3105639E-01  0.2755419E+01  0.8442941E-01  0.3745419E+01  0.4157587E-01  0.3688739E+01  0.8843821E-01  0.3923254E+01  0.8551010E-01  0.3793359E+01  0.3630367E-01  0.2754780E+01  0.5045862E-01  0.3828880E+01  0.9467820E-01  0.3592166E+01  0.2759694E-01  0.2094099E+01  0.1562370E+00  0.3951837E+01  0.1034259E+00  0.3924061E+01  0.2602874E-01  0.1975102E+01  0.3404645E-01  0.2583499E+01  0.8968430E-01  0.3402694E+01  0.3601646E-01  0.2732986E+01  0.1068790E+00  0.4055075E+01  0.4922678E-01  0.3735405E+01  0.4045966E-01  0.3070143E+01  0.1059037E+00  0.4018070E+01  0.8047497E+01  0.8047497E+01  0.2028538E+00  0.1078210E+02  0.3760293E-01  0.6672497E+01  0.4141690E-01  0.7349270E+01  0.8968502E-01  0.7957132E+01  0.4177206E-01  0.7412292E+01  0.9454949E-01  0.8388722E+01  0.9256651E-01  0.8212788E+01  0.2617167E-01  0.3971896E+01  0.3944917E-01  0.5986931E+01  0.8472685E-01  0.6429210E+01  0.4339857E-01  0.6586305E+01  0.1226849E+00  0.6206349E+01  0.1050779E+00  0.7973476E+01  0.4441521E-01  0.6740592E+01  0.5267258E-01  0.7993756E+01  0.1036661E+00  0.7866348E+01  0.4771162E-01  0.7240866E+01  0.1129670E+00  0.8572116E+01  0.5467434E-01  0.8297551E+01  0.5753454E-01  0.8731625E+01  0.1218877E+00  0.9249035E+01  0.2034391E-01  0.2034391E-01  0.3891007E-01  0.1298998E+00  0.1320273E+00  0.4407682E+00  0.8092140E-01  0.1350765E+00  0.6152330E-01  0.2053932E+00  0.2222206E+00  0.3709376E+00  0.1499315E+00  0.2502702E+00  0.1167040E-02  0.3332205E-02  0.2459892E-02  0.7023638E-02  0.1970973E-01  0.2813823E-01  0.1716442E+00  0.4900895E+00  0.4371432E-01  0.4160530E-01  0.2935470E+00  0.4190770E+00  0.3681257E-01  0.1051096E+00  0.1848190E+00  0.5277069E+00  0.8619498E-01  0.1230547E+00  0.6224676E-01  0.1777309E+00  0.3146988E+00  0.4492739E+00  0.1147730E+00  0.3277070E+00  0.1907327E+00  0.5445918E+00  0.3029986E+00  0.4325703E+00  0.2221970E-05  0.2221970E-05  0.6665799E-05  0.6665799E-05  0.1158403E-01  0.5792015E-02  0.1607568E-02  0.1607568E-02  0.2588569E-03  0.1294285E-03  0.1316720E-01  0.6583600E-02  0.4550522E-02  0.3891893E-02  0.1625004E-01  0.1389806E-01  0.3313343E-01  0.1416890E-01  0.1977535E-03  0.1691313E-03  0.8759616E-01  0.2497259E-01  0.3936151E-02  0.1683222E-02  0.0000000E+00  0.0000000E+00  0.5665900E-04  0.4845835E-04  0.1888300E-01  0.8074965E-02  0.4443865E-04  0.3800674E-04  0.3277358E-02  0.1401502E-02  0.4366101E-03  0.3734165E-03  0.2666336E-04  0.2280419E-04  0.7112401E-02  0.3041487E-02  0.0000000E+00  0.0000000E+00  0.4309458E-02  0.2154729E-02  0.2313029E-02  0.2313029E-02  0.3332930E-05  0.1666465E-05  0.6436940E-02  0.3218470E-02  0.3901716E-02  0.3336994E-02  0.3276978E-01  0.2802678E-01  0.5021669E-01  0.2147424E-01  0.3943924E-03  0.3373093E-03  0.1391378E+00  0.3966648E-01  0.3718399E-02  0.1590105E-02  0.0000000E+00  0.0000000E+00  0.4443852E-05  0.3800662E-05  0.4006131E-02  0.1713148E-02
  0.3479997E+01  0.4657966E+01  0.4657966E+01  0.8845265E+01  0.4422633E+01  0.1871657E+00  0.4974123E+01  0.2525609E-01  0.2240798E+01  0.3364872E-01  0.2985418E+01  0.8749396E-01  0.3881366E+01  0.4323509E-01  0.3835950E+01  0.9100737E-01  0.4037226E+01  0.8876194E-01  0.3937616E+01  0.3960094E-01  0.3004982E+01  0.5163553E-01  0.3918185E+01  0.9858753E-01  0.3740489E+01  0.3112451E-01  0.2361777E+01  0.1619004E+00  0.4095086E+01  0.1066630E+00  0.4046880E+01  0.2857793E-01  0.2168538E+01  0.3718858E-01  0.2821928E+01  0.9245278E-01  0.3507732E+01  0.3722627E-01  0.2824789E+01  0.1099403E+00  0.4171223E+01  0.5047709E-01  0.3830281E+01  0.4387611E-01  0.3329389E+01  0.1090010E+00  0.4135584E+01  0.8335182E+01  0.8335182E+01  0.2069824E+00  0.1100155E+02  0.3959104E-01  0.7025278E+01  0.4277923E-01  0.7591010E+01  0.9289049E-01  0.8241530E+01  0.4341896E-01  0.7704527E+01  0.9751208E-01  0.8651572E+01  0.9542570E-01  0.8466463E+01  0.2853125E-01  0.4329993E+01  0.4208172E-01  0.6386455E+01  0.8816845E-01  0.6690364E+01  0.4483628E-01  0.6804497E+01  0.1277430E+00  0.6462229E+01  0.1083079E+00  0.8218576E+01  0.4654995E-01  0.7064568E+01  0.5420035E-01  0.8225616E+01  0.1074027E+00  0.8149890E+01  0.4974846E-01  0.7549983E+01  0.1164246E+00  0.8834481E+01  0.5610858E-01  0.8515216E+01  0.5900047E-01  0.8954100E+01  0.1256969E+00  0.9538086E+01  0.2310527E-01  0.2310527E-01  0.4126513E-01  0.1377620E+00  0.1358190E+00  0.4534266E+00  0.8482197E-01  0.1415874E+00  0.6283179E-01  0.2097615E+00  0.2243913E+00  0.3745610E+00  0.1535902E+00  0.2563775E+00  0.1459552E-02  0.4167403E-02  0.3031935E-02  0.8656972E-02  0.2178561E-01  0.3110183E-01  0.1785154E+00  0.5097084E+00  0.4650930E-01  0.4426544E-01  0.2963732E+00  0.4231119E+00  0.3868847E-01  0.1104658E+00  0.1912682E+00  0.5461212E+00  0.9084912E-01  0.1296991E+00  0.6504107E-01  0.1857093E+00  0.3174319E+00  0.4531757E+00  0.1179190E+00  0.3366899E+00  0.1968001E+00  0.5619159E+00  0.3062219E+00  0.4371720E+00  0.8887746E-05  0.8887746E-05  0.1110962E-04  0.1110962E-04  0.1235948E-01  0.6179742E-02  0.1919749E-02  0.1919749E-02  0.3577330E-03  0.1788665E-03  0.1376711E-01  0.6883556E-02  0.5307090E-02  0.4538958E-02  0.1832193E-01  0.1567007E-01  0.3508095E-01  0.1500172E-01  0.2677443E-03  0.2289918E-03  0.9224768E-01  0.2629868E-01  0.4726055E-02  0.2021010E-02  0.0000000E+00  0.0000000E+00  0.7665630E-04  0.6556131E-04  0.1999173E-01  0.8549097E-02  0.8221113E-04  0.7031216E-04  0.3912833E-02  0.1673251E-02  0.5221539E-03  0.4465790E-03  0.4221671E-04  0.3610639E-04  0.8277791E-02  0.3539845E-02  0.0000000E+00  0.0000000E+00  0.4810498E-02  0.2405249E-02  0.2544106E-02  0.2544106E-02  0.7776785E-05  0.3888393E-05  0.6693574E-02  0.3346787E-02  0.4823812E-02  0.4125629E-02  0.3605821E-01  0.3083925E-01  0.5331072E-01  0.2279735E-01  0.5621479E-03  0.4807844E-03  0.1436238E+00  0.4094540E-01  0.4338306E-02  0.1855197E-02  0.1110962E-05  0.9501647E-06  0.9998637E-05  0.8551466E-05  0.4346088E-02  0.1858525E-02
  0.3509997E+01  0.4808240E+01  0.4808240E+01  0.9207818E+01  0.4603909E+01  0.1892561E+00  0.5029675E+01  0.2777785E-01  0.2464537E+01  0.3627279E-01  0.3218234E+01  0.9057603E-01  0.4018092E+01  0.4490729E-01  0.3984313E+01  0.9361529E-01  0.4152917E+01  0.9204024E-01  0.4083046E+01  0.4289640E-01  0.3255047E+01  0.5284890E-01  0.4010258E+01  0.1025574E+00  0.3891111E+01  0.3477776E-01  0.2638992E+01  0.1675223E+00  0.4237285E+01  0.1099824E+00  0.4172820E+01  0.3118889E-01  0.2366663E+01  0.4038449E-01  0.3064439E+01  0.9524368E-01  0.3613622E+01  0.3845842E-01  0.2918286E+01  0.1130378E+00  0.4288743E+01  0.5173053E-01  0.3925394E+01  0.4729454E-01  0.3588785E+01  0.1121856E+00  0.4256412E+01  0.8632340E+01  0.8632340E+01  0.2110070E+00  0.1121546E+02  0.4163904E-01  0.7388688E+01  0.4421004E-01  0.7844901E+01  0.9615091E-01  0.8530806E+01  0.4508947E-01  0.8000953E+01  0.1005249E+00  0.8918876E+01  0.9834500E-01  0.8725472E+01  0.3099617E-01  0.4704077E+01  0.4470274E-01  0.6784229E+01  0.9170015E-01  0.6958355E+01  0.4633199E-01  0.7031491E+01  0.1329776E+00  0.6727034E+01  0.1115822E+00  0.8467038E+01  0.4873747E-01  0.7396553E+01  0.5576186E-01  0.8462596E+01  0.1111670E+00  0.8435527E+01  0.5181053E-01  0.7862930E+01  0.1199247E+00  0.9100073E+01  0.5756556E-01  0.8736333E+01  0.6051276E-01  0.9183608E+01  0.1295164E+00  0.9827911E+01  0.2601641E-01  0.2601641E-01  0.4364783E-01  0.1457166E+00  0.1391268E+00  0.4644695E+00  0.8892938E-01  0.1484436E+00  0.6426241E-01  0.2145376E+00  0.2266262E+00  0.3782916E+00  0.1571379E+00  0.2622994E+00  0.1822270E-02  0.5203059E-02  0.3693827E-02  0.1054685E-01  0.2392138E-01  0.3415091E-01  0.1846418E+00  0.5272009E+00  0.4932527E-01  0.4694555E-01  0.2993836E+00  0.4274095E+00  0.4072382E-01  0.1162772E+00  0.1976199E+00  0.5642568E+00  0.9563802E-01  0.1365358E+00  0.6794691E-01  0.1940063E+00  0.3204116E+00  0.4574296E+00  0.1210649E+00  0.3456720E+00  0.2023175E+00  0.5776696E+00  0.3097586E+00  0.4422212E+00  0.1999749E-04  0.1999749E-04  0.1444248E-04  0.1444248E-04  0.1328937E-01  0.6644683E-02  0.2268594E-02  0.2268594E-02  0.5088246E-03  0.2544123E-03  0.1442146E-01  0.7210731E-02  0.6010330E-02  0.5140413E-02  0.2046182E-01  0.1750023E-01  0.3710400E-01  0.1586685E-01  0.3543997E-03  0.3031050E-03  0.9708485E-01  0.2767769E-01  0.5522615E-02  0.2361645E-02  0.1110958E-05  0.9501618E-06  0.9332074E-04  0.7981380E-04  0.2119045E-01  0.9061704E-02  0.1322058E-03  0.1130707E-03  0.4663844E-02  0.1994407E-02  0.6354742E-03  0.5434976E-03  0.7110149E-04  0.6081048E-04  0.9669845E-02  0.4135131E-02  0.0000000E+00  0.0000000E+00  0.5382644E-02  0.2691322E-02  0.2778522E-02  0.2778522E-02  0.1777553E-04  0.8887764E-05  0.6997977E-02  0.3498989E-02  0.5843681E-02  0.4997885E-02  0.3952327E-01  0.3380280E-01  0.5655584E-01  0.2418506E-01  0.7565653E-03  0.6470624E-03  0.1481644E+00  0.4223986E-01  0.4987101E-02  0.2132642E-02  0.5554838E-05  0.4750848E-05  0.1777539E-04  0.1520264E-04  0.4659379E-02  0.1992498E-02
  0.3539997E+01  0.4961590E+01  0.4961590E+01  0.9570415E+01  0.4785207E+01  0.1915046E+00  0.5089433E+01  0.3039085E-01  0.2696370E+01  0.3888667E-01  0.3450145E+01  0.9367154E-01  0.4155414E+01  0.4658232E-01  0.4132926E+01  0.9626851E-01  0.4270618E+01  0.9534484E-01  0.4229644E+01  0.4619998E-01  0.3505728E+01  0.5410258E-01  0.4105390E+01  0.1065925E+00  0.4044205E+01  0.3854618E-01  0.2924946E+01  0.1731035E+00  0.4378454E+01  0.1133398E+00  0.4300204E+01  0.3385538E-01  0.2569000E+01  0.4362575E-01  0.3310391E+01  0.9805465E-01  0.3720272E+01  0.3973234E-01  0.3014953E+01  0.1161759E+00  0.4407803E+01  0.5298597E-01  0.4020658E+01  0.5070446E-01  0.3847535E+01  0.1154617E+00  0.4380709E+01  0.8939195E+01  0.8939195E+01  0.2149637E+00  0.1142577E+02  0.4373790E-01  0.7761123E+01  0.4570809E-01  0.8110724E+01  0.9948038E-01  0.8826206E+01  0.4678516E-01  0.8301847E+01  0.1035816E+00  0.9190077E+01  0.1013360E+00  0.8990844E+01  0.3357891E-01  0.5096042E+01  0.4730558E-01  0.7179244E+01  0.9529855E-01  0.7231408E+01  0.4789900E-01  0.7269305E+01  0.1383751E+00  0.7000083E+01  0.1149121E+00  0.8719713E+01  0.5097959E-01  0.7736824E+01  0.5737372E-01  0.8707216E+01  0.1149721E+00  0.8724268E+01  0.5389253E-01  0.8178901E+01  0.1234697E+00  0.9369074E+01  0.5903855E-01  0.8959878E+01  0.6207155E-01  0.9420176E+01  0.1333583E+00  0.1011945E+02  0.2906665E-01  0.2906665E-01  0.4610070E-01  0.1539054E+00  0.1419847E+00  0.4740104E+00  0.9301968E-01  0.1552713E+00  0.6572529E-01  0.2194214E+00  0.2290006E+00  0.3822550E+00  0.1606347E+00  0.2681364E+00  0.2257542E-02  0.6445876E-02  0.4433925E-02  0.1266002E-01  0.2614134E-01  0.3732020E-01  0.1899476E+00  0.5423504E+00  0.5216618E-01  0.4964940E-01  0.3024907E+00  0.4318453E+00  0.4290882E-01  0.1225160E+00  0.2035656E+00  0.5812334E+00  0.1006636E+00  0.1437105E+00  0.7101316E-01  0.2027612E+00  0.3235966E+00  0.4619767E+00  0.1241095E+00  0.3543653E+00  0.2074462E+00  0.5923134E+00  0.3133350E+00  0.4473269E+00  0.5332658E-04  0.5332658E-04  0.1999725E-04  0.1999725E-04  0.1418147E-01  0.7090737E-02  0.2632990E-02  0.2632990E-02  0.6932461E-03  0.3466230E-03  0.1501694E-01  0.7508469E-02  0.6771337E-02  0.5791274E-02  0.2282485E-01  0.1952125E-01  0.3918149E-01  0.1675525E-01  0.4621621E-03  0.3952703E-03  0.1022853E+00  0.2916028E-01  0.6409167E-02  0.2740762E-02  0.3332907E-05  0.2850513E-05  0.1222058E-03  0.1045181E-03  0.2233141E-01  0.9549615E-02  0.1888651E-03  0.1615293E-03  0.5433741E-02  0.2323640E-02  0.7554592E-03  0.6461164E-03  0.1122075E-03  0.9596691E-04  0.1112411E-01  0.4757022E-02  0.0000000E+00  0.0000000E+00  0.5944793E-02  0.2972396E-02  0.2997382E-02  0.2997382E-02  0.3221817E-04  0.1610908E-04  0.7323489E-02  0.3661744E-02  0.6974653E-02  0.5965164E-02  0.4296617E-01  0.3674738E-01  0.5987985E-01  0.2560651E-01  0.9609858E-03  0.8218957E-03  0.1530415E+00  0.4363026E-01  0.5679235E-02  0.2428620E-02  0.1777543E-04  0.1520267E-04  0.3332880E-04  0.2850489E-04  0.5038214E-02  0.2154499E-02
  0.3569997E+01  0.5117517E+01  0.5117517E+01  0.9932905E+01  0.4966453E+01  0.1939244E+00  0.5153741E+01  0.3306760E-01  0.2933859E+01  0.4151263E-01  0.3683129E+01  0.9680295E-01  0.4294328E+01  0.4825758E-01  0.4281560E+01  0.9895363E-01  0.4389735E+01  0.9868928E-01  0.4378008E+01  0.4946616E-01  0.3753571E+01  0.5539460E-01  0.4203431E+01  0.1106630E+00  0.4198644E+01  0.4240057E-01  0.3217422E+01  0.1786527E+00  0.4518816E+01  0.1167673E+00  0.4430246E+01  0.3657898E-01  0.2775670E+01  0.4688218E-01  0.3557494E+01  0.1008819E+00  0.3827541E+01  0.4103512E-01  0.3113810E+01  0.1193481E+00  0.4528162E+01  0.5424189E-01  0.4115960E+01  0.5411696E-01  0.4106480E+01  0.1188201E+00  0.4508130E+01  0.9255039E+01  0.9255039E+01  0.2188793E+00  0.1163389E+02  0.4588240E-01  0.8141657E+01  0.4728255E-01  0.8390107E+01  0.1028615E+00  0.9126191E+01  0.4850199E-01  0.8606491E+01  0.1066881E+00  0.9465698E+01  0.1043907E+00  0.9261867E+01  0.3627507E-01  0.5505220E+01  0.4986370E-01  0.7567472E+01  0.9898351E-01  0.7511028E+01  0.4953267E-01  0.7517235E+01  0.1439668E+00  0.7282952E+01  0.1183095E+00  0.8977513E+01  0.5327623E-01  0.8085369E+01  0.5902890E-01  0.8958412E+01  0.1188135E+00  0.9015758E+01  0.5599236E-01  0.8497577E+01  0.1270687E+00  0.9642171E+01  0.6054026E-01  0.9187781E+01  0.6369253E-01  0.9666181E+01  0.1372268E+00  0.1041299E+02  0.3227064E-01  0.3227064E-01  0.4866243E-01  0.1624576E+00  0.1443833E+00  0.4820183E+00  0.9722739E-01  0.1622949E+00  0.6727202E-01  0.2245851E+00  0.2315304E+00  0.3864777E+00  0.1641133E+00  0.2739430E+00  0.2789989E-02  0.7966154E-02  0.5317783E-02  0.1518367E-01  0.2851403E-01  0.4070753E-01  0.1943697E+00  0.5549767E+00  0.5507898E-01  0.5242167E-01  0.3057968E+00  0.4365653E+00  0.4531318E-01  0.1293810E+00  0.2089988E+00  0.5967465E+00  0.1058370E+00  0.1510962E+00  0.7423083E-01  0.2119485E+00  0.3269962E+00  0.4668301E+00  0.1271368E+00  0.3630089E+00  0.2119500E+00  0.6051730E+00  0.3172012E+00  0.4528465E+00  0.9332126E-04  0.9332126E-04  0.2333022E-04  0.2333022E-04  0.1505025E-01  0.7525126E-02  0.3074041E-02  0.3074041E-02  0.8965535E-03  0.4482768E-03  0.1559242E-01  0.7796209E-02  0.7679001E-02  0.6567566E-02  0.2538119E-01  0.2170759E-01  0.4141231E-01  0.1770921E-01  0.5599268E-03  0.4788848E-03  0.1076913E+00  0.3070147E-01  0.7356825E-02  0.3146010E-02  0.1666442E-04  0.1425247E-04  0.1399812E-03  0.1197208E-03  0.2350235E-01  0.1005035E-01  0.2521907E-03  0.2156894E-03  0.6225861E-02  0.2662375E-02  0.8821092E-03  0.7544354E-03  0.1622007E-03  0.1387243E-03  0.1273056E-01  0.5443990E-02  0.0000000E+00  0.0000000E+00  0.6578050E-02  0.3289025E-02  0.3227350E-02  0.3227350E-02  0.4999365E-04  0.2499683E-04  0.7636799E-02  0.3818399E-02  0.8171168E-02  0.6988498E-02  0.4650020E-01  0.3976990E-01  0.6332830E-01  0.2708118E-01  0.1217623E-02  0.1041388E-02  0.1578331E+00  0.4499630E-01  0.6574676E-02  0.2811539E-02  0.3666180E-04  0.3135548E-04  0.7221242E-04  0.6176063E-04  0.5452598E-02  0.2331703E-02
  0.3599997E+01  0.5276301E+01  0.5276301E+01  0.1029448E+02  0.5147239E+01  0.1965330E+00  0.5223067E+01  0.3579038E-01  0.3175433E+01  0.4412403E-01  0.3914820E+01  0.9993757E-01  0.4433384E+01  0.4993555E-01  0.4430435E+01  0.1016739E+00  0.4510410E+01  0.1020332E+00  0.4526348E+01  0.5270680E-01  0.3999476E+01  0.5673605E-01  0.4305222E+01  0.1147743E+00  0.4354629E+01  0.4634384E-01  0.3516644E+01  0.1841796E+00  0.4658613E+01  0.1202608E+00  0.4562791E+01  0.3933928E-01  0.2985126E+01  0.5017692E-01  0.3807504E+01  0.1037335E+00  0.3935732E+01  0.4238790E-01  0.3216461E+01  0.1225638E+00  0.4650167E+01  0.5549880E-01  0.4211337E+01  0.5751193E-01  0.4364096E+01  0.1222885E+00  0.4639721E+01  0.9579871E+01  0.9579871E+01  0.2227723E+00  0.1184081E+02  0.4808535E-01  0.8532560E+01  0.4893610E-01  0.8683523E+01  0.1062965E+00  0.9430952E+01  0.5024961E-01  0.8916601E+01  0.1098380E+00  0.9745166E+01  0.1075159E+00  0.9539145E+01  0.3907955E-01  0.5930837E+01  0.5238894E-01  0.7950710E+01  0.1027537E+00  0.7797120E+01  0.5123337E-01  0.7775339E+01  0.1497599E+00  0.7576015E+01  0.1217729E+00  0.9240325E+01  0.5563048E-01  0.8442657E+01  0.6073640E-01  0.9217548E+01  0.1226836E+00  0.9309424E+01  0.5810741E-01  0.8818563E+01  0.1307332E+00  0.9920243E+01  0.6206914E-01  0.9419810E+01  0.6538168E-01  0.9922531E+01  0.1411120E+00  0.1070781E+02  0.3545802E-01  0.3545802E-01  0.5128774E-01  0.1712221E+00  0.1463754E+00  0.4886687E+00  0.1015741E+00  0.1695506E+00  0.6889033E-01  0.2299877E+00  0.2341746E+00  0.3908916E+00  0.1674199E+00  0.2794624E+00  0.3454883E-02  0.9864601E-02  0.6359044E-02  0.1815675E-01  0.3090705E-01  0.4412388E-01  0.1979937E+00  0.5653242E+00  0.5801474E-01  0.5521579E-01  0.3092521E+00  0.4414980E+00  0.4794343E-01  0.1368911E+00  0.2137828E+00  0.6104063E+00  0.1113833E+00  0.1590142E+00  0.7764352E-01  0.2216927E+00  0.3307003E+00  0.4721183E+00  0.1301344E+00  0.3715681E+00  0.2158405E+00  0.6162813E+00  0.3213177E+00  0.4587234E+00  0.1710877E-03  0.1710877E-03  0.3777273E-04  0.3777273E-04  0.1597124E-01  0.7985621E-02  0.3520654E-02  0.3520654E-02  0.1172076E-02  0.5860381E-03  0.1609570E-01  0.8047848E-02  0.8628874E-02  0.7379957E-02  0.2794198E-01  0.2389774E-01  0.4364867E-01  0.1866555E-01  0.6710248E-03  0.5739029E-03  0.1135428E+00  0.3236965E-01  0.8282251E-02  0.3541752E-02  0.2999595E-04  0.2565443E-04  0.1799760E-03  0.1539268E-03  0.2461664E-01  0.1052685E-01  0.3488460E-03  0.2983551E-03  0.7117951E-02  0.3043860E-02  0.1017650E-02  0.8703584E-03  0.2244147E-03  0.1919336E-03  0.1437701E-01  0.6148064E-02  0.0000000E+00  0.0000000E+00  0.7175753E-02  0.3587877E-02  0.3408438E-02  0.3408438E-02  0.7887832E-04  0.3943916E-04  0.7994533E-02  0.3997266E-02  0.9439889E-02  0.8073589E-02  0.5001416E-01  0.4277526E-01  0.6684113E-01  0.2858338E-01  0.1484255E-02  0.1269429E-02  0.1628980E+00  0.4644024E-01  0.7546774E-02  0.3227239E-02  0.6221386E-04  0.5320922E-04  0.1155398E-03  0.9881692E-04  0.5890314E-02  0.2518884E-02
  0.3629997E+01  0.5437594E+01  0.5437594E+01  0.1065575E+02  0.5327875E+01  0.1993301E+00  0.5297403E+01  0.3857210E-01  0.3422236E+01  0.4674617E-01  0.4147464E+01  0.1031129E+00  0.4574249E+01  0.5161032E-01  0.4579026E+01  0.1044667E+00  0.4634302E+01  0.1054119E+00  0.4676235E+01  0.5587771E-01  0.4240090E+01  0.5812788E-01  0.4410836E+01  0.1189152E+00  0.4511738E+01  0.5036156E-01  0.3821515E+01  0.1897003E+00  0.4798251E+01  0.1238027E+00  0.4697174E+01  0.4213876E-01  0.3197555E+01  0.5346836E-01  0.4057264E+01  0.1066122E+00  0.4044950E+01  0.4377494E-01  0.3321712E+01  0.1258257E+00  0.4773926E+01  0.5676499E-01  0.4307417E+01  0.6090976E-01  0.4621928E+01  0.1258593E+00  0.4775201E+01  0.9913519E+01  0.9913519E+01  0.2266677E+00  0.1204786E+02  0.5034347E-01  0.8933256E+01  0.5065904E-01  0.8989252E+01  0.1097924E+00  0.9741124E+01  0.5202772E-01  0.9232120E+01  0.1130510E+00  0.1003023E+02  0.1107056E+00  0.9822145E+01  0.4200031E-01  0.6374100E+01  0.5487992E-01  0.8328750E+01  0.1065984E+00  0.8088859E+01  0.5300492E-01  0.8044194E+01  0.1557415E+00  0.7878607E+01  0.1253159E+00  0.9509174E+01  0.5803741E-01  0.8807941E+01  0.6249240E-01  0.9484043E+01  0.1265920E+00  0.9605997E+01  0.6024494E-01  0.9142962E+01  0.1344605E+00  0.1020307E+02  0.6362385E-01  0.9655758E+01  0.6713372E-01  0.1018843E+02  0.1450403E+00  0.1100589E+02  0.3876317E-01  0.3876317E-01  0.5408207E-01  0.1805509E+00  0.1481192E+00  0.4944901E+00  0.1061568E+00  0.1772002E+00  0.7061740E-01  0.2357535E+00  0.2369956E+00  0.3956004E+00  0.1707729E+00  0.2850593E+00  0.4219276E-02  0.1204714E-01  0.7436913E-02  0.2123435E-01  0.3336560E-01  0.4763378E-01  0.2007921E+00  0.5733142E+00  0.6109093E-01  0.5814357E-01  0.3128973E+00  0.4467021E+00  0.5075303E-01  0.1449133E+00  0.2180377E+00  0.6225551E+00  0.1170447E+00  0.1670967E+00  0.8124781E-01  0.2319839E+00  0.3346487E+00  0.4777551E+00  0.1331507E+00  0.3801802E+00  0.2192059E+00  0.6258903E+00  0.3256862E+00  0.4649600E+00  0.2577420E-03  0.2577420E-03  0.5888148E-04  0.5888148E-04  0.1692666E-01  0.8463332E-02  0.3995036E-02  0.3995036E-02  0.1446484E-02  0.7232422E-03  0.1659229E-01  0.8296146E-02  0.9697619E-02  0.8294015E-02  0.3068267E-01  0.2624176E-01  0.4597723E-01  0.1966132E-01  0.8165645E-03  0.6983776E-03  0.1192976E+00  0.3401029E-01  0.9269891E-02  0.3964098E-02  0.4888231E-04  0.4180724E-04  0.2377458E-03  0.2033352E-03  0.2575094E-01  0.1101191E-01  0.4566078E-03  0.3905198E-03  0.8046709E-02  0.3441027E-02  0.1128747E-02  0.9653762E-03  0.2988496E-03  0.2555950E-03  0.1629899E-01  0.6969960E-02  0.0000000E+00  0.0000000E+00  0.7884539E-02  0.3942269E-02  0.3573972E-02  0.3573972E-02  0.1199835E-03  0.5999173E-04  0.8375596E-02  0.4187798E-02  0.1080748E-01  0.9243241E-02  0.5359032E-01  0.4583382E-01  0.7052730E-01  0.3015970E-01  0.1769773E-02  0.1513622E-02  0.1680385E+00  0.4790571E-01  0.8597741E-02  0.3676666E-02  0.1022082E-03  0.8741494E-04  0.1733100E-03  0.1482257E-03  0.6380253E-02  0.2728398E-02
  0.3659997E+01  0.5601630E+01  0.5601630E+01  0.1101652E+02  0.5508261E+01  0.2023471E+00  0.5377583E+01  0.4137998E-01  0.3671360E+01  0.4934532E-01  0.4378069E+01  0.1063115E+00  0.4716143E+01  0.5329164E-01  0.4728198E+01  0.1073064E+00  0.4760277E+01  0.1088226E+00  0.4827537E+01  0.5899324E-01  0.4476501E+01  0.5957107E-01  0.4520348E+01  0.1230854E+00  0.4669960E+01  0.5441028E-01  0.4128738E+01  0.1952374E+00  0.4938307E+01  0.1274053E+00  0.4833859E+01  0.4495490E-01  0.3411248E+01  0.5676637E-01  0.4307522E+01  0.1094985E+00  0.4154460E+01  0.4522103E-01  0.3431444E+01  0.1291618E+00  0.4900498E+01  0.5805489E-01  0.4405296E+01  0.6428691E-01  0.4878192E+01  0.1295235E+00  0.4914224E+01  0.1025525E+02  0.1025525E+02  0.2305754E+00  0.1225556E+02  0.5264388E-01  0.9341455E+01  0.5246146E-01  0.9309086E+01  0.1133529E+00  0.1005702E+02  0.5383210E-01  0.9552299E+01  0.1163228E+00  0.1032052E+02  0.1139719E+00  0.1011194E+02  0.4502496E-01  0.6833130E+01  0.5732259E-01  0.8699458E+01  0.1105319E+00  0.8387341E+01  0.5485256E-01  0.8324599E+01  0.1619230E+00  0.8191316E+01  0.1289464E+00  0.9784656E+01  0.6050155E-01  0.9181907E+01  0.6429515E-01  0.9757634E+01  0.1305191E+00  0.9903995E+01  0.6241295E-01  0.9471986E+01  0.1382622E+00  0.1049155E+02  0.6520927E-01  0.9896365E+01  0.6894983E-01  0.1046405E+02  0.1490156E+00  0.1130755E+02  0.4220673E-01  0.4220673E-01  0.5698324E-01  0.1902364E+00  0.1495864E+00  0.4993884E+00  0.1109060E+00  0.1851276E+00  0.7237016E-01  0.2416050E+00  0.2399270E+00  0.4004937E+00  0.1741581E+00  0.2907101E+00  0.5098143E-02  0.1455654E-01  0.8663525E-02  0.2473665E-01  0.3591467E-01  0.5127292E-01  0.2029941E+00  0.5796016E+00  0.6427926E-01  0.6117808E-01  0.3167249E+00  0.4521665E+00  0.5382692E-01  0.1536900E+00  0.2216820E+00  0.6329606E+00  0.1228557E+00  0.1753926E+00  0.8512238E-01  0.2430468E+00  0.3389663E+00  0.4839190E+00  0.1360941E+00  0.3885845E+00  0.2219785E+00  0.6338071E+00  0.3302340E+00  0.4714525E+00  0.3532858E-03  0.3532858E-03  0.8998891E-04  0.8998891E-04  0.1791653E-01  0.8958266E-02  0.4499414E-02  0.4499414E-02  0.1754219E-02  0.8771095E-03  0.1713444E-01  0.8567219E-02  0.1085414E-01  0.9283145E-02  0.3328662E-01  0.2846882E-01  0.4835135E-01  0.2067657E-01  0.1024315E-02  0.8760591E-03  0.1255023E+00  0.3577917E-01  0.1034640E-01  0.4424446E-02  0.1055411E-03  0.9026541E-04  0.3099580E-03  0.2650957E-03  0.2692410E-01  0.1151359E-01  0.5921440E-03  0.5064389E-03  0.9041028E-02  0.3866229E-02  0.1222068E-02  0.1045190E-02  0.3966144E-03  0.3392097E-03  0.1817874E-01  0.7773802E-02  0.2221906E-05  0.2221906E-05  0.8568885E-02  0.4284442E-02  0.3761725E-02  0.3761725E-02  0.1710880E-03  0.8554402E-04  0.8803316E-02  0.4401658E-02  0.1231284E-01  0.1053072E-01  0.5711870E-01  0.4885152E-01  0.7429677E-01  0.3177164E-01  0.2139727E-02  0.1830030E-02  0.1734855E+00  0.4945860E-01  0.9795377E-02  0.4188813E-02  0.1688661E-03  0.1444249E-03  0.2410788E-03  0.2061858E-03  0.6919075E-02  0.2958815E-02
  0.3689997E+01  0.5768298E+01  0.5768298E+01  0.1137687E+02  0.5688437E+01  0.2055917E+00  0.5463810E+01  0.4419672E-01  0.3921270E+01  0.5193616E-01  0.4607937E+01  0.1095381E+00  0.4859278E+01  0.5499162E-01  0.4879025E+01  0.1102138E+00  0.4889253E+01  0.1122601E+00  0.4980030E+01  0.6204540E-01  0.4708104E+01  0.6107675E-01  0.4634601E+01  0.1272994E+00  0.4829842E+01  0.5851102E-01  0.4439909E+01  0.2007771E+00  0.5078428E+01  0.1310640E+00  0.4972674E+01  0.4779252E-01  0.3626572E+01  0.6003650E-01  0.4555664E+01  0.1124214E+00  0.4265357E+01  0.4671490E-01  0.3544801E+01  0.1325158E+00  0.5027752E+01  0.5934709E-01  0.4503351E+01  0.6764993E-01  0.5133383E+01  0.1332919E+00  0.5057199E+01  0.1060468E+02  0.1060468E+02  0.2345213E+00  0.1246529E+02  0.5499093E-01  0.9757930E+01  0.5433509E-01  0.9641555E+01  0.1169678E+00  0.1037775E+02  0.5566791E-01  0.9878057E+01  0.1196546E+00  0.1061612E+02  0.1173004E+00  0.1040726E+02  0.4817293E-01  0.7310876E+01  0.5971482E-01  0.9062510E+01  0.1145445E+00  0.8691822E+01  0.5677301E-01  0.8616052E+01  0.1682837E+00  0.8513093E+01  0.1326787E+00  0.1006787E+02  0.6301810E-01  0.9563827E+01  0.6615251E-01  0.1003951E+02  0.1344896E+00  0.1020528E+02  0.6460518E-01  0.9804685E+01  0.1421570E+00  0.1078710E+02  0.6682020E-01  0.1014085E+02  0.7084049E-01  0.1075098E+02  0.1530347E+00  0.1161252E+02  0.4557779E-01  0.4557779E-01  0.6004582E-01  0.2004607E+00  0.1508729E+00  0.5036834E+00  0.1157498E+00  0.1932132E+00  0.7421640E-01  0.2477686E+00  0.2430345E+00  0.4056807E+00  0.1775347E+00  0.2963463E+00  0.6115774E-02  0.1746214E-01  0.1001193E-01  0.2858671E-01  0.3856955E-01  0.5506312E-01  0.2047179E+00  0.5845235E+00  0.6747393E-01  0.6421863E-01  0.3206602E+00  0.4577847E+00  0.5714099E-01  0.1631526E+00  0.2246967E+00  0.6415681E+00  0.1290765E+00  0.1842736E+00  0.8921260E-01  0.2547254E+00  0.3436600E+00  0.4906199E+00  0.1390658E+00  0.3970694E+00  0.2242857E+00  0.6403946E+00  0.3350766E+00  0.4783660E+00  0.5110420E-03  0.5110420E-03  0.1555355E-03  0.1555355E-03  0.1892528E-01  0.9462642E-02  0.4980461E-02  0.4980461E-02  0.2079737E-02  0.1039869E-02  0.1767326E-01  0.8836628E-02  0.1212953E-01  0.1037394E-01  0.3604731E-01  0.3082993E-01  0.5089883E-01  0.2176595E-01  0.1278723E-02  0.1093644E-02  0.1318880E+00  0.3759965E-01  0.1143626E-01  0.4890506E-02  0.1721990E-03  0.1472755E-03  0.3955017E-03  0.3382580E-03  0.2805284E-01  0.1199628E-01  0.7554571E-03  0.6461146E-03  0.1009869E-01  0.4318517E-02  0.1332056E-02  0.1139259E-02  0.4999340E-03  0.4275751E-03  0.2015959E-01  0.8620879E-02  0.2221906E-05  0.2221906E-05  0.9303238E-02  0.4651619E-02  0.3950594E-02  0.3950594E-02  0.2466331E-03  0.1233165E-03  0.9208807E-02  0.4604403E-02  0.1396707E-01  0.1194552E-01  0.6072144E-01  0.5193280E-01  0.7807401E-01  0.3338690E-01  0.2575225E-02  0.2202495E-02  0.1790892E+00  0.5105614E-01  0.1104856E-01  0.4724711E-02  0.2510774E-03  0.2147372E-03  0.3410655E-03  0.2917008E-03  0.7484563E-02  0.3200635E-02
  0.3719997E+01  0.5937242E+01  0.5937242E+01  0.1173706E+02  0.5868530E+01  0.2090584E+00  0.5555942E+01  0.4705850E-01  0.4175176E+01  0.5449631E-01  0.4835081E+01  0.1127850E+00  0.5003317E+01  0.5669945E-01  0.5030549E+01  0.1131803E+00  0.5020852E+01  0.1157281E+00  0.5133878E+01  0.6502781E-01  0.4934413E+01  0.6262159E-01  0.4751827E+01  0.1315455E+00  0.4990943E+01  0.6262591E-01  0.4752154E+01  0.2063558E+00  0.5219532E+01  0.1347848E+00  0.5113842E+01  0.5065376E-01  0.3843687E+01  0.6330390E-01  0.4803599E+01  0.1153811E+00  0.4377649E+01  0.4827254E-01  0.3662997E+01  0.1359489E+00  0.5158009E+01  0.6065742E-01  0.4602780E+01  0.7098850E-01  0.5386719E+01  0.1371646E+00  0.5204134E+01  0.1096133E+02  0.1096133E+02  0.2385103E+00  0.1267732E+02  0.5737253E-01  0.1018054E+02  0.5627876E-01  0.9986451E+01  0.1206582E+00  0.1070517E+02  0.5753402E-01  0.1020919E+02  0.1230528E+00  0.1091762E+02  0.1207107E+00  0.1070983E+02  0.5140183E-01  0.7800906E+01  0.6206734E-01  0.9419536E+01  0.1186440E+00  0.9002901E+01  0.5876769E-01  0.8918771E+01  0.1748525E+00  0.8845389E+01  0.1364996E+00  0.1035780E+02  0.6559155E-01  0.9954382E+01  0.6806824E-01  0.1033025E+02  0.1385004E+00  0.1050963E+02  0.6681492E-01  0.1014004E+02  0.1461434E+00  0.1108959E+02  0.6845827E-01  0.1038944E+02  0.7279074E-01  0.1104696E+02  0.1571090E+00  0.1192168E+02  0.4897479E-01  0.4897479E-01  0.6329034E-01  0.2112924E+00  0.1519960E+00  0.5074329E+00  0.1206875E+00  0.2014553E+00  0.7608596E-01  0.2540101E+00  0.2463154E+00  0.4111573E+00  0.1809216E+00  0.3019999E+00  0.7270176E-02  0.2075827E-01  0.1140860E-01  0.3257456E-01  0.4123612E-01  0.5886998E-01  0.2059675E+00  0.5880914E+00  0.7076810E-01  0.6735387E-01  0.3247155E+00  0.4635742E+00  0.6069690E-01  0.1733056E+00  0.2273043E+00  0.6490136E+00  0.1356775E+00  0.1936975E+00  0.9361389E-01  0.2672923E+00  0.3486591E+00  0.4977568E+00  0.1420336E+00  0.4055431E+00  0.2262252E+00  0.6459322E+00  0.3401528E+00  0.4856130E+00  0.7265689E-03  0.7265689E-03  0.2388588E-03  0.2388588E-03  0.1991515E-01  0.9957576E-02  0.5440401E-02  0.5440401E-02  0.2430804E-02  0.1215402E-02  0.1816541E-01  0.9082706E-02  0.1344047E-01  0.1149514E-01  0.3862254E-01  0.3303243E-01  0.5350515E-01  0.2288049E-01  0.1588679E-02  0.1358738E-02  0.1384582E+00  0.3947272E-01  0.1248389E-01  0.5338507E-02  0.2977367E-03  0.2546433E-03  0.4977103E-03  0.4256732E-03  0.2916714E-01  0.1247279E-01  0.9298789E-03  0.7952912E-03  0.1128076E-01  0.4824008E-02  0.1429822E-02  0.1222874E-02  0.6232507E-03  0.5330433E-03  0.2232264E-01  0.9545863E-02  0.2221906E-05  0.2221906E-05  0.1003870E-01  0.5019350E-02  0.4132790E-02  0.4132790E-02  0.3366211E-03  0.1683105E-03  0.9674288E-02  0.4837144E-02  0.1572906E-01  0.1345248E-01  0.6428321E-01  0.5497905E-01  0.8210691E-01  0.3511150E-01  0.3021833E-02  0.2584462E-02  0.1846596E+00  0.5264419E-01  0.1240060E-01  0.5302890E-02  0.3666169E-03  0.3135539E-03  0.5010440E-03  0.4285245E-03  0.8111141E-02  0.3468580E-02
  0.3749997E+01  0.6108715E+01  0.6108715E+01  0.1209737E+02  0.6048684E+01  0.2127858E+00  0.5655001E+01  0.4992128E-01  0.4429171E+01  0.5704171E-01  0.5060916E+01  0.1160681E+00  0.5148962E+01  0.5841617E-01  0.5182862E+01  0.1162105E+00  0.5155274E+01  0.1192108E+00  0.5288374E+01  0.6793636E-01  0.5155118E+01  0.6422836E-01  0.4873751E+01  0.1358102E+00  0.5152748E+01  0.6674980E-01  0.5065081E+01  0.2119725E+00  0.5361602E+01  0.1385621E+00  0.5257155E+01  0.5350872E-01  0.4060326E+01  0.6655064E-01  0.5049968E+01  0.1183879E+00  0.4491729E+01  0.4988347E-01  0.3785237E+01  0.1394265E+00  0.5289951E+01  0.6199787E-01  0.4704496E+01  0.7431708E-01  0.5639297E+01  0.1411398E+00  0.5354955E+01  0.1132458E+02  0.1132458E+02  0.2425498E+00  0.1289203E+02  0.5980020E-01  0.1061132E+02  0.5828999E-01  0.1034334E+02  0.1244075E+00  0.1103782E+02  0.5944228E-01  0.1054780E+02  0.1265200E+00  0.1122524E+02  0.1241904E+00  0.1101855E+02  0.5472096E-01  0.8304626E+01  0.6438595E-01  0.9771416E+01  0.1228311E+00  0.9320625E+01  0.6084273E-01  0.9233685E+01  0.1815786E+00  0.9185648E+01  0.1404353E+00  0.1065645E+02  0.6822360E-01  0.1035383E+02  0.7003899E-01  0.1062934E+02  0.1425646E+00  0.1081803E+02  0.6905625E-01  0.1048019E+02  0.1502278E+00  0.1139952E+02  0.7013866E-01  0.1064447E+02  0.7480962E-01  0.1135335E+02  0.1612505E+00  0.1223595E+02  0.5250290E-01  0.5250290E-01  0.6670568E-01  0.2226944E+00  0.1529767E+00  0.5107069E+00  0.1258539E+00  0.2100792E+00  0.7807764E-01  0.2606592E+00  0.2497910E+00  0.4169589E+00  0.1844434E+00  0.3078786E+00  0.8667506E-02  0.2474801E-01  0.1288180E-01  0.3678095E-01  0.4403809E-01  0.6287017E-01  0.2069276E+00  0.5908326E+00  0.7413948E-01  0.7056259E-01  0.3290395E+00  0.4697473E+00  0.6448647E-01  0.1841259E+00  0.2295179E+00  0.6553341E+00  0.1426333E+00  0.2036277E+00  0.9832242E-01  0.2807364E+00  0.3539408E+00  0.5052971E+00  0.1449966E+00  0.4140033E+00  0.2277995E+00  0.6504274E+00  0.3453650E+00  0.4930540E+00  0.1070968E-02  0.1070968E-02  0.3299583E-03  0.3299583E-03  0.2102167E-01  0.1051083E-01  0.5947001E-02  0.5947001E-02  0.2804089E-02  0.1402044E-02  0.1868091E-01  0.9340454E-02  0.1487475E-01  0.1272182E-01  0.4118991E-01  0.3522820E-01  0.5632368E-01  0.2408579E-01  0.1927526E-02  0.1648542E-02  0.1450997E+00  0.4136613E-01  0.1362707E-01  0.5827364E-02  0.4121660E-03  0.3525104E-03  0.6243603E-03  0.5339923E-03  0.3024033E-01  0.1293172E-01  0.1137631E-02  0.9729743E-03  0.1249614E-01  0.5343745E-02  0.1550916E-02  0.1326442E-02  0.8098962E-03  0.6926743E-03  0.2443015E-01  0.1044710E-01  0.6665868E-05  0.6665868E-05  0.1085859E-01  0.5429296E-02  0.4323876E-02  0.4323876E-02  0.4588279E-03  0.2294139E-03  0.1015199E-01  0.5075997E-02  0.1781420E-01  0.1523583E-01  0.6781051E-01  0.5799581E-01  0.8606196E-01  0.3680281E-01  0.3559540E-02  0.3044343E-02  0.1905922E+00  0.5433549E-01  0.1383930E-01  0.5918120E-02  0.5010431E-03  0.4285237E-03  0.6643558E-03  0.5681990E-03  0.8792156E-02  0.3759804E-02
  0.3779997E+01  0.6282487E+01  0.6282487E+01  0.1245830E+02  0.6229150E+01  0.2167782E+00  0.5761102E+01  0.5277317E-01  0.4682199E+01  0.5956062E-01  0.5284402E+01  0.1193887E+00  0.5296268E+01  0.6014519E-01  0.5336266E+01  0.1193102E+00  0.5292781E+01  0.1227078E+00  0.5443507E+01  0.7078522E-01  0.5371294E+01  0.6590157E-01  0.5000717E+01  0.1400880E+00  0.5315051E+01  0.7087205E-01  0.5377884E+01  0.2176255E+00  0.5504587E+01  0.1423980E+00  0.5402695E+01  0.5638671E-01  0.4278712E+01  0.6978565E-01  0.5295445E+01  0.1214345E+00  0.4607322E+01  0.5156849E-01  0.3913099E+01  0.1429714E+00  0.5424448E+01  0.6334715E-01  0.4806881E+01  0.7763617E-01  0.5891156E+01  0.1452204E+00  0.5509775E+01  0.1169411E+02  0.1169411E+02  0.2466660E+00  0.1311081E+02  0.6225693E-01  0.1104725E+02  0.6036342E-01  0.1071126E+02  0.1282226E+00  0.1137631E+02  0.6138336E-01  0.1089224E+02  0.1300403E+00  0.1153758E+02  0.1277402E+00  0.1133351E+02  0.5814034E-01  0.8823564E+01  0.6667352E-01  0.1011858E+02  0.1271204E+00  0.9646100E+01  0.6300329E-01  0.9561579E+01  0.1884985E+00  0.9535711E+01  0.1444795E+00  0.1096333E+02  0.7090396E-01  0.1076061E+02  0.7207856E-01  0.1093887E+02  0.1466780E+00  0.1113016E+02  0.7133324E-01  0.1082576E+02  0.1544043E+00  0.1171644E+02  0.7184798E-01  0.1090388E+02  0.7690528E-01  0.1167139E+02  0.1654467E+00  0.1255437E+02  0.5608625E-01  0.5608625E-01  0.7041140E-01  0.2350658E+00  0.1538852E+00  0.5137398E+00  0.1310560E+00  0.2187628E+00  0.8003505E-01  0.2671939E+00  0.2533789E+00  0.4229479E+00  0.1881110E+00  0.3140007E+00  0.1027382E-01  0.2933445E-01  0.1451941E-01  0.4145674E-01  0.4690897E-01  0.6696873E-01  0.2077122E+00  0.5930731E+00  0.7759535E-01  0.7385173E-01  0.3334307E+00  0.4760163E+00  0.6860967E-01  0.1958987E+00  0.2314157E+00  0.6607529E+00  0.1500870E+00  0.2142689E+00  0.1033932E+00  0.2952148E+00  0.3596338E+00  0.5134246E+00  0.1479893E+00  0.4225482E+00  0.2291839E+00  0.6543801E+00  0.3507556E+00  0.5007498E+00  0.1384259E-02  0.1384259E-02  0.4654962E-03  0.4654962E-03  0.2210041E-01  0.1105021E-01  0.6454716E-02  0.6454716E-02  0.3199603E-02  0.1599801E-02  0.1919306E-01  0.9596528E-02  0.1634233E-01  0.1397699E-01  0.4358092E-01  0.3727315E-01  0.5918996E-01  0.2531150E-01  0.2349698E-02  0.2009609E-02  0.1519532E+00  0.4331999E-01  0.1481579E-01  0.6335699E-02  0.6543556E-03  0.5596463E-03  0.7865607E-03  0.6727164E-03  0.3133242E-01  0.1339873E-01  0.1372044E-02  0.1173459E-02  0.1377931E-01  0.5892469E-02  0.1662013E-02  0.1421458E-02  0.1034314E-02  0.8846102E-03  0.2651986E-01  0.1134073E-01  0.2221920E-04  0.2221920E-04  0.1168293E-01  0.5841464E-02  0.4560514E-02  0.4560514E-02  0.6076989E-03  0.3038495E-03  0.1067971E-01  0.5339853E-02  0.1993499E-01  0.1704966E-01  0.7126126E-01  0.6094712E-01  0.9028695E-01  0.3860955E-01  0.4173902E-02  0.3569785E-02  0.1968601E+00  0.5612242E-01  0.1536022E-01  0.6568518E-02  0.6565779E-03  0.5615469E-03  0.8709947E-03  0.7449297E-03  0.9522057E-02  0.4071932E-02
  0.3809997E+01  0.6458720E+01  0.6458720E+01  0.1281986E+02  0.6409928E+01  0.2210416E+00  0.5874408E+01  0.5563756E-01  0.4936336E+01  0.6202876E-01  0.5503383E+01  0.1227548E+00  0.5445595E+01  0.6189348E-01  0.5491380E+01  0.1224670E+00  0.5432826E+01  0.1262353E+00  0.5599992E+01  0.7357567E-01  0.5583038E+01  0.6762991E-01  0.5131866E+01  0.1444047E+00  0.5478829E+01  0.7496548E-01  0.5688500E+01  0.2233547E+00  0.5649500E+01  0.1462858E+00  0.5550199E+01  0.5925727E-01  0.4496535E+01  0.7300054E-01  0.5539396E+01  0.1245513E+00  0.4725576E+01  0.5332097E-01  0.4046080E+01  0.1465832E+00  0.5561483E+01  0.6471079E-01  0.4910357E+01  0.8091754E-01  0.6140151E+01  0.1493829E+00  0.5667706E+01  0.1206941E+02  0.1206941E+02  0.2508501E+00  0.1333320E+02  0.6474371E-01  0.1148852E+02  0.6249356E-01  0.1108924E+02  0.1321007E+00  0.1172038E+02  0.6336687E-01  0.1124421E+02  0.1336281E+00  0.1185590E+02  0.1313518E+00  0.1165394E+02  0.6164659E-01  0.9355683E+01  0.6893742E-01  0.1046216E+02  0.1315126E+00  0.9979393E+01  0.6523053E-01  0.9899593E+01  0.1955736E+00  0.9893623E+01  0.1486253E+00  0.1127792E+02  0.7364523E-01  0.1117663E+02  0.7417714E-01  0.1125736E+02  0.1508500E+00  0.1144674E+02  0.7363272E-01  0.1117473E+02  0.1586806E+00  0.1204094E+02  0.7360251E-01  0.1117015E+02  0.7905839E-01  0.1199815E+02  0.1697087E+00  0.1287777E+02  0.5964764E-01  0.5964764E-01  0.7430135E-01  0.2480522E+00  0.1547671E+00  0.5166839E+00  0.1364982E+00  0.2278470E+00  0.8209288E-01  0.2740639E+00  0.2572132E+00  0.4293482E+00  0.1918397E+00  0.3202246E+00  0.1208346E-01  0.3450145E-01  0.1619528E-01  0.4624179E-01  0.4984009E-01  0.7115329E-01  0.2082900E+00  0.5947226E+00  0.8107585E-01  0.7716431E-01  0.3379963E+00  0.4825343E+00  0.7298103E-01  0.2083800E+00  0.2330184E+00  0.6653289E+00  0.1579725E+00  0.2255264E+00  0.1086001E+00  0.3100819E+00  0.3656083E+00  0.5219541E+00  0.1509444E+00  0.4309857E+00  0.2303725E+00  0.6577741E+00  0.3563713E+00  0.5087669E+00  0.1701994E-02  0.1701994E-02  0.6321460E-03  0.6321460E-03  0.2324248E-01  0.1162124E-01  0.7012424E-02  0.7012424E-02  0.3588444E-02  0.1794222E-02  0.1965633E-01  0.9828164E-02  0.1780770E-01  0.1523027E-01  0.4607827E-01  0.3940905E-01  0.6216066E-01  0.2658186E-01  0.2860747E-02  0.2446692E-02  0.1592133E+00  0.4538975E-01  0.1594010E-01  0.6816488E-02  0.9509849E-03  0.8133424E-03  0.9720920E-03  0.8313945E-03  0.3236228E-01  0.1383913E-01  0.1624233E-02  0.1389147E-02  0.1509582E-01  0.6455450E-02  0.1775331E-02  0.1518375E-02  0.1272060E-02  0.1087946E-02  0.2864514E-01  0.1224957E-01  0.3555079E-04  0.3555079E-04  0.1254837E-01  0.6274183E-02  0.4744932E-02  0.4744932E-02  0.7787883E-03  0.3893941E-03  0.1127741E-01  0.5638707E-02  0.2225788E-01  0.1903635E-01  0.7464420E-01  0.6384043E-01  0.9453297E-01  0.4042528E-01  0.4822706E-02  0.4124683E-02  0.2029760E+00  0.5786597E-01  0.1708000E-01  0.7303948E-02  0.7987806E-03  0.6831675E-03  0.1124292E-02  0.9615655E-03  0.1037528E-01  0.4436797E-02
  0.3839997E+01  0.6637408E+01  0.6637408E+01  0.1318250E+02  0.6591249E+01  0.2255922E+00  0.5995343E+01  0.5851385E-01  0.5191529E+01  0.6445839E-01  0.5718947E+01  0.1261798E+00  0.5597530E+01  0.6364807E-01  0.5647052E+01  0.1257031E+00  0.5576384E+01  0.1297932E+00  0.5757826E+01  0.7631468E-01  0.5790879E+01  0.6941719E-01  0.5267488E+01  0.1487395E+00  0.5643296E+01  0.7899390E-01  0.5994183E+01  0.2291655E+00  0.5796477E+01  0.1502332E+00  0.5699966E+01  0.6213094E-01  0.4714593E+01  0.7617421E-01  0.5780219E+01  0.1277200E+00  0.4845798E+01  0.5514560E-01  0.4184536E+01  0.1502538E+00  0.5700749E+01  0.6609791E-01  0.5015614E+01  0.8414625E-01  0.6385151E+01  0.1536485E+00  0.5829546E+01  0.1245024E+02  0.1245024E+02  0.2551353E+00  0.1356097E+02  0.6726654E-01  0.1193619E+02  0.6467370E-01  0.1147610E+02  0.1360645E+00  0.1207206E+02  0.6539117E-01  0.1160341E+02  0.1372834E+00  0.1218021E+02  0.1350270E+00  0.1198002E+02  0.6522015E-01  0.9898017E+01  0.7119063E-01  0.1080412E+02  0.1360057E+00  0.1032034E+02  0.6753287E-01  0.1024900E+02  0.2027956E+00  0.1025897E+02  0.1528912E+00  0.1160163E+02  0.7642550E-01  0.1159857E+02  0.7633313E-01  0.1158456E+02  0.1550936E+00  0.1176875E+02  0.7597025E-01  0.1152949E+02  0.1630440E+00  0.1237204E+02  0.7539545E-01  0.1144225E+02  0.8127365E-01  0.1233435E+02  0.1740295E+00  0.1320564E+02  0.6313447E-01  0.6313447E-01  0.7848787E-01  0.2620288E+00  0.1555877E+00  0.5194235E+00  0.1420869E+00  0.2371759E+00  0.8414045E-01  0.2808996E+00  0.2611889E+00  0.4359846E+00  0.1957322E+00  0.3267222E+00  0.1416797E-01  0.4045329E-01  0.1796132E-01  0.5128431E-01  0.5292260E-01  0.7555397E-01  0.2087748E+00  0.5961069E+00  0.8472208E-01  0.8063462E-01  0.3428130E+00  0.4894107E+00  0.7773899E-01  0.2219652E+00  0.2344473E+00  0.6694089E+00  0.1661064E+00  0.2371387E+00  0.1141784E+00  0.3260095E+00  0.3717643E+00  0.5307425E+00  0.1539001E+00  0.4394252E+00  0.2314714E+00  0.6609116E+00  0.3621557E+00  0.5170250E+00  0.2168594E-02  0.2168594E-02  0.8065695E-03  0.8065695E-03  0.2445566E-01  0.1222783E-01  0.7522356E-02  0.7522356E-02  0.4015055E-02  0.2007527E-02  0.2017404E-01  0.1008702E-01  0.1940084E-01  0.1659282E-01  0.4840467E-01  0.4139874E-01  0.6513139E-01  0.2785224E-01  0.3426231E-02  0.2930328E-02  0.1666311E+00  0.4750448E-01  0.1716992E-01  0.7342401E-02  0.1306500E-02  0.1117401E-02  0.1225395E-02  0.1048035E-02  0.3337881E-01  0.1427383E-01  0.1829765E-02  0.1564930E-02  0.1655563E-01  0.7079712E-02  0.1949753E-02  0.1667551E-02  0.1562028E-02  0.1335945E-02  0.3068598E-01  0.1312229E-01  0.5332634E-04  0.5332634E-04  0.1340603E-01  0.6703013E-02  0.4946014E-02  0.4946014E-02  0.9865391E-03  0.4932695E-03  0.1185957E-01  0.5929783E-02  0.2473644E-01  0.2115617E-01  0.7800701E-01  0.6671651E-01  0.9893471E-01  0.4230760E-01  0.5513734E-02  0.4715693E-02  0.2095916E+00  0.5975200E-01  0.1890421E-01  0.8084035E-02  0.9920874E-03  0.8484958E-03  0.1400922E-02  0.1198157E-02  0.1126850E-01  0.4818768E-02
  0.3869997E+01  0.6818492E+01  0.6818492E+01  0.1354638E+02  0.6773189E+01  0.2304402E+00  0.6124186E+01  0.6139979E-01  0.5447579E+01  0.6683924E-01  0.5930183E+01  0.1296437E+00  0.5751194E+01  0.6543018E-01  0.5805167E+01  0.1290075E+00  0.5722969E+01  0.1333830E+00  0.5917077E+01  0.7899228E-01  0.5994059E+01  0.7126462E-01  0.5407674E+01  0.1530870E+00  0.5808243E+01  0.8297329E-01  0.6296144E+01  0.2350436E+00  0.5945157E+01  0.1542397E+00  0.5851975E+01  0.6501297E-01  0.4933287E+01  0.7931772E-01  0.6018754E+01  0.1309762E+00  0.4969339E+01  0.5704850E-01  0.4328930E+01  0.1539824E+00  0.5842216E+01  0.6751321E-01  0.5123009E+01  0.8732006E-01  0.6625984E+01  0.1580006E+00  0.5994668E+01  0.1283617E+02  0.1283617E+02  0.2595125E+00  0.1379363E+02  0.6981347E-01  0.1238813E+02  0.6688989E-01  0.1186936E+02  0.1400941E+00  0.1242958E+02  0.6747126E-01  0.1197252E+02  0.1410017E+00  0.1251011E+02  0.1387852E+00  0.1231345E+02  0.6887631E-01  0.1045289E+02  0.7343568E-01  0.1114483E+02  0.1405970E+00  0.1066873E+02  0.6992074E-01  0.1061139E+02  0.2101519E+00  0.1063111E+02  0.1572551E+00  0.1193277E+02  0.7924822E-01  0.1202696E+02  0.7855162E-01  0.1192124E+02  0.1593969E+00  0.1209529E+02  0.7834018E-01  0.1188915E+02  0.1675185E+00  0.1271157E+02  0.7723823E-01  0.1172192E+02  0.8355930E-01  0.1268123E+02  0.1784194E+00  0.1353875E+02  0.6667257E-01  0.6667257E-01  0.8287549E-01  0.2766767E+00  0.1563787E+00  0.5220643E+00  0.1478695E+00  0.2468284E+00  0.8621033E-01  0.2878098E+00  0.2654442E+00  0.4430877E+00  0.1997198E+00  0.3333785E+00  0.1651366E-01  0.4715084E-01  0.1979060E-01  0.5650739E-01  0.5612058E-01  0.8011951E-01  0.2091954E+00  0.5973080E+00  0.8857232E-01  0.8429911E-01  0.3476317E+00  0.4962900E+00  0.8290838E-01  0.2367252E+00  0.2357062E+00  0.6730034E+00  0.1746907E+00  0.2493939E+00  0.1201200E+00  0.3429741E+00  0.3781080E+00  0.5397989E+00  0.1568965E+00  0.4479806E+00  0.2324784E+00  0.6637868E+00  0.3681527E+00  0.5255866E+00  0.2668532E-02  0.2668532E-02  0.1014322E-02  0.1014322E-02  0.2555663E-01  0.1277832E-01  0.8016731E-02  0.8016731E-02  0.4419440E-02  0.2209720E-02  0.2071841E-01  0.1035921E-01  0.2089953E-01  0.1787460E-01  0.5081990E-01  0.4346439E-01  0.6832875E-01  0.2921953E-01  0.4077258E-02  0.3487128E-02  0.1742789E+00  0.4968479E-01  0.1845309E-01  0.7891122E-02  0.1794201E-02  0.1534514E-02  0.1527576E-02  0.1306480E-02  0.3440533E-01  0.1471281E-01  0.2084170E-02  0.1782514E-02  0.1803211E-01  0.7711099E-02  0.2127509E-02  0.1819580E-02  0.1918647E-02  0.1640948E-02  0.3276902E-01  0.1401307E-01  0.6665798E-04  0.6665798E-04  0.1427813E-01  0.7139067E-02  0.5152648E-02  0.5152648E-02  0.1233173E-02  0.6165867E-03  0.1248615E-01  0.6243074E-02  0.2740497E-01  0.2343846E-01  0.8107340E-01  0.6933909E-01  0.1033296E+00  0.4418701E-01  0.6303629E-02  0.5391262E-02  0.2164574E+00  0.6170935E-01  0.2090729E-01  0.8940616E-02  0.1210947E-02  0.1035678E-02  0.1746438E-02  0.1493664E-02  0.1230058E-01  0.5260115E-02
[truncated: 2,509,313 more chars]
