# Supplementary material for: Visualising reaction complexes in amine-based unloaded and CO2-loaded carbon capture solutions
Source: Nat Commun. 2026 Mar 12;17:3828. doi: 10.1038/s41467-026-70391-6 (PMC13121631; doi:10.1038/s41467-026-70391-6)
Supplement: Supplementary file 3 — Source Data [file 41467_2026_70391_MOESM3_ESM.zip › Source data/NaCarb130624box.EPSR.g03]

#    r              H1z-H2z                       H1z-O1z                       H1z-C1c                       H1z-C2c                       H1z-H1c                       H1z-N1c                       H1z-O1c                       H1z-H2c                       H1z-C3c                       H1z-O2c                       C2z-C2z                       C2z-H2z                       C2z-O1z                       C2z-C1c                       C2z-C2c                       C2z-H1c                       C2z-N1c                       C2z-O1c                       C2z-H2c                       C2z-C3c                       C2z-O2c                       H2z-H2z                       H2z-O1z                       H2z-C1c                       H2z-C2c                       H2z-H1c                       H2z-N1c                       H2z-O1c                       H2z-H2c                       H2z-C3c                       H2z-O2c                       O1z-O1z                       O1z-C1c                       O1z-C2c                       O1z-H1c                       O1z-N1c                       O1z-O1c                       O1z-H2c                       O1z-C3c                       O1z-O2c                       C1c-C1c                       C1c-C2c                       C1c-H1c                       C1c-N1c                       C1c-O1c                       C1c-H2c                       C1c-C3c                       C1c-O2c                       C2c-C2c                       C2c-H1c                       C2c-N1c                       C2c-O1c                       C2c-H2c                       C2c-C3c                       C2c-O2c                       H1c-H1c                       H1c-N1c                       H1c-O1c                       H1c-H2c                       H1c-C3c                       H1c-O2c                       N1c-N1c                       N1c-O1c                       N1c-H2c                       N1c-C3c                       N1c-O2c                       O1c-O1c                       O1c-H2c                       O1c-C3c                       O1c-O2c                       H2c-H2c                       H2c-C3c                       H2c-O2c                       C3c-C3c                       C3c-O2c                       O2c-O2c                   
  0.0000000E+00  0.0000000E+00  0.0000000E+00  0.0000000E+00  0.0000000E+00  0.0000000E+00  0.0000000E+00  0.0000000E+00  0.0000000E+00  0.0000000E+00  0.0000000E+00  0.0000000E+00  0.0000000E+00  0.0000000E+00  0.0000000E+00  0.0000000E+00  0.0000000E+00  0.0000000E+00  0.0000000E+00  0.0000000E+00  0.0000000E+00  0.0000000E+00  0.0000000E+00  0.0000000E+00  0.0000000E+00  0.0000000E+00  0.0000000E+00  0.0000000E+00  0.0000000E+00  0.0000000E+00  0.0000000E+00  0.0000000E+00  0.0000000E+00  0.0000000E+00  0.0000000E+00  0.0000000E+00  0.0000000E+00  0.0000000E+00  0.0000000E+00  0.0000000E+00  0.0000000E+00  0.0000000E+00  0.0000000E+00  0.0000000E+00  0.0000000E+00  0.0000000E+00  0.0000000E+00  0.0000000E+00  0.0000000E+00  0.0000000E+00  0.0000000E+00  0.0000000E+00  0.0000000E+00  0.0000000E+00  0.0000000E+00  0.0000000E+00  0.0000000E+00  0.0000000E+00  0.0000000E+00  0.0000000E+00  0.0000000E+00  0.0000000E+00  0.0000000E+00  0.0000000E+00  0.0000000E+00  0.0000000E+00  0.0000000E+00  0.0000000E+00  0.0000000E+00  0.0000000E+00  0.0000000E+00  0.0000000E+00  0.0000000E+00  0.0000000E+00  0.0000000E+00  0.0000000E+00  0.0000000E+00  0.0000000E+00  0.0000000E+00  0.0000000E+00  0.0000000E+00  0.0000000E+00  0.0000000E+00  0.0000000E+00  0.0000000E+00  0.0000000E+00  0.0000000E+00  0.0000000E+00  0.0000000E+00  0.0000000E+00  0.0000000E+00  0.0000000E+00  0.0000000E+00  0.0000000E+00  0.0000000E+00  0.0000000E+00  0.0000000E+00  0.0000000E+00  0.0000000E+00  0.0000000E+00  0.0000000E+00  0.0000000E+00  0.0000000E+00  0.0000000E+00  0.0000000E+00  0.0000000E+00  0.0000000E+00  0.0000000E+00  0.0000000E+00  0.0000000E+00  0.0000000E+00  0.0000000E+00  0.0000000E+00  0.0000000E+00  0.0000000E+00  0.0000000E+00  0.0000000E+00  0.0000000E+00  0.0000000E+00  0.0000000E+00  0.0000000E+00  0.0000000E+00  0.0000000E+00  0.0000000E+00  0.0000000E+00  0.0000000E+00  0.0000000E+00  0.0000000E+00  0.0000000E+00  0.0000000E+00  0.0000000E+00  0.0000000E+00  0.0000000E+00  0.0000000E+00  0.0000000E+00  0.0000000E+00  0.0000000E+00  0.0000000E+00  0.0000000E+00  0.0000000E+00  0.0000000E+00  0.0000000E+00  0.0000000E+00  0.0000000E+00  0.0000000E+00  0.0000000E+00  0.0000000E+00  0.0000000E+00  0.0000000E+00  0.0000000E+00  0.0000000E+00  0.0000000E+00  0.0000000E+00
  0.7500000E-02  0.0000000E+00  0.0000000E+00  0.0000000E+00  0.0000000E+00  0.0000000E+00  0.0000000E+00  0.0000000E+00  0.0000000E+00  0.0000000E+00  0.0000000E+00  0.0000000E+00  0.0000000E+00  0.0000000E+00  0.0000000E+00  0.0000000E+00  0.0000000E+00  0.0000000E+00  0.0000000E+00  0.0000000E+00  0.0000000E+00  0.0000000E+00  0.0000000E+00  0.0000000E+00  0.0000000E+00  0.0000000E+00  0.0000000E+00  0.0000000E+00  0.0000000E+00  0.0000000E+00  0.0000000E+00  0.0000000E+00  0.0000000E+00  0.0000000E+00  0.0000000E+00  0.0000000E+00  0.0000000E+00  0.0000000E+00  0.0000000E+00  0.0000000E+00  0.0000000E+00  0.0000000E+00  0.0000000E+00  0.0000000E+00  0.0000000E+00  0.0000000E+00  0.0000000E+00  0.0000000E+00  0.0000000E+00  0.0000000E+00  0.0000000E+00  0.0000000E+00  0.0000000E+00  0.0000000E+00  0.0000000E+00  0.0000000E+00  0.0000000E+00  0.0000000E+00  0.0000000E+00  0.0000000E+00  0.0000000E+00  0.0000000E+00  0.0000000E+00  0.0000000E+00  0.0000000E+00  0.0000000E+00  0.0000000E+00  0.0000000E+00  0.0000000E+00  0.0000000E+00  0.0000000E+00  0.0000000E+00  0.0000000E+00  0.0000000E+00  0.0000000E+00  0.0000000E+00  0.0000000E+00  0.0000000E+00  0.0000000E+00  0.0000000E+00  0.0000000E+00  0.0000000E+00  0.0000000E+00  0.0000000E+00  0.0000000E+00  0.0000000E+00  0.0000000E+00  0.0000000E+00  0.0000000E+00  0.0000000E+00  0.0000000E+00  0.0000000E+00  0.0000000E+00  0.0000000E+00  0.0000000E+00  0.0000000E+00  0.0000000E+00  0.0000000E+00  0.0000000E+00  0.0000000E+00  0.0000000E+00  0.0000000E+00  0.0000000E+00  0.0000000E+00  0.0000000E+00  0.0000000E+00  0.0000000E+00  0.0000000E+00  0.0000000E+00  0.0000000E+00  0.0000000E+00  0.0000000E+00  0.0000000E+00  0.0000000E+00  0.0000000E+00  0.0000000E+00  0.0000000E+00  0.0000000E+00  0.0000000E+00  0.0000000E+00  0.0000000E+00  0.0000000E+00  0.0000000E+00  0.0000000E+00  0.0000000E+00  0.0000000E+00  0.0000000E+00  0.0000000E+00  0.0000000E+00  0.0000000E+00  0.0000000E+00  0.0000000E+00  0.0000000E+00  0.0000000E+00  0.0000000E+00  0.0000000E+00  0.0000000E+00  0.0000000E+00  0.0000000E+00  0.0000000E+00  0.0000000E+00  0.0000000E+00  0.0000000E+00  0.0000000E+00  0.0000000E+00  0.0000000E+00  0.0000000E+00  0.0000000E+00  0.0000000E+00  0.0000000E+00  0.0000000E+00  0.0000000E+00  0.0000000E+00
  0.3000000E-01  0.0000000E+00  0.0000000E+00  0.0000000E+00  0.0000000E+00  0.0000000E+00  0.0000000E+00  0.0000000E+00  0.0000000E+00  0.0000000E+00  0.0000000E+00  0.0000000E+00  0.0000000E+00  0.0000000E+00  0.0000000E+00  0.0000000E+00  0.0000000E+00  0.0000000E+00  0.0000000E+00  0.0000000E+00  0.0000000E+00  0.0000000E+00  0.0000000E+00  0.0000000E+00  0.0000000E+00  0.0000000E+00  0.0000000E+00  0.0000000E+00  0.0000000E+00  0.0000000E+00  0.0000000E+00  0.0000000E+00  0.0000000E+00  0.0000000E+00  0.0000000E+00  0.0000000E+00  0.0000000E+00  0.0000000E+00  0.0000000E+00  0.0000000E+00  0.0000000E+00  0.0000000E+00  0.0000000E+00  0.0000000E+00  0.0000000E+00  0.0000000E+00  0.0000000E+00  0.0000000E+00  0.0000000E+00  0.0000000E+00  0.0000000E+00  0.0000000E+00  0.0000000E+00  0.0000000E+00  0.0000000E+00  0.0000000E+00  0.0000000E+00  0.0000000E+00  0.0000000E+00  0.0000000E+00  0.0000000E+00  0.0000000E+00  0.0000000E+00  0.0000000E+00  0.0000000E+00  0.0000000E+00  0.0000000E+00  0.0000000E+00  0.0000000E+00  0.0000000E+00  0.0000000E+00  0.0000000E+00  0.0000000E+00  0.0000000E+00  0.0000000E+00  0.0000000E+00  0.0000000E+00  0.0000000E+00  0.0000000E+00  0.0000000E+00  0.0000000E+00  0.0000000E+00  0.0000000E+00  0.0000000E+00  0.0000000E+00  0.0000000E+00  0.0000000E+00  0.0000000E+00  0.0000000E+00  0.0000000E+00  0.0000000E+00  0.0000000E+00  0.0000000E+00  0.0000000E+00  0.0000000E+00  0.0000000E+00  0.0000000E+00  0.0000000E+00  0.0000000E+00  0.0000000E+00  0.0000000E+00  0.0000000E+00  0.0000000E+00  0.0000000E+00  0.0000000E+00  0.0000000E+00  0.0000000E+00  0.0000000E+00  0.0000000E+00  0.0000000E+00  0.0000000E+00  0.0000000E+00  0.0000000E+00  0.0000000E+00  0.0000000E+00  0.0000000E+00  0.0000000E+00  0.0000000E+00  0.0000000E+00  0.0000000E+00  0.0000000E+00  0.0000000E+00  0.0000000E+00  0.0000000E+00  0.0000000E+00  0.0000000E+00  0.0000000E+00  0.0000000E+00  0.0000000E+00  0.0000000E+00  0.0000000E+00  0.0000000E+00  0.0000000E+00  0.0000000E+00  0.0000000E+00  0.0000000E+00  0.0000000E+00  0.0000000E+00  0.0000000E+00  0.0000000E+00  0.0000000E+00  0.0000000E+00  0.0000000E+00  0.0000000E+00  0.0000000E+00  0.0000000E+00  0.0000000E+00  0.0000000E+00  0.0000000E+00  0.0000000E+00  0.0000000E+00  0.0000000E+00  0.0000000E+00
  0.5999999E-01  0.0000000E+00  0.0000000E+00  0.0000000E+00  0.0000000E+00  0.0000000E+00  0.0000000E+00  0.0000000E+00  0.0000000E+00  0.0000000E+00  0.0000000E+00  0.0000000E+00  0.0000000E+00  0.0000000E+00  0.0000000E+00  0.0000000E+00  0.0000000E+00  0.0000000E+00  0.0000000E+00  0.0000000E+00  0.0000000E+00  0.0000000E+00  0.0000000E+00  0.0000000E+00  0.0000000E+00  0.0000000E+00  0.0000000E+00  0.0000000E+00  0.0000000E+00  0.0000000E+00  0.0000000E+00  0.0000000E+00  0.0000000E+00  0.0000000E+00  0.0000000E+00  0.0000000E+00  0.0000000E+00  0.0000000E+00  0.0000000E+00  0.0000000E+00  0.0000000E+00  0.0000000E+00  0.0000000E+00  0.0000000E+00  0.0000000E+00  0.0000000E+00  0.0000000E+00  0.0000000E+00  0.0000000E+00  0.0000000E+00  0.0000000E+00  0.0000000E+00  0.0000000E+00  0.0000000E+00  0.0000000E+00  0.0000000E+00  0.0000000E+00  0.0000000E+00  0.0000000E+00  0.0000000E+00  0.0000000E+00  0.0000000E+00  0.0000000E+00  0.0000000E+00  0.0000000E+00  0.0000000E+00  0.0000000E+00  0.0000000E+00  0.0000000E+00  0.0000000E+00  0.0000000E+00  0.0000000E+00  0.0000000E+00  0.0000000E+00  0.0000000E+00  0.0000000E+00  0.0000000E+00  0.0000000E+00  0.0000000E+00  0.0000000E+00  0.0000000E+00  0.0000000E+00  0.0000000E+00  0.0000000E+00  0.0000000E+00  0.0000000E+00  0.0000000E+00  0.0000000E+00  0.0000000E+00  0.0000000E+00  0.0000000E+00  0.0000000E+00  0.0000000E+00  0.0000000E+00  0.0000000E+00  0.0000000E+00  0.0000000E+00  0.0000000E+00  0.0000000E+00  0.0000000E+00  0.0000000E+00  0.0000000E+00  0.0000000E+00  0.0000000E+00  0.0000000E+00  0.0000000E+00  0.0000000E+00  0.0000000E+00  0.0000000E+00  0.0000000E+00  0.0000000E+00  0.0000000E+00  0.0000000E+00  0.0000000E+00  0.0000000E+00  0.0000000E+00  0.0000000E+00  0.0000000E+00  0.0000000E+00  0.0000000E+00  0.0000000E+00  0.0000000E+00  0.0000000E+00  0.0000000E+00  0.0000000E+00  0.0000000E+00  0.0000000E+00  0.0000000E+00  0.0000000E+00  0.0000000E+00  0.0000000E+00  0.0000000E+00  0.0000000E+00  0.0000000E+00  0.0000000E+00  0.0000000E+00  0.0000000E+00  0.0000000E+00  0.0000000E+00  0.0000000E+00  0.0000000E+00  0.0000000E+00  0.0000000E+00  0.0000000E+00  0.0000000E+00  0.0000000E+00  0.0000000E+00  0.0000000E+00  0.0000000E+00  0.0000000E+00  0.0000000E+00  0.0000000E+00  0.0000000E+00
  0.9000000E-01  0.0000000E+00  0.0000000E+00  0.0000000E+00  0.0000000E+00  0.0000000E+00  0.0000000E+00  0.0000000E+00  0.0000000E+00  0.0000000E+00  0.0000000E+00  0.0000000E+00  0.0000000E+00  0.0000000E+00  0.0000000E+00  0.0000000E+00  0.0000000E+00  0.0000000E+00  0.0000000E+00  0.0000000E+00  0.0000000E+00  0.0000000E+00  0.0000000E+00  0.0000000E+00  0.0000000E+00  0.0000000E+00  0.0000000E+00  0.0000000E+00  0.0000000E+00  0.0000000E+00  0.0000000E+00  0.0000000E+00  0.0000000E+00  0.0000000E+00  0.0000000E+00  0.0000000E+00  0.0000000E+00  0.0000000E+00  0.0000000E+00  0.0000000E+00  0.0000000E+00  0.0000000E+00  0.0000000E+00  0.0000000E+00  0.0000000E+00  0.0000000E+00  0.0000000E+00  0.0000000E+00  0.0000000E+00  0.0000000E+00  0.0000000E+00  0.0000000E+00  0.0000000E+00  0.0000000E+00  0.0000000E+00  0.0000000E+00  0.0000000E+00  0.0000000E+00  0.0000000E+00  0.0000000E+00  0.0000000E+00  0.0000000E+00  0.0000000E+00  0.0000000E+00  0.0000000E+00  0.0000000E+00  0.0000000E+00  0.0000000E+00  0.0000000E+00  0.0000000E+00  0.0000000E+00  0.0000000E+00  0.0000000E+00  0.0000000E+00  0.0000000E+00  0.0000000E+00  0.0000000E+00  0.0000000E+00  0.0000000E+00  0.0000000E+00  0.0000000E+00  0.0000000E+00  0.0000000E+00  0.0000000E+00  0.0000000E+00  0.0000000E+00  0.0000000E+00  0.0000000E+00  0.0000000E+00  0.0000000E+00  0.0000000E+00  0.0000000E+00  0.0000000E+00  0.0000000E+00  0.0000000E+00  0.0000000E+00  0.0000000E+00  0.0000000E+00  0.0000000E+00  0.0000000E+00  0.0000000E+00  0.0000000E+00  0.0000000E+00  0.0000000E+00  0.0000000E+00  0.0000000E+00  0.0000000E+00  0.0000000E+00  0.0000000E+00  0.0000000E+00  0.0000000E+00  0.0000000E+00  0.0000000E+00  0.0000000E+00  0.0000000E+00  0.0000000E+00  0.0000000E+00  0.0000000E+00  0.0000000E+00  0.0000000E+00  0.0000000E+00  0.0000000E+00  0.0000000E+00  0.0000000E+00  0.0000000E+00  0.0000000E+00  0.0000000E+00  0.0000000E+00  0.0000000E+00  0.0000000E+00  0.0000000E+00  0.0000000E+00  0.0000000E+00  0.0000000E+00  0.0000000E+00  0.0000000E+00  0.0000000E+00  0.0000000E+00  0.0000000E+00  0.0000000E+00  0.0000000E+00  0.0000000E+00  0.0000000E+00  0.0000000E+00  0.0000000E+00  0.0000000E+00  0.0000000E+00  0.0000000E+00  0.0000000E+00  0.0000000E+00  0.0000000E+00  0.0000000E+00  0.0000000E+00
  0.1200000E+00  0.0000000E+00  0.0000000E+00  0.0000000E+00  0.0000000E+00  0.0000000E+00  0.0000000E+00  0.0000000E+00  0.0000000E+00  0.0000000E+00  0.0000000E+00  0.0000000E+00  0.0000000E+00  0.0000000E+00  0.0000000E+00  0.0000000E+00  0.0000000E+00  0.0000000E+00  0.0000000E+00  0.0000000E+00  0.0000000E+00  0.0000000E+00  0.0000000E+00  0.0000000E+00  0.0000000E+00  0.0000000E+00  0.0000000E+00  0.0000000E+00  0.0000000E+00  0.0000000E+00  0.0000000E+00  0.0000000E+00  0.0000000E+00  0.0000000E+00  0.0000000E+00  0.0000000E+00  0.0000000E+00  0.0000000E+00  0.0000000E+00  0.0000000E+00  0.0000000E+00  0.0000000E+00  0.0000000E+00  0.0000000E+00  0.0000000E+00  0.0000000E+00  0.0000000E+00  0.0000000E+00  0.0000000E+00  0.0000000E+00  0.0000000E+00  0.0000000E+00  0.0000000E+00  0.0000000E+00  0.0000000E+00  0.0000000E+00  0.0000000E+00  0.0000000E+00  0.0000000E+00  0.0000000E+00  0.0000000E+00  0.0000000E+00  0.0000000E+00  0.0000000E+00  0.0000000E+00  0.0000000E+00  0.0000000E+00  0.0000000E+00  0.0000000E+00  0.0000000E+00  0.0000000E+00  0.0000000E+00  0.0000000E+00  0.0000000E+00  0.0000000E+00  0.0000000E+00  0.0000000E+00  0.0000000E+00  0.0000000E+00  0.0000000E+00  0.0000000E+00  0.0000000E+00  0.0000000E+00  0.0000000E+00  0.0000000E+00  0.0000000E+00  0.0000000E+00  0.0000000E+00  0.0000000E+00  0.0000000E+00  0.0000000E+00  0.0000000E+00  0.0000000E+00  0.0000000E+00  0.0000000E+00  0.0000000E+00  0.0000000E+00  0.0000000E+00  0.0000000E+00  0.0000000E+00  0.0000000E+00  0.0000000E+00  0.0000000E+00  0.0000000E+00  0.0000000E+00  0.0000000E+00  0.0000000E+00  0.0000000E+00  0.0000000E+00  0.0000000E+00  0.0000000E+00  0.0000000E+00  0.0000000E+00  0.0000000E+00  0.0000000E+00  0.0000000E+00  0.0000000E+00  0.0000000E+00  0.0000000E+00  0.0000000E+00  0.0000000E+00  0.0000000E+00  0.0000000E+00  0.0000000E+00  0.0000000E+00  0.0000000E+00  0.0000000E+00  0.0000000E+00  0.0000000E+00  0.0000000E+00  0.0000000E+00  0.0000000E+00  0.0000000E+00  0.0000000E+00  0.0000000E+00  0.0000000E+00  0.0000000E+00  0.0000000E+00  0.0000000E+00  0.0000000E+00  0.0000000E+00  0.0000000E+00  0.0000000E+00  0.0000000E+00  0.0000000E+00  0.0000000E+00  0.0000000E+00  0.0000000E+00  0.0000000E+00  0.0000000E+00  0.0000000E+00  0.0000000E+00  0.0000000E+00
  0.1500000E+00  0.0000000E+00  0.0000000E+00  0.0000000E+00  0.0000000E+00  0.0000000E+00  0.0000000E+00  0.0000000E+00  0.0000000E+00  0.0000000E+00  0.0000000E+00  0.0000000E+00  0.0000000E+00  0.0000000E+00  0.0000000E+00  0.0000000E+00  0.0000000E+00  0.0000000E+00  0.0000000E+00  0.0000000E+00  0.0000000E+00  0.0000000E+00  0.0000000E+00  0.0000000E+00  0.0000000E+00  0.0000000E+00  0.0000000E+00  0.0000000E+00  0.0000000E+00  0.0000000E+00  0.0000000E+00  0.0000000E+00  0.0000000E+00  0.0000000E+00  0.0000000E+00  0.0000000E+00  0.0000000E+00  0.0000000E+00  0.0000000E+00  0.0000000E+00  0.0000000E+00  0.0000000E+00  0.0000000E+00  0.0000000E+00  0.0000000E+00  0.0000000E+00  0.0000000E+00  0.0000000E+00  0.0000000E+00  0.0000000E+00  0.0000000E+00  0.0000000E+00  0.0000000E+00  0.0000000E+00  0.0000000E+00  0.0000000E+00  0.0000000E+00  0.0000000E+00  0.0000000E+00  0.0000000E+00  0.0000000E+00  0.0000000E+00  0.0000000E+00  0.0000000E+00  0.0000000E+00  0.0000000E+00  0.0000000E+00  0.0000000E+00  0.0000000E+00  0.0000000E+00  0.0000000E+00  0.0000000E+00  0.0000000E+00  0.0000000E+00  0.0000000E+00  0.0000000E+00  0.0000000E+00  0.0000000E+00  0.0000000E+00  0.0000000E+00  0.0000000E+00  0.0000000E+00  0.0000000E+00  0.0000000E+00  0.0000000E+00  0.0000000E+00  0.0000000E+00  0.0000000E+00  0.0000000E+00  0.0000000E+00  0.0000000E+00  0.0000000E+00  0.0000000E+00  0.0000000E+00  0.0000000E+00  0.0000000E+00  0.0000000E+00  0.0000000E+00  0.0000000E+00  0.0000000E+00  0.0000000E+00  0.0000000E+00  0.0000000E+00  0.0000000E+00  0.0000000E+00  0.0000000E+00  0.0000000E+00  0.0000000E+00  0.0000000E+00  0.0000000E+00  0.0000000E+00  0.0000000E+00  0.0000000E+00  0.0000000E+00  0.0000000E+00  0.0000000E+00  0.0000000E+00  0.0000000E+00  0.0000000E+00  0.0000000E+00  0.0000000E+00  0.0000000E+00  0.0000000E+00  0.0000000E+00  0.0000000E+00  0.0000000E+00  0.0000000E+00  0.0000000E+00  0.0000000E+00  0.0000000E+00  0.0000000E+00  0.0000000E+00  0.0000000E+00  0.0000000E+00  0.0000000E+00  0.0000000E+00  0.0000000E+00  0.0000000E+00  0.0000000E+00  0.0000000E+00  0.0000000E+00  0.0000000E+00  0.0000000E+00  0.0000000E+00  0.0000000E+00  0.0000000E+00  0.0000000E+00  0.0000000E+00  0.0000000E+00  0.0000000E+00  0.0000000E+00  0.0000000E+00  0.0000000E+00
  0.1800000E+00  0.0000000E+00  0.0000000E+00  0.0000000E+00  0.0000000E+00  0.0000000E+00  0.0000000E+00  0.0000000E+00  0.0000000E+00  0.0000000E+00  0.0000000E+00  0.0000000E+00  0.0000000E+00  0.0000000E+00  0.0000000E+00  0.0000000E+00  0.0000000E+00  0.0000000E+00  0.0000000E+00  0.0000000E+00  0.0000000E+00  0.0000000E+00  0.0000000E+00  0.0000000E+00  0.0000000E+00  0.0000000E+00  0.0000000E+00  0.0000000E+00  0.0000000E+00  0.0000000E+00  0.0000000E+00  0.0000000E+00  0.0000000E+00  0.0000000E+00  0.0000000E+00  0.0000000E+00  0.0000000E+00  0.0000000E+00  0.0000000E+00  0.0000000E+00  0.0000000E+00  0.0000000E+00  0.0000000E+00  0.0000000E+00  0.0000000E+00  0.0000000E+00  0.0000000E+00  0.0000000E+00  0.0000000E+00  0.0000000E+00  0.0000000E+00  0.0000000E+00  0.0000000E+00  0.0000000E+00  0.0000000E+00  0.0000000E+00  0.0000000E+00  0.0000000E+00  0.0000000E+00  0.0000000E+00  0.0000000E+00  0.0000000E+00  0.0000000E+00  0.0000000E+00  0.0000000E+00  0.0000000E+00  0.0000000E+00  0.0000000E+00  0.0000000E+00  0.0000000E+00  0.0000000E+00  0.0000000E+00  0.0000000E+00  0.0000000E+00  0.0000000E+00  0.0000000E+00  0.0000000E+00  0.0000000E+00  0.0000000E+00  0.0000000E+00  0.0000000E+00  0.0000000E+00  0.0000000E+00  0.0000000E+00  0.0000000E+00  0.0000000E+00  0.0000000E+00  0.0000000E+00  0.0000000E+00  0.0000000E+00  0.0000000E+00  0.0000000E+00  0.0000000E+00  0.0000000E+00  0.0000000E+00  0.0000000E+00  0.0000000E+00  0.0000000E+00  0.0000000E+00  0.0000000E+00  0.0000000E+00  0.0000000E+00  0.0000000E+00  0.0000000E+00  0.0000000E+00  0.0000000E+00  0.0000000E+00  0.0000000E+00  0.0000000E+00  0.0000000E+00  0.0000000E+00  0.0000000E+00  0.0000000E+00  0.0000000E+00  0.0000000E+00  0.0000000E+00  0.0000000E+00  0.0000000E+00  0.0000000E+00  0.0000000E+00  0.0000000E+00  0.0000000E+00  0.0000000E+00  0.0000000E+00  0.0000000E+00  0.0000000E+00  0.0000000E+00  0.0000000E+00  0.0000000E+00  0.0000000E+00  0.0000000E+00  0.0000000E+00  0.0000000E+00  0.0000000E+00  0.0000000E+00  0.0000000E+00  0.0000000E+00  0.0000000E+00  0.0000000E+00  0.0000000E+00  0.0000000E+00  0.0000000E+00  0.0000000E+00  0.0000000E+00  0.0000000E+00  0.0000000E+00  0.0000000E+00  0.0000000E+00  0.0000000E+00  0.0000000E+00  0.0000000E+00  0.0000000E+00  0.0000000E+00
  0.2100000E+00  0.0000000E+00  0.0000000E+00  0.0000000E+00  0.0000000E+00  0.0000000E+00  0.0000000E+00  0.0000000E+00  0.0000000E+00  0.0000000E+00  0.0000000E+00  0.0000000E+00  0.0000000E+00  0.0000000E+00  0.0000000E+00  0.0000000E+00  0.0000000E+00  0.0000000E+00  0.0000000E+00  0.0000000E+00  0.0000000E+00  0.0000000E+00  0.0000000E+00  0.0000000E+00  0.0000000E+00  0.0000000E+00  0.0000000E+00  0.0000000E+00  0.0000000E+00  0.0000000E+00  0.0000000E+00  0.0000000E+00  0.0000000E+00  0.0000000E+00  0.0000000E+00  0.0000000E+00  0.0000000E+00  0.0000000E+00  0.0000000E+00  0.0000000E+00  0.0000000E+00  0.0000000E+00  0.0000000E+00  0.0000000E+00  0.0000000E+00  0.0000000E+00  0.0000000E+00  0.0000000E+00  0.0000000E+00  0.0000000E+00  0.0000000E+00  0.0000000E+00  0.0000000E+00  0.0000000E+00  0.0000000E+00  0.0000000E+00  0.0000000E+00  0.0000000E+00  0.0000000E+00  0.0000000E+00  0.0000000E+00  0.0000000E+00  0.0000000E+00  0.0000000E+00  0.0000000E+00  0.0000000E+00  0.0000000E+00  0.0000000E+00  0.0000000E+00  0.0000000E+00  0.0000000E+00  0.0000000E+00  0.0000000E+00  0.0000000E+00  0.0000000E+00  0.0000000E+00  0.0000000E+00  0.0000000E+00  0.0000000E+00  0.0000000E+00  0.0000000E+00  0.0000000E+00  0.0000000E+00  0.0000000E+00  0.0000000E+00  0.0000000E+00  0.0000000E+00  0.0000000E+00  0.0000000E+00  0.0000000E+00  0.0000000E+00  0.0000000E+00  0.0000000E+00  0.0000000E+00  0.0000000E+00  0.0000000E+00  0.0000000E+00  0.0000000E+00  0.0000000E+00  0.0000000E+00  0.0000000E+00  0.0000000E+00  0.0000000E+00  0.0000000E+00  0.0000000E+00  0.0000000E+00  0.0000000E+00  0.0000000E+00  0.0000000E+00  0.0000000E+00  0.0000000E+00  0.0000000E+00  0.0000000E+00  0.0000000E+00  0.0000000E+00  0.0000000E+00  0.0000000E+00  0.0000000E+00  0.0000000E+00  0.0000000E+00  0.0000000E+00  0.0000000E+00  0.0000000E+00  0.0000000E+00  0.0000000E+00  0.0000000E+00  0.0000000E+00  0.0000000E+00  0.0000000E+00  0.0000000E+00  0.0000000E+00  0.0000000E+00  0.0000000E+00  0.0000000E+00  0.0000000E+00  0.0000000E+00  0.0000000E+00  0.0000000E+00  0.0000000E+00  0.0000000E+00  0.0000000E+00  0.0000000E+00  0.0000000E+00  0.0000000E+00  0.0000000E+00  0.0000000E+00  0.0000000E+00  0.0000000E+00  0.0000000E+00  0.0000000E+00  0.0000000E+00  0.0000000E+00  0.0000000E+00
  0.2400000E+00  0.0000000E+00  0.0000000E+00  0.0000000E+00  0.0000000E+00  0.0000000E+00  0.0000000E+00  0.0000000E+00  0.0000000E+00  0.0000000E+00  0.0000000E+00  0.0000000E+00  0.0000000E+00  0.0000000E+00  0.0000000E+00  0.0000000E+00  0.0000000E+00  0.0000000E+00  0.0000000E+00  0.0000000E+00  0.0000000E+00  0.0000000E+00  0.0000000E+00  0.0000000E+00  0.0000000E+00  0.0000000E+00  0.0000000E+00  0.0000000E+00  0.0000000E+00  0.0000000E+00  0.0000000E+00  0.0000000E+00  0.0000000E+00  0.0000000E+00  0.0000000E+00  0.0000000E+00  0.0000000E+00  0.0000000E+00  0.0000000E+00  0.0000000E+00  0.0000000E+00  0.0000000E+00  0.0000000E+00  0.0000000E+00  0.0000000E+00  0.0000000E+00  0.0000000E+00  0.0000000E+00  0.0000000E+00  0.0000000E+00  0.0000000E+00  0.0000000E+00  0.0000000E+00  0.0000000E+00  0.0000000E+00  0.0000000E+00  0.0000000E+00  0.0000000E+00  0.0000000E+00  0.0000000E+00  0.0000000E+00  0.0000000E+00  0.0000000E+00  0.0000000E+00  0.0000000E+00  0.0000000E+00  0.0000000E+00  0.0000000E+00  0.0000000E+00  0.0000000E+00  0.0000000E+00  0.0000000E+00  0.0000000E+00  0.0000000E+00  0.0000000E+00  0.0000000E+00  0.0000000E+00  0.0000000E+00  0.0000000E+00  0.0000000E+00  0.0000000E+00  0.0000000E+00  0.0000000E+00  0.0000000E+00  0.0000000E+00  0.0000000E+00  0.0000000E+00  0.0000000E+00  0.0000000E+00  0.0000000E+00  0.0000000E+00  0.0000000E+00  0.0000000E+00  0.0000000E+00  0.0000000E+00  0.0000000E+00  0.0000000E+00  0.0000000E+00  0.0000000E+00  0.0000000E+00  0.0000000E+00  0.0000000E+00  0.0000000E+00  0.0000000E+00  0.0000000E+00  0.0000000E+00  0.0000000E+00  0.0000000E+00  0.0000000E+00  0.0000000E+00  0.0000000E+00  0.0000000E+00  0.0000000E+00  0.0000000E+00  0.0000000E+00  0.0000000E+00  0.0000000E+00  0.0000000E+00  0.0000000E+00  0.0000000E+00  0.0000000E+00  0.0000000E+00  0.0000000E+00  0.0000000E+00  0.0000000E+00  0.0000000E+00  0.0000000E+00  0.0000000E+00  0.0000000E+00  0.0000000E+00  0.0000000E+00  0.0000000E+00  0.0000000E+00  0.0000000E+00  0.0000000E+00  0.0000000E+00  0.0000000E+00  0.0000000E+00  0.0000000E+00  0.0000000E+00  0.0000000E+00  0.0000000E+00  0.0000000E+00  0.0000000E+00  0.0000000E+00  0.0000000E+00  0.0000000E+00  0.0000000E+00  0.0000000E+00  0.0000000E+00  0.0000000E+00  0.0000000E+00  0.0000000E+00
  0.2700000E+00  0.0000000E+00  0.0000000E+00  0.0000000E+00  0.0000000E+00  0.0000000E+00  0.0000000E+00  0.0000000E+00  0.0000000E+00  0.0000000E+00  0.0000000E+00  0.0000000E+00  0.0000000E+00  0.0000000E+00  0.0000000E+00  0.0000000E+00  0.0000000E+00  0.0000000E+00  0.0000000E+00  0.0000000E+00  0.0000000E+00  0.0000000E+00  0.0000000E+00  0.0000000E+00  0.0000000E+00  0.0000000E+00  0.0000000E+00  0.0000000E+00  0.0000000E+00  0.0000000E+00  0.0000000E+00  0.0000000E+00  0.0000000E+00  0.0000000E+00  0.0000000E+00  0.0000000E+00  0.0000000E+00  0.0000000E+00  0.0000000E+00  0.0000000E+00  0.0000000E+00  0.0000000E+00  0.0000000E+00  0.0000000E+00  0.0000000E+00  0.0000000E+00  0.0000000E+00  0.0000000E+00  0.0000000E+00  0.0000000E+00  0.0000000E+00  0.0000000E+00  0.0000000E+00  0.0000000E+00  0.0000000E+00  0.0000000E+00  0.0000000E+00  0.0000000E+00  0.0000000E+00  0.0000000E+00  0.0000000E+00  0.0000000E+00  0.0000000E+00  0.0000000E+00  0.0000000E+00  0.0000000E+00  0.0000000E+00  0.0000000E+00  0.0000000E+00  0.0000000E+00  0.0000000E+00  0.0000000E+00  0.0000000E+00  0.0000000E+00  0.0000000E+00  0.0000000E+00  0.0000000E+00  0.0000000E+00  0.0000000E+00  0.0000000E+00  0.0000000E+00  0.0000000E+00  0.0000000E+00  0.0000000E+00  0.0000000E+00  0.0000000E+00  0.0000000E+00  0.0000000E+00  0.0000000E+00  0.0000000E+00  0.0000000E+00  0.0000000E+00  0.0000000E+00  0.0000000E+00  0.0000000E+00  0.0000000E+00  0.0000000E+00  0.0000000E+00  0.0000000E+00  0.0000000E+00  0.0000000E+00  0.0000000E+00  0.0000000E+00  0.0000000E+00  0.0000000E+00  0.0000000E+00  0.0000000E+00  0.0000000E+00  0.0000000E+00  0.0000000E+00  0.0000000E+00  0.0000000E+00  0.0000000E+00  0.0000000E+00  0.0000000E+00  0.0000000E+00  0.0000000E+00  0.0000000E+00  0.0000000E+00  0.0000000E+00  0.0000000E+00  0.0000000E+00  0.0000000E+00  0.0000000E+00  0.0000000E+00  0.0000000E+00  0.0000000E+00  0.0000000E+00  0.0000000E+00  0.0000000E+00  0.0000000E+00  0.0000000E+00  0.0000000E+00  0.0000000E+00  0.0000000E+00  0.0000000E+00  0.0000000E+00  0.0000000E+00  0.0000000E+00  0.0000000E+00  0.0000000E+00  0.0000000E+00  0.0000000E+00  0.0000000E+00  0.0000000E+00  0.0000000E+00  0.0000000E+00  0.0000000E+00  0.0000000E+00  0.0000000E+00  0.0000000E+00  0.0000000E+00  0.0000000E+00
  0.3000000E+00  0.0000000E+00  0.0000000E+00  0.0000000E+00  0.0000000E+00  0.0000000E+00  0.0000000E+00  0.0000000E+00  0.0000000E+00  0.0000000E+00  0.0000000E+00  0.0000000E+00  0.0000000E+00  0.0000000E+00  0.0000000E+00  0.0000000E+00  0.0000000E+00  0.0000000E+00  0.0000000E+00  0.0000000E+00  0.0000000E+00  0.0000000E+00  0.0000000E+00  0.0000000E+00  0.0000000E+00  0.0000000E+00  0.0000000E+00  0.0000000E+00  0.0000000E+00  0.0000000E+00  0.0000000E+00  0.0000000E+00  0.0000000E+00  0.0000000E+00  0.0000000E+00  0.0000000E+00  0.0000000E+00  0.0000000E+00  0.0000000E+00  0.0000000E+00  0.0000000E+00  0.0000000E+00  0.0000000E+00  0.0000000E+00  0.0000000E+00  0.0000000E+00  0.0000000E+00  0.0000000E+00  0.0000000E+00  0.0000000E+00  0.0000000E+00  0.0000000E+00  0.0000000E+00  0.0000000E+00  0.0000000E+00  0.0000000E+00  0.0000000E+00  0.0000000E+00  0.0000000E+00  0.0000000E+00  0.0000000E+00  0.0000000E+00  0.0000000E+00  0.0000000E+00  0.0000000E+00  0.0000000E+00  0.0000000E+00  0.0000000E+00  0.0000000E+00  0.0000000E+00  0.0000000E+00  0.0000000E+00  0.0000000E+00  0.0000000E+00  0.0000000E+00  0.0000000E+00  0.0000000E+00  0.0000000E+00  0.0000000E+00  0.0000000E+00  0.0000000E+00  0.0000000E+00  0.0000000E+00  0.0000000E+00  0.0000000E+00  0.0000000E+00  0.0000000E+00  0.0000000E+00  0.0000000E+00  0.0000000E+00  0.0000000E+00  0.0000000E+00  0.0000000E+00  0.0000000E+00  0.0000000E+00  0.0000000E+00  0.0000000E+00  0.0000000E+00  0.0000000E+00  0.0000000E+00  0.0000000E+00  0.0000000E+00  0.0000000E+00  0.0000000E+00  0.0000000E+00  0.0000000E+00  0.0000000E+00  0.0000000E+00  0.0000000E+00  0.0000000E+00  0.0000000E+00  0.0000000E+00  0.0000000E+00  0.0000000E+00  0.0000000E+00  0.0000000E+00  0.0000000E+00  0.0000000E+00  0.0000000E+00  0.0000000E+00  0.0000000E+00  0.0000000E+00  0.0000000E+00  0.0000000E+00  0.0000000E+00  0.0000000E+00  0.0000000E+00  0.0000000E+00  0.0000000E+00  0.0000000E+00  0.0000000E+00  0.0000000E+00  0.0000000E+00  0.0000000E+00  0.0000000E+00  0.0000000E+00  0.0000000E+00  0.0000000E+00  0.0000000E+00  0.0000000E+00  0.0000000E+00  0.0000000E+00  0.0000000E+00  0.0000000E+00  0.0000000E+00  0.0000000E+00  0.0000000E+00  0.0000000E+00  0.0000000E+00  0.0000000E+00  0.0000000E+00  0.0000000E+00  0.0000000E+00
  0.3300000E+00  0.0000000E+00  0.0000000E+00  0.0000000E+00  0.0000000E+00  0.0000000E+00  0.0000000E+00  0.0000000E+00  0.0000000E+00  0.0000000E+00  0.0000000E+00  0.0000000E+00  0.0000000E+00  0.0000000E+00  0.0000000E+00  0.0000000E+00  0.0000000E+00  0.0000000E+00  0.0000000E+00  0.0000000E+00  0.0000000E+00  0.0000000E+00  0.0000000E+00  0.0000000E+00  0.0000000E+00  0.0000000E+00  0.0000000E+00  0.0000000E+00  0.0000000E+00  0.0000000E+00  0.0000000E+00  0.0000000E+00  0.0000000E+00  0.0000000E+00  0.0000000E+00  0.0000000E+00  0.0000000E+00  0.0000000E+00  0.0000000E+00  0.0000000E+00  0.0000000E+00  0.0000000E+00  0.0000000E+00  0.0000000E+00  0.0000000E+00  0.0000000E+00  0.0000000E+00  0.0000000E+00  0.0000000E+00  0.0000000E+00  0.0000000E+00  0.0000000E+00  0.0000000E+00  0.0000000E+00  0.0000000E+00  0.0000000E+00  0.0000000E+00  0.0000000E+00  0.0000000E+00  0.0000000E+00  0.0000000E+00  0.0000000E+00  0.0000000E+00  0.0000000E+00  0.0000000E+00  0.0000000E+00  0.0000000E+00  0.0000000E+00  0.0000000E+00  0.0000000E+00  0.0000000E+00  0.0000000E+00  0.0000000E+00  0.0000000E+00  0.0000000E+00  0.0000000E+00  0.0000000E+00  0.0000000E+00  0.0000000E+00  0.0000000E+00  0.0000000E+00  0.0000000E+00  0.0000000E+00  0.0000000E+00  0.0000000E+00  0.0000000E+00  0.0000000E+00  0.0000000E+00  0.0000000E+00  0.0000000E+00  0.0000000E+00  0.0000000E+00  0.0000000E+00  0.0000000E+00  0.0000000E+00  0.0000000E+00  0.0000000E+00  0.0000000E+00  0.0000000E+00  0.0000000E+00  0.0000000E+00  0.0000000E+00  0.0000000E+00  0.0000000E+00  0.0000000E+00  0.0000000E+00  0.0000000E+00  0.0000000E+00  0.0000000E+00  0.0000000E+00  0.0000000E+00  0.0000000E+00  0.0000000E+00  0.0000000E+00  0.0000000E+00  0.0000000E+00  0.0000000E+00  0.0000000E+00  0.0000000E+00  0.0000000E+00  0.0000000E+00  0.0000000E+00  0.0000000E+00  0.0000000E+00  0.0000000E+00  0.0000000E+00  0.0000000E+00  0.0000000E+00  0.0000000E+00  0.0000000E+00  0.0000000E+00  0.0000000E+00  0.0000000E+00  0.0000000E+00  0.0000000E+00  0.0000000E+00  0.0000000E+00  0.0000000E+00  0.0000000E+00  0.0000000E+00  0.0000000E+00  0.0000000E+00  0.0000000E+00  0.0000000E+00  0.0000000E+00  0.0000000E+00  0.0000000E+00  0.0000000E+00  0.0000000E+00  0.0000000E+00  0.0000000E+00  0.0000000E+00  0.0000000E+00
  0.3600000E+00  0.0000000E+00  0.0000000E+00  0.0000000E+00  0.0000000E+00  0.0000000E+00  0.0000000E+00  0.0000000E+00  0.0000000E+00  0.0000000E+00  0.0000000E+00  0.0000000E+00  0.0000000E+00  0.0000000E+00  0.0000000E+00  0.0000000E+00  0.0000000E+00  0.0000000E+00  0.0000000E+00  0.0000000E+00  0.0000000E+00  0.0000000E+00  0.0000000E+00  0.0000000E+00  0.0000000E+00  0.0000000E+00  0.0000000E+00  0.0000000E+00  0.0000000E+00  0.0000000E+00  0.0000000E+00  0.0000000E+00  0.0000000E+00  0.0000000E+00  0.0000000E+00  0.0000000E+00  0.0000000E+00  0.0000000E+00  0.0000000E+00  0.0000000E+00  0.0000000E+00  0.0000000E+00  0.0000000E+00  0.0000000E+00  0.0000000E+00  0.0000000E+00  0.0000000E+00  0.0000000E+00  0.0000000E+00  0.0000000E+00  0.0000000E+00  0.0000000E+00  0.0000000E+00  0.0000000E+00  0.0000000E+00  0.0000000E+00  0.0000000E+00  0.0000000E+00  0.0000000E+00  0.0000000E+00  0.0000000E+00  0.0000000E+00  0.0000000E+00  0.0000000E+00  0.0000000E+00  0.0000000E+00  0.0000000E+00  0.0000000E+00  0.0000000E+00  0.0000000E+00  0.0000000E+00  0.0000000E+00  0.0000000E+00  0.0000000E+00  0.0000000E+00  0.0000000E+00  0.0000000E+00  0.0000000E+00  0.0000000E+00  0.0000000E+00  0.0000000E+00  0.0000000E+00  0.0000000E+00  0.0000000E+00  0.0000000E+00  0.0000000E+00  0.0000000E+00  0.0000000E+00  0.0000000E+00  0.0000000E+00  0.0000000E+00  0.0000000E+00  0.0000000E+00  0.0000000E+00  0.0000000E+00  0.0000000E+00  0.0000000E+00  0.0000000E+00  0.0000000E+00  0.0000000E+00  0.0000000E+00  0.0000000E+00  0.0000000E+00  0.0000000E+00  0.0000000E+00  0.0000000E+00  0.0000000E+00  0.0000000E+00  0.0000000E+00  0.0000000E+00  0.0000000E+00  0.0000000E+00  0.0000000E+00  0.0000000E+00  0.0000000E+00  0.0000000E+00  0.0000000E+00  0.0000000E+00  0.0000000E+00  0.0000000E+00  0.0000000E+00  0.0000000E+00  0.0000000E+00  0.0000000E+00  0.0000000E+00  0.0000000E+00  0.0000000E+00  0.0000000E+00  0.0000000E+00  0.0000000E+00  0.0000000E+00  0.0000000E+00  0.0000000E+00  0.0000000E+00  0.0000000E+00  0.0000000E+00  0.0000000E+00  0.0000000E+00  0.0000000E+00  0.0000000E+00  0.0000000E+00  0.0000000E+00  0.0000000E+00  0.0000000E+00  0.0000000E+00  0.0000000E+00  0.0000000E+00  0.0000000E+00  0.0000000E+00  0.0000000E+00  0.0000000E+00  0.0000000E+00  0.0000000E+00
  0.3900000E+00  0.0000000E+00  0.0000000E+00  0.0000000E+00  0.0000000E+00  0.0000000E+00  0.0000000E+00  0.0000000E+00  0.0000000E+00  0.0000000E+00  0.0000000E+00  0.0000000E+00  0.0000000E+00  0.0000000E+00  0.0000000E+00  0.0000000E+00  0.0000000E+00  0.0000000E+00  0.0000000E+00  0.0000000E+00  0.0000000E+00  0.0000000E+00  0.0000000E+00  0.0000000E+00  0.0000000E+00  0.0000000E+00  0.0000000E+00  0.0000000E+00  0.0000000E+00  0.0000000E+00  0.0000000E+00  0.0000000E+00  0.0000000E+00  0.0000000E+00  0.0000000E+00  0.0000000E+00  0.0000000E+00  0.0000000E+00  0.0000000E+00  0.0000000E+00  0.0000000E+00  0.0000000E+00  0.0000000E+00  0.0000000E+00  0.0000000E+00  0.0000000E+00  0.0000000E+00  0.0000000E+00  0.0000000E+00  0.0000000E+00  0.0000000E+00  0.0000000E+00  0.0000000E+00  0.0000000E+00  0.0000000E+00  0.0000000E+00  0.0000000E+00  0.0000000E+00  0.0000000E+00  0.0000000E+00  0.0000000E+00  0.0000000E+00  0.0000000E+00  0.0000000E+00  0.0000000E+00  0.0000000E+00  0.0000000E+00  0.0000000E+00  0.0000000E+00  0.0000000E+00  0.0000000E+00  0.0000000E+00  0.0000000E+00  0.0000000E+00  0.0000000E+00  0.0000000E+00  0.0000000E+00  0.0000000E+00  0.0000000E+00  0.0000000E+00  0.0000000E+00  0.0000000E+00  0.0000000E+00  0.0000000E+00  0.0000000E+00  0.0000000E+00  0.0000000E+00  0.0000000E+00  0.0000000E+00  0.0000000E+00  0.0000000E+00  0.0000000E+00  0.0000000E+00  0.0000000E+00  0.0000000E+00  0.0000000E+00  0.0000000E+00  0.0000000E+00  0.0000000E+00  0.0000000E+00  0.0000000E+00  0.0000000E+00  0.0000000E+00  0.0000000E+00  0.0000000E+00  0.0000000E+00  0.0000000E+00  0.0000000E+00  0.0000000E+00  0.0000000E+00  0.0000000E+00  0.0000000E+00  0.0000000E+00  0.0000000E+00  0.0000000E+00  0.0000000E+00  0.0000000E+00  0.0000000E+00  0.0000000E+00  0.0000000E+00  0.0000000E+00  0.0000000E+00  0.0000000E+00  0.0000000E+00  0.0000000E+00  0.0000000E+00  0.0000000E+00  0.0000000E+00  0.0000000E+00  0.0000000E+00  0.0000000E+00  0.0000000E+00  0.0000000E+00  0.0000000E+00  0.0000000E+00  0.0000000E+00  0.0000000E+00  0.0000000E+00  0.0000000E+00  0.0000000E+00  0.0000000E+00  0.0000000E+00  0.0000000E+00  0.0000000E+00  0.0000000E+00  0.0000000E+00  0.0000000E+00  0.0000000E+00  0.0000000E+00  0.0000000E+00  0.0000000E+00  0.0000000E+00  0.0000000E+00
  0.4200000E+00  0.0000000E+00  0.0000000E+00  0.0000000E+00  0.0000000E+00  0.0000000E+00  0.0000000E+00  0.0000000E+00  0.0000000E+00  0.0000000E+00  0.0000000E+00  0.0000000E+00  0.0000000E+00  0.0000000E+00  0.0000000E+00  0.0000000E+00  0.0000000E+00  0.0000000E+00  0.0000000E+00  0.0000000E+00  0.0000000E+00  0.0000000E+00  0.0000000E+00  0.0000000E+00  0.0000000E+00  0.0000000E+00  0.0000000E+00  0.0000000E+00  0.0000000E+00  0.0000000E+00  0.0000000E+00  0.0000000E+00  0.0000000E+00  0.0000000E+00  0.0000000E+00  0.0000000E+00  0.0000000E+00  0.0000000E+00  0.0000000E+00  0.0000000E+00  0.0000000E+00  0.0000000E+00  0.0000000E+00  0.0000000E+00  0.0000000E+00  0.0000000E+00  0.0000000E+00  0.0000000E+00  0.0000000E+00  0.0000000E+00  0.0000000E+00  0.0000000E+00  0.0000000E+00  0.0000000E+00  0.0000000E+00  0.0000000E+00  0.0000000E+00  0.0000000E+00  0.0000000E+00  0.0000000E+00  0.0000000E+00  0.0000000E+00  0.0000000E+00  0.0000000E+00  0.0000000E+00  0.0000000E+00  0.0000000E+00  0.0000000E+00  0.0000000E+00  0.0000000E+00  0.0000000E+00  0.0000000E+00  0.0000000E+00  0.0000000E+00  0.0000000E+00  0.0000000E+00  0.0000000E+00  0.0000000E+00  0.0000000E+00  0.0000000E+00  0.0000000E+00  0.0000000E+00  0.0000000E+00  0.0000000E+00  0.0000000E+00  0.0000000E+00  0.0000000E+00  0.0000000E+00  0.0000000E+00  0.0000000E+00  0.0000000E+00  0.0000000E+00  0.0000000E+00  0.0000000E+00  0.0000000E+00  0.0000000E+00  0.0000000E+00  0.0000000E+00  0.0000000E+00  0.0000000E+00  0.0000000E+00  0.0000000E+00  0.0000000E+00  0.0000000E+00  0.0000000E+00  0.0000000E+00  0.0000000E+00  0.0000000E+00  0.0000000E+00  0.0000000E+00  0.0000000E+00  0.0000000E+00  0.0000000E+00  0.0000000E+00  0.0000000E+00  0.0000000E+00  0.0000000E+00  0.0000000E+00  0.0000000E+00  0.0000000E+00  0.0000000E+00  0.0000000E+00  0.0000000E+00  0.0000000E+00  0.0000000E+00  0.0000000E+00  0.0000000E+00  0.0000000E+00  0.0000000E+00  0.0000000E+00  0.0000000E+00  0.0000000E+00  0.0000000E+00  0.0000000E+00  0.0000000E+00  0.0000000E+00  0.0000000E+00  0.0000000E+00  0.0000000E+00  0.0000000E+00  0.0000000E+00  0.0000000E+00  0.0000000E+00  0.0000000E+00  0.0000000E+00  0.0000000E+00  0.0000000E+00  0.0000000E+00  0.0000000E+00  0.0000000E+00  0.0000000E+00  0.0000000E+00  0.0000000E+00
  0.4500000E+00  0.0000000E+00  0.0000000E+00  0.0000000E+00  0.0000000E+00  0.0000000E+00  0.0000000E+00  0.0000000E+00  0.0000000E+00  0.0000000E+00  0.0000000E+00  0.0000000E+00  0.0000000E+00  0.0000000E+00  0.0000000E+00  0.0000000E+00  0.0000000E+00  0.0000000E+00  0.0000000E+00  0.0000000E+00  0.0000000E+00  0.0000000E+00  0.0000000E+00  0.0000000E+00  0.0000000E+00  0.0000000E+00  0.0000000E+00  0.0000000E+00  0.0000000E+00  0.0000000E+00  0.0000000E+00  0.0000000E+00  0.0000000E+00  0.0000000E+00  0.0000000E+00  0.0000000E+00  0.0000000E+00  0.0000000E+00  0.0000000E+00  0.0000000E+00  0.0000000E+00  0.0000000E+00  0.0000000E+00  0.0000000E+00  0.0000000E+00  0.0000000E+00  0.0000000E+00  0.0000000E+00  0.0000000E+00  0.0000000E+00  0.0000000E+00  0.0000000E+00  0.0000000E+00  0.0000000E+00  0.0000000E+00  0.0000000E+00  0.0000000E+00  0.0000000E+00  0.0000000E+00  0.0000000E+00  0.0000000E+00  0.0000000E+00  0.0000000E+00  0.0000000E+00  0.0000000E+00  0.0000000E+00  0.0000000E+00  0.0000000E+00  0.0000000E+00  0.0000000E+00  0.0000000E+00  0.0000000E+00  0.0000000E+00  0.0000000E+00  0.0000000E+00  0.0000000E+00  0.0000000E+00  0.0000000E+00  0.0000000E+00  0.0000000E+00  0.0000000E+00  0.0000000E+00  0.0000000E+00  0.0000000E+00  0.0000000E+00  0.0000000E+00  0.0000000E+00  0.0000000E+00  0.0000000E+00  0.0000000E+00  0.0000000E+00  0.0000000E+00  0.0000000E+00  0.0000000E+00  0.0000000E+00  0.0000000E+00  0.0000000E+00  0.0000000E+00  0.0000000E+00  0.0000000E+00  0.0000000E+00  0.0000000E+00  0.0000000E+00  0.0000000E+00  0.0000000E+00  0.0000000E+00  0.0000000E+00  0.0000000E+00  0.0000000E+00  0.0000000E+00  0.0000000E+00  0.0000000E+00  0.0000000E+00  0.0000000E+00  0.0000000E+00  0.0000000E+00  0.0000000E+00  0.0000000E+00  0.0000000E+00  0.0000000E+00  0.0000000E+00  0.0000000E+00  0.0000000E+00  0.0000000E+00  0.0000000E+00  0.0000000E+00  0.0000000E+00  0.0000000E+00  0.0000000E+00  0.0000000E+00  0.0000000E+00  0.0000000E+00  0.0000000E+00  0.0000000E+00  0.0000000E+00  0.0000000E+00  0.0000000E+00  0.0000000E+00  0.0000000E+00  0.0000000E+00  0.0000000E+00  0.0000000E+00  0.0000000E+00  0.0000000E+00  0.0000000E+00  0.0000000E+00  0.0000000E+00  0.0000000E+00  0.0000000E+00  0.0000000E+00  0.0000000E+00  0.0000000E+00  0.0000000E+00
  0.4800000E+00  0.0000000E+00  0.0000000E+00  0.0000000E+00  0.0000000E+00  0.0000000E+00  0.0000000E+00  0.0000000E+00  0.0000000E+00  0.0000000E+00  0.0000000E+00  0.0000000E+00  0.0000000E+00  0.0000000E+00  0.0000000E+00  0.0000000E+00  0.0000000E+00  0.0000000E+00  0.0000000E+00  0.0000000E+00  0.0000000E+00  0.0000000E+00  0.0000000E+00  0.0000000E+00  0.0000000E+00  0.0000000E+00  0.0000000E+00  0.0000000E+00  0.0000000E+00  0.0000000E+00  0.0000000E+00  0.0000000E+00  0.0000000E+00  0.0000000E+00  0.0000000E+00  0.0000000E+00  0.0000000E+00  0.0000000E+00  0.0000000E+00  0.0000000E+00  0.0000000E+00  0.0000000E+00  0.0000000E+00  0.0000000E+00  0.0000000E+00  0.0000000E+00  0.0000000E+00  0.0000000E+00  0.0000000E+00  0.0000000E+00  0.0000000E+00  0.0000000E+00  0.0000000E+00  0.0000000E+00  0.0000000E+00  0.0000000E+00  0.0000000E+00  0.0000000E+00  0.0000000E+00  0.0000000E+00  0.0000000E+00  0.0000000E+00  0.0000000E+00  0.0000000E+00  0.0000000E+00  0.0000000E+00  0.0000000E+00  0.0000000E+00  0.0000000E+00  0.0000000E+00  0.0000000E+00  0.0000000E+00  0.0000000E+00  0.0000000E+00  0.0000000E+00  0.0000000E+00  0.0000000E+00  0.0000000E+00  0.0000000E+00  0.0000000E+00  0.0000000E+00  0.0000000E+00  0.0000000E+00  0.0000000E+00  0.0000000E+00  0.0000000E+00  0.0000000E+00  0.0000000E+00  0.0000000E+00  0.0000000E+00  0.0000000E+00  0.0000000E+00  0.0000000E+00  0.0000000E+00  0.0000000E+00  0.0000000E+00  0.0000000E+00  0.0000000E+00  0.0000000E+00  0.0000000E+00  0.0000000E+00  0.0000000E+00  0.0000000E+00  0.0000000E+00  0.0000000E+00  0.0000000E+00  0.0000000E+00  0.0000000E+00  0.0000000E+00  0.0000000E+00  0.0000000E+00  0.0000000E+00  0.0000000E+00  0.0000000E+00  0.0000000E+00  0.0000000E+00  0.0000000E+00  0.0000000E+00  0.0000000E+00  0.0000000E+00  0.0000000E+00  0.0000000E+00  0.0000000E+00  0.0000000E+00  0.0000000E+00  0.0000000E+00  0.0000000E+00  0.0000000E+00  0.0000000E+00  0.0000000E+00  0.0000000E+00  0.0000000E+00  0.0000000E+00  0.0000000E+00  0.0000000E+00  0.0000000E+00  0.0000000E+00  0.0000000E+00  0.0000000E+00  0.0000000E+00  0.0000000E+00  0.0000000E+00  0.0000000E+00  0.0000000E+00  0.0000000E+00  0.0000000E+00  0.0000000E+00  0.0000000E+00  0.0000000E+00  0.0000000E+00  0.0000000E+00  0.0000000E+00  0.0000000E+00
  0.5100000E+00  0.0000000E+00  0.0000000E+00  0.0000000E+00  0.0000000E+00  0.0000000E+00  0.0000000E+00  0.0000000E+00  0.0000000E+00  0.0000000E+00  0.0000000E+00  0.0000000E+00  0.0000000E+00  0.0000000E+00  0.0000000E+00  0.0000000E+00  0.0000000E+00  0.0000000E+00  0.0000000E+00  0.0000000E+00  0.0000000E+00  0.0000000E+00  0.0000000E+00  0.0000000E+00  0.0000000E+00  0.0000000E+00  0.0000000E+00  0.0000000E+00  0.0000000E+00  0.0000000E+00  0.0000000E+00  0.0000000E+00  0.0000000E+00  0.0000000E+00  0.0000000E+00  0.0000000E+00  0.0000000E+00  0.0000000E+00  0.0000000E+00  0.0000000E+00  0.0000000E+00  0.0000000E+00  0.0000000E+00  0.0000000E+00  0.0000000E+00  0.0000000E+00  0.0000000E+00  0.0000000E+00  0.0000000E+00  0.0000000E+00  0.0000000E+00  0.0000000E+00  0.0000000E+00  0.0000000E+00  0.0000000E+00  0.0000000E+00  0.0000000E+00  0.0000000E+00  0.0000000E+00  0.0000000E+00  0.0000000E+00  0.0000000E+00  0.0000000E+00  0.0000000E+00  0.0000000E+00  0.0000000E+00  0.0000000E+00  0.0000000E+00  0.0000000E+00  0.0000000E+00  0.0000000E+00  0.0000000E+00  0.0000000E+00  0.0000000E+00  0.0000000E+00  0.0000000E+00  0.0000000E+00  0.0000000E+00  0.0000000E+00  0.0000000E+00  0.0000000E+00  0.0000000E+00  0.0000000E+00  0.0000000E+00  0.0000000E+00  0.0000000E+00  0.0000000E+00  0.0000000E+00  0.0000000E+00  0.0000000E+00  0.0000000E+00  0.0000000E+00  0.0000000E+00  0.0000000E+00  0.0000000E+00  0.0000000E+00  0.0000000E+00  0.0000000E+00  0.0000000E+00  0.0000000E+00  0.0000000E+00  0.0000000E+00  0.0000000E+00  0.0000000E+00  0.0000000E+00  0.0000000E+00  0.0000000E+00  0.0000000E+00  0.0000000E+00  0.0000000E+00  0.0000000E+00  0.0000000E+00  0.0000000E+00  0.0000000E+00  0.0000000E+00  0.0000000E+00  0.0000000E+00  0.0000000E+00  0.0000000E+00  0.0000000E+00  0.0000000E+00  0.0000000E+00  0.0000000E+00  0.0000000E+00  0.0000000E+00  0.0000000E+00  0.0000000E+00  0.0000000E+00  0.0000000E+00  0.0000000E+00  0.0000000E+00  0.0000000E+00  0.0000000E+00  0.0000000E+00  0.0000000E+00  0.0000000E+00  0.0000000E+00  0.0000000E+00  0.0000000E+00  0.0000000E+00  0.0000000E+00  0.0000000E+00  0.0000000E+00  0.0000000E+00  0.0000000E+00  0.0000000E+00  0.0000000E+00  0.0000000E+00  0.0000000E+00  0.0000000E+00  0.0000000E+00  0.0000000E+00  0.0000000E+00
  0.5400000E+00  0.0000000E+00  0.0000000E+00  0.0000000E+00  0.0000000E+00  0.0000000E+00  0.0000000E+00  0.0000000E+00  0.0000000E+00  0.0000000E+00  0.0000000E+00  0.0000000E+00  0.0000000E+00  0.0000000E+00  0.0000000E+00  0.0000000E+00  0.0000000E+00  0.0000000E+00  0.0000000E+00  0.0000000E+00  0.0000000E+00  0.0000000E+00  0.0000000E+00  0.0000000E+00  0.0000000E+00  0.0000000E+00  0.0000000E+00  0.0000000E+00  0.0000000E+00  0.0000000E+00  0.0000000E+00  0.0000000E+00  0.0000000E+00  0.0000000E+00  0.0000000E+00  0.0000000E+00  0.0000000E+00  0.0000000E+00  0.0000000E+00  0.0000000E+00  0.0000000E+00  0.0000000E+00  0.0000000E+00  0.0000000E+00  0.0000000E+00  0.0000000E+00  0.0000000E+00  0.0000000E+00  0.0000000E+00  0.0000000E+00  0.0000000E+00  0.0000000E+00  0.0000000E+00  0.0000000E+00  0.0000000E+00  0.0000000E+00  0.0000000E+00  0.0000000E+00  0.0000000E+00  0.0000000E+00  0.0000000E+00  0.0000000E+00  0.0000000E+00  0.0000000E+00  0.0000000E+00  0.0000000E+00  0.0000000E+00  0.0000000E+00  0.0000000E+00  0.0000000E+00  0.0000000E+00  0.0000000E+00  0.0000000E+00  0.0000000E+00  0.0000000E+00  0.0000000E+00  0.0000000E+00  0.0000000E+00  0.0000000E+00  0.0000000E+00  0.0000000E+00  0.0000000E+00  0.0000000E+00  0.0000000E+00  0.0000000E+00  0.0000000E+00  0.0000000E+00  0.0000000E+00  0.0000000E+00  0.0000000E+00  0.0000000E+00  0.0000000E+00  0.0000000E+00  0.0000000E+00  0.0000000E+00  0.0000000E+00  0.0000000E+00  0.0000000E+00  0.0000000E+00  0.0000000E+00  0.0000000E+00  0.0000000E+00  0.0000000E+00  0.0000000E+00  0.0000000E+00  0.0000000E+00  0.0000000E+00  0.0000000E+00  0.0000000E+00  0.0000000E+00  0.0000000E+00  0.0000000E+00  0.0000000E+00  0.0000000E+00  0.0000000E+00  0.0000000E+00  0.0000000E+00  0.0000000E+00  0.0000000E+00  0.0000000E+00  0.0000000E+00  0.0000000E+00  0.0000000E+00  0.0000000E+00  0.0000000E+00  0.0000000E+00  0.0000000E+00  0.0000000E+00  0.0000000E+00  0.0000000E+00  0.0000000E+00  0.0000000E+00  0.0000000E+00  0.0000000E+00  0.0000000E+00  0.0000000E+00  0.0000000E+00  0.0000000E+00  0.0000000E+00  0.0000000E+00  0.0000000E+00  0.0000000E+00  0.0000000E+00  0.0000000E+00  0.0000000E+00  0.0000000E+00  0.0000000E+00  0.0000000E+00  0.0000000E+00  0.0000000E+00  0.0000000E+00  0.0000000E+00  0.0000000E+00
  0.5699999E+00  0.0000000E+00  0.0000000E+00  0.0000000E+00  0.0000000E+00  0.0000000E+00  0.0000000E+00  0.0000000E+00  0.0000000E+00  0.0000000E+00  0.0000000E+00  0.0000000E+00  0.0000000E+00  0.0000000E+00  0.0000000E+00  0.0000000E+00  0.0000000E+00  0.0000000E+00  0.0000000E+00  0.0000000E+00  0.0000000E+00  0.0000000E+00  0.0000000E+00  0.0000000E+00  0.0000000E+00  0.0000000E+00  0.0000000E+00  0.0000000E+00  0.0000000E+00  0.0000000E+00  0.0000000E+00  0.0000000E+00  0.0000000E+00  0.0000000E+00  0.0000000E+00  0.0000000E+00  0.0000000E+00  0.0000000E+00  0.0000000E+00  0.0000000E+00  0.0000000E+00  0.0000000E+00  0.0000000E+00  0.0000000E+00  0.0000000E+00  0.0000000E+00  0.0000000E+00  0.0000000E+00  0.0000000E+00  0.0000000E+00  0.0000000E+00  0.0000000E+00  0.0000000E+00  0.0000000E+00  0.0000000E+00  0.0000000E+00  0.0000000E+00  0.0000000E+00  0.0000000E+00  0.0000000E+00  0.0000000E+00  0.0000000E+00  0.0000000E+00  0.0000000E+00  0.0000000E+00  0.0000000E+00  0.0000000E+00  0.0000000E+00  0.0000000E+00  0.0000000E+00  0.0000000E+00  0.0000000E+00  0.0000000E+00  0.0000000E+00  0.0000000E+00  0.0000000E+00  0.0000000E+00  0.0000000E+00  0.0000000E+00  0.0000000E+00  0.0000000E+00  0.0000000E+00  0.0000000E+00  0.0000000E+00  0.0000000E+00  0.0000000E+00  0.0000000E+00  0.0000000E+00  0.0000000E+00  0.0000000E+00  0.0000000E+00  0.0000000E+00  0.0000000E+00  0.0000000E+00  0.0000000E+00  0.0000000E+00  0.0000000E+00  0.0000000E+00  0.0000000E+00  0.0000000E+00  0.0000000E+00  0.0000000E+00  0.0000000E+00  0.0000000E+00  0.0000000E+00  0.0000000E+00  0.0000000E+00  0.0000000E+00  0.0000000E+00  0.0000000E+00  0.0000000E+00  0.0000000E+00  0.0000000E+00  0.0000000E+00  0.0000000E+00  0.0000000E+00  0.0000000E+00  0.0000000E+00  0.0000000E+00  0.0000000E+00  0.0000000E+00  0.0000000E+00  0.0000000E+00  0.0000000E+00  0.0000000E+00  0.0000000E+00  0.0000000E+00  0.0000000E+00  0.0000000E+00  0.0000000E+00  0.0000000E+00  0.0000000E+00  0.0000000E+00  0.0000000E+00  0.0000000E+00  0.0000000E+00  0.0000000E+00  0.0000000E+00  0.0000000E+00  0.0000000E+00  0.0000000E+00  0.0000000E+00  0.0000000E+00  0.0000000E+00  0.0000000E+00  0.0000000E+00  0.0000000E+00  0.0000000E+00  0.0000000E+00  0.0000000E+00  0.0000000E+00  0.0000000E+00  0.0000000E+00
  0.5999999E+00  0.0000000E+00  0.0000000E+00  0.0000000E+00  0.0000000E+00  0.0000000E+00  0.0000000E+00  0.0000000E+00  0.0000000E+00  0.0000000E+00  0.0000000E+00  0.0000000E+00  0.0000000E+00  0.0000000E+00  0.0000000E+00  0.0000000E+00  0.0000000E+00  0.0000000E+00  0.0000000E+00  0.0000000E+00  0.0000000E+00  0.0000000E+00  0.0000000E+00  0.0000000E+00  0.0000000E+00  0.0000000E+00  0.0000000E+00  0.0000000E+00  0.0000000E+00  0.0000000E+00  0.0000000E+00  0.0000000E+00  0.0000000E+00  0.0000000E+00  0.0000000E+00  0.0000000E+00  0.0000000E+00  0.0000000E+00  0.0000000E+00  0.0000000E+00  0.0000000E+00  0.0000000E+00  0.0000000E+00  0.0000000E+00  0.0000000E+00  0.0000000E+00  0.0000000E+00  0.0000000E+00  0.0000000E+00  0.0000000E+00  0.0000000E+00  0.0000000E+00  0.0000000E+00  0.0000000E+00  0.0000000E+00  0.0000000E+00  0.0000000E+00  0.0000000E+00  0.0000000E+00  0.0000000E+00  0.0000000E+00  0.0000000E+00  0.0000000E+00  0.0000000E+00  0.0000000E+00  0.0000000E+00  0.0000000E+00  0.0000000E+00  0.0000000E+00  0.0000000E+00  0.0000000E+00  0.0000000E+00  0.0000000E+00  0.0000000E+00  0.0000000E+00  0.0000000E+00  0.0000000E+00  0.0000000E+00  0.0000000E+00  0.0000000E+00  0.0000000E+00  0.0000000E+00  0.0000000E+00  0.0000000E+00  0.0000000E+00  0.0000000E+00  0.0000000E+00  0.0000000E+00  0.0000000E+00  0.0000000E+00  0.0000000E+00  0.0000000E+00  0.0000000E+00  0.0000000E+00  0.0000000E+00  0.0000000E+00  0.0000000E+00  0.0000000E+00  0.0000000E+00  0.0000000E+00  0.0000000E+00  0.0000000E+00  0.0000000E+00  0.0000000E+00  0.0000000E+00  0.0000000E+00  0.0000000E+00  0.0000000E+00  0.0000000E+00  0.0000000E+00  0.0000000E+00  0.0000000E+00  0.0000000E+00  0.0000000E+00  0.0000000E+00  0.0000000E+00  0.0000000E+00  0.0000000E+00  0.0000000E+00  0.0000000E+00  0.0000000E+00  0.0000000E+00  0.0000000E+00  0.0000000E+00  0.0000000E+00  0.0000000E+00  0.0000000E+00  0.0000000E+00  0.0000000E+00  0.0000000E+00  0.0000000E+00  0.0000000E+00  0.0000000E+00  0.0000000E+00  0.0000000E+00  0.0000000E+00  0.0000000E+00  0.0000000E+00  0.0000000E+00  0.0000000E+00  0.0000000E+00  0.0000000E+00  0.0000000E+00  0.0000000E+00  0.0000000E+00  0.0000000E+00  0.0000000E+00  0.0000000E+00  0.0000000E+00  0.0000000E+00  0.0000000E+00  0.0000000E+00  0.0000000E+00
  0.6299999E+00  0.0000000E+00  0.0000000E+00  0.0000000E+00  0.0000000E+00  0.0000000E+00  0.0000000E+00  0.0000000E+00  0.0000000E+00  0.0000000E+00  0.0000000E+00  0.0000000E+00  0.0000000E+00  0.0000000E+00  0.0000000E+00  0.0000000E+00  0.0000000E+00  0.0000000E+00  0.0000000E+00  0.0000000E+00  0.0000000E+00  0.0000000E+00  0.0000000E+00  0.0000000E+00  0.0000000E+00  0.0000000E+00  0.0000000E+00  0.0000000E+00  0.0000000E+00  0.0000000E+00  0.0000000E+00  0.0000000E+00  0.0000000E+00  0.0000000E+00  0.0000000E+00  0.0000000E+00  0.0000000E+00  0.0000000E+00  0.0000000E+00  0.0000000E+00  0.0000000E+00  0.0000000E+00  0.0000000E+00  0.0000000E+00  0.0000000E+00  0.0000000E+00  0.0000000E+00  0.0000000E+00  0.0000000E+00  0.0000000E+00  0.0000000E+00  0.0000000E+00  0.0000000E+00  0.0000000E+00  0.0000000E+00  0.0000000E+00  0.0000000E+00  0.0000000E+00  0.0000000E+00  0.0000000E+00  0.0000000E+00  0.0000000E+00  0.0000000E+00  0.0000000E+00  0.0000000E+00  0.0000000E+00  0.0000000E+00  0.0000000E+00  0.0000000E+00  0.0000000E+00  0.0000000E+00  0.0000000E+00  0.0000000E+00  0.0000000E+00  0.0000000E+00  0.0000000E+00  0.0000000E+00  0.0000000E+00  0.0000000E+00  0.0000000E+00  0.0000000E+00  0.0000000E+00  0.0000000E+00  0.0000000E+00  0.0000000E+00  0.0000000E+00  0.0000000E+00  0.0000000E+00  0.0000000E+00  0.0000000E+00  0.0000000E+00  0.0000000E+00  0.0000000E+00  0.0000000E+00  0.0000000E+00  0.0000000E+00  0.0000000E+00  0.0000000E+00  0.0000000E+00  0.0000000E+00  0.0000000E+00  0.0000000E+00  0.0000000E+00  0.0000000E+00  0.0000000E+00  0.0000000E+00  0.0000000E+00  0.0000000E+00  0.0000000E+00  0.0000000E+00  0.0000000E+00  0.0000000E+00  0.0000000E+00  0.0000000E+00  0.0000000E+00  0.0000000E+00  0.0000000E+00  0.0000000E+00  0.0000000E+00  0.0000000E+00  0.0000000E+00  0.0000000E+00  0.0000000E+00  0.0000000E+00  0.0000000E+00  0.0000000E+00  0.0000000E+00  0.0000000E+00  0.0000000E+00  0.0000000E+00  0.0000000E+00  0.0000000E+00  0.0000000E+00  0.0000000E+00  0.0000000E+00  0.0000000E+00  0.0000000E+00  0.0000000E+00  0.0000000E+00  0.0000000E+00  0.0000000E+00  0.0000000E+00  0.0000000E+00  0.0000000E+00  0.0000000E+00  0.0000000E+00  0.0000000E+00  0.0000000E+00  0.0000000E+00  0.0000000E+00  0.0000000E+00  0.0000000E+00  0.0000000E+00
  0.6599998E+00  0.0000000E+00  0.0000000E+00  0.0000000E+00  0.0000000E+00  0.0000000E+00  0.0000000E+00  0.0000000E+00  0.0000000E+00  0.0000000E+00  0.0000000E+00  0.0000000E+00  0.0000000E+00  0.0000000E+00  0.0000000E+00  0.0000000E+00  0.0000000E+00  0.0000000E+00  0.0000000E+00  0.0000000E+00  0.0000000E+00  0.0000000E+00  0.0000000E+00  0.0000000E+00  0.0000000E+00  0.0000000E+00  0.0000000E+00  0.0000000E+00  0.0000000E+00  0.0000000E+00  0.0000000E+00  0.0000000E+00  0.0000000E+00  0.0000000E+00  0.0000000E+00  0.0000000E+00  0.0000000E+00  0.0000000E+00  0.0000000E+00  0.0000000E+00  0.0000000E+00  0.0000000E+00  0.0000000E+00  0.0000000E+00  0.0000000E+00  0.0000000E+00  0.0000000E+00  0.0000000E+00  0.0000000E+00  0.0000000E+00  0.0000000E+00  0.0000000E+00  0.0000000E+00  0.0000000E+00  0.0000000E+00  0.0000000E+00  0.0000000E+00  0.0000000E+00  0.0000000E+00  0.0000000E+00  0.0000000E+00  0.0000000E+00  0.0000000E+00  0.0000000E+00  0.0000000E+00  0.0000000E+00  0.0000000E+00  0.0000000E+00  0.0000000E+00  0.0000000E+00  0.0000000E+00  0.0000000E+00  0.0000000E+00  0.0000000E+00  0.0000000E+00  0.0000000E+00  0.0000000E+00  0.0000000E+00  0.0000000E+00  0.0000000E+00  0.0000000E+00  0.0000000E+00  0.0000000E+00  0.0000000E+00  0.0000000E+00  0.0000000E+00  0.0000000E+00  0.0000000E+00  0.0000000E+00  0.0000000E+00  0.0000000E+00  0.0000000E+00  0.0000000E+00  0.0000000E+00  0.0000000E+00  0.0000000E+00  0.0000000E+00  0.0000000E+00  0.0000000E+00  0.0000000E+00  0.0000000E+00  0.0000000E+00  0.0000000E+00  0.0000000E+00  0.0000000E+00  0.0000000E+00  0.0000000E+00  0.0000000E+00  0.0000000E+00  0.0000000E+00  0.0000000E+00  0.0000000E+00  0.0000000E+00  0.0000000E+00  0.0000000E+00  0.0000000E+00  0.0000000E+00  0.0000000E+00  0.0000000E+00  0.0000000E+00  0.0000000E+00  0.0000000E+00  0.0000000E+00  0.0000000E+00  0.0000000E+00  0.0000000E+00  0.0000000E+00  0.0000000E+00  0.0000000E+00  0.0000000E+00  0.0000000E+00  0.0000000E+00  0.0000000E+00  0.0000000E+00  0.0000000E+00  0.0000000E+00  0.0000000E+00  0.0000000E+00  0.0000000E+00  0.0000000E+00  0.0000000E+00  0.0000000E+00  0.0000000E+00  0.0000000E+00  0.0000000E+00  0.0000000E+00  0.0000000E+00  0.0000000E+00  0.0000000E+00  0.0000000E+00  0.0000000E+00  0.0000000E+00  0.0000000E+00
  0.6899998E+00  0.0000000E+00  0.0000000E+00  0.0000000E+00  0.0000000E+00  0.0000000E+00  0.0000000E+00  0.0000000E+00  0.0000000E+00  0.0000000E+00  0.0000000E+00  0.0000000E+00  0.0000000E+00  0.0000000E+00  0.0000000E+00  0.0000000E+00  0.0000000E+00  0.0000000E+00  0.0000000E+00  0.0000000E+00  0.0000000E+00  0.0000000E+00  0.0000000E+00  0.0000000E+00  0.0000000E+00  0.0000000E+00  0.0000000E+00  0.0000000E+00  0.0000000E+00  0.0000000E+00  0.0000000E+00  0.0000000E+00  0.0000000E+00  0.0000000E+00  0.0000000E+00  0.0000000E+00  0.0000000E+00  0.0000000E+00  0.0000000E+00  0.0000000E+00  0.0000000E+00  0.0000000E+00  0.0000000E+00  0.0000000E+00  0.0000000E+00  0.0000000E+00  0.0000000E+00  0.0000000E+00  0.0000000E+00  0.0000000E+00  0.0000000E+00  0.0000000E+00  0.0000000E+00  0.0000000E+00  0.0000000E+00  0.0000000E+00  0.0000000E+00  0.0000000E+00  0.0000000E+00  0.0000000E+00  0.0000000E+00  0.0000000E+00  0.0000000E+00  0.0000000E+00  0.0000000E+00  0.0000000E+00  0.0000000E+00  0.0000000E+00  0.0000000E+00  0.0000000E+00  0.0000000E+00  0.0000000E+00  0.0000000E+00  0.0000000E+00  0.0000000E+00  0.0000000E+00  0.0000000E+00  0.0000000E+00  0.0000000E+00  0.0000000E+00  0.0000000E+00  0.0000000E+00  0.0000000E+00  0.0000000E+00  0.0000000E+00  0.0000000E+00  0.0000000E+00  0.0000000E+00  0.0000000E+00  0.0000000E+00  0.0000000E+00  0.0000000E+00  0.0000000E+00  0.0000000E+00  0.0000000E+00  0.0000000E+00  0.0000000E+00  0.0000000E+00  0.0000000E+00  0.0000000E+00  0.0000000E+00  0.0000000E+00  0.0000000E+00  0.0000000E+00  0.0000000E+00  0.0000000E+00  0.0000000E+00  0.0000000E+00  0.0000000E+00  0.0000000E+00  0.0000000E+00  0.0000000E+00  0.0000000E+00  0.0000000E+00  0.0000000E+00  0.0000000E+00  0.0000000E+00  0.0000000E+00  0.0000000E+00  0.0000000E+00  0.0000000E+00  0.0000000E+00  0.0000000E+00  0.0000000E+00  0.0000000E+00  0.0000000E+00  0.0000000E+00  0.0000000E+00  0.0000000E+00  0.0000000E+00  0.0000000E+00  0.0000000E+00  0.0000000E+00  0.0000000E+00  0.0000000E+00  0.0000000E+00  0.0000000E+00  0.0000000E+00  0.0000000E+00  0.0000000E+00  0.0000000E+00  0.0000000E+00  0.0000000E+00  0.0000000E+00  0.0000000E+00  0.0000000E+00  0.0000000E+00  0.0000000E+00  0.0000000E+00  0.0000000E+00  0.0000000E+00  0.0000000E+00  0.0000000E+00
  0.7199998E+00  0.0000000E+00  0.0000000E+00  0.0000000E+00  0.0000000E+00  0.0000000E+00  0.0000000E+00  0.0000000E+00  0.0000000E+00  0.0000000E+00  0.0000000E+00  0.0000000E+00  0.0000000E+00  0.0000000E+00  0.0000000E+00  0.0000000E+00  0.0000000E+00  0.0000000E+00  0.0000000E+00  0.0000000E+00  0.0000000E+00  0.0000000E+00  0.0000000E+00  0.0000000E+00  0.0000000E+00  0.0000000E+00  0.0000000E+00  0.0000000E+00  0.0000000E+00  0.0000000E+00  0.0000000E+00  0.0000000E+00  0.0000000E+00  0.0000000E+00  0.0000000E+00  0.0000000E+00  0.0000000E+00  0.0000000E+00  0.0000000E+00  0.0000000E+00  0.0000000E+00  0.0000000E+00  0.0000000E+00  0.0000000E+00  0.0000000E+00  0.0000000E+00  0.0000000E+00  0.0000000E+00  0.0000000E+00  0.0000000E+00  0.0000000E+00  0.0000000E+00  0.0000000E+00  0.0000000E+00  0.0000000E+00  0.0000000E+00  0.0000000E+00  0.0000000E+00  0.0000000E+00  0.0000000E+00  0.0000000E+00  0.0000000E+00  0.0000000E+00  0.0000000E+00  0.0000000E+00  0.0000000E+00  0.0000000E+00  0.0000000E+00  0.0000000E+00  0.0000000E+00  0.0000000E+00  0.0000000E+00  0.0000000E+00  0.0000000E+00  0.0000000E+00  0.0000000E+00  0.0000000E+00  0.0000000E+00  0.0000000E+00  0.0000000E+00  0.0000000E+00  0.0000000E+00  0.0000000E+00  0.0000000E+00  0.0000000E+00  0.0000000E+00  0.0000000E+00  0.0000000E+00  0.0000000E+00  0.0000000E+00  0.0000000E+00  0.0000000E+00  0.0000000E+00  0.0000000E+00  0.0000000E+00  0.0000000E+00  0.0000000E+00  0.0000000E+00  0.0000000E+00  0.0000000E+00  0.0000000E+00  0.0000000E+00  0.0000000E+00  0.0000000E+00  0.0000000E+00  0.0000000E+00  0.0000000E+00  0.0000000E+00  0.0000000E+00  0.0000000E+00  0.0000000E+00  0.0000000E+00  0.0000000E+00  0.0000000E+00  0.0000000E+00  0.0000000E+00  0.0000000E+00  0.0000000E+00  0.0000000E+00  0.0000000E+00  0.0000000E+00  0.0000000E+00  0.0000000E+00  0.0000000E+00  0.0000000E+00  0.0000000E+00  0.0000000E+00  0.0000000E+00  0.0000000E+00  0.0000000E+00  0.0000000E+00  0.0000000E+00  0.0000000E+00  0.0000000E+00  0.0000000E+00  0.0000000E+00  0.0000000E+00  0.0000000E+00  0.0000000E+00  0.0000000E+00  0.0000000E+00  0.0000000E+00  0.0000000E+00  0.0000000E+00  0.0000000E+00  0.0000000E+00  0.0000000E+00  0.0000000E+00  0.0000000E+00  0.0000000E+00  0.0000000E+00  0.0000000E+00  0.0000000E+00
  0.7499998E+00  0.0000000E+00  0.0000000E+00  0.0000000E+00  0.0000000E+00  0.0000000E+00  0.0000000E+00  0.0000000E+00  0.0000000E+00  0.0000000E+00  0.0000000E+00  0.0000000E+00  0.0000000E+00  0.0000000E+00  0.0000000E+00  0.0000000E+00  0.0000000E+00  0.0000000E+00  0.0000000E+00  0.0000000E+00  0.0000000E+00  0.0000000E+00  0.0000000E+00  0.0000000E+00  0.0000000E+00  0.0000000E+00  0.0000000E+00  0.0000000E+00  0.0000000E+00  0.0000000E+00  0.0000000E+00  0.0000000E+00  0.0000000E+00  0.0000000E+00  0.0000000E+00  0.0000000E+00  0.0000000E+00  0.0000000E+00  0.0000000E+00  0.0000000E+00  0.0000000E+00  0.0000000E+00  0.0000000E+00  0.0000000E+00  0.0000000E+00  0.0000000E+00  0.0000000E+00  0.0000000E+00  0.0000000E+00  0.0000000E+00  0.0000000E+00  0.0000000E+00  0.0000000E+00  0.0000000E+00  0.0000000E+00  0.0000000E+00  0.0000000E+00  0.0000000E+00  0.0000000E+00  0.0000000E+00  0.0000000E+00  0.0000000E+00  0.0000000E+00  0.0000000E+00  0.0000000E+00  0.0000000E+00  0.0000000E+00  0.0000000E+00  0.0000000E+00  0.0000000E+00  0.0000000E+00  0.0000000E+00  0.0000000E+00  0.0000000E+00  0.0000000E+00  0.0000000E+00  0.0000000E+00  0.0000000E+00  0.0000000E+00  0.0000000E+00  0.0000000E+00  0.0000000E+00  0.0000000E+00  0.0000000E+00  0.0000000E+00  0.0000000E+00  0.0000000E+00  0.0000000E+00  0.0000000E+00  0.0000000E+00  0.0000000E+00  0.0000000E+00  0.0000000E+00  0.0000000E+00  0.0000000E+00  0.0000000E+00  0.0000000E+00  0.0000000E+00  0.0000000E+00  0.0000000E+00  0.0000000E+00  0.0000000E+00  0.0000000E+00  0.0000000E+00  0.0000000E+00  0.0000000E+00  0.0000000E+00  0.0000000E+00  0.0000000E+00  0.0000000E+00  0.0000000E+00  0.0000000E+00  0.0000000E+00  0.0000000E+00  0.0000000E+00  0.0000000E+00  0.0000000E+00  0.0000000E+00  0.0000000E+00  0.0000000E+00  0.0000000E+00  0.0000000E+00  0.0000000E+00  0.0000000E+00  0.0000000E+00  0.0000000E+00  0.0000000E+00  0.0000000E+00  0.0000000E+00  0.0000000E+00  0.0000000E+00  0.0000000E+00  0.0000000E+00  0.0000000E+00  0.0000000E+00  0.0000000E+00  0.0000000E+00  0.0000000E+00  0.0000000E+00  0.0000000E+00  0.0000000E+00  0.0000000E+00  0.0000000E+00  0.0000000E+00  0.0000000E+00  0.0000000E+00  0.0000000E+00  0.0000000E+00  0.0000000E+00  0.0000000E+00  0.0000000E+00  0.0000000E+00  0.0000000E+00
  0.7799997E+00  0.0000000E+00  0.0000000E+00  0.0000000E+00  0.0000000E+00  0.0000000E+00  0.0000000E+00  0.0000000E+00  0.0000000E+00  0.0000000E+00  0.0000000E+00  0.0000000E+00  0.0000000E+00  0.0000000E+00  0.0000000E+00  0.0000000E+00  0.0000000E+00  0.0000000E+00  0.0000000E+00  0.0000000E+00  0.0000000E+00  0.0000000E+00  0.0000000E+00  0.0000000E+00  0.0000000E+00  0.0000000E+00  0.0000000E+00  0.0000000E+00  0.0000000E+00  0.0000000E+00  0.0000000E+00  0.0000000E+00  0.0000000E+00  0.0000000E+00  0.0000000E+00  0.0000000E+00  0.0000000E+00  0.0000000E+00  0.0000000E+00  0.0000000E+00  0.0000000E+00  0.0000000E+00  0.0000000E+00  0.0000000E+00  0.0000000E+00  0.0000000E+00  0.0000000E+00  0.0000000E+00  0.0000000E+00  0.0000000E+00  0.0000000E+00  0.0000000E+00  0.0000000E+00  0.0000000E+00  0.0000000E+00  0.0000000E+00  0.0000000E+00  0.0000000E+00  0.0000000E+00  0.0000000E+00  0.0000000E+00  0.0000000E+00  0.0000000E+00  0.0000000E+00  0.0000000E+00  0.0000000E+00  0.0000000E+00  0.0000000E+00  0.0000000E+00  0.0000000E+00  0.0000000E+00  0.0000000E+00  0.0000000E+00  0.0000000E+00  0.0000000E+00  0.0000000E+00  0.0000000E+00  0.0000000E+00  0.0000000E+00  0.0000000E+00  0.0000000E+00  0.0000000E+00  0.0000000E+00  0.0000000E+00  0.0000000E+00  0.0000000E+00  0.0000000E+00  0.0000000E+00  0.0000000E+00  0.0000000E+00  0.0000000E+00  0.0000000E+00  0.0000000E+00  0.0000000E+00  0.0000000E+00  0.0000000E+00  0.0000000E+00  0.0000000E+00  0.0000000E+00  0.0000000E+00  0.0000000E+00  0.0000000E+00  0.0000000E+00  0.0000000E+00  0.0000000E+00  0.0000000E+00  0.0000000E+00  0.0000000E+00  0.0000000E+00  0.0000000E+00  0.0000000E+00  0.0000000E+00  0.0000000E+00  0.0000000E+00  0.0000000E+00  0.0000000E+00  0.0000000E+00  0.0000000E+00  0.0000000E+00  0.0000000E+00  0.0000000E+00  0.0000000E+00  0.0000000E+00  0.0000000E+00  0.0000000E+00  0.0000000E+00  0.0000000E+00  0.0000000E+00  0.0000000E+00  0.0000000E+00  0.0000000E+00  0.0000000E+00  0.0000000E+00  0.0000000E+00  0.0000000E+00  0.0000000E+00  0.0000000E+00  0.0000000E+00  0.0000000E+00  0.0000000E+00  0.0000000E+00  0.0000000E+00  0.0000000E+00  0.0000000E+00  0.0000000E+00  0.0000000E+00  0.0000000E+00  0.0000000E+00  0.0000000E+00  0.0000000E+00  0.0000000E+00  0.0000000E+00  0.0000000E+00
  0.8099997E+00  0.0000000E+00  0.0000000E+00  0.0000000E+00  0.0000000E+00  0.0000000E+00  0.0000000E+00  0.0000000E+00  0.0000000E+00  0.0000000E+00  0.0000000E+00  0.0000000E+00  0.0000000E+00  0.0000000E+00  0.0000000E+00  0.0000000E+00  0.0000000E+00  0.0000000E+00  0.0000000E+00  0.0000000E+00  0.0000000E+00  0.0000000E+00  0.0000000E+00  0.0000000E+00  0.0000000E+00  0.0000000E+00  0.0000000E+00  0.0000000E+00  0.0000000E+00  0.0000000E+00  0.0000000E+00  0.0000000E+00  0.0000000E+00  0.0000000E+00  0.0000000E+00  0.0000000E+00  0.0000000E+00  0.0000000E+00  0.0000000E+00  0.0000000E+00  0.0000000E+00  0.0000000E+00  0.0000000E+00  0.0000000E+00  0.0000000E+00  0.0000000E+00  0.0000000E+00  0.0000000E+00  0.0000000E+00  0.0000000E+00  0.0000000E+00  0.0000000E+00  0.0000000E+00  0.0000000E+00  0.0000000E+00  0.0000000E+00  0.0000000E+00  0.0000000E+00  0.0000000E+00  0.0000000E+00  0.0000000E+00  0.0000000E+00  0.0000000E+00  0.0000000E+00  0.0000000E+00  0.0000000E+00  0.0000000E+00  0.0000000E+00  0.0000000E+00  0.0000000E+00  0.0000000E+00  0.0000000E+00  0.0000000E+00  0.0000000E+00  0.0000000E+00  0.0000000E+00  0.0000000E+00  0.0000000E+00  0.0000000E+00  0.0000000E+00  0.0000000E+00  0.0000000E+00  0.0000000E+00  0.0000000E+00  0.0000000E+00  0.0000000E+00  0.0000000E+00  0.0000000E+00  0.0000000E+00  0.0000000E+00  0.0000000E+00  0.0000000E+00  0.0000000E+00  0.0000000E+00  0.0000000E+00  0.0000000E+00  0.0000000E+00  0.0000000E+00  0.0000000E+00  0.0000000E+00  0.0000000E+00  0.0000000E+00  0.0000000E+00  0.0000000E+00  0.0000000E+00  0.0000000E+00  0.0000000E+00  0.0000000E+00  0.0000000E+00  0.0000000E+00  0.0000000E+00  0.0000000E+00  0.0000000E+00  0.0000000E+00  0.0000000E+00  0.0000000E+00  0.0000000E+00  0.0000000E+00  0.0000000E+00  0.0000000E+00  0.0000000E+00  0.0000000E+00  0.0000000E+00  0.0000000E+00  0.0000000E+00  0.0000000E+00  0.0000000E+00  0.0000000E+00  0.0000000E+00  0.0000000E+00  0.0000000E+00  0.0000000E+00  0.0000000E+00  0.0000000E+00  0.0000000E+00  0.0000000E+00  0.0000000E+00  0.0000000E+00  0.0000000E+00  0.0000000E+00  0.0000000E+00  0.0000000E+00  0.0000000E+00  0.0000000E+00  0.0000000E+00  0.0000000E+00  0.0000000E+00  0.0000000E+00  0.0000000E+00  0.0000000E+00  0.0000000E+00  0.0000000E+00  0.0000000E+00
  0.8399997E+00  0.0000000E+00  0.0000000E+00  0.0000000E+00  0.0000000E+00  0.0000000E+00  0.0000000E+00  0.0000000E+00  0.0000000E+00  0.0000000E+00  0.0000000E+00  0.0000000E+00  0.0000000E+00  0.0000000E+00  0.0000000E+00  0.0000000E+00  0.0000000E+00  0.0000000E+00  0.0000000E+00  0.0000000E+00  0.0000000E+00  0.0000000E+00  0.0000000E+00  0.0000000E+00  0.0000000E+00  0.0000000E+00  0.0000000E+00  0.0000000E+00  0.0000000E+00  0.0000000E+00  0.0000000E+00  0.0000000E+00  0.0000000E+00  0.0000000E+00  0.0000000E+00  0.0000000E+00  0.0000000E+00  0.0000000E+00  0.0000000E+00  0.0000000E+00  0.0000000E+00  0.0000000E+00  0.0000000E+00  0.0000000E+00  0.0000000E+00  0.0000000E+00  0.0000000E+00  0.0000000E+00  0.0000000E+00  0.0000000E+00  0.0000000E+00  0.0000000E+00  0.0000000E+00  0.0000000E+00  0.0000000E+00  0.0000000E+00  0.0000000E+00  0.0000000E+00  0.0000000E+00  0.0000000E+00  0.0000000E+00  0.0000000E+00  0.0000000E+00  0.0000000E+00  0.0000000E+00  0.0000000E+00  0.0000000E+00  0.0000000E+00  0.0000000E+00  0.0000000E+00  0.0000000E+00  0.0000000E+00  0.0000000E+00  0.0000000E+00  0.0000000E+00  0.0000000E+00  0.0000000E+00  0.0000000E+00  0.0000000E+00  0.0000000E+00  0.0000000E+00  0.0000000E+00  0.0000000E+00  0.0000000E+00  0.0000000E+00  0.0000000E+00  0.0000000E+00  0.0000000E+00  0.0000000E+00  0.0000000E+00  0.0000000E+00  0.0000000E+00  0.0000000E+00  0.0000000E+00  0.0000000E+00  0.0000000E+00  0.0000000E+00  0.0000000E+00  0.0000000E+00  0.0000000E+00  0.0000000E+00  0.0000000E+00  0.0000000E+00  0.0000000E+00  0.0000000E+00  0.0000000E+00  0.0000000E+00  0.0000000E+00  0.0000000E+00  0.0000000E+00  0.0000000E+00  0.0000000E+00  0.0000000E+00  0.0000000E+00  0.0000000E+00  0.0000000E+00  0.0000000E+00  0.0000000E+00  0.0000000E+00  0.0000000E+00  0.0000000E+00  0.0000000E+00  0.0000000E+00  0.0000000E+00  0.0000000E+00  0.0000000E+00  0.0000000E+00  0.0000000E+00  0.0000000E+00  0.0000000E+00  0.0000000E+00  0.0000000E+00  0.0000000E+00  0.0000000E+00  0.0000000E+00  0.0000000E+00  0.0000000E+00  0.0000000E+00  0.0000000E+00  0.0000000E+00  0.0000000E+00  0.0000000E+00  0.0000000E+00  0.0000000E+00  0.0000000E+00  0.0000000E+00  0.0000000E+00  0.0000000E+00  0.0000000E+00  0.0000000E+00  0.0000000E+00  0.0000000E+00  0.0000000E+00
  0.8699996E+00  0.0000000E+00  0.0000000E+00  0.0000000E+00  0.0000000E+00  0.0000000E+00  0.0000000E+00  0.0000000E+00  0.0000000E+00  0.0000000E+00  0.0000000E+00  0.0000000E+00  0.0000000E+00  0.0000000E+00  0.0000000E+00  0.0000000E+00  0.0000000E+00  0.0000000E+00  0.0000000E+00  0.0000000E+00  0.0000000E+00  0.0000000E+00  0.0000000E+00  0.0000000E+00  0.0000000E+00  0.0000000E+00  0.0000000E+00  0.0000000E+00  0.0000000E+00  0.0000000E+00  0.0000000E+00  0.0000000E+00  0.0000000E+00  0.0000000E+00  0.0000000E+00  0.0000000E+00  0.0000000E+00  0.0000000E+00  0.0000000E+00  0.0000000E+00  0.0000000E+00  0.0000000E+00  0.0000000E+00  0.0000000E+00  0.0000000E+00  0.0000000E+00  0.0000000E+00  0.0000000E+00  0.0000000E+00  0.0000000E+00  0.0000000E+00  0.0000000E+00  0.0000000E+00  0.0000000E+00  0.0000000E+00  0.0000000E+00  0.0000000E+00  0.0000000E+00  0.0000000E+00  0.0000000E+00  0.0000000E+00  0.0000000E+00  0.0000000E+00  0.0000000E+00  0.0000000E+00  0.0000000E+00  0.0000000E+00  0.0000000E+00  0.0000000E+00  0.0000000E+00  0.0000000E+00  0.0000000E+00  0.0000000E+00  0.0000000E+00  0.0000000E+00  0.0000000E+00  0.0000000E+00  0.0000000E+00  0.0000000E+00  0.0000000E+00  0.0000000E+00  0.0000000E+00  0.0000000E+00  0.0000000E+00  0.0000000E+00  0.0000000E+00  0.0000000E+00  0.0000000E+00  0.0000000E+00  0.0000000E+00  0.0000000E+00  0.0000000E+00  0.0000000E+00  0.0000000E+00  0.0000000E+00  0.0000000E+00  0.0000000E+00  0.0000000E+00  0.0000000E+00  0.0000000E+00  0.0000000E+00  0.0000000E+00  0.0000000E+00  0.0000000E+00  0.0000000E+00  0.0000000E+00  0.0000000E+00  0.0000000E+00  0.0000000E+00  0.0000000E+00  0.0000000E+00  0.0000000E+00  0.0000000E+00  0.0000000E+00  0.0000000E+00  0.0000000E+00  0.0000000E+00  0.0000000E+00  0.0000000E+00  0.0000000E+00  0.0000000E+00  0.0000000E+00  0.0000000E+00  0.0000000E+00  0.0000000E+00  0.0000000E+00  0.0000000E+00  0.0000000E+00  0.0000000E+00  0.0000000E+00  0.0000000E+00  0.0000000E+00  0.0000000E+00  0.0000000E+00  0.0000000E+00  0.0000000E+00  0.0000000E+00  0.0000000E+00  0.0000000E+00  0.0000000E+00  0.0000000E+00  0.0000000E+00  0.0000000E+00  0.0000000E+00  0.0000000E+00  0.0000000E+00  0.0000000E+00  0.0000000E+00  0.0000000E+00  0.0000000E+00  0.0000000E+00  0.0000000E+00  0.0000000E+00
  0.8999996E+00  0.0000000E+00  0.0000000E+00  0.0000000E+00  0.0000000E+00  0.0000000E+00  0.0000000E+00  0.0000000E+00  0.0000000E+00  0.0000000E+00  0.0000000E+00  0.0000000E+00  0.0000000E+00  0.0000000E+00  0.0000000E+00  0.0000000E+00  0.0000000E+00  0.0000000E+00  0.0000000E+00  0.0000000E+00  0.0000000E+00  0.0000000E+00  0.0000000E+00  0.0000000E+00  0.0000000E+00  0.0000000E+00  0.0000000E+00  0.0000000E+00  0.0000000E+00  0.0000000E+00  0.0000000E+00  0.0000000E+00  0.0000000E+00  0.0000000E+00  0.0000000E+00  0.0000000E+00  0.0000000E+00  0.0000000E+00  0.0000000E+00  0.0000000E+00  0.0000000E+00  0.0000000E+00  0.0000000E+00  0.0000000E+00  0.0000000E+00  0.0000000E+00  0.0000000E+00  0.0000000E+00  0.0000000E+00  0.0000000E+00  0.0000000E+00  0.0000000E+00  0.0000000E+00  0.0000000E+00  0.0000000E+00  0.0000000E+00  0.0000000E+00  0.0000000E+00  0.0000000E+00  0.0000000E+00  0.0000000E+00  0.0000000E+00  0.0000000E+00  0.0000000E+00  0.0000000E+00  0.0000000E+00  0.0000000E+00  0.0000000E+00  0.0000000E+00  0.0000000E+00  0.0000000E+00  0.0000000E+00  0.0000000E+00  0.0000000E+00  0.0000000E+00  0.0000000E+00  0.0000000E+00  0.0000000E+00  0.0000000E+00  0.0000000E+00  0.0000000E+00  0.0000000E+00  0.0000000E+00  0.0000000E+00  0.0000000E+00  0.0000000E+00  0.0000000E+00  0.0000000E+00  0.0000000E+00  0.0000000E+00  0.0000000E+00  0.0000000E+00  0.0000000E+00  0.0000000E+00  0.0000000E+00  0.0000000E+00  0.0000000E+00  0.0000000E+00  0.0000000E+00  0.0000000E+00  0.0000000E+00  0.0000000E+00  0.0000000E+00  0.0000000E+00  0.0000000E+00  0.0000000E+00  0.0000000E+00  0.0000000E+00  0.0000000E+00  0.0000000E+00  0.0000000E+00  0.0000000E+00  0.0000000E+00  0.0000000E+00  0.0000000E+00  0.0000000E+00  0.0000000E+00  0.0000000E+00  0.0000000E+00  0.0000000E+00  0.0000000E+00  0.0000000E+00  0.0000000E+00  0.0000000E+00  0.0000000E+00  0.0000000E+00  0.0000000E+00  0.0000000E+00  0.0000000E+00  0.0000000E+00  0.0000000E+00  0.0000000E+00  0.0000000E+00  0.0000000E+00  0.0000000E+00  0.0000000E+00  0.0000000E+00  0.0000000E+00  0.0000000E+00  0.0000000E+00  0.0000000E+00  0.0000000E+00  0.0000000E+00  0.0000000E+00  0.0000000E+00  0.0000000E+00  0.0000000E+00  0.0000000E+00  0.0000000E+00  0.0000000E+00  0.0000000E+00  0.0000000E+00  0.0000000E+00
  0.9299996E+00  0.0000000E+00  0.0000000E+00  0.0000000E+00  0.0000000E+00  0.0000000E+00  0.0000000E+00  0.0000000E+00  0.0000000E+00  0.0000000E+00  0.0000000E+00  0.0000000E+00  0.0000000E+00  0.0000000E+00  0.0000000E+00  0.0000000E+00  0.0000000E+00  0.0000000E+00  0.0000000E+00  0.0000000E+00  0.0000000E+00  0.0000000E+00  0.0000000E+00  0.0000000E+00  0.0000000E+00  0.0000000E+00  0.0000000E+00  0.0000000E+00  0.0000000E+00  0.0000000E+00  0.0000000E+00  0.0000000E+00  0.0000000E+00  0.0000000E+00  0.0000000E+00  0.0000000E+00  0.0000000E+00  0.0000000E+00  0.0000000E+00  0.0000000E+00  0.0000000E+00  0.0000000E+00  0.0000000E+00  0.0000000E+00  0.0000000E+00  0.0000000E+00  0.0000000E+00  0.0000000E+00  0.0000000E+00  0.0000000E+00  0.0000000E+00  0.0000000E+00  0.0000000E+00  0.0000000E+00  0.0000000E+00  0.0000000E+00  0.0000000E+00  0.0000000E+00  0.0000000E+00  0.0000000E+00  0.0000000E+00  0.0000000E+00  0.0000000E+00  0.0000000E+00  0.0000000E+00  0.0000000E+00  0.0000000E+00  0.0000000E+00  0.0000000E+00  0.0000000E+00  0.0000000E+00  0.0000000E+00  0.0000000E+00  0.0000000E+00  0.0000000E+00  0.0000000E+00  0.0000000E+00  0.0000000E+00  0.0000000E+00  0.0000000E+00  0.0000000E+00  0.0000000E+00  0.0000000E+00  0.0000000E+00  0.0000000E+00  0.0000000E+00  0.0000000E+00  0.0000000E+00  0.0000000E+00  0.0000000E+00  0.0000000E+00  0.0000000E+00  0.0000000E+00  0.0000000E+00  0.0000000E+00  0.0000000E+00  0.0000000E+00  0.0000000E+00  0.0000000E+00  0.0000000E+00  0.0000000E+00  0.0000000E+00  0.0000000E+00  0.0000000E+00  0.0000000E+00  0.0000000E+00  0.0000000E+00  0.0000000E+00  0.0000000E+00  0.0000000E+00  0.0000000E+00  0.0000000E+00  0.0000000E+00  0.0000000E+00  0.0000000E+00  0.0000000E+00  0.0000000E+00  0.0000000E+00  0.0000000E+00  0.0000000E+00  0.0000000E+00  0.0000000E+00  0.0000000E+00  0.0000000E+00  0.0000000E+00  0.0000000E+00  0.0000000E+00  0.0000000E+00  0.0000000E+00  0.0000000E+00  0.0000000E+00  0.0000000E+00  0.0000000E+00  0.0000000E+00  0.0000000E+00  0.0000000E+00  0.0000000E+00  0.0000000E+00  0.0000000E+00  0.0000000E+00  0.0000000E+00  0.0000000E+00  0.0000000E+00  0.0000000E+00  0.0000000E+00  0.0000000E+00  0.0000000E+00  0.0000000E+00  0.0000000E+00  0.0000000E+00  0.0000000E+00  0.0000000E+00  0.0000000E+00
  0.9599996E+00  0.0000000E+00  0.0000000E+00  0.0000000E+00  0.0000000E+00  0.0000000E+00  0.0000000E+00  0.0000000E+00  0.0000000E+00  0.0000000E+00  0.0000000E+00  0.0000000E+00  0.0000000E+00  0.0000000E+00  0.0000000E+00  0.0000000E+00  0.0000000E+00  0.0000000E+00  0.0000000E+00  0.0000000E+00  0.0000000E+00  0.0000000E+00  0.0000000E+00  0.0000000E+00  0.0000000E+00  0.0000000E+00  0.0000000E+00  0.0000000E+00  0.0000000E+00  0.0000000E+00  0.0000000E+00  0.0000000E+00  0.0000000E+00  0.0000000E+00  0.0000000E+00  0.0000000E+00  0.0000000E+00  0.0000000E+00  0.0000000E+00  0.0000000E+00  0.0000000E+00  0.0000000E+00  0.0000000E+00  0.0000000E+00  0.0000000E+00  0.0000000E+00  0.0000000E+00  0.0000000E+00  0.0000000E+00  0.0000000E+00  0.0000000E+00  0.0000000E+00  0.0000000E+00  0.0000000E+00  0.0000000E+00  0.0000000E+00  0.0000000E+00  0.0000000E+00  0.0000000E+00  0.0000000E+00  0.0000000E+00  0.0000000E+00  0.0000000E+00  0.0000000E+00  0.0000000E+00  0.0000000E+00  0.0000000E+00  0.0000000E+00  0.0000000E+00  0.0000000E+00  0.0000000E+00  0.0000000E+00  0.0000000E+00  0.0000000E+00  0.0000000E+00  0.0000000E+00  0.0000000E+00  0.0000000E+00  0.0000000E+00  0.0000000E+00  0.0000000E+00  0.0000000E+00  0.0000000E+00  0.0000000E+00  0.0000000E+00  0.0000000E+00  0.0000000E+00  0.0000000E+00  0.0000000E+00  0.0000000E+00  0.0000000E+00  0.0000000E+00  0.0000000E+00  0.0000000E+00  0.0000000E+00  0.0000000E+00  0.0000000E+00  0.0000000E+00  0.0000000E+00  0.0000000E+00  0.0000000E+00  0.0000000E+00  0.0000000E+00  0.0000000E+00  0.0000000E+00  0.0000000E+00  0.0000000E+00  0.0000000E+00  0.0000000E+00  0.0000000E+00  0.0000000E+00  0.0000000E+00  0.0000000E+00  0.0000000E+00  0.0000000E+00  0.0000000E+00  0.0000000E+00  0.0000000E+00  0.0000000E+00  0.0000000E+00  0.0000000E+00  0.0000000E+00  0.0000000E+00  0.0000000E+00  0.0000000E+00  0.0000000E+00  0.0000000E+00  0.0000000E+00  0.0000000E+00  0.0000000E+00  0.0000000E+00  0.0000000E+00  0.0000000E+00  0.0000000E+00  0.0000000E+00  0.0000000E+00  0.0000000E+00  0.0000000E+00  0.0000000E+00  0.0000000E+00  0.0000000E+00  0.0000000E+00  0.0000000E+00  0.0000000E+00  0.0000000E+00  0.0000000E+00  0.0000000E+00  0.0000000E+00  0.0000000E+00  0.0000000E+00  0.0000000E+00  0.0000000E+00  0.0000000E+00
  0.9899995E+00  0.0000000E+00  0.0000000E+00  0.0000000E+00  0.0000000E+00  0.0000000E+00  0.0000000E+00  0.0000000E+00  0.0000000E+00  0.0000000E+00  0.0000000E+00  0.0000000E+00  0.0000000E+00  0.0000000E+00  0.0000000E+00  0.0000000E+00  0.0000000E+00  0.0000000E+00  0.0000000E+00  0.0000000E+00  0.0000000E+00  0.0000000E+00  0.0000000E+00  0.0000000E+00  0.0000000E+00  0.0000000E+00  0.0000000E+00  0.0000000E+00  0.0000000E+00  0.0000000E+00  0.0000000E+00  0.0000000E+00  0.0000000E+00  0.0000000E+00  0.0000000E+00  0.0000000E+00  0.0000000E+00  0.0000000E+00  0.0000000E+00  0.0000000E+00  0.0000000E+00  0.0000000E+00  0.0000000E+00  0.0000000E+00  0.0000000E+00  0.0000000E+00  0.0000000E+00  0.0000000E+00  0.0000000E+00  0.0000000E+00  0.0000000E+00  0.0000000E+00  0.0000000E+00  0.0000000E+00  0.0000000E+00  0.0000000E+00  0.0000000E+00  0.0000000E+00  0.0000000E+00  0.0000000E+00  0.0000000E+00  0.0000000E+00  0.0000000E+00  0.0000000E+00  0.0000000E+00  0.0000000E+00  0.0000000E+00  0.0000000E+00  0.0000000E+00  0.0000000E+00  0.0000000E+00  0.0000000E+00  0.0000000E+00  0.0000000E+00  0.0000000E+00  0.0000000E+00  0.0000000E+00  0.0000000E+00  0.0000000E+00  0.0000000E+00  0.0000000E+00  0.0000000E+00  0.0000000E+00  0.0000000E+00  0.0000000E+00  0.0000000E+00  0.0000000E+00  0.0000000E+00  0.0000000E+00  0.0000000E+00  0.0000000E+00  0.0000000E+00  0.0000000E+00  0.0000000E+00  0.0000000E+00  0.0000000E+00  0.0000000E+00  0.0000000E+00  0.0000000E+00  0.0000000E+00  0.0000000E+00  0.0000000E+00  0.0000000E+00  0.0000000E+00  0.0000000E+00  0.0000000E+00  0.0000000E+00  0.0000000E+00  0.0000000E+00  0.0000000E+00  0.0000000E+00  0.0000000E+00  0.0000000E+00  0.0000000E+00  0.0000000E+00  0.0000000E+00  0.0000000E+00  0.0000000E+00  0.0000000E+00  0.0000000E+00  0.0000000E+00  0.0000000E+00  0.0000000E+00  0.0000000E+00  0.0000000E+00  0.0000000E+00  0.0000000E+00  0.0000000E+00  0.0000000E+00  0.0000000E+00  0.0000000E+00  0.0000000E+00  0.0000000E+00  0.0000000E+00  0.0000000E+00  0.0000000E+00  0.0000000E+00  0.0000000E+00  0.0000000E+00  0.0000000E+00  0.0000000E+00  0.0000000E+00  0.0000000E+00  0.0000000E+00  0.0000000E+00  0.0000000E+00  0.0000000E+00  0.0000000E+00  0.0000000E+00  0.0000000E+00  0.0000000E+00  0.0000000E+00  0.0000000E+00
  0.1020000E+01  0.0000000E+00  0.0000000E+00  0.0000000E+00  0.0000000E+00  0.0000000E+00  0.0000000E+00  0.0000000E+00  0.0000000E+00  0.0000000E+00  0.0000000E+00  0.0000000E+00  0.0000000E+00  0.0000000E+00  0.0000000E+00  0.0000000E+00  0.0000000E+00  0.0000000E+00  0.0000000E+00  0.0000000E+00  0.0000000E+00  0.0000000E+00  0.0000000E+00  0.0000000E+00  0.0000000E+00  0.0000000E+00  0.0000000E+00  0.0000000E+00  0.0000000E+00  0.0000000E+00  0.0000000E+00  0.0000000E+00  0.0000000E+00  0.0000000E+00  0.0000000E+00  0.0000000E+00  0.0000000E+00  0.0000000E+00  0.0000000E+00  0.0000000E+00  0.0000000E+00  0.0000000E+00  0.0000000E+00  0.0000000E+00  0.0000000E+00  0.0000000E+00  0.0000000E+00  0.0000000E+00  0.0000000E+00  0.0000000E+00  0.0000000E+00  0.0000000E+00  0.0000000E+00  0.0000000E+00  0.0000000E+00  0.0000000E+00  0.0000000E+00  0.0000000E+00  0.0000000E+00  0.0000000E+00  0.0000000E+00  0.0000000E+00  0.0000000E+00  0.0000000E+00  0.0000000E+00  0.0000000E+00  0.0000000E+00  0.0000000E+00  0.0000000E+00  0.0000000E+00  0.0000000E+00  0.0000000E+00  0.0000000E+00  0.0000000E+00  0.0000000E+00  0.0000000E+00  0.0000000E+00  0.0000000E+00  0.0000000E+00  0.0000000E+00  0.0000000E+00  0.0000000E+00  0.0000000E+00  0.0000000E+00  0.0000000E+00  0.0000000E+00  0.0000000E+00  0.0000000E+00  0.0000000E+00  0.0000000E+00  0.0000000E+00  0.0000000E+00  0.0000000E+00  0.0000000E+00  0.0000000E+00  0.0000000E+00  0.0000000E+00  0.0000000E+00  0.0000000E+00  0.0000000E+00  0.0000000E+00  0.0000000E+00  0.0000000E+00  0.0000000E+00  0.0000000E+00  0.0000000E+00  0.0000000E+00  0.0000000E+00  0.0000000E+00  0.0000000E+00  0.0000000E+00  0.0000000E+00  0.0000000E+00  0.0000000E+00  0.0000000E+00  0.0000000E+00  0.0000000E+00  0.0000000E+00  0.0000000E+00  0.0000000E+00  0.0000000E+00  0.0000000E+00  0.0000000E+00  0.0000000E+00  0.0000000E+00  0.0000000E+00  0.0000000E+00  0.0000000E+00  0.0000000E+00  0.0000000E+00  0.0000000E+00  0.0000000E+00  0.0000000E+00  0.0000000E+00  0.0000000E+00  0.0000000E+00  0.0000000E+00  0.0000000E+00  0.0000000E+00  0.0000000E+00  0.0000000E+00  0.0000000E+00  0.0000000E+00  0.0000000E+00  0.0000000E+00  0.0000000E+00  0.0000000E+00  0.0000000E+00  0.0000000E+00  0.0000000E+00  0.0000000E+00  0.0000000E+00  0.0000000E+00
  0.1049999E+01  0.0000000E+00  0.0000000E+00  0.0000000E+00  0.0000000E+00  0.0000000E+00  0.0000000E+00  0.0000000E+00  0.0000000E+00  0.0000000E+00  0.0000000E+00  0.0000000E+00  0.0000000E+00  0.0000000E+00  0.0000000E+00  0.0000000E+00  0.0000000E+00  0.0000000E+00  0.0000000E+00  0.0000000E+00  0.0000000E+00  0.0000000E+00  0.0000000E+00  0.0000000E+00  0.0000000E+00  0.0000000E+00  0.0000000E+00  0.0000000E+00  0.0000000E+00  0.0000000E+00  0.0000000E+00  0.0000000E+00  0.0000000E+00  0.0000000E+00  0.0000000E+00  0.0000000E+00  0.0000000E+00  0.0000000E+00  0.0000000E+00  0.0000000E+00  0.0000000E+00  0.0000000E+00  0.0000000E+00  0.0000000E+00  0.0000000E+00  0.0000000E+00  0.0000000E+00  0.0000000E+00  0.0000000E+00  0.0000000E+00  0.0000000E+00  0.0000000E+00  0.0000000E+00  0.0000000E+00  0.0000000E+00  0.0000000E+00  0.0000000E+00  0.0000000E+00  0.0000000E+00  0.0000000E+00  0.0000000E+00  0.0000000E+00  0.0000000E+00  0.0000000E+00  0.0000000E+00  0.0000000E+00  0.0000000E+00  0.0000000E+00  0.0000000E+00  0.0000000E+00  0.0000000E+00  0.0000000E+00  0.0000000E+00  0.0000000E+00  0.0000000E+00  0.0000000E+00  0.0000000E+00  0.0000000E+00  0.0000000E+00  0.0000000E+00  0.0000000E+00  0.0000000E+00  0.0000000E+00  0.0000000E+00  0.0000000E+00  0.0000000E+00  0.0000000E+00  0.0000000E+00  0.0000000E+00  0.0000000E+00  0.0000000E+00  0.0000000E+00  0.0000000E+00  0.0000000E+00  0.0000000E+00  0.0000000E+00  0.0000000E+00  0.0000000E+00  0.0000000E+00  0.0000000E+00  0.0000000E+00  0.0000000E+00  0.0000000E+00  0.0000000E+00  0.0000000E+00  0.0000000E+00  0.0000000E+00  0.0000000E+00  0.0000000E+00  0.0000000E+00  0.0000000E+00  0.0000000E+00  0.0000000E+00  0.0000000E+00  0.0000000E+00  0.0000000E+00  0.0000000E+00  0.0000000E+00  0.0000000E+00  0.0000000E+00  0.0000000E+00  0.0000000E+00  0.0000000E+00  0.0000000E+00  0.0000000E+00  0.0000000E+00  0.0000000E+00  0.0000000E+00  0.0000000E+00  0.0000000E+00  0.0000000E+00  0.0000000E+00  0.0000000E+00  0.0000000E+00  0.0000000E+00  0.0000000E+00  0.0000000E+00  0.0000000E+00  0.0000000E+00  0.0000000E+00  0.0000000E+00  0.0000000E+00  0.0000000E+00  0.0000000E+00  0.0000000E+00  0.0000000E+00  0.0000000E+00  0.0000000E+00  0.0000000E+00  0.0000000E+00  0.0000000E+00  0.0000000E+00  0.0000000E+00
  0.1079999E+01  0.0000000E+00  0.0000000E+00  0.0000000E+00  0.0000000E+00  0.0000000E+00  0.0000000E+00  0.0000000E+00  0.0000000E+00  0.0000000E+00  0.0000000E+00  0.0000000E+00  0.0000000E+00  0.0000000E+00  0.0000000E+00  0.0000000E+00  0.0000000E+00  0.0000000E+00  0.0000000E+00  0.0000000E+00  0.0000000E+00  0.0000000E+00  0.0000000E+00  0.0000000E+00  0.0000000E+00  0.0000000E+00  0.0000000E+00  0.0000000E+00  0.0000000E+00  0.0000000E+00  0.0000000E+00  0.0000000E+00  0.0000000E+00  0.0000000E+00  0.0000000E+00  0.0000000E+00  0.0000000E+00  0.0000000E+00  0.0000000E+00  0.0000000E+00  0.0000000E+00  0.0000000E+00  0.0000000E+00  0.0000000E+00  0.0000000E+00  0.0000000E+00  0.0000000E+00  0.0000000E+00  0.0000000E+00  0.0000000E+00  0.0000000E+00  0.0000000E+00  0.0000000E+00  0.0000000E+00  0.0000000E+00  0.0000000E+00  0.0000000E+00  0.0000000E+00  0.0000000E+00  0.0000000E+00  0.0000000E+00  0.0000000E+00  0.0000000E+00  0.0000000E+00  0.0000000E+00  0.0000000E+00  0.0000000E+00  0.0000000E+00  0.0000000E+00  0.0000000E+00  0.0000000E+00  0.0000000E+00  0.0000000E+00  0.0000000E+00  0.0000000E+00  0.0000000E+00  0.0000000E+00  0.0000000E+00  0.0000000E+00  0.0000000E+00  0.0000000E+00  0.0000000E+00  0.0000000E+00  0.0000000E+00  0.0000000E+00  0.0000000E+00  0.0000000E+00  0.0000000E+00  0.0000000E+00  0.0000000E+00  0.0000000E+00  0.0000000E+00  0.0000000E+00  0.0000000E+00  0.0000000E+00  0.0000000E+00  0.0000000E+00  0.0000000E+00  0.0000000E+00  0.0000000E+00  0.0000000E+00  0.0000000E+00  0.0000000E+00  0.0000000E+00  0.0000000E+00  0.0000000E+00  0.0000000E+00  0.0000000E+00  0.0000000E+00  0.0000000E+00  0.0000000E+00  0.0000000E+00  0.0000000E+00  0.0000000E+00  0.0000000E+00  0.0000000E+00  0.0000000E+00  0.0000000E+00  0.0000000E+00  0.0000000E+00  0.0000000E+00  0.0000000E+00  0.0000000E+00  0.0000000E+00  0.0000000E+00  0.0000000E+00  0.0000000E+00  0.0000000E+00  0.0000000E+00  0.0000000E+00  0.0000000E+00  0.0000000E+00  0.0000000E+00  0.0000000E+00  0.0000000E+00  0.0000000E+00  0.0000000E+00  0.0000000E+00  0.0000000E+00  0.0000000E+00  0.0000000E+00  0.0000000E+00  0.0000000E+00  0.0000000E+00  0.0000000E+00  0.0000000E+00  0.0000000E+00  0.0000000E+00  0.0000000E+00  0.0000000E+00  0.0000000E+00  0.0000000E+00  0.0000000E+00
  0.1109999E+01  0.0000000E+00  0.0000000E+00  0.0000000E+00  0.0000000E+00  0.0000000E+00  0.0000000E+00  0.0000000E+00  0.0000000E+00  0.0000000E+00  0.0000000E+00  0.0000000E+00  0.0000000E+00  0.0000000E+00  0.0000000E+00  0.0000000E+00  0.0000000E+00  0.0000000E+00  0.0000000E+00  0.0000000E+00  0.0000000E+00  0.0000000E+00  0.0000000E+00  0.0000000E+00  0.0000000E+00  0.0000000E+00  0.0000000E+00  0.0000000E+00  0.0000000E+00  0.0000000E+00  0.0000000E+00  0.0000000E+00  0.0000000E+00  0.0000000E+00  0.0000000E+00  0.0000000E+00  0.0000000E+00  0.0000000E+00  0.0000000E+00  0.0000000E+00  0.0000000E+00  0.0000000E+00  0.0000000E+00  0.0000000E+00  0.0000000E+00  0.0000000E+00  0.0000000E+00  0.0000000E+00  0.0000000E+00  0.0000000E+00  0.0000000E+00  0.0000000E+00  0.0000000E+00  0.0000000E+00  0.0000000E+00  0.0000000E+00  0.0000000E+00  0.0000000E+00  0.0000000E+00  0.0000000E+00  0.0000000E+00  0.8637874E-03  0.1016440E+00  0.0000000E+00  0.0000000E+00  0.0000000E+00  0.0000000E+00  0.0000000E+00  0.0000000E+00  0.0000000E+00  0.0000000E+00  0.0000000E+00  0.0000000E+00  0.0000000E+00  0.0000000E+00  0.0000000E+00  0.0000000E+00  0.0000000E+00  0.0000000E+00  0.0000000E+00  0.0000000E+00  0.0000000E+00  0.0000000E+00  0.0000000E+00  0.0000000E+00  0.0000000E+00  0.0000000E+00  0.0000000E+00  0.0000000E+00  0.0000000E+00  0.0000000E+00  0.0000000E+00  0.0000000E+00  0.0000000E+00  0.0000000E+00  0.0000000E+00  0.0000000E+00  0.0000000E+00  0.0000000E+00  0.0000000E+00  0.0000000E+00  0.0000000E+00  0.0000000E+00  0.0000000E+00  0.0000000E+00  0.0000000E+00  0.0000000E+00  0.0000000E+00  0.0000000E+00  0.0000000E+00  0.0000000E+00  0.0000000E+00  0.0000000E+00  0.0000000E+00  0.0000000E+00  0.0000000E+00  0.0000000E+00  0.0000000E+00  0.0000000E+00  0.0000000E+00  0.0000000E+00  0.0000000E+00  0.0000000E+00  0.0000000E+00  0.0000000E+00  0.0000000E+00  0.0000000E+00  0.0000000E+00  0.0000000E+00  0.0000000E+00  0.0000000E+00  0.0000000E+00  0.0000000E+00  0.0000000E+00  0.0000000E+00  0.0000000E+00  0.0000000E+00  0.0000000E+00  0.0000000E+00  0.0000000E+00  0.0000000E+00  0.0000000E+00  0.0000000E+00  0.0000000E+00  0.0000000E+00  0.0000000E+00  0.0000000E+00  0.0000000E+00  0.0000000E+00  0.0000000E+00  0.0000000E+00  0.0000000E+00  0.0000000E+00
  0.1139999E+01  0.0000000E+00  0.0000000E+00  0.0000000E+00  0.0000000E+00  0.0000000E+00  0.0000000E+00  0.0000000E+00  0.0000000E+00  0.0000000E+00  0.0000000E+00  0.0000000E+00  0.0000000E+00  0.0000000E+00  0.0000000E+00  0.0000000E+00  0.0000000E+00  0.0000000E+00  0.0000000E+00  0.0000000E+00  0.0000000E+00  0.0000000E+00  0.0000000E+00  0.0000000E+00  0.0000000E+00  0.0000000E+00  0.0000000E+00  0.0000000E+00  0.0000000E+00  0.0000000E+00  0.0000000E+00  0.0000000E+00  0.0000000E+00  0.0000000E+00  0.0000000E+00  0.0000000E+00  0.0000000E+00  0.0000000E+00  0.0000000E+00  0.0000000E+00  0.0000000E+00  0.0000000E+00  0.0000000E+00  0.0000000E+00  0.0000000E+00  0.0000000E+00  0.0000000E+00  0.0000000E+00  0.0000000E+00  0.0000000E+00  0.0000000E+00  0.0000000E+00  0.0000000E+00  0.0000000E+00  0.0000000E+00  0.0000000E+00  0.0000000E+00  0.0000000E+00  0.0000000E+00  0.0000000E+00  0.0000000E+00  0.2456722E-02  0.1668960E+00  0.0000000E+00  0.0000000E+00  0.0000000E+00  0.0000000E+00  0.0000000E+00  0.0000000E+00  0.0000000E+00  0.0000000E+00  0.0000000E+00  0.0000000E+00  0.0000000E+00  0.0000000E+00  0.0000000E+00  0.0000000E+00  0.0000000E+00  0.0000000E+00  0.0000000E+00  0.0000000E+00  0.0000000E+00  0.0000000E+00  0.0000000E+00  0.0000000E+00  0.0000000E+00  0.0000000E+00  0.0000000E+00  0.0000000E+00  0.0000000E+00  0.0000000E+00  0.0000000E+00  0.0000000E+00  0.0000000E+00  0.0000000E+00  0.0000000E+00  0.0000000E+00  0.0000000E+00  0.0000000E+00  0.0000000E+00  0.0000000E+00  0.0000000E+00  0.0000000E+00  0.0000000E+00  0.0000000E+00  0.0000000E+00  0.0000000E+00  0.0000000E+00  0.0000000E+00  0.0000000E+00  0.0000000E+00  0.0000000E+00  0.0000000E+00  0.0000000E+00  0.0000000E+00  0.0000000E+00  0.0000000E+00  0.0000000E+00  0.0000000E+00  0.0000000E+00  0.0000000E+00  0.0000000E+00  0.0000000E+00  0.0000000E+00  0.0000000E+00  0.0000000E+00  0.0000000E+00  0.0000000E+00  0.0000000E+00  0.0000000E+00  0.0000000E+00  0.0000000E+00  0.0000000E+00  0.0000000E+00  0.0000000E+00  0.0000000E+00  0.0000000E+00  0.0000000E+00  0.0000000E+00  0.0000000E+00  0.0000000E+00  0.0000000E+00  0.0000000E+00  0.0000000E+00  0.0000000E+00  0.0000000E+00  0.0000000E+00  0.0000000E+00  0.0000000E+00  0.0000000E+00  0.0000000E+00  0.0000000E+00  0.0000000E+00
  0.1169999E+01  0.0000000E+00  0.0000000E+00  0.0000000E+00  0.0000000E+00  0.0000000E+00  0.0000000E+00  0.0000000E+00  0.0000000E+00  0.0000000E+00  0.0000000E+00  0.0000000E+00  0.0000000E+00  0.0000000E+00  0.0000000E+00  0.0000000E+00  0.0000000E+00  0.0000000E+00  0.0000000E+00  0.0000000E+00  0.0000000E+00  0.0000000E+00  0.0000000E+00  0.0000000E+00  0.0000000E+00  0.0000000E+00  0.0000000E+00  0.0000000E+00  0.0000000E+00  0.0000000E+00  0.0000000E+00  0.0000000E+00  0.0000000E+00  0.0000000E+00  0.0000000E+00  0.0000000E+00  0.0000000E+00  0.0000000E+00  0.0000000E+00  0.0000000E+00  0.0000000E+00  0.0000000E+00  0.0000000E+00  0.0000000E+00  0.0000000E+00  0.0000000E+00  0.0000000E+00  0.0000000E+00  0.0000000E+00  0.0000000E+00  0.0000000E+00  0.0000000E+00  0.0000000E+00  0.0000000E+00  0.0000000E+00  0.1554936E-02  0.1293771E+00  0.0000000E+00  0.0000000E+00  0.0000000E+00  0.0000000E+00  0.8552122E-02  0.3033143E+00  0.0000000E+00  0.0000000E+00  0.0000000E+00  0.0000000E+00  0.0000000E+00  0.0000000E+00  0.0000000E+00  0.0000000E+00  0.0000000E+00  0.0000000E+00  0.0000000E+00  0.0000000E+00  0.0000000E+00  0.0000000E+00  0.0000000E+00  0.0000000E+00  0.0000000E+00  0.0000000E+00  0.0000000E+00  0.0000000E+00  0.0000000E+00  0.0000000E+00  0.0000000E+00  0.0000000E+00  0.0000000E+00  0.0000000E+00  0.0000000E+00  0.0000000E+00  0.0000000E+00  0.0000000E+00  0.0000000E+00  0.0000000E+00  0.0000000E+00  0.0000000E+00  0.0000000E+00  0.0000000E+00  0.0000000E+00  0.0000000E+00  0.0000000E+00  0.0000000E+00  0.0000000E+00  0.0000000E+00  0.0000000E+00  0.0000000E+00  0.0000000E+00  0.0000000E+00  0.0000000E+00  0.0000000E+00  0.0000000E+00  0.0000000E+00  0.0000000E+00  0.0000000E+00  0.0000000E+00  0.0000000E+00  0.0000000E+00  0.0000000E+00  0.0000000E+00  0.0000000E+00  0.0000000E+00  0.0000000E+00  0.0000000E+00  0.0000000E+00  0.0000000E+00  0.0000000E+00  0.0000000E+00  0.0000000E+00  0.0000000E+00  0.0000000E+00  0.0000000E+00  0.0000000E+00  0.0000000E+00  0.0000000E+00  0.0000000E+00  0.0000000E+00  0.0000000E+00  0.0000000E+00  0.0000000E+00  0.0000000E+00  0.0000000E+00  0.0000000E+00  0.0000000E+00  0.0000000E+00  0.0000000E+00  0.0000000E+00  0.0000000E+00  0.0000000E+00  0.0000000E+00  0.0000000E+00  0.0000000E+00  0.0000000E+00
  0.1199999E+01  0.0000000E+00  0.0000000E+00  0.0000000E+00  0.0000000E+00  0.0000000E+00  0.0000000E+00  0.0000000E+00  0.0000000E+00  0.0000000E+00  0.0000000E+00  0.0000000E+00  0.0000000E+00  0.0000000E+00  0.0000000E+00  0.0000000E+00  0.0000000E+00  0.0000000E+00  0.0000000E+00  0.0000000E+00  0.0000000E+00  0.0000000E+00  0.0000000E+00  0.0000000E+00  0.0000000E+00  0.0000000E+00  0.0000000E+00  0.0000000E+00  0.0000000E+00  0.0000000E+00  0.0000000E+00  0.0000000E+00  0.0000000E+00  0.0000000E+00  0.0000000E+00  0.0000000E+00  0.0000000E+00  0.0000000E+00  0.0000000E+00  0.0000000E+00  0.0000000E+00  0.0000000E+00  0.0000000E+00  0.0000000E+00  0.0000000E+00  0.0000000E+00  0.0000000E+00  0.0000000E+00  0.0000000E+00  0.0000000E+00  0.0000000E+00  0.0000000E+00  0.0000000E+00  0.0000000E+00  0.0000000E+00  0.3695363E-02  0.1944406E+00  0.0000000E+00  0.0000000E+00  0.0000000E+00  0.0000000E+00  0.2217254E-01  0.4758497E+00  0.0000000E+00  0.0000000E+00  0.0000000E+00  0.0000000E+00  0.0000000E+00  0.0000000E+00  0.0000000E+00  0.0000000E+00  0.0000000E+00  0.0000000E+00  0.0000000E+00  0.0000000E+00  0.0000000E+00  0.0000000E+00  0.0000000E+00  0.0000000E+00  0.0000000E+00  0.0000000E+00  0.0000000E+00  0.0000000E+00  0.0000000E+00  0.0000000E+00  0.0000000E+00  0.0000000E+00  0.0000000E+00  0.0000000E+00  0.0000000E+00  0.0000000E+00  0.0000000E+00  0.0000000E+00  0.0000000E+00  0.0000000E+00  0.0000000E+00  0.0000000E+00  0.0000000E+00  0.0000000E+00  0.0000000E+00  0.0000000E+00  0.0000000E+00  0.0000000E+00  0.0000000E+00  0.0000000E+00  0.0000000E+00  0.0000000E+00  0.0000000E+00  0.0000000E+00  0.0000000E+00  0.0000000E+00  0.0000000E+00  0.0000000E+00  0.0000000E+00  0.0000000E+00  0.0000000E+00  0.0000000E+00  0.0000000E+00  0.0000000E+00  0.0000000E+00  0.0000000E+00  0.0000000E+00  0.0000000E+00  0.0000000E+00  0.0000000E+00  0.0000000E+00  0.0000000E+00  0.0000000E+00  0.0000000E+00  0.0000000E+00  0.0000000E+00  0.0000000E+00  0.0000000E+00  0.0000000E+00  0.0000000E+00  0.0000000E+00  0.0000000E+00  0.0000000E+00  0.0000000E+00  0.0000000E+00  0.0000000E+00  0.0000000E+00  0.0000000E+00  0.0000000E+00  0.0000000E+00  0.0000000E+00  0.0000000E+00  0.0000000E+00  0.0000000E+00  0.0000000E+00  0.0000000E+00  0.0000000E+00  0.0000000E+00
  0.1229999E+01  0.0000000E+00  0.0000000E+00  0.0000000E+00  0.0000000E+00  0.0000000E+00  0.0000000E+00  0.0000000E+00  0.0000000E+00  0.0000000E+00  0.0000000E+00  0.0000000E+00  0.0000000E+00  0.0000000E+00  0.0000000E+00  0.0000000E+00  0.0000000E+00  0.0000000E+00  0.0000000E+00  0.0000000E+00  0.0000000E+00  0.0000000E+00  0.0000000E+00  0.0000000E+00  0.0000000E+00  0.0000000E+00  0.0000000E+00  0.0000000E+00  0.0000000E+00  0.0000000E+00  0.0000000E+00  0.0000000E+00  0.0000000E+00  0.0000000E+00  0.0000000E+00  0.0000000E+00  0.0000000E+00  0.0000000E+00  0.0000000E+00  0.0000000E+00  0.0000000E+00  0.0000000E+00  0.0000000E+00  0.0000000E+00  0.0000000E+00  0.0000000E+00  0.0000000E+00  0.0000000E+00  0.0000000E+00  0.0000000E+00  0.0000000E+00  0.0000000E+00  0.0000000E+00  0.0000000E+00  0.0000000E+00  0.1055185E-01  0.3204408E+00  0.0000000E+00  0.0000000E+00  0.0000000E+00  0.0000000E+00  0.1041151E+00  0.1008525E+01  0.0000000E+00  0.0000000E+00  0.0000000E+00  0.0000000E+00  0.0000000E+00  0.0000000E+00  0.0000000E+00  0.0000000E+00  0.0000000E+00  0.0000000E+00  0.0000000E+00  0.0000000E+00  0.0000000E+00  0.0000000E+00  0.0000000E+00  0.0000000E+00  0.0000000E+00  0.0000000E+00  0.0000000E+00  0.0000000E+00  0.0000000E+00  0.0000000E+00  0.0000000E+00  0.0000000E+00  0.0000000E+00  0.0000000E+00  0.0000000E+00  0.0000000E+00  0.0000000E+00  0.0000000E+00  0.0000000E+00  0.0000000E+00  0.0000000E+00  0.0000000E+00  0.0000000E+00  0.0000000E+00  0.0000000E+00  0.0000000E+00  0.0000000E+00  0.0000000E+00  0.0000000E+00  0.0000000E+00  0.0000000E+00  0.0000000E+00  0.0000000E+00  0.0000000E+00  0.0000000E+00  0.0000000E+00  0.0000000E+00  0.0000000E+00  0.0000000E+00  0.0000000E+00  0.0000000E+00  0.0000000E+00  0.0000000E+00  0.0000000E+00  0.0000000E+00  0.0000000E+00  0.0000000E+00  0.0000000E+00  0.0000000E+00  0.0000000E+00  0.0000000E+00  0.0000000E+00  0.0000000E+00  0.0000000E+00  0.0000000E+00  0.0000000E+00  0.0000000E+00  0.0000000E+00  0.0000000E+00  0.0000000E+00  0.0000000E+00  0.0000000E+00  0.0000000E+00  0.0000000E+00  0.0000000E+00  0.0000000E+00  0.0000000E+00  0.0000000E+00  0.0000000E+00  0.0000000E+00  0.0000000E+00  0.0000000E+00  0.0000000E+00  0.0000000E+00  0.0000000E+00  0.0000000E+00  0.0000000E+00  0.0000000E+00
  0.1259999E+01  0.0000000E+00  0.0000000E+00  0.0000000E+00  0.0000000E+00  0.0000000E+00  0.0000000E+00  0.0000000E+00  0.0000000E+00  0.0000000E+00  0.0000000E+00  0.0000000E+00  0.0000000E+00  0.0000000E+00  0.0000000E+00  0.0000000E+00  0.0000000E+00  0.0000000E+00  0.0000000E+00  0.0000000E+00  0.0000000E+00  0.0000000E+00  0.0000000E+00  0.0000000E+00  0.0000000E+00  0.0000000E+00  0.0000000E+00  0.0000000E+00  0.0000000E+00  0.0000000E+00  0.0000000E+00  0.0000000E+00  0.0000000E+00  0.0000000E+00  0.0000000E+00  0.0000000E+00  0.0000000E+00  0.0000000E+00  0.0000000E+00  0.0000000E+00  0.0000000E+00  0.0000000E+00  0.0000000E+00  0.0000000E+00  0.0000000E+00  0.6703681E-03  0.7888466E-01  0.0000000E+00  0.0000000E+00  0.0000000E+00  0.0000000E+00  0.0000000E+00  0.0000000E+00  0.0000000E+00  0.0000000E+00  0.2815521E-01  0.5104690E+00  0.0000000E+00  0.0000000E+00  0.0000000E+00  0.0000000E+00  0.2802096E+00  0.1607818E+01  0.0000000E+00  0.0000000E+00  0.0000000E+00  0.0000000E+00  0.0000000E+00  0.0000000E+00  0.0000000E+00  0.0000000E+00  0.0000000E+00  0.0000000E+00  0.0000000E+00  0.0000000E+00  0.0000000E+00  0.0000000E+00  0.0000000E+00  0.0000000E+00  0.0000000E+00  0.0000000E+00  0.0000000E+00  0.0000000E+00  0.0000000E+00  0.0000000E+00  0.0000000E+00  0.0000000E+00  0.0000000E+00  0.0000000E+00  0.0000000E+00  0.0000000E+00  0.0000000E+00  0.0000000E+00  0.0000000E+00  0.0000000E+00  0.0000000E+00  0.0000000E+00  0.0000000E+00  0.0000000E+00  0.0000000E+00  0.0000000E+00  0.0000000E+00  0.0000000E+00  0.0000000E+00  0.0000000E+00  0.0000000E+00  0.0000000E+00  0.0000000E+00  0.0000000E+00  0.0000000E+00  0.0000000E+00  0.0000000E+00  0.0000000E+00  0.0000000E+00  0.0000000E+00  0.0000000E+00  0.0000000E+00  0.0000000E+00  0.0000000E+00  0.0000000E+00  0.0000000E+00  0.0000000E+00  0.0000000E+00  0.0000000E+00  0.0000000E+00  0.0000000E+00  0.0000000E+00  0.0000000E+00  0.0000000E+00  0.0000000E+00  0.0000000E+00  0.0000000E+00  0.0000000E+00  0.0000000E+00  0.0000000E+00  0.0000000E+00  0.0000000E+00  0.0000000E+00  0.0000000E+00  0.0000000E+00  0.0000000E+00  0.0000000E+00  0.0000000E+00  0.0000000E+00  0.0000000E+00  0.0000000E+00  0.0000000E+00  0.0000000E+00  0.0000000E+00  0.0000000E+00  0.0000000E+00  0.0000000E+00  0.0000000E+00
  0.1289999E+01  0.0000000E+00  0.0000000E+00  0.0000000E+00  0.0000000E+00  0.0000000E+00  0.0000000E+00  0.0000000E+00  0.0000000E+00  0.0000000E+00  0.0000000E+00  0.0000000E+00  0.0000000E+00  0.0000000E+00  0.0000000E+00  0.0000000E+00  0.0000000E+00  0.0000000E+00  0.0000000E+00  0.0000000E+00  0.0000000E+00  0.0000000E+00  0.0000000E+00  0.0000000E+00  0.0000000E+00  0.0000000E+00  0.0000000E+00  0.0000000E+00  0.0000000E+00  0.0000000E+00  0.0000000E+00  0.0000000E+00  0.0000000E+00  0.0000000E+00  0.0000000E+00  0.0000000E+00  0.0000000E+00  0.0000000E+00  0.0000000E+00  0.0000000E+00  0.0000000E+00  0.0000000E+00  0.0000000E+00  0.0000000E+00  0.0000000E+00  0.6395567E-03  0.7525888E-01  0.0000000E+00  0.0000000E+00  0.0000000E+00  0.0000000E+00  0.0000000E+00  0.0000000E+00  0.0000000E+00  0.0000000E+00  0.8058411E-01  0.8409478E+00  0.0000000E+00  0.0000000E+00  0.0000000E+00  0.0000000E+00  0.5711207E+00  0.2213964E+01  0.0000000E+00  0.0000000E+00  0.0000000E+00  0.0000000E+00  0.0000000E+00  0.0000000E+00  0.0000000E+00  0.0000000E+00  0.0000000E+00  0.0000000E+00  0.0000000E+00  0.0000000E+00  0.0000000E+00  0.0000000E+00  0.0000000E+00  0.0000000E+00  0.0000000E+00  0.0000000E+00  0.0000000E+00  0.0000000E+00  0.0000000E+00  0.0000000E+00  0.0000000E+00  0.0000000E+00  0.0000000E+00  0.0000000E+00  0.0000000E+00  0.0000000E+00  0.0000000E+00  0.0000000E+00  0.0000000E+00  0.0000000E+00  0.0000000E+00  0.0000000E+00  0.0000000E+00  0.0000000E+00  0.0000000E+00  0.0000000E+00  0.0000000E+00  0.0000000E+00  0.0000000E+00  0.0000000E+00  0.0000000E+00  0.0000000E+00  0.0000000E+00  0.0000000E+00  0.0000000E+00  0.0000000E+00  0.0000000E+00  0.0000000E+00  0.0000000E+00  0.0000000E+00  0.0000000E+00  0.0000000E+00  0.0000000E+00  0.0000000E+00  0.0000000E+00  0.0000000E+00  0.0000000E+00  0.0000000E+00  0.0000000E+00  0.0000000E+00  0.0000000E+00  0.0000000E+00  0.0000000E+00  0.0000000E+00  0.0000000E+00  0.0000000E+00  0.0000000E+00  0.0000000E+00  0.0000000E+00  0.0000000E+00  0.0000000E+00  0.0000000E+00  0.0000000E+00  0.0000000E+00  0.0000000E+00  0.0000000E+00  0.0000000E+00  0.0000000E+00  0.0000000E+00  0.0000000E+00  0.0000000E+00  0.0000000E+00  0.0000000E+00  0.0000000E+00  0.0000000E+00  0.0000000E+00  0.0000000E+00  0.0000000E+00
  0.1319999E+01  0.0000000E+00  0.0000000E+00  0.0000000E+00  0.0000000E+00  0.0000000E+00  0.0000000E+00  0.0000000E+00  0.0000000E+00  0.0000000E+00  0.0000000E+00  0.0000000E+00  0.0000000E+00  0.0000000E+00  0.0000000E+00  0.1832433E-02  0.2156279E+00  0.0000000E+00  0.0000000E+00  0.0000000E+00  0.0000000E+00  0.0000000E+00  0.0000000E+00  0.0000000E+00  0.0000000E+00  0.0000000E+00  0.0000000E+00  0.0000000E+00  0.0000000E+00  0.0000000E+00  0.0000000E+00  0.0000000E+00  0.0000000E+00  0.0000000E+00  0.0000000E+00  0.0000000E+00  0.0000000E+00  0.0000000E+00  0.0000000E+00  0.0000000E+00  0.0000000E+00  0.0000000E+00  0.0000000E+00  0.0000000E+00  0.0000000E+00  0.4275715E-02  0.1901254E+00  0.0000000E+00  0.0000000E+00  0.0000000E+00  0.0000000E+00  0.0000000E+00  0.0000000E+00  0.0000000E+00  0.0000000E+00  0.1691938E+00  0.1184244E+01  0.0000000E+00  0.0000000E+00  0.0000000E+00  0.0000000E+00  0.1026820E+01  0.2881362E+01  0.0000000E+00  0.0000000E+00  0.0000000E+00  0.0000000E+00  0.0000000E+00  0.0000000E+00  0.0000000E+00  0.0000000E+00  0.0000000E+00  0.0000000E+00  0.0000000E+00  0.0000000E+00  0.1832425E-02  0.2156279E+00  0.0000000E+00  0.0000000E+00  0.0000000E+00  0.0000000E+00  0.0000000E+00  0.0000000E+00  0.0000000E+00  0.0000000E+00  0.0000000E+00  0.0000000E+00  0.0000000E+00  0.0000000E+00  0.0000000E+00  0.0000000E+00  0.0000000E+00  0.0000000E+00  0.0000000E+00  0.0000000E+00  0.0000000E+00  0.0000000E+00  0.0000000E+00  0.0000000E+00  0.0000000E+00  0.0000000E+00  0.0000000E+00  0.0000000E+00  0.0000000E+00  0.0000000E+00  0.0000000E+00  0.0000000E+00  0.0000000E+00  0.0000000E+00  0.0000000E+00  0.0000000E+00  0.0000000E+00  0.0000000E+00  0.0000000E+00  0.0000000E+00  0.0000000E+00  0.0000000E+00  0.0000000E+00  0.0000000E+00  0.0000000E+00  0.0000000E+00  0.0000000E+00  0.0000000E+00  0.0000000E+00  0.0000000E+00  0.0000000E+00  0.0000000E+00  0.0000000E+00  0.0000000E+00  0.0000000E+00  0.0000000E+00  0.0000000E+00  0.0000000E+00  0.0000000E+00  0.0000000E+00  0.0000000E+00  0.0000000E+00  0.0000000E+00  0.0000000E+00  0.0000000E+00  0.0000000E+00  0.0000000E+00  0.0000000E+00  0.0000000E+00  0.0000000E+00  0.0000000E+00  0.0000000E+00  0.0000000E+00  0.0000000E+00  0.0000000E+00  0.0000000E+00  0.0000000E+00  0.0000000E+00
  0.1349999E+01  0.0000000E+00  0.0000000E+00  0.0000000E+00  0.0000000E+00  0.0000000E+00  0.0000000E+00  0.0000000E+00  0.0000000E+00  0.0000000E+00  0.0000000E+00  0.0000000E+00  0.0000000E+00  0.0000000E+00  0.0000000E+00  0.3503799E-02  0.2915334E+00  0.0000000E+00  0.0000000E+00  0.0000000E+00  0.0000000E+00  0.0000000E+00  0.0000000E+00  0.0000000E+00  0.0000000E+00  0.0000000E+00  0.0000000E+00  0.0000000E+00  0.0000000E+00  0.0000000E+00  0.0000000E+00  0.0000000E+00  0.0000000E+00  0.0000000E+00  0.0000000E+00  0.0000000E+00  0.0000000E+00  0.0000000E+00  0.0000000E+00  0.0000000E+00  0.0000000E+00  0.0000000E+00  0.0000000E+00  0.0000000E+00  0.0000000E+00  0.2978261E-01  0.4898505E+00  0.0000000E+00  0.0000000E+00  0.0000000E+00  0.0000000E+00  0.0000000E+00  0.0000000E+00  0.0000000E+00  0.0000000E+00  0.3445421E+00  0.1636142E+01  0.2335830E-02  0.1943555E+00  0.0000000E+00  0.0000000E+00  0.1654954E+01  0.3562867E+01  0.0000000E+00  0.0000000E+00  0.0000000E+00  0.0000000E+00  0.0000000E+00  0.0000000E+00  0.0000000E+00  0.0000000E+00  0.0000000E+00  0.0000000E+00  0.0000000E+00  0.0000000E+00  0.2978220E-01  0.8494996E+00  0.0000000E+00  0.0000000E+00  0.0000000E+00  0.0000000E+00  0.0000000E+00  0.0000000E+00  0.0000000E+00  0.0000000E+00  0.0000000E+00  0.0000000E+00  0.0000000E+00  0.0000000E+00  0.0000000E+00  0.0000000E+00  0.0000000E+00  0.0000000E+00  0.0000000E+00  0.0000000E+00  0.0000000E+00  0.0000000E+00  0.0000000E+00  0.0000000E+00  0.0000000E+00  0.0000000E+00  0.0000000E+00  0.0000000E+00  0.0000000E+00  0.0000000E+00  0.0000000E+00  0.0000000E+00  0.0000000E+00  0.0000000E+00  0.0000000E+00  0.0000000E+00  0.0000000E+00  0.0000000E+00  0.0000000E+00  0.0000000E+00  0.0000000E+00  0.0000000E+00  0.0000000E+00  0.0000000E+00  0.0000000E+00  0.0000000E+00  0.0000000E+00  0.0000000E+00  0.0000000E+00  0.0000000E+00  0.0000000E+00  0.0000000E+00  0.0000000E+00  0.0000000E+00  0.0000000E+00  0.0000000E+00  0.0000000E+00  0.0000000E+00  0.0000000E+00  0.0000000E+00  0.0000000E+00  0.0000000E+00  0.0000000E+00  0.0000000E+00  0.0000000E+00  0.0000000E+00  0.0000000E+00  0.0000000E+00  0.0000000E+00  0.0000000E+00  0.0000000E+00  0.0000000E+00  0.0000000E+00  0.0000000E+00  0.0000000E+00  0.0000000E+00  0.0000000E+00  0.0000000E+00
  0.1379999E+01  0.0000000E+00  0.0000000E+00  0.0000000E+00  0.0000000E+00  0.0000000E+00  0.0000000E+00  0.0000000E+00  0.0000000E+00  0.0000000E+00  0.0000000E+00  0.0000000E+00  0.0000000E+00  0.0000000E+00  0.0000000E+00  0.3353113E-02  0.2789934E+00  0.0000000E+00  0.0000000E+00  0.0000000E+00  0.0000000E+00  0.0000000E+00  0.0000000E+00  0.0000000E+00  0.0000000E+00  0.0000000E+00  0.0000000E+00  0.0000000E+00  0.0000000E+00  0.0000000E+00  0.0000000E+00  0.0000000E+00  0.0000000E+00  0.0000000E+00  0.0000000E+00  0.0000000E+00  0.0000000E+00  0.0000000E+00  0.0000000E+00  0.0000000E+00  0.0000000E+00  0.0000000E+00  0.0000000E+00  0.0000000E+00  0.0000000E+00  0.7153334E-01  0.7405915E+00  0.0000000E+00  0.0000000E+00  0.0000000E+00  0.0000000E+00  0.0000000E+00  0.0000000E+00  0.0000000E+00  0.0000000E+00  0.5107919E+00  0.1939412E+01  0.5588524E-02  0.2940541E+00  0.0000000E+00  0.0000000E+00  0.2199105E+01  0.3994183E+01  0.0000000E+00  0.0000000E+00  0.0000000E+00  0.0000000E+00  0.0000000E+00  0.0000000E+00  0.0000000E+00  0.0000000E+00  0.0000000E+00  0.0000000E+00  0.0000000E+00  0.0000000E+00  0.7376824E-01  0.1306593E+01  0.0000000E+00  0.0000000E+00  0.0000000E+00  0.0000000E+00  0.0000000E+00  0.0000000E+00  0.0000000E+00  0.0000000E+00  0.0000000E+00  0.0000000E+00  0.0000000E+00  0.0000000E+00  0.0000000E+00  0.0000000E+00  0.0000000E+00  0.0000000E+00  0.0000000E+00  0.0000000E+00  0.0000000E+00  0.0000000E+00  0.0000000E+00  0.0000000E+00  0.0000000E+00  0.0000000E+00  0.0000000E+00  0.0000000E+00  0.0000000E+00  0.0000000E+00  0.0000000E+00  0.0000000E+00  0.0000000E+00  0.0000000E+00  0.0000000E+00  0.0000000E+00  0.0000000E+00  0.0000000E+00  0.0000000E+00  0.0000000E+00  0.0000000E+00  0.0000000E+00  0.0000000E+00  0.0000000E+00  0.0000000E+00  0.0000000E+00  0.0000000E+00  0.0000000E+00  0.0000000E+00  0.0000000E+00  0.0000000E+00  0.0000000E+00  0.0000000E+00  0.0000000E+00  0.0000000E+00  0.0000000E+00  0.0000000E+00  0.0000000E+00  0.0000000E+00  0.0000000E+00  0.0000000E+00  0.0000000E+00  0.0000000E+00  0.0000000E+00  0.0000000E+00  0.0000000E+00  0.0000000E+00  0.0000000E+00  0.0000000E+00  0.0000000E+00  0.0000000E+00  0.0000000E+00  0.0000000E+00  0.0000000E+00  0.0000000E+00  0.0000000E+00  0.0000000E+00  0.0000000E+00
  0.1409999E+01  0.0000000E+00  0.0000000E+00  0.0000000E+00  0.0000000E+00  0.0000000E+00  0.0000000E+00  0.0000000E+00  0.0000000E+00  0.0000000E+00  0.0000000E+00  0.0000000E+00  0.0000000E+00  0.0000000E+00  0.0000000E+00  0.3211947E-02  0.2672483E+00  0.0000000E+00  0.0000000E+00  0.0000000E+00  0.0000000E+00  0.0000000E+00  0.0000000E+00  0.0000000E+00  0.0000000E+00  0.0000000E+00  0.0000000E+00  0.0000000E+00  0.0000000E+00  0.0000000E+00  0.0000000E+00  0.0000000E+00  0.0000000E+00  0.0000000E+00  0.0000000E+00  0.0000000E+00  0.0000000E+00  0.0000000E+00  0.0000000E+00  0.0000000E+00  0.0000000E+00  0.0000000E+00  0.0000000E+00  0.0000000E+00  0.0000000E+00  0.2178788E+00  0.1277184E+01  0.0000000E+00  0.0000000E+00  0.0000000E+00  0.0000000E+00  0.2141303E-02  0.1259726E+00  0.0000000E+00  0.0000000E+00  0.7671230E+00  0.2323790E+01  0.1177717E-01  0.4177018E+00  0.0000000E+00  0.0000000E+00  0.2767648E+01  0.4340666E+01  0.0000000E+00  0.0000000E+00  0.0000000E+00  0.0000000E+00  0.0000000E+00  0.0000000E+00  0.0000000E+00  0.0000000E+00  0.0000000E+00  0.0000000E+00  0.0000000E+00  0.0000000E+00  0.1622035E+00  0.1892376E+01  0.0000000E+00  0.0000000E+00  0.0000000E+00  0.0000000E+00  0.0000000E+00  0.0000000E+00  0.0000000E+00  0.0000000E+00  0.0000000E+00  0.0000000E+00  0.0000000E+00  0.0000000E+00  0.0000000E+00  0.0000000E+00  0.0000000E+00  0.0000000E+00  0.0000000E+00  0.0000000E+00  0.0000000E+00  0.0000000E+00  0.0000000E+00  0.0000000E+00  0.0000000E+00  0.0000000E+00  0.0000000E+00  0.0000000E+00  0.0000000E+00  0.0000000E+00  0.0000000E+00  0.0000000E+00  0.0000000E+00  0.0000000E+00  0.0000000E+00  0.0000000E+00  0.0000000E+00  0.0000000E+00  0.0000000E+00  0.0000000E+00  0.0000000E+00  0.0000000E+00  0.0000000E+00  0.0000000E+00  0.0000000E+00  0.0000000E+00  0.0000000E+00  0.0000000E+00  0.0000000E+00  0.0000000E+00  0.0000000E+00  0.0000000E+00  0.0000000E+00  0.0000000E+00  0.0000000E+00  0.0000000E+00  0.0000000E+00  0.0000000E+00  0.0000000E+00  0.0000000E+00  0.0000000E+00  0.0000000E+00  0.0000000E+00  0.0000000E+00  0.0000000E+00  0.0000000E+00  0.0000000E+00  0.0000000E+00  0.0000000E+00  0.0000000E+00  0.4817933E-02  0.3273017E+00  0.0000000E+00  0.0000000E+00  0.0000000E+00  0.0000000E+00  0.0000000E+00  0.0000000E+00
  0.1439999E+01  0.0000000E+00  0.0000000E+00  0.0000000E+00  0.0000000E+00  0.0000000E+00  0.0000000E+00  0.0000000E+00  0.0000000E+00  0.0000000E+00  0.0000000E+00  0.0000000E+00  0.0000000E+00  0.0000000E+00  0.0000000E+00  0.1539767E-02  0.1811885E+00  0.0000000E+00  0.0000000E+00  0.0000000E+00  0.0000000E+00  0.0000000E+00  0.0000000E+00  0.0000000E+00  0.0000000E+00  0.0000000E+00  0.0000000E+00  0.0000000E+00  0.0000000E+00  0.0000000E+00  0.0000000E+00  0.0000000E+00  0.0000000E+00  0.0000000E+00  0.0000000E+00  0.0000000E+00  0.0000000E+00  0.0000000E+00  0.0000000E+00  0.0000000E+00  0.0000000E+00  0.0000000E+00  0.0000000E+00  0.0000000E+00  0.0000000E+00  0.4398609E+00  0.1765094E+01  0.0000000E+00  0.0000000E+00  0.0000000E+00  0.0000000E+00  0.1539767E-02  0.1046020E+00  0.2053022E-02  0.1708211E+00  0.1070137E+01  0.2667870E+01  0.2053005E-01  0.5398299E+00  0.0000000E+00  0.0000000E+00  0.3097482E+01  0.4499960E+01  0.0000000E+00  0.0000000E+00  0.0000000E+00  0.0000000E+00  0.0000000E+00  0.0000000E+00  0.0000000E+00  0.0000000E+00  0.0000000E+00  0.0000000E+00  0.0000000E+00  0.0000000E+00  0.3295116E+00  0.2630099E+01  0.0000000E+00  0.0000000E+00  0.0000000E+00  0.0000000E+00  0.0000000E+00  0.0000000E+00  0.0000000E+00  0.0000000E+00  0.0000000E+00  0.0000000E+00  0.0000000E+00  0.0000000E+00  0.0000000E+00  0.0000000E+00  0.0000000E+00  0.0000000E+00  0.0000000E+00  0.0000000E+00  0.0000000E+00  0.0000000E+00  0.0000000E+00  0.0000000E+00  0.0000000E+00  0.0000000E+00  0.0000000E+00  0.0000000E+00  0.0000000E+00  0.0000000E+00  0.0000000E+00  0.0000000E+00  0.0000000E+00  0.0000000E+00  0.0000000E+00  0.0000000E+00  0.0000000E+00  0.0000000E+00  0.0000000E+00  0.0000000E+00  0.0000000E+00  0.0000000E+00  0.0000000E+00  0.0000000E+00  0.0000000E+00  0.0000000E+00  0.0000000E+00  0.0000000E+00  0.0000000E+00  0.0000000E+00  0.0000000E+00  0.0000000E+00  0.0000000E+00  0.0000000E+00  0.0000000E+00  0.0000000E+00  0.0000000E+00  0.0000000E+00  0.0000000E+00  0.0000000E+00  0.0000000E+00  0.0000000E+00  0.0000000E+00  0.0000000E+00  0.0000000E+00  0.0000000E+00  0.0000000E+00  0.0000000E+00  0.0000000E+00  0.0000000E+00  0.2617596E-01  0.7466264E+00  0.0000000E+00  0.0000000E+00  0.0000000E+00  0.0000000E+00  0.0000000E+00  0.0000000E+00
  0.1469999E+01  0.0000000E+00  0.0000000E+00  0.0000000E+00  0.0000000E+00  0.0000000E+00  0.0000000E+00  0.0000000E+00  0.0000000E+00  0.2955138E-02  0.1738509E+00  0.0000000E+00  0.0000000E+00  0.0000000E+00  0.0000000E+00  0.2955124E-02  0.2458800E+00  0.0000000E+00  0.0000000E+00  0.0000000E+00  0.0000000E+00  0.0000000E+00  0.0000000E+00  0.0000000E+00  0.0000000E+00  0.0000000E+00  0.0000000E+00  0.0000000E+00  0.0000000E+00  0.0000000E+00  0.0000000E+00  0.0000000E+00  0.0000000E+00  0.0000000E+00  0.0000000E+00  0.0000000E+00  0.0000000E+00  0.0000000E+00  0.0000000E+00  0.0000000E+00  0.0000000E+00  0.0000000E+00  0.0000000E+00  0.0000000E+00  0.0000000E+00  0.7840894E+00  0.2266329E+01  0.0000000E+00  0.0000000E+00  0.0000000E+00  0.0000000E+00  0.3447652E-02  0.1533047E+00  0.1083547E-01  0.3842994E+00  0.1343126E+01  0.2938201E+01  0.2955129E-01  0.6342113E+00  0.0000000E+00  0.0000000E+00  0.3289033E+01  0.4604551E+01  0.0000000E+00  0.0000000E+00  0.0000000E+00  0.0000000E+00  0.0000000E+00  0.0000000E+00  0.0000000E+00  0.0000000E+00  0.0000000E+00  0.0000000E+00  0.0000000E+00  0.0000000E+00  0.5274882E+00  0.3242679E+01  0.0000000E+00  0.0000000E+00  0.0000000E+00  0.0000000E+00  0.0000000E+00  0.0000000E+00  0.0000000E+00  0.0000000E+00  0.0000000E+00  0.0000000E+00  0.0000000E+00  0.0000000E+00  0.0000000E+00  0.0000000E+00  0.0000000E+00  0.0000000E+00  0.0000000E+00  0.0000000E+00  0.0000000E+00  0.0000000E+00  0.0000000E+00  0.0000000E+00  0.0000000E+00  0.0000000E+00  0.0000000E+00  0.0000000E+00  0.0000000E+00  0.0000000E+00  0.0000000E+00  0.0000000E+00  0.0000000E+00  0.0000000E+00  0.0000000E+00  0.0000000E+00  0.0000000E+00  0.0000000E+00  0.0000000E+00  0.0000000E+00  0.0000000E+00  0.0000000E+00  0.0000000E+00  0.0000000E+00  0.0000000E+00  0.0000000E+00  0.0000000E+00  0.0000000E+00  0.0000000E+00  0.0000000E+00  0.0000000E+00  0.0000000E+00  0.0000000E+00  0.0000000E+00  0.0000000E+00  0.0000000E+00  0.0000000E+00  0.0000000E+00  0.0000000E+00  0.0000000E+00  0.0000000E+00  0.0000000E+00  0.0000000E+00  0.0000000E+00  0.0000000E+00  0.0000000E+00  0.0000000E+00  0.0000000E+00  0.0000000E+00  0.0000000E+00  0.5614707E-01  0.1070374E+01  0.0000000E+00  0.0000000E+00  0.0000000E+00  0.0000000E+00  0.0000000E+00  0.0000000E+00
  0.1499999E+01  0.0000000E+00  0.0000000E+00  0.0000000E+00  0.0000000E+00  0.0000000E+00  0.0000000E+00  0.0000000E+00  0.0000000E+00  0.2128546E-02  0.1446017E+00  0.0000000E+00  0.0000000E+00  0.0000000E+00  0.0000000E+00  0.8514284E-02  0.4089508E+00  0.0000000E+00  0.0000000E+00  0.0000000E+00  0.0000000E+00  0.0000000E+00  0.0000000E+00  0.0000000E+00  0.0000000E+00  0.0000000E+00  0.0000000E+00  0.0000000E+00  0.0000000E+00  0.0000000E+00  0.0000000E+00  0.0000000E+00  0.0000000E+00  0.0000000E+00  0.0000000E+00  0.0000000E+00  0.0000000E+00  0.0000000E+00  0.0000000E+00  0.0000000E+00  0.0000000E+00  0.0000000E+00  0.0000000E+00  0.0000000E+00  0.0000000E+00  0.1189679E+01  0.2707672E+01  0.0000000E+00  0.0000000E+00  0.0000000E+00  0.0000000E+00  0.2838076E-02  0.1363198E+00  0.1419035E-01  0.4309317E+00  0.1615829E+01  0.3173961E+01  0.6527648E-01  0.9224415E+00  0.0000000E+00  0.0000000E+00  0.3265699E+01  0.4449593E+01  0.0000000E+00  0.0000000E+00  0.0000000E+00  0.0000000E+00  0.0000000E+00  0.0000000E+00  0.0000000E+00  0.0000000E+00  0.0000000E+00  0.0000000E+00  0.0000000E+00  0.0000000E+00  0.6768932E+00  0.3583742E+01  0.0000000E+00  0.0000000E+00  0.0000000E+00  0.0000000E+00  0.0000000E+00  0.0000000E+00  0.0000000E+00  0.0000000E+00  0.0000000E+00  0.0000000E+00  0.0000000E+00  0.0000000E+00  0.0000000E+00  0.0000000E+00  0.0000000E+00  0.0000000E+00  0.0000000E+00  0.0000000E+00  0.0000000E+00  0.0000000E+00  0.0000000E+00  0.0000000E+00  0.0000000E+00  0.0000000E+00  0.0000000E+00  0.0000000E+00  0.0000000E+00  0.0000000E+00  0.0000000E+00  0.0000000E+00  0.0000000E+00  0.0000000E+00  0.0000000E+00  0.0000000E+00  0.0000000E+00  0.0000000E+00  0.0000000E+00  0.0000000E+00  0.0000000E+00  0.0000000E+00  0.0000000E+00  0.0000000E+00  0.0000000E+00  0.0000000E+00  0.0000000E+00  0.0000000E+00  0.0000000E+00  0.0000000E+00  0.0000000E+00  0.0000000E+00  0.0000000E+00  0.0000000E+00  0.0000000E+00  0.0000000E+00  0.0000000E+00  0.0000000E+00  0.0000000E+00  0.0000000E+00  0.0000000E+00  0.0000000E+00  0.0000000E+00  0.0000000E+00  0.0000000E+00  0.0000000E+00  0.0000000E+00  0.0000000E+00  0.0000000E+00  0.0000000E+00  0.8514299E-01  0.1290714E+01  0.0000000E+00  0.0000000E+00  0.0000000E+00  0.0000000E+00  0.0000000E+00  0.0000000E+00
  0.1529999E+01  0.0000000E+00  0.0000000E+00  0.0000000E+00  0.0000000E+00  0.0000000E+00  0.0000000E+00  0.0000000E+00  0.0000000E+00  0.1022959E-01  0.3106508E+00  0.0000000E+00  0.0000000E+00  0.0000000E+00  0.0000000E+00  0.1227547E-01  0.4813596E+00  0.0000000E+00  0.0000000E+00  0.0000000E+00  0.0000000E+00  0.0000000E+00  0.0000000E+00  0.0000000E+00  0.0000000E+00  0.0000000E+00  0.0000000E+00  0.0000000E+00  0.0000000E+00  0.0000000E+00  0.0000000E+00  0.0000000E+00  0.0000000E+00  0.0000000E+00  0.0000000E+00  0.0000000E+00  0.0000000E+00  0.0000000E+00  0.0000000E+00  0.0000000E+00  0.0000000E+00  0.0000000E+00  0.0000000E+00  0.0000000E+00  0.0000000E+00  0.1529858E+01  0.2963096E+01  0.0000000E+00  0.0000000E+00  0.0000000E+00  0.0000000E+00  0.1182079E-01  0.2725536E+00  0.4819247E-01  0.7775065E+00  0.1817248E+01  0.3309073E+01  0.8001831E-01  0.1000642E+01  0.0000000E+00  0.0000000E+00  0.3104333E+01  0.4289269E+01  0.0000000E+00  0.0000000E+00  0.0000000E+00  0.0000000E+00  0.0000000E+00  0.0000000E+00  0.0000000E+00  0.0000000E+00  0.0000000E+00  0.0000000E+00  0.0000000E+00  0.0000000E+00  0.8620122E+00  0.3941889E+01  0.0000000E+00  0.0000000E+00  0.0000000E+00  0.0000000E+00  0.0000000E+00  0.0000000E+00  0.0000000E+00  0.0000000E+00  0.0000000E+00  0.0000000E+00  0.0000000E+00  0.0000000E+00  0.0000000E+00  0.0000000E+00  0.0000000E+00  0.0000000E+00  0.0000000E+00  0.0000000E+00  0.0000000E+00  0.0000000E+00  0.0000000E+00  0.0000000E+00  0.0000000E+00  0.0000000E+00  0.0000000E+00  0.0000000E+00  0.0000000E+00  0.0000000E+00  0.0000000E+00  0.0000000E+00  0.0000000E+00  0.0000000E+00  0.0000000E+00  0.0000000E+00  0.0000000E+00  0.0000000E+00  0.0000000E+00  0.0000000E+00  0.0000000E+00  0.0000000E+00  0.0000000E+00  0.0000000E+00  0.0000000E+00  0.0000000E+00  0.0000000E+00  0.0000000E+00  0.0000000E+00  0.0000000E+00  0.0000000E+00  0.0000000E+00  0.0000000E+00  0.0000000E+00  0.0000000E+00  0.0000000E+00  0.0000000E+00  0.0000000E+00  0.0000000E+00  0.0000000E+00  0.0000000E+00  0.0000000E+00  0.0000000E+00  0.0000000E+00  0.0000000E+00  0.0000000E+00  0.5455803E-02  0.6420002E+00  0.0000000E+00  0.0000000E+00  0.1241189E+00  0.1526086E+01  0.0000000E+00  0.0000000E+00  0.0000000E+00  0.0000000E+00  0.0000000E+00  0.0000000E+00
  0.1559999E+01  0.0000000E+00  0.0000000E+00  0.0000000E+00  0.0000000E+00  0.0000000E+00  0.0000000E+00  0.0000000E+00  0.0000000E+00  0.1311987E-01  0.3449814E+00  0.0000000E+00  0.0000000E+00  0.2623999E-02  0.1543684E+00  0.2099183E-01  0.6172123E+00  0.0000000E+00  0.0000000E+00  0.0000000E+00  0.0000000E+00  0.0000000E+00  0.0000000E+00  0.0000000E+00  0.0000000E+00  0.0000000E+00  0.0000000E+00  0.0000000E+00  0.0000000E+00  0.0000000E+00  0.0000000E+00  0.0000000E+00  0.0000000E+00  0.0000000E+00  0.0000000E+00  0.0000000E+00  0.0000000E+00  0.0000000E+00  0.0000000E+00  0.0000000E+00  0.0000000E+00  0.0000000E+00  0.0000000E+00  0.0000000E+00  0.0000000E+00  0.1731822E+01  0.3085084E+01  0.0000000E+00  0.0000000E+00  0.0000000E+00  0.0000000E+00  0.1793045E-01  0.3290392E+00  0.9183964E-01  0.1050720E+01  0.2000308E+01  0.3445072E+01  0.1390729E+00  0.1290380E+01  0.0000000E+00  0.0000000E+00  0.2956801E+01  0.4114629E+01  0.0000000E+00  0.0000000E+00  0.0000000E+00  0.0000000E+00  0.0000000E+00  0.0000000E+00  0.0000000E+00  0.0000000E+00  0.0000000E+00  0.0000000E+00  0.0000000E+00  0.0000000E+00  0.1029883E+01  0.4201356E+01  0.0000000E+00  0.0000000E+00  0.0000000E+00  0.0000000E+00  0.0000000E+00  0.0000000E+00  0.0000000E+00  0.0000000E+00  0.0000000E+00  0.0000000E+00  0.0000000E+00  0.0000000E+00  0.0000000E+00  0.0000000E+00  0.0000000E+00  0.0000000E+00  0.0000000E+00  0.0000000E+00  0.0000000E+00  0.0000000E+00  0.0000000E+00  0.0000000E+00  0.0000000E+00  0.0000000E+00  0.0000000E+00  0.0000000E+00  0.0000000E+00  0.0000000E+00  0.0000000E+00  0.0000000E+00  0.0000000E+00  0.0000000E+00  0.0000000E+00  0.0000000E+00  0.0000000E+00  0.0000000E+00  0.0000000E+00  0.0000000E+00  0.0000000E+00  0.0000000E+00  0.0000000E+00  0.0000000E+00  0.0000000E+00  0.0000000E+00  0.0000000E+00  0.0000000E+00  0.0000000E+00  0.0000000E+00  0.0000000E+00  0.0000000E+00  0.0000000E+00  0.0000000E+00  0.0000000E+00  0.0000000E+00  0.0000000E+00  0.0000000E+00  0.0000000E+00  0.0000000E+00  0.0000000E+00  0.0000000E+00  0.0000000E+00  0.0000000E+00  0.0000000E+00  0.0000000E+00  0.1049604E-01  0.8733126E+00  0.0000000E+00  0.0000000E+00  0.1784313E+00  0.1791689E+01  0.0000000E+00  0.0000000E+00  0.0000000E+00  0.0000000E+00  0.0000000E+00  0.0000000E+00
  0.1589999E+01  0.0000000E+00  0.0000000E+00  0.0000000E+00  0.0000000E+00  0.0000000E+00  0.0000000E+00  0.0000000E+00  0.0000000E+00  0.3031099E-01  0.5139460E+00  0.0000000E+00  0.0000000E+00  0.1894442E-02  0.1286948E+00  0.1136668E-01  0.4457171E+00  0.0000000E+00  0.0000000E+00  0.0000000E+00  0.0000000E+00  0.0000000E+00  0.0000000E+00  0.0000000E+00  0.0000000E+00  0.0000000E+00  0.0000000E+00  0.0000000E+00  0.0000000E+00  0.0000000E+00  0.0000000E+00  0.0000000E+00  0.0000000E+00  0.0000000E+00  0.0000000E+00  0.0000000E+00  0.0000000E+00  0.0000000E+00  0.0000000E+00  0.0000000E+00  0.0000000E+00  0.0000000E+00  0.0000000E+00  0.0000000E+00  0.0000000E+00  0.1822894E+01  0.3080296E+01  0.0000000E+00  0.0000000E+00  0.0000000E+00  0.0000000E+00  0.2652191E-01  0.3923203E+00  0.1473442E+00  0.1302397E+01  0.2186988E+01  0.3486182E+01  0.1641813E+00  0.1373813E+01  0.0000000E+00  0.0000000E+00  0.2639596E+01  0.3846689E+01  0.0000000E+00  0.0000000E+00  0.0000000E+00  0.0000000E+00  0.0000000E+00  0.0000000E+00  0.0000000E+00  0.0000000E+00  0.0000000E+00  0.0000000E+00  0.0000000E+00  0.0000000E+00  0.1261689E+01  0.4524843E+01  0.0000000E+00  0.0000000E+00  0.0000000E+00  0.0000000E+00  0.0000000E+00  0.0000000E+00  0.0000000E+00  0.0000000E+00  0.0000000E+00  0.0000000E+00  0.0000000E+00  0.0000000E+00  0.0000000E+00  0.0000000E+00  0.0000000E+00  0.0000000E+00  0.0000000E+00  0.0000000E+00  0.0000000E+00  0.0000000E+00  0.0000000E+00  0.0000000E+00  0.0000000E+00  0.0000000E+00  0.0000000E+00  0.0000000E+00  0.0000000E+00  0.0000000E+00  0.0000000E+00  0.0000000E+00  0.0000000E+00  0.0000000E+00  0.0000000E+00  0.0000000E+00  0.0000000E+00  0.0000000E+00  0.0000000E+00  0.0000000E+00  0.0000000E+00  0.0000000E+00  0.3788859E-02  0.2573978E+00  0.0000000E+00  0.0000000E+00  0.0000000E+00  0.0000000E+00  0.0000000E+00  0.0000000E+00  0.0000000E+00  0.0000000E+00  0.0000000E+00  0.0000000E+00  0.0000000E+00  0.0000000E+00  0.0000000E+00  0.0000000E+00  0.0000000E+00  0.0000000E+00  0.0000000E+00  0.0000000E+00  0.0000000E+00  0.0000000E+00  0.0000000E+00  0.0000000E+00  0.2020747E-01  0.1188809E+01  0.0000000E+00  0.0000000E+00  0.2576428E+00  0.2107024E+01  0.0000000E+00  0.0000000E+00  0.0000000E+00  0.0000000E+00  0.0000000E+00  0.0000000E+00
  0.1619999E+01  0.0000000E+00  0.0000000E+00  0.0000000E+00  0.0000000E+00  0.0000000E+00  0.0000000E+00  0.0000000E+00  0.0000000E+00  0.4440621E-01  0.6100008E+00  0.0000000E+00  0.0000000E+00  0.8516296E-02  0.2677055E+00  0.2433213E-01  0.6398005E+00  0.0000000E+00  0.0000000E+00  0.1216627E-02  0.1012262E+00  0.0000000E+00  0.0000000E+00  0.0000000E+00  0.0000000E+00  0.0000000E+00  0.0000000E+00  0.0000000E+00  0.0000000E+00  0.0000000E+00  0.0000000E+00  0.0000000E+00  0.0000000E+00  0.0000000E+00  0.0000000E+00  0.0000000E+00  0.0000000E+00  0.0000000E+00  0.0000000E+00  0.0000000E+00  0.0000000E+00  0.0000000E+00  0.0000000E+00  0.0000000E+00  0.0000000E+00  0.1828999E+01  0.3059147E+01  0.0000000E+00  0.0000000E+00  0.0000000E+00  0.0000000E+00  0.4136472E-01  0.4801970E+00  0.2133130E+00  0.1533153E+01  0.2221967E+01  0.3464817E+01  0.2100693E+00  0.1521609E+01  0.0000000E+00  0.0000000E+00  0.2339124E+01  0.3548031E+01  0.0000000E+00  0.0000000E+00  0.0000000E+00  0.0000000E+00  0.0000000E+00  0.0000000E+00  0.0000000E+00  0.0000000E+00  0.0000000E+00  0.0000000E+00  0.0000000E+00  0.0000000E+00  0.1334567E+01  0.4550197E+01  0.0000000E+00  0.0000000E+00  0.0000000E+00  0.0000000E+00  0.0000000E+00  0.0000000E+00  0.0000000E+00  0.0000000E+00  0.0000000E+00  0.0000000E+00  0.0000000E+00  0.0000000E+00  0.0000000E+00  0.0000000E+00  0.0000000E+00  0.0000000E+00  0.0000000E+00  0.0000000E+00  0.0000000E+00  0.0000000E+00  0.0000000E+00  0.0000000E+00  0.0000000E+00  0.0000000E+00  0.0000000E+00  0.0000000E+00  0.0000000E+00  0.0000000E+00  0.0000000E+00  0.0000000E+00  0.0000000E+00  0.0000000E+00  0.0000000E+00  0.0000000E+00  0.0000000E+00  0.0000000E+00  0.0000000E+00  0.0000000E+00  0.0000000E+00  0.0000000E+00  0.1094962E-01  0.4293646E+00  0.0000000E+00  0.0000000E+00  0.0000000E+00  0.0000000E+00  0.0000000E+00  0.0000000E+00  0.0000000E+00  0.0000000E+00  0.0000000E+00  0.0000000E+00  0.0000000E+00  0.0000000E+00  0.0000000E+00  0.0000000E+00  0.0000000E+00  0.0000000E+00  0.0000000E+00  0.0000000E+00  0.0000000E+00  0.0000000E+00  0.0000000E+00  0.0000000E+00  0.4379800E-01  0.1717463E+01  0.0000000E+00  0.0000000E+00  0.3333518E+00  0.2346299E+01  0.0000000E+00  0.0000000E+00  0.0000000E+00  0.0000000E+00  0.0000000E+00  0.0000000E+00
  0.1649999E+01  0.0000000E+00  0.0000000E+00  0.0000000E+00  0.0000000E+00  0.0000000E+00  0.0000000E+00  0.0000000E+00  0.0000000E+00  0.4808363E-01  0.6230093E+00  0.0000000E+00  0.0000000E+00  0.1583257E-01  0.3582126E+00  0.3635585E-01  0.7675424E+00  0.0000000E+00  0.0000000E+00  0.5863856E-03  0.6900226E-01  0.0000000E+00  0.0000000E+00  0.0000000E+00  0.0000000E+00  0.0000000E+00  0.0000000E+00  0.0000000E+00  0.0000000E+00  0.0000000E+00  0.0000000E+00  0.0000000E+00  0.0000000E+00  0.0000000E+00  0.0000000E+00  0.0000000E+00  0.0000000E+00  0.0000000E+00  0.0000000E+00  0.0000000E+00  0.0000000E+00  0.0000000E+00  0.0000000E+00  0.0000000E+00  0.0000000E+00  0.1815069E+01  0.2994229E+01  0.0000000E+00  0.0000000E+00  0.0000000E+00  0.0000000E+00  0.4925666E-01  0.5140304E+00  0.2501897E+00  0.1626729E+01  0.2298676E+01  0.3479651E+01  0.2298634E+00  0.1560822E+01  0.0000000E+00  0.0000000E+00  0.2079351E+01  0.3296916E+01  0.0000000E+00  0.0000000E+00  0.0000000E+00  0.0000000E+00  0.0000000E+00  0.0000000E+00  0.0000000E+00  0.0000000E+00  0.0000000E+00  0.0000000E+00  0.0000000E+00  0.0000000E+00  0.1326282E+01  0.4447754E+01  0.0000000E+00  0.0000000E+00  0.0000000E+00  0.0000000E+00  0.0000000E+00  0.0000000E+00  0.0000000E+00  0.0000000E+00  0.0000000E+00  0.0000000E+00  0.0000000E+00  0.0000000E+00  0.0000000E+00  0.0000000E+00  0.0000000E+00  0.0000000E+00  0.0000000E+00  0.0000000E+00  0.0000000E+00  0.0000000E+00  0.0000000E+00  0.0000000E+00  0.0000000E+00  0.0000000E+00  0.0000000E+00  0.0000000E+00  0.0000000E+00  0.0000000E+00  0.0000000E+00  0.0000000E+00  0.0000000E+00  0.0000000E+00  0.0000000E+00  0.0000000E+00  0.0000000E+00  0.0000000E+00  0.0000000E+00  0.0000000E+00  0.0000000E+00  0.0000000E+00  0.1172771E-01  0.4362667E+00  0.0000000E+00  0.0000000E+00  0.0000000E+00  0.0000000E+00  0.0000000E+00  0.0000000E+00  0.0000000E+00  0.0000000E+00  0.0000000E+00  0.0000000E+00  0.0000000E+00  0.0000000E+00  0.0000000E+00  0.0000000E+00  0.0000000E+00  0.0000000E+00  0.0000000E+00  0.0000000E+00  0.0000000E+00  0.0000000E+00  0.0000000E+00  0.0000000E+00  0.5629314E-01  0.1911494E+01  0.0000000E+00  0.0000000E+00  0.3670769E+00  0.2413868E+01  0.0000000E+00  0.0000000E+00  0.0000000E+00  0.0000000E+00  0.0000000E+00  0.0000000E+00
  0.1679999E+01  0.0000000E+00  0.0000000E+00  0.0000000E+00  0.0000000E+00  0.0000000E+00  0.0000000E+00  0.0000000E+00  0.0000000E+00  0.6900682E-01  0.7319620E+00  0.0000000E+00  0.0000000E+00  0.2601902E-01  0.4506938E+00  0.5430100E-01  0.9207163E+00  0.0000000E+00  0.0000000E+00  0.1696880E-02  0.1152769E+00  0.0000000E+00  0.0000000E+00  0.0000000E+00  0.0000000E+00  0.0000000E+00  0.0000000E+00  0.0000000E+00  0.0000000E+00  0.0000000E+00  0.0000000E+00  0.0000000E+00  0.0000000E+00  0.0000000E+00  0.0000000E+00  0.0000000E+00  0.0000000E+00  0.0000000E+00  0.0000000E+00  0.0000000E+00  0.0000000E+00  0.0000000E+00  0.0000000E+00  0.0000000E+00  0.0000000E+00  0.1666376E+01  0.2857556E+01  0.0000000E+00  0.0000000E+00  0.0000000E+00  0.0000000E+00  0.7127025E-01  0.6058763E+00  0.3627600E+00  0.1912356E+01  0.2239165E+01  0.3358397E+01  0.2270070E+00  0.1522919E+01  0.0000000E+00  0.0000000E+00  0.1831164E+01  0.3074772E+01  0.0000000E+00  0.0000000E+00  0.0000000E+00  0.0000000E+00  0.0000000E+00  0.0000000E+00  0.0000000E+00  0.0000000E+00  0.0000000E+00  0.0000000E+00  0.0000000E+00  0.0000000E+00  0.1289647E+01  0.4305819E+01  0.0000000E+00  0.0000000E+00  0.0000000E+00  0.0000000E+00  0.0000000E+00  0.0000000E+00  0.0000000E+00  0.0000000E+00  0.0000000E+00  0.0000000E+00  0.0000000E+00  0.0000000E+00  0.0000000E+00  0.0000000E+00  0.0000000E+00  0.0000000E+00  0.0000000E+00  0.0000000E+00  0.0000000E+00  0.0000000E+00  0.0000000E+00  0.0000000E+00  0.0000000E+00  0.0000000E+00  0.0000000E+00  0.0000000E+00  0.0000000E+00  0.0000000E+00  0.0000000E+00  0.0000000E+00  0.0000000E+00  0.0000000E+00  0.0000000E+00  0.0000000E+00  0.0000000E+00  0.0000000E+00  0.0000000E+00  0.0000000E+00  0.0000000E+00  0.0000000E+00  0.2262506E-01  0.5949187E+00  0.0000000E+00  0.0000000E+00  0.0000000E+00  0.0000000E+00  0.0000000E+00  0.0000000E+00  0.0000000E+00  0.0000000E+00  0.0000000E+00  0.0000000E+00  0.0000000E+00  0.0000000E+00  0.0000000E+00  0.0000000E+00  0.0000000E+00  0.0000000E+00  0.0000000E+00  0.0000000E+00  0.0000000E+00  0.0000000E+00  0.0000000E+00  0.0000000E+00  0.5882594E-01  0.1919074E+01  0.0000000E+00  0.0000000E+00  0.4332732E+00  0.2569077E+01  0.0000000E+00  0.0000000E+00  0.0000000E+00  0.0000000E+00  0.0000000E+00  0.0000000E+00
  0.1709999E+01  0.0000000E+00  0.0000000E+00  0.0000000E+00  0.0000000E+00  0.0000000E+00  0.0000000E+00  0.0000000E+00  0.0000000E+00  0.8134750E-01  0.7800080E+00  0.2183838E-02  0.1817058E+00  0.3330378E-01  0.5006787E+00  0.7315905E-01  0.1049224E+01  0.0000000E+00  0.0000000E+00  0.2729852E-02  0.1436366E+00  0.0000000E+00  0.0000000E+00  0.0000000E+00  0.0000000E+00  0.0000000E+00  0.0000000E+00  0.0000000E+00  0.0000000E+00  0.0000000E+00  0.0000000E+00  0.0000000E+00  0.0000000E+00  0.0000000E+00  0.0000000E+00  0.0000000E+00  0.0000000E+00  0.0000000E+00  0.0000000E+00  0.0000000E+00  0.0000000E+00  0.0000000E+00  0.0000000E+00  0.0000000E+00  0.0000000E+00  0.1521072E+01  0.2706857E+01  0.0000000E+00  0.0000000E+00  0.0000000E+00  0.0000000E+00  0.7679900E-01  0.6174099E+00  0.3872697E+00  0.1937510E+01  0.2117200E+01  0.3221642E+01  0.2256639E+00  0.1491184E+01  0.0000000E+00  0.0000000E+00  0.1603323E+01  0.2839759E+01  0.0000000E+00  0.0000000E+00  0.0000000E+00  0.0000000E+00  0.0000000E+00  0.0000000E+00  0.0000000E+00  0.0000000E+00  0.0000000E+00  0.0000000E+00  0.0000000E+00  0.0000000E+00  0.1178311E+01  0.4053115E+01  0.0000000E+00  0.0000000E+00  0.0000000E+00  0.0000000E+00  0.0000000E+00  0.0000000E+00  0.0000000E+00  0.0000000E+00  0.0000000E+00  0.0000000E+00  0.0000000E+00  0.0000000E+00  0.0000000E+00  0.0000000E+00  0.0000000E+00  0.0000000E+00  0.0000000E+00  0.0000000E+00  0.0000000E+00  0.0000000E+00  0.0000000E+00  0.0000000E+00  0.0000000E+00  0.0000000E+00  0.0000000E+00  0.0000000E+00  0.0000000E+00  0.0000000E+00  0.0000000E+00  0.0000000E+00  0.0000000E+00  0.0000000E+00  0.0000000E+00  0.0000000E+00  0.0000000E+00  0.0000000E+00  0.0000000E+00  0.0000000E+00  0.0000000E+00  0.0000000E+00  0.3166600E-01  0.6912411E+00  0.0000000E+00  0.0000000E+00  0.0000000E+00  0.0000000E+00  0.0000000E+00  0.0000000E+00  0.0000000E+00  0.0000000E+00  0.0000000E+00  0.0000000E+00  0.0000000E+00  0.0000000E+00  0.0000000E+00  0.0000000E+00  0.0000000E+00  0.0000000E+00  0.0000000E+00  0.0000000E+00  0.0000000E+00  0.0000000E+00  0.0000000E+00  0.0000000E+00  0.9608912E-01  0.2408840E+01  0.0000000E+00  0.0000000E+00  0.4553289E+00  0.2584061E+01  0.0000000E+00  0.0000000E+00  0.0000000E+00  0.0000000E+00  0.0000000E+00  0.0000000E+00
  0.1739999E+01  0.0000000E+00  0.0000000E+00  0.0000000E+00  0.0000000E+00  0.0000000E+00  0.0000000E+00  0.0000000E+00  0.0000000E+00  0.1128403E+00  0.9006767E+00  0.2109172E-02  0.1754945E+00  0.6169365E-01  0.6683431E+00  0.4640218E-01  0.8218886E+00  0.0000000E+00  0.0000000E+00  0.1054615E-02  0.8774843E-01  0.0000000E+00  0.0000000E+00  0.0000000E+00  0.0000000E+00  0.0000000E+00  0.0000000E+00  0.0000000E+00  0.0000000E+00  0.0000000E+00  0.0000000E+00  0.0000000E+00  0.0000000E+00  0.0000000E+00  0.0000000E+00  0.0000000E+00  0.0000000E+00  0.0000000E+00  0.0000000E+00  0.0000000E+00  0.0000000E+00  0.0000000E+00  0.0000000E+00  0.0000000E+00  0.0000000E+00  0.1319280E+01  0.2498499E+01  0.0000000E+00  0.0000000E+00  0.0000000E+00  0.0000000E+00  0.9245297E-01  0.6644639E+00  0.3859781E+00  0.1899772E+01  0.1957327E+01  0.3022671E+01  0.2748956E+00  0.1612692E+01  0.0000000E+00  0.0000000E+00  0.1336915E+01  0.2562301E+01  0.0000000E+00  0.0000000E+00  0.0000000E+00  0.0000000E+00  0.0000000E+00  0.0000000E+00  0.0000000E+00  0.0000000E+00  0.0000000E+00  0.0000000E+00  0.0000000E+00  0.0000000E+00  0.1113604E+01  0.3876009E+01  0.0000000E+00  0.0000000E+00  0.0000000E+00  0.0000000E+00  0.0000000E+00  0.0000000E+00  0.0000000E+00  0.0000000E+00  0.0000000E+00  0.0000000E+00  0.0000000E+00  0.0000000E+00  0.0000000E+00  0.0000000E+00  0.0000000E+00  0.0000000E+00  0.0000000E+00  0.0000000E+00  0.0000000E+00  0.0000000E+00  0.0000000E+00  0.0000000E+00  0.0000000E+00  0.0000000E+00  0.0000000E+00  0.0000000E+00  0.0000000E+00  0.0000000E+00  0.0000000E+00  0.0000000E+00  0.0000000E+00  0.0000000E+00  0.0000000E+00  0.0000000E+00  0.0000000E+00  0.0000000E+00  0.0000000E+00  0.0000000E+00  0.0000000E+00  0.0000000E+00  0.3796550E-01  0.7436488E+00  0.0000000E+00  0.0000000E+00  0.0000000E+00  0.0000000E+00  0.0000000E+00  0.0000000E+00  0.0000000E+00  0.0000000E+00  0.0000000E+00  0.0000000E+00  0.0000000E+00  0.0000000E+00  0.0000000E+00  0.0000000E+00  0.0000000E+00  0.0000000E+00  0.0000000E+00  0.0000000E+00  0.0000000E+00  0.0000000E+00  0.0000000E+00  0.0000000E+00  0.1096777E+00  0.2528814E+01  0.0000000E+00  0.0000000E+00  0.4292187E+00  0.2466631E+01  0.0000000E+00  0.0000000E+00  0.0000000E+00  0.0000000E+00  0.0000000E+00  0.0000000E+00
  0.1769999E+01  0.0000000E+00  0.0000000E+00  0.0000000E+00  0.0000000E+00  0.0000000E+00  0.0000000E+00  0.0000000E+00  0.0000000E+00  0.1212797E+00  0.9210285E+00  0.3057450E-02  0.2077036E+00  0.6981149E-01  0.6983954E+00  0.8968521E-01  0.1121488E+01  0.0000000E+00  0.0000000E+00  0.7643657E-02  0.2321175E+00  0.0000000E+00  0.0000000E+00  0.0000000E+00  0.0000000E+00  0.0000000E+00  0.0000000E+00  0.0000000E+00  0.0000000E+00  0.0000000E+00  0.0000000E+00  0.0000000E+00  0.0000000E+00  0.0000000E+00  0.0000000E+00  0.0000000E+00  0.0000000E+00  0.0000000E+00  0.0000000E+00  0.0000000E+00  0.0000000E+00  0.0000000E+00  0.0000000E+00  0.0000000E+00  0.0000000E+00  0.1152333E+01  0.2277320E+01  0.0000000E+00  0.0000000E+00  0.0000000E+00  0.0000000E+00  0.1202601E+00  0.7446355E+00  0.4124186E+00  0.1926177E+01  0.1841984E+01  0.2904076E+01  0.2636195E+00  0.1556919E+01  0.0000000E+00  0.0000000E+00  0.1136055E+01  0.2340117E+01  0.0000000E+00  0.0000000E+00  0.0000000E+00  0.0000000E+00  0.0000000E+00  0.0000000E+00  0.0000000E+00  0.0000000E+00  0.0000000E+00  0.0000000E+00  0.0000000E+00  0.0000000E+00  0.8622029E+00  0.3384360E+01  0.0000000E+00  0.0000000E+00  0.0000000E+00  0.0000000E+00  0.0000000E+00  0.0000000E+00  0.0000000E+00  0.0000000E+00  0.0000000E+00  0.0000000E+00  0.0000000E+00  0.0000000E+00  0.0000000E+00  0.0000000E+00  0.0000000E+00  0.0000000E+00  0.0000000E+00  0.0000000E+00  0.0000000E+00  0.0000000E+00  0.0000000E+00  0.0000000E+00  0.0000000E+00  0.0000000E+00  0.0000000E+00  0.0000000E+00  0.0000000E+00  0.0000000E+00  0.0000000E+00  0.0000000E+00  0.0000000E+00  0.0000000E+00  0.0000000E+00  0.0000000E+00  0.0000000E+00  0.0000000E+00  0.0000000E+00  0.0000000E+00  0.0000000E+00  0.0000000E+00  0.8051273E-01  0.1062915E+01  0.0000000E+00  0.0000000E+00  0.0000000E+00  0.0000000E+00  0.0000000E+00  0.0000000E+00  0.0000000E+00  0.0000000E+00  0.0000000E+00  0.0000000E+00  0.0000000E+00  0.0000000E+00  0.0000000E+00  0.0000000E+00  0.0000000E+00  0.0000000E+00  0.0000000E+00  0.0000000E+00  0.0000000E+00  0.0000000E+00  0.0000000E+00  0.0000000E+00  0.1426808E+00  0.2834472E+01  0.0000000E+00  0.0000000E+00  0.4902122E+00  0.2584195E+01  0.0000000E+00  0.0000000E+00  0.0000000E+00  0.0000000E+00  0.0000000E+00  0.0000000E+00
  0.1799999E+01  0.3284856E-03  0.3865388E-01  0.0000000E+00  0.0000000E+00  0.0000000E+00  0.0000000E+00  0.0000000E+00  0.0000000E+00  0.1369791E+00  0.9570360E+00  0.9854612E-02  0.3665836E+00  0.9460413E-01  0.8020576E+00  0.1054438E+00  0.1194946E+01  0.0000000E+00  0.0000000E+00  0.8376321E-02  0.2389257E+00  0.0000000E+00  0.0000000E+00  0.0000000E+00  0.0000000E+00  0.0000000E+00  0.0000000E+00  0.0000000E+00  0.0000000E+00  0.0000000E+00  0.0000000E+00  0.0000000E+00  0.0000000E+00  0.0000000E+00  0.0000000E+00  0.0000000E+00  0.0000000E+00  0.0000000E+00  0.0000000E+00  0.0000000E+00  0.0000000E+00  0.0000000E+00  0.0000000E+00  0.0000000E+00  0.0000000E+00  0.9637875E+00  0.2065943E+01  0.0000000E+00  0.0000000E+00  0.4598801E-02  0.2044941E+00  0.1373090E+00  0.7782978E+00  0.4138906E+00  0.1895827E+01  0.1739677E+01  0.2748794E+01  0.2916960E+00  0.1606440E+01  0.0000000E+00  0.0000000E+00  0.9618139E+00  0.2087027E+01  0.0000000E+00  0.0000000E+00  0.0000000E+00  0.0000000E+00  0.0000000E+00  0.0000000E+00  0.0000000E+00  0.0000000E+00  0.0000000E+00  0.0000000E+00  0.0000000E+00  0.0000000E+00  0.7666938E+00  0.3142495E+01  0.0000000E+00  0.0000000E+00  0.0000000E+00  0.0000000E+00  0.0000000E+00  0.0000000E+00  0.0000000E+00  0.0000000E+00  0.0000000E+00  0.0000000E+00  0.0000000E+00  0.0000000E+00  0.0000000E+00  0.0000000E+00  0.0000000E+00  0.0000000E+00  0.0000000E+00  0.0000000E+00  0.0000000E+00  0.0000000E+00  0.0000000E+00  0.0000000E+00  0.0000000E+00  0.0000000E+00  0.0000000E+00  0.0000000E+00  0.0000000E+00  0.0000000E+00  0.0000000E+00  0.0000000E+00  0.0000000E+00  0.0000000E+00  0.0000000E+00  0.0000000E+00  0.0000000E+00  0.0000000E+00  0.0000000E+00  0.0000000E+00  0.0000000E+00  0.0000000E+00  0.8474930E-01  0.1072062E+01  0.0000000E+00  0.0000000E+00  0.0000000E+00  0.0000000E+00  0.0000000E+00  0.0000000E+00  0.0000000E+00  0.0000000E+00  0.0000000E+00  0.0000000E+00  0.0000000E+00  0.0000000E+00  0.0000000E+00  0.0000000E+00  0.0000000E+00  0.0000000E+00  0.0000000E+00  0.0000000E+00  0.0000000E+00  0.0000000E+00  0.0000000E+00  0.0000000E+00  0.3074651E+00  0.4085199E+01  0.0000000E+00  0.0000000E+00  0.4572524E+00  0.2455770E+01  0.0000000E+00  0.0000000E+00  0.0000000E+00  0.0000000E+00  0.0000000E+00  0.0000000E+00
  0.1829999E+01  0.3178086E-02  0.1182216E+00  0.0000000E+00  0.0000000E+00  0.0000000E+00  0.0000000E+00  0.0000000E+00  0.0000000E+00  0.1854410E+00  0.1099374E+01  0.1048750E-01  0.3719622E+00  0.1291853E+00  0.9178441E+00  0.1344316E+00  0.1334897E+01  0.0000000E+00  0.0000000E+00  0.1239454E-01  0.2857758E+00  0.0000000E+00  0.0000000E+00  0.0000000E+00  0.0000000E+00  0.0000000E+00  0.0000000E+00  0.0000000E+00  0.0000000E+00  0.0000000E+00  0.0000000E+00  0.0000000E+00  0.0000000E+00  0.0000000E+00  0.0000000E+00  0.0000000E+00  0.0000000E+00  0.0000000E+00  0.0000000E+00  0.0000000E+00  0.0000000E+00  0.0000000E+00  0.0000000E+00  0.0000000E+00  0.0000000E+00  0.8310773E+00  0.1879355E+01  0.0000000E+00  0.0000000E+00  0.5720500E-02  0.2243186E+00  0.1709780E+00  0.8537217E+00  0.4322121E+00  0.1904908E+01  0.1603284E+01  0.2576156E+01  0.2701373E+00  0.1518164E+01  0.6356147E-03  0.7479388E-01  0.8148550E+00  0.1878625E+01  0.0000000E+00  0.0000000E+00  0.0000000E+00  0.0000000E+00  0.0000000E+00  0.0000000E+00  0.0000000E+00  0.0000000E+00  0.0000000E+00  0.0000000E+00  0.0000000E+00  0.0000000E+00  0.6159047E+00  0.2784294E+01  0.0000000E+00  0.0000000E+00  0.0000000E+00  0.0000000E+00  0.0000000E+00  0.0000000E+00  0.0000000E+00  0.0000000E+00  0.0000000E+00  0.0000000E+00  0.0000000E+00  0.0000000E+00  0.0000000E+00  0.0000000E+00  0.0000000E+00  0.0000000E+00  0.0000000E+00  0.0000000E+00  0.0000000E+00  0.0000000E+00  0.0000000E+00  0.0000000E+00  0.0000000E+00  0.0000000E+00  0.0000000E+00  0.0000000E+00  0.0000000E+00  0.0000000E+00  0.0000000E+00  0.0000000E+00  0.0000000E+00  0.0000000E+00  0.0000000E+00  0.0000000E+00  0.0000000E+00  0.0000000E+00  0.0000000E+00  0.0000000E+00  0.0000000E+00  0.0000000E+00  0.1239446E+00  0.1273196E+01  0.0000000E+00  0.0000000E+00  0.0000000E+00  0.0000000E+00  0.0000000E+00  0.0000000E+00  0.0000000E+00  0.0000000E+00  0.0000000E+00  0.0000000E+00  0.0000000E+00  0.0000000E+00  0.0000000E+00  0.0000000E+00  0.0000000E+00  0.0000000E+00  0.0000000E+00  0.0000000E+00  0.0000000E+00  0.0000000E+00  0.0000000E+00  0.0000000E+00  0.2478883E+00  0.3609673E+01  0.0000000E+00  0.0000000E+00  0.3966190E+00  0.2253673E+01  0.0000000E+00  0.0000000E+00  0.0000000E+00  0.0000000E+00  0.0000000E+00  0.0000000E+00
  0.1859999E+01  0.2153429E-02  0.9575716E-01  0.0000000E+00  0.0000000E+00  0.0000000E+00  0.0000000E+00  0.0000000E+00  0.0000000E+00  0.2288824E+00  0.1187523E+01  0.1015205E-01  0.3600614E+00  0.1684312E+00  0.1023659E+01  0.1402804E+00  0.1331695E+01  0.0000000E+00  0.0000000E+00  0.1845822E-01  0.3429410E+00  0.0000000E+00  0.0000000E+00  0.0000000E+00  0.0000000E+00  0.0000000E+00  0.0000000E+00  0.0000000E+00  0.0000000E+00  0.0000000E+00  0.0000000E+00  0.0000000E+00  0.0000000E+00  0.0000000E+00  0.0000000E+00  0.0000000E+00  0.0000000E+00  0.0000000E+00  0.0000000E+00  0.0000000E+00  0.0000000E+00  0.0000000E+00  0.0000000E+00  0.0000000E+00  0.0000000E+00  0.6900260E+00  0.1693260E+01  0.0000000E+00  0.0000000E+00  0.1169006E-01  0.3153853E+00  0.1756607E+00  0.8532177E+00  0.4282315E+00  0.1864313E+01  0.1471414E+01  0.2453440E+01  0.3002493E+00  0.1577638E+01  0.6152724E-03  0.7240073E-01  0.6826452E+00  0.1696238E+01  0.0000000E+00  0.0000000E+00  0.0000000E+00  0.0000000E+00  0.0000000E+00  0.0000000E+00  0.0000000E+00  0.0000000E+00  0.0000000E+00  0.0000000E+00  0.0000000E+00  0.0000000E+00  0.4863754E+00  0.2445344E+01  0.0000000E+00  0.0000000E+00  0.0000000E+00  0.0000000E+00  0.0000000E+00  0.0000000E+00  0.0000000E+00  0.0000000E+00  0.0000000E+00  0.0000000E+00  0.0000000E+00  0.0000000E+00  0.0000000E+00  0.0000000E+00  0.0000000E+00  0.0000000E+00  0.0000000E+00  0.0000000E+00  0.0000000E+00  0.0000000E+00  0.0000000E+00  0.0000000E+00  0.0000000E+00  0.0000000E+00  0.0000000E+00  0.0000000E+00  0.0000000E+00  0.0000000E+00  0.0000000E+00  0.0000000E+00  0.0000000E+00  0.0000000E+00  0.0000000E+00  0.0000000E+00  0.0000000E+00  0.0000000E+00  0.0000000E+00  0.0000000E+00  0.0000000E+00  0.0000000E+00  0.1448971E+00  0.1353109E+01  0.0000000E+00  0.0000000E+00  0.0000000E+00  0.0000000E+00  0.0000000E+00  0.0000000E+00  0.0000000E+00  0.0000000E+00  0.0000000E+00  0.0000000E+00  0.0000000E+00  0.0000000E+00  0.0000000E+00  0.0000000E+00  0.0000000E+00  0.0000000E+00  0.0000000E+00  0.0000000E+00  0.0000000E+00  0.0000000E+00  0.0000000E+00  0.0000000E+00  0.3470136E+00  0.4197550E+01  0.0000000E+00  0.0000000E+00  0.3580882E+00  0.2109020E+01  0.0000000E+00  0.0000000E+00  0.0000000E+00  0.0000000E+00  0.0000000E+00  0.0000000E+00
  0.1889999E+01  0.3575358E-02  0.1214050E+00  0.0000000E+00  0.0000000E+00  0.0000000E+00  0.0000000E+00  0.0000000E+00  0.0000000E+00  0.2337407E+00  0.1198402E+01  0.9832244E-02  0.3487220E+00  0.2140730E+00  0.1133373E+01  0.1555281E+00  0.1378674E+01  0.0000000E+00  0.0000000E+00  0.2815608E-01  0.4164891E+00  0.0000000E+00  0.0000000E+00  0.0000000E+00  0.0000000E+00  0.0000000E+00  0.0000000E+00  0.0000000E+00  0.0000000E+00  0.0000000E+00  0.0000000E+00  0.0000000E+00  0.0000000E+00  0.0000000E+00  0.0000000E+00  0.0000000E+00  0.0000000E+00  0.0000000E+00  0.0000000E+00  0.0000000E+00  0.0000000E+00  0.0000000E+00  0.0000000E+00  0.0000000E+00  0.0000000E+00  0.5604405E+00  0.1499678E+01  0.3575358E-02  0.1717297E+00  0.2323984E-01  0.4373056E+00  0.1918794E+00  0.8800814E+00  0.4153404E+00  0.1804166E+01  0.1344965E+01  0.2306800E+01  0.3146382E+00  0.1589633E+01  0.4171285E-02  0.1854845E+00  0.5592538E+00  0.1541316E+01  0.0000000E+00  0.0000000E+00  0.0000000E+00  0.0000000E+00  0.0000000E+00  0.0000000E+00  0.0000000E+00  0.0000000E+00  0.0000000E+00  0.0000000E+00  0.0000000E+00  0.0000000E+00  0.4138489E+00  0.2225214E+01  0.0000000E+00  0.0000000E+00  0.0000000E+00  0.0000000E+00  0.0000000E+00  0.0000000E+00  0.0000000E+00  0.0000000E+00  0.0000000E+00  0.0000000E+00  0.0000000E+00  0.0000000E+00  0.0000000E+00  0.0000000E+00  0.0000000E+00  0.0000000E+00  0.0000000E+00  0.0000000E+00  0.0000000E+00  0.0000000E+00  0.0000000E+00  0.0000000E+00  0.0000000E+00  0.0000000E+00  0.0000000E+00  0.0000000E+00  0.0000000E+00  0.0000000E+00  0.0000000E+00  0.0000000E+00  0.0000000E+00  0.0000000E+00  0.0000000E+00  0.0000000E+00  0.1787707E-02  0.1487454E+00  0.0000000E+00  0.0000000E+00  0.0000000E+00  0.0000000E+00  0.1644682E+00  0.1417271E+01  0.0000000E+00  0.0000000E+00  0.0000000E+00  0.0000000E+00  0.0000000E+00  0.0000000E+00  0.0000000E+00  0.0000000E+00  0.3575341E-02  0.2974868E+00  0.0000000E+00  0.0000000E+00  0.0000000E+00  0.0000000E+00  0.0000000E+00  0.0000000E+00  0.0000000E+00  0.0000000E+00  0.0000000E+00  0.0000000E+00  0.0000000E+00  0.0000000E+00  0.4862505E+00  0.4882483E+01  0.0000000E+00  0.0000000E+00  0.3378731E+00  0.2016849E+01  0.0000000E+00  0.0000000E+00  0.0000000E+00  0.0000000E+00  0.0000000E+00  0.0000000E+00
  0.1919999E+01  0.7217865E-02  0.1697202E+00  0.4330635E-03  0.5096031E-01  0.0000000E+00  0.0000000E+00  0.0000000E+00  0.0000000E+00  0.2775947E+00  0.1280513E+01  0.1039348E-01  0.3529222E+00  0.2057068E+00  0.1098509E+01  0.1671653E+00  0.1406080E+01  0.0000000E+00  0.0000000E+00  0.3161425E-01  0.4342738E+00  0.0000000E+00  0.0000000E+00  0.0000000E+00  0.0000000E+00  0.0000000E+00  0.0000000E+00  0.0000000E+00  0.0000000E+00  0.0000000E+00  0.0000000E+00  0.0000000E+00  0.0000000E+00  0.0000000E+00  0.0000000E+00  0.0000000E+00  0.0000000E+00  0.0000000E+00  0.0000000E+00  0.0000000E+00  0.0000000E+00  0.0000000E+00  0.0000000E+00  0.0000000E+00  0.0000000E+00  0.4466310E+00  0.1328114E+01  0.8083912E-02  0.2541149E+00  0.5658664E-01  0.6702800E+00  0.2055635E+00  0.8881621E+00  0.4065053E+00  0.1764363E+01  0.1270289E+01  0.2239217E+01  0.3758992E+00  0.1708714E+01  0.4041964E-02  0.1797323E+00  0.4423021E+00  0.1351613E+01  0.0000000E+00  0.0000000E+00  0.0000000E+00  0.0000000E+00  0.0000000E+00  0.0000000E+00  0.0000000E+00  0.0000000E+00  0.0000000E+00  0.0000000E+00  0.0000000E+00  0.0000000E+00  0.3118088E+00  0.1908624E+01  0.0000000E+00  0.0000000E+00  0.0000000E+00  0.0000000E+00  0.0000000E+00  0.0000000E+00  0.0000000E+00  0.0000000E+00  0.0000000E+00  0.0000000E+00  0.0000000E+00  0.0000000E+00  0.0000000E+00  0.0000000E+00  0.0000000E+00  0.0000000E+00  0.0000000E+00  0.0000000E+00  0.0000000E+00  0.0000000E+00  0.0000000E+00  0.0000000E+00  0.0000000E+00  0.0000000E+00  0.0000000E+00  0.0000000E+00  0.0000000E+00  0.0000000E+00  0.0000000E+00  0.0000000E+00  0.0000000E+00  0.0000000E+00  0.0000000E+00  0.0000000E+00  0.3464508E-02  0.2038193E+00  0.0000000E+00  0.0000000E+00  0.0000000E+00  0.0000000E+00  0.1992098E+00  0.1532866E+01  0.0000000E+00  0.0000000E+00  0.0000000E+00  0.0000000E+00  0.0000000E+00  0.0000000E+00  0.0000000E+00  0.0000000E+00  0.1732280E-02  0.2038404E+00  0.0000000E+00  0.0000000E+00  0.0000000E+00  0.0000000E+00  0.0000000E+00  0.0000000E+00  0.0000000E+00  0.0000000E+00  0.0000000E+00  0.0000000E+00  0.0000000E+00  0.0000000E+00  0.4330661E+00  0.4537579E+01  0.0000000E+00  0.0000000E+00  0.3247992E+00  0.1946856E+01  0.0000000E+00  0.0000000E+00  0.0000000E+00  0.0000000E+00  0.0000000E+00  0.0000000E+00
  0.1949999E+01  0.6997402E-02  0.1645390E+00  0.1259533E-02  0.8556399E-01  0.0000000E+00  0.0000000E+00  0.0000000E+00  0.0000000E+00  0.3060665E+00  0.1315195E+01  0.2519052E-02  0.1711310E+00  0.2485527E+00  0.1180329E+01  0.1872478E+00  0.1463716E+01  0.0000000E+00  0.0000000E+00  0.3820570E-01  0.4697532E+00  0.0000000E+00  0.0000000E+00  0.5597891E-03  0.6587306E-01  0.0000000E+00  0.0000000E+00  0.0000000E+00  0.0000000E+00  0.0000000E+00  0.0000000E+00  0.0000000E+00  0.0000000E+00  0.0000000E+00  0.0000000E+00  0.0000000E+00  0.0000000E+00  0.0000000E+00  0.0000000E+00  0.0000000E+00  0.0000000E+00  0.0000000E+00  0.0000000E+00  0.0000000E+00  0.0000000E+00  0.3851366E+00  0.1207220E+01  0.2183193E-01  0.4108060E+00  0.9404487E-01  0.8537365E+00  0.2499428E+00  0.9644859E+00  0.3879351E+00  0.1690227E+01  0.1166313E+01  0.2115474E+01  0.3588273E+00  0.1652639E+01  0.1567438E-01  0.3482226E+00  0.3770197E+00  0.1206655E+01  0.0000000E+00  0.0000000E+00  0.0000000E+00  0.0000000E+00  0.0000000E+00  0.0000000E+00  0.0000000E+00  0.0000000E+00  0.0000000E+00  0.0000000E+00  0.0000000E+00  0.0000000E+00  0.2670179E+00  0.1741692E+01  0.0000000E+00  0.0000000E+00  0.0000000E+00  0.0000000E+00  0.0000000E+00  0.0000000E+00  0.0000000E+00  0.0000000E+00  0.0000000E+00  0.0000000E+00  0.0000000E+00  0.0000000E+00  0.0000000E+00  0.0000000E+00  0.0000000E+00  0.0000000E+00  0.0000000E+00  0.0000000E+00  0.0000000E+00  0.0000000E+00  0.0000000E+00  0.0000000E+00  0.0000000E+00  0.0000000E+00  0.0000000E+00  0.0000000E+00  0.0000000E+00  0.0000000E+00  0.0000000E+00  0.0000000E+00  0.0000000E+00  0.0000000E+00  0.0000000E+00  0.0000000E+00  0.2519046E-02  0.1711303E+00  0.0000000E+00  0.0000000E+00  0.0000000E+00  0.0000000E+00  0.1939673E+00  0.1489246E+01  0.0000000E+00  0.0000000E+00  0.0000000E+00  0.0000000E+00  0.0000000E+00  0.0000000E+00  0.0000000E+00  0.0000000E+00  0.6717421E-02  0.3951905E+00  0.0000000E+00  0.0000000E+00  0.0000000E+00  0.0000000E+00  0.0000000E+00  0.0000000E+00  0.0000000E+00  0.0000000E+00  0.0000000E+00  0.0000000E+00  0.0000000E+00  0.0000000E+00  0.5105270E+00  0.4846102E+01  0.3358718E-02  0.2794627E+00  0.2997649E+00  0.1842752E+01  0.0000000E+00  0.0000000E+00  0.0000000E+00  0.0000000E+00  0.0000000E+00  0.0000000E+00
  0.1979999E+01  0.9773040E-02  0.1914324E+00  0.0000000E+00  0.0000000E+00  0.8144340E-03  0.9583761E-01  0.8144390E-03  0.9583761E-01  0.3306608E+00  0.1354088E+01  0.3257728E-02  0.1916547E+00  0.2866802E+00  0.1242409E+01  0.1482260E+00  0.1305711E+01  0.0000000E+00  0.0000000E+00  0.3705639E-01  0.4556248E+00  0.0000000E+00  0.0000000E+00  0.5429588E-03  0.6389118E-01  0.0000000E+00  0.0000000E+00  0.0000000E+00  0.0000000E+00  0.0000000E+00  0.0000000E+00  0.0000000E+00  0.0000000E+00  0.0000000E+00  0.0000000E+00  0.0000000E+00  0.0000000E+00  0.0000000E+00  0.0000000E+00  0.0000000E+00  0.0000000E+00  0.0000000E+00  0.0000000E+00  0.0000000E+00  0.0000000E+00  0.3252320E+00  0.1096664E+01  0.3529213E-01  0.5139187E+00  0.1514813E+00  0.1060219E+01  0.2587167E+00  0.9770778E+00  0.3773516E+00  0.1648988E+01  0.1038140E+01  0.1975547E+01  0.4245924E+00  0.1761255E+01  0.3149135E-01  0.4855804E+00  0.3431492E+00  0.1130773E+01  0.0000000E+00  0.0000000E+00  0.0000000E+00  0.0000000E+00  0.0000000E+00  0.0000000E+00  0.0000000E+00  0.0000000E+00  0.0000000E+00  0.0000000E+00  0.0000000E+00  0.0000000E+00  0.2321142E+00  0.1606964E+01  0.0000000E+00  0.0000000E+00  0.0000000E+00  0.0000000E+00  0.0000000E+00  0.0000000E+00  0.0000000E+00  0.0000000E+00  0.0000000E+00  0.0000000E+00  0.0000000E+00  0.0000000E+00  0.0000000E+00  0.0000000E+00  0.0000000E+00  0.0000000E+00  0.0000000E+00  0.0000000E+00  0.0000000E+00  0.0000000E+00  0.0000000E+00  0.0000000E+00  0.0000000E+00  0.0000000E+00  0.0000000E+00  0.0000000E+00  0.0000000E+00  0.0000000E+00  0.0000000E+00  0.0000000E+00  0.0000000E+00  0.0000000E+00  0.0000000E+00  0.0000000E+00  0.4886489E-02  0.2347106E+00  0.0000000E+00  0.0000000E+00  0.0000000E+00  0.0000000E+00  0.2003517E+00  0.1489801E+01  0.0000000E+00  0.0000000E+00  0.0000000E+00  0.0000000E+00  0.0000000E+00  0.0000000E+00  0.0000000E+00  0.0000000E+00  0.1465980E-01  0.5748554E+00  0.0000000E+00  0.0000000E+00  0.0000000E+00  0.0000000E+00  0.0000000E+00  0.0000000E+00  0.0000000E+00  0.0000000E+00  0.0000000E+00  0.0000000E+00  0.0000000E+00  0.0000000E+00  0.6254842E+00  0.5275078E+01  0.1628865E-02  0.1916737E+00  0.2695803E+00  0.1722732E+01  0.0000000E+00  0.0000000E+00  0.0000000E+00  0.0000000E+00  0.0000000E+00  0.0000000E+00
  0.2009999E+01  0.1211772E-01  0.2099002E+00  0.7902981E-03  0.6575663E-01  0.1580609E-02  0.1315127E+00  0.3161167E-02  0.1859738E+00  0.3236281E+00  0.1312387E+01  0.7112676E-02  0.2789096E+00  0.2947822E+00  0.1247622E+01  0.1873035E+00  0.1425487E+01  0.0000000E+00  0.0000000E+00  0.4070018E-01  0.4701706E+00  0.0000000E+00  0.0000000E+00  0.1580609E-02  0.1073757E+00  0.0000000E+00  0.0000000E+00  0.0000000E+00  0.0000000E+00  0.0000000E+00  0.0000000E+00  0.0000000E+00  0.0000000E+00  0.0000000E+00  0.0000000E+00  0.0000000E+00  0.0000000E+00  0.0000000E+00  0.0000000E+00  0.0000000E+00  0.0000000E+00  0.0000000E+00  0.0000000E+00  0.0000000E+00  0.0000000E+00  0.2926766E+00  0.1026204E+01  0.7218035E-01  0.7220979E+00  0.2418339E+00  0.1308925E+01  0.2813500E+00  0.9937689E+00  0.3556360E+00  0.1583208E+01  0.1023690E+01  0.1924861E+01  0.4209645E+00  0.1739228E+01  0.5057926E-01  0.6053688E+00  0.2966264E+00  0.1034907E+01  0.0000000E+00  0.0000000E+00  0.0000000E+00  0.0000000E+00  0.0000000E+00  0.0000000E+00  0.0000000E+00  0.0000000E+00  0.0000000E+00  0.0000000E+00  0.0000000E+00  0.0000000E+00  0.1801885E+00  0.1392729E+01  0.0000000E+00  0.0000000E+00  0.0000000E+00  0.0000000E+00  0.0000000E+00  0.0000000E+00  0.0000000E+00  0.0000000E+00  0.0000000E+00  0.0000000E+00  0.0000000E+00  0.0000000E+00  0.0000000E+00  0.0000000E+00  0.0000000E+00  0.0000000E+00  0.0000000E+00  0.0000000E+00  0.0000000E+00  0.0000000E+00  0.0000000E+00  0.0000000E+00  0.0000000E+00  0.0000000E+00  0.0000000E+00  0.0000000E+00  0.0000000E+00  0.0000000E+00  0.0000000E+00  0.0000000E+00  0.0000000E+00  0.0000000E+00  0.0000000E+00  0.0000000E+00  0.7112703E-02  0.2789125E+00  0.0000000E+00  0.0000000E+00  0.0000000E+00  0.0000000E+00  0.1999479E+00  0.1465705E+01  0.0000000E+00  0.0000000E+00  0.0000000E+00  0.0000000E+00  0.0000000E+00  0.0000000E+00  0.0000000E+00  0.0000000E+00  0.2528941E-01  0.7435779E+00  0.0000000E+00  0.0000000E+00  0.0000000E+00  0.0000000E+00  0.0000000E+00  0.0000000E+00  0.0000000E+00  0.0000000E+00  0.0000000E+00  0.0000000E+00  0.0000000E+00  0.0000000E+00  0.6891409E+00  0.5449146E+01  0.6322391E-02  0.3719445E+00  0.2702831E+00  0.1713803E+01  0.0000000E+00  0.0000000E+00  0.0000000E+00  0.0000000E+00  0.0000000E+00  0.0000000E+00
  0.2039999E+01  0.1022974E-01  0.1900649E+00  0.1534477E-02  0.9027263E-01  0.1534453E-02  0.1276737E+00  0.6137945E-02  0.2552932E+00  0.3256927E+00  0.1299755E+01  0.1074116E-01  0.3376481E+00  0.3145650E+00  0.1263513E+01  0.1872067E+00  0.1415217E+01  0.0000000E+00  0.0000000E+00  0.4987153E-01  0.5122892E+00  0.0000000E+00  0.0000000E+00  0.4091932E-02  0.1701955E+00  0.0000000E+00  0.0000000E+00  0.0000000E+00  0.0000000E+00  0.0000000E+00  0.0000000E+00  0.0000000E+00  0.0000000E+00  0.0000000E+00  0.0000000E+00  0.0000000E+00  0.0000000E+00  0.0000000E+00  0.0000000E+00  0.0000000E+00  0.0000000E+00  0.0000000E+00  0.0000000E+00  0.0000000E+00  0.0000000E+00  0.2276120E+00  0.8870769E+00  0.1288981E+00  0.9467611E+00  0.3104711E+00  0.1472485E+01  0.3186622E+00  0.1043371E+01  0.3350255E+00  0.1510857E+01  0.9702676E+00  0.1835130E+01  0.3779904E+00  0.1634662E+01  0.8644113E-01  0.7776905E+00  0.2677597E+00  0.9760500E+00  0.0000000E+00  0.0000000E+00  0.0000000E+00  0.0000000E+00  0.0000000E+00  0.0000000E+00  0.0000000E+00  0.0000000E+00  0.0000000E+00  0.0000000E+00  0.0000000E+00  0.0000000E+00  0.1618872E+00  0.1301523E+01  0.0000000E+00  0.0000000E+00  0.0000000E+00  0.0000000E+00  0.0000000E+00  0.0000000E+00  0.0000000E+00  0.0000000E+00  0.0000000E+00  0.0000000E+00  0.0000000E+00  0.0000000E+00  0.0000000E+00  0.0000000E+00  0.0000000E+00  0.0000000E+00  0.0000000E+00  0.0000000E+00  0.0000000E+00  0.0000000E+00  0.0000000E+00  0.0000000E+00  0.0000000E+00  0.0000000E+00  0.0000000E+00  0.0000000E+00  0.0000000E+00  0.0000000E+00  0.0000000E+00  0.0000000E+00  0.0000000E+00  0.0000000E+00  0.0000000E+00  0.0000000E+00  0.6137828E-02  0.2552932E+00  0.0000000E+00  0.0000000E+00  0.0000000E+00  0.0000000E+00  0.2178954E+00  0.1505841E+01  0.0000000E+00  0.0000000E+00  0.0000000E+00  0.0000000E+00  0.0000000E+00  0.0000000E+00  0.0000000E+00  0.0000000E+00  0.4756825E-01  0.1004250E+01  0.0000000E+00  0.0000000E+00  0.0000000E+00  0.0000000E+00  0.0000000E+00  0.0000000E+00  0.0000000E+00  0.0000000E+00  0.0000000E+00  0.0000000E+00  0.0000000E+00  0.0000000E+00  0.7703008E+00  0.5669475E+01  0.1534466E-01  0.5708106E+00  0.2831084E+00  0.1711022E+01  0.0000000E+00  0.0000000E+00  0.0000000E+00  0.0000000E+00  0.0000000E+00  0.0000000E+00
  0.2069999E+01  0.1639333E-01  0.2368960E+00  0.3353201E-02  0.1314877E+00  0.4470904E-02  0.2147447E+00  0.1117725E-01  0.3394307E+00  0.3278699E+00  0.1294833E+01  0.1937396E-01  0.4467018E+00  0.3342016E+00  0.1296817E+01  0.1982150E+00  0.1432543E+01  0.0000000E+00  0.0000000E+00  0.5290585E-01  0.5197776E+00  0.0000000E+00  0.0000000E+00  0.5464465E-02  0.1938103E+00  0.0000000E+00  0.0000000E+00  0.0000000E+00  0.0000000E+00  0.0000000E+00  0.0000000E+00  0.0000000E+00  0.0000000E+00  0.0000000E+00  0.0000000E+00  0.0000000E+00  0.0000000E+00  0.1490328E-02  0.1753698E+00  0.0000000E+00  0.0000000E+00  0.0000000E+00  0.0000000E+00  0.0000000E+00  0.0000000E+00  0.1979582E+00  0.8283444E+00  0.1798307E+00  0.1097650E+01  0.4257306E+00  0.1696326E+01  0.3412817E+00  0.1065813E+01  0.3238950E+00  0.1471044E+01  0.9192764E+00  0.1779386E+01  0.4446160E+00  0.1749086E+01  0.1241941E+00  0.9196573E+00  0.2431723E+00  0.9055369E+00  0.0000000E+00  0.0000000E+00  0.0000000E+00  0.0000000E+00  0.0000000E+00  0.0000000E+00  0.0000000E+00  0.0000000E+00  0.0000000E+00  0.0000000E+00  0.0000000E+00  0.0000000E+00  0.1557360E+00  0.1258118E+01  0.0000000E+00  0.0000000E+00  0.0000000E+00  0.0000000E+00  0.0000000E+00  0.0000000E+00  0.0000000E+00  0.0000000E+00  0.0000000E+00  0.0000000E+00  0.0000000E+00  0.0000000E+00  0.0000000E+00  0.0000000E+00  0.0000000E+00  0.0000000E+00  0.0000000E+00  0.0000000E+00  0.0000000E+00  0.0000000E+00  0.0000000E+00  0.0000000E+00  0.0000000E+00  0.0000000E+00  0.0000000E+00  0.0000000E+00  0.0000000E+00  0.0000000E+00  0.0000000E+00  0.0000000E+00  0.0000000E+00  0.0000000E+00  0.0000000E+00  0.0000000E+00  0.1937434E-01  0.4467053E+00  0.0000000E+00  0.0000000E+00  0.0000000E+00  0.0000000E+00  0.2086457E+00  0.1452394E+01  0.0000000E+00  0.0000000E+00  0.0000000E+00  0.0000000E+00  0.0000000E+00  0.0000000E+00  0.0000000E+00  0.0000000E+00  0.5216099E-01  0.1036243E+01  0.0000000E+00  0.0000000E+00  0.0000000E+00  0.0000000E+00  0.0000000E+00  0.0000000E+00  0.0000000E+00  0.0000000E+00  0.0000000E+00  0.0000000E+00  0.0000000E+00  0.0000000E+00  0.8315913E+00  0.5799424E+01  0.2682568E-01  0.7435741E+00  0.2578260E+00  0.1629601E+01  0.0000000E+00  0.0000000E+00  0.0000000E+00  0.0000000E+00  0.0000000E+00  0.0000000E+00
  0.2099998E+01  0.1713513E-01  0.2386896E+00  0.6516125E-02  0.1806204E+00  0.7964253E-02  0.2824664E+00  0.1375636E-01  0.3711260E+00  0.3475287E+00  0.1308499E+01  0.2389246E-01  0.4888570E+00  0.3641844E+00  0.1330098E+01  0.1962070E+00  0.1399172E+01  0.0000000E+00  0.0000000E+00  0.5936948E-01  0.5423097E+00  0.0000000E+00  0.0000000E+00  0.2075528E-01  0.3718873E+00  0.0000000E+00  0.0000000E+00  0.0000000E+00  0.0000000E+00  0.0000000E+00  0.0000000E+00  0.0000000E+00  0.0000000E+00  0.0000000E+00  0.0000000E+00  0.0000000E+00  0.0000000E+00  0.1448032E-02  0.1703952E+00  0.0000000E+00  0.0000000E+00  0.0000000E+00  0.0000000E+00  0.0000000E+00  0.0000000E+00  0.1626649E+00  0.7434087E+00  0.2640267E+00  0.1301961E+01  0.5154989E+00  0.1838469E+01  0.3774544E+00  0.1104092E+01  0.2688523E+00  0.1323022E+01  0.8883648E+00  0.1697485E+01  0.4373177E+00  0.1734741E+01  0.1655568E+00  0.1048055E+01  0.2336148E+00  0.8819326E+00  0.0000000E+00  0.0000000E+00  0.0000000E+00  0.0000000E+00  0.0000000E+00  0.0000000E+00  0.3620085E-03  0.4259881E-01  0.0000000E+00  0.0000000E+00  0.0000000E+00  0.0000000E+00  0.1187399E+00  0.1084590E+01  0.0000000E+00  0.0000000E+00  0.0000000E+00  0.0000000E+00  0.0000000E+00  0.0000000E+00  0.0000000E+00  0.0000000E+00  0.0000000E+00  0.0000000E+00  0.0000000E+00  0.0000000E+00  0.0000000E+00  0.0000000E+00  0.0000000E+00  0.0000000E+00  0.0000000E+00  0.0000000E+00  0.0000000E+00  0.0000000E+00  0.0000000E+00  0.0000000E+00  0.0000000E+00  0.0000000E+00  0.0000000E+00  0.0000000E+00  0.0000000E+00  0.0000000E+00  0.0000000E+00  0.0000000E+00  0.0000000E+00  0.0000000E+00  0.0000000E+00  0.0000000E+00  0.1520468E-01  0.3901408E+00  0.0000000E+00  0.0000000E+00  0.0000000E+00  0.0000000E+00  0.2106880E+00  0.1438064E+01  0.0000000E+00  0.0000000E+00  0.0000000E+00  0.0000000E+00  0.0000000E+00  0.0000000E+00  0.0000000E+00  0.0000000E+00  0.9412163E-01  0.1370622E+01  0.0000000E+00  0.0000000E+00  0.0000000E+00  0.0000000E+00  0.0000000E+00  0.0000000E+00  0.0000000E+00  0.0000000E+00  0.0000000E+00  0.0000000E+00  0.0000000E+00  0.0000000E+00  0.9122638E+00  0.5979443E+01  0.5357736E-01  0.1035124E+01  0.2693313E+00  0.1634423E+01  0.0000000E+00  0.0000000E+00  0.0000000E+00  0.0000000E+00  0.0000000E+00  0.0000000E+00
  0.2129998E+01  0.2064377E-01  0.2581382E+00  0.7741453E-02  0.1940690E+00  0.7741419E-02  0.2745660E+00  0.2181678E-01  0.4605947E+00  0.3325279E+00  0.1259034E+01  0.4081864E-01  0.6293908E+00  0.3870711E+00  0.1344694E+01  0.2561690E+00  0.1615341E+01  0.0000000E+00  0.0000000E+00  0.5067129E-01  0.4943167E+00  0.0000000E+00  0.0000000E+00  0.3612688E-01  0.4831335E+00  0.0000000E+00  0.0000000E+00  0.0000000E+00  0.0000000E+00  0.0000000E+00  0.0000000E+00  0.0000000E+00  0.0000000E+00  0.0000000E+00  0.0000000E+00  0.0000000E+00  0.0000000E+00  0.2815048E-02  0.2342252E+00  0.0000000E+00  0.0000000E+00  0.0000000E+00  0.0000000E+00  0.0000000E+00  0.0000000E+00  0.1562362E+00  0.7156089E+00  0.3012155E+00  0.1366102E+01  0.6347939E+00  0.2014072E+01  0.3863672E+00  0.1116936E+01  0.2294292E+00  0.1209240E+01  0.8571857E+00  0.1645692E+01  0.4677749E+00  0.1759224E+01  0.2247320E+00  0.1192473E+01  0.2115986E+00  0.8305853E+00  0.0000000E+00  0.0000000E+00  0.0000000E+00  0.0000000E+00  0.0000000E+00  0.0000000E+00  0.1407529E-02  0.8280525E-01  0.0000000E+00  0.0000000E+00  0.0000000E+00  0.0000000E+00  0.1104907E+00  0.1031820E+01  0.0000000E+00  0.0000000E+00  0.0000000E+00  0.0000000E+00  0.0000000E+00  0.0000000E+00  0.0000000E+00  0.0000000E+00  0.0000000E+00  0.0000000E+00  0.0000000E+00  0.0000000E+00  0.0000000E+00  0.0000000E+00  0.0000000E+00  0.0000000E+00  0.0000000E+00  0.0000000E+00  0.0000000E+00  0.0000000E+00  0.0000000E+00  0.0000000E+00  0.0000000E+00  0.0000000E+00  0.0000000E+00  0.0000000E+00  0.0000000E+00  0.0000000E+00  0.0000000E+00  0.0000000E+00  0.0000000E+00  0.0000000E+00  0.0000000E+00  0.0000000E+00  0.3729955E-01  0.6017596E+00  0.0000000E+00  0.0000000E+00  0.0000000E+00  0.0000000E+00  0.2026819E+00  0.1390776E+01  0.0000000E+00  0.0000000E+00  0.0000000E+00  0.0000000E+00  0.0000000E+00  0.0000000E+00  0.0000000E+00  0.0000000E+00  0.1182310E+00  0.1513449E+01  0.0000000E+00  0.0000000E+00  0.0000000E+00  0.0000000E+00  0.0000000E+00  0.0000000E+00  0.0000000E+00  0.0000000E+00  0.0000000E+00  0.0000000E+00  0.0000000E+00  0.0000000E+00  0.8332582E+00  0.5638113E+01  0.8867421E-01  0.1311672E+01  0.2589827E+00  0.1593508E+01  0.0000000E+00  0.0000000E+00  0.0000000E+00  0.0000000E+00  0.0000000E+00  0.0000000E+00
  0.2159998E+01  0.2281174E-01  0.2674722E+00  0.6843532E-02  0.1799476E+00  0.1368721E-01  0.3598926E+00  0.4243023E-01  0.6326905E+00  0.3787936E+00  0.1328566E+01  0.5543279E-01  0.7226750E+00  0.4181384E+00  0.1389244E+01  0.2278931E+00  0.1508761E+01  0.0000000E+00  0.0000000E+00  0.5816925E-01  0.5217774E+00  0.0000000E+00  0.0000000E+00  0.4516790E-01  0.5322872E+00  0.0000000E+00  0.0000000E+00  0.0000000E+00  0.0000000E+00  0.0000000E+00  0.0000000E+00  0.0000000E+00  0.0000000E+00  0.0000000E+00  0.0000000E+00  0.0000000E+00  0.0000000E+00  0.6843565E-02  0.3600878E+00  0.0000000E+00  0.0000000E+00  0.0000000E+00  0.0000000E+00  0.3041596E-03  0.3579138E-01  0.1368735E+00  0.6564506E+00  0.3800420E+00  0.1502252E+01  0.8390176E+00  0.2284641E+01  0.4409526E+00  0.1169881E+01  0.1989214E+00  0.1116275E+01  0.7737759E+00  0.1542830E+01  0.4671878E+00  0.1736608E+01  0.2942691E+00  0.1346549E+01  0.2032553E+00  0.8042885E+00  0.0000000E+00  0.0000000E+00  0.0000000E+00  0.0000000E+00  0.0000000E+00  0.0000000E+00  0.2737395E-02  0.1138579E+00  0.0000000E+00  0.0000000E+00  0.0000000E+00  0.0000000E+00  0.9717848E-01  0.9547309E+00  0.0000000E+00  0.0000000E+00  0.0000000E+00  0.0000000E+00  0.0000000E+00  0.0000000E+00  0.0000000E+00  0.0000000E+00  0.0000000E+00  0.0000000E+00  0.0000000E+00  0.0000000E+00  0.0000000E+00  0.0000000E+00  0.0000000E+00  0.0000000E+00  0.0000000E+00  0.0000000E+00  0.0000000E+00  0.0000000E+00  0.0000000E+00  0.0000000E+00  0.0000000E+00  0.0000000E+00  0.0000000E+00  0.0000000E+00  0.0000000E+00  0.0000000E+00  0.0000000E+00  0.0000000E+00  0.0000000E+00  0.0000000E+00  0.0000000E+00  0.0000000E+00  0.3216469E-01  0.5511646E+00  0.0000000E+00  0.0000000E+00  0.0000000E+00  0.0000000E+00  0.2183122E+00  0.1421681E+01  0.0000000E+00  0.0000000E+00  0.6843527E-03  0.5694114E-01  0.0000000E+00  0.0000000E+00  0.0000000E+00  0.0000000E+00  0.1313971E+00  0.1572609E+01  0.0000000E+00  0.0000000E+00  0.0000000E+00  0.0000000E+00  0.0000000E+00  0.0000000E+00  0.0000000E+00  0.0000000E+00  0.0000000E+00  0.0000000E+00  0.0000000E+00  0.0000000E+00  0.8458605E+00  0.5599025E+01  0.1067594E+00  0.1418458E+01  0.2600533E+00  0.1560764E+01  0.0000000E+00  0.0000000E+00  0.0000000E+00  0.0000000E+00  0.0000000E+00  0.0000000E+00
  0.2189998E+01  0.2374453E-01  0.2690780E+00  0.6990187E-02  0.1793695E+00  0.2063799E-01  0.4357017E+00  0.5791904E-01  0.7284307E+00  0.3541679E+00  0.1262280E+01  0.7323039E-01  0.8258479E+00  0.3924510E+00  0.1331047E+01  0.2829391E+00  0.1646874E+01  0.6657445E-03  0.7833955E-01  0.6890360E-01  0.5675135E+00  0.0000000E+00  0.0000000E+00  0.6657217E-01  0.6361826E+00  0.0000000E+00  0.0000000E+00  0.0000000E+00  0.0000000E+00  0.0000000E+00  0.0000000E+00  0.0000000E+00  0.0000000E+00  0.0000000E+00  0.0000000E+00  0.0000000E+00  0.0000000E+00  0.1597737E-01  0.5425320E+00  0.0000000E+00  0.0000000E+00  0.0000000E+00  0.0000000E+00  0.0000000E+00  0.0000000E+00  0.1176101E+00  0.5987457E+00  0.3936678E+00  0.1506616E+01  0.9298040E+00  0.2347332E+01  0.4704523E+00  0.1185672E+01  0.1753111E+00  0.1036394E+01  0.7613778E+00  0.1510736E+01  0.4731117E+00  0.1724265E+01  0.3461801E+00  0.1443732E+01  0.1881783E+00  0.7746947E+00  0.0000000E+00  0.0000000E+00  0.0000000E+00  0.0000000E+00  0.0000000E+00  0.0000000E+00  0.6324439E-02  0.1706244E+00  0.0000000E+00  0.0000000E+00  0.0000000E+00  0.0000000E+00  0.1191667E+00  0.1047220E+01  0.0000000E+00  0.0000000E+00  0.0000000E+00  0.0000000E+00  0.0000000E+00  0.0000000E+00  0.0000000E+00  0.0000000E+00  0.0000000E+00  0.0000000E+00  0.0000000E+00  0.0000000E+00  0.0000000E+00  0.0000000E+00  0.0000000E+00  0.0000000E+00  0.0000000E+00  0.0000000E+00  0.0000000E+00  0.0000000E+00  0.0000000E+00  0.0000000E+00  0.0000000E+00  0.0000000E+00  0.0000000E+00  0.0000000E+00  0.0000000E+00  0.0000000E+00  0.0000000E+00  0.0000000E+00  0.0000000E+00  0.0000000E+00  0.0000000E+00  0.0000000E+00  0.7189964E-01  0.8109598E+00  0.0000000E+00  0.0000000E+00  0.3328687E-03  0.3916940E-01  0.2023820E+00  0.1350853E+01  0.0000000E+00  0.0000000E+00  0.1997196E-02  0.9592821E-01  0.0000000E+00  0.0000000E+00  0.0000000E+00  0.0000000E+00  0.2103721E+00  0.1958257E+01  0.0000000E+00  0.0000000E+00  0.0000000E+00  0.0000000E+00  0.0000000E+00  0.0000000E+00  0.0000000E+00  0.0000000E+00  0.0000000E+00  0.0000000E+00  0.0000000E+00  0.0000000E+00  0.9266986E+00  0.5771831E+01  0.1264898E+00  0.1521915E+01  0.2549749E+00  0.1527974E+01  0.0000000E+00  0.0000000E+00  0.0000000E+00  0.0000000E+00  0.0000000E+00  0.0000000E+00
  0.2219998E+01  0.3131346E-01  0.3044036E+00  0.1036575E-01  0.2153864E+00  0.2591477E-01  0.4814795E+00  0.6737713E-01  0.7745690E+00  0.4136584E+00  0.1348430E+01  0.9134869E-01  0.9006668E+00  0.4256459E+00  0.1360216E+01  0.3245828E+00  0.1716396E+01  0.6478659E-03  0.7623772E-01  0.7968740E-01  0.5974287E+00  0.0000000E+00  0.0000000E+00  0.7256152E-01  0.6547629E+00  0.0000000E+00  0.0000000E+00  0.0000000E+00  0.0000000E+00  0.0000000E+00  0.0000000E+00  0.0000000E+00  0.0000000E+00  0.0000000E+00  0.0000000E+00  0.0000000E+00  0.0000000E+00  0.2202707E-01  0.6282973E+00  0.0000000E+00  0.0000000E+00  0.0000000E+00  0.0000000E+00  0.2879367E-03  0.3388257E-01  0.1047421E+00  0.5590892E+00  0.4224060E+00  0.1532340E+01  0.1020173E+01  0.2441302E+01  0.5152690E+00  0.1237425E+01  0.1623980E+00  0.9773630E+00  0.7415858E+00  0.1479313E+01  0.4884845E+00  0.1738973E+01  0.4137673E+00  0.1531267E+01  0.1816193E+00  0.7285701E+00  0.0000000E+00  0.0000000E+00  0.0000000E+00  0.0000000E+00  0.0000000E+00  0.0000000E+00  0.1587265E-01  0.2663639E+00  0.0000000E+00  0.0000000E+00  0.0000000E+00  0.0000000E+00  0.1120824E+00  0.9964800E+00  0.0000000E+00  0.0000000E+00  0.0000000E+00  0.0000000E+00  0.0000000E+00  0.0000000E+00  0.0000000E+00  0.0000000E+00  0.0000000E+00  0.0000000E+00  0.0000000E+00  0.0000000E+00  0.0000000E+00  0.0000000E+00  0.0000000E+00  0.0000000E+00  0.0000000E+00  0.0000000E+00  0.0000000E+00  0.0000000E+00  0.0000000E+00  0.0000000E+00  0.0000000E+00  0.0000000E+00  0.0000000E+00  0.0000000E+00  0.0000000E+00  0.0000000E+00  0.0000000E+00  0.0000000E+00  0.0000000E+00  0.0000000E+00  0.0000000E+00  0.0000000E+00  0.8357379E-01  0.8618473E+00  0.0000000E+00  0.0000000E+00  0.1619656E-02  0.8522362E-01  0.1956544E+00  0.1310373E+01  0.0000000E+00  0.0000000E+00  0.3887162E-02  0.1319911E+00  0.0000000E+00  0.0000000E+00  0.0000000E+00  0.0000000E+00  0.2384116E+00  0.2054534E+01  0.0000000E+00  0.0000000E+00  0.0000000E+00  0.0000000E+00  0.0000000E+00  0.0000000E+00  0.0000000E+00  0.0000000E+00  0.0000000E+00  0.0000000E+00  0.0000000E+00  0.0000000E+00  0.8992279E+00  0.5609137E+01  0.1386418E+00  0.1571136E+01  0.2435955E+00  0.1473997E+01  0.0000000E+00  0.0000000E+00  0.0000000E+00  0.0000000E+00  0.0000000E+00  0.0000000E+00
  0.2249998E+01  0.3531934E-01  0.3187132E+00  0.1261410E-01  0.2343636E+00  0.3279626E-01  0.5341945E+00  0.1110060E+00  0.9783548E+00  0.3992344E+00  0.1310014E+01  0.1242472E+00  0.1034340E+01  0.4238273E+00  0.1340862E+01  0.3147213E+00  0.1680970E+01  0.6306994E-03  0.7421599E-01  0.8009858E-01  0.5859898E+00  0.0000000E+00  0.0000000E+00  0.1076400E+00  0.7843149E+00  0.0000000E+00  0.0000000E+00  0.0000000E+00  0.0000000E+00  0.0000000E+00  0.0000000E+00  0.0000000E+00  0.0000000E+00  0.0000000E+00  0.0000000E+00  0.0000000E+00  0.0000000E+00  0.5802482E-01  0.1005097E+01  0.0000000E+00  0.0000000E+00  0.0000000E+00  0.0000000E+00  0.5606229E-03  0.4664617E-01  0.1055408E+00  0.5508715E+00  0.4078513E+00  0.1489305E+01  0.1207181E+01  0.2604051E+01  0.5117117E+00  0.1215084E+01  0.1459009E+00  0.9154528E+00  0.7244627E+00  0.1429880E+01  0.4751274E+00  0.1674848E+01  0.4948941E+00  0.1671305E+01  0.1795413E+00  0.7218480E+00  0.0000000E+00  0.0000000E+00  0.0000000E+00  0.0000000E+00  0.0000000E+00  0.0000000E+00  0.3248087E-01  0.3752190E+00  0.0000000E+00  0.0000000E+00  0.0000000E+00  0.0000000E+00  0.9712815E-01  0.9158969E+00  0.0000000E+00  0.0000000E+00  0.0000000E+00  0.0000000E+00  0.0000000E+00  0.0000000E+00  0.0000000E+00  0.0000000E+00  0.0000000E+00  0.0000000E+00  0.0000000E+00  0.0000000E+00  0.0000000E+00  0.0000000E+00  0.0000000E+00  0.0000000E+00  0.0000000E+00  0.0000000E+00  0.0000000E+00  0.0000000E+00  0.0000000E+00  0.0000000E+00  0.0000000E+00  0.0000000E+00  0.0000000E+00  0.0000000E+00  0.0000000E+00  0.0000000E+00  0.0000000E+00  0.0000000E+00  0.0000000E+00  0.0000000E+00  0.0000000E+00  0.0000000E+00  0.9397680E-01  0.9010778E+00  0.0000000E+00  0.0000000E+00  0.5360967E-02  0.1529129E+00  0.1772296E+00  0.1231462E+01  0.0000000E+00  0.0000000E+00  0.6307027E-02  0.1658397E+00  0.0000000E+00  0.0000000E+00  0.0000000E+00  0.0000000E+00  0.2648905E+00  0.2134686E+01  0.0000000E+00  0.0000000E+00  0.0000000E+00  0.0000000E+00  0.0000000E+00  0.0000000E+00  0.0000000E+00  0.0000000E+00  0.0000000E+00  0.0000000E+00  0.0000000E+00  0.0000000E+00  0.9586681E+00  0.5707236E+01  0.1639824E+00  0.1684504E+01  0.2232695E+00  0.1398273E+01  0.0000000E+00  0.0000000E+00  0.0000000E+00  0.0000000E+00  0.0000000E+00  0.0000000E+00
  0.2279998E+01  0.3398626E-01  0.3085522E+00  0.1566251E-01  0.2576146E+00  0.5343673E-01  0.6720544E+00  0.1093301E+00  0.9581041E+00  0.4142842E+00  0.1323700E+01  0.1363546E+00  0.1068142E+01  0.4440762E+00  0.1347825E+01  0.3359803E+00  0.1715602E+01  0.6142089E-03  0.7227644E-01  0.8967827E-01  0.6173836E+00  0.0000000E+00  0.0000000E+00  0.1130123E+00  0.7954257E+00  0.0000000E+00  0.0000000E+00  0.0000000E+00  0.0000000E+00  0.0000000E+00  0.0000000E+00  0.0000000E+00  0.0000000E+00  0.0000000E+00  0.0000000E+00  0.0000000E+00  0.0000000E+00  0.9581695E-01  0.1273061E+01  0.0000000E+00  0.0000000E+00  0.0000000E+00  0.0000000E+00  0.8189589E-03  0.7182740E-01  0.1023651E+00  0.5451336E+00  0.4393674E+00  0.1516084E+01  0.1293143E+01  0.2654133E+01  0.5536139E+00  0.1245920E+01  0.1371743E+00  0.8765468E+00  0.7208851E+00  0.1409328E+01  0.4905573E+00  0.1663879E+01  0.5835028E+00  0.1783744E+01  0.1875437E+00  0.7249563E+00  0.0000000E+00  0.0000000E+00  0.0000000E+00  0.0000000E+00  0.0000000E+00  0.0000000E+00  0.5435778E-01  0.4777277E+00  0.0000000E+00  0.0000000E+00  0.0000000E+00  0.0000000E+00  0.1050298E+00  0.9393101E+00  0.0000000E+00  0.0000000E+00  0.0000000E+00  0.0000000E+00  0.0000000E+00  0.0000000E+00  0.0000000E+00  0.0000000E+00  0.0000000E+00  0.0000000E+00  0.0000000E+00  0.0000000E+00  0.0000000E+00  0.0000000E+00  0.0000000E+00  0.0000000E+00  0.0000000E+00  0.0000000E+00  0.0000000E+00  0.0000000E+00  0.0000000E+00  0.0000000E+00  0.0000000E+00  0.0000000E+00  0.0000000E+00  0.0000000E+00  0.0000000E+00  0.0000000E+00  0.0000000E+00  0.0000000E+00  0.0000000E+00  0.0000000E+00  0.0000000E+00  0.0000000E+00  0.1166998E+00  0.9894793E+00  0.0000000E+00  0.0000000E+00  0.5835021E-02  0.1574194E+00  0.1658385E+00  0.1176026E+01  0.0000000E+00  0.0000000E+00  0.9213207E-02  0.1977292E+00  0.0000000E+00  0.0000000E+00  0.0000000E+00  0.0000000E+00  0.2874517E+00  0.2202060E+01  0.0000000E+00  0.0000000E+00  0.0000000E+00  0.0000000E+00  0.0000000E+00  0.0000000E+00  0.0000000E+00  0.0000000E+00  0.0000000E+00  0.0000000E+00  0.0000000E+00  0.0000000E+00  0.1071155E+01  0.5941087E+01  0.2002351E+00  0.1834652E+01  0.2389271E+00  0.1416525E+01  0.0000000E+00  0.0000000E+00  0.0000000E+00  0.0000000E+00  0.0000000E+00  0.0000000E+00
  0.2309998E+01  0.3550291E-01  0.3111306E+00  0.1615574E-01  0.2582113E+00  0.7419745E-01  0.7805774E+00  0.1424124E+00  0.1076901E+01  0.4197500E+00  0.1300747E+01  0.1777100E+00  0.1204432E+01  0.4362064E+00  0.1328768E+01  0.3614128E+00  0.1755619E+01  0.3590218E-02  0.1724412E+00  0.9394266E-01  0.6187574E+00  0.0000000E+00  0.0000000E+00  0.1360305E+00  0.8586782E+00  0.0000000E+00  0.0000000E+00  0.0000000E+00  0.0000000E+00  0.0000000E+00  0.0000000E+00  0.0000000E+00  0.0000000E+00  0.0000000E+00  0.0000000E+00  0.0000000E+00  0.0000000E+00  0.1878846E+00  0.1754566E+01  0.0000000E+00  0.0000000E+00  0.0000000E+00  0.0000000E+00  0.1063760E-02  0.6258065E-01  0.1021223E+00  0.5316465E+00  0.3829540E+00  0.1404730E+01  0.1439298E+01  0.2754026E+01  0.6019517E+00  0.1289028E+01  0.1280531E+00  0.8338957E+00  0.7204306E+00  0.1400400E+01  0.5473036E+00  0.1736259E+01  0.6657758E+00  0.1876487E+01  0.1916780E+00  0.7296196E+00  0.0000000E+00  0.0000000E+00  0.0000000E+00  0.0000000E+00  0.0000000E+00  0.0000000E+00  0.8287326E-01  0.5800674E+00  0.0000000E+00  0.0000000E+00  0.0000000E+00  0.0000000E+00  0.1220674E+00  0.1003236E+01  0.0000000E+00  0.0000000E+00  0.0000000E+00  0.0000000E+00  0.0000000E+00  0.0000000E+00  0.0000000E+00  0.0000000E+00  0.0000000E+00  0.0000000E+00  0.0000000E+00  0.0000000E+00  0.0000000E+00  0.0000000E+00  0.0000000E+00  0.0000000E+00  0.0000000E+00  0.0000000E+00  0.0000000E+00  0.0000000E+00  0.0000000E+00  0.0000000E+00  0.0000000E+00  0.0000000E+00  0.0000000E+00  0.0000000E+00  0.0000000E+00  0.0000000E+00  0.0000000E+00  0.0000000E+00  0.0000000E+00  0.0000000E+00  0.0000000E+00  0.0000000E+00  0.1513871E+00  0.1109726E+01  0.0000000E+00  0.0000000E+00  0.1525813E-01  0.2509634E+00  0.1801076E+00  0.1208285E+01  0.0000000E+00  0.0000000E+00  0.1077038E-01  0.2109661E+00  0.0000000E+00  0.0000000E+00  0.0000000E+00  0.0000000E+00  0.3422643E+00  0.2373651E+01  0.0000000E+00  0.0000000E+00  0.0000000E+00  0.0000000E+00  0.0000000E+00  0.0000000E+00  0.0000000E+00  0.0000000E+00  0.0000000E+00  0.0000000E+00  0.0000000E+00  0.0000000E+00  0.9238740E+00  0.5455985E+01  0.2620845E+00  0.2067579E+01  0.2189999E+00  0.1344059E+01  0.0000000E+00  0.0000000E+00  0.0000000E+00  0.0000000E+00  0.0000000E+00  0.0000000E+00
  0.2339998E+01  0.4120695E-01  0.3304791E+00  0.1341176E-01  0.2323140E+00  0.8980117E-01  0.8468111E+00  0.1825143E+00  0.1204156E+01  0.4236352E+00  0.1288563E+01  0.2227485E+00  0.1329650E+01  0.4437544E+00  0.1323762E+01  0.3959399E+00  0.1804805E+01  0.1166237E-02  0.9703626E-01  0.1070050E+00  0.6521354E+00  0.0000000E+00  0.0000000E+00  0.1586101E+00  0.9126176E+00  0.0000000E+00  0.0000000E+00  0.0000000E+00  0.0000000E+00  0.0000000E+00  0.0000000E+00  0.0000000E+00  0.0000000E+00  0.0000000E+00  0.0000000E+00  0.0000000E+00  0.0000000E+00  0.2787315E+00  0.2103300E+01  0.0000000E+00  0.0000000E+00  0.0000000E+00  0.0000000E+00  0.1554976E-02  0.7468686E-01  0.9913030E-01  0.5221941E+00  0.3689187E+00  0.1363179E+01  0.1516115E+01  0.2805023E+01  0.6015856E+00  0.1256035E+01  0.1294503E+00  0.8322916E+00  0.6630061E+00  0.1335462E+01  0.5586287E+00  0.1744274E+01  0.7117938E+00  0.1919687E+01  0.1840716E+00  0.7013741E+00  0.0000000E+00  0.0000000E+00  0.0000000E+00  0.0000000E+00  0.0000000E+00  0.0000000E+00  0.1148753E+00  0.6747757E+00  0.0000000E+00  0.0000000E+00  0.0000000E+00  0.0000000E+00  0.1230393E+00  0.9891359E+00  0.0000000E+00  0.0000000E+00  0.0000000E+00  0.0000000E+00  0.0000000E+00  0.0000000E+00  0.0000000E+00  0.0000000E+00  0.0000000E+00  0.0000000E+00  0.0000000E+00  0.0000000E+00  0.0000000E+00  0.0000000E+00  0.0000000E+00  0.0000000E+00  0.0000000E+00  0.0000000E+00  0.0000000E+00  0.0000000E+00  0.0000000E+00  0.0000000E+00  0.0000000E+00  0.0000000E+00  0.0000000E+00  0.0000000E+00  0.0000000E+00  0.0000000E+00  0.0000000E+00  0.0000000E+00  0.0000000E+00  0.0000000E+00  0.0000000E+00  0.0000000E+00  0.1498624E+00  0.1089787E+01  0.0000000E+00  0.0000000E+00  0.2215834E-01  0.2982877E+00  0.1586100E+00  0.1120524E+01  0.0000000E+00  0.0000000E+00  0.2536579E-01  0.3190151E+00  0.0000000E+00  0.0000000E+00  0.0000000E+00  0.0000000E+00  0.3720265E+00  0.2461289E+01  0.0000000E+00  0.0000000E+00  0.0000000E+00  0.0000000E+00  0.0000000E+00  0.0000000E+00  0.0000000E+00  0.0000000E+00  0.0000000E+00  0.0000000E+00  0.0000000E+00  0.0000000E+00  0.9213211E+00  0.5376804E+01  0.3160517E+00  0.2237005E+01  0.2431614E+00  0.1393543E+01  0.0000000E+00  0.0000000E+00  0.0000000E+00  0.0000000E+00  0.0000000E+00  0.0000000E+00
  0.2369998E+01  0.4339155E-01  0.3375843E+00  0.2302217E-01  0.3001391E+00  0.1074381E+00  0.9133645E+00  0.1688313E+00  0.1152094E+01  0.4462332E+00  0.1304856E+01  0.2296533E+00  0.1334925E+01  0.4567507E+00  0.1320432E+01  0.3996241E+00  0.1761351E+01  0.6821316E-02  0.2316290E+00  0.1003299E+00  0.6221526E+00  0.0000000E+00  0.0000000E+00  0.2000954E+00  0.1008973E+01  0.0000000E+00  0.0000000E+00  0.0000000E+00  0.0000000E+00  0.0000000E+00  0.0000000E+00  0.5684647E-03  0.6689247E-01  0.0000000E+00  0.0000000E+00  0.0000000E+00  0.0000000E+00  0.3365230E+00  0.2277023E+01  0.0000000E+00  0.0000000E+00  0.0000000E+00  0.0000000E+00  0.3031742E-02  0.1029462E+00  0.9606811E-01  0.5067239E+00  0.3228816E+00  0.1262568E+01  0.1531018E+01  0.2751696E+01  0.6044530E+00  0.1240147E+01  0.1110337E+00  0.7578796E+00  0.6683086E+00  0.1315544E+01  0.5847458E+00  0.1766572E+01  0.7795341E+00  0.1993118E+01  0.1985812E+00  0.7102863E+00  0.0000000E+00  0.0000000E+00  0.0000000E+00  0.0000000E+00  0.0000000E+00  0.0000000E+00  0.1341617E+00  0.7157216E+00  0.0000000E+00  0.0000000E+00  0.0000000E+00  0.0000000E+00  0.1148242E+00  0.9437865E+00  0.0000000E+00  0.0000000E+00  0.0000000E+00  0.0000000E+00  0.0000000E+00  0.0000000E+00  0.0000000E+00  0.0000000E+00  0.0000000E+00  0.0000000E+00  0.0000000E+00  0.0000000E+00  0.0000000E+00  0.0000000E+00  0.1136912E-02  0.1337831E+00  0.0000000E+00  0.0000000E+00  0.0000000E+00  0.0000000E+00  0.0000000E+00  0.0000000E+00  0.0000000E+00  0.0000000E+00  0.0000000E+00  0.0000000E+00  0.0000000E+00  0.0000000E+00  0.0000000E+00  0.0000000E+00  0.0000000E+00  0.0000000E+00  0.0000000E+00  0.0000000E+00  0.1506390E+00  0.1078496E+01  0.0000000E+00  0.0000000E+00  0.3694928E-01  0.3795563E+00  0.1591665E+00  0.1107976E+01  0.0000000E+00  0.0000000E+00  0.3211775E-01  0.3540921E+00  0.0000000E+00  0.0000000E+00  0.0000000E+00  0.0000000E+00  0.3319740E+00  0.2285537E+01  0.0000000E+00  0.0000000E+00  0.0000000E+00  0.0000000E+00  0.0000000E+00  0.0000000E+00  0.0000000E+00  0.0000000E+00  0.0000000E+00  0.0000000E+00  0.0000000E+00  0.0000000E+00  0.8776854E+00  0.5183222E+01  0.3592604E+00  0.2351025E+01  0.2199897E+00  0.1311196E+01  0.0000000E+00  0.0000000E+00  0.0000000E+00  0.0000000E+00  0.0000000E+00  0.0000000E+00
  0.2399998E+01  0.5099816E-01  0.3615633E+00  0.2605351E-01  0.3185060E+00  0.1197350E+00  0.9512328E+00  0.1923509E+00  0.1203375E+01  0.4140831E+00  0.1244091E+01  0.2422433E+00  0.1354611E+01  0.4611994E+00  0.1313579E+01  0.4434654E+00  0.1849402E+01  0.9978080E-02  0.2765775E+00  0.1153033E+00  0.6632389E+00  0.0000000E+00  0.0000000E+00  0.2113846E+00  0.1023914E+01  0.0000000E+00  0.0000000E+00  0.0000000E+00  0.0000000E+00  0.0000000E+00  0.0000000E+00  0.1662996E-02  0.1129730E+00  0.0000000E+00  0.0000000E+00  0.0000000E+00  0.0000000E+00  0.5110910E+00  0.2760332E+01  0.0000000E+00  0.0000000E+00  0.0000000E+00  0.0000000E+00  0.4188227E-02  0.1194668E+00  0.1023616E+00  0.5154047E+00  0.3104251E+00  0.1237024E+01  0.1504453E+01  0.2725590E+01  0.6417311E+00  0.1267149E+01  0.1171524E+00  0.7678360E+00  0.6797941E+00  0.1311388E+01  0.6400675E+00  0.1822006E+01  0.9020727E+00  0.2098622E+01  0.2047304E+00  0.7170079E+00  0.0000000E+00  0.0000000E+00  0.0000000E+00  0.0000000E+00  0.0000000E+00  0.0000000E+00  0.1668562E+00  0.7880903E+00  0.0000000E+00  0.0000000E+00  0.0000000E+00  0.0000000E+00  0.1330368E+00  0.1001768E+01  0.0000000E+00  0.0000000E+00  0.0000000E+00  0.0000000E+00  0.0000000E+00  0.0000000E+00  0.0000000E+00  0.0000000E+00  0.0000000E+00  0.0000000E+00  0.0000000E+00  0.0000000E+00  0.0000000E+00  0.0000000E+00  0.1108661E-02  0.1304618E+00  0.0000000E+00  0.0000000E+00  0.0000000E+00  0.0000000E+00  0.0000000E+00  0.0000000E+00  0.0000000E+00  0.0000000E+00  0.0000000E+00  0.0000000E+00  0.0000000E+00  0.0000000E+00  0.0000000E+00  0.0000000E+00  0.0000000E+00  0.0000000E+00  0.0000000E+00  0.0000000E+00  0.1723952E+00  0.1137374E+01  0.0000000E+00  0.0000000E+00  0.4794921E-01  0.4263084E+00  0.1413550E+00  0.1032033E+01  0.0000000E+00  0.0000000E+00  0.4046610E-01  0.3920167E+00  0.0000000E+00  0.0000000E+00  0.0000000E+00  0.0000000E+00  0.4678531E+00  0.2715169E+01  0.0000000E+00  0.0000000E+00  0.0000000E+00  0.0000000E+00  0.0000000E+00  0.0000000E+00  0.0000000E+00  0.0000000E+00  0.0000000E+00  0.0000000E+00  0.0000000E+00  0.0000000E+00  0.8204039E+00  0.4951537E+01  0.4146374E+00  0.2488770E+01  0.2161884E+00  0.1279920E+01  0.0000000E+00  0.0000000E+00  0.0000000E+00  0.0000000E+00  0.0000000E+00  0.0000000E+00
  0.2429998E+01  0.5046761E-01  0.3538641E+00  0.3028058E-01  0.3353412E+00  0.1497805E+00  0.1048383E+01  0.2125050E+00  0.1253166E+01  0.4196023E+00  0.1226490E+01  0.2725263E+00  0.1422294E+01  0.4298747E+00  0.1260420E+01  0.4455582E+00  0.1809837E+01  0.1405876E-01  0.3241518E+00  0.1195010E+00  0.6642510E+00  0.0000000E+00  0.0000000E+00  0.2159274E+00  0.1020841E+01  0.0000000E+00  0.0000000E+00  0.0000000E+00  0.0000000E+00  0.0000000E+00  0.0000000E+00  0.1081459E-02  0.8998228E-01  0.0000000E+00  0.0000000E+00  0.0000000E+00  0.0000000E+00  0.5947991E+00  0.2924735E+01  0.0000000E+00  0.0000000E+00  0.0000000E+00  0.0000000E+00  0.9853330E-02  0.1808138E+00  0.1009413E+00  0.5034313E+00  0.2433264E+00  0.1088287E+01  0.1562340E+01  0.2733891E+01  0.6587798E+00  0.1275839E+01  0.1142741E+00  0.7561666E+00  0.6632888E+00  0.1296739E+01  0.7065541E+00  0.1864823E+01  0.9877338E+00  0.2176284E+01  0.2427848E+00  0.7665093E+00  0.0000000E+00  0.0000000E+00  0.0000000E+00  0.0000000E+00  0.0000000E+00  0.0000000E+00  0.1822252E+00  0.8156200E+00  0.1622174E-02  0.1102020E+00  0.0000000E+00  0.0000000E+00  0.1416702E+00  0.1024074E+01  0.0000000E+00  0.0000000E+00  0.0000000E+00  0.0000000E+00  0.0000000E+00  0.0000000E+00  0.0000000E+00  0.0000000E+00  0.0000000E+00  0.0000000E+00  0.0000000E+00  0.0000000E+00  0.0000000E+00  0.0000000E+00  0.3244353E-02  0.2204024E+00  0.0000000E+00  0.0000000E+00  0.0000000E+00  0.0000000E+00  0.0000000E+00  0.0000000E+00  0.0000000E+00  0.0000000E+00  0.0000000E+00  0.0000000E+00  0.0000000E+00  0.0000000E+00  0.0000000E+00  0.0000000E+00  0.0000000E+00  0.0000000E+00  0.0000000E+00  0.0000000E+00  0.1757376E+00  0.1133603E+01  0.0000000E+00  0.0000000E+00  0.5650565E-01  0.4564691E+00  0.1422124E+00  0.1022088E+01  0.0000000E+00  0.0000000E+00  0.4001355E-01  0.3849789E+00  0.0000000E+00  0.0000000E+00  0.0000000E+00  0.0000000E+00  0.4704303E+00  0.2636918E+01  0.0000000E+00  0.0000000E+00  0.0000000E+00  0.0000000E+00  0.0000000E+00  0.0000000E+00  0.0000000E+00  0.0000000E+00  0.0000000E+00  0.0000000E+00  0.0000000E+00  0.0000000E+00  0.8046008E+00  0.4842714E+01  0.4715104E+00  0.2633690E+01  0.2065586E+00  0.1229740E+01  0.0000000E+00  0.0000000E+00  0.0000000E+00  0.0000000E+00  0.0000000E+00  0.0000000E+00
  0.2459998E+01  0.5803799E-01  0.3760405E+00  0.3746122E-01  0.3732336E+00  0.1756937E+00  0.1122689E+01  0.2221276E+00  0.1284804E+01  0.3978204E+00  0.1194161E+01  0.3054932E+00  0.1470474E+01  0.4186662E+00  0.1212327E+01  0.4801324E+00  0.1842062E+01  0.1371832E-01  0.3162951E+00  0.1284782E+00  0.6772265E+00  0.0000000E+00  0.0000000E+00  0.2307461E+00  0.1041336E+01  0.0000000E+00  0.0000000E+00  0.0000000E+00  0.0000000E+00  0.0000000E+00  0.0000000E+00  0.1582845E-02  0.1075310E+00  0.0000000E+00  0.0000000E+00  0.0000000E+00  0.0000000E+00  0.7418266E+00  0.3207782E+01  0.0000000E+00  0.0000000E+00  0.0000000E+00  0.0000000E+00  0.1172479E-01  0.1947736E+00  0.1032368E+00  0.5061589E+00  0.2187864E+00  0.1019069E+01  0.1499848E+01  0.2635869E+01  0.6595245E+00  0.1270177E+01  0.1185380E+00  0.7551215E+00  0.6575901E+00  0.1269618E+01  0.7154477E+00  0.1849858E+01  0.1078470E+01  0.2224138E+01  0.2439347E+00  0.7694065E+00  0.0000000E+00  0.0000000E+00  0.0000000E+00  0.0000000E+00  0.0000000E+00  0.0000000E+00  0.2142116E+00  0.8650060E+00  0.7386671E-02  0.2321979E+00  0.0000000E+00  0.0000000E+00  0.1419358E+00  0.1012202E+01  0.0000000E+00  0.0000000E+00  0.0000000E+00  0.0000000E+00  0.0000000E+00  0.0000000E+00  0.0000000E+00  0.0000000E+00  0.0000000E+00  0.0000000E+00  0.0000000E+00  0.0000000E+00  0.0000000E+00  0.0000000E+00  0.9497272E-02  0.3724090E+00  0.0000000E+00  0.0000000E+00  0.0000000E+00  0.0000000E+00  0.0000000E+00  0.0000000E+00  0.0000000E+00  0.0000000E+00  0.0000000E+00  0.0000000E+00  0.0000000E+00  0.0000000E+00  0.0000000E+00  0.0000000E+00  0.0000000E+00  0.0000000E+00  0.0000000E+00  0.0000000E+00  0.1598675E+00  0.1068885E+01  0.5276177E-03  0.6208702E-01  0.7835045E-01  0.5328693E+00  0.1234628E+00  0.9416916E+00  0.0000000E+00  0.0000000E+00  0.5197044E-01  0.4326171E+00  0.0000000E+00  0.0000000E+00  0.0000000E+00  0.0000000E+00  0.5191745E+00  0.2767034E+01  0.0000000E+00  0.0000000E+00  0.0000000E+00  0.0000000E+00  0.0000000E+00  0.0000000E+00  0.0000000E+00  0.0000000E+00  0.0000000E+00  0.0000000E+00  0.0000000E+00  0.0000000E+00  0.7175524E+00  0.4522862E+01  0.5392246E+00  0.2754752E+01  0.1999675E+00  0.1195269E+01  0.0000000E+00  0.0000000E+00  0.0000000E+00  0.0000000E+00  0.0000000E+00  0.0000000E+00
  0.2489998E+01  0.5733452E-01  0.3702473E+00  0.3759354E-01  0.3691978E+00  0.1884804E+00  0.1150393E+01  0.2312268E+00  0.1277566E+01  0.4137896E+00  0.1198535E+01  0.3244394E+00  0.1495867E+01  0.4127584E+00  0.1199581E+01  0.4974692E+00  0.1850687E+01  0.1596439E-01  0.3370388E+00  0.1349287E+00  0.6897454E+00  0.0000000E+00  0.0000000E+00  0.2736261E+00  0.1117542E+01  0.0000000E+00  0.0000000E+00  0.0000000E+00  0.0000000E+00  0.0000000E+00  0.0000000E+00  0.6694877E-02  0.2184015E+00  0.0000000E+00  0.0000000E+00  0.0000000E+00  0.0000000E+00  0.8497177E+00  0.3376053E+01  0.0000000E+00  0.0000000E+00  0.0000000E+00  0.0000000E+00  0.1831034E-01  0.2432102E+00  0.1146711E+00  0.5313135E+00  0.1901978E+00  0.9456289E+00  0.1478694E+01  0.2619385E+01  0.6341116E+00  0.1215519E+01  0.1215372E+00  0.7568592E+00  0.6607227E+00  0.1246108E+01  0.7734952E+00  0.1924271E+01  0.1172751E+01  0.2318518E+01  0.2610923E+00  0.7875448E+00  0.0000000E+00  0.0000000E+00  0.0000000E+00  0.0000000E+00  0.0000000E+00  0.0000000E+00  0.2278823E+00  0.8867546E+00  0.3965358E-01  0.5302937E+00  0.0000000E+00  0.0000000E+00  0.1658236E+00  0.1074753E+01  0.0000000E+00  0.0000000E+00  0.0000000E+00  0.0000000E+00  0.0000000E+00  0.0000000E+00  0.0000000E+00  0.0000000E+00  0.0000000E+00  0.0000000E+00  0.0000000E+00  0.0000000E+00  0.0000000E+00  0.0000000E+00  0.9269687E-02  0.3634907E+00  0.0000000E+00  0.0000000E+00  0.0000000E+00  0.0000000E+00  0.0000000E+00  0.0000000E+00  0.0000000E+00  0.0000000E+00  0.0000000E+00  0.0000000E+00  0.0000000E+00  0.0000000E+00  0.1029953E-02  0.1211993E+00  0.0000000E+00  0.0000000E+00  0.0000000E+00  0.0000000E+00  0.1838489E+00  0.1130187E+01  0.2059911E-02  0.1211859E+00  0.9578676E-01  0.5812715E+00  0.1040278E+00  0.8549842E+00  0.0000000E+00  0.0000000E+00  0.5844989E-01  0.4527705E+00  0.0000000E+00  0.0000000E+00  0.0000000E+00  0.0000000E+00  0.6138542E+00  0.2954852E+01  0.0000000E+00  0.0000000E+00  0.4119827E-02  0.1713587E+00  0.0000000E+00  0.0000000E+00  0.0000000E+00  0.0000000E+00  0.0000000E+00  0.0000000E+00  0.2574886E-03  0.3029935E-01  0.6756547E+00  0.4337897E+01  0.5984050E+00  0.2864723E+01  0.1967238E+00  0.1171139E+01  0.0000000E+00  0.0000000E+00  0.0000000E+00  0.0000000E+00  0.0000000E+00  0.0000000E+00
  0.2519998E+01  0.6268096E-01  0.3823791E+00  0.4324032E-01  0.3878325E+00  0.2217378E+00  0.1228300E+01  0.2398372E+00  0.1277929E+01  0.4168204E+00  0.1192734E+01  0.3072057E+00  0.1456436E+01  0.4512537E+00  0.1253824E+01  0.5244123E+00  0.1871457E+01  0.2011197E-01  0.3736611E+00  0.1425409E+00  0.6961812E+00  0.0000000E+00  0.0000000E+00  0.3063664E+00  0.1169948E+01  0.0000000E+00  0.0000000E+00  0.0000000E+00  0.0000000E+00  0.0000000E+00  0.0000000E+00  0.1055873E-01  0.2709359E+00  0.0000000E+00  0.0000000E+00  0.0000000E+00  0.0000000E+00  0.9000006E+00  0.3436091E+01  0.0000000E+00  0.0000000E+00  0.0000000E+00  0.0000000E+00  0.2860319E-01  0.3007658E+00  0.1189953E+00  0.5305313E+00  0.1608961E+00  0.8600141E+00  0.1467444E+01  0.2594963E+01  0.6646898E+00  0.1221841E+01  0.1300583E+00  0.7720932E+00  0.6678756E+00  0.1242653E+01  0.8151870E+00  0.1935950E+01  0.1298894E+01  0.2423424E+01  0.2728444E+00  0.7920004E+00  0.0000000E+00  0.0000000E+00  0.0000000E+00  0.0000000E+00  0.0000000E+00  0.0000000E+00  0.2129318E+00  0.8467270E+00  0.7340694E-01  0.7111476E+00  0.0000000E+00  0.0000000E+00  0.1729606E+00  0.1083652E+01  0.0000000E+00  0.0000000E+00  0.0000000E+00  0.0000000E+00  0.0000000E+00  0.0000000E+00  0.0000000E+00  0.0000000E+00  0.0000000E+00  0.0000000E+00  0.0000000E+00  0.0000000E+00  0.0000000E+00  0.0000000E+00  0.2513965E-01  0.5911391E+00  0.0000000E+00  0.0000000E+00  0.0000000E+00  0.0000000E+00  0.0000000E+00  0.0000000E+00  0.1005593E-02  0.8366884E-01  0.0000000E+00  0.0000000E+00  0.0000000E+00  0.0000000E+00  0.4022336E-02  0.2366349E+00  0.0000000E+00  0.0000000E+00  0.0000000E+00  0.0000000E+00  0.1815099E+00  0.1109451E+01  0.2011176E-02  0.1183185E+00  0.1206719E+00  0.6395587E+00  0.9000014E-01  0.7864649E+00  0.0000000E+00  0.0000000E+00  0.8899449E-01  0.5510426E+00  0.0000000E+00  0.0000000E+00  0.0000000E+00  0.0000000E+00  0.5943021E+00  0.2893256E+01  0.0000000E+00  0.0000000E+00  0.1608949E-01  0.3343137E+00  0.0000000E+00  0.0000000E+00  0.0000000E+00  0.0000000E+00  0.0000000E+00  0.0000000E+00  0.2513959E-03  0.2958274E-01  0.5591039E+00  0.3906279E+01  0.6284893E+00  0.2900421E+01  0.1744691E+00  0.1094602E+01  0.0000000E+00  0.0000000E+00  0.0000000E+00  0.0000000E+00  0.0000000E+00  0.0000000E+00
  0.2549998E+01  0.7709230E-01  0.4197748E+00  0.4983951E-01  0.4086120E+00  0.2627053E+00  0.1325705E+01  0.2347148E+00  0.1254736E+01  0.4114869E+00  0.1164761E+01  0.3083670E+00  0.1428895E+01  0.4384900E+00  0.1211267E+01  0.5362083E+00  0.1868747E+01  0.2062314E-01  0.3739138E+00  0.1414228E+00  0.6873763E+00  0.0000000E+00  0.0000000E+00  0.3296430E+00  0.1198394E+01  0.0000000E+00  0.0000000E+00  0.0000000E+00  0.0000000E+00  0.0000000E+00  0.0000000E+00  0.1865942E-01  0.3557109E+00  0.0000000E+00  0.0000000E+00  0.0000000E+00  0.0000000E+00  0.9152842E+00  0.3411181E+01  0.0000000E+00  0.0000000E+00  0.0000000E+00  0.0000000E+00  0.3622714E-01  0.3308920E+00  0.1381426E+00  0.5656926E+00  0.1594207E+00  0.8456219E+00  0.1385340E+01  0.2470412E+01  0.6846612E+00  0.1250872E+01  0.1319249E+00  0.7697499E+00  0.6846601E+00  0.1235960E+01  0.8661793E+00  0.1981726E+01  0.1416470E+01  0.2509312E+01  0.3298109E+00  0.8596156E+00  0.0000000E+00  0.0000000E+00  0.0000000E+00  0.0000000E+00  0.0000000E+00  0.0000000E+00  0.2310355E+00  0.8720595E+00  0.1802108E+00  0.1092199E+01  0.7365461E-03  0.5003638E-01  0.1674441E+00  0.1053800E+01  0.0000000E+00  0.0000000E+00  0.4910320E-03  0.4085601E-01  0.0000000E+00  0.0000000E+00  0.0000000E+00  0.0000000E+00  0.0000000E+00  0.0000000E+00  0.0000000E+00  0.0000000E+00  0.0000000E+00  0.0000000E+00  0.4124668E-01  0.7478204E+00  0.0000000E+00  0.0000000E+00  0.0000000E+00  0.0000000E+00  0.0000000E+00  0.0000000E+00  0.6383311E-02  0.2082419E+00  0.0000000E+00  0.0000000E+00  0.0000000E+00  0.0000000E+00  0.9820539E-03  0.1155625E+00  0.0000000E+00  0.0000000E+00  0.0000000E+00  0.0000000E+00  0.1590930E+00  0.1031109E+01  0.4419308E-02  0.1732934E+00  0.1244785E+00  0.6476105E+00  0.8838580E-01  0.7745033E+00  0.0000000E+00  0.0000000E+00  0.8421278E-01  0.5299928E+00  0.0000000E+00  0.0000000E+00  0.0000000E+00  0.0000000E+00  0.6422645E+00  0.2980455E+01  0.0000000E+00  0.0000000E+00  0.4222865E-01  0.5341939E+00  0.0000000E+00  0.0000000E+00  0.1473074E-02  0.1000748E+00  0.0000000E+00  0.0000000E+00  0.7365467E-03  0.5003657E-01  0.5401338E+00  0.3794671E+01  0.6579801E+00  0.2931812E+01  0.1556599E+00  0.1020342E+01  0.0000000E+00  0.0000000E+00  0.0000000E+00  0.0000000E+00  0.0000000E+00  0.0000000E+00
  0.2579998E+01  0.7690839E-01  0.4157782E+00  0.6019933E-01  0.4448679E+00  0.2523101E+00  0.1287189E+01  0.2647850E+00  0.1316538E+01  0.4187607E+00  0.1169133E+01  0.2954834E+00  0.1394865E+01  0.4501791E+00  0.1214161E+01  0.5209311E+00  0.1833310E+01  0.2110607E-01  0.3738326E+00  0.1551764E+00  0.7110835E+00  0.0000000E+00  0.0000000E+00  0.3498472E+00  0.1226192E+01  0.0000000E+00  0.0000000E+00  0.0000000E+00  0.0000000E+00  0.0000000E+00  0.0000000E+00  0.1822766E-01  0.3474874E+00  0.0000000E+00  0.0000000E+00  0.0000000E+00  0.0000000E+00  0.7981874E+00  0.3165096E+01  0.0000000E+00  0.0000000E+00  0.0000000E+00  0.0000000E+00  0.4562292E-01  0.3675989E+00  0.1391089E+00  0.5617470E+00  0.1483818E+00  0.8127470E+00  0.1285218E+01  0.2367672E+01  0.6995324E+00  0.1241897E+01  0.1502967E+00  0.8193332E+00  0.6940972E+00  0.1238727E+01  0.9069253E+00  0.2009399E+01  0.1581647E+01  0.2607534E+01  0.3490506E+00  0.8718159E+00  0.0000000E+00  0.0000000E+00  0.0000000E+00  0.0000000E+00  0.0000000E+00  0.0000000E+00  0.2158506E+00  0.8408138E+00  0.2997987E+00  0.1378997E+01  0.7195147E-03  0.4887947E-01  0.1971510E+00  0.1130096E+01  0.0000000E+00  0.0000000E+00  0.1678860E-02  0.7465379E-01  0.0000000E+00  0.0000000E+00  0.0000000E+00  0.0000000E+00  0.0000000E+00  0.0000000E+00  0.0000000E+00  0.0000000E+00  0.0000000E+00  0.0000000E+00  0.4413028E-01  0.7644219E+00  0.0000000E+00  0.0000000E+00  0.0000000E+00  0.0000000E+00  0.0000000E+00  0.0000000E+00  0.1007323E-01  0.2584796E+00  0.0000000E+00  0.0000000E+00  0.0000000E+00  0.0000000E+00  0.8634101E-02  0.3385741E+00  0.0000000E+00  0.0000000E+00  0.0000000E+00  0.0000000E+00  0.1563755E+00  0.1016573E+01  0.6235835E-02  0.2034267E+00  0.1477364E+00  0.6882114E+00  0.9305704E-01  0.7806937E+00  0.0000000E+00  0.0000000E+00  0.9473641E-01  0.5557486E+00  0.0000000E+00  0.0000000E+00  0.0000000E+00  0.0000000E+00  0.6773070E+00  0.2969742E+01  0.0000000E+00  0.0000000E+00  0.7003276E-01  0.6784486E+00  0.4796779E-03  0.5644454E-01  0.1918704E-02  0.1128781E+00  0.0000000E+00  0.0000000E+00  0.4796740E-03  0.3991158E-01  0.4585679E+00  0.3460328E+01  0.6811417E+00  0.2947427E+01  0.1534970E+00  0.9980580E+00  0.0000000E+00  0.0000000E+00  0.0000000E+00  0.0000000E+00  0.0000000E+00  0.0000000E+00
  0.2609998E+01  0.8749503E-01  0.4324937E+00  0.6726049E-01  0.4672534E+00  0.2934200E+00  0.1352952E+01  0.2741978E+00  0.1319477E+01  0.4359067E+00  0.1164307E+01  0.3121719E+00  0.1416987E+01  0.4307492E+00  0.1169427E+01  0.5226222E+00  0.1820399E+01  0.1874876E-01  0.3483391E+00  0.1553801E+00  0.7016361E+00  0.0000000E+00  0.0000000E+00  0.3887192E+00  0.1274923E+01  0.0000000E+00  0.0000000E+00  0.0000000E+00  0.0000000E+00  0.0000000E+00  0.0000000E+00  0.2202981E-01  0.3774956E+00  0.0000000E+00  0.0000000E+00  0.0000000E+00  0.0000000E+00  0.8033788E+00  0.3147270E+01  0.0000000E+00  0.0000000E+00  0.0000000E+00  0.0000000E+00  0.6895354E-01  0.4460578E+00  0.1499860E+00  0.5754063E+00  0.1396772E+00  0.7788092E+00  0.1235886E+01  0.2284995E+01  0.6908869E+00  0.1214812E+01  0.1696790E+00  0.8637090E+00  0.7196351E+00  0.1239967E+01  0.9699266E+00  0.2050744E+01  0.1723929E+01  0.2689879E+01  0.3818461E+00  0.9064575E+00  0.4687157E-03  0.5515540E-01  0.0000000E+00  0.0000000E+00  0.0000000E+00  0.0000000E+00  0.2074098E+00  0.8136617E+00  0.4513750E+00  0.1651053E+01  0.2109223E-02  0.8270916E-01  0.2179524E+00  0.1182198E+01  0.0000000E+00  0.0000000E+00  0.3046667E-02  0.9938717E-01  0.0000000E+00  0.0000000E+00  0.0000000E+00  0.0000000E+00  0.0000000E+00  0.0000000E+00  0.0000000E+00  0.0000000E+00  0.0000000E+00  0.0000000E+00  0.6655669E-01  0.9271477E+00  0.0000000E+00  0.0000000E+00  0.0000000E+00  0.0000000E+00  0.0000000E+00  0.0000000E+00  0.1828006E-01  0.3439706E+00  0.0000000E+00  0.0000000E+00  0.0000000E+00  0.0000000E+00  0.4687130E-02  0.2466274E+00  0.0000000E+00  0.0000000E+00  0.0000000E+00  0.0000000E+00  0.1626447E+00  0.1023494E+01  0.1218651E-01  0.2809858E+00  0.1525699E+00  0.6957246E+00  0.1063979E+00  0.8241524E+00  0.0000000E+00  0.0000000E+00  0.9561770E-01  0.5515583E+00  0.0000000E+00  0.0000000E+00  0.0000000E+00  0.0000000E+00  0.7293224E+00  0.3085419E+01  0.0000000E+00  0.0000000E+00  0.1209310E+00  0.8776647E+00  0.0000000E+00  0.0000000E+00  0.4218428E-02  0.1654169E+00  0.0000000E+00  0.0000000E+00  0.1640536E-02  0.7294898E-01  0.4368433E+00  0.3339350E+01  0.6037073E+00  0.2742449E+01  0.1359269E+00  0.9294323E+00  0.0000000E+00  0.0000000E+00  0.0000000E+00  0.0000000E+00  0.0000000E+00  0.0000000E+00
  0.2639998E+01  0.9193315E-01  0.4437684E+00  0.7673550E-01  0.5005969E+00  0.3161060E+00  0.1395099E+01  0.2785418E+00  0.1335082E+01  0.4498776E+00  0.1168608E+01  0.3138157E+00  0.1392352E+01  0.4430038E+00  0.1174286E+01  0.5557047E+00  0.1857173E+01  0.2886181E-01  0.4269262E+00  0.1747683E+00  0.7376937E+00  0.0000000E+00  0.0000000E+00  0.4187224E+00  0.1301492E+01  0.0000000E+00  0.0000000E+00  0.0000000E+00  0.0000000E+00  0.0000000E+00  0.0000000E+00  0.3481723E-01  0.4686921E+00  0.0000000E+00  0.0000000E+00  0.0000000E+00  0.0000000E+00  0.7100890E+00  0.2936203E+01  0.0000000E+00  0.0000000E+00  0.0000000E+00  0.0000000E+00  0.8673857E-01  0.5031034E+00  0.1644714E+00  0.5974250E+00  0.1362162E+00  0.7535822E+00  0.1195994E+01  0.2226726E+01  0.7056639E+00  0.1213594E+01  0.1746962E+00  0.8583438E+00  0.7490297E+00  0.1256056E+01  0.9858869E+00  0.2041246E+01  0.1958295E+01  0.2852473E+01  0.4388823E+00  0.9548819E+00  0.9162438E-03  0.7623574E-01  0.0000000E+00  0.0000000E+00  0.0000000E+00  0.0000000E+00  0.2098175E+00  0.8110886E+00  0.5469968E+00  0.1780739E+01  0.3435912E-02  0.1043396E+00  0.2492196E+00  0.1237264E+01  0.0000000E+00  0.0000000E+00  0.1191145E-01  0.1940136E+00  0.0000000E+00  0.0000000E+00  0.0000000E+00  0.0000000E+00  0.4581219E-03  0.5390878E-01  0.0000000E+00  0.0000000E+00  0.0000000E+00  0.0000000E+00  0.9712064E-01  0.1105817E+01  0.0000000E+00  0.0000000E+00  0.0000000E+00  0.0000000E+00  0.0000000E+00  0.0000000E+00  0.1969922E-01  0.3529678E+00  0.0000000E+00  0.0000000E+00  0.0000000E+00  0.0000000E+00  0.1282745E-01  0.4032269E+00  0.0000000E+00  0.0000000E+00  0.0000000E+00  0.0000000E+00  0.1575956E+00  0.9962130E+00  0.2061551E-01  0.3610556E+00  0.1766060E+00  0.7402036E+00  0.9574752E-01  0.7734748E+00  0.0000000E+00  0.0000000E+00  0.1133853E+00  0.5913664E+00  0.0000000E+00  0.0000000E+00  0.0000000E+00  0.0000000E+00  0.6551124E+00  0.2869178E+01  0.0000000E+00  0.0000000E+00  0.1635500E+00  0.1005408E+01  0.1374385E-02  0.9336688E-01  0.4123077E-02  0.1616805E+00  0.0000000E+00  0.0000000E+00  0.1374385E-02  0.6601281E-01  0.3829882E+00  0.3093899E+01  0.6193876E+00  0.2763773E+01  0.1520969E+00  0.9704740E+00  0.0000000E+00  0.0000000E+00  0.0000000E+00  0.0000000E+00  0.0000000E+00  0.0000000E+00
  0.2669998E+01  0.9808733E-01  0.4485404E+00  0.8174145E-01  0.5037354E+00  0.3869734E+00  0.1514866E+01  0.3126253E+00  0.1395203E+01  0.4635632E+00  0.1177532E+01  0.2978444E+00  0.1357222E+01  0.4572929E+00  0.1178799E+01  0.5047718E+00  0.1736325E+01  0.3000838E-01  0.4303702E+00  0.1607922E+00  0.7045532E+00  0.0000000E+00  0.0000000E+00  0.4431118E+00  0.1327367E+01  0.0000000E+00  0.0000000E+00  0.0000000E+00  0.0000000E+00  0.0000000E+00  0.0000000E+00  0.3717456E-01  0.4787324E+00  0.0000000E+00  0.0000000E+00  0.0000000E+00  0.0000000E+00  0.6548102E+00  0.2789835E+01  0.0000000E+00  0.0000000E+00  0.0000000E+00  0.0000000E+00  0.1017194E+00  0.5311484E+00  0.1864731E+00  0.6192444E+00  0.1498922E+00  0.7871104E+00  0.1171640E+01  0.2182542E+01  0.7300528E+00  0.1228212E+01  0.1955795E+00  0.9135616E+00  0.7797677E+00  0.1260377E+01  0.1062942E+01  0.2092616E+01  0.2006505E+01  0.2855238E+01  0.4920752E+00  0.9999654E+00  0.4030972E-02  0.1580688E+00  0.0000000E+00  0.0000000E+00  0.0000000E+00  0.0000000E+00  0.2028912E+00  0.7847440E+00  0.6104720E+00  0.1847592E+01  0.6718288E-02  0.1441854E+00  0.2485777E+00  0.1230220E+01  0.0000000E+00  0.0000000E+00  0.1254092E-01  0.1968086E+00  0.0000000E+00  0.0000000E+00  0.0000000E+00  0.0000000E+00  0.4030985E-02  0.1580681E+00  0.0000000E+00  0.0000000E+00  0.0000000E+00  0.0000000E+00  0.1146599E+00  0.1187051E+01  0.0000000E+00  0.0000000E+00  0.0000000E+00  0.0000000E+00  0.0000000E+00  0.0000000E+00  0.2373789E-01  0.3829683E+00  0.0000000E+00  0.0000000E+00  0.0000000E+00  0.0000000E+00  0.2597766E-01  0.5670683E+00  0.0000000E+00  0.0000000E+00  0.0000000E+00  0.0000000E+00  0.1625813E+00  0.1002089E+01  0.2418593E-01  0.3865522E+00  0.1872163E+00  0.7525765E+00  0.9047399E-01  0.7436134E+00  0.0000000E+00  0.0000000E+00  0.1227199E+00  0.6114360E+00  0.0000000E+00  0.0000000E+00  0.0000000E+00  0.0000000E+00  0.7004918E+00  0.2939973E+01  0.0000000E+00  0.0000000E+00  0.1979668E+00  0.1090288E+01  0.7614028E-02  0.2171798E+00  0.7614075E-02  0.2171808E+00  0.0000000E+00  0.0000000E+00  0.3583159E-02  0.1053535E+00  0.3260638E+00  0.2825419E+01  0.6557055E+00  0.2787559E+01  0.1222721E+00  0.8654352E+00  0.0000000E+00  0.0000000E+00  0.0000000E+00  0.0000000E+00  0.0000000E+00  0.0000000E+00
  0.2699998E+01  0.1051153E+00  0.4656379E+00  0.1022689E+00  0.5534724E+00  0.4581397E+00  0.1642003E+01  0.3022113E+00  0.1331705E+01  0.4717104E+00  0.1187400E+01  0.3179757E+00  0.1365601E+01  0.4498108E+00  0.1171727E+01  0.5216421E+00  0.1767930E+01  0.3197307E-01  0.4392053E+00  0.1747529E+00  0.7289132E+00  0.0000000E+00  0.0000000E+00  0.4978449E+00  0.1381720E+01  0.0000000E+00  0.0000000E+00  0.0000000E+00  0.0000000E+00  0.0000000E+00  0.0000000E+00  0.3810576E-01  0.4792306E+00  0.0000000E+00  0.0000000E+00  0.0000000E+00  0.0000000E+00  0.6561131E+00  0.2778449E+01  0.0000000E+00  0.0000000E+00  0.0000000E+00  0.0000000E+00  0.1360711E+00  0.6162595E+00  0.1994320E+00  0.6431240E+00  0.1629297E+00  0.8098662E+00  0.1167108E+01  0.2185447E+01  0.7442926E+00  0.1230197E+01  0.2312588E+00  0.9710905E+00  0.8191864E+00  0.1272702E+01  0.1113966E+01  0.2103578E+01  0.2123949E+01  0.2915080E+01  0.5699698E+00  0.1070612E+01  0.2627975E-02  0.1262203E+00  0.0000000E+00  0.0000000E+00  0.0000000E+00  0.0000000E+00  0.1962215E+00  0.7696887E+00  0.6315804E+00  0.1855371E+01  0.9197738E-02  0.1667619E+00  0.2557846E+00  0.1227696E+01  0.0000000E+00  0.0000000E+00  0.3328696E-01  0.3159771E+00  0.0000000E+00  0.0000000E+00  0.0000000E+00  0.0000000E+00  0.3065937E-02  0.1363334E+00  0.0000000E+00  0.0000000E+00  0.0000000E+00  0.0000000E+00  0.1497933E+00  0.1339649E+01  0.0000000E+00  0.0000000E+00  0.0000000E+00  0.0000000E+00  0.0000000E+00  0.0000000E+00  0.3022108E-01  0.4270678E+00  0.0000000E+00  0.0000000E+00  0.4379911E-03  0.5153946E-01  0.2803145E-01  0.5824498E+00  0.0000000E+00  0.0000000E+00  0.0000000E+00  0.0000000E+00  0.1712531E+00  0.1025620E+01  0.4555062E-01  0.5236485E+00  0.1920585E+00  0.7555026E+00  0.8935092E-01  0.7307182E+00  0.0000000E+00  0.0000000E+00  0.1285516E+00  0.6249701E+00  0.0000000E+00  0.0000000E+00  0.0000000E+00  0.0000000E+00  0.7191745E+00  0.2973913E+01  0.0000000E+00  0.0000000E+00  0.2430872E+00  0.1192047E+01  0.1532974E-01  0.3045383E+00  0.1138776E-01  0.2625604E+00  0.0000000E+00  0.0000000E+00  0.4379921E-02  0.1151676E+00  0.2820650E+00  0.2600702E+01  0.6289487E+00  0.2717096E+01  0.1186920E+00  0.8432915E+00  0.0000000E+00  0.0000000E+00  0.0000000E+00  0.0000000E+00  0.0000000E+00  0.0000000E+00
  0.2729998E+01  0.1129595E+00  0.4728815E+00  0.1240228E+00  0.6074877E+00  0.4772555E+00  0.1657158E+01  0.3114602E+00  0.1353631E+01  0.4744714E+00  0.1157021E+01  0.3101721E+00  0.1364126E+01  0.4808995E+00  0.1198090E+01  0.5115277E+00  0.1716354E+01  0.3041757E-01  0.4237170E+00  0.1923619E+00  0.7510656E+00  0.0000000E+00  0.0000000E+00  0.5278053E+00  0.1426529E+01  0.4284154E-03  0.5041387E-01  0.0000000E+00  0.0000000E+00  0.0000000E+00  0.0000000E+00  0.3598688E-01  0.4606588E+00  0.0000000E+00  0.0000000E+00  0.0000000E+00  0.0000000E+00  0.6323396E+00  0.2710572E+01  0.0000000E+00  0.0000000E+00  0.0000000E+00  0.0000000E+00  0.1487077E+00  0.6325492E+00  0.2279192E+00  0.6688437E+00  0.1813643E+00  0.8408414E+00  0.1144744E+01  0.2122415E+01  0.7278746E+00  0.1195832E+01  0.2556248E+00  0.1015630E+01  0.8644049E+00  0.1293133E+01  0.1155264E+01  0.2131345E+01  0.2058101E+01  0.2818094E+01  0.6583284E+00  0.1133314E+01  0.5141003E-02  0.1745688E+00  0.0000000E+00  0.0000000E+00  0.0000000E+00  0.0000000E+00  0.1827208E+00  0.7220281E+00  0.5852176E+00  0.1770470E+01  0.1820735E-01  0.2316885E+00  0.3011789E+00  0.1321733E+01  0.0000000E+00  0.0000000E+00  0.5333810E-01  0.3957854E+00  0.0000000E+00  0.0000000E+00  0.0000000E+00  0.0000000E+00  0.5569438E-02  0.1816879E+00  0.0000000E+00  0.0000000E+00  0.0000000E+00  0.0000000E+00  0.1893605E+00  0.1486958E+01  0.0000000E+00  0.0000000E+00  0.0000000E+00  0.0000000E+00  0.0000000E+00  0.0000000E+00  0.3513013E-01  0.4551680E+00  0.0000000E+00  0.0000000E+00  0.0000000E+00  0.0000000E+00  0.4541221E-01  0.7326469E+00  0.0000000E+00  0.0000000E+00  0.0000000E+00  0.0000000E+00  0.1465191E+00  0.9290132E+00  0.5355233E-01  0.5611065E+00  0.1855036E+00  0.7400205E+00  0.9982236E-01  0.7663743E+00  0.0000000E+00  0.0000000E+00  0.1463070E+00  0.6589283E+00  0.3427298E-02  0.2851684E+00  0.0000000E+00  0.0000000E+00  0.7017460E+00  0.2867085E+01  0.0000000E+00  0.0000000E+00  0.2343468E+00  0.1155724E+01  0.2527643E-01  0.3864180E+00  0.1670790E-01  0.3143987E+00  0.0000000E+00  0.0000000E+00  0.1135319E-01  0.1831611E+00  0.2381988E+00  0.2365568E+01  0.5440913E+00  0.2518515E+01  0.1238101E+00  0.8480580E+00  0.0000000E+00  0.0000000E+00  0.0000000E+00  0.0000000E+00  0.4284154E-03  0.5041308E-01
  0.2759998E+01  0.1307745E+00  0.5058982E+00  0.1389502E+00  0.6303481E+00  0.5168128E+00  0.1703787E+01  0.3047268E+00  0.1311389E+01  0.4713355E+00  0.1158869E+01  0.3478986E+00  0.1417826E+01  0.4954396E+00  0.1196687E+01  0.5075917E+00  0.1695159E+01  0.4610701E-01  0.5199680E+00  0.2123016E+00  0.7802431E+00  0.0000000E+00  0.0000000E+00  0.5932412E+00  0.1471916E+01  0.0000000E+00  0.0000000E+00  0.0000000E+00  0.0000000E+00  0.0000000E+00  0.0000000E+00  0.5113672E-01  0.5424058E+00  0.0000000E+00  0.0000000E+00  0.0000000E+00  0.0000000E+00  0.6639368E+00  0.2763450E+01  0.0000000E+00  0.0000000E+00  0.0000000E+00  0.0000000E+00  0.1708236E+00  0.6743596E+00  0.2696609E+00  0.7321615E+00  0.2028623E+00  0.8810871E+00  0.1092866E+01  0.2042548E+01  0.7635539E+00  0.1220696E+01  0.2970378E+00  0.1087311E+01  0.9577677E+00  0.1348481E+01  0.1220017E+01  0.2162681E+01  0.2045224E+01  0.2801203E+01  0.7702585E+00  0.1223422E+01  0.1257464E-01  0.2698711E+00  0.0000000E+00  0.0000000E+00  0.0000000E+00  0.0000000E+00  0.1835876E+00  0.7150295E+00  0.5243551E+00  0.1663946E+01  0.3164599E-01  0.3073932E+00  0.3034678E+00  0.1314379E+01  0.0000000E+00  0.0000000E+00  0.8676461E-01  0.4954792E+00  0.0000000E+00  0.0000000E+00  0.0000000E+00  0.0000000E+00  0.1131691E-01  0.2560489E+00  0.0000000E+00  0.0000000E+00  0.0000000E+00  0.0000000E+00  0.2221497E+00  0.1590466E+01  0.0000000E+00  0.0000000E+00  0.0000000E+00  0.0000000E+00  0.0000000E+00  0.0000000E+00  0.3856234E-01  0.4715350E+00  0.0000000E+00  0.0000000E+00  0.1676614E-02  0.9863687E-01  0.4778385E-01  0.7432562E+00  0.0000000E+00  0.0000000E+00  0.0000000E+00  0.0000000E+00  0.1676629E+00  0.9821147E+00  0.7083742E-01  0.6373025E+00  0.2043362E+00  0.7570803E+00  0.1043719E+00  0.7775874E+00  0.0000000E+00  0.0000000E+00  0.1416723E+00  0.6398030E+00  0.0000000E+00  0.0000000E+00  0.0000000E+00  0.0000000E+00  0.7016562E+00  0.2886965E+01  0.0000000E+00  0.0000000E+00  0.2661619E+00  0.1222121E+01  0.4191537E-01  0.4914680E+00  0.1760450E-01  0.3191760E+00  0.0000000E+00  0.0000000E+00  0.1089791E-01  0.1775082E+00  0.2531694E+00  0.2411220E+01  0.5289700E+00  0.2460842E+01  0.1223919E+00  0.8397446E+00  0.0000000E+00  0.0000000E+00  0.0000000E+00  0.0000000E+00  0.8383034E-03  0.6975104E-01
  0.2789998E+01  0.1231942E+00  0.4876006E+00  0.1648953E+00  0.6814919E+00  0.5328277E+00  0.1707397E+01  0.3084603E+00  0.1303492E+01  0.4684311E+00  0.1143141E+01  0.3642461E+00  0.1432725E+01  0.5100701E+00  0.1211210E+01  0.5115057E+00  0.1683707E+01  0.4922262E-01  0.5264773E+00  0.2249837E+00  0.7975845E+00  0.0000000E+00  0.0000000E+00  0.6516462E+00  0.1526763E+01  0.2461134E-02  0.1182098E+00  0.0000000E+00  0.0000000E+00  0.0000000E+00  0.0000000E+00  0.6234866E-01  0.5918365E+00  0.0000000E+00  0.0000000E+00  0.0000000E+00  0.0000000E+00  0.7129087E+00  0.2815353E+01  0.0000000E+00  0.0000000E+00  0.0000000E+00  0.0000000E+00  0.1905082E+00  0.7017972E+00  0.3038150E+00  0.7651544E+00  0.2436521E+00  0.9533471E+00  0.1138159E+01  0.2110446E+01  0.7829074E+00  0.1211208E+01  0.3697145E+00  0.1198967E+01  0.1023009E+01  0.1371747E+01  0.1275430E+01  0.2175190E+01  0.1901097E+01  0.2657481E+01  0.9010424E+00  0.1303207E+01  0.2502162E-01  0.3761708E+00  0.0000000E+00  0.0000000E+00  0.0000000E+00  0.0000000E+00  0.1753574E+00  0.7045672E+00  0.4347924E+00  0.1516404E+01  0.4676131E-01  0.3630254E+00  0.3318399E+00  0.1344428E+01  0.0000000E+00  0.0000000E+00  0.1207991E+00  0.5832267E+00  0.0000000E+00  0.0000000E+00  0.0000000E+00  0.0000000E+00  0.1599759E-01  0.3010196E+00  0.0000000E+00  0.0000000E+00  0.0000000E+00  0.0000000E+00  0.2813875E+00  0.1765651E+01  0.0000000E+00  0.0000000E+00  0.0000000E+00  0.0000000E+00  0.0000000E+00  0.0000000E+00  0.4471022E-01  0.5019668E+00  0.0000000E+00  0.0000000E+00  0.2461134E-02  0.1182098E+00  0.7383423E-01  0.9128852E+00  0.0000000E+00  0.0000000E+00  0.0000000E+00  0.0000000E+00  0.1452054E+00  0.9016687E+00  0.8326951E-01  0.6826845E+00  0.1954565E+00  0.7420912E+00  0.9721576E-01  0.7367147E+00  0.0000000E+00  0.0000000E+00  0.1515643E+00  0.6518953E+00  0.9844523E-02  0.4728422E+00  0.0000000E+00  0.0000000E+00  0.6661421E+00  0.2798692E+01  0.0000000E+00  0.0000000E+00  0.2530927E+00  0.1177841E+01  0.7424480E-01  0.6523244E+00  0.2091974E-01  0.3440810E+00  0.0000000E+00  0.0000000E+00  0.1702260E-01  0.2192207E+00  0.2001719E+00  0.2123236E+01  0.5127344E+00  0.2378142E+01  0.1214169E+00  0.8243747E+00  0.0000000E+00  0.0000000E+00  0.0000000E+00  0.0000000E+00  0.4101914E-03  0.4826806E-01
  0.2819998E+01  0.1398586E+00  0.5142471E+00  0.1708405E+00  0.6784273E+00  0.5159401E+00  0.1666247E+01  0.3115677E+00  0.1309815E+01  0.4801988E+00  0.1139029E+01  0.3581482E+00  0.1395681E+01  0.5530770E+00  0.1237728E+01  0.4890383E+00  0.1629110E+01  0.6022594E-01  0.5832378E+00  0.2403043E+00  0.8195716E+00  0.0000000E+00  0.0000000E+00  0.7358313E+00  0.1583494E+01  0.2810550E-02  0.1249774E+00  0.0000000E+00  0.0000000E+00  0.0000000E+00  0.0000000E+00  0.7708935E-01  0.6535624E+00  0.0000000E+00  0.0000000E+00  0.0000000E+00  0.0000000E+00  0.8239003E+00  0.3006065E+01  0.0000000E+00  0.0000000E+00  0.2409036E-02  0.1157090E+00  0.2216306E+00  0.7578996E+00  0.3359260E+00  0.7866924E+00  0.3091632E+00  0.1073154E+01  0.1113777E+01  0.2052649E+01  0.7825303E+00  0.1214468E+01  0.4178353E+00  0.1253273E+01  0.1165208E+01  0.1466551E+01  0.1308396E+01  0.2176084E+01  0.1696243E+01  0.2456353E+01  0.1036584E+01  0.1367309E+01  0.3613558E-01  0.4566620E+00  0.0000000E+00  0.0000000E+00  0.0000000E+00  0.0000000E+00  0.1897148E+00  0.7190841E+00  0.3625585E+00  0.1379276E+01  0.6946073E-01  0.4465822E+00  0.3621584E+00  0.1389778E+01  0.0000000E+00  0.0000000E+00  0.1748573E+00  0.6912701E+00  0.0000000E+00  0.0000000E+00  0.0000000E+00  0.0000000E+00  0.2208291E-01  0.3497067E+00  0.0000000E+00  0.0000000E+00  0.0000000E+00  0.0000000E+00  0.2738276E+00  0.1723361E+01  0.0000000E+00  0.0000000E+00  0.0000000E+00  0.0000000E+00  0.0000000E+00  0.0000000E+00  0.3854465E-01  0.4613267E+00  0.0000000E+00  0.0000000E+00  0.5621097E-02  0.1766956E+00  0.7708941E-01  0.9226925E+00  0.0000000E+00  0.0000000E+00  0.0000000E+00  0.0000000E+00  0.1589998E+00  0.9267060E+00  0.9355091E-01  0.7151232E+00  0.2133983E+00  0.7609040E+00  0.1108178E+00  0.7799526E+00  0.8030254E-03  0.6681626E-01  0.1403258E+00  0.6159148E+00  0.1606017E-01  0.5974298E+00  0.0000000E+00  0.0000000E+00  0.6825604E+00  0.2767619E+01  0.0000000E+00  0.0000000E+00  0.2433124E+00  0.1143327E+01  0.9595954E-01  0.7453822E+00  0.1967397E-01  0.3301503E+00  0.0000000E+00  0.0000000E+00  0.2991244E-01  0.2868136E+00  0.1670266E+00  0.1920110E+01  0.5083073E+00  0.2349256E+01  0.1320997E+00  0.8546547E+00  0.0000000E+00  0.0000000E+00  0.0000000E+00  0.0000000E+00  0.4015039E-03  0.4724646E-01
  0.2849998E+01  0.1419120E+00  0.5110121E+00  0.1879037E+00  0.7053539E+00  0.4992387E+00  0.1643015E+01  0.3376696E+00  0.1329338E+01  0.4817426E+00  0.1139984E+01  0.3478920E+00  0.1369495E+01  0.5568219E+00  0.1222466E+01  0.4937319E+00  0.1638171E+01  0.8019375E-01  0.6590782E+00  0.2700607E+00  0.8446731E+00  0.0000000E+00  0.0000000E+00  0.8152909E+00  0.1665905E+01  0.7075895E-02  0.1961355E+00  0.0000000E+00  0.0000000E+00  0.0000000E+00  0.0000000E+00  0.7154389E-01  0.6233960E+00  0.0000000E+00  0.0000000E+00  0.3931011E-03  0.4625726E-01  0.8836812E+00  0.3066751E+01  0.0000000E+00  0.0000000E+00  0.2751700E-02  0.1223588E+00  0.2562986E+00  0.7977484E+00  0.4067242E+00  0.8571727E+00  0.3569321E+00  0.1133083E+01  0.1127172E+01  0.2012637E+01  0.7698169E+00  0.1179456E+01  0.5118160E+00  0.1377661E+01  0.1265499E+01  0.1489493E+01  0.1321054E+01  0.2162267E+01  0.1451845E+01  0.2255228E+01  0.1191311E+01  0.1450509E+01  0.5699920E-01  0.5579495E+00  0.0000000E+00  0.0000000E+00  0.0000000E+00  0.0000000E+00  0.1849586E+00  0.7034707E+00  0.2960013E+00  0.1239519E+01  0.1075098E+00  0.5411486E+00  0.3860182E+00  0.1424566E+01  0.0000000E+00  0.0000000E+00  0.2466742E+00  0.8063088E+00  0.0000000E+00  0.0000000E+00  0.0000000E+00  0.0000000E+00  0.2712380E-01  0.3832962E+00  0.0000000E+00  0.0000000E+00  0.0000000E+00  0.0000000E+00  0.3058328E+00  0.1798939E+01  0.0000000E+00  0.0000000E+00  0.0000000E+00  0.0000000E+00  0.0000000E+00  0.0000000E+00  0.4363428E-01  0.4854090E+00  0.0000000E+00  0.0000000E+00  0.1179314E-01  0.2530964E+00  0.1014210E+00  0.1045891E+01  0.0000000E+00  0.0000000E+00  0.0000000E+00  0.0000000E+00  0.1481992E+00  0.8906917E+00  0.1218615E+00  0.8052903E+00  0.1961554E+00  0.7226148E+00  0.1187151E+00  0.7950804E+00  0.3930948E-03  0.4625750E-01  0.1464322E+00  0.6244619E+00  0.2987536E-01  0.8059887E+00  0.0000000E+00  0.0000000E+00  0.5802121E+00  0.2558379E+01  0.0000000E+00  0.0000000E+00  0.2169859E+00  0.1077017E+01  0.1430913E+00  0.8831080E+00  0.2712361E-01  0.3832962E+00  0.0000000E+00  0.0000000E+00  0.3518195E-01  0.3074425E+00  0.1682443E+00  0.1906634E+01  0.4567775E+00  0.2202372E+01  0.1285447E+00  0.8342956E+00  0.0000000E+00  0.0000000E+00  0.0000000E+00  0.0000000E+00  0.3144787E-02  0.1308019E+00
  0.2879998E+01  0.1469203E+00  0.5081165E+00  0.2051803E+00  0.7318217E+00  0.5127571E+00  0.1629438E+01  0.3245116E+00  0.1306421E+01  0.4750285E+00  0.1124305E+01  0.3687817E+00  0.1390125E+01  0.5772302E+00  0.1249569E+01  0.4904305E+00  0.1614862E+01  0.9970062E-01  0.7221847E+00  0.2775494E+00  0.8570728E+00  0.0000000E+00  0.0000000E+00  0.8561342E+00  0.1689641E+01  0.1424320E-01  0.2751850E+00  0.0000000E+00  0.0000000E+00  0.0000000E+00  0.0000000E+00  0.8007015E-01  0.6483999E+00  0.0000000E+00  0.0000000E+00  0.5004355E-02  0.1632565E+00  0.9577655E+00  0.3109891E+01  0.0000000E+00  0.0000000E+00  0.1000873E-01  0.2307696E+00  0.2720331E+00  0.8072039E+00  0.4905560E+00  0.9329963E+00  0.4321698E+00  0.1243455E+01  0.1105067E+01  0.1974559E+01  0.7790093E+00  0.1173321E+01  0.5807647E+00  0.1450626E+01  0.1432019E+01  0.1584658E+01  0.1328329E+01  0.2173018E+01  0.1214665E+01  0.2052553E+01  0.1367921E+01  0.1561605E+01  0.8122475E-01  0.6685231E+00  0.0000000E+00  0.0000000E+00  0.0000000E+00  0.0000000E+00  0.1778375E+00  0.6826390E+00  0.2794746E+00  0.1200152E+01  0.1684155E+00  0.6771243E+00  0.4011169E+00  0.1425041E+01  0.0000000E+00  0.0000000E+00  0.3089223E+00  0.8879805E+00  0.0000000E+00  0.0000000E+00  0.0000000E+00  0.0000000E+00  0.3195118E-01  0.4114654E+00  0.0000000E+00  0.0000000E+00  0.0000000E+00  0.0000000E+00  0.3325960E+00  0.1853466E+01  0.0000000E+00  0.0000000E+00  0.0000000E+00  0.0000000E+00  0.0000000E+00  0.0000000E+00  0.4311458E-01  0.4774673E+00  0.0000000E+00  0.0000000E+00  0.2040230E-01  0.3291565E+00  0.1339622E+00  0.1187582E+01  0.0000000E+00  0.0000000E+00  0.0000000E+00  0.0000000E+00  0.1516704E+00  0.8909130E+00  0.1301140E+00  0.8225906E+00  0.2105712E+00  0.7407503E+00  0.1227984E+00  0.8048253E+00  0.3464582E-02  0.1358569E+00  0.1381978E+00  0.5995945E+00  0.4465438E-01  0.9747612E+00  0.0000000E+00  0.0000000E+00  0.5835854E+00  0.2534402E+01  0.0000000E+00  0.0000000E+00  0.2021005E+00  0.1024066E+01  0.2086426E+00  0.1067018E+01  0.3195095E-01  0.4114629E+00  0.0000000E+00  0.0000000E+00  0.4407689E-01  0.3414184E+00  0.1586002E+00  0.1832090E+01  0.4426950E+00  0.2172760E+01  0.1262665E+00  0.8106443E+00  0.0000000E+00  0.0000000E+00  0.0000000E+00  0.0000000E+00  0.3849477E-02  0.1431984E+00
  0.2909998E+01  0.1539636E+00  0.5141889E+00  0.2343438E+00  0.7715367E+00  0.4943193E+00  0.1585475E+01  0.3736647E+00  0.1391957E+01  0.4673619E+00  0.1107769E+01  0.3525453E+00  0.1344302E+01  0.5865031E+00  0.1248314E+01  0.5478619E+00  0.1721105E+01  0.1142530E+00  0.7766488E+00  0.2865630E+00  0.8607215E+00  0.0000000E+00  0.0000000E+00  0.8926111E+00  0.1702981E+01  0.1922977E-01  0.3162873E+00  0.0000000E+00  0.0000000E+00  0.0000000E+00  0.0000000E+00  0.8332976E-01  0.6543369E+00  0.0000000E+00  0.0000000E+00  0.5278778E-02  0.1659351E+00  0.1094985E+01  0.3317733E+01  0.0000000E+00  0.0000000E+00  0.1960687E-01  0.3193614E+00  0.2917574E+00  0.8292230E+00  0.5559068E+00  0.9792755E+00  0.4959567E+00  0.1308230E+01  0.1062809E+01  0.1934558E+01  0.7862855E+00  0.1160780E+01  0.6337039E+00  0.1492013E+01  0.1607980E+01  0.1646453E+01  0.1361918E+01  0.2136071E+01  0.1009997E+01  0.1870869E+01  0.1504939E+01  0.1592819E+01  0.1157523E+00  0.7839890E+00  0.0000000E+00  0.0000000E+00  0.0000000E+00  0.0000000E+00  0.1758953E+00  0.6795195E+00  0.2047384E+00  0.1021223E+01  0.2120931E+00  0.7423386E+00  0.3823350E+00  0.1388870E+01  0.3770555E-03  0.4436990E-01  0.3785633E+00  0.9728311E+00  0.0000000E+00  0.0000000E+00  0.0000000E+00  0.0000000E+00  0.3582033E-01  0.4309834E+00  0.0000000E+00  0.0000000E+00  0.0000000E+00  0.0000000E+00  0.3401047E+00  0.1853658E+01  0.0000000E+00  0.0000000E+00  0.0000000E+00  0.0000000E+00  0.0000000E+00  0.0000000E+00  0.4072175E-01  0.4593161E+00  0.0000000E+00  0.0000000E+00  0.4034499E-01  0.4614879E+00  0.1530837E+00  0.1255047E+01  0.0000000E+00  0.0000000E+00  0.0000000E+00  0.0000000E+00  0.1297060E+00  0.8199124E+00  0.1429028E+00  0.8519168E+00  0.2166187E+00  0.7496167E+00  0.1436557E+00  0.8541037E+00  0.1508243E-02  0.8873150E-01  0.1131150E+00  0.5397983E+00  0.8295328E-01  0.1313642E+01  0.0000000E+00  0.0000000E+00  0.5037440E+00  0.2340828E+01  0.0000000E+00  0.0000000E+00  0.1794772E+00  0.9512753E+00  0.2560238E+00  0.1144861E+01  0.3619745E-01  0.4332332E+00  0.0000000E+00  0.0000000E+00  0.5561604E-01  0.3782677E+00  0.1266896E+00  0.1621709E+01  0.3838468E+00  0.1969002E+01  0.1496933E+00  0.8758126E+00  0.0000000E+00  0.0000000E+00  0.0000000E+00  0.0000000E+00  0.6032899E-02  0.1773809E+00
  0.2939998E+01  0.1610606E+00  0.5237396E+00  0.2528568E+00  0.7907673E+00  0.5097741E+00  0.1609274E+01  0.4159476E+00  0.1441997E+01  0.4992447E+00  0.1143335E+01  0.3450218E+00  0.1320641E+01  0.6311200E+00  0.1271434E+01  0.5289843E+00  0.1660984E+01  0.1189453E+00  0.7830852E+00  0.3306155E+00  0.9114828E+00  0.0000000E+00  0.0000000E+00  0.9077395E+00  0.1721077E+01  0.4100346E-01  0.4561464E+00  0.0000000E+00  0.0000000E+00  0.0000000E+00  0.0000000E+00  0.9382842E-01  0.6891646E+00  0.0000000E+00  0.0000000E+00  0.1108199E-01  0.2378384E+00  0.1073474E+01  0.3262909E+01  0.0000000E+00  0.0000000E+00  0.3472377E-01  0.4200239E+00  0.3176796E+00  0.8585184E+00  0.6426343E+00  0.1040502E+01  0.5287351E+00  0.1346925E+01  0.1050786E+01  0.1887114E+01  0.7965510E+00  0.1149983E+01  0.7397841E+00  0.1584240E+01  0.1738839E+01  0.1705905E+01  0.1316324E+01  0.2101349E+01  0.8821238E+00  0.1724169E+01  0.1654172E+01  0.1665803E+01  0.1400080E+00  0.8458552E+00  0.1108192E-02  0.7528394E-01  0.1108199E-02  0.7528530E-01  0.1675272E+00  0.6598301E+00  0.1887598E+00  0.9760420E+00  0.2702182E+00  0.8254862E+00  0.4148386E+00  0.1427209E+01  0.0000000E+00  0.0000000E+00  0.4309057E+00  0.1047289E+01  0.0000000E+00  0.0000000E+00  0.0000000E+00  0.0000000E+00  0.4248135E-01  0.4682809E+00  0.0000000E+00  0.0000000E+00  0.0000000E+00  0.0000000E+00  0.3886110E+00  0.1955713E+01  0.0000000E+00  0.0000000E+00  0.0000000E+00  0.0000000E+00  0.0000000E+00  0.0000000E+00  0.6021244E-01  0.5551239E+00  0.0000000E+00  0.0000000E+00  0.4949934E-01  0.5007607E+00  0.1603212E+00  0.1270614E+01  0.0000000E+00  0.0000000E+00  0.0000000E+00  0.0000000E+00  0.1370482E+00  0.8282769E+00  0.1267045E+00  0.7950059E+00  0.2293960E+00  0.7512280E+00  0.1654923E+00  0.9175501E+00  0.4432811E-02  0.1505201E+00  0.1183921E+00  0.5512867E+00  0.7831311E-01  0.1263440E+01  0.0000000E+00  0.0000000E+00  0.4462387E+00  0.2202314E+01  0.7388036E-03  0.8693786E-01  0.1762025E+00  0.9430094E+00  0.3073420E+00  0.1246336E+01  0.4137270E-01  0.4581806E+00  0.0000000E+00  0.0000000E+00  0.5799595E-01  0.3819970E+00  0.9013429E-01  0.1355037E+01  0.3878715E+00  0.1969285E+01  0.1503454E+00  0.8727039E+00  0.0000000E+00  0.0000000E+00  0.0000000E+00  0.0000000E+00  0.9604236E-02  0.2214465E+00
  0.2969998E+01  0.1660251E+00  0.5307532E+00  0.2593544E+00  0.7948250E+00  0.4904790E+00  0.1558334E+01  0.3851418E+00  0.1381775E+01  0.4917464E+00  0.1113633E+01  0.3474980E+00  0.1313908E+01  0.6468509E+00  0.1281300E+01  0.5516487E+00  0.1687961E+01  0.1505833E+00  0.8745270E+00  0.3382666E+00  0.9012768E+00  0.0000000E+00  0.0000000E+00  0.8549817E+00  0.1650592E+01  0.4126486E-01  0.4529291E+00  0.0000000E+00  0.0000000E+00  0.0000000E+00  0.0000000E+00  0.1002665E+00  0.7043953E+00  0.7239564E-03  0.8519071E-01  0.1954674E-01  0.3124037E+00  0.1091706E+01  0.3292656E+01  0.0000000E+00  0.0000000E+00  0.3293983E-01  0.4050055E+00  0.3376790E+00  0.8792162E+00  0.7171941E+00  0.1102859E+01  0.6575890E+00  0.1476896E+01  0.1050469E+01  0.1892823E+01  0.7923613E+00  0.1150537E+01  0.8262687E+00  0.1664901E+01  0.1865432E+01  0.1745896E+01  0.1325812E+01  0.2082558E+01  0.7724534E+00  0.1601645E+01  0.1725616E+01  0.1677453E+01  0.1911199E+00  0.9768070E+00  0.1085940E-02  0.7377134E-01  0.0000000E+00  0.0000000E+00  0.1690405E+00  0.6463590E+00  0.1599936E+00  0.8954345E+00  0.3462252E+00  0.9067967E+00  0.4097547E+00  0.1414978E+01  0.7239564E-03  0.6023597E-01  0.5091151E+00  0.1108621E+01  0.0000000E+00  0.0000000E+00  0.0000000E+00  0.0000000E+00  0.4995262E-01  0.4978909E+00  0.0000000E+00  0.0000000E+00  0.3619761E-03  0.4259472E-01  0.4198909E+00  0.2008293E+01  0.0000000E+00  0.0000000E+00  0.0000000E+00  0.0000000E+00  0.0000000E+00  0.0000000E+00  0.5429597E-01  0.5188612E+00  0.0000000E+00  0.0000000E+00  0.7673851E-01  0.6183886E+00  0.1809916E+00  0.1334776E+01  0.0000000E+00  0.0000000E+00  0.0000000E+00  0.0000000E+00  0.1089538E+00  0.7358833E+00  0.1542042E+00  0.8655495E+00  0.2097685E+00  0.7241361E+00  0.1520307E+00  0.8617482E+00  0.5429760E-02  0.1648843E+00  0.1147470E+00  0.5315890E+00  0.1433418E+00  0.1689230E+01  0.0000000E+00  0.0000000E+00  0.3909290E+00  0.2010662E+01  0.1447905E-02  0.1204681E+00  0.1730212E+00  0.9268985E+00  0.3786283E+00  0.1393971E+01  0.5067653E-01  0.5014527E+00  0.0000000E+00  0.0000000E+00  0.6950010E-01  0.4126287E+00  0.8687504E-01  0.1316940E+01  0.4206184E+00  0.2031487E+01  0.1567365E+00  0.8765785E+00  0.0000000E+00  0.0000000E+00  0.0000000E+00  0.0000000E+00  0.1375516E-01  0.2622235E+00
  0.2999998E+01  0.1886247E+00  0.5617239E+00  0.3084714E+00  0.8638663E+00  0.4842632E+00  0.1530763E+01  0.4108240E+00  0.1415326E+01  0.4906479E+00  0.1097775E+01  0.3551264E+00  0.1314066E+01  0.6664382E+00  0.1269046E+01  0.5630211E+00  0.1674700E+01  0.1660321E+00  0.9033509E+00  0.3762364E+00  0.9465419E+00  0.0000000E+00  0.0000000E+00  0.8292268E+00  0.1614854E+01  0.5853695E-01  0.5330612E+00  0.0000000E+00  0.0000000E+00  0.0000000E+00  0.0000000E+00  0.1050115E+00  0.7154403E+00  0.0000000E+00  0.0000000E+00  0.3370336E-01  0.4055147E+00  0.1098998E+01  0.3233580E+01  0.0000000E+00  0.0000000E+00  0.5711828E-01  0.5266382E+00  0.3590304E+00  0.8864880E+00  0.8175172E+00  0.1140927E+01  0.7284701E+00  0.1544900E+01  0.1024870E+01  0.1829980E+01  0.8140858E+00  0.1152449E+01  0.9380192E+00  0.1737738E+01  0.2000679E+01  0.1785111E+01  0.1348827E+01  0.2072795E+01  0.6970094E+00  0.1502401E+01  0.1827355E+01  0.1714132E+01  0.2387608E+00  0.1074320E+01  0.2128628E-02  0.1022420E+00  0.3547736E-03  0.4174731E-01  0.1706457E+00  0.6485060E+00  0.1401320E+00  0.8305070E+00  0.3898966E+00  0.9600188E+00  0.4196935E+00  0.1404610E+01  0.1773878E-02  0.9333562E-01  0.5862623E+00  0.1174211E+01  0.0000000E+00  0.0000000E+00  0.0000000E+00  0.0000000E+00  0.5392575E-01  0.5118795E+00  0.0000000E+00  0.0000000E+00  0.1419080E-02  0.8348534E-01  0.4008931E+00  0.1950957E+01  0.0000000E+00  0.0000000E+00  0.0000000E+00  0.0000000E+00  0.0000000E+00  0.0000000E+00  0.6385948E-01  0.5564625E+00  0.0000000E+00  0.0000000E+00  0.1078502E+00  0.7198738E+00  0.1944149E+00  0.1368348E+01  0.0000000E+00  0.0000000E+00  0.3547721E-03  0.4174731E-01  0.1071403E+00  0.7175584E+00  0.1302018E+00  0.7891185E+00  0.2233309E+00  0.7381787E+00  0.1646130E+00  0.8860628E+00  0.1206222E-01  0.2431383E+00  0.1158360E+00  0.5281709E+00  0.1731280E+00  0.1836360E+01  0.0000000E+00  0.0000000E+00  0.3554850E+00  0.1916627E+01  0.2128640E-02  0.1446062E+00  0.1695814E+00  0.9065285E+00  0.4470122E+00  0.1476839E+01  0.6953568E-01  0.5803345E+00  0.1064349E-02  0.7230205E-01  0.7290529E-01  0.4199869E+00  0.7663048E-01  0.1224784E+01  0.3597371E+00  0.1856629E+01  0.1699354E+00  0.9035649E+00  0.0000000E+00  0.0000000E+00  0.0000000E+00  0.0000000E+00  0.1809341E-01  0.2975979E+00
  0.3029998E+01  0.1956836E+00  0.5598626E+00  0.3324813E+00  0.8882017E+00  0.5004580E+00  0.1538669E+01  0.4479410E+00  0.1444760E+01  0.4924576E+00  0.1082980E+01  0.3731698E+00  0.1354830E+01  0.6936527E+00  0.1283114E+01  0.5727996E+00  0.1672031E+01  0.1721544E+00  0.9034376E+00  0.4162929E+00  0.9894754E+00  0.0000000E+00  0.0000000E+00  0.7924780E+00  0.1571255E+01  0.8555365E-01  0.6361681E+00  0.0000000E+00  0.0000000E+00  0.0000000E+00  0.0000000E+00  0.1078144E+00  0.7124599E+00  0.5564404E-02  0.2314454E+00  0.5112369E-01  0.4935645E+00  0.1078849E+01  0.3158785E+01  0.0000000E+00  0.0000000E+00  0.7755531E-01  0.6062159E+00  0.3697305E+00  0.8890153E+00  0.8885725E+00  0.1178485E+01  0.7903870E+00  0.1582941E+01  0.1066107E+01  0.1849510E+01  0.8386133E+00  0.1156272E+01  0.1018284E+01  0.1803873E+01  0.2097257E+01  0.1817379E+01  0.1282373E+01  0.2008327E+01  0.6533691E+00  0.1454158E+01  0.1888479E+01  0.1749998E+01  0.3043067E+00  0.1201398E+01  0.3825601E-02  0.1356823E+00  0.1043305E-02  0.7087833E-01  0.1801522E+00  0.6568891E+00  0.1279850E+00  0.7853305E+00  0.4543783E+00  0.1020644E+01  0.4173324E+00  0.1397526E+01  0.2782266E-02  0.1157225E+00  0.6369646E+00  0.1217864E+01  0.0000000E+00  0.0000000E+00  0.0000000E+00  0.0000000E+00  0.6642650E-01  0.5616915E+00  0.0000000E+00  0.0000000E+00  0.2434457E-02  0.1082518E+00  0.4027316E+00  0.1927933E+01  0.0000000E+00  0.0000000E+00  0.0000000E+00  0.0000000E+00  0.0000000E+00  0.0000000E+00  0.8451123E-01  0.6349922E+00  0.0000000E+00  0.0000000E+00  0.1363290E+00  0.8050085E+00  0.1829314E+00  0.1314744E+01  0.0000000E+00  0.0000000E+00  0.1043305E-02  0.7087833E-01  0.1154643E+00  0.7435059E+00  0.1276361E+00  0.7735812E+00  0.2234462E+00  0.7337511E+00  0.1881508E+00  0.9403037E+00  0.1356363E-01  0.2552241E+00  0.1060731E+00  0.5008732E+00  0.2142330E+00  0.2020186E+01  0.0000000E+00  0.0000000E+00  0.2893524E+00  0.1700239E+01  0.5564472E-02  0.2314454E+00  0.1679803E+00  0.8967718E+00  0.5223690E+00  0.1582421E+01  0.6920816E-01  0.5731719E+00  0.3477886E-02  0.1293741E+00  0.7546866E-01  0.4235322E+00  0.7094646E-01  0.1166934E+01  0.3846465E+00  0.1910724E+01  0.1867605E+00  0.9387854E+00  0.0000000E+00  0.0000000E+00  0.0000000E+00  0.0000000E+00  0.3199572E-01  0.3954996E+00
  0.3059998E+01  0.2072117E+00  0.5648038E+00  0.3324673E+00  0.8758031E+00  0.4565933E+00  0.1449894E+01  0.4552289E+00  0.1443625E+01  0.5203572E+00  0.1111597E+01  0.3597496E+00  0.1316713E+01  0.7206973E+00  0.1293558E+01  0.5507071E+00  0.1621402E+01  0.1769739E+00  0.9146543E+00  0.4572784E+00  0.1011725E+01  0.0000000E+00  0.0000000E+00  0.7531450E+00  0.1503376E+01  0.1009377E+00  0.6853191E+00  0.0000000E+00  0.0000000E+00  0.0000000E+00  0.0000000E+00  0.1070737E+00  0.7143097E+00  0.1636801E-01  0.3928255E+00  0.7501911E-01  0.5958737E+00  0.9691204E+00  0.2991244E+01  0.0000000E+00  0.0000000E+00  0.1016146E+00  0.6852152E+00  0.3985886E+00  0.9205976E+00  0.9840066E+00  0.1221779E+01  0.8711247E+00  0.1626298E+01  0.1049605E+01  0.1815526E+01  0.8813617E+00  0.1176123E+01  0.1115059E+01  0.1871353E+01  0.2183942E+01  0.1844673E+01  0.1255999E+01  0.1963752E+01  0.6076559E+00  0.1370148E+01  0.1957055E+01  0.1749783E+01  0.3638386E+00  0.1289544E+01  0.8183968E-02  0.1964118E+00  0.2727989E-02  0.1134641E+00  0.1771472E+00  0.6486015E+00  0.1173004E+00  0.7436587E+00  0.4935887E+00  0.1057527E+01  0.4409083E+00  0.1436897E+01  0.9888921E-02  0.2158668E+00  0.6882963E+00  0.1272440E+01  0.0000000E+00  0.0000000E+00  0.0000000E+00  0.0000000E+00  0.7024562E-01  0.5772496E+00  0.0000000E+00  0.0000000E+00  0.5114973E-02  0.1553298E+00  0.4187410E+00  0.1954001E+01  0.0000000E+00  0.0000000E+00  0.0000000E+00  0.0000000E+00  0.0000000E+00  0.0000000E+00  0.1080983E+00  0.7085086E+00  0.0000000E+00  0.0000000E+00  0.1803864E+00  0.9122229E+00  0.1950513E+00  0.1343124E+01  0.0000000E+00  0.0000000E+00  0.2046002E-02  0.9827112E-01  0.1258262E+00  0.7647084E+00  0.1295756E+00  0.7714257E+00  0.2260776E+00  0.7225823E+00  0.1875484E+00  0.9274090E+00  0.1807291E-01  0.2915746E+00  0.1103141E+00  0.5055021E+00  0.3096269E+00  0.2398403E+01  0.0000000E+00  0.0000000E+00  0.2646128E+00  0.1627327E+01  0.1022989E-01  0.3106587E+00  0.1609504E+00  0.8605598E+00  0.5404801E+00  0.1569386E+01  0.7706498E-01  0.6009941E+00  0.1363983E-02  0.8024135E-01  0.8456352E-01  0.4415079E+00  0.6547153E-01  0.1110112E+01  0.3703232E+00  0.1871363E+01  0.1909588E+00  0.9524493E+00  0.0000000E+00  0.0000000E+00  0.0000000E+00  0.0000000E+00  0.4262455E-01  0.4466096E+00
  0.3089998E+01  0.2269481E+00  0.5878959E+00  0.3778815E+00  0.9310693E+00  0.4802044E+00  0.1468753E+01  0.4594749E+00  0.1451032E+01  0.5108043E+00  0.1085027E+01  0.3735314E+00  0.1316330E+01  0.7798343E+00  0.1329373E+01  0.5594608E+00  0.1620046E+01  0.1969667E+00  0.9460435E+00  0.4939171E+00  0.1043755E+01  0.0000000E+00  0.0000000E+00  0.6663603E+00  0.1430656E+01  0.1207232E+00  0.7441491E+00  0.0000000E+00  0.0000000E+00  0.0000000E+00  0.0000000E+00  0.1203854E+00  0.7452452E+00  0.2474613E-01  0.4780958E+00  0.1066756E+00  0.7013713E+00  0.8734681E+00  0.2807910E+01  0.0000000E+00  0.0000000E+00  0.1080121E+00  0.7099445E+00  0.4261085E+00  0.9453263E+00  0.1016027E+01  0.1244958E+01  0.9499465E+00  0.1690892E+01  0.1026215E+01  0.1772975E+01  0.9290891E+00  0.1193310E+01  0.1168859E+01  0.1861301E+01  0.2179053E+01  0.1807225E+01  0.1214098E+01  0.1941404E+01  0.6026034E+00  0.1382080E+01  0.1958218E+01  0.1726840E+01  0.4216844E+00  0.1374640E+01  0.9363474E-02  0.2080191E+00  0.4347339E-02  0.1418205E+00  0.1668634E+00  0.6296576E+00  0.1220624E+00  0.7522117E+00  0.5372222E+00  0.1081505E+01  0.4323864E+00  0.1408072E+01  0.1337603E-01  0.2485219E+00  0.7174686E+00  0.1277183E+01  0.0000000E+00  0.0000000E+00  0.0000000E+00  0.0000000E+00  0.8126178E-01  0.6105731E+00  0.0000000E+00  0.0000000E+00  0.7022521E-02  0.1801973E+00  0.3872445E+00  0.1860456E+01  0.0000000E+00  0.0000000E+00  0.0000000E+00  0.0000000E+00  0.0000000E+00  0.0000000E+00  0.1090171E+00  0.7065043E+00  0.0000000E+00  0.0000000E+00  0.2287347E+00  0.1015758E+01  0.2273963E+00  0.1433242E+01  0.0000000E+00  0.0000000E+00  0.6688077E-03  0.5564776E-01  0.1113568E+00  0.7137721E+00  0.1177100E+00  0.7288547E+00  0.2302376E+00  0.7208160E+00  0.2003118E+00  0.9518716E+00  0.2240574E-01  0.3261116E+00  0.1085161E+00  0.4956573E+00  0.2875914E+00  0.2290057E+01  0.0000000E+00  0.0000000E+00  0.2240515E+00  0.1474202E+01  0.1738925E-01  0.4009326E+00  0.1601807E+00  0.8553341E+00  0.6106253E+00  0.1664562E+01  0.8661120E-01  0.6298189E+00  0.3678535E-02  0.1304646E+00  0.9497101E-01  0.4625828E+00  0.5751811E-01  0.1030605E+01  0.3471088E+00  0.1797481E+01  0.2143560E+00  0.9934623E+00  0.0000000E+00  0.0000000E+00  0.0000000E+00  0.0000000E+00  0.5885570E-01  0.5187366E+00
  0.3119998E+01  0.2204220E+00  0.5720133E+00  0.4096788E+00  0.9500868E+00  0.4605224E+00  0.1425414E+01  0.5218582E+00  0.1523659E+01  0.5330136E+00  0.1090620E+01  0.3932837E+00  0.1331064E+01  0.7601532E+00  0.1308587E+01  0.6123978E+00  0.1677718E+01  0.2095965E+00  0.9638274E+00  0.5428559E+00  0.1099741E+01  0.0000000E+00  0.0000000E+00  0.5748845E+00  0.1301440E+01  0.1594145E+00  0.8447335E+00  0.0000000E+00  0.0000000E+00  0.0000000E+00  0.0000000E+00  0.1403880E+00  0.8011209E+00  0.6822567E-01  0.7843019E+00  0.1420267E+00  0.7942971E+00  0.7963952E+00  0.2644611E+01  0.0000000E+00  0.0000000E+00  0.1492420E+00  0.8224839E+00  0.4236389E+00  0.9251316E+00  0.1061061E+01  0.1238614E+01  0.1008503E+01  0.1736888E+01  0.1062523E+01  0.1769857E+01  0.9550459E+00  0.1193461E+01  0.1277434E+01  0.1961033E+01  0.2231938E+01  0.1844012E+01  0.1217796E+01  0.1911763E+01  0.6135945E+00  0.1356149E+01  0.1890439E+01  0.1691773E+01  0.4815161E+00  0.1467983E+01  0.2525646E-01  0.3377607E+00  0.4592186E-02  0.1443526E+00  0.1753192E+00  0.6278971E+00  0.1213602E+00  0.7405630E+00  0.5707334E+00  0.1115582E+01  0.4647781E+00  0.1445257E+01  0.3444061E-01  0.3940195E+00  0.7629437E+00  0.1291379E+01  0.0000000E+00  0.0000000E+00  0.0000000E+00  0.0000000E+00  0.9905761E-01  0.6701339E+00  0.0000000E+00  0.0000000E+00  0.1049627E-01  0.2180950E+00  0.3483407E+00  0.1751283E+01  0.0000000E+00  0.0000000E+00  0.6560119E-03  0.5458364E-01  0.0000000E+00  0.0000000E+00  0.1236595E+00  0.7432081E+00  0.0000000E+00  0.0000000E+00  0.2279617E+00  0.1000716E+01  0.2676509E+00  0.1536203E+01  0.0000000E+00  0.0000000E+00  0.1640043E-02  0.8629454E-01  0.1125077E+00  0.7122603E+00  0.1144747E+00  0.7119375E+00  0.2369838E+00  0.7262921E+00  0.2122237E+00  0.9616483E+00  0.2197622E-01  0.3198754E+00  0.1154540E+00  0.5077622E+00  0.3686796E+00  0.2561714E+01  0.0000000E+00  0.0000000E+00  0.1994281E+00  0.1388171E+01  0.2755249E-01  0.4995423E+00  0.1587554E+00  0.8466148E+00  0.6159949E+00  0.1645485E+01  0.1010273E+00  0.6698244E+00  0.6888028E-02  0.1767487E+00  0.9676313E-01  0.4643386E+00  0.4723290E-01  0.9251708E+00  0.3352188E+00  0.1757205E+01  0.1892606E+00  0.9190781E+00  0.0000000E+00  0.0000000E+00  0.3280051E-03  0.3859749E-01  0.8462483E-01  0.6141905E+00
  0.3149997E+01  0.2388715E+00  0.5951133E+00  0.4199352E+00  0.9624797E+00  0.4456750E+00  0.1389544E+01  0.5222596E+00  0.1515942E+01  0.5504224E+00  0.1094502E+01  0.3961220E+00  0.1343923E+01  0.7962629E+00  0.1321978E+01  0.5853310E+00  0.1637525E+01  0.2464921E+00  0.1040867E+01  0.5809903E+00  0.1129907E+01  0.0000000E+00  0.0000000E+00  0.5189381E+00  0.1223913E+01  0.1715110E+00  0.8622600E+00  0.6435745E-03  0.7573131E-01  0.0000000E+00  0.0000000E+00  0.1644275E+00  0.8636302E+00  0.8302087E-01  0.8561805E+00  0.1789128E+00  0.8942433E+00  0.6860458E+00  0.2439941E+01  0.0000000E+00  0.0000000E+00  0.1673300E+00  0.8605707E+00  0.4323372E+00  0.9311581E+00  0.1075897E+01  0.1246849E+01  0.1050763E+01  0.1750056E+01  0.1073456E+01  0.1758461E+01  0.9950809E+00  0.1193684E+01  0.1306430E+01  0.1924233E+01  0.2175594E+01  0.1792854E+01  0.1194484E+01  0.1891642E+01  0.5920915E+00  0.1340119E+01  0.1809382E+01  0.1641380E+01  0.5431738E+00  0.1526079E+01  0.2670857E-01  0.3439524E+00  0.9009926E-02  0.2001735E+00  0.1871189E+00  0.6374000E+00  0.1274279E+00  0.7560949E+00  0.5977225E+00  0.1127857E+01  0.4765707E+00  0.1452147E+01  0.4601632E-01  0.4504807E+00  0.7618342E+00  0.1279412E+01  0.0000000E+00  0.0000000E+00  0.0000000E+00  0.0000000E+00  0.1113387E+00  0.7016627E+00  0.0000000E+00  0.0000000E+00  0.2542117E-01  0.3356073E+00  0.3481726E+00  0.1726783E+01  0.0000000E+00  0.0000000E+00  0.6435855E-03  0.5354813E-01  0.0000000E+00  0.0000000E+00  0.1322557E+00  0.7674980E+00  0.0000000E+00  0.0000000E+00  0.2738411E+00  0.1078169E+01  0.2406969E+00  0.1444689E+01  0.0000000E+00  0.0000000E+00  0.2896098E-02  0.1135665E+00  0.1106936E+00  0.7017773E+00  0.8752742E-01  0.6183565E+00  0.2477758E+00  0.7393200E+00  0.2149551E+00  0.9652644E+00  0.2928262E-01  0.3640046E+00  0.1031365E+00  0.4794852E+00  0.3797126E+00  0.2573720E+01  0.0000000E+00  0.0000000E+00  0.2027270E+00  0.1358660E+01  0.5341682E-01  0.6878994E+00  0.1608936E+00  0.8432923E+00  0.6580597E+00  0.1689687E+01  0.1029752E+00  0.6716578E+00  0.5470551E-02  0.1560337E+00  0.1039402E+00  0.4766886E+00  0.4762490E-01  0.9201134E+00  0.3282222E+00  0.1695571E+01  0.2207466E+00  0.9845418E+00  0.0000000E+00  0.0000000E+00  0.1608947E-02  0.8465722E-01  0.1058688E+00  0.6849484E+00
  0.3179997E+01  0.2578553E+00  0.6027704E+00  0.4631975E+00  0.1007099E+01  0.4392001E+00  0.1371852E+01  0.5168675E+00  0.1488783E+01  0.5383401E+00  0.1081421E+01  0.3880512E+00  0.1292419E+01  0.8282006E+00  0.1330436E+01  0.6112744E+00  0.1647168E+01  0.2680669E+00  0.1076138E+01  0.6466478E+00  0.1172126E+01  0.0000000E+00  0.0000000E+00  0.4618316E+00  0.1145970E+01  0.2207075E+00  0.9758158E+00  0.0000000E+00  0.0000000E+00  0.0000000E+00  0.0000000E+00  0.1932347E+00  0.9214072E+00  0.1376629E+00  0.1088539E+01  0.2320738E+00  0.1021631E+01  0.6264353E+00  0.2313159E+01  0.6314954E-03  0.7431003E-01  0.2001756E+00  0.9273959E+00  0.4499031E+00  0.9349987E+00  0.1093109E+01  0.1241480E+01  0.1105953E+01  0.1772936E+01  0.1125729E+01  0.1770383E+01  0.1023661E+01  0.1188182E+01  0.1352221E+01  0.1949160E+01  0.2150302E+01  0.1736615E+01  0.1191602E+01  0.1837201E+01  0.6108670E+00  0.1328844E+01  0.1686107E+01  0.1557525E+01  0.5784452E+00  0.1550592E+01  0.3536348E-01  0.3916280E+00  0.7262218E-02  0.1780474E+00  0.1993879E+00  0.6594059E+00  0.1408223E+00  0.7896370E+00  0.5918655E+00  0.1121447E+01  0.5014058E+00  0.1478744E+01  0.7451651E-01  0.5659128E+00  0.7723103E+00  0.1278438E+01  0.0000000E+00  0.0000000E+00  0.0000000E+00  0.0000000E+00  0.1095645E+00  0.6894565E+00  0.0000000E+00  0.0000000E+00  0.3220599E-01  0.3738710E+00  0.3125868E+00  0.1640401E+01  0.0000000E+00  0.0000000E+00  0.2525982E-02  0.1050640E+00  0.0000000E+00  0.0000000E+00  0.1408217E+00  0.7719837E+00  0.6314954E-03  0.7431003E-01  0.2945884E+00  0.1107356E+01  0.2525958E+00  0.1468372E+01  0.0000000E+00  0.0000000E+00  0.3788940E-02  0.1286571E+00  0.1177732E+00  0.7098208E+00  0.8840991E-01  0.6154273E+00  0.2541741E+00  0.7353745E+00  0.2339700E+00  0.9993412E+00  0.3599480E-01  0.4020119E+00  0.1108302E+00  0.4923798E+00  0.4609851E+00  0.2801757E+01  0.3157472E-03  0.3715483E-01  0.1831316E+00  0.1260964E+01  0.6251775E-01  0.7589012E+00  0.1543974E+00  0.8172083E+00  0.7066401E+00  0.1732596E+01  0.1180872E+00  0.7107400E+00  0.1105120E-01  0.2195418E+00  0.1143035E+00  0.4978599E+00  0.5304457E-01  0.9617402E+00  0.3081667E+00  0.1629408E+01  0.2213430E+00  0.9714034E+00  0.0000000E+00  0.0000000E+00  0.3788957E-02  0.1286540E+00  0.1209301E+00  0.7208751E+00
  0.3209997E+01  0.2583279E+00  0.6008179E+00  0.4925432E+00  0.1028695E+01  0.4186403E+00  0.1322445E+01  0.5379469E+00  0.1504531E+01  0.5613356E+00  0.1095935E+01  0.4012849E+00  0.1313717E+01  0.8451743E+00  0.1328297E+01  0.6101459E+00  0.1636878E+01  0.2807457E+00  0.1088324E+01  0.7023322E+00  0.1219164E+01  0.0000000E+00  0.0000000E+00  0.3976682E+00  0.1059471E+01  0.2575070E+00  0.1035958E+01  0.3098715E-02  0.1630460E+00  0.0000000E+00  0.0000000E+00  0.2110217E+00  0.9519456E+00  0.1772504E+00  0.1220507E+01  0.2993335E+00  0.1144194E+01  0.6104488E+00  0.2274818E+01  0.1239495E-02  0.1031312E+00  0.2345755E+00  0.9876710E+00  0.4806472E+00  0.9563904E+00  0.1060673E+01  0.1212139E+01  0.1147346E+01  0.1790153E+01  0.1131423E+01  0.1744678E+01  0.1064169E+01  0.1220466E+01  0.1390060E+01  0.1960401E+01  0.2084624E+01  0.1706211E+01  0.1176676E+01  0.1818746E+01  0.6164351E+00  0.1337917E+01  0.1575517E+01  0.1499847E+01  0.6240842E+00  0.1607373E+01  0.3346651E-01  0.3774749E+00  0.5267818E-02  0.1502568E+00  0.2066862E+00  0.6622935E+00  0.1543131E+00  0.8203421E+00  0.6082792E+00  0.1128527E+01  0.5255423E+00  0.1506266E+01  0.8149637E-01  0.5857236E+00  0.7808790E+00  0.1276218E+01  0.0000000E+00  0.0000000E+00  0.0000000E+00  0.0000000E+00  0.1254977E+00  0.7267076E+00  0.0000000E+00  0.0000000E+00  0.4803014E-01  0.4514353E+00  0.2962409E+00  0.1580233E+01  0.0000000E+00  0.0000000E+00  0.5577629E-02  0.1546083E+00  0.0000000E+00  0.0000000E+00  0.1422320E+00  0.7699047E+00  0.1859271E-02  0.1263036E+00  0.3061574E+00  0.1117749E+01  0.2559548E+00  0.1463528E+01  0.0000000E+00  0.0000000E+00  0.4648070E-02  0.1411529E+00  0.1041163E+00  0.6622668E+00  0.8149762E-01  0.5857174E+00  0.2438687E+00  0.7115563E+00  0.2218676E+00  0.9557511E+00  0.3873420E-01  0.4123484E+00  0.1127928E+00  0.4843543E+00  0.4511732E+00  0.2745944E+01  0.1239507E-02  0.7292073E-01  0.1710481E+00  0.1221474E+01  0.1096962E+00  0.9695495E+00  0.1574145E+00  0.8132247E+00  0.7316073E+00  0.1762600E+01  0.1372716E+00  0.7603826E+00  0.1580384E-01  0.2599345E+00  0.1096904E+00  0.4830078E+00  0.3718463E-01  0.7980349E+00  0.3166901E+00  0.1631022E+01  0.2351934E+00  0.9969225E+00  0.0000000E+00  0.0000000E+00  0.1177520E-01  0.2244750E+00  0.1521491E+00  0.7968911E+00
  0.3239997E+01  0.2690807E+00  0.6089884E+00  0.4966878E+00  0.1006912E+01  0.4376842E+00  0.1343767E+01  0.5407932E+00  0.1532697E+01  0.5558511E+00  0.1072359E+01  0.4188282E+00  0.1319042E+01  0.8846470E+00  0.1346146E+01  0.6429984E+00  0.1656287E+01  0.3221014E+00  0.1158638E+01  0.7766697E+00  0.1268716E+01  0.0000000E+00  0.0000000E+00  0.3676265E+00  0.1000986E+01  0.3005058E+00  0.1100631E+01  0.3649885E-02  0.1753096E+00  0.0000000E+00  0.0000000E+00  0.2314647E+00  0.9822975E+00  0.2500213E+00  0.1429504E+01  0.3403568E+00  0.1205546E+01  0.5572211E+00  0.2151617E+01  0.6691573E-02  0.2373297E+00  0.2767911E+00  0.1061957E+01  0.4965240E+00  0.9519323E+00  0.1016876E+01  0.1174735E+01  0.1179954E+01  0.1783127E+01  0.1111195E+01  0.1729437E+01  0.1087103E+01  0.1208430E+01  0.1438678E+01  0.1978641E+01  0.2044963E+01  0.1661077E+01  0.1163935E+01  0.1819060E+01  0.6340685E+00  0.1352935E+01  0.1428053E+01  0.1407249E+01  0.6691516E+00  0.1646655E+01  0.4988235E-01  0.4556500E+00  0.7604165E-02  0.1788002E+00  0.2194533E+00  0.6697712E+00  0.1590777E+00  0.8218635E+00  0.6174437E+00  0.1125882E+01  0.5404902E+00  0.1481370E+01  0.9885047E-01  0.6376489E+00  0.7833600E+00  0.1263543E+01  0.0000000E+00  0.0000000E+00  0.0000000E+00  0.0000000E+00  0.1463010E+00  0.7745758E+00  0.0000000E+00  0.0000000E+00  0.7482307E-01  0.5586749E+00  0.2421103E+00  0.1414619E+01  0.0000000E+00  0.0000000E+00  0.6995632E-02  0.1715140E+00  0.0000000E+00  0.0000000E+00  0.1411313E+00  0.7680484E+00  0.0000000E+00  0.0000000E+00  0.2989913E+00  0.1095689E+01  0.2804351E+00  0.1518021E+01  0.0000000E+00  0.0000000E+00  0.4562397E-02  0.1385509E+00  0.1277492E+00  0.7241012E+00  0.6569828E-01  0.5219291E+00  0.2284220E+00  0.6878111E+00  0.2205201E+00  0.9491001E+00  0.4106174E-01  0.4138449E+00  0.1078239E+00  0.4777662E+00  0.5620849E+00  0.3025631E+01  0.6083206E-03  0.5061490E-01  0.1879711E+00  0.1260535E+01  0.1441730E+00  0.1106586E+01  0.1417396E+00  0.7595471E+00  0.7895996E+00  0.1785818E+01  0.1429515E+00  0.7677096E+00  0.1551213E-01  0.2551431E+00  0.1184732E+00  0.4943981E+00  0.5839882E-01  0.9901894E+00  0.3315340E+00  0.1662841E+01  0.2564090E+00  0.1023485E+01  0.0000000E+00  0.0000000E+00  0.1612028E-01  0.2600777E+00  0.1791515E+00  0.8544974E+00
  0.3269997E+01  0.2733219E+00  0.6076653E+00  0.5451035E+00  0.1044783E+01  0.4386498E+00  0.1323656E+01  0.5494345E+00  0.1507083E+01  0.5795973E+00  0.1091512E+01  0.4087928E+00  0.1303276E+01  0.9007340E+00  0.1354541E+01  0.6452880E+00  0.1629245E+01  0.3266701E+00  0.1161989E+01  0.7875713E+00  0.1268959E+01  0.0000000E+00  0.0000000E+00  0.3079645E+00  0.9187394E+00  0.3565351E+00  0.1178689E+01  0.7166512E-02  0.2433438E+00  0.0000000E+00  0.0000000E+00  0.2505285E+00  0.1020903E+01  0.3314486E+00  0.1628246E+01  0.3962464E+00  0.1282432E+01  0.4753778E+00  0.1958035E+01  0.6569264E-02  0.2329964E+00  0.3051803E+00  0.1127014E+01  0.4926311E+00  0.9506057E+00  0.9957244E+00  0.1149382E+01  0.1210156E+01  0.1807027E+01  0.1184297E+01  0.1795631E+01  0.1104547E+01  0.1209259E+01  0.1433275E+01  0.1931311E+01  0.1980299E+01  0.1628351E+01  0.1136284E+01  0.1764773E+01  0.6455810E+00  0.1347263E+01  0.1332324E+01  0.1356190E+01  0.6975434E+00  0.1676382E+01  0.6718583E-01  0.5227878E+00  0.7763644E-02  0.1790057E+00  0.2134990E+00  0.6602837E+00  0.1830466E+00  0.8677749E+00  0.6348304E+00  0.1140038E+01  0.5569039E+00  0.1489104E+01  0.1254092E+00  0.7091319E+00  0.7983236E+00  0.1252360E+01  0.0000000E+00  0.0000000E+00  0.0000000E+00  0.0000000E+00  0.1612490E+00  0.8035710E+00  0.0000000E+00  0.0000000E+00  0.1012267E+00  0.6390103E+00  0.2215645E+00  0.1357372E+01  0.0000000E+00  0.0000000E+00  0.1463165E-01  0.2455354E+00  0.0000000E+00  0.0000000E+00  0.1522897E+00  0.7898237E+00  0.0000000E+00  0.0000000E+00  0.3078618E+00  0.1100142E+01  0.2806914E+00  0.1507349E+01  0.0000000E+00  0.0000000E+00  0.6868033E-02  0.1683799E+00  0.1161561E+00  0.6832528E+00  0.6181185E-01  0.5017685E+00  0.2505252E+00  0.7120908E+00  0.2090236E+00  0.9113268E+00  0.4299947E-01  0.4224080E+00  0.1112358E+00  0.4763064E+00  0.5649602E+00  0.3004327E+01  0.2090243E-02  0.9294667E-01  0.1928980E+00  0.1260033E+01  0.1905086E+00  0.1252527E+01  0.1328819E+00  0.7326317E+00  0.8074284E+00  0.1809567E+01  0.1606482E+00  0.8005990E+00  0.2090228E-01  0.2932498E+00  0.1361690E+00  0.5276517E+00  0.7285929E-01  0.1095356E+01  0.3033830E+00  0.1564134E+01  0.2391807E+00  0.9805340E+00  0.0000000E+00  0.0000000E+00  0.4180429E-01  0.4136627E+00  0.1890121E+00  0.8735911E+00
  0.3299997E+01  0.2790302E+00  0.6112224E+00  0.5718875E+00  0.1074291E+01  0.4213302E+00  0.1299236E+01  0.5397827E+00  0.1476059E+01  0.5685180E+00  0.1065071E+01  0.4031537E+00  0.1278230E+01  0.9378038E+00  0.1381368E+01  0.6177744E+00  0.1582826E+01  0.3489100E+00  0.1186053E+01  0.8567320E+00  0.1312391E+01  0.0000000E+00  0.0000000E+00  0.2638822E+00  0.8313899E+00  0.3799860E+00  0.1218261E+01  0.7623205E-02  0.2486889E+00  0.0000000E+00  0.0000000E+00  0.2671055E+00  0.1034500E+01  0.4286606E+00  0.1839277E+01  0.5139831E+00  0.1440514E+01  0.5154452E+00  0.2003776E+01  0.1348696E-01  0.3306637E+00  0.3761732E+00  0.1206185E+01  0.5157722E+00  0.9711325E+00  0.9254307E+00  0.1107085E+01  0.1267625E+01  0.1831574E+01  0.1198978E+01  0.1783310E+01  0.1114315E+01  0.1216135E+01  0.1449767E+01  0.1955810E+01  0.1944503E+01  0.1605421E+01  0.1143683E+01  0.1747458E+01  0.6724064E+00  0.1381938E+01  0.1213288E+01  0.1283456E+01  0.7491291E+00  0.1704155E+01  0.8297583E-01  0.5765413E+00  0.8209638E-02  0.1823890E+00  0.2232754E+00  0.6653605E+00  0.2105197E+00  0.9237518E+00  0.6730376E+00  0.1154817E+01  0.5541471E+00  0.1486452E+01  0.1392686E+00  0.7405745E+00  0.8212572E+00  0.1271728E+01  0.0000000E+00  0.0000000E+00  0.0000000E+00  0.0000000E+00  0.1656597E+00  0.8062018E+00  0.5864083E-03  0.6900565E-01  0.1026173E+00  0.6372856E+00  0.1847159E+00  0.1214656E+01  0.0000000E+00  0.0000000E+00  0.2081751E-01  0.2899800E+00  0.0000000E+00  0.0000000E+00  0.1583265E+00  0.7935624E+00  0.4691258E-02  0.1951180E+00  0.3184192E+00  0.1117449E+01  0.2756079E+00  0.1492960E+01  0.0000000E+00  0.0000000E+00  0.1055527E-01  0.2067439E+00  0.1243198E+00  0.7045879E+00  0.5248266E-01  0.4586265E+00  0.2588941E+00  0.7123032E+00  0.2040679E+00  0.8990722E+00  0.5394901E-01  0.4700024E+00  0.1130270E+00  0.4724782E+00  0.5805364E+00  0.3015251E+01  0.5277682E-02  0.1462901E+00  0.1970314E+00  0.1260827E+01  0.2591897E+00  0.1453845E+01  0.1416142E+00  0.7528883E+00  0.8098213E+00  0.1771146E+01  0.1999654E+00  0.8880212E+00  0.2228340E-01  0.2999646E+00  0.1417580E+00  0.5321417E+00  0.5864006E-01  0.9741402E+00  0.2720897E+00  0.1477578E+01  0.2542073E+00  0.1006360E+01  0.0000000E+00  0.0000000E+00  0.5776057E-01  0.4808173E+00  0.2216591E+00  0.9339609E+00
  0.3329997E+01  0.2803598E+00  0.6013747E+00  0.5845245E+00  0.1059001E+01  0.4405526E+00  0.1310115E+01  0.5396005E+00  0.1472510E+01  0.5715651E+00  0.1062601E+01  0.4172277E+00  0.1290001E+01  0.9767009E+00  0.1386893E+01  0.6418133E+00  0.1604497E+01  0.3737516E+00  0.1223764E+01  0.9231390E+00  0.1352772E+01  0.0000000E+00  0.0000000E+00  0.2457096E+00  0.8150004E+00  0.4008127E+00  0.1246894E+01  0.1382115E-01  0.3317078E+00  0.0000000E+00  0.0000000E+00  0.2888013E+00  0.1070592E+01  0.4762558E+00  0.1906670E+01  0.5707008E+00  0.1525293E+01  0.4578261E+00  0.1877293E+01  0.1554914E-01  0.3517957E+00  0.4183784E+00  0.1280661E+01  0.5280210E+00  0.9546773E+00  0.8624776E+00  0.1042544E+01  0.1240088E+01  0.1813526E+01  0.1251562E+01  0.1790125E+01  0.1125617E+01  0.1205308E+01  0.1511686E+01  0.1968170E+01  0.1835773E+01  0.1542169E+01  0.1148114E+01  0.1740651E+01  0.7020028E+00  0.1375414E+01  0.1134211E+01  0.1231603E+01  0.8039329E+00  0.1749929E+01  0.1016399E+00  0.6284548E+00  0.8926168E-02  0.1884486E+00  0.2353898E+00  0.6759796E+00  0.2205652E+00  0.9363527E+00  0.6899119E+00  0.1165216E+01  0.5899861E+00  0.1506164E+01  0.1747829E+00  0.8205261E+00  0.8494250E+00  0.1275307E+01  0.0000000E+00  0.0000000E+00  0.0000000E+00  0.0000000E+00  0.1672943E+00  0.8051671E+00  0.3455342E-02  0.1659627E+00  0.1330292E+00  0.7160555E+00  0.1681601E+00  0.1157795E+01  0.0000000E+00  0.0000000E+00  0.2649054E-01  0.3309368E+00  0.0000000E+00  0.0000000E+00  0.1462745E+00  0.7510997E+00  0.5182950E-02  0.2032410E+00  0.3161606E+00  0.1101591E+01  0.2954299E+00  0.1515354E+01  0.0000000E+00  0.0000000E+00  0.1295742E-01  0.2269329E+00  0.1125845E+00  0.6622264E+00  0.4232792E-01  0.4086415E+00  0.2499380E+00  0.7047530E+00  0.1831293E+00  0.8456051E+00  0.6622592E-01  0.5140826E+00  0.1151775E+00  0.4761229E+00  0.6507460E+00  0.3155294E+01  0.6622660E-02  0.1623696E+00  0.1917679E+00  0.1229177E+01  0.2936993E+00  0.1529246E+01  0.1413820E+00  0.7373917E+00  0.8212057E+00  0.1793826E+01  0.2058762E+00  0.8990998E+00  0.2274714E-01  0.3003086E+00  0.1566392E+00  0.5569125E+00  0.5067748E-01  0.8976069E+00  0.2695134E+00  0.1447393E+01  0.2513719E+00  0.9832295E+00  0.0000000E+00  0.0000000E+00  0.8609429E-01  0.5795528E+00  0.2528141E+00  0.9775591E+00
  0.3359997E+01  0.2815000E+00  0.5972381E+00  0.5995826E+00  0.1072221E+01  0.4140536E+00  0.1260011E+01  0.5359458E+00  0.1449039E+01  0.5787957E+00  0.1059702E+01  0.4140532E+00  0.1270527E+01  0.9973785E+00  0.1388822E+01  0.6417249E+00  0.1596564E+01  0.4338470E+00  0.1302741E+01  0.9625833E+00  0.1370569E+01  0.0000000E+00  0.0000000E+00  0.2121155E+00  0.7390995E+00  0.4061365E+00  0.1225123E+01  0.1244424E-01  0.3119594E+00  0.0000000E+00  0.0000000E+00  0.2850799E+00  0.1049676E+01  0.5894001E+00  0.2114997E+01  0.6236193E+00  0.1560285E+01  0.4440320E+00  0.1825958E+01  0.2206025E-01  0.4151022E+00  0.4720354E+00  0.1335351E+01  0.5190086E+00  0.9422642E+00  0.8347025E+00  0.1022744E+01  0.1265697E+01  0.1793389E+01  0.1261932E+01  0.1790567E+01  0.1114818E+01  0.1177027E+01  0.1496483E+01  0.1930734E+01  0.1824205E+01  0.1521506E+01  0.1160132E+01  0.1735882E+01  0.7219486E+00  0.1400191E+01  0.1027548E+01  0.1146810E+01  0.8275466E+00  0.1766064E+01  0.1241581E+00  0.6910113E+00  0.1216131E-01  0.2179039E+00  0.2206025E+00  0.6501227E+00  0.2367209E+00  0.9682645E+00  0.6840019E+00  0.1154092E+01  0.5673380E+00  0.1482979E+01  0.2118322E+00  0.9007564E+00  0.8570904E+00  0.1279992E+01  0.0000000E+00  0.0000000E+00  0.0000000E+00  0.0000000E+00  0.1578162E+00  0.7844181E+00  0.5090960E-02  0.1996266E+00  0.1761995E+00  0.8145381E+00  0.1804411E+00  0.1186333E+01  0.0000000E+00  0.0000000E+00  0.3789858E-01  0.3891350E+00  0.0000000E+00  0.0000000E+00  0.1671488E+00  0.7999752E+00  0.9050453E-02  0.2661022E+00  0.3195898E+00  0.1096711E+01  0.2732055E+00  0.1446309E+01  0.0000000E+00  0.0000000E+00  0.1187839E-01  0.2153637E+00  0.1224628E+00  0.6816376E+00  0.4129225E-01  0.4000191E+00  0.2548239E+00  0.7078767E+00  0.1846855E+00  0.8368247E+00  0.5910929E-01  0.4775042E+00  0.1176563E+00  0.4753646E+00  0.6256033E+00  0.3067490E+01  0.1131324E-01  0.2101906E+00  0.2002416E+00  0.1243393E+01  0.3902971E+00  0.1719977E+01  0.1397096E+00  0.7264173E+00  0.7958668E+00  0.1731965E+01  0.2095772E+00  0.8963556E+00  0.2262574E-01  0.2968191E+00  0.1740735E+00  0.5787486E+00  0.5430157E-01  0.9207296E+00  0.2556722E+00  0.1391757E+01  0.2471897E+00  0.9650943E+00  0.0000000E+00  0.0000000E+00  0.1097374E+00  0.6497433E+00  0.2347368E+00  0.9438524E+00
  0.3389997E+01  0.3058124E+00  0.6248015E+00  0.5945746E+00  0.1051309E+01  0.4398172E+00  0.1294658E+01  0.5303867E+00  0.1451803E+01  0.5941588E+00  0.1072549E+01  0.4087037E+00  0.1246180E+01  0.1022859E+01  0.1403191E+01  0.6904287E+00  0.1623944E+01  0.4267591E+00  0.1275388E+01  0.9845211E+00  0.1346462E+01  0.0000000E+00  0.0000000E+00  0.2022679E+00  0.7195941E+00  0.4431569E+00  0.1290238E+01  0.1944862E-01  0.3863682E+00  0.0000000E+00  0.0000000E+00  0.3067300E+00  0.1070524E+01  0.6962590E+00  0.2261080E+01  0.7404407E+00  0.1689489E+01  0.4200911E+00  0.1762786E+01  0.2445002E-01  0.4330664E+00  0.5376194E+00  0.1423886E+01  0.5036903E+00  0.9256217E+00  0.7983226E+00  0.9980405E+00  0.1298796E+01  0.1810841E+01  0.1346207E+01  0.1830624E+01  0.1107576E+01  0.1177852E+01  0.1508104E+01  0.1925805E+01  0.1726353E+01  0.1467788E+01  0.1162645E+01  0.1712357E+01  0.7686831E+00  0.1407625E+01  0.9846588E+00  0.1117330E+01  0.8440729E+00  0.1787102E+01  0.1475372E+00  0.7431558E+00  0.1722611E-01  0.2568651E+00  0.2246296E+00  0.6523101E+00  0.2408830E+00  0.9580974E+00  0.7194612E+00  0.1175432E+01  0.5979110E+00  0.1478006E+01  0.2670021E+00  0.9929466E+00  0.8753282E+00  0.1280743E+01  0.0000000E+00  0.0000000E+00  0.0000000E+00  0.0000000E+00  0.1792057E+00  0.8225692E+00  0.1222506E-01  0.3064636E+00  0.1675366E+00  0.7946615E+00  0.1911541E+00  0.1215485E+01  0.0000000E+00  0.0000000E+00  0.5723488E-01  0.4680544E+00  0.0000000E+00  0.0000000E+00  0.1569778E+00  0.7695181E+00  0.1000223E-01  0.2772438E+00  0.2925642E+00  0.1039542E+01  0.2489441E+00  0.1373943E+01  0.0000000E+00  0.0000000E+00  0.2167133E-01  0.2916290E+00  0.1116903E+00  0.6476057E+00  0.3778601E-01  0.3794169E+00  0.2572795E+00  0.6963282E+00  0.1867049E+00  0.8395640E+00  0.6056977E-01  0.4811540E+00  0.1237750E+00  0.4876094E+00  0.6145802E+00  0.3013491E+01  0.1333630E-01  0.2261279E+00  0.1917072E+00  0.1213516E+01  0.4595425E+00  0.1867459E+01  0.1442000E+00  0.7307566E+00  0.7904489E+00  0.1705909E+01  0.2317154E+00  0.9315421E+00  0.2417202E-01  0.3040061E+00  0.1740651E+00  0.5778915E+00  0.6668109E-01  0.1010831E+01  0.2344965E+00  0.1325906E+01  0.2367176E+00  0.9473380E+00  0.0000000E+00  0.0000000E+00  0.1494777E+00  0.7477823E+00  0.2267154E+00  0.9189159E+00
  0.3419997E+01  0.3014698E+00  0.6188884E+00  0.5959263E+00  0.1068593E+01  0.4638005E+00  0.1314504E+01  0.5525253E+00  0.1445315E+01  0.6043895E+00  0.1067443E+01  0.4130255E+00  0.1235713E+01  0.1039015E+01  0.1402438E+01  0.7002071E+00  0.1600374E+01  0.4468771E+00  0.1283111E+01  0.9984463E+00  0.1368860E+01  0.0000000E+00  0.0000000E+00  0.1941833E+00  0.6988291E+00  0.4389589E+00  0.1270971E+01  0.2839042E-01  0.4624327E+00  0.0000000E+00  0.0000000E+00  0.2888190E+00  0.1028541E+01  0.7687297E+00  0.2364885E+01  0.8003939E+00  0.1735101E+01  0.4258603E+00  0.1750221E+01  0.4313211E-01  0.5694234E+00  0.6112128E+00  0.1485005E+01  0.5271693E+00  0.9285485E+00  0.7589945E+00  0.9575796E+00  0.1319797E+01  0.1807799E+01  0.1416070E+01  0.1856112E+01  0.1079516E+01  0.1161971E+01  0.1493993E+01  0.1909879E+01  0.1695004E+01  0.1440024E+01  0.1154737E+01  0.1691488E+01  0.7923900E+00  0.1425259E+01  0.9464396E+00  0.1087497E+01  0.8489867E+00  0.1760553E+01  0.1946378E+00  0.8440127E+00  0.2101995E-01  0.2811044E+00  0.2313562E+00  0.6551195E+00  0.2754403E+00  0.1028674E+01  0.7406115E+00  0.1173293E+01  0.5451555E+00  0.1413810E+01  0.3221205E+00  0.1089161E+01  0.9044000E+00  0.1269089E+01  0.0000000E+00  0.0000000E+00  0.0000000E+00  0.0000000E+00  0.2044661E+00  0.8682446E+00  0.1364933E-01  0.3209536E+00  0.1826263E+00  0.8156567E+00  0.1779869E+00  0.1160582E+01  0.0000000E+00  0.0000000E+00  0.6087403E-01  0.4865605E+00  0.0000000E+00  0.0000000E+00  0.1629703E+00  0.7771595E+00  0.1091960E-01  0.2871204E+00  0.3117545E+00  0.1075964E+01  0.2746217E+00  0.1423254E+01  0.0000000E+00  0.0000000E+00  0.2101995E-01  0.2847512E+00  0.1315793E+00  0.6943762E+00  0.3630726E-01  0.3686920E+00  0.2641156E+00  0.6943246E+00  0.1826266E+00  0.8206968E+00  0.7206945E-01  0.5189527E+00  0.1295295E+00  0.4892933E+00  0.5547084E+00  0.2842599E+01  0.1610625E-01  0.2462209E+00  0.2041949E+00  0.1232346E+01  0.4941020E+00  0.1922970E+01  0.1334913E+00  0.7006775E+00  0.7872914E+00  0.1701465E+01  0.2628878E+00  0.9764957E+00  0.2020105E-01  0.2756052E+00  0.1865813E+00  0.5862217E+00  0.7097715E-01  0.1033544E+01  0.2205723E+00  0.1272447E+01  0.2486926E+00  0.9578500E+00  0.0000000E+00  0.0000000E+00  0.1826331E+00  0.8194363E+00  0.2350362E+00  0.9274259E+00
  0.3449997E+01  0.3002704E+00  0.6044527E+00  0.6047907E+00  0.1059858E+01  0.4555013E+00  0.1295402E+01  0.5823860E+00  0.1476156E+01  0.6030451E+00  0.1067341E+01  0.4423605E+00  0.1283332E+01  0.1059098E+01  0.1396613E+01  0.7157136E+00  0.1605271E+01  0.4552308E+00  0.1294327E+01  0.1065512E+01  0.1382668E+01  0.0000000E+00  0.0000000E+00  0.1781246E+00  0.6636342E+00  0.4630140E+00  0.1281073E+01  0.3326395E-01  0.4960176E+00  0.0000000E+00  0.0000000E+00  0.2980362E+00  0.1038291E+01  0.8557399E+00  0.2446285E+01  0.8361599E+00  0.1764794E+01  0.3723421E+00  0.1623492E+01  0.4614126E-01  0.5836733E+00  0.6781555E+00  0.1555597E+01  0.5482014E+00  0.9419423E+00  0.7306461E+00  0.9385573E+00  0.1317354E+01  0.1775381E+01  0.1455706E+01  0.1877187E+01  0.1076409E+01  0.1139757E+01  0.1474847E+01  0.1903833E+01  0.1661003E+01  0.1412387E+01  0.1185003E+01  0.1697177E+01  0.8403656E+00  0.1424052E+01  0.9212864E+00  0.1065080E+01  0.8844451E+00  0.1793012E+01  0.1952923E+00  0.8398077E+00  0.2387496E-01  0.2968535E+00  0.2429083E+00  0.6667055E+00  0.2773791E+00  0.1010558E+01  0.7692323E+00  0.1196010E+01  0.5311525E+00  0.1379929E+01  0.3667102E+00  0.1157343E+01  0.9390375E+00  0.1297724E+01  0.0000000E+00  0.0000000E+00  0.0000000E+00  0.0000000E+00  0.1966341E+00  0.8494964E+00  0.1609538E-01  0.3454331E+00  0.2113879E+00  0.8686368E+00  0.1614926E+00  0.1097988E+01  0.0000000E+00  0.0000000E+00  0.8342844E-01  0.5611771E+00  0.0000000E+00  0.0000000E+00  0.1749047E+00  0.8019191E+00  0.1931489E-01  0.3783177E+00  0.3256654E+00  0.1081419E+01  0.2854290E+00  0.1439122E+01  0.0000000E+00  0.0000000E+00  0.1904634E-01  0.2727236E+00  0.1279566E+00  0.6862483E+00  0.3889763E-01  0.3781301E+00  0.2661176E+00  0.6987472E+00  0.1749040E+00  0.7994282E+00  0.7511389E-01  0.5247676E+00  0.1321162E+00  0.4882675E+00  0.4957426E+00  0.2668508E+01  0.2226575E-01  0.2867352E+00  0.1952944E+00  0.1191979E+01  0.5520758E+00  0.1985061E+01  0.1432467E+00  0.7208377E+00  0.7567542E+00  0.1639816E+01  0.2693271E+00  0.9928858E+00  0.3004501E-01  0.3327313E+00  0.1985124E+00  0.5993375E+00  0.4721416E-01  0.8362556E+00  0.2070949E+00  0.1226315E+01  0.2454559E+00  0.9378155E+00  0.0000000E+00  0.0000000E+00  0.2036133E+00  0.8572281E+00  0.2164842E+00  0.8895054E+00
  0.3479997E+01  0.3025864E+00  0.6018797E+00  0.5980969E+00  0.1045088E+01  0.4769504E+00  0.1307824E+01  0.5686994E+00  0.1448290E+01  0.6100950E+00  0.1048130E+01  0.4366111E+00  0.1254138E+01  0.1079505E+01  0.1395856E+01  0.7345430E+00  0.1609072E+01  0.5001524E+00  0.1335600E+01  0.1034168E+01  0.1356171E+01  0.0000000E+00  0.0000000E+00  0.1815716E+00  0.6676664E+00  0.4911836E+00  0.1302486E+01  0.5062122E-01  0.6058744E+00  0.1581926E-02  0.1074657E+00  0.3105863E+00  0.1049226E+01  0.8732206E+00  0.2450850E+01  0.9235833E+00  0.1837826E+01  0.3279867E+00  0.1522565E+01  0.6327668E-01  0.6767945E+00  0.7574818E+00  0.1634986E+01  0.5332777E+00  0.9166880E+00  0.7033401E+00  0.9184040E+00  0.1351307E+01  0.1790908E+01  0.1529688E+01  0.1928014E+01  0.1070552E+01  0.1130259E+01  0.1502797E+01  0.1886952E+01  0.1648529E+01  0.1397111E+01  0.1182948E+01  0.1666706E+01  0.8625017E+00  0.1435210E+01  0.9060038E+00  0.1046346E+01  0.8698138E+00  0.1759263E+01  0.2177807E+00  0.8877680E+00  0.2821100E-01  0.3196963E+00  0.2457246E+00  0.6681609E+00  0.3045191E+00  0.1046941E+01  0.7883263E+00  0.1196995E+01  0.5531453E+00  0.1392408E+01  0.4186834E+00  0.1218314E+01  0.9159269E+00  0.1264063E+01  0.0000000E+00  0.0000000E+00  0.2109223E-02  0.1240892E+00  0.2093400E+00  0.8778047E+00  0.3374796E-01  0.4952725E+00  0.2267443E+00  0.8941723E+00  0.1782327E+00  0.1143806E+01  0.0000000E+00  0.0000000E+00  0.9017163E-01  0.5784114E+00  0.0000000E+00  0.0000000E+00  0.1813947E+00  0.8065680E+00  0.2847523E-01  0.4550996E+00  0.3282485E+00  0.1074354E+01  0.2731470E+00  0.1404992E+01  0.0000000E+00  0.0000000E+00  0.2900205E-01  0.3270614E+00  0.1574028E+00  0.7493069E+00  0.3585721E-01  0.3600436E+00  0.2643162E+00  0.6872711E+00  0.1821811E+00  0.8081814E+00  0.8463410E-01  0.5598086E+00  0.1297191E+00  0.4801746E+00  0.4872294E+00  0.2622562E+01  0.2662907E-01  0.3106733E+00  0.2103963E+00  0.1224707E+01  0.5404919E+00  0.1949574E+01  0.1381535E+00  0.7007870E+00  0.7466608E+00  0.1616628E+01  0.2773619E+00  0.9918898E+00  0.3111116E-01  0.3355899E+00  0.2229202E+00  0.6317672E+00  0.5800506E-01  0.9185488E+00  0.1813955E+00  0.1136522E+01  0.2317517E+00  0.9188976E+00  0.0000000E+00  0.0000000E+00  0.2148730E+00  0.8715174E+00  0.2191013E+00  0.8759729E+00
  0.3509997E+01  0.3135068E+00  0.6052001E+00  0.6012685E+00  0.1040615E+01  0.5198855E+00  0.1354803E+01  0.5955644E+00  0.1483677E+01  0.6092980E+00  0.1032652E+01  0.4540612E+00  0.1261297E+01  0.1087051E+01  0.1400112E+01  0.7552128E+00  0.1623840E+01  0.4760929E+00  0.1306597E+01  0.1040033E+01  0.1349074E+01  0.1036677E-02  0.1219890E+00  0.1959316E+00  0.6819990E+00  0.5235142E+00  0.1338226E+01  0.5442559E-01  0.6226480E+00  0.2073339E-02  0.1219755E+00  0.2944088E+00  0.1016406E+01  0.9812090E+00  0.2545954E+01  0.1012856E+01  0.1895532E+01  0.3115219E+00  0.1472752E+01  0.6375422E-01  0.6734807E+00  0.8881606E+00  0.1753303E+01  0.5406803E+00  0.9239882E+00  0.6804842E+00  0.8805434E+00  0.1363751E+01  0.1770876E+01  0.1563964E+01  0.1919484E+01  0.1056838E+01  0.1110900E+01  0.1484135E+01  0.1847142E+01  0.1599921E+01  0.1366402E+01  0.1200287E+01  0.1667737E+01  0.9088088E+00  0.1477662E+01  0.8974947E+00  0.1022642E+01  0.8770248E+00  0.1754359E+01  0.2537253E+00  0.9497537E+00  0.4405833E-01  0.3951997E+00  0.2532132E+00  0.6661347E+00  0.2985595E+00  0.1031639E+01  0.8144326E+00  0.1194985E+01  0.5248095E+00  0.1344292E+01  0.4841234E+00  0.1287472E+01  0.9123976E+00  0.1253215E+01  0.0000000E+00  0.0000000E+00  0.5701689E-02  0.2022214E+00  0.1959308E+00  0.8367484E+00  0.4768664E-01  0.5831102E+00  0.2373948E+00  0.9054455E+00  0.1808965E+00  0.1144763E+01  0.0000000E+00  0.0000000E+00  0.1049607E+00  0.6169019E+00  0.0000000E+00  0.0000000E+00  0.1806408E+00  0.8045500E+00  0.3472870E-01  0.4980618E+00  0.3353620E+00  0.1078741E+01  0.2653821E+00  0.1365462E+01  0.0000000E+00  0.0000000E+00  0.3058204E-01  0.3298795E+00  0.1378791E+00  0.7031547E+00  0.3602416E-01  0.3603496E+00  0.2675928E+00  0.6814596E+00  0.1871208E+00  0.8094146E+00  0.8941208E-01  0.5708960E+00  0.1359321E+00  0.4878574E+00  0.4374724E+00  0.2467591E+01  0.3187763E-01  0.3367350E+00  0.1912680E+00  0.1168811E+01  0.5618730E+00  0.1973809E+01  0.1586009E+00  0.7426482E+00  0.7671334E+00  0.1644979E+01  0.2853453E+00  0.1002019E+01  0.2332495E-01  0.2883874E+00  0.2386900E+00  0.6482148E+00  0.8811748E-01  0.1121277E+01  0.1694961E+00  0.1089922E+01  0.2361002E+00  0.9124463E+00  0.0000000E+00  0.0000000E+00  0.2529490E+00  0.9366490E+00  0.2306613E+00  0.9010101E+00
  0.3539997E+01  0.3081288E+00  0.6009517E+00  0.5930284E+00  0.1025875E+01  0.5330262E+00  0.1357530E+01  0.5870380E+00  0.1458044E+01  0.6411839E+00  0.1070160E+01  0.4805377E+00  0.1292105E+01  0.1090400E+01  0.1381943E+01  0.7335447E+00  0.1582726E+01  0.4863978E+00  0.1302035E+01  0.1035756E+01  0.1348059E+01  0.0000000E+00  0.0000000E+00  0.1931320E+00  0.6783367E+00  0.5195221E+00  0.1345861E+01  0.7083184E-01  0.7034401E+00  0.3057482E-02  0.1468563E+00  0.2917344E+00  0.9981958E+00  0.9702381E+00  0.2532990E+01  0.1052082E+01  0.1923102E+01  0.2914813E+00  0.1414435E+01  0.8000434E-01  0.7471154E+00  0.9814439E+00  0.1818926E+01  0.5368740E+00  0.9127888E+00  0.6747745E+00  0.8700715E+00  0.1403778E+01  0.1805042E+01  0.1639850E+01  0.1957748E+01  0.1024667E+01  0.1084963E+01  0.1497153E+01  0.1842354E+01  0.1593220E+01  0.1351710E+01  0.1188193E+01  0.1642921E+01  0.9233583E+00  0.1464797E+01  0.8742735E+00  0.1011221E+01  0.8853841E+00  0.1755217E+01  0.2838374E+00  0.9800107E+00  0.4764606E-01  0.4072372E+00  0.2617987E+00  0.6704546E+00  0.3207794E+00  0.1046667E+01  0.7954589E+00  0.1175375E+01  0.5269043E+00  0.1330467E+01  0.5052533E+00  0.1312780E+01  0.9130501E+00  0.1240234E+01  0.0000000E+00  0.0000000E+00  0.1273961E-01  0.2995650E+00  0.2094405E+00  0.8634081E+00  0.4892053E-01  0.5855098E+00  0.2249790E+00  0.8847360E+00  0.1819235E+00  0.1137473E+01  0.0000000E+00  0.0000000E+00  0.1100700E+00  0.6235702E+00  0.0000000E+00  0.0000000E+00  0.2023022E+00  0.8472434E+00  0.4076777E-01  0.5348037E+00  0.3243511E+00  0.1047279E+01  0.2782296E+00  0.1386366E+01  0.0000000E+00  0.0000000E+00  0.3872848E-01  0.3700595E+00  0.1388631E+00  0.6938703E+00  0.4407873E-01  0.3941826E+00  0.2835814E+00  0.6980684E+00  0.1857443E+00  0.8004028E+00  0.1144019E+00  0.6405755E+00  0.1286717E+00  0.4703445E+00  0.3893217E+00  0.2311544E+01  0.4153121E-01  0.3828969E+00  0.2063871E+00  0.1189009E+01  0.5258844E+00  0.1908667E+01  0.1569482E+00  0.7408969E+00  0.7386423E+00  0.1601257E+01  0.2891894E+00  0.9935300E+00  0.2955582E-01  0.3215782E+00  0.2281655E+00  0.6273904E+00  0.1029352E+00  0.1200898E+01  0.1452303E+00  0.1001859E+01  0.2288049E+00  0.8791648E+00  0.0000000E+00  0.0000000E+00  0.2540271E+00  0.9286252E+00  0.2058724E+00  0.8410581E+00
  0.3569997E+01  0.3227658E+00  0.6043736E+00  0.5680757E+00  0.9953892E+00  0.5403897E+00  0.1364740E+01  0.6047733E+00  0.1463185E+01  0.6377174E+00  0.1053848E+01  0.4900353E+00  0.1303067E+01  0.1085499E+01  0.1362829E+01  0.7320448E+00  0.1573701E+01  0.4722539E+00  0.1265454E+01  0.9841982E+00  0.1293349E+01  0.2004235E-02  0.1667623E+00  0.2111089E+00  0.6989406E+00  0.5611866E+00  0.1378884E+01  0.8066985E-01  0.7437970E+00  0.4008474E-02  0.1667232E+00  0.2891110E+00  0.1006639E+01  0.9369719E+00  0.2470458E+01  0.1110849E+01  0.1954764E+01  0.2840996E+00  0.1404991E+01  0.9269577E-01  0.7966158E+00  0.1044712E+01  0.1862352E+01  0.5506097E+00  0.9217987E+00  0.6652359E+00  0.8645520E+00  0.1425162E+01  0.1798267E+01  0.1674358E+01  0.1950255E+01  0.1035015E+01  0.1086420E+01  0.1459226E+01  0.1810361E+01  0.1588112E+01  0.1327418E+01  0.1202037E+01  0.1649619E+01  0.9550224E+00  0.1484398E+01  0.8857880E+00  0.1006478E+01  0.8866131E+00  0.1740245E+01  0.2881121E+00  0.9833064E+00  0.5411415E-01  0.4298966E+00  0.2591758E+00  0.6709688E+00  0.3534957E+00  0.1090917E+01  0.8301221E+00  0.1179677E+01  0.5268641E+00  0.1333415E+01  0.5248527E+00  0.1328949E+01  0.9059092E+00  0.1230853E+01  0.0000000E+00  0.0000000E+00  0.1904046E-01  0.3629753E+00  0.1999234E+00  0.8452532E+00  0.6413562E-01  0.6640045E+00  0.2718274E+00  0.9625696E+00  0.1763717E+00  0.1117267E+01  0.0000000E+00  0.0000000E+00  0.1412997E+00  0.6983017E+00  0.0000000E+00  0.0000000E+00  0.2046831E+00  0.8436086E+00  0.3908282E-01  0.5192810E+00  0.3389642E+00  0.1062519E+01  0.2380040E+00  0.1292782E+01  0.0000000E+00  0.0000000E+00  0.4709954E-01  0.4057854E+00  0.1633444E+00  0.7383947E+00  0.5286154E-01  0.4310602E+00  0.2877295E+00  0.6939130E+00  0.1861440E+00  0.7916945E+00  0.1245156E+00  0.6560304E+00  0.1286448E+00  0.4668084E+00  0.3647707E+00  0.2220117E+01  0.4709938E-01  0.4014784E+00  0.2249749E+00  0.1234630E+01  0.5135825E+00  0.1850682E+01  0.1623436E+00  0.7421371E+00  0.7428153E+00  0.1596946E+01  0.3304540E+00  0.1062694E+01  0.3206777E-01  0.3320020E+00  0.2415106E+00  0.6383937E+00  0.9920914E-01  0.1169163E+01  0.1367892E+00  0.9645836E+00  0.2314875E+00  0.8826473E+00  0.1002093E-02  0.1179212E+00  0.2703172E+00  0.9511802E+00  0.2109483E+00  0.8477232E+00
  0.3599997E+01  0.3325991E+00  0.6074960E+00  0.5564312E+00  0.9885758E+00  0.5617234E+00  0.1361272E+01  0.6161674E+00  0.1452905E+01  0.6416662E+00  0.1047333E+01  0.5247673E+00  0.1336935E+01  0.1113533E+01  0.1368823E+01  0.6967297E+00  0.1519975E+01  0.5311714E+00  0.1336918E+01  0.9764853E+00  0.1279870E+01  0.4927362E-02  0.2592617E+00  0.2268300E+00  0.7198987E+00  0.5523602E+00  0.1358348E+01  0.9805463E-01  0.8120693E+00  0.1921712E-01  0.3616023E+00  0.2715045E+00  0.9555501E+00  0.8770728E+00  0.2400042E+01  0.1157647E+01  0.1977982E+01  0.2522831E+00  0.1300430E+01  0.1192437E+00  0.8940883E+00  0.1102749E+01  0.1900090E+01  0.5557007E+00  0.9146993E+00  0.6432711E+00  0.8393909E+00  0.1463479E+01  0.1787760E+01  0.1668579E+01  0.1940038E+01  0.1042916E+01  0.1074564E+01  0.1450743E+01  0.1793072E+01  0.1534818E+01  0.1297486E+01  0.1194053E+01  0.1628398E+01  0.9591985E+00  0.1455776E+01  0.8717411E+00  0.9854567E+00  0.8962998E+00  0.1724459E+01  0.2897279E+00  0.9755067E+00  0.7144716E-01  0.4885243E+00  0.2795064E+00  0.6776403E+00  0.3392515E+00  0.1064470E+01  0.8208978E+00  0.1166784E+01  0.5070301E+00  0.1293314E+01  0.5700930E+00  0.1380492E+01  0.8901327E+00  0.1229529E+01  0.0000000E+00  0.0000000E+00  0.1921693E-01  0.3616037E+00  0.2074432E+00  0.8545608E+00  0.8967907E-01  0.7770726E+00  0.2774101E+00  0.9556230E+00  0.2153251E+00  0.1209617E+01  0.0000000E+00  0.0000000E+00  0.1460984E+00  0.7039853E+00  0.0000000E+00  0.0000000E+00  0.2232075E+00  0.8652704E+00  0.5223066E-01  0.5946941E+00  0.3360503E+00  0.1045970E+01  0.2690340E+00  0.1355546E+01  0.0000000E+00  0.0000000E+00  0.5691056E-01  0.4369548E+00  0.1507801E+00  0.7083505E+00  0.6479474E-01  0.4692847E+00  0.3083315E+00  0.7143813E+00  0.1963573E+00  0.8019494E+00  0.1295895E+00  0.6699732E+00  0.1297123E+00  0.4681406E+00  0.3114119E+00  0.2037913E+01  0.6011444E-01  0.4488617E+00  0.2463728E+00  0.1304243E+01  0.4547980E+00  0.1723478E+01  0.1793570E+00  0.7723692E+00  0.7356600E+00  0.1565079E+01  0.3165880E+00  0.1040411E+01  0.4114367E-01  0.3723978E+00  0.2564651E+00  0.6603196E+00  0.1221996E+00  0.1285600E+01  0.1108619E+00  0.8626705E+00  0.2441528E+00  0.9011328E+00  0.5912819E-02  0.2839989E+00  0.2855431E+00  0.9719788E+00  0.1988223E+00  0.8127968E+00
  0.3629997E+01  0.3394841E+00  0.6198923E+00  0.5409681E+00  0.9649794E+00  0.5817942E+00  0.1371865E+01  0.6525565E+00  0.1455507E+01  0.6626064E+00  0.1051669E+01  0.5469056E+00  0.1336002E+01  0.1070563E+01  0.1320555E+01  0.6966506E+00  0.1504591E+01  0.5306652E+00  0.1340397E+01  0.9218826E+00  0.1229144E+01  0.7753974E-02  0.3225166E+00  0.2492600E+00  0.7457795E+00  0.5810747E+00  0.1377241E+01  0.1041941E+00  0.8297025E+00  0.2180842E-01  0.3819447E+00  0.2873842E+00  0.9755350E+00  0.7918870E+00  0.2238899E+01  0.1203328E+01  0.1997167E+01  0.2481284E+00  0.1281698E+01  0.1516865E+00  0.9974528E+00  0.1199432E+01  0.1956709E+01  0.5413833E+00  0.8995377E+00  0.6379321E+00  0.8418965E+00  0.1497204E+01  0.1777746E+01  0.1671310E+01  0.1898540E+01  0.1041901E+01  0.1070003E+01  0.1447717E+01  0.1789017E+01  0.1529729E+01  0.1293366E+01  0.1256640E+01  0.1659378E+01  0.9994650E+00  0.1470780E+01  0.8631190E+00  0.9760101E+00  0.8931563E+00  0.1726764E+01  0.2873816E+00  0.9738673E+00  0.9304857E-01  0.5539123E+00  0.2830237E+00  0.6837578E+00  0.3576612E+00  0.1088324E+01  0.8393769E+00  0.1165356E+01  0.5204920E+00  0.1295742E+01  0.5740394E+00  0.1358492E+01  0.8564579E+00  0.1184614E+01  0.9692471E-03  0.1140550E+00  0.2859284E-01  0.4371177E+00  0.1974859E+00  0.8386480E+00  0.1061347E+00  0.8372859E+00  0.2849629E+00  0.9678863E+00  0.2437691E+00  0.1260760E+01  0.0000000E+00  0.0000000E+00  0.1533866E+00  0.7100537E+00  0.9692336E-03  0.1140550E+00  0.2384386E+00  0.8826154E+00  0.4943164E-01  0.5738508E+00  0.3433565E+00  0.1065414E+01  0.2471592E+00  0.1279230E+01  0.0000000E+00  0.0000000E+00  0.5985226E-01  0.4495886E+00  0.1589630E+00  0.7252671E+00  0.6833263E-01  0.4790632E+00  0.3105243E+00  0.7095364E+00  0.1827040E+00  0.7740816E+00  0.1332717E+00  0.6700404E+00  0.1285495E+00  0.4575076E+00  0.2471581E+00  0.1804521E+01  0.6663658E-01  0.4716055E+00  0.2481291E+00  0.1294310E+01  0.4032106E+00  0.1629070E+01  0.1778560E+00  0.7657182E+00  0.6944634E+00  0.1514996E+01  0.3329436E+00  0.1049921E+01  0.3271242E-01  0.3296966E+00  0.2636371E+00  0.6614059E+00  0.1589585E+00  0.1451993E+01  0.1167970E+00  0.8776004E+00  0.2435269E+00  0.8935912E+00  0.2132362E-01  0.5345613E+00  0.2847200E+00  0.9582423E+00  0.1943346E+00  0.7981907E+00
  0.3659997E+01  0.3444341E+00  0.6088144E+00  0.5297534E+00  0.9420602E+00  0.5916087E+00  0.1392697E+01  0.6805148E+00  0.1497035E+01  0.6798017E+00  0.1065378E+01  0.5558575E+00  0.1320202E+01  0.1065359E+01  0.1310008E+01  0.6612081E+00  0.1477950E+01  0.5746844E+00  0.1358368E+01  0.8956302E+00  0.1197921E+01  0.1525529E-01  0.4485219E+00  0.2817461E+00  0.7849419E+00  0.6049564E+00  0.1397107E+01  0.9963232E-01  0.8048728E+00  0.4290482E-01  0.5304703E+00  0.2977129E+00  0.9949998E+00  0.7927830E+00  0.2249102E+01  0.1276131E+01  0.2027753E+01  0.2450330E+00  0.1280478E+01  0.1554119E+00  0.1004052E+01  0.1218742E+01  0.1939037E+01  0.5497054E+00  0.8875395E+00  0.6391177E+00  0.8353008E+00  0.1543271E+01  0.1793766E+01  0.1665151E+01  0.1878842E+01  0.1039483E+01  0.1070417E+01  0.1418393E+01  0.1757594E+01  0.1500201E+01  0.1263773E+01  0.1268683E+01  0.1660284E+01  0.1002691E+01  0.1454985E+01  0.8798634E+00  0.9823270E+00  0.8866732E+00  0.1682653E+01  0.3070112E+00  0.9917563E+00  0.1032068E+00  0.5758433E+00  0.2985434E+00  0.7003774E+00  0.3480049E+00  0.1065155E+01  0.8278189E+00  0.1165950E+01  0.5181862E+00  0.1283131E+01  0.5761205E+00  0.1363529E+01  0.8534437E+00  0.1171989E+01  0.4767092E-02  0.2508366E+00  0.3956772E-01  0.5095522E+00  0.2009357E+00  0.8262327E+00  0.1325303E+00  0.9259353E+00  0.2950866E+00  0.9818733E+00  0.2531383E+00  0.1270112E+01  0.0000000E+00  0.0000000E+00  0.1580337E+00  0.7190987E+00  0.0000000E+00  0.0000000E+00  0.2519470E+00  0.9012240E+00  0.5863645E-01  0.6193954E+00  0.3487184E+00  0.1055672E+01  0.2540886E+00  0.1289667E+01  0.0000000E+00  0.0000000E+00  0.6102078E-01  0.4499017E+00  0.1647052E+00  0.7295688E+00  0.7484376E-01  0.4929724E+00  0.3285750E+00  0.7184327E+00  0.1916432E+00  0.7860461E+00  0.1666116E+00  0.7387792E+00  0.1295522E+00  0.4599787E+00  0.2154756E+00  0.1672920E+01  0.8175740E-01  0.5191080E+00  0.2440795E+00  0.1275643E+01  0.3823236E+00  0.1574204E+01  0.1856791E+00  0.7779297E+00  0.6707398E+00  0.1479990E+01  0.3520572E+00  0.1066427E+01  0.3813759E-01  0.3527411E+00  0.2556406E+00  0.6443383E+00  0.1649452E+00  0.1466469E+01  0.9105352E-01  0.7699411E+00  0.2531386E+00  0.8943152E+00  0.3146318E-01  0.6437590E+00  0.2810252E+00  0.9431511E+00  0.1937881E+00  0.8028595E+00
  0.3689997E+01  0.3631589E+00  0.6198707E+00  0.5100341E+00  0.9224494E+00  0.6024219E+00  0.1383196E+01  0.6997430E+00  0.1502611E+01  0.7077153E+00  0.1074677E+01  0.5724105E+00  0.1348132E+01  0.1035499E+01  0.1277849E+01  0.7009159E+00  0.1504817E+01  0.5991430E+00  0.1384067E+01  0.8373985E+00  0.1142995E+01  0.2907800E-01  0.6138900E+00  0.3082891E+00  0.8213287E+00  0.6190773E+00  0.1388729E+01  0.1238127E+00  0.8881478E+00  0.5721755E-01  0.6069117E+00  0.2985161E+00  0.9803080E+00  0.6692557E+00  0.2054657E+01  0.1271939E+01  0.2008842E+01  0.2485669E+00  0.1282042E+01  0.1974486E+00  0.1115073E+01  0.1225711E+01  0.1963384E+01  0.5371542E+00  0.8821640E+00  0.6482338E+00  0.8294213E+00  0.1555450E+01  0.1790828E+01  0.1653866E+01  0.1857227E+01  0.1021868E+01  0.1039293E+01  0.1397491E+01  0.1715395E+01  0.1486422E+01  0.1243275E+01  0.1316337E+01  0.1682266E+01  0.1039593E+01  0.1485748E+01  0.9004744E+00  0.9747037E+00  0.8678816E+00  0.1651067E+01  0.3041443E+00  0.9893736E+00  0.1299126E+00  0.6423351E+00  0.3032087E+00  0.6955281E+00  0.3775421E+00  0.1097865E+01  0.8270743E+00  0.1146373E+01  0.5090927E+00  0.1288018E+01  0.5543531E+00  0.1306732E+01  0.8296553E+00  0.1139162E+01  0.8441940E-02  0.3310333E+00  0.5346570E-01  0.5868419E+00  0.1962792E+00  0.8075708E+00  0.1519564E+00  0.9817263E+00  0.3151653E+00  0.1006177E+01  0.2598235E+00  0.1272824E+01  0.0000000E+00  0.0000000E+00  0.1472695E+00  0.6901677E+00  0.0000000E+00  0.0000000E+00  0.2527856E+00  0.8916623E+00  0.6847467E-01  0.6633431E+00  0.3566711E+00  0.1055811E+01  0.2640420E+00  0.1310877E+01  0.0000000E+00  0.0000000E+00  0.9098512E-01  0.5401387E+00  0.1702414E+00  0.7342265E+00  0.8770021E-01  0.5321701E+00  0.3272429E+00  0.7090015E+00  0.2080030E+00  0.8074505E+00  0.1585201E+00  0.7148119E+00  0.1236967E+00  0.4399311E+00  0.1772808E+00  0.1507154E+01  0.9684785E-01  0.5578672E+00  0.2424718E+00  0.1248430E+01  0.3076633E+00  0.1392852E+01  0.1934642E+00  0.7794631E+00  0.6549498E+00  0.1453870E+01  0.3587808E+00  0.1068394E+01  0.3587832E-01  0.3394439E+00  0.2726059E+00  0.6635232E+00  0.1800949E+00  0.1518869E+01  0.8301228E-01  0.7337126E+00  0.2722533E+00  0.9159203E+00  0.7128719E-01  0.9596332E+00  0.2753028E+00  0.9212322E+00  0.1700112E+00  0.7389296E+00
  0.3719997E+01  0.3757068E+00  0.6238804E+00  0.5067986E+00  0.8961497E+00  0.6049793E+00  0.1376888E+01  0.7106500E+00  0.1504165E+01  0.7189605E+00  0.1067678E+01  0.5872052E+00  0.1352479E+01  0.1045877E+01  0.1276151E+01  0.6744279E+00  0.1457638E+01  0.6326659E+00  0.1410635E+01  0.7997138E+00  0.1111382E+01  0.4245425E-01  0.7353888E+00  0.3320954E+00  0.8413495E+00  0.6308225E+00  0.1405669E+01  0.1379765E+00  0.9351329E+00  0.8952443E-01  0.7549636E+00  0.3170293E+00  0.1001187E+01  0.6289775E+00  0.1975081E+01  0.1297456E+01  0.2020229E+01  0.2644175E+00  0.1311529E+01  0.2127342E+00  0.1148992E+01  0.1244120E+01  0.1948608E+01  0.5522199E+00  0.8853766E+00  0.6426637E+00  0.8249553E+00  0.1640434E+01  0.1823918E+01  0.1633120E+01  0.1828205E+01  0.1080415E+01  0.1076700E+01  0.1409299E+01  0.1740477E+01  0.1467938E+01  0.1223529E+01  0.1292871E+01  0.1672965E+01  0.1053799E+01  0.1471971E+01  0.8955411E+00  0.9666411E+00  0.8516274E+00  0.1613498E+01  0.3684823E+00  0.1070664E+01  0.1633545E+00  0.7141520E+00  0.3154069E+00  0.6973068E+00  0.3869350E+00  0.1110896E+01  0.8532507E+00  0.1155083E+01  0.5059959E+00  0.1274577E+01  0.5763688E+00  0.1345405E+01  0.8046774E+00  0.1129724E+01  0.9229307E-02  0.3433224E+00  0.5722138E-01  0.6019858E+00  0.1848131E+00  0.7702143E+00  0.1702804E+00  0.1029178E+01  0.3207165E+00  0.9955658E+00  0.2750299E+00  0.1299207E+01  0.0000000E+00  0.0000000E+00  0.1594357E+00  0.7196617E+00  0.6460536E-02  0.2872763E+00  0.2496509E+00  0.8804318E+00  0.7429610E-01  0.6850269E+00  0.3465573E+00  0.1030740E+01  0.2501121E+00  0.1262857E+01  0.0000000E+00  0.0000000E+00  0.9159994E-01  0.5345679E+00  0.1785877E+00  0.7498739E+00  0.8191065E-01  0.5093393E+00  0.3552105E+00  0.7416496E+00  0.2000466E+00  0.7806895E+00  0.1658964E+00  0.7283924E+00  0.1277117E+00  0.4462582E+00  0.1375141E+00  0.1318577E+01  0.1248263E+00  0.6308709E+00  0.2339624E+00  0.1226873E+01  0.2764118E+00  0.1320200E+01  0.1845829E+00  0.7678705E+00  0.6250468E+00  0.1406943E+01  0.3703234E+00  0.1076223E+01  0.3714810E-01  0.3467896E+00  0.2947576E+00  0.6787426E+00  0.2205809E+00  0.1664466E+01  0.8952306E-01  0.7510492E+00  0.2736485E+00  0.9161192E+00  0.1052132E+00  0.1154796E+01  0.2551885E+00  0.8913422E+00  0.1760507E+00  0.7460356E+00
  0.3749997E+01  0.3856875E+00  0.6328354E+00  0.5047403E+00  0.8789567E+00  0.6128177E+00  0.1359024E+01  0.7569993E+00  0.1531947E+01  0.7329307E+00  0.1060279E+01  0.5769457E+00  0.1343086E+01  0.1035494E+01  0.1268156E+01  0.6754860E+00  0.1464860E+01  0.6868404E+00  0.1447326E+01  0.7560877E+00  0.1074270E+01  0.5176867E-01  0.8052250E+00  0.3726733E+00  0.8766890E+00  0.6707245E+00  0.1431402E+01  0.1484927E+00  0.9608219E+00  0.1139828E+00  0.8423156E+00  0.3410357E+00  0.1029010E+01  0.6084975E+00  0.1913647E+01  0.1309870E+01  0.2026354E+01  0.2424956E+00  0.1231783E+01  0.2374978E+00  0.1198834E+01  0.1263783E+01  0.1931403E+01  0.5585563E+00  0.8772112E+00  0.6411265E+00  0.8137053E+00  0.1687437E+01  0.1866178E+01  0.1614540E+01  0.1809683E+01  0.1087001E+01  0.1070570E+01  0.1314696E+01  0.1648288E+01  0.1434625E+01  0.1204419E+01  0.1364564E+01  0.1691481E+01  0.1054299E+01  0.1488600E+01  0.9238070E+00  0.9763494E+00  0.8044501E+00  0.1559947E+01  0.4048415E+00  0.1107926E+01  0.1811928E+00  0.7604490E+00  0.3146979E+00  0.6958686E+00  0.3973476E+00  0.1106442E+01  0.8582677E+00  0.1149565E+01  0.5290399E+00  0.1276960E+01  0.5749019E+00  0.1317421E+01  0.7883311E+00  0.1102575E+01  0.1362325E-01  0.4137081E+00  0.5812528E-01  0.6017876E+00  0.1682453E+00  0.7362836E+00  0.1648428E+00  0.1004703E+01  0.3473952E+00  0.1037914E+01  0.2824528E+00  0.1319862E+01  0.9082140E-03  0.7556852E-01  0.1752861E+00  0.7322036E+00  0.1453131E-01  0.4272598E+00  0.2729202E+00  0.9043774E+00  0.7856033E-01  0.6984687E+00  0.3601087E+00  0.1054087E+01  0.2538480E+00  0.1262865E+01  0.0000000E+00  0.0000000E+00  0.1080793E+00  0.5765642E+00  0.1746077E+00  0.7357708E+00  0.1008117E+00  0.5564803E+00  0.3428511E+00  0.7297080E+00  0.2213807E+00  0.8228248E+00  0.1680187E+00  0.7348784E+00  0.1305560E+00  0.4507796E+00  0.1080782E+00  0.1160853E+01  0.1298721E+00  0.6358856E+00  0.2388598E+00  0.1225601E+01  0.2461264E+00  0.1235695E+01  0.1907260E+00  0.7739562E+00  0.5869362E+00  0.1338226E+01  0.3914411E+00  0.1119430E+01  0.4223211E-01  0.3619461E+00  0.2858637E+00  0.6727936E+00  0.2243297E+00  0.1664679E+01  0.8537428E-01  0.7316353E+00  0.2967589E+00  0.9384686E+00  0.1389580E+00  0.1314667E+01  0.2558900E+00  0.8842747E+00  0.1732384E+00  0.7341487E+00
  0.3779997E+01  0.3914339E+00  0.6311755E+00  0.5064816E+00  0.8748519E+00  0.6288267E+00  0.1363943E+01  0.7591127E+00  0.1518305E+01  0.7596707E+00  0.1070201E+01  0.5924058E+00  0.1358211E+01  0.1020932E+01  0.1227548E+01  0.6692760E+00  0.1429087E+01  0.6976569E+00  0.1470342E+01  0.7415664E+00  0.1065643E+01  0.9564219E-01  0.1083864E+01  0.4113244E+00  0.9130627E+00  0.7260401E+00  0.1483578E+01  0.1635763E+00  0.9928181E+00  0.1497234E+00  0.9538226E+00  0.3671520E+00  0.1060366E+01  0.5930731E+00  0.1863764E+01  0.1338527E+01  0.2021148E+01  0.2663689E+00  0.1277889E+01  0.2592187E+00  0.1244272E+01  0.1247614E+01  0.1909750E+01  0.5574636E+00  0.8778731E+00  0.6397840E+00  0.7957790E+00  0.1716186E+01  0.1858118E+01  0.1668133E+01  0.1825474E+01  0.1123192E+01  0.1059681E+01  0.1272849E+01  0.1581987E+01  0.1422285E+01  0.1203210E+01  0.1304414E+01  0.1650688E+01  0.1091680E+01  0.1497074E+01  0.9289437E+00  0.9669970E+00  0.7680497E+00  0.1513341E+01  0.4402243E+00  0.1132206E+01  0.2129588E+00  0.8059958E+00  0.3256994E+00  0.7008616E+00  0.4058099E+00  0.1119970E+01  0.8460426E+00  0.1130056E+01  0.5671505E+00  0.1308735E+01  0.5767609E+00  0.1313771E+01  0.7890517E+00  0.1096112E+01  0.2949751E-01  0.6035339E+00  0.5005608E-01  0.5543414E+00  0.1515089E+00  0.6921616E+00  0.2015630E+00  0.1098567E+01  0.3494959E+00  0.1039764E+01  0.2837933E+00  0.1300994E+01  0.0000000E+00  0.0000000E+00  0.1660336E+00  0.7100747E+00  0.1698343E-01  0.4581833E+00  0.2779883E+00  0.9148272E+00  0.8893920E-01  0.7365838E+00  0.3696133E+00  0.1053322E+01  0.2283770E+00  0.1192685E+01  0.0000000E+00  0.0000000E+00  0.1050262E+00  0.5628046E+00  0.1767612E+00  0.7371603E+00  0.1030138E+00  0.5576220E+00  0.3614577E+00  0.7432327E+00  0.2071506E+00  0.7884413E+00  0.1774310E+00  0.7365294E+00  0.1295004E+00  0.4443292E+00  0.7329625E-01  0.9496808E+00  0.1664836E+00  0.7225240E+00  0.2292747E+00  0.1192364E+01  0.2525181E+00  0.1242276E+01  0.1769848E+00  0.7309840E+00  0.6029046E+00  0.1361923E+01  0.4167647E+00  0.1136454E+01  0.4558675E-01  0.3783372E+00  0.2812294E+00  0.6568266E+00  0.2538561E+00  0.1754382E+01  0.7910542E-01  0.6952224E+00  0.3094983E+00  0.9446672E+00  0.1966491E+00  0.1547727E+01  0.2547541E+00  0.8706382E+00  0.1510644E+00  0.6781309E+00
  0.3809997E+01  0.3959290E+00  0.6238635E+00  0.5009580E+00  0.8632318E+00  0.6233639E+00  0.1366243E+01  0.7828335E+00  0.1523070E+01  0.7643595E+00  0.1074841E+01  0.6282022E+00  0.1364540E+01  0.1003672E+01  0.1229791E+01  0.7071620E+00  0.1464818E+01  0.7065062E+00  0.1465375E+01  0.7028867E+00  0.1026788E+01  0.1460534E+00  0.1334011E+01  0.4284834E+00  0.9301710E+00  0.7322485E+00  0.1479438E+01  0.1724462E+00  0.1039044E+01  0.1825672E+00  0.1046405E+01  0.3739326E+00  0.1075825E+01  0.5279003E+00  0.1764735E+01  0.1340402E+01  0.1979794E+01  0.2841944E+00  0.1309433E+01  0.2960665E+00  0.1324171E+01  0.1176802E+01  0.1843934E+01  0.5631938E+00  0.8596897E+00  0.6724143E+00  0.8125759E+00  0.1734138E+01  0.1863370E+01  0.1655704E+01  0.1800428E+01  0.1116171E+01  0.1051115E+01  0.1268024E+01  0.1587727E+01  0.1401526E+01  0.1176023E+01  0.1351419E+01  0.1668583E+01  0.1137052E+01  0.1508165E+01  0.9626186E+00  0.9802520E+00  0.7573185E+00  0.1491162E+01  0.4955641E+00  0.1200929E+01  0.2857288E+00  0.9243066E+00  0.3197161E+00  0.6812506E+00  0.4179238E+00  0.1121512E+01  0.8490413E+00  0.1126266E+01  0.5514384E+00  0.1283559E+01  0.6044486E+00  0.1344684E+01  0.7733735E+00  0.1072454E+01  0.3959264E-01  0.6934312E+00  0.5674986E-01  0.5852347E+00  0.1511130E+00  0.6813609E+00  0.1601305E+00  0.9746262E+00  0.3479767E+00  0.1023393E+01  0.2951896E+00  0.1328442E+01  0.2199591E-02  0.1157372E+00  0.1715671E+00  0.7238668E+00  0.2111623E-01  0.5067886E+00  0.2885894E+00  0.9172282E+00  0.9986064E-01  0.7735559E+00  0.3484147E+00  0.1010123E+01  0.2335985E+00  0.1188200E+01  0.0000000E+00  0.0000000E+00  0.1236167E+00  0.6054904E+00  0.1755295E+00  0.7247645E+00  0.1192186E+00  0.6008160E+00  0.3601836E+00  0.7380958E+00  0.2265570E+00  0.8083958E+00  0.1656290E+00  0.7126598E+00  0.1271320E+00  0.4418380E+00  0.8006531E-01  0.9844316E+00  0.1803690E+00  0.7373351E+00  0.2142422E+00  0.1136390E+01  0.2437174E+00  0.1207272E+01  0.1744284E+00  0.7236501E+00  0.5419796E+00  0.1273727E+01  0.4419002E+00  0.1166134E+01  0.4707143E-01  0.3792722E+00  0.2885872E+00  0.6584927E+00  0.2454770E+00  0.1711861E+01  0.9326396E-01  0.7586453E+00  0.3022211E+00  0.9374475E+00  0.2146819E+00  0.1603004E+01  0.2390980E+00  0.8402112E+00  0.1607918E+00  0.6937815E+00
  0.3839997E+01  0.4130070E+00  0.6354930E+00  0.5010651E+00  0.8525236E+00  0.6195104E+00  0.1351236E+01  0.7888417E+00  0.1525220E+01  0.7753098E+00  0.1068936E+01  0.6076024E+00  0.1338064E+01  0.9760574E+00  0.1191309E+01  0.6829569E+00  0.1434145E+01  0.7613547E+00  0.1516860E+01  0.6980081E+00  0.1026481E+01  0.1879548E+00  0.1489671E+01  0.4736355E+00  0.9704733E+00  0.7455345E+00  0.1484758E+01  0.1996455E+00  0.1092690E+01  0.2516151E+00  0.1210944E+01  0.3798102E+00  0.1059712E+01  0.5456785E+00  0.1764954E+01  0.1281882E+01  0.1939128E+01  0.2823628E+00  0.1290694E+01  0.3187375E+00  0.1364559E+01  0.1157665E+01  0.1856539E+01  0.5578998E+00  0.8608887E+00  0.7109598E+00  0.8366135E+00  0.1787290E+01  0.1860737E+01  0.1633489E+01  0.1782534E+01  0.1145470E+01  0.1054235E+01  0.1234294E+01  0.1566150E+01  0.1393831E+01  0.1178835E+01  0.1341986E+01  0.1620098E+01  0.1179571E+01  0.1528718E+01  0.9840882E+00  0.9806820E+00  0.7219350E+00  0.1446714E+01  0.5465404E+00  0.1244691E+01  0.3484097E+00  0.1005163E+01  0.3163614E+00  0.6869900E+00  0.4391391E+00  0.1138721E+01  0.8569460E+00  0.1120849E+01  0.5610566E+00  0.1298377E+01  0.6115020E+00  0.1332921E+01  0.7544172E+00  0.1056181E+01  0.4590603E-01  0.7406154E+00  0.6106241E-01  0.6020662E+00  0.1489766E+00  0.6731253E+00  0.1788608E+00  0.1020138E+01  0.3763402E+00  0.1054302E+01  0.2879961E+00  0.1292399E+01  0.1299209E-02  0.8826288E-01  0.1896877E+00  0.7518489E+00  0.3291389E-01  0.6274527E+00  0.3018526E+00  0.9402887E+00  0.1182294E+00  0.8337141E+00  0.3720149E+00  0.1025881E+01  0.2377583E+00  0.1179187E+01  0.0000000E+00  0.0000000E+00  0.1299207E+00  0.6168471E+00  0.1849267E+00  0.7364681E+00  0.1281902E+00  0.6161528E+00  0.3447244E+00  0.7148367E+00  0.2193573E+00  0.7939829E+00  0.1784251E+00  0.7415806E+00  0.1215880E+00  0.4294067E+00  0.6149670E-01  0.8566392E+00  0.2052829E+00  0.7800425E+00  0.1979148E+00  0.1097679E+01  0.2221632E+00  0.1148553E+01  0.1792928E+00  0.7299032E+00  0.5300842E+00  0.1254865E+01  0.4778966E+00  0.1181926E+01  0.5781554E-01  0.4139116E+00  0.2996911E+00  0.6691892E+00  0.2884294E+00  0.1837470E+01  0.1061047E+00  0.7939011E+00  0.3053199E+00  0.9371001E+00  0.2901573E+00  0.1842822E+01  0.2243284E+00  0.8043784E+00  0.1483283E+00  0.6581481E+00
  0.3869997E+01  0.4222613E+00  0.6360106E+00  0.5092101E+00  0.8545627E+00  0.6210254E+00  0.1350634E+01  0.8190828E+00  0.1553036E+01  0.7874228E+00  0.1071886E+01  0.6395747E+00  0.1377378E+01  0.9561643E+00  0.1156275E+01  0.6873301E+00  0.1400708E+01  0.8058612E+00  0.1537179E+01  0.6754980E+00  0.9973219E+00  0.2609493E+00  0.1747499E+01  0.5005738E+00  0.9703258E+00  0.7645041E+00  0.1480745E+01  0.2234269E+00  0.1137678E+01  0.2843954E+00  0.1280056E+01  0.3986652E+00  0.1079996E+01  0.5679460E+00  0.1806247E+01  0.1268056E+01  0.1903629E+01  0.2954836E+00  0.1316423E+01  0.3679671E+00  0.1451811E+01  0.1092373E+01  0.1760786E+01  0.5698358E+00  0.8639883E+00  0.7240685E+00  0.8328362E+00  0.1796208E+01  0.1879733E+01  0.1609065E+01  0.1740431E+01  0.1148717E+01  0.1059817E+01  0.1199413E+01  0.1504640E+01  0.1390347E+01  0.1168243E+01  0.1314113E+01  0.1625317E+01  0.1224131E+01  0.1558147E+01  0.9828880E+00  0.9713895E+00  0.6751782E+00  0.1389308E+01  0.5502477E+00  0.1251850E+01  0.4233985E+00  0.1102461E+01  0.3194683E+00  0.6806575E+00  0.4378918E+00  0.1119510E+01  0.8486048E+00  0.1104558E+01  0.5540878E+00  0.1262675E+01  0.6295587E+00  0.1350884E+01  0.7305021E+00  0.1038355E+01  0.6225224E-01  0.8551440E+00  0.6012092E-01  0.5927592E+00  0.1366570E+00  0.6471183E+00  0.1790809E+00  0.1012573E+01  0.3624257E+00  0.1020718E+01  0.3249044E+00  0.1363055E+01  0.2131922E-02  0.1121741E+00  0.2061564E+00  0.7714083E+00  0.5543052E-01  0.8071541E+00  0.2850380E+00  0.8975366E+00  0.1125652E+00  0.8074440E+00  0.3924869E+00  0.1067392E+01  0.2161748E+00  0.1126999E+01  0.0000000E+00  0.0000000E+00  0.1291947E+00  0.6091180E+00  0.1814236E+00  0.7248231E+00  0.1428359E+00  0.6423544E+00  0.3621069E+00  0.7429234E+00  0.2313179E+00  0.8129354E+00  0.1837704E+00  0.7426744E+00  0.1288754E+00  0.4355224E+00  0.4349104E-01  0.7153311E+00  0.2360054E+00  0.8299927E+00  0.1888876E+00  0.1053556E+01  0.2123411E+00  0.1103995E+01  0.1658638E+00  0.6899309E+00  0.5240244E+00  0.1232028E+01  0.4545248E+00  0.1148503E+01  0.5969379E-01  0.4185475E+00  0.2894088E+00  0.6489812E+00  0.2711788E+00  0.1768877E+01  0.1159751E+00  0.8405707E+00  0.3189344E+00  0.9494972E+00  0.3402538E+00  0.1975408E+01  0.2166018E+00  0.7835506E+00  0.1507282E+00  0.6622939E+00
  0.3899997E+01  0.4217387E+00  0.6257024E+00  0.5065461E+00  0.8536221E+00  0.6230581E+00  0.1322466E+01  0.8077890E+00  0.1522150E+01  0.7906832E+00  0.1065982E+01  0.6532798E+00  0.1361720E+01  0.9501215E+00  0.1163498E+01  0.7057656E+00  0.1414774E+01  0.8231192E+00  0.1538501E+01  0.6670409E+00  0.9849339E+00  0.2737411E+00  0.1779518E+01  0.5248121E+00  0.9995950E+00  0.7771422E+00  0.1483906E+01  0.2414138E+00  0.1174510E+01  0.3694644E+00  0.1440449E+01  0.4131304E+00  0.1090932E+01  0.5877905E+00  0.1795370E+01  0.1209985E+01  0.1823557E+01  0.3228680E+00  0.1362280E+01  0.3929780E+00  0.1490994E+01  0.1068088E+01  0.1729655E+01  0.5720216E+00  0.8658032E+00  0.7464904E+00  0.8302371E+00  0.1750312E+01  0.1836462E+01  0.1607878E+01  0.1727225E+01  0.1173576E+01  0.1063503E+01  0.1193870E+01  0.1508805E+01  0.1378369E+01  0.1150885E+01  0.1345338E+01  0.1623022E+01  0.1259236E+01  0.1555657E+01  0.9971738E+00  0.9654446E+00  0.6610588E+00  0.1371612E+01  0.5720456E+00  0.1268467E+01  0.5132631E+00  0.1202448E+01  0.3225518E+00  0.6709947E+00  0.4681295E+00  0.1150996E+01  0.8617371E+00  0.1101254E+01  0.5701598E+00  0.1268127E+01  0.6440480E+00  0.1353586E+01  0.7512162E+00  0.1042878E+01  0.6885459E-01  0.8921498E+00  0.7137465E-01  0.6402272E+00  0.1532464E+00  0.6626443E+00  0.1906095E+00  0.1037661E+01  0.3975967E+00  0.1062817E+01  0.3228642E+00  0.1346142E+01  0.8396931E-02  0.2207925E+00  0.2013157E+00  0.7527838E+00  0.6885558E-01  0.8921543E+00  0.3331534E+00  0.9653727E+00  0.1204967E+00  0.8282874E+00  0.3850061E+00  0.1040217E+01  0.2132887E+00  0.1114978E+01  0.0000000E+00  0.0000000E+00  0.1484187E+00  0.6483846E+00  0.1832633E+00  0.7328036E+00  0.1494663E+00  0.6561028E+00  0.3547714E+00  0.7156542E+00  0.2472921E+00  0.8310732E+00  0.1626906E+00  0.6799574E+00  0.1261635E+00  0.4267442E+00  0.4366414E-01  0.7112165E+00  0.2533810E+00  0.8556772E+00  0.1830547E+00  0.1027249E+01  0.2149624E+00  0.1105966E+01  0.1643686E+00  0.6902425E+00  0.5015123E+00  0.1187514E+01  0.4870237E+00  0.1185084E+01  0.6318764E-01  0.4253382E+00  0.3051243E+00  0.6629518E+00  0.3174095E+00  0.1894765E+01  0.1318336E+00  0.8767434E+00  0.3083796E+00  0.9279969E+00  0.3803820E+00  0.2068394E+01  0.2311244E+00  0.8018053E+00  0.1538740E+00  0.6775256E+00
  0.3929997E+01  0.4385491E+00  0.6345602E+00  0.5177578E+00  0.8718376E+00  0.6307400E+00  0.1330858E+01  0.8391261E+00  0.1543472E+01  0.7803095E+00  0.1049903E+01  0.6462444E+00  0.1355471E+01  0.9494149E+00  0.1155820E+01  0.7266657E+00  0.1416208E+01  0.8802709E+00  0.1574563E+01  0.6536900E+00  0.9738705E+00  0.3564090E+00  0.2007504E+01  0.5616247E+00  0.1024969E+01  0.8062564E+00  0.1504366E+01  0.2745425E+00  0.1244357E+01  0.4312433E+00  0.1548163E+01  0.4357942E+00  0.1103375E+01  0.5672736E+00  0.1762428E+01  0.1174398E+01  0.1807141E+01  0.3092701E+00  0.1310592E+01  0.4432328E+00  0.1563854E+01  0.1002224E+01  0.1675089E+01  0.5897871E+00  0.8660358E+00  0.7530602E+00  0.8342766E+00  0.1700601E+01  0.1785457E+01  0.1565509E+01  0.1690808E+01  0.1211281E+01  0.1067134E+01  0.1184149E+01  0.1501428E+01  0.1369214E+01  0.1129309E+01  0.1351221E+01  0.1625239E+01  0.1282449E+01  0.1545466E+01  0.1004278E+01  0.9636048E+00  0.6340510E+00  0.1334179E+01  0.5774072E+00  0.1270540E+01  0.6049033E+00  0.1285887E+01  0.3322196E+00  0.6872368E+00  0.4804448E+00  0.1151394E+01  0.8906035E+00  0.1110666E+01  0.5666534E+00  0.1265581E+01  0.7161185E+00  0.1411365E+01  0.7408230E+00  0.1019619E+01  0.7773243E-01  0.9402578E+00  0.8186624E-01  0.6797301E+00  0.1459505E+00  0.6454869E+00  0.2075624E+00  0.1072407E+01  0.4151181E+00  0.1075084E+01  0.3121610E+00  0.1316340E+01  0.1488502E-01  0.2915530E+00  0.2168646E+00  0.7805926E+00  0.9757847E-01  0.1052591E+01  0.3245704E+00  0.9415798E+00  0.1062596E+00  0.7727370E+00  0.3880350E+00  0.1041442E+01  0.2038362E+00  0.1082888E+01  0.0000000E+00  0.0000000E+00  0.1662113E+00  0.6903762E+00  0.1908161E+00  0.7400917E+00  0.1666279E+00  0.6833863E+00  0.3523772E+00  0.7090389E+00  0.2538644E+00  0.8325270E+00  0.1800659E+00  0.7126912E+00  0.1252735E+00  0.4245074E+00  0.5044338E-01  0.7583477E+00  0.2528360E+00  0.8444883E+00  0.1620782E+00  0.9619884E+00  0.2034243E+00  0.1066608E+01  0.1676629E+00  0.6938816E+00  0.4849913E+00  0.1159704E+01  0.5213802E+00  0.1216037E+01  0.7463075E-01  0.4626039E+00  0.2973840E+00  0.6574459E+00  0.3605396E+00  0.2009130E+01  0.1467791E+00  0.9101154E+00  0.3092743E+00  0.9379182E+00  0.3820423E+00  0.2056463E+01  0.2079761E+00  0.7556943E+00  0.1614563E+00  0.6719704E+00
  0.3959997E+01  0.4562201E+00  0.6507703E+00  0.4910078E+00  0.8315042E+00  0.6326139E+00  0.1311461E+01  0.8665719E+00  0.1568661E+01  0.7769793E+00  0.1030706E+01  0.6792483E+00  0.1387695E+01  0.9351894E+00  0.1138023E+01  0.7378868E+00  0.1432363E+01  0.8938473E+00  0.1549886E+01  0.6736495E+00  0.9927799E+00  0.4292142E+00  0.2179092E+01  0.5748628E+00  0.1039368E+01  0.8311474E+00  0.1512097E+01  0.2948310E+00  0.1293100E+01  0.4935511E+00  0.1650251E+01  0.4475375E+00  0.1102985E+01  0.5717372E+00  0.1755243E+01  0.1140449E+01  0.1775845E+01  0.3298506E+00  0.1352528E+01  0.5053658E+00  0.1665441E+01  0.9752970E+00  0.1632666E+01  0.5965376E+00  0.8613122E+00  0.7828264E+00  0.8426465E+00  0.1656387E+01  0.1762844E+01  0.1555418E+01  0.1662603E+01  0.1226207E+01  0.1062523E+01  0.1163176E+01  0.1472888E+01  0.1362726E+01  0.1129550E+01  0.1320889E+01  0.1575607E+01  0.1326228E+01  0.1562124E+01  0.9931427E+00  0.9489390E+00  0.6342506E+00  0.1318954E+01  0.5401829E+00  0.1212490E+01  0.6837347E+00  0.1351960E+01  0.3155975E+00  0.6616313E+00  0.4672842E+00  0.1149257E+01  0.8771551E+00  0.1095565E+01  0.5705156E+00  0.1267194E+01  0.7830898E+00  0.1463728E+01  0.7393124E+00  0.1010239E+01  0.8470187E-01  0.9737238E+00  0.7940821E-01  0.6644579E+00  0.1522996E+00  0.6603691E+00  0.2068681E+00  0.1066593E+01  0.4292130E+00  0.1087801E+01  0.3461355E+00  0.1368802E+01  0.1384576E-01  0.2790806E+00  0.2188841E+00  0.7732759E+00  0.1058756E+00  0.1087670E+01  0.3174343E+00  0.9309112E+00  0.1115804E+00  0.7853436E+00  0.3950031E+00  0.1062457E+01  0.1873200E+00  0.1021806E+01  0.0000000E+00  0.0000000E+00  0.1747013E+00  0.6972615E+00  0.1903725E+00  0.7259139E+00  0.1810083E+00  0.7083268E+00  0.3501062E+00  0.7112810E+00  0.2646992E+00  0.8505022E+00  0.1848809E+00  0.7174029E+00  0.1224772E+00  0.4123191E+00  0.5864029E-01  0.8111172E+00  0.2634715E+00  0.8454621E+00  0.1710335E+00  0.9765482E+00  0.1767359E+00  0.9825411E+00  0.1533178E+00  0.6605666E+00  0.4847968E+00  0.1143506E+01  0.5173740E+00  0.1205850E+01  0.8286906E-01  0.4786326E+00  0.3019559E+00  0.6586655E+00  0.3591723E+00  0.1989616E+01  0.1962837E+00  0.1087750E+01  0.3107147E+00  0.9334941E+00  0.4569019E+00  0.2223565E+01  0.1915982E+00  0.7216299E+00  0.1706283E+00  0.6841446E+00
  0.3989997E+01  0.4503289E+00  0.6422076E+00  0.5139431E+00  0.8397986E+00  0.6570386E+00  0.1325717E+01  0.8596114E+00  0.1533852E+01  0.7716610E+00  0.1021219E+01  0.6981596E+00  0.1379078E+01  0.9188746E+00  0.1126006E+01  0.7639442E+00  0.1434017E+01  0.9181677E+00  0.1569270E+01  0.6640588E+00  0.9602573E+00  0.4404361E+00  0.2171802E+01  0.5964737E+00  0.1045794E+01  0.7980298E+00  0.1463972E+01  0.3389463E+00  0.1369307E+01  0.5306849E+00  0.1685247E+01  0.4909797E+00  0.1154158E+01  0.5619750E+00  0.1730029E+01  0.1134388E+01  0.1751878E+01  0.3249075E+00  0.1325554E+01  0.5459314E+00  0.1723599E+01  0.9183704E+00  0.1584821E+01  0.5919659E+00  0.8534765E+00  0.7814562E+00  0.8321545E+00  0.1588533E+01  0.1696390E+01  0.1548780E+01  0.1670377E+01  0.1235575E+01  0.1054595E+01  0.1155736E+01  0.1453622E+01  0.1347028E+01  0.1096581E+01  0.1334343E+01  0.1566782E+01  0.1407139E+01  0.1616001E+01  0.9743291E+00  0.9360252E+00  0.6251521E+00  0.1316937E+01  0.5399138E+00  0.1214212E+01  0.7870080E+00  0.1425571E+01  0.3192960E+00  0.6559668E+00  0.5080210E+00  0.1169607E+01  0.8933011E+00  0.1114880E+01  0.5956709E+00  0.1267667E+01  0.8050519E+00  0.1455737E+01  0.7396691E+00  0.9931862E+00  0.9707250E-01  0.1033936E+01  0.1127159E+00  0.7860376E+00  0.1712805E+00  0.6894498E+00  0.2029657E+00  0.1046471E+01  0.4227844E+00  0.1073580E+01  0.3674318E+00  0.1406274E+01  0.2125992E-01  0.3429863E+00  0.2414704E+00  0.8063728E+00  0.1428011E+00  0.1251424E+01  0.3084643E+00  0.9126202E+00  0.1339727E+00  0.8522050E+00  0.4085422E+00  0.1056360E+01  0.1949509E+00  0.1030895E+01  0.0000000E+00  0.0000000E+00  0.1847208E+00  0.7095218E+00  0.1929370E+00  0.7248306E+00  0.1778998E+00  0.6994142E+00  0.3570031E+00  0.7069436E+00  0.2681530E+00  0.8430498E+00  0.1907343E+00  0.7211781E+00  0.1265505E+00  0.4197173E+00  0.5375083E-01  0.7708817E+00  0.2713616E+00  0.8583994E+00  0.1756947E+00  0.9766688E+00  0.1961495E+00  0.1027380E+01  0.1628557E+00  0.6685498E+00  0.4859640E+00  0.1140483E+01  0.5407128E+00  0.1219353E+01  0.9907819E-01  0.5237129E+00  0.3000407E+00  0.6478139E+00  0.3746489E+00  0.2005444E+01  0.2093864E+00  0.1070506E+01  0.2904168E+00  0.8914414E+00  0.4620924E+00  0.2218166E+01  0.1774960E+00  0.6915073E+00  0.1626530E+00  0.6690139E+00
  0.4019997E+01  0.4590368E+00  0.6422656E+00  0.5118291E+00  0.8232188E+00  0.6591203E+00  0.1334471E+01  0.8863370E+00  0.1556359E+01  0.7750964E+00  0.1019690E+01  0.7021908E+00  0.1367240E+01  0.9215964E+00  0.1117958E+01  0.8082862E+00  0.1479705E+01  0.9594311E+00  0.1588078E+01  0.6947785E+00  0.9837710E+00  0.4694438E+00  0.2233075E+01  0.6516120E+00  0.1086265E+01  0.7778622E+00  0.1434321E+01  0.3678873E+00  0.1410769E+01  0.5840399E+00  0.1751213E+01  0.4941418E+00  0.1137914E+01  0.5543991E+00  0.1715369E+01  0.1045148E+01  0.1659363E+01  0.3200765E+00  0.1312372E+01  0.6662315E+00  0.1888141E+01  0.8592664E+00  0.1516003E+01  0.6052865E+00  0.8523628E+00  0.7849102E+00  0.8336000E+00  0.1535750E+01  0.1666643E+01  0.1538243E+01  0.1636223E+01  0.1255474E+01  0.1055866E+01  0.1155283E+01  0.1448261E+01  0.1365757E+01  0.1102308E+01  0.1319655E+01  0.1547741E+01  0.1427397E+01  0.1610206E+01  0.9545633E+00  0.9181849E+00  0.5996419E+00  0.1271299E+01  0.5026388E+00  0.1167753E+01  0.8432581E+00  0.1463221E+01  0.3229392E+00  0.6598092E+00  0.5091517E+00  0.1171172E+01  0.9067786E+00  0.1099936E+01  0.6170351E+00  0.1271086E+01  0.8268597E+00  0.1461337E+01  0.7628466E+00  0.1010001E+01  0.9088317E-01  0.9931917E+00  0.1252654E+00  0.8236568E+00  0.1626051E+00  0.6592978E+00  0.2062717E+00  0.1048363E+01  0.4405989E+00  0.1080285E+01  0.3967349E+00  0.1440230E+01  0.2805604E-01  0.4070745E+00  0.2564543E+00  0.8188428E+00  0.1872997E+00  0.1419439E+01  0.3305469E+00  0.9366481E+00  0.1217084E+00  0.8069598E+00  0.3991033E+00  0.1034393E+01  0.1999448E+00  0.1043355E+01  0.3951583E-03  0.4649929E-01  0.2137832E+00  0.7560747E+00  0.1936298E+00  0.7251171E+00  0.1799914E+00  0.6955999E+00  0.3304493E+00  0.6683224E+00  0.2908303E+00  0.8691807E+00  0.1853285E+00  0.7092150E+00  0.1291163E+00  0.4171554E+00  0.5295094E-01  0.7594256E+00  0.2758183E+00  0.8641106E+00  0.1537153E+00  0.9137095E+00  0.1801923E+00  0.9787192E+00  0.1556925E+00  0.6464955E+00  0.4686535E+00  0.1111573E+01  0.5729723E+00  0.1244398E+01  0.1070886E+00  0.5396768E+00  0.3228441E+00  0.6699187E+00  0.4157017E+00  0.2100314E+01  0.2465762E+00  0.1168916E+01  0.3034782E+00  0.9015712E+00  0.4765532E+00  0.2233540E+01  0.1612206E+00  0.6625007E+00  0.1837466E+00  0.7050449E+00
  0.4049997E+01  0.4632943E+00  0.6412419E+00  0.5204327E+00  0.8246822E+00  0.6676872E+00  0.1339319E+01  0.8911539E+00  0.1545237E+01  0.7860379E+00  0.1016401E+01  0.7171321E+00  0.1388882E+01  0.9134459E+00  0.1110105E+01  0.8440490E+00  0.1480760E+01  0.9705765E+00  0.1584195E+01  0.7228762E+00  0.1004031E+01  0.5014458E+00  0.2296308E+01  0.6841673E+00  0.1103632E+01  0.8125114E+00  0.1461113E+01  0.4126848E+00  0.1466690E+01  0.6400443E+00  0.1828496E+01  0.5121518E+00  0.1166041E+01  0.5434965E+00  0.1695294E+01  0.9880980E+00  0.1602124E+01  0.3515553E+00  0.1363819E+01  0.7280321E+00  0.1953161E+01  0.8312007E+00  0.1470243E+01  0.6223962E+00  0.8676398E+00  0.7927246E+00  0.8377417E+00  0.1449539E+01  0.1608563E+01  0.1518072E+01  0.1631191E+01  0.1280893E+01  0.1059894E+01  0.1168594E+01  0.1464791E+01  0.1334293E+01  0.1072063E+01  0.1332415E+01  0.1532776E+01  0.1443089E+01  0.1618001E+01  0.9385942E+00  0.9139724E+00  0.6022769E+00  0.1262384E+01  0.4815922E+00  0.1137497E+01  0.9045889E+00  0.1520445E+01  0.3167144E+00  0.6540945E+00  0.5358995E+00  0.1191114E+01  0.9041982E+00  0.1081907E+01  0.6246659E+00  0.1288388E+01  0.8950529E+00  0.1511719E+01  0.7543134E+00  0.9922156E+00  0.1222474E+00  0.1141580E+01  0.1541731E+00  0.9055527E+00  0.1750001E+00  0.6859315E+00  0.2086774E+00  0.1042029E+01  0.4471336E+00  0.1085582E+01  0.4029465E+00  0.1448513E+01  0.3036724E-01  0.4034805E+00  0.2764188E+00  0.8411634E+00  0.2079005E+00  0.1482726E+01  0.3260607E+00  0.9300392E+00  0.1483318E+00  0.8819034E+00  0.4216345E+00  0.1053572E+01  0.2199649E+00  0.1070623E+01  0.1557287E-02  0.9161744E-01  0.2367074E+00  0.8011728E+00  0.1987482E+00  0.7279026E+00  0.1971900E+00  0.7254390E+00  0.3432868E+00  0.6778647E+00  0.2877108E+00  0.8687369E+00  0.1890197E+00  0.7123036E+00  0.1267243E+00  0.4135340E+00  0.4516114E-01  0.6963598E+00  0.3073705E+00  0.8962979E+00  0.1845358E+00  0.9824140E+00  0.1954406E+00  0.1013892E+01  0.1677989E+00  0.6711255E+00  0.4597892E+00  0.1093044E+01  0.5964433E+00  0.1247549E+01  0.1323695E+00  0.5887691E+00  0.3023084E+00  0.6454133E+00  0.4119000E+00  0.2070911E+01  0.2752500E+00  0.1230095E+01  0.2908230E+00  0.8791155E+00  0.5396001E+00  0.2351068E+01  0.1547551E+00  0.6427725E+00  0.1769481E+00  0.6815901E+00
  0.4079998E+01  0.4692949E+00  0.6391912E+00  0.5113624E+00  0.8159374E+00  0.6740234E+00  0.1315810E+01  0.9158880E+00  0.1535615E+01  0.7765418E+00  0.1008786E+01  0.7181347E+00  0.1357238E+01  0.9149351E+00  0.1111106E+01  0.8869277E+00  0.1525882E+01  0.1003547E+01  0.1614074E+01  0.7395205E+00  0.9945235E+00  0.5439724E+00  0.2355591E+01  0.7235082E+00  0.1133088E+01  0.7710758E+00  0.1416306E+01  0.4584248E+00  0.1551910E+01  0.6548391E+00  0.1847333E+01  0.5416709E+00  0.1185895E+01  0.4994715E+00  0.1598355E+01  0.9258683E+00  0.1541597E+01  0.3655925E+00  0.1368814E+01  0.8213276E+00  0.2039989E+01  0.8169130E+00  0.1458463E+01  0.6180497E+00  0.8586754E+00  0.7851472E+00  0.8225645E+00  0.1406016E+01  0.1578237E+01  0.1491752E+01  0.1600457E+01  0.1299300E+01  0.1060400E+01  0.1182302E+01  0.1473258E+01  0.1322567E+01  0.1070795E+01  0.1397220E+01  0.1585953E+01  0.1441710E+01  0.1594103E+01  0.9090467E+00  0.8880165E+00  0.6180155E+00  0.1259619E+01  0.4754991E+00  0.1123461E+01  0.8993964E+00  0.1510667E+01  0.3222392E+00  0.6464251E+00  0.5435883E+00  0.1190964E+01  0.9300869E+00  0.1100488E+01  0.6767071E+00  0.1331011E+01  0.9337311E+00  0.1544196E+01  0.7693467E+00  0.1006305E+01  0.1358019E+00  0.1193462E+01  0.1622730E+00  0.9230681E+00  0.1921918E+00  0.7093092E+00  0.2098408E+00  0.1046518E+01  0.4114313E+00  0.1039002E+01  0.3966646E+00  0.1420892E+01  0.3836309E-01  0.4543099E+00  0.2668037E+00  0.8297336E+00  0.2370754E+00  0.1569339E+01  0.3373915E+00  0.9452088E+00  0.1542147E+00  0.8919334E+00  0.4854686E+00  0.1138987E+01  0.2029346E+00  0.1036266E+01  0.4219825E-02  0.1496659E+00  0.2512695E+00  0.8050449E+00  0.2111830E+00  0.7450194E+00  0.2052376E+00  0.7318696E+00  0.3433362E+00  0.6745635E+00  0.3009512E+00  0.8838304E+00  0.1854805E+00  0.7035266E+00  0.1265904E+00  0.4143848E+00  0.4910344E-01  0.7206235E+00  0.3024864E+00  0.8919182E+00  0.1756970E+00  0.9543263E+00  0.2010152E+00  0.1021722E+01  0.1507577E+00  0.6293439E+00  0.4578520E+00  0.1085715E+01  0.6266432E+00  0.1301384E+01  0.1513384E+00  0.6239164E+00  0.3200301E+00  0.6529115E+00  0.4104734E+00  0.2051603E+01  0.2815804E+00  0.1242130E+01  0.2982640E+00  0.8870398E+00  0.5547134E+00  0.2363474E+01  0.1551802E+00  0.6415038E+00  0.1908498E+00  0.7100248E+00
  0.4109998E+01  0.4752551E+00  0.6464720E+00  0.5326533E+00  0.8285550E+00  0.6696964E+00  0.1320515E+01  0.9235272E+00  0.1529734E+01  0.7719498E+00  0.9863959E+00  0.7177091E+00  0.1371895E+01  0.9178721E+00  0.1085006E+01  0.9053975E+00  0.1524532E+01  0.9721216E+00  0.1557453E+01  0.7676979E+00  0.1022286E+01  0.4680077E+00  0.2199820E+01  0.7656478E+00  0.1141389E+01  0.7768688E+00  0.1409237E+01  0.5035495E+00  0.1601432E+01  0.7005067E+00  0.1871091E+01  0.5640293E+00  0.1192637E+01  0.4978756E+00  0.1593967E+01  0.8698657E+00  0.1485977E+01  0.3583781E+00  0.1357406E+01  0.9050200E+00  0.2155708E+01  0.7589102E+00  0.1399889E+01  0.6293888E+00  0.8648144E+00  0.7854940E+00  0.8098811E+00  0.1373357E+01  0.1524213E+01  0.1500226E+01  0.1613137E+01  0.1293896E+01  0.1051472E+01  0.1197151E+01  0.1450776E+01  0.1312225E+01  0.1080051E+01  0.1409792E+01  0.1570776E+01  0.1455289E+01  0.1584162E+01  0.8978357E+00  0.8816708E+00  0.5948417E+00  0.1239207E+01  0.4725472E+00  0.1108281E+01  0.9501947E+00  0.1557745E+01  0.3279461E+00  0.6534835E+00  0.5679997E+00  0.1209971E+01  0.9360247E+00  0.1090967E+01  0.6723339E+00  0.1306322E+01  0.9157943E+00  0.1524275E+01  0.7686430E+00  0.9921704E+00  0.1512163E+00  0.1249148E+01  0.1977162E+00  0.1009807E+01  0.1988513E+00  0.7262638E+00  0.2067893E+00  0.1033202E+01  0.4209445E+00  0.1043479E+01  0.4169782E+00  0.1443791E+01  0.4612054E-01  0.5011911E+00  0.2750190E+00  0.8287278E+00  0.2275792E+00  0.1531978E+01  0.3270032E+00  0.9159989E+00  0.1629313E+00  0.9112001E+00  0.4850217E+00  0.1125542E+01  0.2098131E+00  0.1038386E+01  0.7182729E-02  0.1937799E+00  0.2729453E+00  0.8350630E+00  0.1944949E+00  0.7209496E+00  0.2026266E+00  0.7245328E+00  0.3288927E+00  0.6513033E+00  0.3043192E+00  0.8866100E+00  0.1846738E+00  0.6834394E+00  0.1392078E+00  0.4232512E+00  0.5973050E-01  0.7885479E+00  0.3073468E+00  0.8966736E+00  0.1810796E+00  0.9586608E+00  0.1878811E+00  0.9778653E+00  0.1655787E+00  0.6479586E+00  0.4557233E+00  0.1084530E+01  0.6504082E+00  0.1294339E+01  0.1738956E+00  0.6698412E+00  0.3346613E+00  0.6657723E+00  0.4075276E+00  0.2032852E+01  0.3062106E+00  0.1291369E+01  0.2899512E+00  0.8706384E+00  0.4884247E+00  0.2207906E+01  0.1402541E+00  0.6068106E+00  0.2026269E+00  0.7162901E+00
  0.4139998E+01  0.4761554E+00  0.6413936E+00  0.5344622E+00  0.8195412E+00  0.7203811E+00  0.1335863E+01  0.9526802E+00  0.1559013E+01  0.7970456E+00  0.9977310E+00  0.7242982E+00  0.1365590E+01  0.8926013E+00  0.1070707E+01  0.9588889E+00  0.1561017E+01  0.1021570E+01  0.1604990E+01  0.7984361E+00  0.1017045E+01  0.5126679E+00  0.2289718E+01  0.8168231E+00  0.1166792E+01  0.7710512E+00  0.1399200E+01  0.5748916E+00  0.1705481E+01  0.6929983E+00  0.1847771E+01  0.5825256E+00  0.1226241E+01  0.4452350E+00  0.1504777E+01  0.8582438E+00  0.1474151E+01  0.3662422E+00  0.1370554E+01  0.1007439E+01  0.2232204E+01  0.7321197E+00  0.1364927E+01  0.6552398E+00  0.8659567E+00  0.7770699E+00  0.8186713E+00  0.1351124E+01  0.1514960E+01  0.1498656E+01  0.1597706E+01  0.1329548E+01  0.1058288E+01  0.1236161E+01  0.1453480E+01  0.1294822E+01  0.1052748E+01  0.1436607E+01  0.1556600E+01  0.1455106E+01  0.1572242E+01  0.8602194E+00  0.8586984E+00  0.5966824E+00  0.1234308E+01  0.4547307E+00  0.1078588E+01  0.9306988E+00  0.1521598E+01  0.3425898E+00  0.6671981E+00  0.5938896E+00  0.1224521E+01  0.9306074E+00  0.1077416E+01  0.6758630E+00  0.1307189E+01  0.9323774E+00  0.1531464E+01  0.8008611E+00  0.9899955E+00  0.1989573E+00  0.1418945E+01  0.2078981E+00  0.1038957E+01  0.2235485E+00  0.7536895E+00  0.1713852E+00  0.9369643E+00  0.4003344E+00  0.1008291E+01  0.4441160E+00  0.1475950E+01  0.4433723E-01  0.4921080E+00  0.2762657E+00  0.8261420E+00  0.2317457E+00  0.1533962E+01  0.3364384E+00  0.9171832E+00  0.1531307E+00  0.8777378E+00  0.5437743E+00  0.1173106E+01  0.2246685E+00  0.1072837E+01  0.1229534E-01  0.2515678E+00  0.3004826E+00  0.8700414E+00  0.2082694E+00  0.7446203E+00  0.2090186E+00  0.7346637E+00  0.3375593E+00  0.6523056E+00  0.3226536E+00  0.8973030E+00  0.1928085E+00  0.6896359E+00  0.1369184E+00  0.4242313E+00  0.9985141E-01  0.1017740E+01  0.3345766E+00  0.9183881E+00  0.1736203E+00  0.9386305E+00  0.2000742E+00  0.1005823E+01  0.1682197E+00  0.6547782E+00  0.4567817E+00  0.1073023E+01  0.6697108E+00  0.1300915E+01  0.1883352E+00  0.6866906E+00  0.3478963E+00  0.6736965E+00  0.4277215E+00  0.2064312E+01  0.3271194E+00  0.1315565E+01  0.2820424E+00  0.8559384E+00  0.4851006E+00  0.2184130E+01  0.1343160E+00  0.5912687E+00  0.2138636E+00  0.7371945E+00
  0.4169998E+01  0.4886081E+00  0.6407895E+00  0.5825310E+00  0.8512354E+00  0.7067491E+00  0.1333939E+01  0.9834648E+00  0.1578597E+01  0.7757910E+00  0.9709010E+00  0.7486106E+00  0.1363979E+01  0.9062526E+00  0.1067965E+01  0.1026788E+01  0.1589507E+01  0.1027573E+01  0.1610993E+01  0.8350989E+00  0.1032445E+01  0.5552618E+00  0.2371336E+01  0.8555351E+00  0.1194656E+01  0.7399830E+00  0.1367486E+01  0.6364224E+00  0.1754429E+01  0.7565100E+00  0.1911063E+01  0.6285304E+00  0.1271222E+01  0.4652906E+00  0.1516143E+01  0.8347341E+00  0.1441745E+01  0.4035932E+00  0.1424036E+01  0.1014317E+01  0.2230990E+01  0.7276796E+00  0.1357486E+01  0.6604559E+00  0.8660878E+00  0.8003985E+00  0.8174216E+00  0.1322538E+01  0.1500011E+01  0.1514030E+01  0.1603326E+01  0.1332994E+01  0.1052465E+01  0.1264184E+01  0.1478601E+01  0.1271698E+01  0.1033812E+01  0.1501658E+01  0.1605281E+01  0.1475569E+01  0.1561107E+01  0.8463632E+00  0.8474032E+00  0.5903360E+00  0.1227051E+01  0.4404990E+00  0.1075943E+01  0.9408597E+00  0.1541362E+01  0.3561268E+00  0.6742203E+00  0.6024523E+00  0.1227207E+01  0.9553670E+00  0.1083704E+01  0.7146403E+00  0.1356346E+01  0.9270916E+00  0.1515342E+01  0.8113187E+00  0.1005771E+01  0.2078566E+00  0.1439064E+01  0.2148346E+00  0.1039269E+01  0.2275013E+00  0.7572466E+00  0.1582757E+00  0.8956785E+00  0.4298512E+00  0.1022912E+01  0.4351751E+00  0.1453774E+01  0.4774087E-01  0.5017149E+00  0.2746944E+00  0.8206385E+00  0.3048053E+00  0.1747068E+01  0.3433693E+00  0.9287505E+00  0.1806802E+00  0.9551705E+00  0.5541629E+00  0.1178023E+01  0.2471462E+00  0.1117154E+01  0.1579129E-01  0.2829417E+00  0.3264751E+00  0.9064231E+00  0.1979404E+00  0.7212212E+00  0.2073069E+00  0.7227951E+00  0.3428161E+00  0.6490572E+00  0.3321686E+00  0.9056456E+00  0.1819650E+00  0.6702184E+00  0.1445042E+00  0.4306816E+00  0.1013591E+00  0.1010277E+01  0.3272090E+00  0.9123191E+00  0.1615829E+00  0.8919757E+00  0.1847194E+00  0.9573232E+00  0.1626847E+00  0.6400146E+00  0.4581282E+00  0.1076862E+01  0.6771880E+00  0.1302530E+01  0.2100607E+00  0.7223285E+00  0.3682477E+00  0.6918930E+00  0.4715354E+00  0.2159439E+01  0.3176605E+00  0.1298614E+01  0.2994850E+00  0.8623919E+00  0.4002871E+00  0.1977688E+01  0.1406509E+00  0.5931827E+00  0.2036367E+00  0.7199614E+00
  0.4199998E+01  0.4835887E+00  0.6273857E+00  0.5969550E+00  0.8513535E+00  0.7109926E+00  0.1307124E+01  0.9685611E+00  0.1563452E+01  0.7856512E+00  0.9772224E+00  0.7337951E+00  0.1343579E+01  0.8977848E+00  0.1042533E+01  0.1038965E+01  0.1589271E+01  0.1042913E+01  0.1584299E+01  0.8614940E+00  0.1036342E+01  0.5871755E+00  0.2406082E+01  0.8953697E+00  0.1208870E+01  0.7137018E+00  0.1313060E+01  0.6751505E+00  0.1782003E+01  0.7298195E+00  0.1872733E+01  0.6132430E+00  0.1228982E+01  0.4340507E+00  0.1465324E+01  0.8109054E+00  0.1413980E+01  0.3888009E+00  0.1390088E+01  0.1072623E+01  0.2277033E+01  0.7012148E+00  0.1328874E+01  0.6793758E+00  0.8722146E+00  0.7739203E+00  0.7979284E+00  0.1326389E+01  0.1483731E+01  0.1554896E+01  0.1627035E+01  0.1345744E+01  0.1053210E+01  0.1297711E+01  0.1495302E+01  0.1276584E+01  0.1020640E+01  0.1499736E+01  0.1580880E+01  0.1519285E+01  0.1585760E+01  0.8368425E+00  0.8415900E+00  0.5891724E+00  0.1207164E+01  0.4340537E+00  0.1045881E+01  0.9368790E+00  0.1510828E+01  0.3709699E+00  0.6742200E+00  0.6277232E+00  0.1226844E+01  0.9396910E+00  0.1072109E+01  0.7098999E+00  0.1314285E+01  0.9200541E+00  0.1478735E+01  0.8200461E+00  0.9936444E+00  0.2302403E+00  0.1501803E+01  0.2592018E+00  0.1124678E+01  0.2228147E+00  0.7383509E+00  0.1574740E+00  0.8806331E+00  0.4177573E+00  0.1008435E+01  0.4467193E+00  0.1477033E+01  0.5756070E-01  0.5408341E+00  0.2722339E+00  0.8135053E+00  0.3323258E+00  0.1806995E+01  0.3518733E+00  0.9345593E+00  0.1734032E+00  0.9239687E+00  0.5873619E+00  0.1212911E+01  0.2599236E+00  0.1134071E+01  0.1665273E-01  0.2884486E+00  0.3556745E+00  0.9333680E+00  0.2199212E+00  0.7525948E+00  0.2135865E+00  0.7271618E+00  0.3388439E+00  0.6462263E+00  0.3442706E+00  0.9083945E+00  0.1871614E+00  0.6792021E+00  0.1477009E+00  0.4351798E+00  0.1006397E+00  0.9994552E+00  0.3679834E+00  0.9440913E+00  0.1480622E+00  0.8551160E+00  0.1686980E+00  0.9139854E+00  0.1811857E+00  0.6649767E+00  0.4693485E+00  0.1067031E+01  0.7051986E+00  0.1303277E+01  0.2253545E+00  0.7375757E+00  0.3873494E+00  0.6978204E+00  0.4242753E+00  0.2039876E+01  0.3142245E+00  0.1266316E+01  0.2943139E+00  0.8560165E+00  0.3924188E+00  0.1944389E+01  0.1390119E+00  0.5923600E+00  0.2106936E+00  0.7217513E+00
  0.4229999E+01  0.5082146E+00  0.6449749E+00  0.6447219E+00  0.8831776E+00  0.7203887E+00  0.1322771E+01  0.1020353E+01  0.1597454E+01  0.7835650E+00  0.9633789E+00  0.7300233E+00  0.1333184E+01  0.9318473E+00  0.1067055E+01  0.1093183E+01  0.1610508E+01  0.1070646E+01  0.1590412E+01  0.9032139E+00  0.1044941E+01  0.6345544E+00  0.2491658E+01  0.9169789E+00  0.1207731E+01  0.7441186E+00  0.1317476E+01  0.7312674E+00  0.1836350E+01  0.7230648E+00  0.1858189E+01  0.6495426E+00  0.1248946E+01  0.4286251E+00  0.1435931E+01  0.8024786E+00  0.1400938E+01  0.4222005E+00  0.1430344E+01  0.1018233E+01  0.2197290E+01  0.7144945E+00  0.1326146E+01  0.7118816E+00  0.8782876E+00  0.7661255E+00  0.7874718E+00  0.1305893E+01  0.1471548E+01  0.1563522E+01  0.1591446E+01  0.1355552E+01  0.1060929E+01  0.1322158E+01  0.1474791E+01  0.1273063E+01  0.9930497E+00  0.1519506E+01  0.1579210E+01  0.1483662E+01  0.1554905E+01  0.8315596E+00  0.8380629E+00  0.5588930E+00  0.1168718E+01  0.4329096E+00  0.1021193E+01  0.9432654E+00  0.1521876E+01  0.3996263E+00  0.7016889E+00  0.6118891E+00  0.1216505E+01  0.9603091E+00  0.1074980E+01  0.7112870E+00  0.1305446E+01  0.9222131E+00  0.1483616E+01  0.8307529E+00  0.9898937E+00  0.2362626E+00  0.1509824E+01  0.2616036E+00  0.1122390E+01  0.2196662E+00  0.7273027E+00  0.1366895E+00  0.8169827E+00  0.4227451E+00  0.1013154E+01  0.4150692E+00  0.1400099E+01  0.6245638E-01  0.5678200E+00  0.2632089E+00  0.7907204E+00  0.3868688E+00  0.1942466E+01  0.3597492E+00  0.9221724E+00  0.1655994E+00  0.8933328E+00  0.6177794E+00  0.1229866E+01  0.2822998E+00  0.1166846E+01  0.2426906E-01  0.3454702E+00  0.4098946E+00  0.9933749E+00  0.2269845E+00  0.7516300E+00  0.2353722E+00  0.7639073E+00  0.3359236E+00  0.6451379E+00  0.3465450E+00  0.9162094E+00  0.1846945E+00  0.6744696E+00  0.1456098E+00  0.4243789E+00  0.1413291E+00  0.1173454E+01  0.3938304E+00  0.9834336E+00  0.1416878E+00  0.8247296E+00  0.1834420E+00  0.9492714E+00  0.1857643E+00  0.6735244E+00  0.4525410E+00  0.1048620E+01  0.7166357E+00  0.1306913E+01  0.2218066E+00  0.7308853E+00  0.4057860E+00  0.7178482E+00  0.4603886E+00  0.2096480E+01  0.2958654E+00  0.1212422E+01  0.2901512E+00  0.8449566E+00  0.3697399E+00  0.1875627E+01  0.1347276E+00  0.5765527E+00  0.2064687E+00  0.7122198E+00
  0.4259999E+01  0.4964518E+00  0.6308951E+00  0.6991985E+00  0.9100677E+00  0.7500392E+00  0.1332297E+01  0.1035085E+01  0.1603686E+01  0.7941129E+00  0.9696216E+00  0.7340268E+00  0.1317488E+01  0.9368913E+00  0.1059409E+01  0.1145016E+01  0.1653531E+01  0.1057409E+01  0.1577442E+01  0.9545754E+00  0.1081949E+01  0.7016600E+00  0.2578332E+01  0.9646422E+00  0.1224332E+01  0.6995457E+00  0.1278042E+01  0.7189022E+00  0.1839594E+01  0.7488121E+00  0.1861538E+01  0.6576729E+00  0.1253103E+01  0.3800391E+00  0.1341693E+01  0.7778418E+00  0.1372680E+01  0.4008004E+00  0.1379232E+01  0.1071813E+01  0.2241445E+01  0.6946224E+00  0.1302643E+01  0.7254297E+00  0.8739640E+00  0.7631254E+00  0.7768797E+00  0.1265818E+01  0.1428879E+01  0.1609124E+01  0.1623353E+01  0.1388460E+01  0.1047912E+01  0.1345850E+01  0.1483372E+01  0.1245172E+01  0.9960313E+00  0.1538026E+01  0.1581066E+01  0.1476539E+01  0.1526146E+01  0.8422925E+00  0.8295823E+00  0.5587931E+00  0.1156767E+01  0.4372186E+00  0.1022111E+01  0.9557174E+00  0.1518343E+01  0.4239284E+00  0.7152824E+00  0.6418378E+00  0.1226154E+01  0.1011931E+01  0.1106260E+01  0.7208321E+00  0.1297478E+01  0.8804166E+00  0.1443633E+01  0.8505039E+00  0.9956447E+00  0.2603926E+00  0.1571619E+01  0.2808011E+00  0.1162388E+01  0.2283730E+00  0.7309381E+00  0.1484952E+00  0.8437030E+00  0.4231372E+00  0.1005253E+01  0.4057216E+00  0.1372758E+01  0.7811978E-01  0.6175843E+00  0.2519518E+00  0.7730057E+00  0.5200831E+00  0.2218483E+01  0.3722912E+00  0.9371303E+00  0.1959983E+00  0.9609966E+00  0.6545053E+00  0.1242760E+01  0.3181048E+00  0.1247040E+01  0.2639108E-01  0.3624032E+00  0.4241983E+00  0.9962472E+00  0.2424508E+00  0.7721639E+00  0.2406903E+00  0.7715945E+00  0.3501253E+00  0.6445157E+00  0.3596279E+00  0.9278512E+00  0.1850868E+00  0.6645097E+00  0.1576510E+00  0.4384899E+00  0.1477934E+00  0.1190995E+01  0.4192677E+00  0.1003025E+01  0.1407539E+00  0.8203170E+00  0.1854431E+00  0.9505860E+00  0.1872029E+00  0.6716182E+00  0.4486504E+00  0.1046485E+01  0.7171415E+00  0.1304202E+01  0.2570552E+00  0.7754798E+00  0.4412634E+00  0.7360306E+00  0.4384474E+00  0.2057143E+01  0.2839737E+00  0.1190058E+01  0.2892494E+00  0.8289103E+00  0.3392164E+00  0.1786321E+01  0.1252751E+00  0.5568675E+00  0.2012753E+00  0.6921240E+00
  0.4289999E+01  0.5370077E+00  0.6502079E+00  0.7382870E+00  0.9260633E+00  0.7612784E+00  0.1349584E+01  0.1022202E+01  0.1587329E+01  0.8039538E+00  0.9767518E+00  0.7565898E+00  0.1344910E+01  0.9924388E+00  0.1081936E+01  0.1193472E+01  0.1659875E+01  0.1110715E+01  0.1595814E+01  0.1009978E+01  0.1092043E+01  0.7592093E+00  0.2670708E+01  0.9913365E+00  0.1248314E+01  0.7338641E+00  0.1301500E+01  0.7116585E+00  0.1801802E+01  0.7671765E+00  0.1898581E+01  0.6823393E+00  0.1273347E+01  0.4101338E+00  0.1396115E+01  0.7812232E+00  0.1358982E+01  0.4260904E+00  0.1409235E+01  0.1041625E+01  0.2186395E+01  0.6762637E+00  0.1265202E+01  0.7513273E+00  0.8923621E+00  0.7658990E+00  0.7755502E+00  0.1271233E+01  0.1421862E+01  0.1622938E+01  0.1626923E+01  0.1397224E+01  0.1051283E+01  0.1372324E+01  0.1480492E+01  0.1260336E+01  0.9947190E+00  0.1557046E+01  0.1559157E+01  0.1450142E+01  0.1504822E+01  0.8241335E+00  0.8130879E+00  0.5546448E+00  0.1148561E+01  0.4437862E+00  0.1026409E+01  0.9687675E+00  0.1507762E+01  0.4674734E+00  0.7365199E+00  0.6597865E+00  0.1236896E+01  0.1006678E+01  0.1087842E+01  0.7496554E+00  0.1324506E+01  0.8894826E+00  0.1447220E+01  0.8429847E+00  0.9895973E+00  0.2602342E+00  0.1568378E+01  0.3049926E+00  0.1198260E+01  0.2270996E+00  0.7227520E+00  0.1342824E+00  0.7961512E+00  0.4297332E+00  0.1004284E+01  0.3615551E+00  0.1292220E+01  0.8223473E-01  0.6285259E+00  0.2506930E+00  0.7726306E+00  0.5315699E+00  0.2241832E+01  0.3646749E+00  0.9232304E+00  0.1887553E+00  0.9511720E+00  0.6642998E+00  0.1240226E+01  0.3219973E+00  0.1237174E+01  0.4059594E-01  0.4397914E+00  0.4394519E+00  0.1026817E+01  0.2397650E+00  0.7589826E+00  0.2506930E+00  0.7928678E+00  0.3512272E+00  0.6434307E+00  0.3527036E+00  0.9044364E+00  0.1797361E+00  0.6502740E+00  0.1617767E+00  0.4366592E+00  0.1707159E+00  0.1295448E+01  0.4189815E+00  0.9942703E+00  0.1273436E+00  0.7761022E+00  0.1575272E+00  0.8633797E+00  0.1953499E+00  0.6864223E+00  0.4680750E+00  0.1052186E+01  0.7170313E+00  0.1306268E+01  0.2725525E+00  0.8008601E+00  0.4692871E+00  0.7579029E+00  0.4621757E+00  0.2075531E+01  0.2591950E+00  0.1111298E+01  0.2874721E+00  0.8254504E+00  0.3039531E+00  0.1681897E+01  0.1195347E+00  0.5350059E+00  0.2094022E+00  0.7059882E+00
  0.4319999E+01  0.5616323E+00  0.6545547E+00  0.7655429E+00  0.9295167E+00  0.7652853E+00  0.1362270E+01  0.1084202E+01  0.1612087E+01  0.7995009E+00  0.9599102E+00  0.7211421E+00  0.1304552E+01  0.1030745E+01  0.1080797E+01  0.1204814E+01  0.1682452E+01  0.1121161E+01  0.1594817E+01  0.1092983E+01  0.1132405E+01  0.8602490E+00  0.2836911E+01  0.1018331E+01  0.1240214E+01  0.6978742E+00  0.1271995E+01  0.7134438E+00  0.1814691E+01  0.7514274E+00  0.1873915E+01  0.6953121E+00  0.1261083E+01  0.3726280E+00  0.1324169E+01  0.7993374E+00  0.1360144E+01  0.4800767E+00  0.1494068E+01  0.1038889E+01  0.2184241E+01  0.6732396E+00  0.1252958E+01  0.7654957E+00  0.9081594E+00  0.7540414E+00  0.7591459E+00  0.1274620E+01  0.1419240E+01  0.1600143E+01  0.1580494E+01  0.1421232E+01  0.1046325E+01  0.1401023E+01  0.1488814E+01  0.1233311E+01  0.9631725E+00  0.1601744E+01  0.1588458E+01  0.1446297E+01  0.1494688E+01  0.8121107E+00  0.8008178E+00  0.5753706E+00  0.1173350E+01  0.4508177E+00  0.1036398E+01  0.1019511E+01  0.1533215E+01  0.4838438E+00  0.7527779E+00  0.6605780E+00  0.1233333E+01  0.1027739E+01  0.1091211E+01  0.7428691E+00  0.1306199E+01  0.8525426E+00  0.1412528E+01  0.8777708E+00  0.1006851E+01  0.2840075E+00  0.1627813E+01  0.3329425E+00  0.1240183E+01  0.2275518E+00  0.7175693E+00  0.1642466E+00  0.8816124E+00  0.4054800E+00  0.9685776E+00  0.3572335E+00  0.1279243E+01  0.1043629E+00  0.7023979E+00  0.2415773E+00  0.7490177E+00  0.5550163E+00  0.2271458E+01  0.3820434E+00  0.9367962E+00  0.2008588E+00  0.9781346E+00  0.6814499E+00  0.1241964E+01  0.3315715E+00  0.1263771E+01  0.3832496E-01  0.4244147E+00  0.4775149E+00  0.1050110E+01  0.2583452E+00  0.7795936E+00  0.2432891E+00  0.7666522E+00  0.3876040E+00  0.6726234E+00  0.3464580E+00  0.8879041E+00  0.1710901E+00  0.6359686E+00  0.1714315E+00  0.4447590E+00  0.1861454E+00  0.1320037E+01  0.4420967E+00  0.1022223E+01  0.1115454E+00  0.7206786E+00  0.1560357E+00  0.8664208E+00  0.1933311E+00  0.6767294E+00  0.4542408E+00  0.1027023E+01  0.7206331E+00  0.1290246E+01  0.2850406E+00  0.8027045E+00  0.4917130E+00  0.7678527E+00  0.4345663E+00  0.2001864E+01  0.2480786E+00  0.1088739E+01  0.2771672E+00  0.7968585E+00  0.2648457E+00  0.1562015E+01  0.1250644E+00  0.5493155E+00  0.2118055E+00  0.7007192E+00
  0.4349999E+01  0.5702750E+00  0.6549488E+00  0.8167707E+00  0.9552410E+00  0.7741630E+00  0.1341690E+01  0.1089549E+01  0.1614898E+01  0.7981229E+00  0.9653128E+00  0.7272595E+00  0.1298851E+01  0.1067797E+01  0.1096538E+01  0.1243587E+01  0.1697726E+01  0.1135448E+01  0.1587914E+01  0.1159428E+01  0.1156612E+01  0.9584063E+00  0.2953072E+01  0.1013735E+01  0.1240351E+01  0.6752848E+00  0.1238306E+01  0.7016082E+00  0.1784379E+01  0.7599869E+00  0.1867685E+01  0.6973886E+00  0.1267927E+01  0.3725719E+00  0.1326719E+01  0.7923890E+00  0.1361551E+01  0.4876500E+00  0.1494499E+01  0.9675373E+00  0.2069438E+01  0.7007634E+00  0.1263973E+01  0.7887866E+00  0.9067629E+00  0.7634791E+00  0.7648841E+00  0.1264717E+01  0.1391693E+01  0.1652476E+01  0.1617382E+01  0.1402083E+01  0.1038493E+01  0.1422719E+01  0.1486920E+01  0.1221593E+01  0.9677820E+00  0.1588701E+01  0.1541860E+01  0.1431452E+01  0.1484261E+01  0.8070733E+00  0.7836197E+00  0.5731979E+00  0.1158420E+01  0.4549125E+00  0.1032767E+01  0.9923384E+00  0.1499519E+01  0.5489809E+00  0.7960885E+00  0.6754563E+00  0.1239672E+01  0.1049138E+01  0.1088153E+01  0.7635325E+00  0.1306355E+01  0.8261290E+00  0.1374986E+01  0.8638448E+00  0.9960261E+00  0.2780809E+00  0.1595925E+01  0.3212771E+00  0.1207542E+01  0.2335351E+00  0.7174983E+00  0.1923604E+00  0.9435498E+00  0.4184639E+00  0.9876251E+00  0.3101371E+00  0.1182061E+01  0.1093425E+00  0.7108795E+00  0.2483789E+00  0.7575518E+00  0.6391744E+00  0.2417288E+01  0.3649797E+00  0.9136397E+00  0.2115966E+00  0.9956506E+00  0.7277629E+00  0.1291978E+01  0.3337609E+00  0.1233250E+01  0.5669559E-01  0.5146806E+00  0.4699356E+00  0.1038837E+01  0.2659288E+00  0.7954121E+00  0.2625561E+00  0.7895720E+00  0.3969541E+00  0.6780618E+00  0.3359523E+00  0.8823842E+00  0.1714397E+00  0.6233378E+00  0.1850183E+00  0.4660689E+00  0.1883090E+00  0.1322811E+01  0.4722955E+00  0.1040753E+01  0.1113667E+00  0.7171871E+00  0.1380263E+00  0.7991432E+00  0.1834155E+00  0.6608598E+00  0.4576120E+00  0.1024625E+01  0.7189860E+00  0.1276981E+01  0.3268476E+00  0.8646266E+00  0.5233405E+00  0.7797650E+00  0.4130677E+00  0.1937363E+01  0.2578333E+00  0.1111841E+01  0.2853349E+00  0.8008123E+00  0.2591789E+00  0.1534730E+01  0.1393772E+00  0.5688596E+00  0.2250953E+00  0.7130387E+00
  0.4380000E+01  0.6198539E+00  0.6734226E+00  0.8232588E+00  0.9544488E+00  0.7968826E+00  0.1346766E+01  0.1098637E+01  0.1599934E+01  0.7991396E+00  0.9584593E+00  0.7712533E+00  0.1347959E+01  0.1116580E+01  0.1115548E+01  0.1253258E+01  0.1676742E+01  0.1127249E+01  0.1576474E+01  0.1232589E+01  0.1159714E+01  0.1069162E+01  0.3046057E+01  0.1031258E+01  0.1245328E+01  0.6815451E+00  0.1232792E+01  0.7333050E+00  0.1799556E+01  0.8062029E+00  0.1903050E+01  0.7214906E+00  0.1276775E+01  0.3744770E+00  0.1304884E+01  0.8379939E+00  0.1377432E+01  0.5299225E+00  0.1544623E+01  0.9892727E+00  0.2105791E+01  0.7078484E+00  0.1256353E+01  0.8070898E+00  0.9065423E+00  0.7758568E+00  0.7534621E+00  0.1264676E+01  0.1383888E+01  0.1650460E+01  0.1583739E+01  0.1407954E+01  0.1044435E+01  0.1402448E+01  0.1455122E+01  0.1215404E+01  0.9620758E+00  0.1623225E+01  0.1563786E+01  0.1365961E+01  0.1441947E+01  0.8245710E+00  0.7959075E+00  0.5790222E+00  0.1159479E+01  0.4576925E+00  0.1024752E+01  0.1035905E+01  0.1506790E+01  0.5835987E+00  0.8231409E+00  0.6862077E+00  0.1233329E+01  0.1074774E+01  0.1114457E+01  0.7534459E+00  0.1291345E+01  0.8298407E+00  0.1371310E+01  0.8935019E+00  0.9954374E+00  0.2556428E+00  0.1533917E+01  0.3491813E+00  0.1250728E+01  0.2191934E+00  0.6934851E+00  0.1774165E+00  0.8970761E+00  0.4159158E+00  0.9765313E+00  0.2902554E+00  0.1141397E+01  0.1228257E+00  0.7505837E+00  0.2408304E+00  0.7390227E+00  0.7336401E+00  0.2558201E+01  0.3804702E+00  0.9349106E+00  0.2070434E+00  0.9675166E+00  0.7179943E+00  0.1264796E+01  0.3468451E+00  0.1250871E+01  0.6091508E-01  0.5292900E+00  0.4931419E+00  0.1057471E+01  0.2684577E+00  0.7871088E+00  0.2569753E+00  0.7740250E+00  0.4171666E+00  0.6915000E+00  0.3428510E+00  0.8823354E+00  0.1812472E+00  0.6452370E+00  0.1874885E+00  0.4643472E+00  0.1983888E+00  0.1346887E+01  0.5122780E+00  0.1081997E+01  0.1165032E+00  0.7234964E+00  0.1341443E+00  0.7846699E+00  0.1972263E+00  0.6749453E+00  0.4533651E+00  0.1029325E+01  0.7234858E+00  0.1264530E+01  0.3345328E+00  0.8631537E+00  0.5448996E+00  0.7936227E+00  0.3981082E+00  0.1880469E+01  0.2186912E+00  0.1000090E+01  0.2759463E+00  0.7925469E+00  0.1883998E+00  0.1304449E+01  0.1494552E+00  0.5881395E+00  0.2245203E+00  0.7093025E+00
  0.4410000E+01  0.6152296E+00  0.6701868E+00  0.8585659E+00  0.9719593E+00  0.8208904E+00  0.1362413E+01  0.1095201E+01  0.1576070E+01  0.8067644E+00  0.9458372E+00  0.7844395E+00  0.1340382E+01  0.1171162E+01  0.1131904E+01  0.1278095E+01  0.1702806E+01  0.1147287E+01  0.1586013E+01  0.1269718E+01  0.1178579E+01  0.1073716E+01  0.3040510E+01  0.1063271E+01  0.1255266E+01  0.6363561E+00  0.1180449E+01  0.7332155E+00  0.1802867E+01  0.8264683E+00  0.1936456E+01  0.7225432E+00  0.1259521E+01  0.3162100E+00  0.1203454E+01  0.7952721E+00  0.1349764E+01  0.5706797E+00  0.1584653E+01  0.9788190E+00  0.2075534E+01  0.7210640E+00  0.1264132E+01  0.8126491E+00  0.9026343E+00  0.7699370E+00  0.7669634E+00  0.1242070E+01  0.1354642E+01  0.1667840E+01  0.1572998E+01  0.1375706E+01  0.1019933E+01  0.1423224E+01  0.1469830E+01  0.1228243E+01  0.9615623E+00  0.1621466E+01  0.1547760E+01  0.1330936E+01  0.1412379E+01  0.8156874E+00  0.7869529E+00  0.5782343E+00  0.1137421E+01  0.4619939E+00  0.1008746E+01  0.1077014E+01  0.1534745E+01  0.6233774E+00  0.8345467E+00  0.6952863E+00  0.1234926E+01  0.1088102E+01  0.1102089E+01  0.7829601E+00  0.1317004E+01  0.8238398E+00  0.1348148E+01  0.8905004E+00  0.9958626E+00  0.2771341E+00  0.1578401E+01  0.3523208E+00  0.1251984E+01  0.2250902E+00  0.7022625E+00  0.2124442E+00  0.9750788E+00  0.4094599E+00  0.9556579E+00  0.2928962E+00  0.1129553E+01  0.1411948E+00  0.7999974E+00  0.2423298E+00  0.7383875E+00  0.7676991E+00  0.2582012E+01  0.3735019E+00  0.9296244E+00  0.2134286E+00  0.9786631E+00  0.7253411E+00  0.1263684E+01  0.3493658E+00  0.1258190E+01  0.8471751E-01  0.6172603E+00  0.5071399E+00  0.1066623E+01  0.2830427E+00  0.7992404E+00  0.2589063E+00  0.7716905E+00  0.4377812E+00  0.6993353E+00  0.3314728E+00  0.8585212E+00  0.1845365E+00  0.6439003E+00  0.2125266E+00  0.4928443E+00  0.1865058E+00  0.1288942E+01  0.5061552E+00  0.1070542E+01  0.1050740E+00  0.6853642E+00  0.1090133E+00  0.7019756E+00  0.1970139E+00  0.6664712E+00  0.4654451E+00  0.1029697E+01  0.7236930E+00  0.1262892E+01  0.3674269E+00  0.9091299E+00  0.5574657E+00  0.7938027E+00  0.3835157E+00  0.1834319E+01  0.2124462E+00  0.9765913E+00  0.2784453E+00  0.7862762E+00  0.1983269E+00  0.1332731E+01  0.1403715E+00  0.5718876E+00  0.2449511E+00  0.7420624E+00
  0.4440000E+01  0.6421363E+00  0.6871433E+00  0.8740471E+00  0.9736720E+00  0.8414121E+00  0.1356076E+01  0.1143661E+01  0.1605342E+01  0.8287858E+00  0.9573805E+00  0.8095042E+00  0.1353667E+01  0.1214283E+01  0.1148033E+01  0.1289740E+01  0.1710303E+01  0.1141217E+01  0.1568533E+01  0.1272018E+01  0.1169567E+01  0.1179124E+01  0.3184548E+01  0.1044792E+01  0.1241668E+01  0.6190366E+00  0.1166429E+01  0.7398598E+00  0.1782792E+01  0.8710521E+00  0.1975849E+01  0.7077852E+00  0.1236582E+01  0.3566483E+00  0.1276546E+01  0.8333083E+00  0.1361293E+01  0.6086617E+00  0.1637806E+01  0.9831347E+00  0.2074545E+01  0.7563747E+00  0.1294837E+01  0.8466120E+00  0.9135476E+00  0.7663126E+00  0.7494429E+00  0.1260540E+01  0.1365664E+01  0.1634496E+01  0.1532809E+01  0.1373906E+01  0.9996608E+00  0.1423774E+01  0.1453256E+01  0.1226445E+01  0.9504161E+00  0.1613311E+01  0.1537224E+01  0.1279665E+01  0.1368318E+01  0.8208402E+00  0.7791188E+00  0.6025041E+00  0.1157902E+01  0.4624100E+00  0.1007916E+01  0.1065715E+01  0.1537575E+01  0.6586343E+00  0.8502651E+00  0.7084349E+00  0.1230601E+01  0.1080511E+01  0.1102423E+01  0.7382395E+00  0.1281448E+01  0.8525848E+00  0.1355007E+01  0.9134825E+00  0.9902607E+00  0.3064401E+00  0.1664833E+01  0.3537320E+00  0.1248006E+01  0.2469963E+00  0.7290305E+00  0.2419750E+00  0.1030400E+01  0.4136584E+00  0.9720379E+00  0.2912139E+00  0.1120879E+01  0.1720072E+00  0.8714642E+00  0.2429473E+00  0.7454083E+00  0.8117744E+00  0.2658173E+01  0.3833762E+00  0.9252114E+00  0.2251312E+00  0.1004271E+01  0.7281938E+00  0.1268322E+01  0.3530809E+00  0.1257498E+01  0.9556162E-01  0.6521800E+00  0.5019299E+00  0.1056270E+01  0.2955891E+00  0.8100899E+00  0.2615773E+00  0.7639753E+00  0.4330957E+00  0.7018978E+00  0.3718717E+00  0.8991061E+00  0.1990591E+00  0.6596786E+00  0.2262647E+00  0.5021277E+00  0.2131469E+00  0.1383234E+01  0.5471153E+00  0.1096848E+01  0.1311916E+00  0.7596679E+00  0.1130520E+00  0.7133438E+00  0.2097473E+00  0.6961078E+00  0.4792587E+00  0.1029728E+01  0.7364547E+00  0.1273160E+01  0.3911507E+00  0.9278356E+00  0.5777290E+00  0.8071098E+00  0.3660409E+00  0.1791208E+01  0.2011631E+00  0.9454480E+00  0.2921864E+00  0.8084043E+00  0.1541910E+00  0.1166056E+01  0.1548421E+00  0.5978780E+00  0.2410055E+00  0.7177442E+00
  0.4470000E+01  0.6661980E+00  0.6962336E+00  0.8820904E+00  0.9728760E+00  0.8395854E+00  0.1349832E+01  0.1110799E+01  0.1569810E+01  0.8451774E+00  0.9607704E+00  0.8275978E+00  0.1351076E+01  0.1249598E+01  0.1153318E+01  0.1251688E+01  0.1648873E+01  0.1117321E+01  0.1547472E+01  0.1263379E+01  0.1149825E+01  0.1229840E+01  0.3216603E+01  0.1047507E+01  0.1233418E+01  0.6435109E+00  0.1171899E+01  0.7763067E+00  0.1810291E+01  0.9453691E+00  0.2016996E+01  0.7448256E+00  0.1253045E+01  0.3256713E+00  0.1199984E+01  0.8528408E+00  0.1376459E+01  0.6305668E+00  0.1648790E+01  0.9587966E+00  0.2025344E+01  0.7700697E+00  0.1285073E+01  0.8688113E+00  0.9366146E+00  0.7735355E+00  0.7414949E+00  0.1293565E+01  0.1366830E+01  0.1622170E+01  0.1525816E+01  0.1368331E+01  0.9864326E+00  0.1438136E+01  0.1457606E+01  0.1214947E+01  0.9442481E+00  0.1629764E+01  0.1532918E+01  0.1239928E+01  0.1348916E+01  0.8321286E+00  0.7898691E+00  0.5985999E+00  0.1135555E+01  0.4715650E+00  0.1016182E+01  0.1066003E+01  0.1514195E+01  0.6975976E+00  0.8760939E+00  0.6938459E+00  0.1223095E+01  0.1078321E+01  0.1085336E+01  0.7202085E+00  0.1247909E+01  0.8375081E+00  0.1339498E+01  0.9068581E+00  0.9959103E+00  0.2940308E+00  0.1603975E+01  0.3736090E+00  0.1264436E+01  0.2497659E+00  0.7337680E+00  0.2460876E+00  0.1025306E+01  0.4084462E+00  0.9466642E+00  0.2783668E+00  0.1095365E+01  0.2144517E+00  0.9665418E+00  0.2475269E+00  0.7335618E+00  0.8616430E+00  0.2723282E+01  0.4127666E+00  0.9513029E+00  0.2160471E+00  0.9712824E+00  0.7127020E+00  0.1241631E+01  0.3656200E+00  0.1253821E+01  0.1080241E+00  0.6870851E+00  0.5137540E+00  0.1066822E+01  0.3088904E+00  0.8138735E+00  0.2657448E+00  0.7774546E+00  0.4381711E+00  0.6897926E+00  0.3582708E+00  0.8794152E+00  0.2079022E+00  0.6719295E+00  0.2565573E+00  0.5365508E+00  0.2198849E+00  0.1381752E+01  0.5444373E+00  0.1095362E+01  0.1316691E+00  0.7594381E+00  0.1016315E+00  0.6650505E+00  0.2122137E+00  0.6926317E+00  0.4805180E+00  0.1020277E+01  0.6809054E+00  0.1206753E+01  0.4084470E+00  0.9507642E+00  0.5923727E+00  0.8165843E+00  0.3496366E+00  0.1733976E+01  0.1984726E+00  0.9327706E+00  0.2924345E+00  0.8035972E+00  0.1291180E+00  0.1066520E+01  0.1639531E+00  0.6075912E+00  0.2599929E+00  0.7417369E+00
  0.4500000E+01  0.6783734E+00  0.6941808E+00  0.9060116E+00  0.9871879E+00  0.8585449E+00  0.1351929E+01  0.1143792E+01  0.1564762E+01  0.8497192E+00  0.9507311E+00  0.8815670E+00  0.1402340E+01  0.1292349E+01  0.1160019E+01  0.1267987E+01  0.1651983E+01  0.1127838E+01  0.1522217E+01  0.1258617E+01  0.1147282E+01  0.1253877E+01  0.3213463E+01  0.1034752E+01  0.1220157E+01  0.6109962E+00  0.1145411E+01  0.7845987E+00  0.1820637E+01  0.1025806E+01  0.2137860E+01  0.7688321E+00  0.1265170E+01  0.3251305E+00  0.1185339E+01  0.8681640E+00  0.1387323E+01  0.6609782E+00  0.1691142E+01  0.1001238E+01  0.2049125E+01  0.7804934E+00  0.1291702E+01  0.9030060E+00  0.9363089E+00  0.7840143E+00  0.7464241E+00  0.1310110E+01  0.1375062E+01  0.1610408E+01  0.1495121E+01  0.1366351E+01  0.9829032E+00  0.1451088E+01  0.1466894E+01  0.1222714E+01  0.9348477E+00  0.1571601E+01  0.1484514E+01  0.1183891E+01  0.1311098E+01  0.8563938E+00  0.7811148E+00  0.6084756E+00  0.1147955E+01  0.4889553E+00  0.1029570E+01  0.1083241E+01  0.1532013E+01  0.7182183E+00  0.8898019E+00  0.7021326E+00  0.1229314E+01  0.1085456E+01  0.1097224E+01  0.7465951E+00  0.1257922E+01  0.8908661E+00  0.1367113E+01  0.9200432E+00  0.9798756E+00  0.2642657E+00  0.1507107E+01  0.3531958E+00  0.1219213E+01  0.2617451E+00  0.7479791E+00  0.2529122E+00  0.1046707E+01  0.4192614E+00  0.9613456E+00  0.2617427E+00  0.1056375E+01  0.2302084E+00  0.9954191E+00  0.2557495E+00  0.7431327E+00  0.8533435E+00  0.2701442E+01  0.3946675E+00  0.9200365E+00  0.2292598E+00  0.9922666E+00  0.7054463E+00  0.1213419E+01  0.3822057E+00  0.1279085E+01  0.1223568E+00  0.7320471E+00  0.5099261E+00  0.1039505E+01  0.3147234E+00  0.8269568E+00  0.2697846E+00  0.7853814E+00  0.4621455E+00  0.7090207E+00  0.3656531E+00  0.8837788E+00  0.2221683E+00  0.6891983E+00  0.2517272E+00  0.5268371E+00  0.1961516E+00  0.1311029E+01  0.5483956E+00  0.1094680E+01  0.1337128E+00  0.7541784E+00  0.1069057E+00  0.6829701E+00  0.2112875E+00  0.6772732E+00  0.5050403E+00  0.1043419E+01  0.7040238E+00  0.1208972E+01  0.4232000E+00  0.9690739E+00  0.5937238E+00  0.8047000E+00  0.3399501E+00  0.1711906E+01  0.1879520E+00  0.9047141E+00  0.2970617E+00  0.7997395E+00  0.1103753E+00  0.9812863E+00  0.1683976E+00  0.6085459E+00  0.2494465E+00  0.7256083E+00
  0.4530001E+01  0.6954023E+00  0.6950266E+00  0.9096726E+00  0.9777683E+00  0.8862599E+00  0.1371038E+01  0.1165267E+01  0.1586206E+01  0.8791767E+00  0.9649224E+00  0.9019734E+00  0.1384644E+01  0.1266308E+01  0.1148064E+01  0.1234328E+01  0.1624723E+01  0.1084970E+01  0.1514022E+01  0.1227369E+01  0.1144094E+01  0.1276448E+01  0.3245120E+01  0.9952576E+00  0.1176340E+01  0.5991933E+00  0.1117084E+01  0.7736120E+00  0.1793874E+01  0.1045222E+01  0.2150987E+01  0.7784349E+00  0.1283706E+01  0.3410631E+00  0.1211957E+01  0.8941970E+00  0.1400949E+01  0.7020411E+00  0.1710746E+01  0.1046238E+01  0.2088835E+01  0.7667605E+00  0.1265968E+01  0.9292526E+00  0.9544952E+00  0.7846081E+00  0.7350316E+00  0.1357486E+01  0.1390116E+01  0.1606148E+01  0.1500944E+01  0.1367951E+01  0.9688654E+00  0.1442088E+01  0.1456068E+01  0.1225450E+01  0.9360303E+00  0.1558398E+01  0.1477394E+01  0.1137521E+01  0.1279278E+01  0.8638563E+00  0.7838532E+00  0.6338899E+00  0.1159932E+01  0.5129935E+00  0.1051830E+01  0.1118728E+01  0.1534327E+01  0.7628697E+00  0.9088894E+00  0.6878814E+00  0.1197472E+01  0.1060042E+01  0.1063334E+01  0.7196242E+00  0.1222883E+01  0.9176886E+00  0.1365538E+01  0.9168339E+00  0.9825153E+00  0.2688657E+00  0.1512564E+01  0.3793372E+00  0.1251387E+01  0.2547019E+00  0.7350152E+00  0.2853629E+00  0.1088922E+01  0.4454596E+00  0.9673306E+00  0.2582864E+00  0.1042313E+01  0.2719806E+00  0.1076908E+01  0.2478594E+00  0.7258964E+00  0.8650961E+00  0.2679481E+01  0.4074955E+00  0.9267212E+00  0.2364987E+00  0.1004426E+01  0.6965981E+00  0.1207934E+01  0.4026768E+00  0.1290014E+01  0.1590155E+00  0.8189542E+00  0.4966581E+00  0.1028623E+01  0.3167881E+00  0.8152820E+00  0.2646667E+00  0.7620211E+00  0.4530880E+00  0.6962974E+00  0.3925615E+00  0.9120670E+00  0.2108283E+00  0.6698525E+00  0.2778101E+00  0.5378985E+00  0.2259218E+00  0.1392484E+01  0.5716510E+00  0.1095063E+01  0.1431462E+00  0.7774397E+00  0.9833556E-01  0.6538230E+00  0.2154970E+00  0.6817770E+00  0.5103453E+00  0.1041431E+01  0.6645399E+00  0.1174070E+01  0.4460888E+00  0.9791296E+00  0.6159131E+00  0.8169398E+00  0.3198999E+00  0.1639195E+01  0.1783079E+00  0.8859209E+00  0.2878499E+00  0.7808732E+00  0.1213655E+00  0.1015495E+01  0.1790892E+00  0.6351525E+00  0.2680816E+00  0.7488298E+00
  0.4560001E+01  0.6979540E+00  0.6961628E+00  0.9239345E+00  0.9875455E+00  0.8992196E+00  0.1375373E+01  0.1178547E+01  0.1580229E+01  0.8967699E+00  0.9823374E+00  0.9512562E+00  0.1429176E+01  0.1246760E+01  0.1148599E+01  0.1225510E+01  0.1595589E+01  0.1104074E+01  0.1516231E+01  0.1185989E+01  0.1107127E+01  0.1275718E+01  0.3227173E+01  0.9760535E+00  0.1151336E+01  0.6112981E+00  0.1128806E+01  0.7984778E+00  0.1827772E+01  0.1160003E+01  0.2231564E+01  0.7854317E+00  0.1270999E+01  0.3427305E+00  0.1220323E+01  0.8708048E+00  0.1360983E+01  0.7327605E+00  0.1735772E+01  0.1033125E+01  0.2083871E+01  0.8044696E+00  0.1295786E+01  0.9569867E+00  0.9454122E+00  0.8133217E+00  0.7504451E+00  0.1359198E+01  0.1385447E+01  0.1595175E+01  0.1473989E+01  0.1335131E+01  0.9633214E+00  0.1462919E+01  0.1437321E+01  0.1232266E+01  0.9287076E+00  0.1541673E+01  0.1463091E+01  0.1087225E+01  0.1224764E+01  0.8502796E+00  0.7744152E+00  0.6234277E+00  0.1131922E+01  0.4995117E+00  0.1022334E+01  0.1155628E+01  0.1565085E+01  0.7918004E+00  0.9219342E+00  0.6816272E+00  0.1180837E+01  0.1044509E+01  0.1047531E+01  0.7303007E+00  0.1232799E+01  0.9356083E+00  0.1388423E+01  0.9032766E+00  0.9805169E+00  0.2677986E+00  0.1502771E+01  0.3798929E+00  0.1248028E+01  0.2570514E+00  0.7267693E+00  0.2975849E+00  0.1105177E+01  0.4247308E+00  0.9492548E+00  0.2324810E+00  0.9708399E+00  0.2825391E+00  0.1082307E+01  0.2444589E+00  0.7171211E+00  0.8783273E+00  0.2700875E+01  0.3855754E+00  0.8961840E+00  0.2177420E+00  0.9620897E+00  0.6883831E+00  0.1194549E+01  0.4130574E+00  0.1309181E+01  0.1535521E+00  0.8015785E+00  0.4936779E+00  0.1014301E+01  0.3117125E+00  0.8166303E+00  0.2679563E+00  0.7643160E+00  0.4767075E+00  0.7162807E+00  0.3986268E+00  0.9080566E+00  0.2320206E+00  0.6904753E+00  0.2925940E+00  0.5550565E+00  0.2241917E+00  0.1377820E+01  0.5595504E+00  0.1089179E+01  0.1695203E+00  0.8366913E+00  0.9735319E-01  0.6442008E+00  0.2377019E+00  0.7037876E+00  0.4870718E+00  0.1021096E+01  0.6688794E+00  0.1169400E+01  0.4465339E+00  0.9839942E+00  0.6030825E+00  0.7989396E+00  0.3537877E+00  0.1716626E+01  0.1827300E+00  0.8936231E+00  0.2837695E+00  0.7737165E+00  0.1283699E+00  0.1037029E+01  0.1699841E+00  0.6075620E+00  0.2748620E+00  0.7525911E+00
  0.4590001E+01  0.6996154E+00  0.6998498E+00  0.9082606E+00  0.9713344E+00  0.9106709E+00  0.1368841E+01  0.1187850E+01  0.1567570E+01  0.9037989E+00  0.9796338E+00  0.9867520E+00  0.1427250E+01  0.1254978E+01  0.1137563E+01  0.1203059E+01  0.1570403E+01  0.1099177E+01  0.1487200E+01  0.1140395E+01  0.1074403E+01  0.1240327E+01  0.3156410E+01  0.9436699E+00  0.1132748E+01  0.6180303E+00  0.1137094E+01  0.7914034E+00  0.1785824E+01  0.1233941E+01  0.2243479E+01  0.7720094E+00  0.1242495E+01  0.3770602E+00  0.1287137E+01  0.9225025E+00  0.1400818E+01  0.8144417E+00  0.1825607E+01  0.1040821E+01  0.2062130E+01  0.8229280E+00  0.1289884E+01  0.9711083E+00  0.9496233E+00  0.8238415E+00  0.7584435E+00  0.1397466E+01  0.1406251E+01  0.1575224E+01  0.1500268E+01  0.1322535E+01  0.9566726E+00  0.1479641E+01  0.1428815E+01  0.1242645E+01  0.9232842E+00  0.1504150E+01  0.1424190E+01  0.1061341E+01  0.1204143E+01  0.8637984E+00  0.7735005E+00  0.6250065E+00  0.1131279E+01  0.5380045E+00  0.1065596E+01  0.1182135E+01  0.1564355E+01  0.7910264E+00  0.9197903E+00  0.6889606E+00  0.1184827E+01  0.1046997E+01  0.1046363E+01  0.7435152E+00  0.1236804E+01  0.9484204E+00  0.1394801E+01  0.9329612E+00  0.9708456E+00  0.2806734E+00  0.1532535E+01  0.3846395E+00  0.1251331E+01  0.2612744E+00  0.7229738E+00  0.3215908E+00  0.1141246E+01  0.4122229E+00  0.9287069E+00  0.2373300E+00  0.9824471E+00  0.3564517E+00  0.1212838E+01  0.2541544E+00  0.7155828E+00  0.8577825E+00  0.2640823E+01  0.3856982E+00  0.8969196E+00  0.2485475E+00  0.1012350E+01  0.6865316E+00  0.1168446E+01  0.3979760E+00  0.1274394E+01  0.1748916E+00  0.8492983E+00  0.5057260E+00  0.1027782E+01  0.3185622E+00  0.8115939E+00  0.2659739E+00  0.7613783E+00  0.4689761E+00  0.6982205E+00  0.3972186E+00  0.9158083E+00  0.2344540E+00  0.6944315E+00  0.3167466E+00  0.5743208E+00  0.2436967E+00  0.1427347E+01  0.5689202E+00  0.1087466E+01  0.1736775E+00  0.8420286E+00  0.1039643E+00  0.6658730E+00  0.2497600E+00  0.7248417E+00  0.5066389E+00  0.1031328E+01  0.6445544E+00  0.1135382E+01  0.4901213E+00  0.1019632E+01  0.5873405E+00  0.7861605E+00  0.3388689E+00  0.1673773E+01  0.1864089E+00  0.8936023E+00  0.3000742E+00  0.7893351E+00  0.1200292E+00  0.1001675E+01  0.1883803E+00  0.6394109E+00  0.2715801E+00  0.7482143E+00
  0.4620001E+01  0.6905111E+00  0.6825354E+00  0.9032943E+00  0.9581490E+00  0.9320980E+00  0.1369127E+01  0.1224676E+01  0.1590479E+01  0.9101719E+00  0.9775865E+00  0.1054472E+01  0.1478698E+01  0.1246198E+01  0.1127105E+01  0.1173978E+01  0.1521611E+01  0.1065369E+01  0.1448991E+01  0.1105711E+01  0.1061409E+01  0.1236189E+01  0.3144071E+01  0.9158918E+00  0.1109412E+01  0.6263335E+00  0.1128415E+01  0.8134710E+00  0.1803189E+01  0.1301128E+01  0.2313300E+01  0.7862444E+00  0.1262397E+01  0.3623069E+00  0.1242290E+01  0.9356779E+00  0.1397672E+01  0.8104821E+00  0.1817516E+01  0.1048300E+01  0.2046062E+01  0.8321717E+00  0.1307101E+01  0.1004428E+01  0.9660114E+00  0.8433400E+00  0.7499467E+00  0.1426709E+01  0.1420688E+01  0.1573032E+01  0.1443966E+01  0.1338655E+01  0.9484830E+00  0.1505569E+01  0.1426937E+01  0.1239273E+01  0.9181951E+00  0.1494081E+01  0.1412347E+01  0.1034213E+01  0.1190116E+01  0.8763054E+00  0.7732053E+00  0.6409944E+00  0.1144484E+01  0.5618654E+00  0.1074450E+01  0.1213488E+01  0.1562964E+01  0.7970204E+00  0.9036354E+00  0.6785458E+00  0.1169285E+01  0.1024179E+01  0.1014998E+01  0.7255166E+00  0.1204198E+01  0.9917828E+00  0.1421551E+01  0.9464551E+00  0.9728568E+00  0.2794381E+00  0.1522070E+01  0.3901335E+00  0.1255306E+01  0.2643297E+00  0.7282700E+00  0.3353793E+00  0.1150791E+01  0.4306727E+00  0.9381948E+00  0.2363542E+00  0.9724254E+00  0.3793642E+00  0.1256604E+01  0.2332066E+00  0.6816636E+00  0.8442909E+00  0.2597891E+01  0.4000072E+00  0.9109167E+00  0.2459310E+00  0.1000217E+01  0.6496691E+00  0.1157407E+01  0.4050849E+00  0.1279922E+01  0.1890800E+00  0.8732142E+00  0.4982877E+00  0.1018535E+01  0.3220692E+00  0.8098035E+00  0.2703127E+00  0.7578072E+00  0.5003810E+00  0.7179679E+00  0.4015036E+00  0.9058190E+00  0.2465206E+00  0.7001377E+00  0.3269352E+00  0.5818069E+00  0.2722567E+00  0.1500418E+01  0.5720316E+00  0.1091989E+01  0.1917752E+00  0.8747602E+00  0.1097988E+00  0.6838412E+00  0.2626801E+00  0.7429705E+00  0.5099561E+00  0.1019427E+01  0.6097286E+00  0.1102155E+01  0.4972357E+00  0.1013742E+01  0.5984452E+00  0.7892178E+00  0.2967896E+00  0.1549363E+01  0.1896813E+00  0.8829510E+00  0.2955910E+00  0.7761607E+00  0.1065096E+00  0.9439647E+00  0.1940211E+00  0.6442726E+00  0.2750959E+00  0.7519712E+00
  0.4650002E+01  0.7010784E+00  0.6900887E+00  0.8859938E+00  0.9486734E+00  0.9517392E+00  0.1374591E+01  0.1259773E+01  0.1594344E+01  0.9131066E+00  0.9692957E+00  0.1099710E+01  0.1499752E+01  0.1208237E+01  0.1097510E+01  0.1191093E+01  0.1558669E+01  0.1069572E+01  0.1458185E+01  0.1069792E+01  0.1034915E+01  0.1155943E+01  0.3050824E+01  0.9096386E+00  0.1116666E+01  0.6233076E+00  0.1122254E+01  0.8207408E+00  0.1806334E+01  0.1381816E+01  0.2373501E+01  0.7755524E+00  0.1248047E+01  0.3682830E+00  0.1247628E+01  0.9592501E+00  0.1417771E+01  0.8425980E+00  0.1840742E+01  0.1105502E+01  0.2090847E+01  0.8743406E+00  0.1304081E+01  0.1010557E+01  0.9443704E+00  0.8276809E+00  0.7429380E+00  0.1459218E+01  0.1421788E+01  0.1579365E+01  0.1453569E+01  0.1314525E+01  0.9287194E+00  0.1499454E+01  0.1441128E+01  0.1254472E+01  0.9252563E+00  0.1455909E+01  0.1396229E+01  0.1007136E+01  0.1178814E+01  0.8991956E+00  0.7829216E+00  0.6744037E+00  0.1157278E+01  0.5570045E+00  0.1053659E+01  0.1233155E+01  0.1562723E+01  0.8029349E+00  0.9112135E+00  0.6947772E+00  0.1190151E+01  0.1030575E+01  0.1026209E+01  0.7415810E+00  0.1217220E+01  0.1017266E+01  0.1415936E+01  0.9425619E+00  0.9625620E+00  0.2604855E+00  0.1442983E+01  0.4019532E+00  0.1276574E+01  0.2680156E+00  0.7288333E+00  0.3647398E+00  0.1197406E+01  0.4357601E+00  0.9374284E+00  0.2108689E+00  0.9268264E+00  0.4539304E+00  0.1355139E+01  0.2386321E+00  0.6901628E+00  0.8759660E+00  0.2654247E+01  0.3823096E+00  0.8804207E+00  0.2652098E+00  0.1042444E+01  0.6432373E+00  0.1138031E+01  0.4347366E+00  0.1321344E+01  0.2026045E+00  0.8995904E+00  0.5078277E+00  0.1019331E+01  0.3260507E+00  0.8135647E+00  0.2777610E+00  0.7758662E+00  0.4985244E+00  0.7209803E+00  0.4090424E+00  0.9085948E+00  0.2386308E+00  0.6870941E+00  0.3467944E+00  0.5962812E+00  0.2782076E+00  0.1502068E+01  0.6095756E+00  0.1113106E+01  0.1884209E+00  0.8630018E+00  0.1145917E+00  0.7029747E+00  0.2872182E+00  0.7609969E+00  0.5025086E+00  0.1007117E+01  0.6181393E+00  0.1111136E+01  0.5319009E+00  0.1050325E+01  0.5798922E+00  0.7617115E+00  0.3195536E+00  0.1621058E+01  0.1839933E+00  0.8632576E+00  0.3075923E+00  0.7809424E+00  0.1169529E+00  0.9858726E+00  0.1953662E+00  0.6414531E+00  0.2895769E+00  0.7695788E+00
  0.4680002E+01  0.7104300E+00  0.6882723E+00  0.8614862E+00  0.9322839E+00  0.9375154E+00  0.1376880E+01  0.1263770E+01  0.1580245E+01  0.9246146E+00  0.9704726E+00  0.1134632E+01  0.1510608E+01  0.1195498E+01  0.1089695E+01  0.1157380E+01  0.1519014E+01  0.1019838E+01  0.1415017E+01  0.1046174E+01  0.1021077E+01  0.1153342E+01  0.3039070E+01  0.8965445E+00  0.1089593E+01  0.6099405E+00  0.1112021E+01  0.8589336E+00  0.1832696E+01  0.1464736E+01  0.2391206E+01  0.7551399E+00  0.1230091E+01  0.3583283E+00  0.1221692E+01  0.9609885E+00  0.1404203E+01  0.8787686E+00  0.1874872E+01  0.1106774E+01  0.2086286E+01  0.9045671E+00  0.1340019E+01  0.1026139E+01  0.9534495E+00  0.8426062E+00  0.7517717E+00  0.1490634E+01  0.1415384E+01  0.1565050E+01  0.1454610E+01  0.1324921E+01  0.9452647E+00  0.1539568E+01  0.1427764E+01  0.1266944E+01  0.9102068E+00  0.1440875E+01  0.1390500E+01  0.9984369E+00  0.1155979E+01  0.8945549E+00  0.7821130E+00  0.6673821E+00  0.1149887E+01  0.5944951E+00  0.1093223E+01  0.1275313E+01  0.1580633E+01  0.7759114E+00  0.8874325E+00  0.6965365E+00  0.1167173E+01  0.1038142E+01  0.1015807E+01  0.7567505E+00  0.1225669E+01  0.1047278E+01  0.1434889E+01  0.9442878E+00  0.9790086E+00  0.3032224E+00  0.1553419E+01  0.4198479E+00  0.1286600E+01  0.2629910E+00  0.7280231E+00  0.3632812E+00  0.1186424E+01  0.4192674E+00  0.9075446E+00  0.2192537E+00  0.9353303E+00  0.4484175E+00  0.1324913E+01  0.2367455E+00  0.6843867E+00  0.8192828E+00  0.2564273E+01  0.3608048E+00  0.8461252E+00  0.2950614E+00  0.1086116E+01  0.6221843E+00  0.1101775E+01  0.4405456E+00  0.1308377E+01  0.2347060E+00  0.9632468E+00  0.5084760E+00  0.1004079E+01  0.3281516E+00  0.8103074E+00  0.2833986E+00  0.7577606E+00  0.5007540E+00  0.7117620E+00  0.4259736E+00  0.9253275E+00  0.2545291E+00  0.7081159E+00  0.3661981E+00  0.6055028E+00  0.2694019E+00  0.1459856E+01  0.5936147E+00  0.1085585E+01  0.2087538E+00  0.9018932E+00  0.1253694E+00  0.7153038E+00  0.3062811E+00  0.7850595E+00  0.5124167E+00  0.1010996E+01  0.6141673E+00  0.1101030E+01  0.5466775E+00  0.1052869E+01  0.5694111E+00  0.7505787E+00  0.2880605E+00  0.1516390E+01  0.1851389E+00  0.8733391E+00  0.3071587E+00  0.7884611E+00  0.1212871E+00  0.9869352E+00  0.1989884E+00  0.6392303E+00  0.2954940E+00  0.7684065E+00
  0.4710002E+01  0.7031855E+00  0.6943460E+00  0.8655152E+00  0.9254901E+00  0.9796109E+00  0.1394153E+01  0.1310732E+01  0.1603501E+01  0.9221541E+00  0.9612826E+00  0.1182226E+01  0.1529824E+01  0.1188036E+01  0.1081353E+01  0.1156854E+01  0.1528857E+01  0.1002601E+01  0.1391492E+01  0.1009101E+01  0.9990990E+00  0.1133602E+01  0.2983325E+01  0.8892862E+00  0.1078331E+01  0.6403359E+00  0.1139148E+01  0.8710533E+00  0.1843179E+01  0.1534823E+01  0.2433530E+01  0.7603725E+00  0.1214346E+01  0.3710470E+00  0.1231200E+01  0.9785899E+00  0.1387133E+01  0.8929364E+00  0.1872930E+01  0.1161202E+01  0.2136749E+01  0.8946597E+00  0.1327584E+01  0.1038367E+01  0.9413934E+00  0.8481191E+00  0.7452430E+00  0.1498371E+01  0.1403562E+01  0.1526268E+01  0.1421523E+01  0.1330665E+01  0.9129798E+00  0.1535329E+01  0.1418169E+01  0.1294118E+01  0.9201542E+00  0.1427083E+01  0.1368378E+01  0.9535696E+00  0.1116164E+01  0.9162451E+00  0.7791409E+00  0.6734385E+00  0.1137580E+01  0.5998949E+00  0.1089703E+01  0.1296914E+01  0.1576870E+01  0.7803808E+00  0.8875539E+00  0.7053923E+00  0.1181514E+01  0.1013064E+01  0.1011978E+01  0.7684314E+00  0.1227313E+01  0.1051096E+01  0.1437889E+01  0.9656141E+00  0.9823762E+00  0.3218267E+00  0.1600976E+01  0.4507826E+00  0.1317583E+01  0.2702947E+00  0.7291456E+00  0.3719061E+00  0.1188694E+01  0.4371107E+00  0.9284456E+00  0.1836517E+00  0.8533365E+00  0.4936741E+00  0.1398586E+01  0.2537493E+00  0.7029501E+00  0.8664257E+00  0.2588166E+01  0.3544934E+00  0.8260944E+00  0.2967814E+00  0.1077753E+01  0.6295482E+00  0.1115128E+01  0.4464644E+00  0.1319477E+01  0.2800831E+00  0.1038920E+01  0.5253426E+00  0.1008280E+01  0.3287343E+00  0.8103803E+00  0.2885743E+00  0.7710983E+00  0.5083550E+00  0.7088642E+00  0.4317864E+00  0.9183686E+00  0.2524460E+00  0.6995331E+00  0.3876710E+00  0.6185791E+00  0.2711595E+00  0.1467151E+01  0.6119802E+00  0.1100829E+01  0.2262565E+00  0.9347005E+00  0.1275204E+00  0.7287573E+00  0.3205287E+00  0.7916814E+00  0.5169867E+00  0.1015675E+01  0.5820461E+00  0.1061957E+01  0.5633398E+00  0.1053091E+01  0.5535499E+00  0.7361087E+00  0.2970660E+00  0.1528041E+01  0.2037998E+00  0.9038004E+00  0.3166394E+00  0.7857976E+00  0.1209002E+00  0.9883060E+00  0.1976137E+00  0.6284677E+00  0.3114601E+00  0.7867694E+00
  0.4740002E+01  0.7184266E+00  0.6937138E+00  0.8462133E+00  0.9055161E+00  0.9923475E+00  0.1398804E+01  0.1299442E+01  0.1596083E+01  0.9304876E+00  0.9621323E+00  0.1187221E+01  0.1514005E+01  0.1162252E+01  0.1055438E+01  0.1133923E+01  0.1470810E+01  0.9983349E+00  0.1369342E+01  0.9992593E+00  0.9911972E+00  0.1019220E+01  0.2819756E+01  0.8474614E+00  0.1046425E+01  0.6419206E+00  0.1117068E+01  0.8756976E+00  0.1821348E+01  0.1585699E+01  0.2455837E+01  0.7693926E+00  0.1212926E+01  0.4237807E+00  0.1327974E+01  0.1033447E+01  0.1415722E+01  0.9010010E+00  0.1843588E+01  0.1128922E+01  0.2073898E+01  0.9845586E+00  0.1377753E+01  0.1051418E+01  0.9434181E+00  0.8497341E+00  0.7378572E+00  0.1503167E+01  0.1405365E+01  0.1505675E+01  0.1419244E+01  0.1322866E+01  0.9155250E+00  0.1575989E+01  0.1417404E+01  0.1304383E+01  0.9208528E+00  0.1411240E+01  0.1362183E+01  0.9663324E+00  0.1122280E+01  0.9459896E+00  0.7898436E+00  0.6699163E+00  0.1136427E+01  0.6099445E+00  0.1086299E+01  0.1298648E+01  0.1561082E+01  0.7868744E+00  0.8766018E+00  0.7185253E+00  0.1186130E+01  0.1029656E+01  0.1002967E+01  0.7810495E+00  0.1223085E+01  0.1080046E+01  0.1424481E+01  0.9908068E+00  0.9900460E+00  0.3069609E+00  0.1547171E+01  0.4584509E+00  0.1348328E+01  0.2671739E+00  0.7143782E+00  0.3692055E+00  0.1180243E+01  0.4503606E+00  0.9498180E+00  0.1773556E+00  0.8327382E+00  0.5047824E+00  0.1396899E+01  0.2521087E+00  0.6949246E+00  0.8225444E+00  0.2543560E+01  0.3575565E+00  0.8197662E+00  0.3279974E+00  0.1124269E+01  0.6164786E+00  0.1088787E+01  0.4976737E+00  0.1391000E+01  0.3208894E+00  0.1111845E+01  0.5349120E+00  0.1026457E+01  0.3440554E+00  0.8223003E+00  0.3119374E+00  0.7877884E+00  0.5163661E+00  0.7126490E+00  0.4327338E+00  0.9143699E+00  0.2592097E+00  0.7070958E+00  0.3888896E+00  0.6125235E+00  0.2927499E+00  0.1504485E+01  0.6127898E+00  0.1090596E+01  0.2310791E+00  0.9432070E+00  0.1270516E+00  0.7146690E+00  0.3494523E+00  0.8169461E+00  0.5377553E+00  0.1021653E+01  0.5539527E+00  0.1029680E+01  0.5799599E+00  0.1043951E+01  0.5561568E+00  0.7330317E+00  0.3024129E+00  0.1533500E+01  0.2037891E+00  0.8974059E+00  0.3042617E+00  0.7743466E+00  0.1182372E+00  0.9851112E+00  0.2080541E+00  0.6418859E+00  0.3196114E+00  0.7914501E+00
  0.4770002E+01  0.7175128E+00  0.6863845E+00  0.8451474E+00  0.9078946E+00  0.9865461E+00  0.1393436E+01  0.1348044E+01  0.1616231E+01  0.9251289E+00  0.9480446E+00  0.1215835E+01  0.1520168E+01  0.1153060E+01  0.1057232E+01  0.1136291E+01  0.1465848E+01  0.9872288E+00  0.1358039E+01  0.1016825E+01  0.9901395E+00  0.9508784E+00  0.2724225E+01  0.8631284E+00  0.1053497E+01  0.6549278E+00  0.1117071E+01  0.8967198E+00  0.1840030E+01  0.1634581E+01  0.2494490E+01  0.7562401E+00  0.1190467E+01  0.4226741E+00  0.1314583E+01  0.1060756E+01  0.1419163E+01  0.9410669E+00  0.1894713E+01  0.1165908E+01  0.2116339E+01  0.1002254E+01  0.1391333E+01  0.1072610E+01  0.9549630E+00  0.8583611E+00  0.7398880E+00  0.1515404E+01  0.1403918E+01  0.1490842E+01  0.1400124E+01  0.1335003E+01  0.9161135E+00  0.1581160E+01  0.1428696E+01  0.1318725E+01  0.9141305E+00  0.1408609E+01  0.1341533E+01  0.9638304E+00  0.1108351E+01  0.9467687E+00  0.7914239E+00  0.6719048E+00  0.1132947E+01  0.6422991E+00  0.1108762E+01  0.1320247E+01  0.1588012E+01  0.7765221E+00  0.8660077E+00  0.7053018E+00  0.1164918E+01  0.1019014E+01  0.9838542E+00  0.7744877E+00  0.1207153E+01  0.1070996E+01  0.1426606E+01  0.1011377E+01  0.9867242E+00  0.2963790E+00  0.1497382E+01  0.4754435E+00  0.1339441E+01  0.2580723E+00  0.7054231E+00  0.3772084E+00  0.1176829E+01  0.4404992E+00  0.9211454E+00  0.1667136E+00  0.8133906E+00  0.5413953E+00  0.1429083E+01  0.2531577E+00  0.6925917E+00  0.8184126E+00  0.2507069E+01  0.3671047E+00  0.8299469E+00  0.3474647E+00  0.1150496E+01  0.6149330E+00  0.1081809E+01  0.5021028E+00  0.1395725E+01  0.3424070E+00  0.1126122E+01  0.5392926E+00  0.1020472E+01  0.3483020E+00  0.8195875E+00  0.3146231E+00  0.7765056E+00  0.5210446E+00  0.7139215E+00  0.4376946E+00  0.9207091E+00  0.2495099E+00  0.6856167E+00  0.4048574E+00  0.6223855E+00  0.2744848E+00  0.1455827E+01  0.6310684E+00  0.1102184E+01  0.2292965E+00  0.9322904E+00  0.1611013E+00  0.8023998E+00  0.3506886E+00  0.8183995E+00  0.5475691E+00  0.1033239E+01  0.5881266E+00  0.1058033E+01  0.5907976E+00  0.1069236E+01  0.5616062E+00  0.7325742E+00  0.2980606E+00  0.1518866E+01  0.2175120E+00  0.9234195E+00  0.3171502E+00  0.7786321E+00  0.1072126E+00  0.9161679E+00  0.2203185E+00  0.6646712E+00  0.3492880E+00  0.8285977E+00
  0.4800003E+01  0.7222892E+00  0.6796734E+00  0.8233835E+00  0.8859115E+00  0.9982292E+00  0.1395516E+01  0.1342454E+01  0.1589605E+01  0.9271175E+00  0.9375393E+00  0.1271073E+01  0.1556448E+01  0.1161430E+01  0.1054880E+01  0.1132361E+01  0.1473938E+01  0.1006813E+01  0.1375424E+01  0.9870443E+00  0.9841563E+00  0.8719571E+00  0.2576658E+01  0.8601286E+00  0.1028686E+01  0.6710129E+00  0.1114248E+01  0.8969000E+00  0.1815942E+01  0.1674643E+01  0.2486468E+01  0.7856199E+00  0.1215491E+01  0.4451246E+00  0.1318341E+01  0.1061401E+01  0.1409371E+01  0.9551076E+00  0.1886811E+01  0.1227546E+01  0.2113344E+01  0.1064056E+01  0.1414800E+01  0.1096173E+01  0.9528006E+00  0.8714054E+00  0.7428261E+00  0.1548113E+01  0.1392604E+01  0.1467564E+01  0.1379647E+01  0.1343792E+01  0.9086870E+00  0.1607257E+01  0.1424162E+01  0.1330705E+01  0.9198712E+00  0.1395181E+01  0.1325605E+01  0.9718249E+00  0.1106153E+01  0.9515057E+00  0.7790293E+00  0.6990100E+00  0.1151815E+01  0.6561807E+00  0.1141949E+01  0.1334404E+01  0.1586094E+01  0.7756416E+00  0.8585829E+00  0.7214581E+00  0.1180019E+01  0.1014303E+01  0.9841342E+00  0.8043301E+00  0.1234620E+01  0.1077044E+01  0.1419781E+01  0.1019296E+01  0.9962710E+00  0.2982290E+00  0.1511743E+01  0.5155237E+00  0.1392269E+01  0.2635818E+00  0.7083678E+00  0.3605903E+00  0.1157216E+01  0.4501131E+00  0.9196613E+00  0.1557664E+00  0.7767727E+00  0.5493383E+00  0.1432249E+01  0.2541554E+00  0.6970803E+00  0.7976798E+00  0.2471483E+01  0.3597619E+00  0.8224353E+00  0.3866456E+00  0.1194093E+01  0.6265281E+00  0.1073182E+01  0.5158040E+00  0.1385712E+01  0.3672397E+00  0.1172491E+01  0.5497600E+00  0.1020930E+01  0.3568519E+00  0.8212735E+00  0.3353737E+00  0.7964404E+00  0.5096369E+00  0.6906687E+00  0.4214260E+00  0.8889264E+00  0.2588706E+00  0.6922735E+00  0.4049352E+00  0.6158130E+00  0.2838188E+00  0.1466024E+01  0.6527265E+00  0.1107599E+01  0.2270035E+00  0.9228534E+00  0.1726739E+00  0.8423613E+00  0.3659956E+00  0.8320863E+00  0.5649972E+00  0.1020627E+01  0.5595934E+00  0.1027626E+01  0.6272185E+00  0.1088139E+01  0.5528731E+00  0.7188348E+00  0.3398027E+00  0.1618976E+01  0.2366976E+00  0.9516727E+00  0.3259462E+00  0.7801493E+00  0.1213984E+00  0.9621049E+00  0.2310189E+00  0.6716677E+00  0.3447921E+00  0.8197869E+00
  0.4830003E+01  0.7102879E+00  0.6760525E+00  0.8209890E+00  0.8855227E+00  0.1007339E+01  0.1377859E+01  0.1393931E+01  0.1595562E+01  0.9547415E+00  0.9469706E+00  0.1316543E+01  0.1561744E+01  0.1160748E+01  0.1047804E+01  0.1128313E+01  0.1454224E+01  0.1008835E+01  0.1374324E+01  0.1012123E+01  0.9792249E+00  0.7960143E+00  0.2459396E+01  0.8561443E+00  0.1019332E+01  0.6865165E+00  0.1125895E+01  0.8455597E+00  0.1761971E+01  0.1679634E+01  0.2494973E+01  0.8124383E+00  0.1222897E+01  0.4713618E+00  0.1338196E+01  0.1089849E+01  0.1427504E+01  0.9591477E+00  0.1873648E+01  0.1261895E+01  0.2155368E+01  0.1118203E+01  0.1450822E+01  0.1095321E+01  0.9438450E+00  0.8665881E+00  0.7406813E+00  0.1583898E+01  0.1404666E+01  0.1441789E+01  0.1346407E+01  0.1343377E+01  0.9066612E+00  0.1631289E+01  0.1430635E+01  0.1328134E+01  0.9077786E+00  0.1390538E+01  0.1308508E+01  0.9730192E+00  0.1118471E+01  0.9780462E+00  0.7864699E+00  0.6996574E+00  0.1139199E+01  0.6844606E+00  0.1155489E+01  0.1354136E+01  0.1575697E+01  0.7747923E+00  0.8423482E+00  0.7286726E+00  0.1173020E+01  0.1028420E+01  0.9853088E+00  0.8025831E+00  0.1225819E+01  0.1067988E+01  0.1409318E+01  0.1040818E+01  0.9906310E+00  0.3525660E+00  0.1606790E+01  0.5638843E+00  0.1439708E+01  0.2893364E+00  0.7340667E+00  0.3594117E+00  0.1136425E+01  0.4419393E+00  0.9076802E+00  0.1615023E+00  0.7790099E+00  0.5573187E+00  0.1425594E+01  0.2560774E+00  0.6912854E+00  0.8173631E+00  0.2475118E+01  0.3621465E+00  0.8146542E+00  0.3928066E+00  0.1201965E+01  0.6106988E+00  0.1059579E+01  0.5972841E+00  0.1493672E+01  0.4130624E+00  0.1239461E+01  0.5489720E+00  0.1014214E+01  0.3654318E+00  0.8299242E+00  0.3410666E+00  0.7964858E+00  0.5174242E+00  0.6981955E+00  0.4249704E+00  0.8849196E+00  0.2525188E+00  0.6839291E+00  0.4079997E+00  0.6116635E+00  0.2469056E+00  0.1357954E+01  0.6232845E+00  0.1081235E+01  0.2392417E+00  0.9406967E+00  0.1938027E+00  0.8855661E+00  0.3458585E+00  0.8039904E+00  0.5863341E+00  0.1043943E+01  0.5552613E+00  0.1020267E+01  0.6406741E+00  0.1078095E+01  0.5501996E+00  0.7119530E+00  0.3251935E+00  0.1573436E+01  0.2619647E+00  0.9923105E+00  0.3516072E+00  0.8082640E+00  0.9799775E-01  0.8707504E+00  0.2328072E+00  0.6722361E+00  0.3858211E+00  0.8533350E+00
  0.4860003E+01  0.7321841E+00  0.6709542E+00  0.8299460E+00  0.8936410E+00  0.1022807E+01  0.1382123E+01  0.1412835E+01  0.1601215E+01  0.9593526E+00  0.9349455E+00  0.1333603E+01  0.1559717E+01  0.1146840E+01  0.1022554E+01  0.1130821E+01  0.1441023E+01  0.9941274E+00  0.1367083E+01  0.1010755E+01  0.9789924E+00  0.7462019E+00  0.2338373E+01  0.8642566E+00  0.1017709E+01  0.7170014E+00  0.1156180E+01  0.8091971E+00  0.1721609E+01  0.1666004E+01  0.2490235E+01  0.8362288E+00  0.1233155E+01  0.5328844E+00  0.1410129E+01  0.1106608E+01  0.1427520E+01  0.9559903E+00  0.1872867E+01  0.1287482E+01  0.2151833E+01  0.1162173E+01  0.1452322E+01  0.1112463E+01  0.9454466E+00  0.8659262E+00  0.7344320E+00  0.1598676E+01  0.1387424E+01  0.1438383E+01  0.1340566E+01  0.1359633E+01  0.9186366E+00  0.1631474E+01  0.1420755E+01  0.1343441E+01  0.9192203E+00  0.1393746E+01  0.1310494E+01  0.9801916E+00  0.1100764E+01  0.9898378E+00  0.7828273E+00  0.7128096E+00  0.1142801E+01  0.6809037E+00  0.1137708E+01  0.1329199E+01  0.1579001E+01  0.7925666E+00  0.8560265E+00  0.7674217E+00  0.1178821E+01  0.1031888E+01  0.9850104E+00  0.7839158E+00  0.1195937E+01  0.1042104E+01  0.1387281E+01  0.1047549E+01  0.9918880E+00  0.3557956E+00  0.1613193E+01  0.6020946E+00  0.1493249E+01  0.2917171E+00  0.7337724E+00  0.3571501E+00  0.1129740E+01  0.4600237E+00  0.9284928E+00  0.1427484E+00  0.7268090E+00  0.5634353E+00  0.1439234E+01  0.2588716E+00  0.6948938E+00  0.7829700E+00  0.2383075E+01  0.3599845E+00  0.8090913E+00  0.4385278E+00  0.1277375E+01  0.6303502E+00  0.1081702E+01  0.6161502E+00  0.1508492E+01  0.4450175E+00  0.1286229E+01  0.5391059E+00  0.9972151E+00  0.3637718E+00  0.8114686E+00  0.3552562E+00  0.8063340E+00  0.5333568E+00  0.7031284E+00  0.4270390E+00  0.8874681E+00  0.2754996E+00  0.7128494E+00  0.4104082E+00  0.6059354E+00  0.2508911E+00  0.1353490E+01  0.6198049E+00  0.1074641E+01  0.2322407E+00  0.9306743E+00  0.2076364E+00  0.8995392E+00  0.3580952E+00  0.8183280E+00  0.5804663E+00  0.1033193E+01  0.5408652E+00  0.9989336E+00  0.6721213E+00  0.1109727E+01  0.5559304E+00  0.7035416E+00  0.3287585E+00  0.1544672E+01  0.2644113E+00  0.1004549E+01  0.3464708E+00  0.7977129E+00  0.1151723E+00  0.9302475E+00  0.2407590E+00  0.6778909E+00  0.4117638E+00  0.8648916E+00
  0.4890003E+01  0.7330667E+00  0.6721380E+00  0.8274005E+00  0.8737331E+00  0.1038990E+01  0.1381498E+01  0.1437583E+01  0.1626866E+01  0.9633830E+00  0.9319513E+00  0.1357627E+01  0.1576835E+01  0.1160293E+01  0.1034787E+01  0.1130289E+01  0.1415487E+01  0.1033376E+01  0.1377535E+01  0.1015033E+01  0.9709317E+00  0.7034224E+00  0.2264219E+01  0.8415779E+00  0.1006694E+01  0.7294612E+00  0.1146374E+01  0.8006313E+00  0.1716416E+01  0.1700666E+01  0.2495108E+01  0.8400245E+00  0.1238403E+01  0.5714976E+00  0.1461004E+01  0.1125640E+01  0.1433176E+01  0.1002288E+01  0.1892879E+01  0.1299770E+01  0.2138041E+01  0.1178650E+01  0.1463957E+01  0.1119867E+01  0.9500504E+00  0.8943188E+00  0.7407036E+00  0.1599496E+01  0.1410504E+01  0.1435434E+01  0.1334015E+01  0.1358158E+01  0.9064979E+00  0.1697032E+01  0.1437201E+01  0.1352429E+01  0.9151224E+00  0.1424159E+01  0.1299278E+01  0.9812971E+00  0.1089840E+01  0.1010297E+01  0.7839445E+00  0.7436156E+00  0.1165110E+01  0.6911339E+00  0.1118828E+01  0.1329427E+01  0.1554414E+01  0.8040376E+00  0.8537936E+00  0.7616372E+00  0.1179254E+01  0.1038149E+01  0.9709308E+00  0.8127834E+00  0.1220691E+01  0.1056903E+01  0.1387207E+01  0.1067782E+01  0.9912831E+00  0.3818883E+00  0.1658232E+01  0.5987392E+00  0.1477680E+01  0.2964316E+00  0.7316476E+00  0.3383563E+00  0.1101807E+01  0.4596032E+00  0.9073572E+00  0.1492823E+00  0.7426463E+00  0.5247636E+00  0.1379252E+01  0.2530338E+00  0.6765206E+00  0.8123812E+00  0.2422844E+01  0.3473062E+00  0.7888703E+00  0.4438427E+00  0.1261172E+01  0.6393290E+00  0.1094850E+01  0.6297137E+00  0.1517116E+01  0.4884447E+00  0.1345649E+01  0.5489329E+00  0.9943420E+00  0.3619927E+00  0.8222454E+00  0.3788213E+00  0.8263708E+00  0.5190883E+00  0.6915471E+00  0.4206094E+00  0.8668633E+00  0.2647884E+00  0.6922778E+00  0.4229498E+00  0.6186733E+00  0.2360752E+00  0.1312218E+01  0.6118247E+00  0.1052506E+01  0.2486289E+00  0.9565638E+00  0.2096408E+00  0.9143488E+00  0.3549154E+00  0.8248773E+00  0.5972688E+00  0.1048954E+01  0.5674970E+00  0.1025054E+01  0.6836617E+00  0.1120024E+01  0.5700918E+00  0.7190320E+00  0.3306126E+00  0.1566652E+01  0.2531697E+00  0.9651161E+00  0.3717412E+00  0.8297259E+00  0.1249812E+00  0.9574746E+00  0.2756015E+00  0.7197890E+00  0.4210094E+00  0.8767172E+00
  0.4920003E+01  0.7339134E+00  0.6621991E+00  0.8139893E+00  0.8581635E+00  0.1082554E+01  0.1404126E+01  0.1431119E+01  0.1584502E+01  0.9760790E+00  0.9262887E+00  0.1326520E+01  0.1539390E+01  0.1147784E+01  0.1031238E+01  0.1133818E+01  0.1424667E+01  0.1039407E+01  0.1354429E+01  0.1008327E+01  0.9593993E+00  0.6479135E+00  0.2166081E+01  0.8411964E+00  0.9979205E+00  0.7250829E+00  0.1131910E+01  0.7684754E+00  0.1656219E+01  0.1624031E+01  0.2416924E+01  0.8642340E+00  0.1237564E+01  0.6141468E+00  0.1477331E+01  0.1149886E+01  0.1422286E+01  0.1029384E+01  0.1908809E+01  0.1290313E+01  0.2095370E+01  0.1195070E+01  0.1463552E+01  0.1131832E+01  0.9415936E+00  0.8887294E+00  0.7333953E+00  0.1620985E+01  0.1394462E+01  0.1398979E+01  0.1299949E+01  0.1370850E+01  0.9124976E+00  0.1655261E+01  0.1396237E+01  0.1365062E+01  0.9026613E+00  0.1398005E+01  0.1295986E+01  0.9784731E+00  0.1090315E+01  0.1042342E+01  0.7964113E+00  0.7541030E+00  0.1150886E+01  0.6897289E+00  0.1115267E+01  0.1284653E+01  0.1515698E+01  0.8284338E+00  0.8570830E+00  0.7881298E+00  0.1185518E+01  0.1041310E+01  0.9752290E+00  0.8294199E+00  0.1219660E+01  0.1025966E+01  0.1363108E+01  0.1084915E+01  0.9974421E+00  0.3698600E+00  0.1637444E+01  0.6378873E+00  0.1514443E+01  0.3260690E+00  0.7668555E+00  0.3374164E+00  0.1102359E+01  0.4608748E+00  0.9149450E+00  0.1567000E+00  0.7645521E+00  0.5268282E+00  0.1362784E+01  0.2665777E+00  0.6962596E+00  0.8167564E+00  0.2413461E+01  0.3375422E+00  0.7742643E+00  0.4832979E+00  0.1306663E+01  0.6546400E+00  0.1096444E+01  0.6339384E+00  0.1490737E+01  0.5194411E+00  0.1372632E+01  0.5367175E+00  0.9692639E+00  0.3825236E+00  0.8328183E+00  0.3804110E+00  0.8395411E+00  0.5340837E+00  0.6932287E+00  0.4409547E+00  0.8813503E+00  0.2715900E+00  0.7005413E+00  0.4114095E+00  0.6017762E+00  0.2221263E+00  0.1275780E+01  0.6055766E+00  0.1045976E+01  0.2587980E+00  0.9735329E+00  0.2234479E+00  0.9319655E+00  0.3400473E+00  0.7945253E+00  0.5917253E+00  0.1036239E+01  0.5576883E+00  0.1011787E+01  0.7112282E+00  0.1135398E+01  0.5689682E+00  0.7084665E+00  0.3366221E+00  0.1549197E+01  0.2711957E+00  0.9922941E+00  0.3798831E+00  0.8305539E+00  0.1013022E+00  0.8633043E+00  0.2649941E+00  0.7003121E+00  0.4319896E+00  0.8731849E+00
  0.4950004E+01  0.7359420E+00  0.6627141E+00  0.8192534E+00  0.8639418E+00  0.1080129E+01  0.1373471E+01  0.1431630E+01  0.1601690E+01  0.9690667E+00  0.9157543E+00  0.1323300E+01  0.1534640E+01  0.1156072E+01  0.1022498E+01  0.1132638E+01  0.1425694E+01  0.1077578E+01  0.1375030E+01  0.1015626E+01  0.9495458E+00  0.5962989E+00  0.2046850E+01  0.8319867E+00  0.9803336E+00  0.7137135E+00  0.1111759E+01  0.7255715E+00  0.1611902E+01  0.1590025E+01  0.2367159E+01  0.8653855E+00  0.1248102E+01  0.6882885E+00  0.1595187E+01  0.1156358E+01  0.1426913E+01  0.1066773E+01  0.1923444E+01  0.1285349E+01  0.2098434E+01  0.1234425E+01  0.1478644E+01  0.1138030E+01  0.9462538E+00  0.9082583E+00  0.7368805E+00  0.1631932E+01  0.1379627E+01  0.1432034E+01  0.1304302E+01  0.1396480E+01  0.9195364E+00  0.1675119E+01  0.1408395E+01  0.1352152E+01  0.8853611E+00  0.1423600E+01  0.1284737E+01  0.9737622E+00  0.1083362E+01  0.1029459E+01  0.7943206E+00  0.7752194E+00  0.1184453E+01  0.7402915E+00  0.1152871E+01  0.1311280E+01  0.1512280E+01  0.8624587E+00  0.8780352E+00  0.8167904E+00  0.1194536E+01  0.1053245E+01  0.9579698E+00  0.8432284E+00  0.1216746E+01  0.1000243E+01  0.1338263E+01  0.1086177E+01  0.9910699E+00  0.4164728E+00  0.1711877E+01  0.6627586E+00  0.1507542E+01  0.3264273E+00  0.7620918E+00  0.3153478E+00  0.1063463E+01  0.4730248E+00  0.9119165E+00  0.1790446E+00  0.8026384E+00  0.5050818E+00  0.1327965E+01  0.2615365E+00  0.6775244E+00  0.7552747E+00  0.2336798E+01  0.3446727E+00  0.7812809E+00  0.4816274E+00  0.1315298E+01  0.6595010E+00  0.1089633E+01  0.6752671E+00  0.1529255E+01  0.5728416E+00  0.1426397E+01  0.5358363E+00  0.9706630E+00  0.3836342E+00  0.8198037E+00  0.4141241E+00  0.8555303E+00  0.5317931E+00  0.6867812E+00  0.4443540E+00  0.8862646E+00  0.2959315E+00  0.7281241E+00  0.4169300E+00  0.6042082E+00  0.1959855E+00  0.1176340E+01  0.6261464E+00  0.1049764E+01  0.2551413E+00  0.9629126E+00  0.2509804E+00  0.9880897E+00  0.3407607E+00  0.7898700E+00  0.6157179E+00  0.1056977E+01  0.5403951E+00  0.9898776E+00  0.7146199E+00  0.1140208E+01  0.5682839E+00  0.7147627E+00  0.3320260E+00  0.1531918E+01  0.2840734E+00  0.1005172E+01  0.3896273E+00  0.8329377E+00  0.1162369E+00  0.9168096E+00  0.2853790E+00  0.7318392E+00  0.4430536E+00  0.8882416E+00
  0.4980004E+01  0.7594669E+00  0.6594903E+00  0.8035684E+00  0.8458563E+00  0.1081349E+01  0.1364760E+01  0.1460565E+01  0.1614026E+01  0.9864166E+00  0.9309323E+00  0.1327488E+01  0.1517718E+01  0.1158769E+01  0.1022063E+01  0.1131663E+01  0.1409641E+01  0.1099374E+01  0.1385355E+01  0.1026718E+01  0.9559436E+00  0.5886309E+00  0.2021401E+01  0.8364134E+00  0.9826478E+00  0.7338445E+00  0.1137255E+01  0.7531676E+00  0.1631486E+01  0.1569891E+01  0.2333812E+01  0.8799806E+00  0.1234897E+01  0.7382261E+00  0.1603818E+01  0.1169219E+01  0.1431353E+01  0.1045662E+01  0.1893689E+01  0.1278680E+01  0.2079365E+01  0.1211761E+01  0.1469465E+01  0.1146815E+01  0.9432594E+00  0.9223724E+00  0.7232901E+00  0.1638961E+01  0.1364800E+01  0.1377839E+01  0.1278118E+01  0.1378053E+01  0.8995830E+00  0.1657041E+01  0.1386499E+01  0.1376672E+01  0.9066867E+00  0.1427156E+01  0.1286125E+01  0.9895808E+00  0.1077657E+01  0.1061566E+01  0.7928904E+00  0.8139274E+00  0.1186363E+01  0.7455615E+00  0.1141303E+01  0.1256340E+01  0.1477801E+01  0.8848720E+00  0.8807893E+00  0.8323396E+00  0.1197263E+01  0.1051170E+01  0.9573336E+00  0.8705769E+00  0.1247463E+01  0.1005359E+01  0.1324371E+01  0.1073749E+01  0.9708320E+00  0.4300145E+00  0.1742393E+01  0.6905907E+00  0.1544018E+01  0.3239227E+00  0.7506536E+00  0.3187774E+00  0.1059910E+01  0.4910350E+00  0.9247373E+00  0.1642788E+00  0.7693087E+00  0.4768705E+00  0.1282113E+01  0.2703653E+00  0.6932112E+00  0.7673185E+00  0.2299405E+01  0.3486429E+00  0.7820371E+00  0.5211582E+00  0.1350379E+01  0.6571137E+00  0.1087821E+01  0.7086138E+00  0.1559541E+01  0.5829583E+00  0.1428931E+01  0.5406027E+00  0.9724268E+00  0.3930584E+00  0.8317485E+00  0.4337437E+00  0.8702434E+00  0.5370660E+00  0.6811995E+00  0.4468758E+00  0.8902702E+00  0.2829840E+00  0.7091789E+00  0.4259551E+00  0.6098492E+00  0.1992978E+00  0.1175441E+01  0.6264726E+00  0.1055324E+01  0.2840116E+00  0.1004546E+01  0.2551754E+00  0.9771890E+00  0.3380887E+00  0.7840281E+00  0.6013706E+00  0.1045900E+01  0.5519325E+00  0.1007041E+01  0.7276723E+00  0.1119710E+01  0.5709236E+00  0.6987548E+00  0.3213480E+00  0.1494300E+01  0.2881289E+00  0.1006116E+01  0.3933158E+00  0.8271975E+00  0.1102049E+00  0.8962036E+00  0.3040957E+00  0.7442448E+00  0.4464841E+00  0.8705188E+00
  0.5010004E+01  0.7593929E+00  0.6551761E+00  0.8075132E+00  0.8612362E+00  0.1152357E+01  0.1417481E+01  0.1452366E+01  0.1561387E+01  0.9914925E+00  0.9283718E+00  0.1333994E+01  0.1498850E+01  0.1154171E+01  0.9980451E+00  0.1120718E+01  0.1407466E+01  0.1084810E+01  0.1375190E+01  0.1031615E+01  0.9521304E+00  0.5398706E+00  0.1949238E+01  0.8614499E+00  0.9911785E+00  0.7119809E+00  0.1101726E+01  0.7233012E+00  0.1574953E+01  0.1543579E+01  0.2296360E+01  0.9064812E+00  0.1245802E+01  0.7828405E+00  0.1633047E+01  0.1168698E+01  0.1430050E+01  0.1035429E+01  0.1900122E+01  0.1294201E+01  0.2093709E+01  0.1216004E+01  0.1448309E+01  0.1147858E+01  0.9269127E+00  0.9257779E+00  0.7225955E+00  0.1662073E+01  0.1387181E+01  0.1367294E+01  0.1271524E+01  0.1394919E+01  0.8973765E+00  0.1663693E+01  0.1382152E+01  0.1355994E+01  0.8854155E+00  0.1425168E+01  0.1283203E+01  0.9983849E+00  0.1075005E+01  0.1078032E+01  0.7970715E+00  0.8301587E+00  0.1190704E+01  0.7632462E+00  0.1152431E+01  0.1238211E+01  0.1456787E+01  0.9139257E+00  0.8839442E+00  0.8254532E+00  0.1201308E+01  0.1065287E+01  0.9643278E+00  0.8992329E+00  0.1241717E+01  0.9763162E+00  0.1311916E+01  0.1059472E+01  0.9677190E+00  0.4157183E+00  0.1698684E+01  0.6986246E+00  0.1527584E+01  0.3290842E+00  0.7538031E+00  0.3108964E+00  0.1038867E+01  0.5008148E+00  0.9316888E+00  0.1668980E+00  0.7673575E+00  0.4464979E+00  0.1236073E+01  0.2834211E+00  0.7055604E+00  0.7764770E+00  0.2317385E+01  0.3575851E+00  0.7896181E+00  0.5286716E+00  0.1346348E+01  0.6594446E+00  0.1068331E+01  0.7217804E+00  0.1563662E+01  0.6411314E+00  0.1508133E+01  0.5387227E+00  0.9640813E+00  0.3979054E+00  0.8309605E+00  0.4579471E+00  0.9105729E+00  0.5379637E+00  0.6801689E+00  0.4635426E+00  0.8980590E+00  0.2986867E+00  0.7311920E+00  0.4478383E+00  0.6221359E+00  0.1663876E+00  0.1069904E+01  0.6404929E+00  0.1053059E+01  0.2969040E+00  0.1023491E+01  0.2747721E+00  0.1014308E+01  0.3302286E+00  0.7696310E+00  0.6061470E+00  0.1029899E+01  0.5406362E+00  0.9769986E+00  0.7267353E+00  0.1125525E+01  0.5641659E+00  0.6918753E+00  0.3429539E+00  0.1558213E+01  0.2930888E+00  0.1010954E+01  0.4256400E+00  0.8577858E+00  0.1277179E+00  0.9513721E+00  0.3074603E+00  0.7417309E+00  0.4473873E+00  0.8850715E+00
  0.5040004E+01  0.7706949E+00  0.6659744E+00  0.8154054E+00  0.8405623E+00  0.1160166E+01  0.1414908E+01  0.1425188E+01  0.1556946E+01  0.1018199E+01  0.9291750E+00  0.1361024E+01  0.1526467E+01  0.1168241E+01  0.9967800E+00  0.1121880E+01  0.1413911E+01  0.1115702E+01  0.1401482E+01  0.1060848E+01  0.9655248E+00  0.5485430E+00  0.1918192E+01  0.8640453E+00  0.9868891E+00  0.7296760E+00  0.1114618E+01  0.7501661E+00  0.1583993E+01  0.1514672E+01  0.2255238E+01  0.9475121E+00  0.1265828E+01  0.8069791E+00  0.1649263E+01  0.1188083E+01  0.1444657E+01  0.1078724E+01  0.1915750E+01  0.1232121E+01  0.2031713E+01  0.1247169E+01  0.1474421E+01  0.1146388E+01  0.9336500E+00  0.9356542E+00  0.7339879E+00  0.1633861E+01  0.1348899E+01  0.1361384E+01  0.1245008E+01  0.1412136E+01  0.8985136E+00  0.1621949E+01  0.1360577E+01  0.1357724E+01  0.8743826E+00  0.1471772E+01  0.1302376E+01  0.9685148E+00  0.1054921E+01  0.1091158E+01  0.8155155E+00  0.8406666E+00  0.1196357E+01  0.7895095E+00  0.1154334E+01  0.1228801E+01  0.1450457E+01  0.9540459E+00  0.8984716E+00  0.8459489E+00  0.1193784E+01  0.1062104E+01  0.9426424E+00  0.9090495E+00  0.1241805E+01  0.1022548E+01  0.1333098E+01  0.1072886E+01  0.9614926E+00  0.4645804E+00  0.1793010E+01  0.6978753E+00  0.1515305E+01  0.3352365E+00  0.7415631E+00  0.3029308E+00  0.1013716E+01  0.5328342E+00  0.9509854E+00  0.1804999E+00  0.8030053E+00  0.4228434E+00  0.1201587E+01  0.2885979E+00  0.7018431E+00  0.7556981E+00  0.2291442E+01  0.3446639E+00  0.7664755E+00  0.5354713E+00  0.1340883E+01  0.6592873E+00  0.1063099E+01  0.7473973E+00  0.1574007E+01  0.6403065E+00  0.1490554E+01  0.5296929E+00  0.9413009E+00  0.4149313E+00  0.8354580E+00  0.4703575E+00  0.9015514E+00  0.5438967E+00  0.6749287E+00  0.4735052E+00  0.9058437E+00  0.3080845E+00  0.7385849E+00  0.4448424E+00  0.6166686E+00  0.1895484E+00  0.1133099E+01  0.6359031E+00  0.1053231E+01  0.3129853E+00  0.1029502E+01  0.2551664E+00  0.9814553E+00  0.3264413E+00  0.7620226E+00  0.5902815E+00  0.1008638E+01  0.5374863E+00  0.9649825E+00  0.7365904E+00  0.1117937E+01  0.5752546E+00  0.7005089E+00  0.3504477E+00  0.1554103E+01  0.2999119E+00  0.1013711E+01  0.4325248E+00  0.8690701E+00  0.1342456E+00  0.9719191E+00  0.3121075E+00  0.7386693E+00  0.4399383E+00  0.8730174E+00
  0.5070004E+01  0.7774595E+00  0.6581987E+00  0.8183817E+00  0.8354415E+00  0.1195268E+01  0.1431844E+01  0.1413818E+01  0.1549179E+01  0.1010403E+01  0.9250220E+00  0.1356686E+01  0.1510280E+01  0.1163225E+01  0.9855572E+00  0.1121245E+01  0.1361930E+01  0.1172978E+01  0.1402056E+01  0.1053634E+01  0.9531763E+00  0.5962295E+00  0.1999949E+01  0.8620435E+00  0.9754761E+00  0.7360938E+00  0.1119763E+01  0.7420567E+00  0.1574538E+01  0.1432909E+01  0.2183708E+01  0.9134698E+00  0.1239144E+01  0.8463951E+00  0.1672485E+01  0.1208195E+01  0.1429510E+01  0.1131849E+01  0.1940795E+01  0.1254305E+01  0.2042668E+01  0.1205878E+01  0.1437804E+01  0.1165031E+01  0.9277542E+00  0.9511456E+00  0.7303845E+00  0.1609810E+01  0.1338473E+01  0.1357450E+01  0.1243841E+01  0.1397711E+01  0.8947791E+00  0.1601033E+01  0.1326325E+01  0.1346489E+01  0.8665655E+00  0.1453200E+01  0.1284083E+01  0.9937585E+00  0.1060298E+01  0.1115088E+01  0.7985443E+00  0.8728532E+00  0.1195356E+01  0.7861560E+00  0.1152527E+01  0.1192783E+01  0.1423868E+01  0.9804156E+00  0.9033348E+00  0.8644100E+00  0.1220806E+01  0.1064708E+01  0.9383222E+00  0.9252711E+00  0.1239438E+01  0.1016655E+01  0.1320516E+01  0.1049763E+01  0.9422644E+00  0.4561099E+00  0.1743441E+01  0.6729938E+00  0.1482293E+01  0.3224612E+00  0.7351397E+00  0.3063137E+00  0.1022410E+01  0.5164855E+00  0.9413683E+00  0.1642101E+00  0.7552733E+00  0.4220808E+00  0.1187671E+01  0.2991050E+00  0.7174780E+00  0.7656546E+00  0.2282173E+01  0.3643164E+00  0.7822351E+00  0.5738712E+00  0.1389413E+01  0.6842931E+00  0.1076332E+01  0.7273957E+00  0.1547186E+01  0.6556027E+00  0.1487242E+01  0.5451754E+00  0.9533792E+00  0.4313954E+00  0.8558269E+00  0.4885375E+00  0.9191384E+00  0.5420712E+00  0.6680314E+00  0.4581023E+00  0.8900689E+00  0.2989817E+00  0.7137930E+00  0.4480448E+00  0.6117374E+00  0.1639587E+00  0.1052644E+01  0.6415696E+00  0.1031014E+01  0.3301656E+00  0.1070768E+01  0.2755062E+00  0.9819064E+00  0.3379848E+00  0.7696353E+00  0.6075271E+00  0.1017002E+01  0.5353667E+00  0.9496151E+00  0.7324908E+00  0.1118732E+01  0.5700218E+00  0.6896901E+00  0.3681689E+00  0.1568153E+01  0.3120286E+00  0.1031124E+01  0.4297834E+00  0.8570015E+00  0.1406098E+00  0.1004591E+01  0.3422109E+00  0.7769029E+00  0.4269217E+00  0.8424787E+00
  0.5100005E+01  0.7960425E+00  0.6646183E+00  0.8248087E+00  0.8372367E+00  0.1253487E+01  0.1468189E+01  0.1414927E+01  0.1549344E+01  0.1037121E+01  0.9187461E+00  0.1348369E+01  0.1494765E+01  0.1190601E+01  0.9959680E+00  0.1119204E+01  0.1362818E+01  0.1198438E+01  0.1425562E+01  0.1081782E+01  0.9620359E+00  0.6000372E+00  0.1991783E+01  0.8606136E+00  0.9784437E+00  0.7189870E+00  0.1095338E+01  0.7797581E+00  0.1619881E+01  0.1378333E+01  0.2155129E+01  0.9263270E+00  0.1225277E+01  0.8703558E+00  0.1674096E+01  0.1247008E+01  0.1443609E+01  0.1116371E+01  0.1939030E+01  0.1231026E+01  0.2006760E+01  0.1210124E+01  0.1426750E+01  0.1156020E+01  0.9185243E+00  0.9600081E+00  0.7241801E+00  0.1649697E+01  0.1348529E+01  0.1369621E+01  0.1252986E+01  0.1374643E+01  0.8771183E+00  0.1575260E+01  0.1330924E+01  0.1347154E+01  0.8626322E+00  0.1455335E+01  0.1277453E+01  0.9835827E+00  0.1055968E+01  0.1127647E+01  0.8047316E+00  0.8731768E+00  0.1201857E+01  0.8198935E+00  0.1180274E+01  0.1186421E+01  0.1397913E+01  0.1008382E+01  0.9227783E+00  0.8769789E+00  0.1218660E+01  0.1092884E+01  0.9475685E+00  0.9308715E+00  0.1248172E+01  0.1035341E+01  0.1312106E+01  0.1055067E+01  0.9443656E+00  0.4615689E+00  0.1739446E+01  0.6550349E+00  0.1482239E+01  0.3426193E+00  0.7428724E+00  0.2970728E+00  0.1014130E+01  0.5330171E+00  0.9438053E+00  0.1976378E+00  0.8183064E+00  0.3942985E+00  0.1147581E+01  0.2968294E+00  0.7044138E+00  0.7689577E+00  0.2257938E+01  0.3733068E+00  0.7895387E+00  0.5764711E+00  0.1396394E+01  0.6851094E+00  0.1057384E+01  0.7471043E+00  0.1552755E+01  0.6786007E+00  0.1531592E+01  0.5441849E+00  0.9501569E+00  0.4398394E+00  0.8504541E+00  0.4929929E+00  0.9316483E+00  0.5646229E+00  0.6878065E+00  0.4553110E+00  0.8852810E+00  0.3256797E+00  0.7378274E+00  0.4440167E+00  0.6115677E+00  0.1959208E+00  0.1140405E+01  0.6340448E+00  0.1024242E+01  0.3559961E+00  0.1090319E+01  0.2943691E+00  0.1007961E+01  0.3313268E+00  0.7568462E+00  0.6285121E+00  0.1030308E+01  0.5385418E+00  0.9494051E+00  0.7437927E+00  0.1122467E+01  0.5868425E+00  0.7019193E+00  0.3628677E+00  0.1552147E+01  0.2857811E+00  0.9721169E+00  0.4365265E+00  0.8658922E+00  0.1487828E+00  0.1024545E+01  0.3588173E+00  0.7951788E+00  0.4172529E+00  0.8334494E+00
  0.5130005E+01  0.8059288E+00  0.6673366E+00  0.8261735E+00  0.8366940E+00  0.1298421E+01  0.1478959E+01  0.1405356E+01  0.1525076E+01  0.1036260E+01  0.9126982E+00  0.1338803E+01  0.1469015E+01  0.1190448E+01  0.9940168E+00  0.1120549E+01  0.1357615E+01  0.1196100E+01  0.1396832E+01  0.1081059E+01  0.9670967E+00  0.6731154E+00  0.2093745E+01  0.8771935E+00  0.9860306E+00  0.7123061E+00  0.1089351E+01  0.7893479E+00  0.1617033E+01  0.1335095E+01  0.2099111E+01  0.9508368E+00  0.1244937E+01  0.9038790E+00  0.1703992E+01  0.1212601E+01  0.1427892E+01  0.1167167E+01  0.1954089E+01  0.1203807E+01  0.1988944E+01  0.1216480E+01  0.1407567E+01  0.1158879E+01  0.9143392E+00  0.9743348E+00  0.7205927E+00  0.1625395E+01  0.1333266E+01  0.1320167E+01  0.1203494E+01  0.1369093E+01  0.8693082E+00  0.1530392E+01  0.1280324E+01  0.1345658E+01  0.8614558E+00  0.1448968E+01  0.1252507E+01  0.1004050E+01  0.1053089E+01  0.1162114E+01  0.8022640E+00  0.8731837E+00  0.1183914E+01  0.8256243E+00  0.1172034E+01  0.1188641E+01  0.1402777E+01  0.1014068E+01  0.9036747E+00  0.9055809E+00  0.1228436E+01  0.1079915E+01  0.9567693E+00  0.9969534E+00  0.1284801E+01  0.1063897E+01  0.1325741E+01  0.1053191E+01  0.9328213E+00  0.4430820E+00  0.1708356E+01  0.6680211E+00  0.1465979E+01  0.3598561E+00  0.7580137E+00  0.3091401E+00  0.1020326E+01  0.5374767E+00  0.9527175E+00  0.2125631E+00  0.8425281E+00  0.3991651E+00  0.1137051E+01  0.3059873E+00  0.7105321E+00  0.7619276E+00  0.2228019E+01  0.3939436E+00  0.8113771E+00  0.5704789E+00  0.1377113E+01  0.6774855E+00  0.1059447E+01  0.7653265E+00  0.1561837E+01  0.6884050E+00  0.1489683E+01  0.5280079E+00  0.9360141E+00  0.4565504E+00  0.8602592E+00  0.5071402E+00  0.9329894E+00  0.5778186E+00  0.6810324E+00  0.4759657E+00  0.9009032E+00  0.3255251E+00  0.7376254E+00  0.4503029E+00  0.6091821E+00  0.2018898E+00  0.1152931E+01  0.6329605E+00  0.1010981E+01  0.3722316E+00  0.1109609E+01  0.2775940E+00  0.9773394E+00  0.3443236E+00  0.7590373E+00  0.6300477E+00  0.1024621E+01  0.5581009E+00  0.9660053E+00  0.7294109E+00  0.1098627E+01  0.5916485E+00  0.6954139E+00  0.3906677E+00  0.1601345E+01  0.3115670E+00  0.1009971E+01  0.4639523E+00  0.8826517E+00  0.1494759E+00  0.1013848E+01  0.3738033E+00  0.7897175E+00  0.4239100E+00  0.8447111E+00
[truncated: 1,813,841 more chars]
