# Supplementary material for: Visualising reaction complexes in amine-based unloaded and CO2-loaded carbon capture solutions
Source: Nat Commun. 2026 Mar 12;17:3828. doi: 10.1038/s41467-026-70391-6 (PMC13121631; doi:10.1038/s41467-026-70391-6)
Supplement: Supplementary file 3 — Source Data [file 41467_2026_70391_MOESM3_ESM.zip › Source data/NaCarb130624box.EPSR.g02]

#    r              C2a-N1c                       C2a-O1c                       C2a-H2c                       C2a-C3c                       C2a-O2c                       H1a-H1a                       H1a-N1a                       H1a-O1a                       H1a-H2a                       H1a-C1z                       H1a-N1z                       H1a-H1z                       H1a-C2z                       H1a-H2z                       H1a-O1z                       H1a-C1c                       H1a-C2c                       H1a-H1c                       H1a-N1c                       H1a-O1c                       H1a-H2c                       H1a-C3c                       H1a-O2c                       N1a-N1a                       N1a-O1a                       N1a-H2a                       N1a-C1z                       N1a-N1z                       N1a-H1z                       N1a-C2z                       N1a-H2z                       N1a-O1z                       N1a-C1c                       N1a-C2c                       N1a-H1c                       N1a-N1c                       N1a-O1c                       N1a-H2c                       N1a-C3c                       N1a-O2c                       O1a-O1a                       O1a-H2a                       O1a-C1z                       O1a-N1z                       O1a-H1z                       O1a-C2z                       O1a-H2z                       O1a-O1z                       O1a-C1c                       O1a-C2c                       O1a-H1c                       O1a-N1c                       O1a-O1c                       O1a-H2c                       O1a-C3c                       O1a-O2c                       H2a-H2a                       H2a-C1z                       H2a-N1z                       H2a-H1z                       H2a-C2z                       H2a-H2z                       H2a-O1z                       H2a-C1c                       H2a-C2c                       H2a-H1c                       H2a-N1c                       H2a-O1c                       H2a-H2c                       H2a-C3c                       H2a-O2c                       C1z-C1z                       C1z-N1z                       C1z-H1z                       C1z-C2z                       C1z-H2z                       C1z-O1z                       C1z-C1c                       C1z-C2c                       C1z-H1c                       C1z-N1c                       C1z-O1c                       C1z-H2c                       C1z-C3c                       C1z-O2c                       N1z-N1z                       N1z-H1z                       N1z-C2z                       N1z-H2z                       N1z-O1z                       N1z-C1c                       N1z-C2c                       N1z-H1c                       N1z-N1c                       N1z-O1c                       N1z-H2c                       N1z-C3c                       N1z-O2c                       H1z-H1z                       H1z-C2z                   
  0.0000000E+00  0.0000000E+00  0.0000000E+00  0.0000000E+00  0.0000000E+00  0.0000000E+00  0.0000000E+00  0.0000000E+00  0.0000000E+00  0.0000000E+00  0.0000000E+00  0.0000000E+00  0.0000000E+00  0.0000000E+00  0.0000000E+00  0.0000000E+00  0.0000000E+00  0.0000000E+00  0.0000000E+00  0.0000000E+00  0.0000000E+00  0.0000000E+00  0.0000000E+00  0.0000000E+00  0.0000000E+00  0.0000000E+00  0.0000000E+00  0.0000000E+00  0.0000000E+00  0.0000000E+00  0.0000000E+00  0.0000000E+00  0.0000000E+00  0.0000000E+00  0.0000000E+00  0.0000000E+00  0.0000000E+00  0.0000000E+00  0.0000000E+00  0.0000000E+00  0.0000000E+00  0.0000000E+00  0.0000000E+00  0.0000000E+00  0.0000000E+00  0.0000000E+00  0.0000000E+00  0.0000000E+00  0.0000000E+00  0.0000000E+00  0.0000000E+00  0.0000000E+00  0.0000000E+00  0.0000000E+00  0.0000000E+00  0.0000000E+00  0.0000000E+00  0.0000000E+00  0.0000000E+00  0.0000000E+00  0.0000000E+00  0.0000000E+00  0.0000000E+00  0.0000000E+00  0.0000000E+00  0.0000000E+00  0.0000000E+00  0.0000000E+00  0.0000000E+00  0.0000000E+00  0.0000000E+00  0.0000000E+00  0.0000000E+00  0.0000000E+00  0.0000000E+00  0.0000000E+00  0.0000000E+00  0.0000000E+00  0.0000000E+00  0.0000000E+00  0.0000000E+00  0.0000000E+00  0.0000000E+00  0.0000000E+00  0.0000000E+00  0.0000000E+00  0.0000000E+00  0.0000000E+00  0.0000000E+00  0.0000000E+00  0.0000000E+00  0.0000000E+00  0.0000000E+00  0.0000000E+00  0.0000000E+00  0.0000000E+00  0.0000000E+00  0.0000000E+00  0.0000000E+00  0.0000000E+00  0.0000000E+00  0.0000000E+00  0.0000000E+00  0.0000000E+00  0.0000000E+00  0.0000000E+00  0.0000000E+00  0.0000000E+00  0.0000000E+00  0.0000000E+00  0.0000000E+00  0.0000000E+00  0.0000000E+00  0.0000000E+00  0.0000000E+00  0.0000000E+00  0.0000000E+00  0.0000000E+00  0.0000000E+00  0.0000000E+00  0.0000000E+00  0.0000000E+00  0.0000000E+00  0.0000000E+00  0.0000000E+00  0.0000000E+00  0.0000000E+00  0.0000000E+00  0.0000000E+00  0.0000000E+00  0.0000000E+00  0.0000000E+00  0.0000000E+00  0.0000000E+00  0.0000000E+00  0.0000000E+00  0.0000000E+00  0.0000000E+00  0.0000000E+00  0.0000000E+00  0.0000000E+00  0.0000000E+00  0.0000000E+00  0.0000000E+00  0.0000000E+00  0.0000000E+00  0.0000000E+00  0.0000000E+00  0.0000000E+00  0.0000000E+00  0.0000000E+00  0.0000000E+00  0.0000000E+00  0.0000000E+00  0.0000000E+00  0.0000000E+00  0.0000000E+00  0.0000000E+00  0.0000000E+00  0.0000000E+00  0.0000000E+00  0.0000000E+00  0.0000000E+00  0.0000000E+00  0.0000000E+00  0.0000000E+00  0.0000000E+00  0.0000000E+00  0.0000000E+00  0.0000000E+00  0.0000000E+00  0.0000000E+00  0.0000000E+00  0.0000000E+00  0.0000000E+00  0.0000000E+00  0.0000000E+00  0.0000000E+00  0.0000000E+00  0.0000000E+00  0.0000000E+00  0.0000000E+00  0.0000000E+00  0.0000000E+00  0.0000000E+00  0.0000000E+00  0.0000000E+00  0.0000000E+00  0.0000000E+00  0.0000000E+00  0.0000000E+00  0.0000000E+00  0.0000000E+00  0.0000000E+00  0.0000000E+00  0.0000000E+00  0.0000000E+00  0.0000000E+00  0.0000000E+00  0.0000000E+00  0.0000000E+00
  0.7500000E-02  0.0000000E+00  0.0000000E+00  0.0000000E+00  0.0000000E+00  0.0000000E+00  0.0000000E+00  0.0000000E+00  0.0000000E+00  0.0000000E+00  0.0000000E+00  0.0000000E+00  0.0000000E+00  0.0000000E+00  0.0000000E+00  0.0000000E+00  0.0000000E+00  0.0000000E+00  0.0000000E+00  0.0000000E+00  0.0000000E+00  0.0000000E+00  0.0000000E+00  0.0000000E+00  0.0000000E+00  0.0000000E+00  0.0000000E+00  0.0000000E+00  0.0000000E+00  0.0000000E+00  0.0000000E+00  0.0000000E+00  0.0000000E+00  0.0000000E+00  0.0000000E+00  0.0000000E+00  0.0000000E+00  0.0000000E+00  0.0000000E+00  0.0000000E+00  0.0000000E+00  0.0000000E+00  0.0000000E+00  0.0000000E+00  0.0000000E+00  0.0000000E+00  0.0000000E+00  0.0000000E+00  0.0000000E+00  0.0000000E+00  0.0000000E+00  0.0000000E+00  0.0000000E+00  0.0000000E+00  0.0000000E+00  0.0000000E+00  0.0000000E+00  0.0000000E+00  0.0000000E+00  0.0000000E+00  0.0000000E+00  0.0000000E+00  0.0000000E+00  0.0000000E+00  0.0000000E+00  0.0000000E+00  0.0000000E+00  0.0000000E+00  0.0000000E+00  0.0000000E+00  0.0000000E+00  0.0000000E+00  0.0000000E+00  0.0000000E+00  0.0000000E+00  0.0000000E+00  0.0000000E+00  0.0000000E+00  0.0000000E+00  0.0000000E+00  0.0000000E+00  0.0000000E+00  0.0000000E+00  0.0000000E+00  0.0000000E+00  0.0000000E+00  0.0000000E+00  0.0000000E+00  0.0000000E+00  0.0000000E+00  0.0000000E+00  0.0000000E+00  0.0000000E+00  0.0000000E+00  0.0000000E+00  0.0000000E+00  0.0000000E+00  0.0000000E+00  0.0000000E+00  0.0000000E+00  0.0000000E+00  0.0000000E+00  0.0000000E+00  0.0000000E+00  0.0000000E+00  0.0000000E+00  0.0000000E+00  0.0000000E+00  0.0000000E+00  0.0000000E+00  0.0000000E+00  0.0000000E+00  0.0000000E+00  0.0000000E+00  0.0000000E+00  0.0000000E+00  0.0000000E+00  0.0000000E+00  0.0000000E+00  0.0000000E+00  0.0000000E+00  0.0000000E+00  0.0000000E+00  0.0000000E+00  0.0000000E+00  0.0000000E+00  0.0000000E+00  0.0000000E+00  0.0000000E+00  0.0000000E+00  0.0000000E+00  0.0000000E+00  0.0000000E+00  0.0000000E+00  0.0000000E+00  0.0000000E+00  0.0000000E+00  0.0000000E+00  0.0000000E+00  0.0000000E+00  0.0000000E+00  0.0000000E+00  0.0000000E+00  0.0000000E+00  0.0000000E+00  0.0000000E+00  0.0000000E+00  0.0000000E+00  0.0000000E+00  0.0000000E+00  0.0000000E+00  0.0000000E+00  0.0000000E+00  0.0000000E+00  0.0000000E+00  0.0000000E+00  0.0000000E+00  0.0000000E+00  0.0000000E+00  0.0000000E+00  0.0000000E+00  0.0000000E+00  0.0000000E+00  0.0000000E+00  0.0000000E+00  0.0000000E+00  0.0000000E+00  0.0000000E+00  0.0000000E+00  0.0000000E+00  0.0000000E+00  0.0000000E+00  0.0000000E+00  0.0000000E+00  0.0000000E+00  0.0000000E+00  0.0000000E+00  0.0000000E+00  0.0000000E+00  0.0000000E+00  0.0000000E+00  0.0000000E+00  0.0000000E+00  0.0000000E+00  0.0000000E+00  0.0000000E+00  0.0000000E+00  0.0000000E+00  0.0000000E+00  0.0000000E+00  0.0000000E+00  0.0000000E+00  0.0000000E+00  0.0000000E+00  0.0000000E+00  0.0000000E+00  0.0000000E+00  0.0000000E+00  0.0000000E+00  0.0000000E+00  0.0000000E+00
  0.3000000E-01  0.0000000E+00  0.0000000E+00  0.0000000E+00  0.0000000E+00  0.0000000E+00  0.0000000E+00  0.0000000E+00  0.0000000E+00  0.0000000E+00  0.0000000E+00  0.0000000E+00  0.0000000E+00  0.0000000E+00  0.0000000E+00  0.0000000E+00  0.0000000E+00  0.0000000E+00  0.0000000E+00  0.0000000E+00  0.0000000E+00  0.0000000E+00  0.0000000E+00  0.0000000E+00  0.0000000E+00  0.0000000E+00  0.0000000E+00  0.0000000E+00  0.0000000E+00  0.0000000E+00  0.0000000E+00  0.0000000E+00  0.0000000E+00  0.0000000E+00  0.0000000E+00  0.0000000E+00  0.0000000E+00  0.0000000E+00  0.0000000E+00  0.0000000E+00  0.0000000E+00  0.0000000E+00  0.0000000E+00  0.0000000E+00  0.0000000E+00  0.0000000E+00  0.0000000E+00  0.0000000E+00  0.0000000E+00  0.0000000E+00  0.0000000E+00  0.0000000E+00  0.0000000E+00  0.0000000E+00  0.0000000E+00  0.0000000E+00  0.0000000E+00  0.0000000E+00  0.0000000E+00  0.0000000E+00  0.0000000E+00  0.0000000E+00  0.0000000E+00  0.0000000E+00  0.0000000E+00  0.0000000E+00  0.0000000E+00  0.0000000E+00  0.0000000E+00  0.0000000E+00  0.0000000E+00  0.0000000E+00  0.0000000E+00  0.0000000E+00  0.0000000E+00  0.0000000E+00  0.0000000E+00  0.0000000E+00  0.0000000E+00  0.0000000E+00  0.0000000E+00  0.0000000E+00  0.0000000E+00  0.0000000E+00  0.0000000E+00  0.0000000E+00  0.0000000E+00  0.0000000E+00  0.0000000E+00  0.0000000E+00  0.0000000E+00  0.0000000E+00  0.0000000E+00  0.0000000E+00  0.0000000E+00  0.0000000E+00  0.0000000E+00  0.0000000E+00  0.0000000E+00  0.0000000E+00  0.0000000E+00  0.0000000E+00  0.0000000E+00  0.0000000E+00  0.0000000E+00  0.0000000E+00  0.0000000E+00  0.0000000E+00  0.0000000E+00  0.0000000E+00  0.0000000E+00  0.0000000E+00  0.0000000E+00  0.0000000E+00  0.0000000E+00  0.0000000E+00  0.0000000E+00  0.0000000E+00  0.0000000E+00  0.0000000E+00  0.0000000E+00  0.0000000E+00  0.0000000E+00  0.0000000E+00  0.0000000E+00  0.0000000E+00  0.0000000E+00  0.0000000E+00  0.0000000E+00  0.0000000E+00  0.0000000E+00  0.0000000E+00  0.0000000E+00  0.0000000E+00  0.0000000E+00  0.0000000E+00  0.0000000E+00  0.0000000E+00  0.0000000E+00  0.0000000E+00  0.0000000E+00  0.0000000E+00  0.0000000E+00  0.0000000E+00  0.0000000E+00  0.0000000E+00  0.0000000E+00  0.0000000E+00  0.0000000E+00  0.0000000E+00  0.0000000E+00  0.0000000E+00  0.0000000E+00  0.0000000E+00  0.0000000E+00  0.0000000E+00  0.0000000E+00  0.0000000E+00  0.0000000E+00  0.0000000E+00  0.0000000E+00  0.0000000E+00  0.0000000E+00  0.0000000E+00  0.0000000E+00  0.0000000E+00  0.0000000E+00  0.0000000E+00  0.0000000E+00  0.0000000E+00  0.0000000E+00  0.0000000E+00  0.0000000E+00  0.0000000E+00  0.0000000E+00  0.0000000E+00  0.0000000E+00  0.0000000E+00  0.0000000E+00  0.0000000E+00  0.0000000E+00  0.0000000E+00  0.0000000E+00  0.0000000E+00  0.0000000E+00  0.0000000E+00  0.0000000E+00  0.0000000E+00  0.0000000E+00  0.0000000E+00  0.0000000E+00  0.0000000E+00  0.0000000E+00  0.0000000E+00  0.0000000E+00  0.0000000E+00  0.0000000E+00  0.0000000E+00  0.0000000E+00  0.0000000E+00  0.0000000E+00
  0.5999999E-01  0.0000000E+00  0.0000000E+00  0.0000000E+00  0.0000000E+00  0.0000000E+00  0.0000000E+00  0.0000000E+00  0.0000000E+00  0.0000000E+00  0.0000000E+00  0.0000000E+00  0.0000000E+00  0.0000000E+00  0.0000000E+00  0.0000000E+00  0.0000000E+00  0.0000000E+00  0.0000000E+00  0.0000000E+00  0.0000000E+00  0.0000000E+00  0.0000000E+00  0.0000000E+00  0.0000000E+00  0.0000000E+00  0.0000000E+00  0.0000000E+00  0.0000000E+00  0.0000000E+00  0.0000000E+00  0.0000000E+00  0.0000000E+00  0.0000000E+00  0.0000000E+00  0.0000000E+00  0.0000000E+00  0.0000000E+00  0.0000000E+00  0.0000000E+00  0.0000000E+00  0.0000000E+00  0.0000000E+00  0.0000000E+00  0.0000000E+00  0.0000000E+00  0.0000000E+00  0.0000000E+00  0.0000000E+00  0.0000000E+00  0.0000000E+00  0.0000000E+00  0.0000000E+00  0.0000000E+00  0.0000000E+00  0.0000000E+00  0.0000000E+00  0.0000000E+00  0.0000000E+00  0.0000000E+00  0.0000000E+00  0.0000000E+00  0.0000000E+00  0.0000000E+00  0.0000000E+00  0.0000000E+00  0.0000000E+00  0.0000000E+00  0.0000000E+00  0.0000000E+00  0.0000000E+00  0.0000000E+00  0.0000000E+00  0.0000000E+00  0.0000000E+00  0.0000000E+00  0.0000000E+00  0.0000000E+00  0.0000000E+00  0.0000000E+00  0.0000000E+00  0.0000000E+00  0.0000000E+00  0.0000000E+00  0.0000000E+00  0.0000000E+00  0.0000000E+00  0.0000000E+00  0.0000000E+00  0.0000000E+00  0.0000000E+00  0.0000000E+00  0.0000000E+00  0.0000000E+00  0.0000000E+00  0.0000000E+00  0.0000000E+00  0.0000000E+00  0.0000000E+00  0.0000000E+00  0.0000000E+00  0.0000000E+00  0.0000000E+00  0.0000000E+00  0.0000000E+00  0.0000000E+00  0.0000000E+00  0.0000000E+00  0.0000000E+00  0.0000000E+00  0.0000000E+00  0.0000000E+00  0.0000000E+00  0.0000000E+00  0.0000000E+00  0.0000000E+00  0.0000000E+00  0.0000000E+00  0.0000000E+00  0.0000000E+00  0.0000000E+00  0.0000000E+00  0.0000000E+00  0.0000000E+00  0.0000000E+00  0.0000000E+00  0.0000000E+00  0.0000000E+00  0.0000000E+00  0.0000000E+00  0.0000000E+00  0.0000000E+00  0.0000000E+00  0.0000000E+00  0.0000000E+00  0.0000000E+00  0.0000000E+00  0.0000000E+00  0.0000000E+00  0.0000000E+00  0.0000000E+00  0.0000000E+00  0.0000000E+00  0.0000000E+00  0.0000000E+00  0.0000000E+00  0.0000000E+00  0.0000000E+00  0.0000000E+00  0.0000000E+00  0.0000000E+00  0.0000000E+00  0.0000000E+00  0.0000000E+00  0.0000000E+00  0.0000000E+00  0.0000000E+00  0.0000000E+00  0.0000000E+00  0.0000000E+00  0.0000000E+00  0.0000000E+00  0.0000000E+00  0.0000000E+00  0.0000000E+00  0.0000000E+00  0.0000000E+00  0.0000000E+00  0.0000000E+00  0.0000000E+00  0.0000000E+00  0.0000000E+00  0.0000000E+00  0.0000000E+00  0.0000000E+00  0.0000000E+00  0.0000000E+00  0.0000000E+00  0.0000000E+00  0.0000000E+00  0.0000000E+00  0.0000000E+00  0.0000000E+00  0.0000000E+00  0.0000000E+00  0.0000000E+00  0.0000000E+00  0.0000000E+00  0.0000000E+00  0.0000000E+00  0.0000000E+00  0.0000000E+00  0.0000000E+00  0.0000000E+00  0.0000000E+00  0.0000000E+00  0.0000000E+00  0.0000000E+00  0.0000000E+00  0.0000000E+00  0.0000000E+00
  0.9000000E-01  0.0000000E+00  0.0000000E+00  0.0000000E+00  0.0000000E+00  0.0000000E+00  0.0000000E+00  0.0000000E+00  0.0000000E+00  0.0000000E+00  0.0000000E+00  0.0000000E+00  0.0000000E+00  0.0000000E+00  0.0000000E+00  0.0000000E+00  0.0000000E+00  0.0000000E+00  0.0000000E+00  0.0000000E+00  0.0000000E+00  0.0000000E+00  0.0000000E+00  0.0000000E+00  0.0000000E+00  0.0000000E+00  0.0000000E+00  0.0000000E+00  0.0000000E+00  0.0000000E+00  0.0000000E+00  0.0000000E+00  0.0000000E+00  0.0000000E+00  0.0000000E+00  0.0000000E+00  0.0000000E+00  0.0000000E+00  0.0000000E+00  0.0000000E+00  0.0000000E+00  0.0000000E+00  0.0000000E+00  0.0000000E+00  0.0000000E+00  0.0000000E+00  0.0000000E+00  0.0000000E+00  0.0000000E+00  0.0000000E+00  0.0000000E+00  0.0000000E+00  0.0000000E+00  0.0000000E+00  0.0000000E+00  0.0000000E+00  0.0000000E+00  0.0000000E+00  0.0000000E+00  0.0000000E+00  0.0000000E+00  0.0000000E+00  0.0000000E+00  0.0000000E+00  0.0000000E+00  0.0000000E+00  0.0000000E+00  0.0000000E+00  0.0000000E+00  0.0000000E+00  0.0000000E+00  0.0000000E+00  0.0000000E+00  0.0000000E+00  0.0000000E+00  0.0000000E+00  0.0000000E+00  0.0000000E+00  0.0000000E+00  0.0000000E+00  0.0000000E+00  0.0000000E+00  0.0000000E+00  0.0000000E+00  0.0000000E+00  0.0000000E+00  0.0000000E+00  0.0000000E+00  0.0000000E+00  0.0000000E+00  0.0000000E+00  0.0000000E+00  0.0000000E+00  0.0000000E+00  0.0000000E+00  0.0000000E+00  0.0000000E+00  0.0000000E+00  0.0000000E+00  0.0000000E+00  0.0000000E+00  0.0000000E+00  0.0000000E+00  0.0000000E+00  0.0000000E+00  0.0000000E+00  0.0000000E+00  0.0000000E+00  0.0000000E+00  0.0000000E+00  0.0000000E+00  0.0000000E+00  0.0000000E+00  0.0000000E+00  0.0000000E+00  0.0000000E+00  0.0000000E+00  0.0000000E+00  0.0000000E+00  0.0000000E+00  0.0000000E+00  0.0000000E+00  0.0000000E+00  0.0000000E+00  0.0000000E+00  0.0000000E+00  0.0000000E+00  0.0000000E+00  0.0000000E+00  0.0000000E+00  0.0000000E+00  0.0000000E+00  0.0000000E+00  0.0000000E+00  0.0000000E+00  0.0000000E+00  0.0000000E+00  0.0000000E+00  0.0000000E+00  0.0000000E+00  0.0000000E+00  0.0000000E+00  0.0000000E+00  0.0000000E+00  0.0000000E+00  0.0000000E+00  0.0000000E+00  0.0000000E+00  0.0000000E+00  0.0000000E+00  0.0000000E+00  0.0000000E+00  0.0000000E+00  0.0000000E+00  0.0000000E+00  0.0000000E+00  0.0000000E+00  0.0000000E+00  0.0000000E+00  0.0000000E+00  0.0000000E+00  0.0000000E+00  0.0000000E+00  0.0000000E+00  0.0000000E+00  0.0000000E+00  0.0000000E+00  0.0000000E+00  0.0000000E+00  0.0000000E+00  0.0000000E+00  0.0000000E+00  0.0000000E+00  0.0000000E+00  0.0000000E+00  0.0000000E+00  0.0000000E+00  0.0000000E+00  0.0000000E+00  0.0000000E+00  0.0000000E+00  0.0000000E+00  0.0000000E+00  0.0000000E+00  0.0000000E+00  0.0000000E+00  0.0000000E+00  0.0000000E+00  0.0000000E+00  0.0000000E+00  0.0000000E+00  0.0000000E+00  0.0000000E+00  0.0000000E+00  0.0000000E+00  0.0000000E+00  0.0000000E+00  0.0000000E+00  0.0000000E+00  0.0000000E+00  0.0000000E+00
  0.1200000E+00  0.0000000E+00  0.0000000E+00  0.0000000E+00  0.0000000E+00  0.0000000E+00  0.0000000E+00  0.0000000E+00  0.0000000E+00  0.0000000E+00  0.0000000E+00  0.0000000E+00  0.0000000E+00  0.0000000E+00  0.0000000E+00  0.0000000E+00  0.0000000E+00  0.0000000E+00  0.0000000E+00  0.0000000E+00  0.0000000E+00  0.0000000E+00  0.0000000E+00  0.0000000E+00  0.0000000E+00  0.0000000E+00  0.0000000E+00  0.0000000E+00  0.0000000E+00  0.0000000E+00  0.0000000E+00  0.0000000E+00  0.0000000E+00  0.0000000E+00  0.0000000E+00  0.0000000E+00  0.0000000E+00  0.0000000E+00  0.0000000E+00  0.0000000E+00  0.0000000E+00  0.0000000E+00  0.0000000E+00  0.0000000E+00  0.0000000E+00  0.0000000E+00  0.0000000E+00  0.0000000E+00  0.0000000E+00  0.0000000E+00  0.0000000E+00  0.0000000E+00  0.0000000E+00  0.0000000E+00  0.0000000E+00  0.0000000E+00  0.0000000E+00  0.0000000E+00  0.0000000E+00  0.0000000E+00  0.0000000E+00  0.0000000E+00  0.0000000E+00  0.0000000E+00  0.0000000E+00  0.0000000E+00  0.0000000E+00  0.0000000E+00  0.0000000E+00  0.0000000E+00  0.0000000E+00  0.0000000E+00  0.0000000E+00  0.0000000E+00  0.0000000E+00  0.0000000E+00  0.0000000E+00  0.0000000E+00  0.0000000E+00  0.0000000E+00  0.0000000E+00  0.0000000E+00  0.0000000E+00  0.0000000E+00  0.0000000E+00  0.0000000E+00  0.0000000E+00  0.0000000E+00  0.0000000E+00  0.0000000E+00  0.0000000E+00  0.0000000E+00  0.0000000E+00  0.0000000E+00  0.0000000E+00  0.0000000E+00  0.0000000E+00  0.0000000E+00  0.0000000E+00  0.0000000E+00  0.0000000E+00  0.0000000E+00  0.0000000E+00  0.0000000E+00  0.0000000E+00  0.0000000E+00  0.0000000E+00  0.0000000E+00  0.0000000E+00  0.0000000E+00  0.0000000E+00  0.0000000E+00  0.0000000E+00  0.0000000E+00  0.0000000E+00  0.0000000E+00  0.0000000E+00  0.0000000E+00  0.0000000E+00  0.0000000E+00  0.0000000E+00  0.0000000E+00  0.0000000E+00  0.0000000E+00  0.0000000E+00  0.0000000E+00  0.0000000E+00  0.0000000E+00  0.0000000E+00  0.0000000E+00  0.0000000E+00  0.0000000E+00  0.0000000E+00  0.0000000E+00  0.0000000E+00  0.0000000E+00  0.0000000E+00  0.0000000E+00  0.0000000E+00  0.0000000E+00  0.0000000E+00  0.0000000E+00  0.0000000E+00  0.0000000E+00  0.0000000E+00  0.0000000E+00  0.0000000E+00  0.0000000E+00  0.0000000E+00  0.0000000E+00  0.0000000E+00  0.0000000E+00  0.0000000E+00  0.0000000E+00  0.0000000E+00  0.0000000E+00  0.0000000E+00  0.0000000E+00  0.0000000E+00  0.0000000E+00  0.0000000E+00  0.0000000E+00  0.0000000E+00  0.0000000E+00  0.0000000E+00  0.0000000E+00  0.0000000E+00  0.0000000E+00  0.0000000E+00  0.0000000E+00  0.0000000E+00  0.0000000E+00  0.0000000E+00  0.0000000E+00  0.0000000E+00  0.0000000E+00  0.0000000E+00  0.0000000E+00  0.0000000E+00  0.0000000E+00  0.0000000E+00  0.0000000E+00  0.0000000E+00  0.0000000E+00  0.0000000E+00  0.0000000E+00  0.0000000E+00  0.0000000E+00  0.0000000E+00  0.0000000E+00  0.0000000E+00  0.0000000E+00  0.0000000E+00  0.0000000E+00  0.0000000E+00  0.0000000E+00  0.0000000E+00  0.0000000E+00  0.0000000E+00  0.0000000E+00  0.0000000E+00
  0.1500000E+00  0.0000000E+00  0.0000000E+00  0.0000000E+00  0.0000000E+00  0.0000000E+00  0.0000000E+00  0.0000000E+00  0.0000000E+00  0.0000000E+00  0.0000000E+00  0.0000000E+00  0.0000000E+00  0.0000000E+00  0.0000000E+00  0.0000000E+00  0.0000000E+00  0.0000000E+00  0.0000000E+00  0.0000000E+00  0.0000000E+00  0.0000000E+00  0.0000000E+00  0.0000000E+00  0.0000000E+00  0.0000000E+00  0.0000000E+00  0.0000000E+00  0.0000000E+00  0.0000000E+00  0.0000000E+00  0.0000000E+00  0.0000000E+00  0.0000000E+00  0.0000000E+00  0.0000000E+00  0.0000000E+00  0.0000000E+00  0.0000000E+00  0.0000000E+00  0.0000000E+00  0.0000000E+00  0.0000000E+00  0.0000000E+00  0.0000000E+00  0.0000000E+00  0.0000000E+00  0.0000000E+00  0.0000000E+00  0.0000000E+00  0.0000000E+00  0.0000000E+00  0.0000000E+00  0.0000000E+00  0.0000000E+00  0.0000000E+00  0.0000000E+00  0.0000000E+00  0.0000000E+00  0.0000000E+00  0.0000000E+00  0.0000000E+00  0.0000000E+00  0.0000000E+00  0.0000000E+00  0.0000000E+00  0.0000000E+00  0.0000000E+00  0.0000000E+00  0.0000000E+00  0.0000000E+00  0.0000000E+00  0.0000000E+00  0.0000000E+00  0.0000000E+00  0.0000000E+00  0.0000000E+00  0.0000000E+00  0.0000000E+00  0.0000000E+00  0.0000000E+00  0.0000000E+00  0.0000000E+00  0.0000000E+00  0.0000000E+00  0.0000000E+00  0.0000000E+00  0.0000000E+00  0.0000000E+00  0.0000000E+00  0.0000000E+00  0.0000000E+00  0.0000000E+00  0.0000000E+00  0.0000000E+00  0.0000000E+00  0.0000000E+00  0.0000000E+00  0.0000000E+00  0.0000000E+00  0.0000000E+00  0.0000000E+00  0.0000000E+00  0.0000000E+00  0.0000000E+00  0.0000000E+00  0.0000000E+00  0.0000000E+00  0.0000000E+00  0.0000000E+00  0.0000000E+00  0.0000000E+00  0.0000000E+00  0.0000000E+00  0.0000000E+00  0.0000000E+00  0.0000000E+00  0.0000000E+00  0.0000000E+00  0.0000000E+00  0.0000000E+00  0.0000000E+00  0.0000000E+00  0.0000000E+00  0.0000000E+00  0.0000000E+00  0.0000000E+00  0.0000000E+00  0.0000000E+00  0.0000000E+00  0.0000000E+00  0.0000000E+00  0.0000000E+00  0.0000000E+00  0.0000000E+00  0.0000000E+00  0.0000000E+00  0.0000000E+00  0.0000000E+00  0.0000000E+00  0.0000000E+00  0.0000000E+00  0.0000000E+00  0.0000000E+00  0.0000000E+00  0.0000000E+00  0.0000000E+00  0.0000000E+00  0.0000000E+00  0.0000000E+00  0.0000000E+00  0.0000000E+00  0.0000000E+00  0.0000000E+00  0.0000000E+00  0.0000000E+00  0.0000000E+00  0.0000000E+00  0.0000000E+00  0.0000000E+00  0.0000000E+00  0.0000000E+00  0.0000000E+00  0.0000000E+00  0.0000000E+00  0.0000000E+00  0.0000000E+00  0.0000000E+00  0.0000000E+00  0.0000000E+00  0.0000000E+00  0.0000000E+00  0.0000000E+00  0.0000000E+00  0.0000000E+00  0.0000000E+00  0.0000000E+00  0.0000000E+00  0.0000000E+00  0.0000000E+00  0.0000000E+00  0.0000000E+00  0.0000000E+00  0.0000000E+00  0.0000000E+00  0.0000000E+00  0.0000000E+00  0.0000000E+00  0.0000000E+00  0.0000000E+00  0.0000000E+00  0.0000000E+00  0.0000000E+00  0.0000000E+00  0.0000000E+00  0.0000000E+00  0.0000000E+00  0.0000000E+00  0.0000000E+00  0.0000000E+00  0.0000000E+00
  0.1800000E+00  0.0000000E+00  0.0000000E+00  0.0000000E+00  0.0000000E+00  0.0000000E+00  0.0000000E+00  0.0000000E+00  0.0000000E+00  0.0000000E+00  0.0000000E+00  0.0000000E+00  0.0000000E+00  0.0000000E+00  0.0000000E+00  0.0000000E+00  0.0000000E+00  0.0000000E+00  0.0000000E+00  0.0000000E+00  0.0000000E+00  0.0000000E+00  0.0000000E+00  0.0000000E+00  0.0000000E+00  0.0000000E+00  0.0000000E+00  0.0000000E+00  0.0000000E+00  0.0000000E+00  0.0000000E+00  0.0000000E+00  0.0000000E+00  0.0000000E+00  0.0000000E+00  0.0000000E+00  0.0000000E+00  0.0000000E+00  0.0000000E+00  0.0000000E+00  0.0000000E+00  0.0000000E+00  0.0000000E+00  0.0000000E+00  0.0000000E+00  0.0000000E+00  0.0000000E+00  0.0000000E+00  0.0000000E+00  0.0000000E+00  0.0000000E+00  0.0000000E+00  0.0000000E+00  0.0000000E+00  0.0000000E+00  0.0000000E+00  0.0000000E+00  0.0000000E+00  0.0000000E+00  0.0000000E+00  0.0000000E+00  0.0000000E+00  0.0000000E+00  0.0000000E+00  0.0000000E+00  0.0000000E+00  0.0000000E+00  0.0000000E+00  0.0000000E+00  0.0000000E+00  0.0000000E+00  0.0000000E+00  0.0000000E+00  0.0000000E+00  0.0000000E+00  0.0000000E+00  0.0000000E+00  0.0000000E+00  0.0000000E+00  0.0000000E+00  0.0000000E+00  0.0000000E+00  0.0000000E+00  0.0000000E+00  0.0000000E+00  0.0000000E+00  0.0000000E+00  0.0000000E+00  0.0000000E+00  0.0000000E+00  0.0000000E+00  0.0000000E+00  0.0000000E+00  0.0000000E+00  0.0000000E+00  0.0000000E+00  0.0000000E+00  0.0000000E+00  0.0000000E+00  0.0000000E+00  0.0000000E+00  0.0000000E+00  0.0000000E+00  0.0000000E+00  0.0000000E+00  0.0000000E+00  0.0000000E+00  0.0000000E+00  0.0000000E+00  0.0000000E+00  0.0000000E+00  0.0000000E+00  0.0000000E+00  0.0000000E+00  0.0000000E+00  0.0000000E+00  0.0000000E+00  0.0000000E+00  0.0000000E+00  0.0000000E+00  0.0000000E+00  0.0000000E+00  0.0000000E+00  0.0000000E+00  0.0000000E+00  0.0000000E+00  0.0000000E+00  0.0000000E+00  0.0000000E+00  0.0000000E+00  0.0000000E+00  0.0000000E+00  0.0000000E+00  0.0000000E+00  0.0000000E+00  0.0000000E+00  0.0000000E+00  0.0000000E+00  0.0000000E+00  0.0000000E+00  0.0000000E+00  0.0000000E+00  0.0000000E+00  0.0000000E+00  0.0000000E+00  0.0000000E+00  0.0000000E+00  0.0000000E+00  0.0000000E+00  0.0000000E+00  0.0000000E+00  0.0000000E+00  0.0000000E+00  0.0000000E+00  0.0000000E+00  0.0000000E+00  0.0000000E+00  0.0000000E+00  0.0000000E+00  0.0000000E+00  0.0000000E+00  0.0000000E+00  0.0000000E+00  0.0000000E+00  0.0000000E+00  0.0000000E+00  0.0000000E+00  0.0000000E+00  0.0000000E+00  0.0000000E+00  0.0000000E+00  0.0000000E+00  0.0000000E+00  0.0000000E+00  0.0000000E+00  0.0000000E+00  0.0000000E+00  0.0000000E+00  0.0000000E+00  0.0000000E+00  0.0000000E+00  0.0000000E+00  0.0000000E+00  0.0000000E+00  0.0000000E+00  0.0000000E+00  0.0000000E+00  0.0000000E+00  0.0000000E+00  0.0000000E+00  0.0000000E+00  0.0000000E+00  0.0000000E+00  0.0000000E+00  0.0000000E+00  0.0000000E+00  0.0000000E+00  0.0000000E+00  0.0000000E+00  0.0000000E+00  0.0000000E+00
  0.2100000E+00  0.0000000E+00  0.0000000E+00  0.0000000E+00  0.0000000E+00  0.0000000E+00  0.0000000E+00  0.0000000E+00  0.0000000E+00  0.0000000E+00  0.0000000E+00  0.0000000E+00  0.0000000E+00  0.0000000E+00  0.0000000E+00  0.0000000E+00  0.0000000E+00  0.0000000E+00  0.0000000E+00  0.0000000E+00  0.0000000E+00  0.0000000E+00  0.0000000E+00  0.0000000E+00  0.0000000E+00  0.0000000E+00  0.0000000E+00  0.0000000E+00  0.0000000E+00  0.0000000E+00  0.0000000E+00  0.0000000E+00  0.0000000E+00  0.0000000E+00  0.0000000E+00  0.0000000E+00  0.0000000E+00  0.0000000E+00  0.0000000E+00  0.0000000E+00  0.0000000E+00  0.0000000E+00  0.0000000E+00  0.0000000E+00  0.0000000E+00  0.0000000E+00  0.0000000E+00  0.0000000E+00  0.0000000E+00  0.0000000E+00  0.0000000E+00  0.0000000E+00  0.0000000E+00  0.0000000E+00  0.0000000E+00  0.0000000E+00  0.0000000E+00  0.0000000E+00  0.0000000E+00  0.0000000E+00  0.0000000E+00  0.0000000E+00  0.0000000E+00  0.0000000E+00  0.0000000E+00  0.0000000E+00  0.0000000E+00  0.0000000E+00  0.0000000E+00  0.0000000E+00  0.0000000E+00  0.0000000E+00  0.0000000E+00  0.0000000E+00  0.0000000E+00  0.0000000E+00  0.0000000E+00  0.0000000E+00  0.0000000E+00  0.0000000E+00  0.0000000E+00  0.0000000E+00  0.0000000E+00  0.0000000E+00  0.0000000E+00  0.0000000E+00  0.0000000E+00  0.0000000E+00  0.0000000E+00  0.0000000E+00  0.0000000E+00  0.0000000E+00  0.0000000E+00  0.0000000E+00  0.0000000E+00  0.0000000E+00  0.0000000E+00  0.0000000E+00  0.0000000E+00  0.0000000E+00  0.0000000E+00  0.0000000E+00  0.0000000E+00  0.0000000E+00  0.0000000E+00  0.0000000E+00  0.0000000E+00  0.0000000E+00  0.0000000E+00  0.0000000E+00  0.0000000E+00  0.0000000E+00  0.0000000E+00  0.0000000E+00  0.0000000E+00  0.0000000E+00  0.0000000E+00  0.0000000E+00  0.0000000E+00  0.0000000E+00  0.0000000E+00  0.0000000E+00  0.0000000E+00  0.0000000E+00  0.0000000E+00  0.0000000E+00  0.0000000E+00  0.0000000E+00  0.0000000E+00  0.0000000E+00  0.0000000E+00  0.0000000E+00  0.0000000E+00  0.0000000E+00  0.0000000E+00  0.0000000E+00  0.0000000E+00  0.0000000E+00  0.0000000E+00  0.0000000E+00  0.0000000E+00  0.0000000E+00  0.0000000E+00  0.0000000E+00  0.0000000E+00  0.0000000E+00  0.0000000E+00  0.0000000E+00  0.0000000E+00  0.0000000E+00  0.0000000E+00  0.0000000E+00  0.0000000E+00  0.0000000E+00  0.0000000E+00  0.0000000E+00  0.0000000E+00  0.0000000E+00  0.0000000E+00  0.0000000E+00  0.0000000E+00  0.0000000E+00  0.0000000E+00  0.0000000E+00  0.0000000E+00  0.0000000E+00  0.0000000E+00  0.0000000E+00  0.0000000E+00  0.0000000E+00  0.0000000E+00  0.0000000E+00  0.0000000E+00  0.0000000E+00  0.0000000E+00  0.0000000E+00  0.0000000E+00  0.0000000E+00  0.0000000E+00  0.0000000E+00  0.0000000E+00  0.0000000E+00  0.0000000E+00  0.0000000E+00  0.0000000E+00  0.0000000E+00  0.0000000E+00  0.0000000E+00  0.0000000E+00  0.0000000E+00  0.0000000E+00  0.0000000E+00  0.0000000E+00  0.0000000E+00  0.0000000E+00  0.0000000E+00  0.0000000E+00  0.0000000E+00  0.0000000E+00  0.0000000E+00  0.0000000E+00
  0.2400000E+00  0.0000000E+00  0.0000000E+00  0.0000000E+00  0.0000000E+00  0.0000000E+00  0.0000000E+00  0.0000000E+00  0.0000000E+00  0.0000000E+00  0.0000000E+00  0.0000000E+00  0.0000000E+00  0.0000000E+00  0.0000000E+00  0.0000000E+00  0.0000000E+00  0.0000000E+00  0.0000000E+00  0.0000000E+00  0.0000000E+00  0.0000000E+00  0.0000000E+00  0.0000000E+00  0.0000000E+00  0.0000000E+00  0.0000000E+00  0.0000000E+00  0.0000000E+00  0.0000000E+00  0.0000000E+00  0.0000000E+00  0.0000000E+00  0.0000000E+00  0.0000000E+00  0.0000000E+00  0.0000000E+00  0.0000000E+00  0.0000000E+00  0.0000000E+00  0.0000000E+00  0.0000000E+00  0.0000000E+00  0.0000000E+00  0.0000000E+00  0.0000000E+00  0.0000000E+00  0.0000000E+00  0.0000000E+00  0.0000000E+00  0.0000000E+00  0.0000000E+00  0.0000000E+00  0.0000000E+00  0.0000000E+00  0.0000000E+00  0.0000000E+00  0.0000000E+00  0.0000000E+00  0.0000000E+00  0.0000000E+00  0.0000000E+00  0.0000000E+00  0.0000000E+00  0.0000000E+00  0.0000000E+00  0.0000000E+00  0.0000000E+00  0.0000000E+00  0.0000000E+00  0.0000000E+00  0.0000000E+00  0.0000000E+00  0.0000000E+00  0.0000000E+00  0.0000000E+00  0.0000000E+00  0.0000000E+00  0.0000000E+00  0.0000000E+00  0.0000000E+00  0.0000000E+00  0.0000000E+00  0.0000000E+00  0.0000000E+00  0.0000000E+00  0.0000000E+00  0.0000000E+00  0.0000000E+00  0.0000000E+00  0.0000000E+00  0.0000000E+00  0.0000000E+00  0.0000000E+00  0.0000000E+00  0.0000000E+00  0.0000000E+00  0.0000000E+00  0.0000000E+00  0.0000000E+00  0.0000000E+00  0.0000000E+00  0.0000000E+00  0.0000000E+00  0.0000000E+00  0.0000000E+00  0.0000000E+00  0.0000000E+00  0.0000000E+00  0.0000000E+00  0.0000000E+00  0.0000000E+00  0.0000000E+00  0.0000000E+00  0.0000000E+00  0.0000000E+00  0.0000000E+00  0.0000000E+00  0.0000000E+00  0.0000000E+00  0.0000000E+00  0.0000000E+00  0.0000000E+00  0.0000000E+00  0.0000000E+00  0.0000000E+00  0.0000000E+00  0.0000000E+00  0.0000000E+00  0.0000000E+00  0.0000000E+00  0.0000000E+00  0.0000000E+00  0.0000000E+00  0.0000000E+00  0.0000000E+00  0.0000000E+00  0.0000000E+00  0.0000000E+00  0.0000000E+00  0.0000000E+00  0.0000000E+00  0.0000000E+00  0.0000000E+00  0.0000000E+00  0.0000000E+00  0.0000000E+00  0.0000000E+00  0.0000000E+00  0.0000000E+00  0.0000000E+00  0.0000000E+00  0.0000000E+00  0.0000000E+00  0.0000000E+00  0.0000000E+00  0.0000000E+00  0.0000000E+00  0.0000000E+00  0.0000000E+00  0.0000000E+00  0.0000000E+00  0.0000000E+00  0.0000000E+00  0.0000000E+00  0.0000000E+00  0.0000000E+00  0.0000000E+00  0.0000000E+00  0.0000000E+00  0.0000000E+00  0.0000000E+00  0.0000000E+00  0.0000000E+00  0.0000000E+00  0.0000000E+00  0.0000000E+00  0.0000000E+00  0.0000000E+00  0.0000000E+00  0.0000000E+00  0.0000000E+00  0.0000000E+00  0.0000000E+00  0.0000000E+00  0.0000000E+00  0.0000000E+00  0.0000000E+00  0.0000000E+00  0.0000000E+00  0.0000000E+00  0.0000000E+00  0.0000000E+00  0.0000000E+00  0.0000000E+00  0.0000000E+00  0.0000000E+00  0.0000000E+00  0.0000000E+00  0.0000000E+00  0.0000000E+00
  0.2700000E+00  0.0000000E+00  0.0000000E+00  0.0000000E+00  0.0000000E+00  0.0000000E+00  0.0000000E+00  0.0000000E+00  0.0000000E+00  0.0000000E+00  0.0000000E+00  0.0000000E+00  0.0000000E+00  0.0000000E+00  0.0000000E+00  0.0000000E+00  0.0000000E+00  0.0000000E+00  0.0000000E+00  0.0000000E+00  0.0000000E+00  0.0000000E+00  0.0000000E+00  0.0000000E+00  0.0000000E+00  0.0000000E+00  0.0000000E+00  0.0000000E+00  0.0000000E+00  0.0000000E+00  0.0000000E+00  0.0000000E+00  0.0000000E+00  0.0000000E+00  0.0000000E+00  0.0000000E+00  0.0000000E+00  0.0000000E+00  0.0000000E+00  0.0000000E+00  0.0000000E+00  0.0000000E+00  0.0000000E+00  0.0000000E+00  0.0000000E+00  0.0000000E+00  0.0000000E+00  0.0000000E+00  0.0000000E+00  0.0000000E+00  0.0000000E+00  0.0000000E+00  0.0000000E+00  0.0000000E+00  0.0000000E+00  0.0000000E+00  0.0000000E+00  0.0000000E+00  0.0000000E+00  0.0000000E+00  0.0000000E+00  0.0000000E+00  0.0000000E+00  0.0000000E+00  0.0000000E+00  0.0000000E+00  0.0000000E+00  0.0000000E+00  0.0000000E+00  0.0000000E+00  0.0000000E+00  0.0000000E+00  0.0000000E+00  0.0000000E+00  0.0000000E+00  0.0000000E+00  0.0000000E+00  0.0000000E+00  0.0000000E+00  0.0000000E+00  0.0000000E+00  0.0000000E+00  0.0000000E+00  0.0000000E+00  0.0000000E+00  0.0000000E+00  0.0000000E+00  0.0000000E+00  0.0000000E+00  0.0000000E+00  0.0000000E+00  0.0000000E+00  0.0000000E+00  0.0000000E+00  0.0000000E+00  0.0000000E+00  0.0000000E+00  0.0000000E+00  0.0000000E+00  0.0000000E+00  0.0000000E+00  0.0000000E+00  0.0000000E+00  0.0000000E+00  0.0000000E+00  0.0000000E+00  0.0000000E+00  0.0000000E+00  0.0000000E+00  0.0000000E+00  0.0000000E+00  0.0000000E+00  0.0000000E+00  0.0000000E+00  0.0000000E+00  0.0000000E+00  0.0000000E+00  0.0000000E+00  0.0000000E+00  0.0000000E+00  0.0000000E+00  0.0000000E+00  0.0000000E+00  0.0000000E+00  0.0000000E+00  0.0000000E+00  0.0000000E+00  0.0000000E+00  0.0000000E+00  0.0000000E+00  0.0000000E+00  0.0000000E+00  0.0000000E+00  0.0000000E+00  0.0000000E+00  0.0000000E+00  0.0000000E+00  0.0000000E+00  0.0000000E+00  0.0000000E+00  0.0000000E+00  0.0000000E+00  0.0000000E+00  0.0000000E+00  0.0000000E+00  0.0000000E+00  0.0000000E+00  0.0000000E+00  0.0000000E+00  0.0000000E+00  0.0000000E+00  0.0000000E+00  0.0000000E+00  0.0000000E+00  0.0000000E+00  0.0000000E+00  0.0000000E+00  0.0000000E+00  0.0000000E+00  0.0000000E+00  0.0000000E+00  0.0000000E+00  0.0000000E+00  0.0000000E+00  0.0000000E+00  0.0000000E+00  0.0000000E+00  0.0000000E+00  0.0000000E+00  0.0000000E+00  0.0000000E+00  0.0000000E+00  0.0000000E+00  0.0000000E+00  0.0000000E+00  0.0000000E+00  0.0000000E+00  0.0000000E+00  0.0000000E+00  0.0000000E+00  0.0000000E+00  0.0000000E+00  0.0000000E+00  0.0000000E+00  0.0000000E+00  0.0000000E+00  0.0000000E+00  0.0000000E+00  0.0000000E+00  0.0000000E+00  0.0000000E+00  0.0000000E+00  0.0000000E+00  0.0000000E+00  0.0000000E+00  0.0000000E+00  0.0000000E+00  0.0000000E+00  0.0000000E+00  0.0000000E+00  0.0000000E+00
  0.3000000E+00  0.0000000E+00  0.0000000E+00  0.0000000E+00  0.0000000E+00  0.0000000E+00  0.0000000E+00  0.0000000E+00  0.0000000E+00  0.0000000E+00  0.0000000E+00  0.0000000E+00  0.0000000E+00  0.0000000E+00  0.0000000E+00  0.0000000E+00  0.0000000E+00  0.0000000E+00  0.0000000E+00  0.0000000E+00  0.0000000E+00  0.0000000E+00  0.0000000E+00  0.0000000E+00  0.0000000E+00  0.0000000E+00  0.0000000E+00  0.0000000E+00  0.0000000E+00  0.0000000E+00  0.0000000E+00  0.0000000E+00  0.0000000E+00  0.0000000E+00  0.0000000E+00  0.0000000E+00  0.0000000E+00  0.0000000E+00  0.0000000E+00  0.0000000E+00  0.0000000E+00  0.0000000E+00  0.0000000E+00  0.0000000E+00  0.0000000E+00  0.0000000E+00  0.0000000E+00  0.0000000E+00  0.0000000E+00  0.0000000E+00  0.0000000E+00  0.0000000E+00  0.0000000E+00  0.0000000E+00  0.0000000E+00  0.0000000E+00  0.0000000E+00  0.0000000E+00  0.0000000E+00  0.0000000E+00  0.0000000E+00  0.0000000E+00  0.0000000E+00  0.0000000E+00  0.0000000E+00  0.0000000E+00  0.0000000E+00  0.0000000E+00  0.0000000E+00  0.0000000E+00  0.0000000E+00  0.0000000E+00  0.0000000E+00  0.0000000E+00  0.0000000E+00  0.0000000E+00  0.0000000E+00  0.0000000E+00  0.0000000E+00  0.0000000E+00  0.0000000E+00  0.0000000E+00  0.0000000E+00  0.0000000E+00  0.0000000E+00  0.0000000E+00  0.0000000E+00  0.0000000E+00  0.0000000E+00  0.0000000E+00  0.0000000E+00  0.0000000E+00  0.0000000E+00  0.0000000E+00  0.0000000E+00  0.0000000E+00  0.0000000E+00  0.0000000E+00  0.0000000E+00  0.0000000E+00  0.0000000E+00  0.0000000E+00  0.0000000E+00  0.0000000E+00  0.0000000E+00  0.0000000E+00  0.0000000E+00  0.0000000E+00  0.0000000E+00  0.0000000E+00  0.0000000E+00  0.0000000E+00  0.0000000E+00  0.0000000E+00  0.0000000E+00  0.0000000E+00  0.0000000E+00  0.0000000E+00  0.0000000E+00  0.0000000E+00  0.0000000E+00  0.0000000E+00  0.0000000E+00  0.0000000E+00  0.0000000E+00  0.0000000E+00  0.0000000E+00  0.0000000E+00  0.0000000E+00  0.0000000E+00  0.0000000E+00  0.0000000E+00  0.0000000E+00  0.0000000E+00  0.0000000E+00  0.0000000E+00  0.0000000E+00  0.0000000E+00  0.0000000E+00  0.0000000E+00  0.0000000E+00  0.0000000E+00  0.0000000E+00  0.0000000E+00  0.0000000E+00  0.0000000E+00  0.0000000E+00  0.0000000E+00  0.0000000E+00  0.0000000E+00  0.0000000E+00  0.0000000E+00  0.0000000E+00  0.0000000E+00  0.0000000E+00  0.0000000E+00  0.0000000E+00  0.0000000E+00  0.0000000E+00  0.0000000E+00  0.0000000E+00  0.0000000E+00  0.0000000E+00  0.0000000E+00  0.0000000E+00  0.0000000E+00  0.0000000E+00  0.0000000E+00  0.0000000E+00  0.0000000E+00  0.0000000E+00  0.0000000E+00  0.0000000E+00  0.0000000E+00  0.0000000E+00  0.0000000E+00  0.0000000E+00  0.0000000E+00  0.0000000E+00  0.0000000E+00  0.0000000E+00  0.0000000E+00  0.0000000E+00  0.0000000E+00  0.0000000E+00  0.0000000E+00  0.0000000E+00  0.0000000E+00  0.0000000E+00  0.0000000E+00  0.0000000E+00  0.0000000E+00  0.0000000E+00  0.0000000E+00  0.0000000E+00  0.0000000E+00  0.0000000E+00  0.0000000E+00  0.0000000E+00  0.0000000E+00  0.0000000E+00
  0.3300000E+00  0.0000000E+00  0.0000000E+00  0.0000000E+00  0.0000000E+00  0.0000000E+00  0.0000000E+00  0.0000000E+00  0.0000000E+00  0.0000000E+00  0.0000000E+00  0.0000000E+00  0.0000000E+00  0.0000000E+00  0.0000000E+00  0.0000000E+00  0.0000000E+00  0.0000000E+00  0.0000000E+00  0.0000000E+00  0.0000000E+00  0.0000000E+00  0.0000000E+00  0.0000000E+00  0.0000000E+00  0.0000000E+00  0.0000000E+00  0.0000000E+00  0.0000000E+00  0.0000000E+00  0.0000000E+00  0.0000000E+00  0.0000000E+00  0.0000000E+00  0.0000000E+00  0.0000000E+00  0.0000000E+00  0.0000000E+00  0.0000000E+00  0.0000000E+00  0.0000000E+00  0.0000000E+00  0.0000000E+00  0.0000000E+00  0.0000000E+00  0.0000000E+00  0.0000000E+00  0.0000000E+00  0.0000000E+00  0.0000000E+00  0.0000000E+00  0.0000000E+00  0.0000000E+00  0.0000000E+00  0.0000000E+00  0.0000000E+00  0.0000000E+00  0.0000000E+00  0.0000000E+00  0.0000000E+00  0.0000000E+00  0.0000000E+00  0.0000000E+00  0.0000000E+00  0.0000000E+00  0.0000000E+00  0.0000000E+00  0.0000000E+00  0.0000000E+00  0.0000000E+00  0.0000000E+00  0.0000000E+00  0.0000000E+00  0.0000000E+00  0.0000000E+00  0.0000000E+00  0.0000000E+00  0.0000000E+00  0.0000000E+00  0.0000000E+00  0.0000000E+00  0.0000000E+00  0.0000000E+00  0.0000000E+00  0.0000000E+00  0.0000000E+00  0.0000000E+00  0.0000000E+00  0.0000000E+00  0.0000000E+00  0.0000000E+00  0.0000000E+00  0.0000000E+00  0.0000000E+00  0.0000000E+00  0.0000000E+00  0.0000000E+00  0.0000000E+00  0.0000000E+00  0.0000000E+00  0.0000000E+00  0.0000000E+00  0.0000000E+00  0.0000000E+00  0.0000000E+00  0.0000000E+00  0.0000000E+00  0.0000000E+00  0.0000000E+00  0.0000000E+00  0.0000000E+00  0.0000000E+00  0.0000000E+00  0.0000000E+00  0.0000000E+00  0.0000000E+00  0.0000000E+00  0.0000000E+00  0.0000000E+00  0.0000000E+00  0.0000000E+00  0.0000000E+00  0.0000000E+00  0.0000000E+00  0.0000000E+00  0.0000000E+00  0.0000000E+00  0.0000000E+00  0.0000000E+00  0.0000000E+00  0.0000000E+00  0.0000000E+00  0.0000000E+00  0.0000000E+00  0.0000000E+00  0.0000000E+00  0.0000000E+00  0.0000000E+00  0.0000000E+00  0.0000000E+00  0.0000000E+00  0.0000000E+00  0.0000000E+00  0.0000000E+00  0.0000000E+00  0.0000000E+00  0.0000000E+00  0.0000000E+00  0.0000000E+00  0.0000000E+00  0.0000000E+00  0.0000000E+00  0.0000000E+00  0.0000000E+00  0.0000000E+00  0.0000000E+00  0.0000000E+00  0.0000000E+00  0.0000000E+00  0.0000000E+00  0.0000000E+00  0.0000000E+00  0.0000000E+00  0.0000000E+00  0.0000000E+00  0.0000000E+00  0.0000000E+00  0.0000000E+00  0.0000000E+00  0.0000000E+00  0.0000000E+00  0.0000000E+00  0.0000000E+00  0.0000000E+00  0.0000000E+00  0.0000000E+00  0.0000000E+00  0.0000000E+00  0.0000000E+00  0.0000000E+00  0.0000000E+00  0.0000000E+00  0.0000000E+00  0.0000000E+00  0.0000000E+00  0.0000000E+00  0.0000000E+00  0.0000000E+00  0.0000000E+00  0.0000000E+00  0.0000000E+00  0.0000000E+00  0.0000000E+00  0.0000000E+00  0.0000000E+00  0.0000000E+00  0.0000000E+00  0.0000000E+00  0.0000000E+00  0.0000000E+00  0.0000000E+00
  0.3600000E+00  0.0000000E+00  0.0000000E+00  0.0000000E+00  0.0000000E+00  0.0000000E+00  0.0000000E+00  0.0000000E+00  0.0000000E+00  0.0000000E+00  0.0000000E+00  0.0000000E+00  0.0000000E+00  0.0000000E+00  0.0000000E+00  0.0000000E+00  0.0000000E+00  0.0000000E+00  0.0000000E+00  0.0000000E+00  0.0000000E+00  0.0000000E+00  0.0000000E+00  0.0000000E+00  0.0000000E+00  0.0000000E+00  0.0000000E+00  0.0000000E+00  0.0000000E+00  0.0000000E+00  0.0000000E+00  0.0000000E+00  0.0000000E+00  0.0000000E+00  0.0000000E+00  0.0000000E+00  0.0000000E+00  0.0000000E+00  0.0000000E+00  0.0000000E+00  0.0000000E+00  0.0000000E+00  0.0000000E+00  0.0000000E+00  0.0000000E+00  0.0000000E+00  0.0000000E+00  0.0000000E+00  0.0000000E+00  0.0000000E+00  0.0000000E+00  0.0000000E+00  0.0000000E+00  0.0000000E+00  0.0000000E+00  0.0000000E+00  0.0000000E+00  0.0000000E+00  0.0000000E+00  0.0000000E+00  0.0000000E+00  0.0000000E+00  0.0000000E+00  0.0000000E+00  0.0000000E+00  0.0000000E+00  0.0000000E+00  0.0000000E+00  0.0000000E+00  0.0000000E+00  0.0000000E+00  0.0000000E+00  0.0000000E+00  0.0000000E+00  0.0000000E+00  0.0000000E+00  0.0000000E+00  0.0000000E+00  0.0000000E+00  0.0000000E+00  0.0000000E+00  0.0000000E+00  0.0000000E+00  0.0000000E+00  0.0000000E+00  0.0000000E+00  0.0000000E+00  0.0000000E+00  0.0000000E+00  0.0000000E+00  0.0000000E+00  0.0000000E+00  0.0000000E+00  0.0000000E+00  0.0000000E+00  0.0000000E+00  0.0000000E+00  0.0000000E+00  0.0000000E+00  0.0000000E+00  0.0000000E+00  0.0000000E+00  0.0000000E+00  0.0000000E+00  0.0000000E+00  0.0000000E+00  0.0000000E+00  0.0000000E+00  0.0000000E+00  0.0000000E+00  0.0000000E+00  0.0000000E+00  0.0000000E+00  0.0000000E+00  0.0000000E+00  0.0000000E+00  0.0000000E+00  0.0000000E+00  0.0000000E+00  0.0000000E+00  0.0000000E+00  0.0000000E+00  0.0000000E+00  0.0000000E+00  0.0000000E+00  0.0000000E+00  0.0000000E+00  0.0000000E+00  0.0000000E+00  0.0000000E+00  0.0000000E+00  0.0000000E+00  0.0000000E+00  0.0000000E+00  0.0000000E+00  0.0000000E+00  0.0000000E+00  0.0000000E+00  0.0000000E+00  0.0000000E+00  0.0000000E+00  0.0000000E+00  0.0000000E+00  0.0000000E+00  0.0000000E+00  0.0000000E+00  0.0000000E+00  0.0000000E+00  0.0000000E+00  0.0000000E+00  0.0000000E+00  0.0000000E+00  0.0000000E+00  0.0000000E+00  0.0000000E+00  0.0000000E+00  0.0000000E+00  0.0000000E+00  0.0000000E+00  0.0000000E+00  0.0000000E+00  0.0000000E+00  0.0000000E+00  0.0000000E+00  0.0000000E+00  0.0000000E+00  0.0000000E+00  0.0000000E+00  0.0000000E+00  0.0000000E+00  0.0000000E+00  0.0000000E+00  0.0000000E+00  0.0000000E+00  0.0000000E+00  0.0000000E+00  0.0000000E+00  0.0000000E+00  0.0000000E+00  0.0000000E+00  0.0000000E+00  0.0000000E+00  0.0000000E+00  0.0000000E+00  0.0000000E+00  0.0000000E+00  0.0000000E+00  0.0000000E+00  0.0000000E+00  0.0000000E+00  0.0000000E+00  0.0000000E+00  0.0000000E+00  0.0000000E+00  0.0000000E+00  0.0000000E+00  0.0000000E+00  0.0000000E+00  0.0000000E+00  0.0000000E+00  0.0000000E+00
  0.3900000E+00  0.0000000E+00  0.0000000E+00  0.0000000E+00  0.0000000E+00  0.0000000E+00  0.0000000E+00  0.0000000E+00  0.0000000E+00  0.0000000E+00  0.0000000E+00  0.0000000E+00  0.0000000E+00  0.0000000E+00  0.0000000E+00  0.0000000E+00  0.0000000E+00  0.0000000E+00  0.0000000E+00  0.0000000E+00  0.0000000E+00  0.0000000E+00  0.0000000E+00  0.0000000E+00  0.0000000E+00  0.0000000E+00  0.0000000E+00  0.0000000E+00  0.0000000E+00  0.0000000E+00  0.0000000E+00  0.0000000E+00  0.0000000E+00  0.0000000E+00  0.0000000E+00  0.0000000E+00  0.0000000E+00  0.0000000E+00  0.0000000E+00  0.0000000E+00  0.0000000E+00  0.0000000E+00  0.0000000E+00  0.0000000E+00  0.0000000E+00  0.0000000E+00  0.0000000E+00  0.0000000E+00  0.0000000E+00  0.0000000E+00  0.0000000E+00  0.0000000E+00  0.0000000E+00  0.0000000E+00  0.0000000E+00  0.0000000E+00  0.0000000E+00  0.0000000E+00  0.0000000E+00  0.0000000E+00  0.0000000E+00  0.0000000E+00  0.0000000E+00  0.0000000E+00  0.0000000E+00  0.0000000E+00  0.0000000E+00  0.0000000E+00  0.0000000E+00  0.0000000E+00  0.0000000E+00  0.0000000E+00  0.0000000E+00  0.0000000E+00  0.0000000E+00  0.0000000E+00  0.0000000E+00  0.0000000E+00  0.0000000E+00  0.0000000E+00  0.0000000E+00  0.0000000E+00  0.0000000E+00  0.0000000E+00  0.0000000E+00  0.0000000E+00  0.0000000E+00  0.0000000E+00  0.0000000E+00  0.0000000E+00  0.0000000E+00  0.0000000E+00  0.0000000E+00  0.0000000E+00  0.0000000E+00  0.0000000E+00  0.0000000E+00  0.0000000E+00  0.0000000E+00  0.0000000E+00  0.0000000E+00  0.0000000E+00  0.0000000E+00  0.0000000E+00  0.0000000E+00  0.0000000E+00  0.0000000E+00  0.0000000E+00  0.0000000E+00  0.0000000E+00  0.0000000E+00  0.0000000E+00  0.0000000E+00  0.0000000E+00  0.0000000E+00  0.0000000E+00  0.0000000E+00  0.0000000E+00  0.0000000E+00  0.0000000E+00  0.0000000E+00  0.0000000E+00  0.0000000E+00  0.0000000E+00  0.0000000E+00  0.0000000E+00  0.0000000E+00  0.0000000E+00  0.0000000E+00  0.0000000E+00  0.0000000E+00  0.0000000E+00  0.0000000E+00  0.0000000E+00  0.0000000E+00  0.0000000E+00  0.0000000E+00  0.0000000E+00  0.0000000E+00  0.0000000E+00  0.0000000E+00  0.0000000E+00  0.0000000E+00  0.0000000E+00  0.0000000E+00  0.0000000E+00  0.0000000E+00  0.0000000E+00  0.0000000E+00  0.0000000E+00  0.0000000E+00  0.0000000E+00  0.0000000E+00  0.0000000E+00  0.0000000E+00  0.0000000E+00  0.0000000E+00  0.0000000E+00  0.0000000E+00  0.0000000E+00  0.0000000E+00  0.0000000E+00  0.0000000E+00  0.0000000E+00  0.0000000E+00  0.0000000E+00  0.0000000E+00  0.0000000E+00  0.0000000E+00  0.0000000E+00  0.0000000E+00  0.0000000E+00  0.0000000E+00  0.0000000E+00  0.0000000E+00  0.0000000E+00  0.0000000E+00  0.0000000E+00  0.0000000E+00  0.0000000E+00  0.0000000E+00  0.0000000E+00  0.0000000E+00  0.0000000E+00  0.0000000E+00  0.0000000E+00  0.0000000E+00  0.0000000E+00  0.0000000E+00  0.0000000E+00  0.0000000E+00  0.0000000E+00  0.0000000E+00  0.0000000E+00  0.0000000E+00  0.0000000E+00  0.0000000E+00  0.0000000E+00  0.0000000E+00  0.0000000E+00  0.0000000E+00
  0.4200000E+00  0.0000000E+00  0.0000000E+00  0.0000000E+00  0.0000000E+00  0.0000000E+00  0.0000000E+00  0.0000000E+00  0.0000000E+00  0.0000000E+00  0.0000000E+00  0.0000000E+00  0.0000000E+00  0.0000000E+00  0.0000000E+00  0.0000000E+00  0.0000000E+00  0.0000000E+00  0.0000000E+00  0.0000000E+00  0.0000000E+00  0.0000000E+00  0.0000000E+00  0.0000000E+00  0.0000000E+00  0.0000000E+00  0.0000000E+00  0.0000000E+00  0.0000000E+00  0.0000000E+00  0.0000000E+00  0.0000000E+00  0.0000000E+00  0.0000000E+00  0.0000000E+00  0.0000000E+00  0.0000000E+00  0.0000000E+00  0.0000000E+00  0.0000000E+00  0.0000000E+00  0.0000000E+00  0.0000000E+00  0.0000000E+00  0.0000000E+00  0.0000000E+00  0.0000000E+00  0.0000000E+00  0.0000000E+00  0.0000000E+00  0.0000000E+00  0.0000000E+00  0.0000000E+00  0.0000000E+00  0.0000000E+00  0.0000000E+00  0.0000000E+00  0.0000000E+00  0.0000000E+00  0.0000000E+00  0.0000000E+00  0.0000000E+00  0.0000000E+00  0.0000000E+00  0.0000000E+00  0.0000000E+00  0.0000000E+00  0.0000000E+00  0.0000000E+00  0.0000000E+00  0.0000000E+00  0.0000000E+00  0.0000000E+00  0.0000000E+00  0.0000000E+00  0.0000000E+00  0.0000000E+00  0.0000000E+00  0.0000000E+00  0.0000000E+00  0.0000000E+00  0.0000000E+00  0.0000000E+00  0.0000000E+00  0.0000000E+00  0.0000000E+00  0.0000000E+00  0.0000000E+00  0.0000000E+00  0.0000000E+00  0.0000000E+00  0.0000000E+00  0.0000000E+00  0.0000000E+00  0.0000000E+00  0.0000000E+00  0.0000000E+00  0.0000000E+00  0.0000000E+00  0.0000000E+00  0.0000000E+00  0.0000000E+00  0.0000000E+00  0.0000000E+00  0.0000000E+00  0.0000000E+00  0.0000000E+00  0.0000000E+00  0.0000000E+00  0.0000000E+00  0.0000000E+00  0.0000000E+00  0.0000000E+00  0.0000000E+00  0.0000000E+00  0.0000000E+00  0.0000000E+00  0.0000000E+00  0.0000000E+00  0.0000000E+00  0.0000000E+00  0.0000000E+00  0.0000000E+00  0.0000000E+00  0.0000000E+00  0.0000000E+00  0.0000000E+00  0.0000000E+00  0.0000000E+00  0.0000000E+00  0.0000000E+00  0.0000000E+00  0.0000000E+00  0.0000000E+00  0.0000000E+00  0.0000000E+00  0.0000000E+00  0.0000000E+00  0.0000000E+00  0.0000000E+00  0.0000000E+00  0.0000000E+00  0.0000000E+00  0.0000000E+00  0.0000000E+00  0.0000000E+00  0.0000000E+00  0.0000000E+00  0.0000000E+00  0.0000000E+00  0.0000000E+00  0.0000000E+00  0.0000000E+00  0.0000000E+00  0.0000000E+00  0.0000000E+00  0.0000000E+00  0.0000000E+00  0.0000000E+00  0.0000000E+00  0.0000000E+00  0.0000000E+00  0.0000000E+00  0.0000000E+00  0.0000000E+00  0.0000000E+00  0.0000000E+00  0.0000000E+00  0.0000000E+00  0.0000000E+00  0.0000000E+00  0.0000000E+00  0.0000000E+00  0.0000000E+00  0.0000000E+00  0.0000000E+00  0.0000000E+00  0.0000000E+00  0.0000000E+00  0.0000000E+00  0.0000000E+00  0.0000000E+00  0.0000000E+00  0.0000000E+00  0.0000000E+00  0.0000000E+00  0.0000000E+00  0.0000000E+00  0.0000000E+00  0.0000000E+00  0.0000000E+00  0.0000000E+00  0.0000000E+00  0.0000000E+00  0.0000000E+00  0.0000000E+00  0.0000000E+00  0.0000000E+00  0.0000000E+00  0.0000000E+00  0.0000000E+00
  0.4500000E+00  0.0000000E+00  0.0000000E+00  0.0000000E+00  0.0000000E+00  0.0000000E+00  0.0000000E+00  0.0000000E+00  0.0000000E+00  0.0000000E+00  0.0000000E+00  0.0000000E+00  0.0000000E+00  0.0000000E+00  0.0000000E+00  0.0000000E+00  0.0000000E+00  0.0000000E+00  0.0000000E+00  0.0000000E+00  0.0000000E+00  0.0000000E+00  0.0000000E+00  0.0000000E+00  0.0000000E+00  0.0000000E+00  0.0000000E+00  0.0000000E+00  0.0000000E+00  0.0000000E+00  0.0000000E+00  0.0000000E+00  0.0000000E+00  0.0000000E+00  0.0000000E+00  0.0000000E+00  0.0000000E+00  0.0000000E+00  0.0000000E+00  0.0000000E+00  0.0000000E+00  0.0000000E+00  0.0000000E+00  0.0000000E+00  0.0000000E+00  0.0000000E+00  0.0000000E+00  0.0000000E+00  0.0000000E+00  0.0000000E+00  0.0000000E+00  0.0000000E+00  0.0000000E+00  0.0000000E+00  0.0000000E+00  0.0000000E+00  0.0000000E+00  0.0000000E+00  0.0000000E+00  0.0000000E+00  0.0000000E+00  0.0000000E+00  0.0000000E+00  0.0000000E+00  0.0000000E+00  0.0000000E+00  0.0000000E+00  0.0000000E+00  0.0000000E+00  0.0000000E+00  0.0000000E+00  0.0000000E+00  0.0000000E+00  0.0000000E+00  0.0000000E+00  0.0000000E+00  0.0000000E+00  0.0000000E+00  0.0000000E+00  0.0000000E+00  0.0000000E+00  0.0000000E+00  0.0000000E+00  0.0000000E+00  0.0000000E+00  0.0000000E+00  0.0000000E+00  0.0000000E+00  0.0000000E+00  0.0000000E+00  0.0000000E+00  0.0000000E+00  0.0000000E+00  0.0000000E+00  0.0000000E+00  0.0000000E+00  0.0000000E+00  0.0000000E+00  0.0000000E+00  0.0000000E+00  0.0000000E+00  0.0000000E+00  0.0000000E+00  0.0000000E+00  0.0000000E+00  0.0000000E+00  0.0000000E+00  0.0000000E+00  0.0000000E+00  0.0000000E+00  0.0000000E+00  0.0000000E+00  0.0000000E+00  0.0000000E+00  0.0000000E+00  0.0000000E+00  0.0000000E+00  0.0000000E+00  0.0000000E+00  0.0000000E+00  0.0000000E+00  0.0000000E+00  0.0000000E+00  0.0000000E+00  0.0000000E+00  0.0000000E+00  0.0000000E+00  0.0000000E+00  0.0000000E+00  0.0000000E+00  0.0000000E+00  0.0000000E+00  0.0000000E+00  0.0000000E+00  0.0000000E+00  0.0000000E+00  0.0000000E+00  0.0000000E+00  0.0000000E+00  0.0000000E+00  0.0000000E+00  0.0000000E+00  0.0000000E+00  0.0000000E+00  0.0000000E+00  0.0000000E+00  0.0000000E+00  0.0000000E+00  0.0000000E+00  0.0000000E+00  0.0000000E+00  0.0000000E+00  0.0000000E+00  0.0000000E+00  0.0000000E+00  0.0000000E+00  0.0000000E+00  0.0000000E+00  0.0000000E+00  0.0000000E+00  0.0000000E+00  0.0000000E+00  0.0000000E+00  0.0000000E+00  0.0000000E+00  0.0000000E+00  0.0000000E+00  0.0000000E+00  0.0000000E+00  0.0000000E+00  0.0000000E+00  0.0000000E+00  0.0000000E+00  0.0000000E+00  0.0000000E+00  0.0000000E+00  0.0000000E+00  0.0000000E+00  0.0000000E+00  0.0000000E+00  0.0000000E+00  0.0000000E+00  0.0000000E+00  0.0000000E+00  0.0000000E+00  0.0000000E+00  0.0000000E+00  0.0000000E+00  0.0000000E+00  0.0000000E+00  0.0000000E+00  0.0000000E+00  0.0000000E+00  0.0000000E+00  0.0000000E+00  0.0000000E+00  0.0000000E+00  0.0000000E+00  0.0000000E+00  0.0000000E+00  0.0000000E+00
  0.4800000E+00  0.0000000E+00  0.0000000E+00  0.0000000E+00  0.0000000E+00  0.0000000E+00  0.0000000E+00  0.0000000E+00  0.0000000E+00  0.0000000E+00  0.0000000E+00  0.0000000E+00  0.0000000E+00  0.0000000E+00  0.0000000E+00  0.0000000E+00  0.0000000E+00  0.0000000E+00  0.0000000E+00  0.0000000E+00  0.0000000E+00  0.0000000E+00  0.0000000E+00  0.0000000E+00  0.0000000E+00  0.0000000E+00  0.0000000E+00  0.0000000E+00  0.0000000E+00  0.0000000E+00  0.0000000E+00  0.0000000E+00  0.0000000E+00  0.0000000E+00  0.0000000E+00  0.0000000E+00  0.0000000E+00  0.0000000E+00  0.0000000E+00  0.0000000E+00  0.0000000E+00  0.0000000E+00  0.0000000E+00  0.0000000E+00  0.0000000E+00  0.0000000E+00  0.0000000E+00  0.0000000E+00  0.0000000E+00  0.0000000E+00  0.0000000E+00  0.0000000E+00  0.0000000E+00  0.0000000E+00  0.0000000E+00  0.0000000E+00  0.0000000E+00  0.0000000E+00  0.0000000E+00  0.0000000E+00  0.0000000E+00  0.0000000E+00  0.0000000E+00  0.0000000E+00  0.0000000E+00  0.0000000E+00  0.0000000E+00  0.0000000E+00  0.0000000E+00  0.0000000E+00  0.0000000E+00  0.0000000E+00  0.0000000E+00  0.0000000E+00  0.0000000E+00  0.0000000E+00  0.0000000E+00  0.0000000E+00  0.0000000E+00  0.0000000E+00  0.0000000E+00  0.0000000E+00  0.0000000E+00  0.0000000E+00  0.0000000E+00  0.0000000E+00  0.0000000E+00  0.0000000E+00  0.0000000E+00  0.0000000E+00  0.0000000E+00  0.0000000E+00  0.0000000E+00  0.0000000E+00  0.0000000E+00  0.0000000E+00  0.0000000E+00  0.0000000E+00  0.0000000E+00  0.0000000E+00  0.0000000E+00  0.0000000E+00  0.0000000E+00  0.0000000E+00  0.0000000E+00  0.0000000E+00  0.0000000E+00  0.0000000E+00  0.0000000E+00  0.0000000E+00  0.0000000E+00  0.0000000E+00  0.0000000E+00  0.0000000E+00  0.0000000E+00  0.0000000E+00  0.0000000E+00  0.0000000E+00  0.0000000E+00  0.0000000E+00  0.0000000E+00  0.0000000E+00  0.0000000E+00  0.0000000E+00  0.0000000E+00  0.0000000E+00  0.0000000E+00  0.0000000E+00  0.0000000E+00  0.0000000E+00  0.0000000E+00  0.0000000E+00  0.0000000E+00  0.0000000E+00  0.0000000E+00  0.0000000E+00  0.0000000E+00  0.0000000E+00  0.0000000E+00  0.0000000E+00  0.0000000E+00  0.0000000E+00  0.0000000E+00  0.0000000E+00  0.0000000E+00  0.0000000E+00  0.0000000E+00  0.0000000E+00  0.0000000E+00  0.0000000E+00  0.0000000E+00  0.0000000E+00  0.0000000E+00  0.0000000E+00  0.0000000E+00  0.0000000E+00  0.0000000E+00  0.0000000E+00  0.0000000E+00  0.0000000E+00  0.0000000E+00  0.0000000E+00  0.0000000E+00  0.0000000E+00  0.0000000E+00  0.0000000E+00  0.0000000E+00  0.0000000E+00  0.0000000E+00  0.0000000E+00  0.0000000E+00  0.0000000E+00  0.0000000E+00  0.0000000E+00  0.0000000E+00  0.0000000E+00  0.0000000E+00  0.0000000E+00  0.0000000E+00  0.0000000E+00  0.0000000E+00  0.0000000E+00  0.0000000E+00  0.0000000E+00  0.0000000E+00  0.0000000E+00  0.0000000E+00  0.0000000E+00  0.0000000E+00  0.0000000E+00  0.0000000E+00  0.0000000E+00  0.0000000E+00  0.0000000E+00  0.0000000E+00  0.0000000E+00  0.0000000E+00  0.0000000E+00  0.0000000E+00  0.0000000E+00  0.0000000E+00
  0.5100000E+00  0.0000000E+00  0.0000000E+00  0.0000000E+00  0.0000000E+00  0.0000000E+00  0.0000000E+00  0.0000000E+00  0.0000000E+00  0.0000000E+00  0.0000000E+00  0.0000000E+00  0.0000000E+00  0.0000000E+00  0.0000000E+00  0.0000000E+00  0.0000000E+00  0.0000000E+00  0.0000000E+00  0.0000000E+00  0.0000000E+00  0.0000000E+00  0.0000000E+00  0.0000000E+00  0.0000000E+00  0.0000000E+00  0.0000000E+00  0.0000000E+00  0.0000000E+00  0.0000000E+00  0.0000000E+00  0.0000000E+00  0.0000000E+00  0.0000000E+00  0.0000000E+00  0.0000000E+00  0.0000000E+00  0.0000000E+00  0.0000000E+00  0.0000000E+00  0.0000000E+00  0.0000000E+00  0.0000000E+00  0.0000000E+00  0.0000000E+00  0.0000000E+00  0.0000000E+00  0.0000000E+00  0.0000000E+00  0.0000000E+00  0.0000000E+00  0.0000000E+00  0.0000000E+00  0.0000000E+00  0.0000000E+00  0.0000000E+00  0.0000000E+00  0.0000000E+00  0.0000000E+00  0.0000000E+00  0.0000000E+00  0.0000000E+00  0.0000000E+00  0.0000000E+00  0.0000000E+00  0.0000000E+00  0.0000000E+00  0.0000000E+00  0.0000000E+00  0.0000000E+00  0.0000000E+00  0.0000000E+00  0.0000000E+00  0.0000000E+00  0.0000000E+00  0.0000000E+00  0.0000000E+00  0.0000000E+00  0.0000000E+00  0.0000000E+00  0.0000000E+00  0.0000000E+00  0.0000000E+00  0.0000000E+00  0.0000000E+00  0.0000000E+00  0.0000000E+00  0.0000000E+00  0.0000000E+00  0.0000000E+00  0.0000000E+00  0.0000000E+00  0.0000000E+00  0.0000000E+00  0.0000000E+00  0.0000000E+00  0.0000000E+00  0.0000000E+00  0.0000000E+00  0.0000000E+00  0.0000000E+00  0.0000000E+00  0.0000000E+00  0.0000000E+00  0.0000000E+00  0.0000000E+00  0.0000000E+00  0.0000000E+00  0.0000000E+00  0.0000000E+00  0.0000000E+00  0.0000000E+00  0.0000000E+00  0.0000000E+00  0.0000000E+00  0.0000000E+00  0.0000000E+00  0.0000000E+00  0.0000000E+00  0.0000000E+00  0.0000000E+00  0.0000000E+00  0.0000000E+00  0.0000000E+00  0.0000000E+00  0.0000000E+00  0.0000000E+00  0.0000000E+00  0.0000000E+00  0.0000000E+00  0.0000000E+00  0.0000000E+00  0.0000000E+00  0.0000000E+00  0.0000000E+00  0.0000000E+00  0.0000000E+00  0.0000000E+00  0.0000000E+00  0.0000000E+00  0.0000000E+00  0.0000000E+00  0.0000000E+00  0.0000000E+00  0.0000000E+00  0.0000000E+00  0.0000000E+00  0.0000000E+00  0.0000000E+00  0.0000000E+00  0.0000000E+00  0.0000000E+00  0.0000000E+00  0.0000000E+00  0.0000000E+00  0.0000000E+00  0.0000000E+00  0.0000000E+00  0.0000000E+00  0.0000000E+00  0.0000000E+00  0.0000000E+00  0.0000000E+00  0.0000000E+00  0.0000000E+00  0.0000000E+00  0.0000000E+00  0.0000000E+00  0.0000000E+00  0.0000000E+00  0.0000000E+00  0.0000000E+00  0.0000000E+00  0.0000000E+00  0.0000000E+00  0.0000000E+00  0.0000000E+00  0.0000000E+00  0.0000000E+00  0.0000000E+00  0.0000000E+00  0.0000000E+00  0.0000000E+00  0.0000000E+00  0.0000000E+00  0.0000000E+00  0.0000000E+00  0.0000000E+00  0.0000000E+00  0.0000000E+00  0.0000000E+00  0.0000000E+00  0.0000000E+00  0.0000000E+00  0.0000000E+00  0.0000000E+00  0.0000000E+00  0.0000000E+00  0.0000000E+00  0.0000000E+00  0.0000000E+00
  0.5400000E+00  0.0000000E+00  0.0000000E+00  0.0000000E+00  0.0000000E+00  0.0000000E+00  0.0000000E+00  0.0000000E+00  0.0000000E+00  0.0000000E+00  0.0000000E+00  0.0000000E+00  0.0000000E+00  0.0000000E+00  0.0000000E+00  0.0000000E+00  0.0000000E+00  0.0000000E+00  0.0000000E+00  0.0000000E+00  0.0000000E+00  0.0000000E+00  0.0000000E+00  0.0000000E+00  0.0000000E+00  0.0000000E+00  0.0000000E+00  0.0000000E+00  0.0000000E+00  0.0000000E+00  0.0000000E+00  0.0000000E+00  0.0000000E+00  0.0000000E+00  0.0000000E+00  0.0000000E+00  0.0000000E+00  0.0000000E+00  0.0000000E+00  0.0000000E+00  0.0000000E+00  0.0000000E+00  0.0000000E+00  0.0000000E+00  0.0000000E+00  0.0000000E+00  0.0000000E+00  0.0000000E+00  0.0000000E+00  0.0000000E+00  0.0000000E+00  0.0000000E+00  0.0000000E+00  0.0000000E+00  0.0000000E+00  0.0000000E+00  0.0000000E+00  0.0000000E+00  0.0000000E+00  0.0000000E+00  0.0000000E+00  0.0000000E+00  0.0000000E+00  0.0000000E+00  0.0000000E+00  0.0000000E+00  0.0000000E+00  0.0000000E+00  0.0000000E+00  0.0000000E+00  0.0000000E+00  0.0000000E+00  0.0000000E+00  0.0000000E+00  0.0000000E+00  0.0000000E+00  0.0000000E+00  0.0000000E+00  0.0000000E+00  0.0000000E+00  0.0000000E+00  0.0000000E+00  0.0000000E+00  0.0000000E+00  0.0000000E+00  0.0000000E+00  0.0000000E+00  0.0000000E+00  0.0000000E+00  0.0000000E+00  0.0000000E+00  0.0000000E+00  0.0000000E+00  0.0000000E+00  0.0000000E+00  0.0000000E+00  0.0000000E+00  0.0000000E+00  0.0000000E+00  0.0000000E+00  0.0000000E+00  0.0000000E+00  0.0000000E+00  0.0000000E+00  0.0000000E+00  0.0000000E+00  0.0000000E+00  0.0000000E+00  0.0000000E+00  0.0000000E+00  0.0000000E+00  0.0000000E+00  0.0000000E+00  0.0000000E+00  0.0000000E+00  0.0000000E+00  0.0000000E+00  0.0000000E+00  0.0000000E+00  0.0000000E+00  0.0000000E+00  0.0000000E+00  0.0000000E+00  0.0000000E+00  0.0000000E+00  0.0000000E+00  0.0000000E+00  0.0000000E+00  0.0000000E+00  0.0000000E+00  0.0000000E+00  0.0000000E+00  0.0000000E+00  0.0000000E+00  0.0000000E+00  0.0000000E+00  0.0000000E+00  0.0000000E+00  0.0000000E+00  0.0000000E+00  0.0000000E+00  0.0000000E+00  0.0000000E+00  0.0000000E+00  0.0000000E+00  0.0000000E+00  0.0000000E+00  0.0000000E+00  0.0000000E+00  0.0000000E+00  0.0000000E+00  0.0000000E+00  0.0000000E+00  0.0000000E+00  0.0000000E+00  0.0000000E+00  0.0000000E+00  0.0000000E+00  0.0000000E+00  0.0000000E+00  0.0000000E+00  0.0000000E+00  0.0000000E+00  0.0000000E+00  0.0000000E+00  0.0000000E+00  0.0000000E+00  0.0000000E+00  0.0000000E+00  0.0000000E+00  0.0000000E+00  0.0000000E+00  0.0000000E+00  0.0000000E+00  0.0000000E+00  0.0000000E+00  0.0000000E+00  0.0000000E+00  0.0000000E+00  0.0000000E+00  0.0000000E+00  0.0000000E+00  0.0000000E+00  0.0000000E+00  0.0000000E+00  0.0000000E+00  0.0000000E+00  0.0000000E+00  0.0000000E+00  0.0000000E+00  0.0000000E+00  0.0000000E+00  0.0000000E+00  0.0000000E+00  0.0000000E+00  0.0000000E+00  0.0000000E+00  0.0000000E+00  0.0000000E+00  0.0000000E+00  0.0000000E+00
  0.5699999E+00  0.0000000E+00  0.0000000E+00  0.0000000E+00  0.0000000E+00  0.0000000E+00  0.0000000E+00  0.0000000E+00  0.0000000E+00  0.0000000E+00  0.0000000E+00  0.0000000E+00  0.0000000E+00  0.0000000E+00  0.0000000E+00  0.0000000E+00  0.0000000E+00  0.0000000E+00  0.0000000E+00  0.0000000E+00  0.0000000E+00  0.0000000E+00  0.0000000E+00  0.0000000E+00  0.0000000E+00  0.0000000E+00  0.0000000E+00  0.0000000E+00  0.0000000E+00  0.0000000E+00  0.0000000E+00  0.0000000E+00  0.0000000E+00  0.0000000E+00  0.0000000E+00  0.0000000E+00  0.0000000E+00  0.0000000E+00  0.0000000E+00  0.0000000E+00  0.0000000E+00  0.0000000E+00  0.0000000E+00  0.0000000E+00  0.0000000E+00  0.0000000E+00  0.0000000E+00  0.0000000E+00  0.0000000E+00  0.0000000E+00  0.0000000E+00  0.0000000E+00  0.0000000E+00  0.0000000E+00  0.0000000E+00  0.0000000E+00  0.0000000E+00  0.0000000E+00  0.0000000E+00  0.0000000E+00  0.0000000E+00  0.0000000E+00  0.0000000E+00  0.0000000E+00  0.0000000E+00  0.0000000E+00  0.0000000E+00  0.0000000E+00  0.0000000E+00  0.0000000E+00  0.0000000E+00  0.0000000E+00  0.0000000E+00  0.0000000E+00  0.0000000E+00  0.0000000E+00  0.0000000E+00  0.0000000E+00  0.0000000E+00  0.0000000E+00  0.0000000E+00  0.0000000E+00  0.0000000E+00  0.0000000E+00  0.0000000E+00  0.0000000E+00  0.0000000E+00  0.0000000E+00  0.0000000E+00  0.0000000E+00  0.0000000E+00  0.0000000E+00  0.0000000E+00  0.0000000E+00  0.0000000E+00  0.0000000E+00  0.0000000E+00  0.0000000E+00  0.0000000E+00  0.0000000E+00  0.0000000E+00  0.0000000E+00  0.0000000E+00  0.0000000E+00  0.0000000E+00  0.0000000E+00  0.0000000E+00  0.0000000E+00  0.0000000E+00  0.0000000E+00  0.0000000E+00  0.0000000E+00  0.0000000E+00  0.0000000E+00  0.0000000E+00  0.0000000E+00  0.0000000E+00  0.0000000E+00  0.0000000E+00  0.0000000E+00  0.0000000E+00  0.0000000E+00  0.0000000E+00  0.0000000E+00  0.0000000E+00  0.0000000E+00  0.0000000E+00  0.0000000E+00  0.0000000E+00  0.0000000E+00  0.0000000E+00  0.0000000E+00  0.0000000E+00  0.0000000E+00  0.0000000E+00  0.0000000E+00  0.0000000E+00  0.0000000E+00  0.0000000E+00  0.0000000E+00  0.0000000E+00  0.0000000E+00  0.0000000E+00  0.0000000E+00  0.0000000E+00  0.0000000E+00  0.0000000E+00  0.0000000E+00  0.0000000E+00  0.0000000E+00  0.0000000E+00  0.0000000E+00  0.0000000E+00  0.0000000E+00  0.0000000E+00  0.0000000E+00  0.0000000E+00  0.0000000E+00  0.0000000E+00  0.0000000E+00  0.0000000E+00  0.0000000E+00  0.0000000E+00  0.0000000E+00  0.0000000E+00  0.0000000E+00  0.0000000E+00  0.0000000E+00  0.0000000E+00  0.0000000E+00  0.0000000E+00  0.0000000E+00  0.0000000E+00  0.0000000E+00  0.0000000E+00  0.0000000E+00  0.0000000E+00  0.0000000E+00  0.0000000E+00  0.0000000E+00  0.0000000E+00  0.0000000E+00  0.0000000E+00  0.0000000E+00  0.0000000E+00  0.0000000E+00  0.0000000E+00  0.0000000E+00  0.0000000E+00  0.0000000E+00  0.0000000E+00  0.0000000E+00  0.0000000E+00  0.0000000E+00  0.0000000E+00  0.0000000E+00  0.0000000E+00  0.0000000E+00  0.0000000E+00  0.0000000E+00  0.0000000E+00
  0.5999999E+00  0.0000000E+00  0.0000000E+00  0.0000000E+00  0.0000000E+00  0.0000000E+00  0.0000000E+00  0.0000000E+00  0.0000000E+00  0.0000000E+00  0.0000000E+00  0.0000000E+00  0.0000000E+00  0.0000000E+00  0.0000000E+00  0.0000000E+00  0.0000000E+00  0.0000000E+00  0.0000000E+00  0.0000000E+00  0.0000000E+00  0.0000000E+00  0.0000000E+00  0.0000000E+00  0.0000000E+00  0.0000000E+00  0.0000000E+00  0.0000000E+00  0.0000000E+00  0.0000000E+00  0.0000000E+00  0.0000000E+00  0.0000000E+00  0.0000000E+00  0.0000000E+00  0.0000000E+00  0.0000000E+00  0.0000000E+00  0.0000000E+00  0.0000000E+00  0.0000000E+00  0.0000000E+00  0.0000000E+00  0.0000000E+00  0.0000000E+00  0.0000000E+00  0.0000000E+00  0.0000000E+00  0.0000000E+00  0.0000000E+00  0.0000000E+00  0.0000000E+00  0.0000000E+00  0.0000000E+00  0.0000000E+00  0.0000000E+00  0.0000000E+00  0.0000000E+00  0.0000000E+00  0.0000000E+00  0.0000000E+00  0.0000000E+00  0.0000000E+00  0.0000000E+00  0.0000000E+00  0.0000000E+00  0.0000000E+00  0.0000000E+00  0.0000000E+00  0.0000000E+00  0.0000000E+00  0.0000000E+00  0.0000000E+00  0.0000000E+00  0.0000000E+00  0.0000000E+00  0.0000000E+00  0.0000000E+00  0.0000000E+00  0.0000000E+00  0.0000000E+00  0.0000000E+00  0.0000000E+00  0.0000000E+00  0.0000000E+00  0.0000000E+00  0.0000000E+00  0.0000000E+00  0.0000000E+00  0.0000000E+00  0.0000000E+00  0.0000000E+00  0.0000000E+00  0.0000000E+00  0.0000000E+00  0.0000000E+00  0.0000000E+00  0.0000000E+00  0.0000000E+00  0.0000000E+00  0.0000000E+00  0.0000000E+00  0.0000000E+00  0.0000000E+00  0.0000000E+00  0.0000000E+00  0.0000000E+00  0.0000000E+00  0.0000000E+00  0.0000000E+00  0.0000000E+00  0.0000000E+00  0.0000000E+00  0.0000000E+00  0.0000000E+00  0.0000000E+00  0.0000000E+00  0.0000000E+00  0.0000000E+00  0.0000000E+00  0.0000000E+00  0.0000000E+00  0.0000000E+00  0.0000000E+00  0.0000000E+00  0.0000000E+00  0.0000000E+00  0.0000000E+00  0.0000000E+00  0.0000000E+00  0.0000000E+00  0.0000000E+00  0.0000000E+00  0.0000000E+00  0.0000000E+00  0.0000000E+00  0.0000000E+00  0.0000000E+00  0.0000000E+00  0.0000000E+00  0.0000000E+00  0.0000000E+00  0.0000000E+00  0.0000000E+00  0.0000000E+00  0.0000000E+00  0.0000000E+00  0.0000000E+00  0.0000000E+00  0.0000000E+00  0.0000000E+00  0.0000000E+00  0.0000000E+00  0.0000000E+00  0.0000000E+00  0.0000000E+00  0.0000000E+00  0.0000000E+00  0.0000000E+00  0.0000000E+00  0.0000000E+00  0.0000000E+00  0.0000000E+00  0.0000000E+00  0.0000000E+00  0.0000000E+00  0.0000000E+00  0.0000000E+00  0.0000000E+00  0.0000000E+00  0.0000000E+00  0.0000000E+00  0.0000000E+00  0.0000000E+00  0.0000000E+00  0.0000000E+00  0.0000000E+00  0.0000000E+00  0.0000000E+00  0.0000000E+00  0.0000000E+00  0.0000000E+00  0.0000000E+00  0.0000000E+00  0.0000000E+00  0.0000000E+00  0.0000000E+00  0.0000000E+00  0.0000000E+00  0.0000000E+00  0.0000000E+00  0.0000000E+00  0.0000000E+00  0.0000000E+00  0.0000000E+00  0.0000000E+00  0.0000000E+00  0.0000000E+00  0.0000000E+00  0.0000000E+00  0.0000000E+00
  0.6299999E+00  0.0000000E+00  0.0000000E+00  0.0000000E+00  0.0000000E+00  0.0000000E+00  0.0000000E+00  0.0000000E+00  0.0000000E+00  0.0000000E+00  0.0000000E+00  0.0000000E+00  0.0000000E+00  0.0000000E+00  0.0000000E+00  0.0000000E+00  0.0000000E+00  0.0000000E+00  0.0000000E+00  0.0000000E+00  0.0000000E+00  0.0000000E+00  0.0000000E+00  0.0000000E+00  0.0000000E+00  0.0000000E+00  0.0000000E+00  0.0000000E+00  0.0000000E+00  0.0000000E+00  0.0000000E+00  0.0000000E+00  0.0000000E+00  0.0000000E+00  0.0000000E+00  0.0000000E+00  0.0000000E+00  0.0000000E+00  0.0000000E+00  0.0000000E+00  0.0000000E+00  0.0000000E+00  0.0000000E+00  0.0000000E+00  0.0000000E+00  0.0000000E+00  0.0000000E+00  0.0000000E+00  0.0000000E+00  0.0000000E+00  0.0000000E+00  0.0000000E+00  0.0000000E+00  0.0000000E+00  0.0000000E+00  0.0000000E+00  0.0000000E+00  0.0000000E+00  0.0000000E+00  0.0000000E+00  0.0000000E+00  0.0000000E+00  0.0000000E+00  0.0000000E+00  0.0000000E+00  0.0000000E+00  0.0000000E+00  0.0000000E+00  0.0000000E+00  0.0000000E+00  0.0000000E+00  0.0000000E+00  0.0000000E+00  0.0000000E+00  0.0000000E+00  0.0000000E+00  0.0000000E+00  0.0000000E+00  0.0000000E+00  0.0000000E+00  0.0000000E+00  0.0000000E+00  0.0000000E+00  0.0000000E+00  0.0000000E+00  0.0000000E+00  0.0000000E+00  0.0000000E+00  0.0000000E+00  0.0000000E+00  0.0000000E+00  0.0000000E+00  0.0000000E+00  0.0000000E+00  0.0000000E+00  0.0000000E+00  0.0000000E+00  0.0000000E+00  0.0000000E+00  0.0000000E+00  0.0000000E+00  0.0000000E+00  0.0000000E+00  0.0000000E+00  0.0000000E+00  0.0000000E+00  0.0000000E+00  0.0000000E+00  0.0000000E+00  0.0000000E+00  0.0000000E+00  0.0000000E+00  0.0000000E+00  0.0000000E+00  0.0000000E+00  0.0000000E+00  0.0000000E+00  0.0000000E+00  0.0000000E+00  0.0000000E+00  0.0000000E+00  0.0000000E+00  0.0000000E+00  0.0000000E+00  0.0000000E+00  0.0000000E+00  0.0000000E+00  0.0000000E+00  0.0000000E+00  0.0000000E+00  0.0000000E+00  0.0000000E+00  0.0000000E+00  0.0000000E+00  0.0000000E+00  0.0000000E+00  0.0000000E+00  0.0000000E+00  0.0000000E+00  0.0000000E+00  0.0000000E+00  0.0000000E+00  0.0000000E+00  0.0000000E+00  0.0000000E+00  0.0000000E+00  0.0000000E+00  0.0000000E+00  0.0000000E+00  0.0000000E+00  0.0000000E+00  0.0000000E+00  0.0000000E+00  0.0000000E+00  0.0000000E+00  0.0000000E+00  0.0000000E+00  0.0000000E+00  0.0000000E+00  0.0000000E+00  0.0000000E+00  0.0000000E+00  0.0000000E+00  0.0000000E+00  0.0000000E+00  0.0000000E+00  0.0000000E+00  0.0000000E+00  0.0000000E+00  0.0000000E+00  0.0000000E+00  0.0000000E+00  0.0000000E+00  0.0000000E+00  0.0000000E+00  0.0000000E+00  0.0000000E+00  0.0000000E+00  0.0000000E+00  0.0000000E+00  0.0000000E+00  0.0000000E+00  0.0000000E+00  0.0000000E+00  0.0000000E+00  0.0000000E+00  0.0000000E+00  0.0000000E+00  0.0000000E+00  0.0000000E+00  0.0000000E+00  0.0000000E+00  0.0000000E+00  0.0000000E+00  0.0000000E+00  0.0000000E+00  0.0000000E+00  0.0000000E+00  0.0000000E+00  0.0000000E+00  0.0000000E+00
  0.6599998E+00  0.0000000E+00  0.0000000E+00  0.0000000E+00  0.0000000E+00  0.0000000E+00  0.0000000E+00  0.0000000E+00  0.0000000E+00  0.0000000E+00  0.0000000E+00  0.0000000E+00  0.0000000E+00  0.0000000E+00  0.0000000E+00  0.0000000E+00  0.0000000E+00  0.0000000E+00  0.0000000E+00  0.0000000E+00  0.0000000E+00  0.0000000E+00  0.0000000E+00  0.0000000E+00  0.0000000E+00  0.0000000E+00  0.0000000E+00  0.0000000E+00  0.0000000E+00  0.0000000E+00  0.0000000E+00  0.0000000E+00  0.0000000E+00  0.0000000E+00  0.0000000E+00  0.0000000E+00  0.0000000E+00  0.0000000E+00  0.0000000E+00  0.0000000E+00  0.0000000E+00  0.0000000E+00  0.0000000E+00  0.0000000E+00  0.0000000E+00  0.0000000E+00  0.0000000E+00  0.0000000E+00  0.0000000E+00  0.0000000E+00  0.0000000E+00  0.0000000E+00  0.0000000E+00  0.0000000E+00  0.0000000E+00  0.0000000E+00  0.0000000E+00  0.0000000E+00  0.0000000E+00  0.0000000E+00  0.0000000E+00  0.0000000E+00  0.0000000E+00  0.0000000E+00  0.0000000E+00  0.0000000E+00  0.0000000E+00  0.0000000E+00  0.0000000E+00  0.0000000E+00  0.0000000E+00  0.0000000E+00  0.0000000E+00  0.0000000E+00  0.0000000E+00  0.0000000E+00  0.0000000E+00  0.0000000E+00  0.0000000E+00  0.0000000E+00  0.0000000E+00  0.0000000E+00  0.0000000E+00  0.0000000E+00  0.0000000E+00  0.0000000E+00  0.0000000E+00  0.0000000E+00  0.0000000E+00  0.0000000E+00  0.0000000E+00  0.0000000E+00  0.0000000E+00  0.0000000E+00  0.0000000E+00  0.0000000E+00  0.0000000E+00  0.0000000E+00  0.0000000E+00  0.0000000E+00  0.0000000E+00  0.0000000E+00  0.0000000E+00  0.0000000E+00  0.0000000E+00  0.0000000E+00  0.0000000E+00  0.0000000E+00  0.0000000E+00  0.0000000E+00  0.0000000E+00  0.0000000E+00  0.0000000E+00  0.0000000E+00  0.0000000E+00  0.0000000E+00  0.0000000E+00  0.0000000E+00  0.0000000E+00  0.0000000E+00  0.0000000E+00  0.0000000E+00  0.0000000E+00  0.0000000E+00  0.0000000E+00  0.0000000E+00  0.0000000E+00  0.0000000E+00  0.0000000E+00  0.0000000E+00  0.0000000E+00  0.0000000E+00  0.0000000E+00  0.0000000E+00  0.0000000E+00  0.0000000E+00  0.0000000E+00  0.0000000E+00  0.0000000E+00  0.0000000E+00  0.0000000E+00  0.0000000E+00  0.0000000E+00  0.0000000E+00  0.0000000E+00  0.0000000E+00  0.0000000E+00  0.0000000E+00  0.0000000E+00  0.0000000E+00  0.0000000E+00  0.0000000E+00  0.0000000E+00  0.0000000E+00  0.0000000E+00  0.0000000E+00  0.0000000E+00  0.0000000E+00  0.0000000E+00  0.0000000E+00  0.0000000E+00  0.0000000E+00  0.0000000E+00  0.0000000E+00  0.0000000E+00  0.0000000E+00  0.0000000E+00  0.0000000E+00  0.0000000E+00  0.0000000E+00  0.0000000E+00  0.0000000E+00  0.0000000E+00  0.0000000E+00  0.0000000E+00  0.0000000E+00  0.0000000E+00  0.0000000E+00  0.0000000E+00  0.0000000E+00  0.0000000E+00  0.0000000E+00  0.0000000E+00  0.0000000E+00  0.0000000E+00  0.0000000E+00  0.0000000E+00  0.0000000E+00  0.0000000E+00  0.0000000E+00  0.0000000E+00  0.0000000E+00  0.0000000E+00  0.0000000E+00  0.0000000E+00  0.0000000E+00  0.0000000E+00  0.0000000E+00  0.0000000E+00  0.0000000E+00  0.0000000E+00
  0.6899998E+00  0.0000000E+00  0.0000000E+00  0.0000000E+00  0.0000000E+00  0.0000000E+00  0.0000000E+00  0.0000000E+00  0.0000000E+00  0.0000000E+00  0.0000000E+00  0.0000000E+00  0.0000000E+00  0.0000000E+00  0.0000000E+00  0.0000000E+00  0.0000000E+00  0.0000000E+00  0.0000000E+00  0.0000000E+00  0.0000000E+00  0.0000000E+00  0.0000000E+00  0.0000000E+00  0.0000000E+00  0.0000000E+00  0.0000000E+00  0.0000000E+00  0.0000000E+00  0.0000000E+00  0.0000000E+00  0.0000000E+00  0.0000000E+00  0.0000000E+00  0.0000000E+00  0.0000000E+00  0.0000000E+00  0.0000000E+00  0.0000000E+00  0.0000000E+00  0.0000000E+00  0.0000000E+00  0.0000000E+00  0.0000000E+00  0.0000000E+00  0.0000000E+00  0.0000000E+00  0.0000000E+00  0.0000000E+00  0.0000000E+00  0.0000000E+00  0.0000000E+00  0.0000000E+00  0.0000000E+00  0.0000000E+00  0.0000000E+00  0.0000000E+00  0.0000000E+00  0.0000000E+00  0.0000000E+00  0.0000000E+00  0.0000000E+00  0.0000000E+00  0.0000000E+00  0.0000000E+00  0.0000000E+00  0.0000000E+00  0.0000000E+00  0.0000000E+00  0.0000000E+00  0.0000000E+00  0.0000000E+00  0.0000000E+00  0.0000000E+00  0.0000000E+00  0.0000000E+00  0.0000000E+00  0.0000000E+00  0.0000000E+00  0.0000000E+00  0.0000000E+00  0.0000000E+00  0.0000000E+00  0.0000000E+00  0.0000000E+00  0.0000000E+00  0.0000000E+00  0.0000000E+00  0.0000000E+00  0.0000000E+00  0.0000000E+00  0.0000000E+00  0.0000000E+00  0.0000000E+00  0.0000000E+00  0.0000000E+00  0.0000000E+00  0.0000000E+00  0.0000000E+00  0.0000000E+00  0.0000000E+00  0.0000000E+00  0.0000000E+00  0.0000000E+00  0.0000000E+00  0.0000000E+00  0.0000000E+00  0.0000000E+00  0.0000000E+00  0.0000000E+00  0.0000000E+00  0.0000000E+00  0.0000000E+00  0.0000000E+00  0.0000000E+00  0.0000000E+00  0.0000000E+00  0.0000000E+00  0.0000000E+00  0.0000000E+00  0.0000000E+00  0.0000000E+00  0.0000000E+00  0.0000000E+00  0.0000000E+00  0.0000000E+00  0.0000000E+00  0.0000000E+00  0.0000000E+00  0.0000000E+00  0.0000000E+00  0.0000000E+00  0.0000000E+00  0.0000000E+00  0.0000000E+00  0.0000000E+00  0.0000000E+00  0.0000000E+00  0.0000000E+00  0.0000000E+00  0.0000000E+00  0.0000000E+00  0.0000000E+00  0.0000000E+00  0.0000000E+00  0.0000000E+00  0.0000000E+00  0.0000000E+00  0.0000000E+00  0.0000000E+00  0.0000000E+00  0.0000000E+00  0.0000000E+00  0.0000000E+00  0.0000000E+00  0.0000000E+00  0.0000000E+00  0.0000000E+00  0.0000000E+00  0.0000000E+00  0.0000000E+00  0.0000000E+00  0.0000000E+00  0.0000000E+00  0.0000000E+00  0.0000000E+00  0.0000000E+00  0.0000000E+00  0.0000000E+00  0.0000000E+00  0.0000000E+00  0.0000000E+00  0.0000000E+00  0.0000000E+00  0.0000000E+00  0.0000000E+00  0.0000000E+00  0.0000000E+00  0.0000000E+00  0.0000000E+00  0.0000000E+00  0.0000000E+00  0.0000000E+00  0.0000000E+00  0.0000000E+00  0.0000000E+00  0.0000000E+00  0.0000000E+00  0.0000000E+00  0.0000000E+00  0.0000000E+00  0.0000000E+00  0.0000000E+00  0.0000000E+00  0.0000000E+00  0.0000000E+00  0.0000000E+00  0.0000000E+00  0.0000000E+00  0.0000000E+00  0.0000000E+00
  0.7199998E+00  0.0000000E+00  0.0000000E+00  0.0000000E+00  0.0000000E+00  0.0000000E+00  0.0000000E+00  0.0000000E+00  0.0000000E+00  0.0000000E+00  0.0000000E+00  0.0000000E+00  0.0000000E+00  0.0000000E+00  0.0000000E+00  0.0000000E+00  0.0000000E+00  0.0000000E+00  0.0000000E+00  0.0000000E+00  0.0000000E+00  0.0000000E+00  0.0000000E+00  0.0000000E+00  0.0000000E+00  0.0000000E+00  0.0000000E+00  0.0000000E+00  0.0000000E+00  0.0000000E+00  0.0000000E+00  0.0000000E+00  0.0000000E+00  0.0000000E+00  0.0000000E+00  0.0000000E+00  0.0000000E+00  0.0000000E+00  0.0000000E+00  0.0000000E+00  0.0000000E+00  0.0000000E+00  0.0000000E+00  0.0000000E+00  0.0000000E+00  0.0000000E+00  0.0000000E+00  0.0000000E+00  0.0000000E+00  0.0000000E+00  0.0000000E+00  0.0000000E+00  0.0000000E+00  0.0000000E+00  0.0000000E+00  0.0000000E+00  0.0000000E+00  0.0000000E+00  0.0000000E+00  0.0000000E+00  0.0000000E+00  0.0000000E+00  0.0000000E+00  0.0000000E+00  0.0000000E+00  0.0000000E+00  0.0000000E+00  0.0000000E+00  0.0000000E+00  0.0000000E+00  0.0000000E+00  0.0000000E+00  0.0000000E+00  0.0000000E+00  0.0000000E+00  0.0000000E+00  0.0000000E+00  0.0000000E+00  0.0000000E+00  0.0000000E+00  0.0000000E+00  0.0000000E+00  0.0000000E+00  0.0000000E+00  0.0000000E+00  0.0000000E+00  0.0000000E+00  0.0000000E+00  0.0000000E+00  0.0000000E+00  0.0000000E+00  0.0000000E+00  0.0000000E+00  0.0000000E+00  0.0000000E+00  0.0000000E+00  0.0000000E+00  0.0000000E+00  0.0000000E+00  0.0000000E+00  0.0000000E+00  0.0000000E+00  0.0000000E+00  0.0000000E+00  0.0000000E+00  0.0000000E+00  0.0000000E+00  0.0000000E+00  0.0000000E+00  0.0000000E+00  0.0000000E+00  0.0000000E+00  0.0000000E+00  0.0000000E+00  0.0000000E+00  0.0000000E+00  0.0000000E+00  0.0000000E+00  0.0000000E+00  0.0000000E+00  0.0000000E+00  0.0000000E+00  0.0000000E+00  0.0000000E+00  0.0000000E+00  0.0000000E+00  0.0000000E+00  0.0000000E+00  0.0000000E+00  0.0000000E+00  0.0000000E+00  0.0000000E+00  0.0000000E+00  0.0000000E+00  0.0000000E+00  0.0000000E+00  0.0000000E+00  0.0000000E+00  0.0000000E+00  0.0000000E+00  0.0000000E+00  0.0000000E+00  0.0000000E+00  0.0000000E+00  0.0000000E+00  0.0000000E+00  0.0000000E+00  0.0000000E+00  0.0000000E+00  0.0000000E+00  0.0000000E+00  0.0000000E+00  0.0000000E+00  0.0000000E+00  0.0000000E+00  0.0000000E+00  0.0000000E+00  0.0000000E+00  0.0000000E+00  0.0000000E+00  0.0000000E+00  0.0000000E+00  0.0000000E+00  0.0000000E+00  0.0000000E+00  0.0000000E+00  0.0000000E+00  0.0000000E+00  0.0000000E+00  0.0000000E+00  0.0000000E+00  0.0000000E+00  0.0000000E+00  0.0000000E+00  0.0000000E+00  0.0000000E+00  0.0000000E+00  0.0000000E+00  0.0000000E+00  0.0000000E+00  0.0000000E+00  0.0000000E+00  0.0000000E+00  0.0000000E+00  0.0000000E+00  0.0000000E+00  0.0000000E+00  0.0000000E+00  0.0000000E+00  0.0000000E+00  0.0000000E+00  0.0000000E+00  0.0000000E+00  0.0000000E+00  0.0000000E+00  0.0000000E+00  0.0000000E+00  0.0000000E+00  0.0000000E+00  0.0000000E+00  0.0000000E+00
  0.7499998E+00  0.0000000E+00  0.0000000E+00  0.0000000E+00  0.0000000E+00  0.0000000E+00  0.0000000E+00  0.0000000E+00  0.0000000E+00  0.0000000E+00  0.0000000E+00  0.0000000E+00  0.0000000E+00  0.0000000E+00  0.0000000E+00  0.0000000E+00  0.0000000E+00  0.0000000E+00  0.0000000E+00  0.0000000E+00  0.0000000E+00  0.0000000E+00  0.0000000E+00  0.0000000E+00  0.0000000E+00  0.0000000E+00  0.0000000E+00  0.0000000E+00  0.0000000E+00  0.0000000E+00  0.0000000E+00  0.0000000E+00  0.0000000E+00  0.0000000E+00  0.0000000E+00  0.0000000E+00  0.0000000E+00  0.0000000E+00  0.0000000E+00  0.0000000E+00  0.0000000E+00  0.0000000E+00  0.0000000E+00  0.0000000E+00  0.0000000E+00  0.0000000E+00  0.0000000E+00  0.0000000E+00  0.0000000E+00  0.0000000E+00  0.0000000E+00  0.0000000E+00  0.0000000E+00  0.0000000E+00  0.0000000E+00  0.0000000E+00  0.0000000E+00  0.0000000E+00  0.0000000E+00  0.0000000E+00  0.0000000E+00  0.0000000E+00  0.0000000E+00  0.0000000E+00  0.0000000E+00  0.0000000E+00  0.0000000E+00  0.0000000E+00  0.0000000E+00  0.0000000E+00  0.0000000E+00  0.0000000E+00  0.0000000E+00  0.0000000E+00  0.0000000E+00  0.0000000E+00  0.0000000E+00  0.0000000E+00  0.0000000E+00  0.0000000E+00  0.0000000E+00  0.0000000E+00  0.0000000E+00  0.0000000E+00  0.0000000E+00  0.0000000E+00  0.0000000E+00  0.0000000E+00  0.0000000E+00  0.0000000E+00  0.0000000E+00  0.0000000E+00  0.0000000E+00  0.0000000E+00  0.0000000E+00  0.0000000E+00  0.0000000E+00  0.0000000E+00  0.0000000E+00  0.0000000E+00  0.0000000E+00  0.0000000E+00  0.0000000E+00  0.0000000E+00  0.0000000E+00  0.0000000E+00  0.0000000E+00  0.0000000E+00  0.0000000E+00  0.0000000E+00  0.0000000E+00  0.0000000E+00  0.0000000E+00  0.0000000E+00  0.0000000E+00  0.0000000E+00  0.0000000E+00  0.0000000E+00  0.0000000E+00  0.0000000E+00  0.0000000E+00  0.0000000E+00  0.0000000E+00  0.0000000E+00  0.0000000E+00  0.0000000E+00  0.0000000E+00  0.0000000E+00  0.0000000E+00  0.0000000E+00  0.0000000E+00  0.0000000E+00  0.0000000E+00  0.0000000E+00  0.0000000E+00  0.0000000E+00  0.0000000E+00  0.0000000E+00  0.0000000E+00  0.0000000E+00  0.0000000E+00  0.0000000E+00  0.0000000E+00  0.0000000E+00  0.0000000E+00  0.0000000E+00  0.0000000E+00  0.0000000E+00  0.0000000E+00  0.0000000E+00  0.0000000E+00  0.0000000E+00  0.0000000E+00  0.0000000E+00  0.0000000E+00  0.0000000E+00  0.0000000E+00  0.0000000E+00  0.0000000E+00  0.0000000E+00  0.0000000E+00  0.0000000E+00  0.0000000E+00  0.0000000E+00  0.0000000E+00  0.0000000E+00  0.0000000E+00  0.0000000E+00  0.0000000E+00  0.0000000E+00  0.0000000E+00  0.0000000E+00  0.0000000E+00  0.0000000E+00  0.0000000E+00  0.0000000E+00  0.0000000E+00  0.0000000E+00  0.0000000E+00  0.0000000E+00  0.0000000E+00  0.0000000E+00  0.0000000E+00  0.0000000E+00  0.0000000E+00  0.0000000E+00  0.0000000E+00  0.0000000E+00  0.0000000E+00  0.0000000E+00  0.0000000E+00  0.0000000E+00  0.0000000E+00  0.0000000E+00  0.0000000E+00  0.0000000E+00  0.0000000E+00  0.0000000E+00  0.0000000E+00  0.0000000E+00  0.0000000E+00
  0.7799997E+00  0.0000000E+00  0.0000000E+00  0.0000000E+00  0.0000000E+00  0.0000000E+00  0.0000000E+00  0.0000000E+00  0.0000000E+00  0.0000000E+00  0.0000000E+00  0.0000000E+00  0.0000000E+00  0.0000000E+00  0.0000000E+00  0.0000000E+00  0.0000000E+00  0.0000000E+00  0.0000000E+00  0.0000000E+00  0.0000000E+00  0.0000000E+00  0.0000000E+00  0.0000000E+00  0.0000000E+00  0.0000000E+00  0.0000000E+00  0.0000000E+00  0.0000000E+00  0.0000000E+00  0.0000000E+00  0.0000000E+00  0.0000000E+00  0.0000000E+00  0.0000000E+00  0.0000000E+00  0.0000000E+00  0.0000000E+00  0.0000000E+00  0.0000000E+00  0.0000000E+00  0.0000000E+00  0.0000000E+00  0.0000000E+00  0.0000000E+00  0.0000000E+00  0.0000000E+00  0.0000000E+00  0.0000000E+00  0.0000000E+00  0.0000000E+00  0.0000000E+00  0.0000000E+00  0.0000000E+00  0.0000000E+00  0.0000000E+00  0.0000000E+00  0.0000000E+00  0.0000000E+00  0.0000000E+00  0.0000000E+00  0.0000000E+00  0.0000000E+00  0.0000000E+00  0.0000000E+00  0.0000000E+00  0.0000000E+00  0.0000000E+00  0.0000000E+00  0.0000000E+00  0.0000000E+00  0.0000000E+00  0.0000000E+00  0.0000000E+00  0.0000000E+00  0.0000000E+00  0.0000000E+00  0.0000000E+00  0.0000000E+00  0.0000000E+00  0.0000000E+00  0.0000000E+00  0.0000000E+00  0.0000000E+00  0.0000000E+00  0.0000000E+00  0.0000000E+00  0.0000000E+00  0.0000000E+00  0.0000000E+00  0.0000000E+00  0.0000000E+00  0.0000000E+00  0.0000000E+00  0.0000000E+00  0.0000000E+00  0.0000000E+00  0.0000000E+00  0.0000000E+00  0.0000000E+00  0.0000000E+00  0.0000000E+00  0.0000000E+00  0.0000000E+00  0.0000000E+00  0.0000000E+00  0.0000000E+00  0.0000000E+00  0.0000000E+00  0.0000000E+00  0.0000000E+00  0.0000000E+00  0.0000000E+00  0.0000000E+00  0.0000000E+00  0.0000000E+00  0.0000000E+00  0.0000000E+00  0.0000000E+00  0.0000000E+00  0.0000000E+00  0.0000000E+00  0.0000000E+00  0.0000000E+00  0.0000000E+00  0.0000000E+00  0.0000000E+00  0.0000000E+00  0.0000000E+00  0.0000000E+00  0.0000000E+00  0.0000000E+00  0.0000000E+00  0.0000000E+00  0.0000000E+00  0.0000000E+00  0.0000000E+00  0.0000000E+00  0.0000000E+00  0.0000000E+00  0.0000000E+00  0.0000000E+00  0.0000000E+00  0.0000000E+00  0.0000000E+00  0.0000000E+00  0.0000000E+00  0.0000000E+00  0.0000000E+00  0.0000000E+00  0.0000000E+00  0.0000000E+00  0.0000000E+00  0.0000000E+00  0.0000000E+00  0.0000000E+00  0.0000000E+00  0.0000000E+00  0.0000000E+00  0.0000000E+00  0.0000000E+00  0.0000000E+00  0.0000000E+00  0.0000000E+00  0.0000000E+00  0.0000000E+00  0.0000000E+00  0.0000000E+00  0.0000000E+00  0.0000000E+00  0.0000000E+00  0.0000000E+00  0.0000000E+00  0.0000000E+00  0.0000000E+00  0.0000000E+00  0.0000000E+00  0.0000000E+00  0.0000000E+00  0.0000000E+00  0.0000000E+00  0.0000000E+00  0.0000000E+00  0.0000000E+00  0.0000000E+00  0.0000000E+00  0.0000000E+00  0.0000000E+00  0.0000000E+00  0.0000000E+00  0.0000000E+00  0.0000000E+00  0.0000000E+00  0.0000000E+00  0.0000000E+00  0.0000000E+00  0.0000000E+00  0.0000000E+00  0.0000000E+00  0.0000000E+00  0.0000000E+00
  0.8099997E+00  0.0000000E+00  0.0000000E+00  0.0000000E+00  0.0000000E+00  0.0000000E+00  0.0000000E+00  0.0000000E+00  0.0000000E+00  0.0000000E+00  0.0000000E+00  0.0000000E+00  0.0000000E+00  0.0000000E+00  0.0000000E+00  0.0000000E+00  0.0000000E+00  0.0000000E+00  0.0000000E+00  0.0000000E+00  0.0000000E+00  0.0000000E+00  0.0000000E+00  0.0000000E+00  0.0000000E+00  0.0000000E+00  0.0000000E+00  0.0000000E+00  0.0000000E+00  0.0000000E+00  0.0000000E+00  0.0000000E+00  0.0000000E+00  0.0000000E+00  0.0000000E+00  0.0000000E+00  0.0000000E+00  0.0000000E+00  0.0000000E+00  0.0000000E+00  0.0000000E+00  0.0000000E+00  0.0000000E+00  0.0000000E+00  0.0000000E+00  0.0000000E+00  0.0000000E+00  0.0000000E+00  0.0000000E+00  0.0000000E+00  0.0000000E+00  0.0000000E+00  0.0000000E+00  0.0000000E+00  0.0000000E+00  0.0000000E+00  0.0000000E+00  0.0000000E+00  0.0000000E+00  0.0000000E+00  0.0000000E+00  0.0000000E+00  0.0000000E+00  0.0000000E+00  0.0000000E+00  0.0000000E+00  0.0000000E+00  0.0000000E+00  0.0000000E+00  0.0000000E+00  0.0000000E+00  0.0000000E+00  0.0000000E+00  0.0000000E+00  0.0000000E+00  0.0000000E+00  0.0000000E+00  0.0000000E+00  0.0000000E+00  0.0000000E+00  0.0000000E+00  0.0000000E+00  0.0000000E+00  0.0000000E+00  0.0000000E+00  0.0000000E+00  0.0000000E+00  0.0000000E+00  0.0000000E+00  0.0000000E+00  0.0000000E+00  0.0000000E+00  0.0000000E+00  0.0000000E+00  0.0000000E+00  0.0000000E+00  0.0000000E+00  0.0000000E+00  0.0000000E+00  0.0000000E+00  0.0000000E+00  0.0000000E+00  0.0000000E+00  0.0000000E+00  0.0000000E+00  0.0000000E+00  0.0000000E+00  0.0000000E+00  0.0000000E+00  0.0000000E+00  0.0000000E+00  0.0000000E+00  0.0000000E+00  0.0000000E+00  0.0000000E+00  0.0000000E+00  0.0000000E+00  0.0000000E+00  0.0000000E+00  0.0000000E+00  0.0000000E+00  0.0000000E+00  0.0000000E+00  0.0000000E+00  0.0000000E+00  0.0000000E+00  0.0000000E+00  0.0000000E+00  0.0000000E+00  0.0000000E+00  0.0000000E+00  0.0000000E+00  0.0000000E+00  0.0000000E+00  0.0000000E+00  0.0000000E+00  0.0000000E+00  0.0000000E+00  0.0000000E+00  0.0000000E+00  0.0000000E+00  0.0000000E+00  0.0000000E+00  0.0000000E+00  0.0000000E+00  0.0000000E+00  0.0000000E+00  0.0000000E+00  0.0000000E+00  0.0000000E+00  0.0000000E+00  0.0000000E+00  0.0000000E+00  0.0000000E+00  0.0000000E+00  0.0000000E+00  0.0000000E+00  0.0000000E+00  0.0000000E+00  0.0000000E+00  0.0000000E+00  0.0000000E+00  0.0000000E+00  0.0000000E+00  0.0000000E+00  0.0000000E+00  0.0000000E+00  0.0000000E+00  0.0000000E+00  0.0000000E+00  0.0000000E+00  0.0000000E+00  0.0000000E+00  0.0000000E+00  0.0000000E+00  0.0000000E+00  0.0000000E+00  0.0000000E+00  0.0000000E+00  0.0000000E+00  0.0000000E+00  0.0000000E+00  0.0000000E+00  0.0000000E+00  0.0000000E+00  0.0000000E+00  0.0000000E+00  0.0000000E+00  0.0000000E+00  0.0000000E+00  0.0000000E+00  0.0000000E+00  0.0000000E+00  0.0000000E+00  0.0000000E+00  0.0000000E+00  0.0000000E+00  0.0000000E+00  0.0000000E+00  0.0000000E+00  0.0000000E+00
  0.8399997E+00  0.0000000E+00  0.0000000E+00  0.0000000E+00  0.0000000E+00  0.0000000E+00  0.0000000E+00  0.0000000E+00  0.0000000E+00  0.0000000E+00  0.0000000E+00  0.0000000E+00  0.0000000E+00  0.0000000E+00  0.0000000E+00  0.0000000E+00  0.0000000E+00  0.0000000E+00  0.0000000E+00  0.0000000E+00  0.0000000E+00  0.0000000E+00  0.0000000E+00  0.0000000E+00  0.0000000E+00  0.0000000E+00  0.0000000E+00  0.0000000E+00  0.0000000E+00  0.0000000E+00  0.0000000E+00  0.0000000E+00  0.0000000E+00  0.0000000E+00  0.0000000E+00  0.0000000E+00  0.0000000E+00  0.0000000E+00  0.0000000E+00  0.0000000E+00  0.0000000E+00  0.0000000E+00  0.0000000E+00  0.0000000E+00  0.0000000E+00  0.0000000E+00  0.0000000E+00  0.0000000E+00  0.0000000E+00  0.0000000E+00  0.0000000E+00  0.0000000E+00  0.0000000E+00  0.0000000E+00  0.0000000E+00  0.0000000E+00  0.0000000E+00  0.0000000E+00  0.0000000E+00  0.0000000E+00  0.0000000E+00  0.0000000E+00  0.0000000E+00  0.0000000E+00  0.0000000E+00  0.0000000E+00  0.0000000E+00  0.0000000E+00  0.0000000E+00  0.0000000E+00  0.0000000E+00  0.0000000E+00  0.0000000E+00  0.0000000E+00  0.0000000E+00  0.0000000E+00  0.0000000E+00  0.0000000E+00  0.0000000E+00  0.0000000E+00  0.0000000E+00  0.0000000E+00  0.0000000E+00  0.0000000E+00  0.0000000E+00  0.0000000E+00  0.0000000E+00  0.0000000E+00  0.0000000E+00  0.0000000E+00  0.0000000E+00  0.0000000E+00  0.0000000E+00  0.0000000E+00  0.0000000E+00  0.0000000E+00  0.0000000E+00  0.0000000E+00  0.0000000E+00  0.0000000E+00  0.0000000E+00  0.0000000E+00  0.0000000E+00  0.0000000E+00  0.0000000E+00  0.0000000E+00  0.0000000E+00  0.0000000E+00  0.0000000E+00  0.0000000E+00  0.0000000E+00  0.0000000E+00  0.0000000E+00  0.0000000E+00  0.0000000E+00  0.0000000E+00  0.0000000E+00  0.0000000E+00  0.0000000E+00  0.0000000E+00  0.0000000E+00  0.0000000E+00  0.0000000E+00  0.0000000E+00  0.0000000E+00  0.0000000E+00  0.0000000E+00  0.0000000E+00  0.0000000E+00  0.0000000E+00  0.0000000E+00  0.0000000E+00  0.0000000E+00  0.0000000E+00  0.0000000E+00  0.0000000E+00  0.0000000E+00  0.0000000E+00  0.0000000E+00  0.0000000E+00  0.0000000E+00  0.0000000E+00  0.0000000E+00  0.0000000E+00  0.0000000E+00  0.0000000E+00  0.0000000E+00  0.0000000E+00  0.0000000E+00  0.0000000E+00  0.0000000E+00  0.0000000E+00  0.0000000E+00  0.0000000E+00  0.0000000E+00  0.0000000E+00  0.0000000E+00  0.0000000E+00  0.0000000E+00  0.0000000E+00  0.0000000E+00  0.0000000E+00  0.0000000E+00  0.0000000E+00  0.0000000E+00  0.0000000E+00  0.0000000E+00  0.0000000E+00  0.0000000E+00  0.0000000E+00  0.0000000E+00  0.0000000E+00  0.0000000E+00  0.0000000E+00  0.0000000E+00  0.0000000E+00  0.0000000E+00  0.0000000E+00  0.0000000E+00  0.0000000E+00  0.0000000E+00  0.0000000E+00  0.0000000E+00  0.0000000E+00  0.0000000E+00  0.0000000E+00  0.0000000E+00  0.0000000E+00  0.0000000E+00  0.0000000E+00  0.0000000E+00  0.0000000E+00  0.0000000E+00  0.0000000E+00  0.0000000E+00  0.0000000E+00  0.0000000E+00  0.0000000E+00  0.0000000E+00  0.0000000E+00  0.0000000E+00
  0.8699996E+00  0.0000000E+00  0.0000000E+00  0.0000000E+00  0.0000000E+00  0.0000000E+00  0.0000000E+00  0.0000000E+00  0.0000000E+00  0.0000000E+00  0.0000000E+00  0.0000000E+00  0.0000000E+00  0.0000000E+00  0.0000000E+00  0.0000000E+00  0.0000000E+00  0.0000000E+00  0.0000000E+00  0.0000000E+00  0.0000000E+00  0.0000000E+00  0.0000000E+00  0.0000000E+00  0.0000000E+00  0.0000000E+00  0.0000000E+00  0.0000000E+00  0.0000000E+00  0.0000000E+00  0.0000000E+00  0.0000000E+00  0.0000000E+00  0.0000000E+00  0.0000000E+00  0.0000000E+00  0.0000000E+00  0.0000000E+00  0.0000000E+00  0.0000000E+00  0.0000000E+00  0.0000000E+00  0.0000000E+00  0.0000000E+00  0.0000000E+00  0.0000000E+00  0.0000000E+00  0.0000000E+00  0.0000000E+00  0.0000000E+00  0.0000000E+00  0.0000000E+00  0.0000000E+00  0.0000000E+00  0.0000000E+00  0.0000000E+00  0.0000000E+00  0.0000000E+00  0.0000000E+00  0.0000000E+00  0.0000000E+00  0.0000000E+00  0.0000000E+00  0.0000000E+00  0.0000000E+00  0.0000000E+00  0.0000000E+00  0.0000000E+00  0.0000000E+00  0.0000000E+00  0.0000000E+00  0.0000000E+00  0.0000000E+00  0.0000000E+00  0.0000000E+00  0.0000000E+00  0.0000000E+00  0.0000000E+00  0.0000000E+00  0.0000000E+00  0.0000000E+00  0.0000000E+00  0.0000000E+00  0.0000000E+00  0.0000000E+00  0.0000000E+00  0.0000000E+00  0.0000000E+00  0.0000000E+00  0.0000000E+00  0.0000000E+00  0.0000000E+00  0.0000000E+00  0.0000000E+00  0.0000000E+00  0.0000000E+00  0.0000000E+00  0.0000000E+00  0.0000000E+00  0.0000000E+00  0.0000000E+00  0.0000000E+00  0.0000000E+00  0.0000000E+00  0.0000000E+00  0.0000000E+00  0.0000000E+00  0.0000000E+00  0.0000000E+00  0.0000000E+00  0.0000000E+00  0.0000000E+00  0.0000000E+00  0.0000000E+00  0.0000000E+00  0.0000000E+00  0.0000000E+00  0.0000000E+00  0.0000000E+00  0.0000000E+00  0.0000000E+00  0.0000000E+00  0.0000000E+00  0.0000000E+00  0.0000000E+00  0.0000000E+00  0.0000000E+00  0.0000000E+00  0.0000000E+00  0.0000000E+00  0.0000000E+00  0.0000000E+00  0.0000000E+00  0.0000000E+00  0.0000000E+00  0.0000000E+00  0.0000000E+00  0.0000000E+00  0.0000000E+00  0.0000000E+00  0.0000000E+00  0.0000000E+00  0.0000000E+00  0.0000000E+00  0.0000000E+00  0.0000000E+00  0.0000000E+00  0.0000000E+00  0.0000000E+00  0.0000000E+00  0.0000000E+00  0.0000000E+00  0.0000000E+00  0.0000000E+00  0.0000000E+00  0.0000000E+00  0.0000000E+00  0.0000000E+00  0.0000000E+00  0.0000000E+00  0.0000000E+00  0.0000000E+00  0.0000000E+00  0.0000000E+00  0.0000000E+00  0.0000000E+00  0.0000000E+00  0.0000000E+00  0.0000000E+00  0.0000000E+00  0.0000000E+00  0.0000000E+00  0.0000000E+00  0.0000000E+00  0.0000000E+00  0.0000000E+00  0.0000000E+00  0.0000000E+00  0.0000000E+00  0.0000000E+00  0.0000000E+00  0.0000000E+00  0.0000000E+00  0.0000000E+00  0.0000000E+00  0.0000000E+00  0.0000000E+00  0.0000000E+00  0.0000000E+00  0.0000000E+00  0.0000000E+00  0.0000000E+00  0.0000000E+00  0.0000000E+00  0.0000000E+00  0.0000000E+00  0.0000000E+00  0.0000000E+00  0.0000000E+00  0.0000000E+00  0.0000000E+00
  0.8999996E+00  0.0000000E+00  0.0000000E+00  0.0000000E+00  0.0000000E+00  0.0000000E+00  0.0000000E+00  0.0000000E+00  0.0000000E+00  0.0000000E+00  0.0000000E+00  0.0000000E+00  0.0000000E+00  0.0000000E+00  0.0000000E+00  0.0000000E+00  0.0000000E+00  0.0000000E+00  0.0000000E+00  0.0000000E+00  0.0000000E+00  0.0000000E+00  0.0000000E+00  0.0000000E+00  0.0000000E+00  0.0000000E+00  0.0000000E+00  0.0000000E+00  0.0000000E+00  0.0000000E+00  0.0000000E+00  0.0000000E+00  0.0000000E+00  0.0000000E+00  0.0000000E+00  0.0000000E+00  0.0000000E+00  0.0000000E+00  0.0000000E+00  0.0000000E+00  0.0000000E+00  0.0000000E+00  0.0000000E+00  0.0000000E+00  0.0000000E+00  0.0000000E+00  0.0000000E+00  0.0000000E+00  0.0000000E+00  0.0000000E+00  0.0000000E+00  0.0000000E+00  0.0000000E+00  0.0000000E+00  0.0000000E+00  0.0000000E+00  0.0000000E+00  0.0000000E+00  0.0000000E+00  0.0000000E+00  0.0000000E+00  0.0000000E+00  0.0000000E+00  0.0000000E+00  0.0000000E+00  0.0000000E+00  0.0000000E+00  0.0000000E+00  0.0000000E+00  0.0000000E+00  0.0000000E+00  0.0000000E+00  0.0000000E+00  0.0000000E+00  0.0000000E+00  0.0000000E+00  0.0000000E+00  0.0000000E+00  0.0000000E+00  0.0000000E+00  0.0000000E+00  0.0000000E+00  0.0000000E+00  0.0000000E+00  0.0000000E+00  0.0000000E+00  0.0000000E+00  0.0000000E+00  0.0000000E+00  0.0000000E+00  0.0000000E+00  0.0000000E+00  0.0000000E+00  0.0000000E+00  0.0000000E+00  0.0000000E+00  0.0000000E+00  0.0000000E+00  0.0000000E+00  0.0000000E+00  0.0000000E+00  0.0000000E+00  0.0000000E+00  0.0000000E+00  0.0000000E+00  0.0000000E+00  0.0000000E+00  0.0000000E+00  0.0000000E+00  0.0000000E+00  0.0000000E+00  0.0000000E+00  0.0000000E+00  0.0000000E+00  0.0000000E+00  0.0000000E+00  0.0000000E+00  0.0000000E+00  0.0000000E+00  0.0000000E+00  0.0000000E+00  0.0000000E+00  0.0000000E+00  0.0000000E+00  0.0000000E+00  0.0000000E+00  0.0000000E+00  0.0000000E+00  0.0000000E+00  0.0000000E+00  0.0000000E+00  0.0000000E+00  0.0000000E+00  0.0000000E+00  0.0000000E+00  0.0000000E+00  0.0000000E+00  0.0000000E+00  0.0000000E+00  0.0000000E+00  0.0000000E+00  0.0000000E+00  0.0000000E+00  0.0000000E+00  0.0000000E+00  0.0000000E+00  0.0000000E+00  0.0000000E+00  0.0000000E+00  0.0000000E+00  0.0000000E+00  0.0000000E+00  0.0000000E+00  0.0000000E+00  0.0000000E+00  0.0000000E+00  0.0000000E+00  0.0000000E+00  0.0000000E+00  0.0000000E+00  0.0000000E+00  0.0000000E+00  0.0000000E+00  0.0000000E+00  0.0000000E+00  0.0000000E+00  0.0000000E+00  0.0000000E+00  0.0000000E+00  0.0000000E+00  0.0000000E+00  0.0000000E+00  0.0000000E+00  0.0000000E+00  0.0000000E+00  0.0000000E+00  0.0000000E+00  0.0000000E+00  0.0000000E+00  0.0000000E+00  0.0000000E+00  0.0000000E+00  0.0000000E+00  0.0000000E+00  0.0000000E+00  0.0000000E+00  0.0000000E+00  0.0000000E+00  0.0000000E+00  0.0000000E+00  0.0000000E+00  0.0000000E+00  0.0000000E+00  0.0000000E+00  0.0000000E+00  0.0000000E+00  0.0000000E+00  0.0000000E+00  0.0000000E+00  0.0000000E+00  0.0000000E+00
  0.9299996E+00  0.0000000E+00  0.0000000E+00  0.0000000E+00  0.0000000E+00  0.0000000E+00  0.0000000E+00  0.0000000E+00  0.0000000E+00  0.0000000E+00  0.0000000E+00  0.0000000E+00  0.0000000E+00  0.0000000E+00  0.0000000E+00  0.0000000E+00  0.0000000E+00  0.0000000E+00  0.0000000E+00  0.0000000E+00  0.0000000E+00  0.0000000E+00  0.0000000E+00  0.0000000E+00  0.0000000E+00  0.0000000E+00  0.0000000E+00  0.0000000E+00  0.0000000E+00  0.0000000E+00  0.0000000E+00  0.0000000E+00  0.0000000E+00  0.0000000E+00  0.0000000E+00  0.0000000E+00  0.0000000E+00  0.0000000E+00  0.0000000E+00  0.0000000E+00  0.0000000E+00  0.0000000E+00  0.0000000E+00  0.0000000E+00  0.0000000E+00  0.0000000E+00  0.0000000E+00  0.0000000E+00  0.0000000E+00  0.0000000E+00  0.0000000E+00  0.0000000E+00  0.0000000E+00  0.0000000E+00  0.0000000E+00  0.0000000E+00  0.0000000E+00  0.0000000E+00  0.0000000E+00  0.0000000E+00  0.0000000E+00  0.0000000E+00  0.0000000E+00  0.0000000E+00  0.0000000E+00  0.0000000E+00  0.0000000E+00  0.0000000E+00  0.0000000E+00  0.0000000E+00  0.0000000E+00  0.0000000E+00  0.0000000E+00  0.0000000E+00  0.0000000E+00  0.0000000E+00  0.0000000E+00  0.0000000E+00  0.0000000E+00  0.0000000E+00  0.0000000E+00  0.0000000E+00  0.0000000E+00  0.0000000E+00  0.0000000E+00  0.0000000E+00  0.0000000E+00  0.0000000E+00  0.0000000E+00  0.0000000E+00  0.0000000E+00  0.0000000E+00  0.0000000E+00  0.0000000E+00  0.0000000E+00  0.0000000E+00  0.0000000E+00  0.0000000E+00  0.0000000E+00  0.0000000E+00  0.0000000E+00  0.0000000E+00  0.0000000E+00  0.0000000E+00  0.0000000E+00  0.0000000E+00  0.0000000E+00  0.0000000E+00  0.0000000E+00  0.0000000E+00  0.0000000E+00  0.0000000E+00  0.0000000E+00  0.0000000E+00  0.0000000E+00  0.0000000E+00  0.0000000E+00  0.0000000E+00  0.0000000E+00  0.0000000E+00  0.0000000E+00  0.0000000E+00  0.0000000E+00  0.0000000E+00  0.0000000E+00  0.0000000E+00  0.0000000E+00  0.0000000E+00  0.0000000E+00  0.0000000E+00  0.0000000E+00  0.0000000E+00  0.0000000E+00  0.0000000E+00  0.0000000E+00  0.0000000E+00  0.0000000E+00  0.0000000E+00  0.0000000E+00  0.0000000E+00  0.0000000E+00  0.0000000E+00  0.0000000E+00  0.0000000E+00  0.0000000E+00  0.0000000E+00  0.0000000E+00  0.0000000E+00  0.0000000E+00  0.0000000E+00  0.0000000E+00  0.0000000E+00  0.0000000E+00  0.0000000E+00  0.0000000E+00  0.0000000E+00  0.0000000E+00  0.0000000E+00  0.0000000E+00  0.0000000E+00  0.0000000E+00  0.0000000E+00  0.0000000E+00  0.0000000E+00  0.0000000E+00  0.0000000E+00  0.0000000E+00  0.0000000E+00  0.0000000E+00  0.0000000E+00  0.0000000E+00  0.0000000E+00  0.0000000E+00  0.0000000E+00  0.0000000E+00  0.0000000E+00  0.0000000E+00  0.0000000E+00  0.0000000E+00  0.0000000E+00  0.0000000E+00  0.0000000E+00  0.0000000E+00  0.0000000E+00  0.0000000E+00  0.0000000E+00  0.0000000E+00  0.0000000E+00  0.0000000E+00  0.0000000E+00  0.0000000E+00  0.0000000E+00  0.0000000E+00  0.0000000E+00  0.0000000E+00  0.0000000E+00  0.0000000E+00  0.0000000E+00  0.0000000E+00  0.0000000E+00  0.0000000E+00
  0.9599996E+00  0.0000000E+00  0.0000000E+00  0.0000000E+00  0.0000000E+00  0.0000000E+00  0.0000000E+00  0.0000000E+00  0.0000000E+00  0.0000000E+00  0.0000000E+00  0.0000000E+00  0.0000000E+00  0.0000000E+00  0.0000000E+00  0.0000000E+00  0.0000000E+00  0.0000000E+00  0.0000000E+00  0.0000000E+00  0.0000000E+00  0.0000000E+00  0.0000000E+00  0.0000000E+00  0.0000000E+00  0.0000000E+00  0.0000000E+00  0.0000000E+00  0.0000000E+00  0.0000000E+00  0.0000000E+00  0.0000000E+00  0.0000000E+00  0.0000000E+00  0.0000000E+00  0.0000000E+00  0.0000000E+00  0.0000000E+00  0.0000000E+00  0.0000000E+00  0.0000000E+00  0.0000000E+00  0.0000000E+00  0.0000000E+00  0.0000000E+00  0.0000000E+00  0.0000000E+00  0.0000000E+00  0.0000000E+00  0.0000000E+00  0.0000000E+00  0.0000000E+00  0.0000000E+00  0.0000000E+00  0.0000000E+00  0.0000000E+00  0.0000000E+00  0.0000000E+00  0.0000000E+00  0.0000000E+00  0.0000000E+00  0.0000000E+00  0.0000000E+00  0.0000000E+00  0.0000000E+00  0.0000000E+00  0.0000000E+00  0.0000000E+00  0.0000000E+00  0.0000000E+00  0.0000000E+00  0.0000000E+00  0.0000000E+00  0.0000000E+00  0.0000000E+00  0.0000000E+00  0.0000000E+00  0.0000000E+00  0.0000000E+00  0.0000000E+00  0.0000000E+00  0.0000000E+00  0.0000000E+00  0.0000000E+00  0.0000000E+00  0.0000000E+00  0.0000000E+00  0.0000000E+00  0.0000000E+00  0.0000000E+00  0.0000000E+00  0.0000000E+00  0.0000000E+00  0.0000000E+00  0.0000000E+00  0.0000000E+00  0.0000000E+00  0.0000000E+00  0.0000000E+00  0.0000000E+00  0.0000000E+00  0.0000000E+00  0.0000000E+00  0.0000000E+00  0.0000000E+00  0.0000000E+00  0.0000000E+00  0.0000000E+00  0.0000000E+00  0.0000000E+00  0.0000000E+00  0.0000000E+00  0.0000000E+00  0.0000000E+00  0.0000000E+00  0.0000000E+00  0.0000000E+00  0.0000000E+00  0.0000000E+00  0.0000000E+00  0.0000000E+00  0.0000000E+00  0.0000000E+00  0.0000000E+00  0.0000000E+00  0.0000000E+00  0.0000000E+00  0.0000000E+00  0.0000000E+00  0.0000000E+00  0.0000000E+00  0.0000000E+00  0.0000000E+00  0.0000000E+00  0.0000000E+00  0.0000000E+00  0.0000000E+00  0.0000000E+00  0.0000000E+00  0.0000000E+00  0.0000000E+00  0.0000000E+00  0.0000000E+00  0.0000000E+00  0.0000000E+00  0.0000000E+00  0.0000000E+00  0.0000000E+00  0.0000000E+00  0.0000000E+00  0.0000000E+00  0.0000000E+00  0.0000000E+00  0.0000000E+00  0.0000000E+00  0.0000000E+00  0.0000000E+00  0.0000000E+00  0.0000000E+00  0.0000000E+00  0.0000000E+00  0.0000000E+00  0.0000000E+00  0.0000000E+00  0.0000000E+00  0.0000000E+00  0.0000000E+00  0.0000000E+00  0.0000000E+00  0.0000000E+00  0.0000000E+00  0.0000000E+00  0.0000000E+00  0.0000000E+00  0.0000000E+00  0.0000000E+00  0.0000000E+00  0.0000000E+00  0.0000000E+00  0.0000000E+00  0.0000000E+00  0.0000000E+00  0.0000000E+00  0.0000000E+00  0.0000000E+00  0.0000000E+00  0.0000000E+00  0.0000000E+00  0.0000000E+00  0.0000000E+00  0.0000000E+00  0.0000000E+00  0.0000000E+00  0.0000000E+00  0.0000000E+00  0.0000000E+00  0.0000000E+00  0.0000000E+00  0.0000000E+00  0.0000000E+00  0.0000000E+00
  0.9899995E+00  0.0000000E+00  0.0000000E+00  0.0000000E+00  0.0000000E+00  0.0000000E+00  0.0000000E+00  0.0000000E+00  0.0000000E+00  0.0000000E+00  0.0000000E+00  0.0000000E+00  0.0000000E+00  0.0000000E+00  0.0000000E+00  0.0000000E+00  0.0000000E+00  0.0000000E+00  0.0000000E+00  0.0000000E+00  0.0000000E+00  0.0000000E+00  0.0000000E+00  0.0000000E+00  0.0000000E+00  0.0000000E+00  0.0000000E+00  0.0000000E+00  0.0000000E+00  0.0000000E+00  0.0000000E+00  0.0000000E+00  0.0000000E+00  0.0000000E+00  0.0000000E+00  0.0000000E+00  0.0000000E+00  0.0000000E+00  0.0000000E+00  0.0000000E+00  0.0000000E+00  0.0000000E+00  0.0000000E+00  0.0000000E+00  0.0000000E+00  0.0000000E+00  0.0000000E+00  0.0000000E+00  0.0000000E+00  0.0000000E+00  0.0000000E+00  0.0000000E+00  0.0000000E+00  0.0000000E+00  0.0000000E+00  0.0000000E+00  0.0000000E+00  0.0000000E+00  0.0000000E+00  0.0000000E+00  0.0000000E+00  0.0000000E+00  0.0000000E+00  0.0000000E+00  0.0000000E+00  0.0000000E+00  0.0000000E+00  0.0000000E+00  0.0000000E+00  0.0000000E+00  0.0000000E+00  0.0000000E+00  0.0000000E+00  0.0000000E+00  0.0000000E+00  0.0000000E+00  0.0000000E+00  0.0000000E+00  0.0000000E+00  0.0000000E+00  0.0000000E+00  0.0000000E+00  0.0000000E+00  0.0000000E+00  0.0000000E+00  0.0000000E+00  0.0000000E+00  0.0000000E+00  0.0000000E+00  0.0000000E+00  0.0000000E+00  0.0000000E+00  0.0000000E+00  0.0000000E+00  0.0000000E+00  0.0000000E+00  0.0000000E+00  0.0000000E+00  0.0000000E+00  0.0000000E+00  0.0000000E+00  0.0000000E+00  0.0000000E+00  0.0000000E+00  0.0000000E+00  0.0000000E+00  0.0000000E+00  0.0000000E+00  0.0000000E+00  0.0000000E+00  0.0000000E+00  0.0000000E+00  0.0000000E+00  0.0000000E+00  0.0000000E+00  0.0000000E+00  0.0000000E+00  0.0000000E+00  0.0000000E+00  0.0000000E+00  0.0000000E+00  0.0000000E+00  0.0000000E+00  0.0000000E+00  0.0000000E+00  0.0000000E+00  0.0000000E+00  0.0000000E+00  0.0000000E+00  0.0000000E+00  0.0000000E+00  0.0000000E+00  0.0000000E+00  0.0000000E+00  0.0000000E+00  0.0000000E+00  0.0000000E+00  0.0000000E+00  0.0000000E+00  0.0000000E+00  0.0000000E+00  0.0000000E+00  0.0000000E+00  0.0000000E+00  0.0000000E+00  0.0000000E+00  0.0000000E+00  0.0000000E+00  0.0000000E+00  0.0000000E+00  0.0000000E+00  0.0000000E+00  0.0000000E+00  0.0000000E+00  0.0000000E+00  0.0000000E+00  0.0000000E+00  0.0000000E+00  0.0000000E+00  0.0000000E+00  0.0000000E+00  0.0000000E+00  0.0000000E+00  0.0000000E+00  0.0000000E+00  0.0000000E+00  0.0000000E+00  0.0000000E+00  0.0000000E+00  0.0000000E+00  0.0000000E+00  0.0000000E+00  0.0000000E+00  0.0000000E+00  0.0000000E+00  0.0000000E+00  0.0000000E+00  0.0000000E+00  0.0000000E+00  0.0000000E+00  0.0000000E+00  0.0000000E+00  0.0000000E+00  0.0000000E+00  0.0000000E+00  0.0000000E+00  0.0000000E+00  0.0000000E+00  0.0000000E+00  0.0000000E+00  0.0000000E+00  0.0000000E+00  0.0000000E+00  0.0000000E+00  0.0000000E+00  0.0000000E+00  0.0000000E+00  0.0000000E+00  0.0000000E+00  0.0000000E+00  0.0000000E+00
  0.1020000E+01  0.0000000E+00  0.0000000E+00  0.0000000E+00  0.0000000E+00  0.0000000E+00  0.0000000E+00  0.0000000E+00  0.0000000E+00  0.0000000E+00  0.0000000E+00  0.0000000E+00  0.0000000E+00  0.0000000E+00  0.0000000E+00  0.0000000E+00  0.0000000E+00  0.0000000E+00  0.0000000E+00  0.0000000E+00  0.0000000E+00  0.0000000E+00  0.0000000E+00  0.0000000E+00  0.0000000E+00  0.0000000E+00  0.0000000E+00  0.0000000E+00  0.0000000E+00  0.0000000E+00  0.0000000E+00  0.0000000E+00  0.0000000E+00  0.0000000E+00  0.0000000E+00  0.0000000E+00  0.0000000E+00  0.0000000E+00  0.0000000E+00  0.0000000E+00  0.0000000E+00  0.0000000E+00  0.0000000E+00  0.0000000E+00  0.0000000E+00  0.0000000E+00  0.0000000E+00  0.0000000E+00  0.0000000E+00  0.0000000E+00  0.0000000E+00  0.0000000E+00  0.0000000E+00  0.0000000E+00  0.0000000E+00  0.0000000E+00  0.0000000E+00  0.0000000E+00  0.0000000E+00  0.0000000E+00  0.0000000E+00  0.0000000E+00  0.0000000E+00  0.0000000E+00  0.0000000E+00  0.0000000E+00  0.0000000E+00  0.0000000E+00  0.0000000E+00  0.0000000E+00  0.0000000E+00  0.0000000E+00  0.0000000E+00  0.0000000E+00  0.0000000E+00  0.0000000E+00  0.0000000E+00  0.0000000E+00  0.0000000E+00  0.0000000E+00  0.0000000E+00  0.0000000E+00  0.0000000E+00  0.0000000E+00  0.0000000E+00  0.0000000E+00  0.0000000E+00  0.0000000E+00  0.0000000E+00  0.0000000E+00  0.0000000E+00  0.0000000E+00  0.0000000E+00  0.0000000E+00  0.0000000E+00  0.0000000E+00  0.0000000E+00  0.0000000E+00  0.0000000E+00  0.0000000E+00  0.0000000E+00  0.0000000E+00  0.0000000E+00  0.0000000E+00  0.0000000E+00  0.0000000E+00  0.0000000E+00  0.0000000E+00  0.0000000E+00  0.0000000E+00  0.0000000E+00  0.0000000E+00  0.0000000E+00  0.0000000E+00  0.0000000E+00  0.0000000E+00  0.0000000E+00  0.0000000E+00  0.0000000E+00  0.0000000E+00  0.0000000E+00  0.0000000E+00  0.0000000E+00  0.0000000E+00  0.0000000E+00  0.0000000E+00  0.0000000E+00  0.0000000E+00  0.0000000E+00  0.0000000E+00  0.0000000E+00  0.0000000E+00  0.0000000E+00  0.0000000E+00  0.0000000E+00  0.0000000E+00  0.0000000E+00  0.0000000E+00  0.0000000E+00  0.0000000E+00  0.0000000E+00  0.0000000E+00  0.0000000E+00  0.0000000E+00  0.0000000E+00  0.0000000E+00  0.0000000E+00  0.0000000E+00  0.0000000E+00  0.0000000E+00  0.0000000E+00  0.0000000E+00  0.0000000E+00  0.0000000E+00  0.0000000E+00  0.0000000E+00  0.0000000E+00  0.0000000E+00  0.0000000E+00  0.0000000E+00  0.0000000E+00  0.0000000E+00  0.0000000E+00  0.0000000E+00  0.0000000E+00  0.0000000E+00  0.0000000E+00  0.0000000E+00  0.0000000E+00  0.0000000E+00  0.0000000E+00  0.0000000E+00  0.0000000E+00  0.0000000E+00  0.0000000E+00  0.0000000E+00  0.0000000E+00  0.0000000E+00  0.0000000E+00  0.0000000E+00  0.0000000E+00  0.0000000E+00  0.0000000E+00  0.0000000E+00  0.0000000E+00  0.0000000E+00  0.0000000E+00  0.0000000E+00  0.0000000E+00  0.0000000E+00  0.0000000E+00  0.0000000E+00  0.0000000E+00  0.0000000E+00  0.0000000E+00  0.0000000E+00  0.0000000E+00  0.0000000E+00  0.0000000E+00  0.0000000E+00  0.0000000E+00
  0.1049999E+01  0.0000000E+00  0.0000000E+00  0.0000000E+00  0.0000000E+00  0.0000000E+00  0.0000000E+00  0.0000000E+00  0.0000000E+00  0.0000000E+00  0.0000000E+00  0.0000000E+00  0.0000000E+00  0.0000000E+00  0.0000000E+00  0.0000000E+00  0.0000000E+00  0.0000000E+00  0.0000000E+00  0.0000000E+00  0.0000000E+00  0.0000000E+00  0.0000000E+00  0.0000000E+00  0.0000000E+00  0.0000000E+00  0.0000000E+00  0.0000000E+00  0.0000000E+00  0.0000000E+00  0.0000000E+00  0.0000000E+00  0.0000000E+00  0.0000000E+00  0.0000000E+00  0.0000000E+00  0.0000000E+00  0.0000000E+00  0.0000000E+00  0.0000000E+00  0.0000000E+00  0.0000000E+00  0.0000000E+00  0.0000000E+00  0.0000000E+00  0.0000000E+00  0.0000000E+00  0.0000000E+00  0.0000000E+00  0.0000000E+00  0.0000000E+00  0.0000000E+00  0.0000000E+00  0.0000000E+00  0.0000000E+00  0.0000000E+00  0.0000000E+00  0.0000000E+00  0.0000000E+00  0.0000000E+00  0.0000000E+00  0.0000000E+00  0.0000000E+00  0.0000000E+00  0.0000000E+00  0.0000000E+00  0.0000000E+00  0.0000000E+00  0.0000000E+00  0.0000000E+00  0.0000000E+00  0.0000000E+00  0.0000000E+00  0.0000000E+00  0.0000000E+00  0.0000000E+00  0.0000000E+00  0.0000000E+00  0.0000000E+00  0.0000000E+00  0.0000000E+00  0.0000000E+00  0.0000000E+00  0.0000000E+00  0.0000000E+00  0.0000000E+00  0.0000000E+00  0.0000000E+00  0.0000000E+00  0.0000000E+00  0.0000000E+00  0.0000000E+00  0.0000000E+00  0.0000000E+00  0.0000000E+00  0.0000000E+00  0.0000000E+00  0.0000000E+00  0.0000000E+00  0.0000000E+00  0.0000000E+00  0.0000000E+00  0.0000000E+00  0.0000000E+00  0.0000000E+00  0.0000000E+00  0.0000000E+00  0.0000000E+00  0.0000000E+00  0.0000000E+00  0.0000000E+00  0.0000000E+00  0.0000000E+00  0.0000000E+00  0.0000000E+00  0.0000000E+00  0.0000000E+00  0.0000000E+00  0.0000000E+00  0.0000000E+00  0.0000000E+00  0.0000000E+00  0.0000000E+00  0.0000000E+00  0.0000000E+00  0.0000000E+00  0.0000000E+00  0.0000000E+00  0.0000000E+00  0.0000000E+00  0.0000000E+00  0.0000000E+00  0.0000000E+00  0.0000000E+00  0.0000000E+00  0.0000000E+00  0.0000000E+00  0.0000000E+00  0.0000000E+00  0.0000000E+00  0.0000000E+00  0.0000000E+00  0.0000000E+00  0.0000000E+00  0.0000000E+00  0.0000000E+00  0.0000000E+00  0.0000000E+00  0.0000000E+00  0.0000000E+00  0.0000000E+00  0.0000000E+00  0.0000000E+00  0.0000000E+00  0.0000000E+00  0.0000000E+00  0.0000000E+00  0.0000000E+00  0.0000000E+00  0.0000000E+00  0.0000000E+00  0.0000000E+00  0.0000000E+00  0.0000000E+00  0.0000000E+00  0.0000000E+00  0.0000000E+00  0.0000000E+00  0.0000000E+00  0.0000000E+00  0.0000000E+00  0.0000000E+00  0.0000000E+00  0.0000000E+00  0.0000000E+00  0.0000000E+00  0.0000000E+00  0.0000000E+00  0.0000000E+00  0.0000000E+00  0.0000000E+00  0.0000000E+00  0.0000000E+00  0.0000000E+00  0.0000000E+00  0.0000000E+00  0.0000000E+00  0.0000000E+00  0.0000000E+00  0.0000000E+00  0.0000000E+00  0.0000000E+00  0.0000000E+00  0.0000000E+00  0.0000000E+00  0.0000000E+00  0.0000000E+00  0.0000000E+00  0.0000000E+00  0.0000000E+00  0.0000000E+00
  0.1079999E+01  0.0000000E+00  0.0000000E+00  0.0000000E+00  0.0000000E+00  0.0000000E+00  0.0000000E+00  0.0000000E+00  0.0000000E+00  0.0000000E+00  0.0000000E+00  0.0000000E+00  0.0000000E+00  0.0000000E+00  0.0000000E+00  0.0000000E+00  0.0000000E+00  0.0000000E+00  0.0000000E+00  0.0000000E+00  0.0000000E+00  0.0000000E+00  0.0000000E+00  0.0000000E+00  0.0000000E+00  0.0000000E+00  0.0000000E+00  0.0000000E+00  0.0000000E+00  0.0000000E+00  0.0000000E+00  0.0000000E+00  0.0000000E+00  0.0000000E+00  0.0000000E+00  0.0000000E+00  0.0000000E+00  0.0000000E+00  0.0000000E+00  0.0000000E+00  0.0000000E+00  0.0000000E+00  0.0000000E+00  0.0000000E+00  0.0000000E+00  0.0000000E+00  0.0000000E+00  0.0000000E+00  0.0000000E+00  0.0000000E+00  0.0000000E+00  0.0000000E+00  0.0000000E+00  0.0000000E+00  0.0000000E+00  0.0000000E+00  0.0000000E+00  0.0000000E+00  0.0000000E+00  0.0000000E+00  0.0000000E+00  0.0000000E+00  0.0000000E+00  0.0000000E+00  0.0000000E+00  0.0000000E+00  0.0000000E+00  0.0000000E+00  0.0000000E+00  0.0000000E+00  0.0000000E+00  0.0000000E+00  0.0000000E+00  0.0000000E+00  0.0000000E+00  0.0000000E+00  0.0000000E+00  0.0000000E+00  0.0000000E+00  0.0000000E+00  0.0000000E+00  0.0000000E+00  0.0000000E+00  0.0000000E+00  0.0000000E+00  0.0000000E+00  0.0000000E+00  0.0000000E+00  0.0000000E+00  0.0000000E+00  0.0000000E+00  0.0000000E+00  0.0000000E+00  0.0000000E+00  0.0000000E+00  0.0000000E+00  0.0000000E+00  0.0000000E+00  0.0000000E+00  0.0000000E+00  0.0000000E+00  0.0000000E+00  0.0000000E+00  0.0000000E+00  0.0000000E+00  0.0000000E+00  0.0000000E+00  0.0000000E+00  0.0000000E+00  0.0000000E+00  0.0000000E+00  0.0000000E+00  0.0000000E+00  0.0000000E+00  0.0000000E+00  0.0000000E+00  0.0000000E+00  0.0000000E+00  0.0000000E+00  0.0000000E+00  0.0000000E+00  0.0000000E+00  0.0000000E+00  0.0000000E+00  0.0000000E+00  0.0000000E+00  0.0000000E+00  0.0000000E+00  0.0000000E+00  0.0000000E+00  0.0000000E+00  0.0000000E+00  0.0000000E+00  0.0000000E+00  0.0000000E+00  0.0000000E+00  0.0000000E+00  0.0000000E+00  0.0000000E+00  0.0000000E+00  0.0000000E+00  0.0000000E+00  0.0000000E+00  0.0000000E+00  0.0000000E+00  0.0000000E+00  0.0000000E+00  0.0000000E+00  0.0000000E+00  0.0000000E+00  0.0000000E+00  0.0000000E+00  0.0000000E+00  0.0000000E+00  0.0000000E+00  0.0000000E+00  0.0000000E+00  0.0000000E+00  0.0000000E+00  0.0000000E+00  0.0000000E+00  0.0000000E+00  0.0000000E+00  0.0000000E+00  0.0000000E+00  0.0000000E+00  0.0000000E+00  0.0000000E+00  0.0000000E+00  0.0000000E+00  0.0000000E+00  0.0000000E+00  0.0000000E+00  0.0000000E+00  0.0000000E+00  0.0000000E+00  0.0000000E+00  0.0000000E+00  0.0000000E+00  0.0000000E+00  0.0000000E+00  0.0000000E+00  0.0000000E+00  0.0000000E+00  0.0000000E+00  0.0000000E+00  0.0000000E+00  0.0000000E+00  0.0000000E+00  0.0000000E+00  0.0000000E+00  0.0000000E+00  0.0000000E+00  0.0000000E+00  0.0000000E+00  0.0000000E+00  0.0000000E+00  0.0000000E+00  0.0000000E+00  0.0000000E+00  0.0000000E+00
  0.1109999E+01  0.0000000E+00  0.0000000E+00  0.0000000E+00  0.0000000E+00  0.0000000E+00  0.0000000E+00  0.0000000E+00  0.0000000E+00  0.0000000E+00  0.0000000E+00  0.0000000E+00  0.0000000E+00  0.0000000E+00  0.0000000E+00  0.0000000E+00  0.0000000E+00  0.0000000E+00  0.0000000E+00  0.0000000E+00  0.0000000E+00  0.0000000E+00  0.0000000E+00  0.0000000E+00  0.0000000E+00  0.0000000E+00  0.0000000E+00  0.0000000E+00  0.0000000E+00  0.0000000E+00  0.0000000E+00  0.0000000E+00  0.0000000E+00  0.0000000E+00  0.0000000E+00  0.0000000E+00  0.0000000E+00  0.0000000E+00  0.0000000E+00  0.0000000E+00  0.0000000E+00  0.0000000E+00  0.0000000E+00  0.0000000E+00  0.0000000E+00  0.0000000E+00  0.0000000E+00  0.0000000E+00  0.0000000E+00  0.0000000E+00  0.0000000E+00  0.0000000E+00  0.0000000E+00  0.0000000E+00  0.0000000E+00  0.0000000E+00  0.0000000E+00  0.0000000E+00  0.0000000E+00  0.0000000E+00  0.0000000E+00  0.0000000E+00  0.0000000E+00  0.0000000E+00  0.0000000E+00  0.0000000E+00  0.0000000E+00  0.0000000E+00  0.0000000E+00  0.0000000E+00  0.0000000E+00  0.0000000E+00  0.0000000E+00  0.0000000E+00  0.0000000E+00  0.0000000E+00  0.0000000E+00  0.0000000E+00  0.0000000E+00  0.0000000E+00  0.0000000E+00  0.0000000E+00  0.0000000E+00  0.0000000E+00  0.0000000E+00  0.0000000E+00  0.0000000E+00  0.0000000E+00  0.0000000E+00  0.0000000E+00  0.0000000E+00  0.0000000E+00  0.0000000E+00  0.0000000E+00  0.0000000E+00  0.0000000E+00  0.0000000E+00  0.0000000E+00  0.0000000E+00  0.0000000E+00  0.0000000E+00  0.0000000E+00  0.0000000E+00  0.0000000E+00  0.0000000E+00  0.0000000E+00  0.0000000E+00  0.0000000E+00  0.0000000E+00  0.0000000E+00  0.0000000E+00  0.0000000E+00  0.0000000E+00  0.0000000E+00  0.0000000E+00  0.0000000E+00  0.0000000E+00  0.0000000E+00  0.0000000E+00  0.0000000E+00  0.0000000E+00  0.0000000E+00  0.0000000E+00  0.0000000E+00  0.0000000E+00  0.0000000E+00  0.0000000E+00  0.0000000E+00  0.0000000E+00  0.0000000E+00  0.0000000E+00  0.0000000E+00  0.0000000E+00  0.0000000E+00  0.0000000E+00  0.0000000E+00  0.0000000E+00  0.0000000E+00  0.0000000E+00  0.0000000E+00  0.0000000E+00  0.0000000E+00  0.0000000E+00  0.0000000E+00  0.0000000E+00  0.0000000E+00  0.0000000E+00  0.0000000E+00  0.0000000E+00  0.0000000E+00  0.0000000E+00  0.0000000E+00  0.0000000E+00  0.0000000E+00  0.0000000E+00  0.0000000E+00  0.0000000E+00  0.0000000E+00  0.0000000E+00  0.0000000E+00  0.0000000E+00  0.0000000E+00  0.0000000E+00  0.0000000E+00  0.0000000E+00  0.0000000E+00  0.0000000E+00  0.0000000E+00  0.0000000E+00  0.0000000E+00  0.0000000E+00  0.0000000E+00  0.0000000E+00  0.0000000E+00  0.0000000E+00  0.0000000E+00  0.0000000E+00  0.0000000E+00  0.0000000E+00  0.0000000E+00  0.0000000E+00  0.0000000E+00  0.0000000E+00  0.0000000E+00  0.0000000E+00  0.0000000E+00  0.0000000E+00  0.0000000E+00  0.0000000E+00  0.0000000E+00  0.0000000E+00  0.0000000E+00  0.0000000E+00  0.0000000E+00  0.0000000E+00  0.0000000E+00  0.0000000E+00  0.0000000E+00  0.0000000E+00  0.0000000E+00  0.0000000E+00
  0.1139999E+01  0.0000000E+00  0.0000000E+00  0.0000000E+00  0.0000000E+00  0.0000000E+00  0.0000000E+00  0.0000000E+00  0.0000000E+00  0.0000000E+00  0.0000000E+00  0.0000000E+00  0.0000000E+00  0.0000000E+00  0.0000000E+00  0.0000000E+00  0.0000000E+00  0.0000000E+00  0.0000000E+00  0.0000000E+00  0.0000000E+00  0.0000000E+00  0.0000000E+00  0.0000000E+00  0.0000000E+00  0.0000000E+00  0.0000000E+00  0.0000000E+00  0.0000000E+00  0.0000000E+00  0.0000000E+00  0.0000000E+00  0.0000000E+00  0.0000000E+00  0.0000000E+00  0.0000000E+00  0.0000000E+00  0.0000000E+00  0.0000000E+00  0.0000000E+00  0.0000000E+00  0.0000000E+00  0.0000000E+00  0.0000000E+00  0.0000000E+00  0.0000000E+00  0.0000000E+00  0.0000000E+00  0.0000000E+00  0.0000000E+00  0.0000000E+00  0.0000000E+00  0.0000000E+00  0.0000000E+00  0.0000000E+00  0.0000000E+00  0.0000000E+00  0.0000000E+00  0.0000000E+00  0.0000000E+00  0.0000000E+00  0.0000000E+00  0.0000000E+00  0.0000000E+00  0.0000000E+00  0.0000000E+00  0.0000000E+00  0.0000000E+00  0.0000000E+00  0.0000000E+00  0.0000000E+00  0.0000000E+00  0.0000000E+00  0.0000000E+00  0.0000000E+00  0.0000000E+00  0.0000000E+00  0.0000000E+00  0.0000000E+00  0.0000000E+00  0.0000000E+00  0.0000000E+00  0.0000000E+00  0.0000000E+00  0.0000000E+00  0.0000000E+00  0.0000000E+00  0.0000000E+00  0.0000000E+00  0.0000000E+00  0.0000000E+00  0.0000000E+00  0.0000000E+00  0.0000000E+00  0.0000000E+00  0.0000000E+00  0.0000000E+00  0.0000000E+00  0.0000000E+00  0.0000000E+00  0.0000000E+00  0.0000000E+00  0.0000000E+00  0.0000000E+00  0.0000000E+00  0.0000000E+00  0.0000000E+00  0.0000000E+00  0.0000000E+00  0.0000000E+00  0.0000000E+00  0.0000000E+00  0.0000000E+00  0.0000000E+00  0.0000000E+00  0.0000000E+00  0.0000000E+00  0.0000000E+00  0.0000000E+00  0.1436244E-02  0.1690081E+00  0.0000000E+00  0.0000000E+00  0.0000000E+00  0.0000000E+00  0.0000000E+00  0.0000000E+00  0.0000000E+00  0.0000000E+00  0.0000000E+00  0.0000000E+00  0.0000000E+00  0.0000000E+00  0.0000000E+00  0.0000000E+00  0.0000000E+00  0.0000000E+00  0.0000000E+00  0.0000000E+00  0.0000000E+00  0.0000000E+00  0.0000000E+00  0.0000000E+00  0.0000000E+00  0.0000000E+00  0.0000000E+00  0.0000000E+00  0.0000000E+00  0.0000000E+00  0.0000000E+00  0.0000000E+00  0.0000000E+00  0.0000000E+00  0.0000000E+00  0.0000000E+00  0.0000000E+00  0.0000000E+00  0.0000000E+00  0.0000000E+00  0.0000000E+00  0.0000000E+00  0.0000000E+00  0.0000000E+00  0.0000000E+00  0.0000000E+00  0.0000000E+00  0.0000000E+00  0.0000000E+00  0.0000000E+00  0.0000000E+00  0.0000000E+00  0.0000000E+00  0.0000000E+00  0.0000000E+00  0.0000000E+00  0.0000000E+00  0.0000000E+00  0.0000000E+00  0.0000000E+00  0.0000000E+00  0.0000000E+00  0.0000000E+00  0.0000000E+00  0.0000000E+00  0.0000000E+00  0.0000000E+00  0.0000000E+00  0.0000000E+00  0.0000000E+00  0.0000000E+00  0.0000000E+00  0.0000000E+00  0.0000000E+00  0.0000000E+00  0.0000000E+00  0.0000000E+00  0.0000000E+00  0.0000000E+00  0.0000000E+00  0.0000000E+00  0.0000000E+00
  0.1169999E+01  0.0000000E+00  0.0000000E+00  0.0000000E+00  0.0000000E+00  0.0000000E+00  0.0000000E+00  0.0000000E+00  0.0000000E+00  0.0000000E+00  0.0000000E+00  0.0000000E+00  0.0000000E+00  0.0000000E+00  0.0000000E+00  0.0000000E+00  0.0000000E+00  0.0000000E+00  0.0000000E+00  0.0000000E+00  0.0000000E+00  0.0000000E+00  0.0000000E+00  0.0000000E+00  0.0000000E+00  0.0000000E+00  0.0000000E+00  0.0000000E+00  0.0000000E+00  0.0000000E+00  0.0000000E+00  0.0000000E+00  0.0000000E+00  0.0000000E+00  0.0000000E+00  0.0000000E+00  0.0000000E+00  0.0000000E+00  0.0000000E+00  0.0000000E+00  0.0000000E+00  0.0000000E+00  0.0000000E+00  0.0000000E+00  0.0000000E+00  0.0000000E+00  0.0000000E+00  0.0000000E+00  0.0000000E+00  0.0000000E+00  0.0000000E+00  0.0000000E+00  0.0000000E+00  0.0000000E+00  0.0000000E+00  0.0000000E+00  0.0000000E+00  0.0000000E+00  0.0000000E+00  0.0000000E+00  0.0000000E+00  0.0000000E+00  0.0000000E+00  0.0000000E+00  0.0000000E+00  0.0000000E+00  0.0000000E+00  0.0000000E+00  0.0000000E+00  0.0000000E+00  0.0000000E+00  0.0000000E+00  0.0000000E+00  0.0000000E+00  0.0000000E+00  0.0000000E+00  0.0000000E+00  0.0000000E+00  0.0000000E+00  0.0000000E+00  0.0000000E+00  0.0000000E+00  0.0000000E+00  0.0000000E+00  0.0000000E+00  0.0000000E+00  0.0000000E+00  0.0000000E+00  0.0000000E+00  0.0000000E+00  0.0000000E+00  0.0000000E+00  0.0000000E+00  0.0000000E+00  0.0000000E+00  0.0000000E+00  0.0000000E+00  0.0000000E+00  0.0000000E+00  0.0000000E+00  0.0000000E+00  0.0000000E+00  0.0000000E+00  0.0000000E+00  0.0000000E+00  0.0000000E+00  0.0000000E+00  0.0000000E+00  0.0000000E+00  0.0000000E+00  0.0000000E+00  0.0000000E+00  0.0000000E+00  0.0000000E+00  0.0000000E+00  0.0000000E+00  0.0000000E+00  0.0000000E+00  0.0000000E+00  0.0000000E+00  0.0000000E+00  0.0000000E+00  0.0000000E+00  0.0000000E+00  0.0000000E+00  0.0000000E+00  0.0000000E+00  0.0000000E+00  0.0000000E+00  0.0000000E+00  0.0000000E+00  0.0000000E+00  0.0000000E+00  0.0000000E+00  0.0000000E+00  0.0000000E+00  0.0000000E+00  0.0000000E+00  0.0000000E+00  0.0000000E+00  0.0000000E+00  0.0000000E+00  0.0000000E+00  0.0000000E+00  0.0000000E+00  0.0000000E+00  0.0000000E+00  0.0000000E+00  0.0000000E+00  0.0000000E+00  0.0000000E+00  0.0000000E+00  0.0000000E+00  0.0000000E+00  0.0000000E+00  0.0000000E+00  0.0000000E+00  0.0000000E+00  0.0000000E+00  0.0000000E+00  0.0000000E+00  0.0000000E+00  0.0000000E+00  0.0000000E+00  0.0000000E+00  0.0000000E+00  0.0000000E+00  0.0000000E+00  0.0000000E+00  0.0000000E+00  0.0000000E+00  0.0000000E+00  0.0000000E+00  0.0000000E+00  0.0000000E+00  0.0000000E+00  0.0000000E+00  0.0000000E+00  0.0000000E+00  0.0000000E+00  0.0000000E+00  0.0000000E+00  0.0000000E+00  0.0000000E+00  0.0000000E+00  0.0000000E+00  0.0000000E+00  0.0000000E+00  0.0000000E+00  0.0000000E+00  0.0000000E+00  0.0000000E+00  0.0000000E+00  0.0000000E+00  0.0000000E+00  0.0000000E+00  0.0000000E+00  0.0000000E+00  0.0000000E+00  0.0000000E+00  0.0000000E+00
  0.1199999E+01  0.0000000E+00  0.0000000E+00  0.0000000E+00  0.0000000E+00  0.0000000E+00  0.0000000E+00  0.0000000E+00  0.0000000E+00  0.0000000E+00  0.0000000E+00  0.0000000E+00  0.0000000E+00  0.0000000E+00  0.0000000E+00  0.0000000E+00  0.0000000E+00  0.0000000E+00  0.0000000E+00  0.0000000E+00  0.0000000E+00  0.0000000E+00  0.0000000E+00  0.0000000E+00  0.0000000E+00  0.0000000E+00  0.0000000E+00  0.0000000E+00  0.0000000E+00  0.0000000E+00  0.0000000E+00  0.0000000E+00  0.0000000E+00  0.0000000E+00  0.0000000E+00  0.0000000E+00  0.0000000E+00  0.0000000E+00  0.0000000E+00  0.0000000E+00  0.0000000E+00  0.0000000E+00  0.0000000E+00  0.0000000E+00  0.0000000E+00  0.0000000E+00  0.0000000E+00  0.0000000E+00  0.0000000E+00  0.0000000E+00  0.0000000E+00  0.0000000E+00  0.0000000E+00  0.0000000E+00  0.0000000E+00  0.0000000E+00  0.0000000E+00  0.0000000E+00  0.0000000E+00  0.0000000E+00  0.0000000E+00  0.0000000E+00  0.0000000E+00  0.0000000E+00  0.0000000E+00  0.0000000E+00  0.0000000E+00  0.0000000E+00  0.0000000E+00  0.0000000E+00  0.0000000E+00  0.0000000E+00  0.0000000E+00  0.0000000E+00  0.0000000E+00  0.0000000E+00  0.0000000E+00  0.0000000E+00  0.0000000E+00  0.0000000E+00  0.0000000E+00  0.0000000E+00  0.0000000E+00  0.0000000E+00  0.0000000E+00  0.0000000E+00  0.0000000E+00  0.0000000E+00  0.0000000E+00  0.0000000E+00  0.0000000E+00  0.0000000E+00  0.0000000E+00  0.2592427E-02  0.1761141E+00  0.0000000E+00  0.0000000E+00  0.0000000E+00  0.0000000E+00  0.0000000E+00  0.0000000E+00  0.0000000E+00  0.0000000E+00  0.0000000E+00  0.0000000E+00  0.0000000E+00  0.0000000E+00  0.0000000E+00  0.0000000E+00  0.0000000E+00  0.0000000E+00  0.0000000E+00  0.0000000E+00  0.0000000E+00  0.0000000E+00  0.0000000E+00  0.0000000E+00  0.0000000E+00  0.0000000E+00  0.0000000E+00  0.0000000E+00  0.0000000E+00  0.0000000E+00  0.0000000E+00  0.0000000E+00  0.0000000E+00  0.0000000E+00  0.0000000E+00  0.0000000E+00  0.0000000E+00  0.0000000E+00  0.0000000E+00  0.0000000E+00  0.0000000E+00  0.0000000E+00  0.0000000E+00  0.0000000E+00  0.0000000E+00  0.0000000E+00  0.0000000E+00  0.0000000E+00  0.0000000E+00  0.0000000E+00  0.0000000E+00  0.0000000E+00  0.0000000E+00  0.0000000E+00  0.0000000E+00  0.0000000E+00  0.0000000E+00  0.0000000E+00  0.0000000E+00  0.0000000E+00  0.0000000E+00  0.0000000E+00  0.0000000E+00  0.0000000E+00  0.0000000E+00  0.0000000E+00  0.0000000E+00  0.0000000E+00  0.0000000E+00  0.0000000E+00  0.0000000E+00  0.0000000E+00  0.0000000E+00  0.0000000E+00  0.0000000E+00  0.0000000E+00  0.0000000E+00  0.0000000E+00  0.0000000E+00  0.0000000E+00  0.0000000E+00  0.0000000E+00  0.0000000E+00  0.0000000E+00  0.0000000E+00  0.0000000E+00  0.0000000E+00  0.0000000E+00  0.0000000E+00  0.0000000E+00  0.0000000E+00  0.0000000E+00  0.0000000E+00  0.0000000E+00  0.0000000E+00  0.0000000E+00  0.0000000E+00  0.0000000E+00  0.0000000E+00  0.0000000E+00  0.0000000E+00  0.0000000E+00  0.0000000E+00  0.0000000E+00  0.0000000E+00  0.0000000E+00  0.0000000E+00  0.0000000E+00
  0.1229999E+01  0.0000000E+00  0.0000000E+00  0.0000000E+00  0.0000000E+00  0.0000000E+00  0.0000000E+00  0.0000000E+00  0.0000000E+00  0.0000000E+00  0.0000000E+00  0.0000000E+00  0.0000000E+00  0.0000000E+00  0.0000000E+00  0.0000000E+00  0.0000000E+00  0.0000000E+00  0.0000000E+00  0.0000000E+00  0.0000000E+00  0.0000000E+00  0.0000000E+00  0.0000000E+00  0.0000000E+00  0.0000000E+00  0.0000000E+00  0.0000000E+00  0.0000000E+00  0.0000000E+00  0.0000000E+00  0.0000000E+00  0.0000000E+00  0.0000000E+00  0.0000000E+00  0.0000000E+00  0.0000000E+00  0.0000000E+00  0.0000000E+00  0.0000000E+00  0.0000000E+00  0.0000000E+00  0.0000000E+00  0.0000000E+00  0.0000000E+00  0.0000000E+00  0.0000000E+00  0.0000000E+00  0.0000000E+00  0.0000000E+00  0.0000000E+00  0.0000000E+00  0.0000000E+00  0.0000000E+00  0.0000000E+00  0.0000000E+00  0.0000000E+00  0.0000000E+00  0.0000000E+00  0.0000000E+00  0.0000000E+00  0.0000000E+00  0.0000000E+00  0.0000000E+00  0.0000000E+00  0.0000000E+00  0.0000000E+00  0.0000000E+00  0.0000000E+00  0.0000000E+00  0.0000000E+00  0.0000000E+00  0.0000000E+00  0.0000000E+00  0.0000000E+00  0.0000000E+00  0.0000000E+00  0.0000000E+00  0.0000000E+00  0.0000000E+00  0.0000000E+00  0.0000000E+00  0.0000000E+00  0.0000000E+00  0.0000000E+00  0.0000000E+00  0.0000000E+00  0.0000000E+00  0.0000000E+00  0.0000000E+00  0.0000000E+00  0.0000000E+00  0.0000000E+00  0.2467522E-02  0.1676278E+00  0.0000000E+00  0.0000000E+00  0.0000000E+00  0.0000000E+00  0.0000000E+00  0.0000000E+00  0.0000000E+00  0.0000000E+00  0.0000000E+00  0.0000000E+00  0.0000000E+00  0.0000000E+00  0.0000000E+00  0.0000000E+00  0.0000000E+00  0.0000000E+00  0.0000000E+00  0.0000000E+00  0.0000000E+00  0.0000000E+00  0.0000000E+00  0.0000000E+00  0.0000000E+00  0.0000000E+00  0.0000000E+00  0.0000000E+00  0.0000000E+00  0.0000000E+00  0.0000000E+00  0.0000000E+00  0.0000000E+00  0.0000000E+00  0.0000000E+00  0.0000000E+00  0.0000000E+00  0.0000000E+00  0.0000000E+00  0.0000000E+00  0.0000000E+00  0.0000000E+00  0.0000000E+00  0.0000000E+00  0.0000000E+00  0.0000000E+00  0.0000000E+00  0.0000000E+00  0.0000000E+00  0.0000000E+00  0.0000000E+00  0.0000000E+00  0.0000000E+00  0.0000000E+00  0.0000000E+00  0.0000000E+00  0.0000000E+00  0.0000000E+00  0.0000000E+00  0.0000000E+00  0.0000000E+00  0.0000000E+00  0.0000000E+00  0.0000000E+00  0.0000000E+00  0.0000000E+00  0.0000000E+00  0.0000000E+00  0.0000000E+00  0.0000000E+00  0.0000000E+00  0.0000000E+00  0.0000000E+00  0.0000000E+00  0.0000000E+00  0.0000000E+00  0.0000000E+00  0.0000000E+00  0.0000000E+00  0.0000000E+00  0.0000000E+00  0.0000000E+00  0.0000000E+00  0.0000000E+00  0.0000000E+00  0.0000000E+00  0.0000000E+00  0.0000000E+00  0.0000000E+00  0.0000000E+00  0.0000000E+00  0.0000000E+00  0.0000000E+00  0.0000000E+00  0.0000000E+00  0.0000000E+00  0.0000000E+00  0.0000000E+00  0.0000000E+00  0.0000000E+00  0.0000000E+00  0.0000000E+00  0.0000000E+00  0.0000000E+00  0.0000000E+00  0.0000000E+00  0.0000000E+00  0.0000000E+00
  0.1259999E+01  0.0000000E+00  0.0000000E+00  0.0000000E+00  0.0000000E+00  0.0000000E+00  0.0000000E+00  0.0000000E+00  0.0000000E+00  0.0000000E+00  0.0000000E+00  0.0000000E+00  0.0000000E+00  0.0000000E+00  0.0000000E+00  0.0000000E+00  0.0000000E+00  0.0000000E+00  0.0000000E+00  0.0000000E+00  0.0000000E+00  0.0000000E+00  0.0000000E+00  0.0000000E+00  0.0000000E+00  0.0000000E+00  0.0000000E+00  0.0000000E+00  0.0000000E+00  0.0000000E+00  0.0000000E+00  0.0000000E+00  0.0000000E+00  0.0000000E+00  0.0000000E+00  0.0000000E+00  0.0000000E+00  0.0000000E+00  0.0000000E+00  0.0000000E+00  0.0000000E+00  0.0000000E+00  0.0000000E+00  0.0000000E+00  0.0000000E+00  0.0000000E+00  0.0000000E+00  0.0000000E+00  0.0000000E+00  0.0000000E+00  0.0000000E+00  0.0000000E+00  0.0000000E+00  0.0000000E+00  0.0000000E+00  0.0000000E+00  0.0000000E+00  0.0000000E+00  0.0000000E+00  0.0000000E+00  0.0000000E+00  0.0000000E+00  0.0000000E+00  0.0000000E+00  0.0000000E+00  0.0000000E+00  0.0000000E+00  0.0000000E+00  0.0000000E+00  0.0000000E+00  0.0000000E+00  0.0000000E+00  0.0000000E+00  0.0000000E+00  0.0000000E+00  0.0000000E+00  0.0000000E+00  0.0000000E+00  0.0000000E+00  0.0000000E+00  0.0000000E+00  0.0000000E+00  0.0000000E+00  0.0000000E+00  0.0000000E+00  0.0000000E+00  0.0000000E+00  0.0000000E+00  0.0000000E+00  0.0000000E+00  0.0000000E+00  0.0000000E+00  0.0000000E+00  0.9405904E-02  0.3193796E+00  0.0000000E+00  0.0000000E+00  0.0000000E+00  0.0000000E+00  0.0000000E+00  0.0000000E+00  0.0000000E+00  0.0000000E+00  0.0000000E+00  0.0000000E+00  0.0000000E+00  0.0000000E+00  0.0000000E+00  0.0000000E+00  0.0000000E+00  0.0000000E+00  0.0000000E+00  0.0000000E+00  0.0000000E+00  0.0000000E+00  0.0000000E+00  0.0000000E+00  0.0000000E+00  0.0000000E+00  0.1175719E-02  0.1383514E+00  0.0000000E+00  0.0000000E+00  0.7838040E-03  0.9223265E-01  0.0000000E+00  0.0000000E+00  0.0000000E+00  0.0000000E+00  0.0000000E+00  0.0000000E+00  0.0000000E+00  0.0000000E+00  0.0000000E+00  0.0000000E+00  0.0000000E+00  0.0000000E+00  0.0000000E+00  0.0000000E+00  0.0000000E+00  0.0000000E+00  0.0000000E+00  0.0000000E+00  0.0000000E+00  0.0000000E+00  0.0000000E+00  0.0000000E+00  0.0000000E+00  0.0000000E+00  0.0000000E+00  0.0000000E+00  0.0000000E+00  0.0000000E+00  0.0000000E+00  0.0000000E+00  0.0000000E+00  0.0000000E+00  0.0000000E+00  0.0000000E+00  0.0000000E+00  0.0000000E+00  0.0000000E+00  0.0000000E+00  0.0000000E+00  0.0000000E+00  0.0000000E+00  0.0000000E+00  0.0000000E+00  0.0000000E+00  0.0000000E+00  0.0000000E+00  0.0000000E+00  0.0000000E+00  0.0000000E+00  0.0000000E+00  0.0000000E+00  0.0000000E+00  0.0000000E+00  0.0000000E+00  0.0000000E+00  0.0000000E+00  0.0000000E+00  0.0000000E+00  0.0000000E+00  0.0000000E+00  0.0000000E+00  0.0000000E+00  0.0000000E+00  0.0000000E+00  0.0000000E+00  0.0000000E+00  0.0000000E+00  0.0000000E+00  0.0000000E+00  0.0000000E+00  0.0000000E+00  0.0000000E+00  0.0000000E+00  0.0000000E+00  0.0000000E+00  0.0000000E+00
  0.1289999E+01  0.0000000E+00  0.0000000E+00  0.0000000E+00  0.0000000E+00  0.0000000E+00  0.0000000E+00  0.0000000E+00  0.0000000E+00  0.0000000E+00  0.0000000E+00  0.0000000E+00  0.0000000E+00  0.0000000E+00  0.0000000E+00  0.0000000E+00  0.0000000E+00  0.0000000E+00  0.0000000E+00  0.0000000E+00  0.0000000E+00  0.0000000E+00  0.0000000E+00  0.0000000E+00  0.0000000E+00  0.0000000E+00  0.0000000E+00  0.0000000E+00  0.0000000E+00  0.0000000E+00  0.0000000E+00  0.0000000E+00  0.0000000E+00  0.0000000E+00  0.0000000E+00  0.0000000E+00  0.0000000E+00  0.0000000E+00  0.0000000E+00  0.0000000E+00  0.0000000E+00  0.0000000E+00  0.0000000E+00  0.0000000E+00  0.0000000E+00  0.0000000E+00  0.0000000E+00  0.0000000E+00  0.0000000E+00  0.0000000E+00  0.0000000E+00  0.0000000E+00  0.0000000E+00  0.0000000E+00  0.0000000E+00  0.0000000E+00  0.0000000E+00  0.0000000E+00  0.0000000E+00  0.0000000E+00  0.0000000E+00  0.0000000E+00  0.0000000E+00  0.0000000E+00  0.0000000E+00  0.0000000E+00  0.0000000E+00  0.0000000E+00  0.0000000E+00  0.0000000E+00  0.0000000E+00  0.0000000E+00  0.0000000E+00  0.0000000E+00  0.0000000E+00  0.0000000E+00  0.0000000E+00  0.0000000E+00  0.0000000E+00  0.0000000E+00  0.0000000E+00  0.0000000E+00  0.0000000E+00  0.0000000E+00  0.0000000E+00  0.0000000E+00  0.0000000E+00  0.0000000E+00  0.0000000E+00  0.0000000E+00  0.0000000E+00  0.0000000E+00  0.0000000E+00  0.2991130E-01  0.5557375E+00  0.0000000E+00  0.0000000E+00  0.0000000E+00  0.0000000E+00  0.0000000E+00  0.0000000E+00  0.0000000E+00  0.0000000E+00  0.0000000E+00  0.0000000E+00  0.0000000E+00  0.0000000E+00  0.0000000E+00  0.0000000E+00  0.0000000E+00  0.0000000E+00  0.0000000E+00  0.0000000E+00  0.0000000E+00  0.0000000E+00  0.0000000E+00  0.0000000E+00  0.0000000E+00  0.0000000E+00  0.5608372E-02  0.2950990E+00  0.0000000E+00  0.0000000E+00  0.0000000E+00  0.0000000E+00  0.0000000E+00  0.0000000E+00  0.0000000E+00  0.0000000E+00  0.0000000E+00  0.0000000E+00  0.0000000E+00  0.0000000E+00  0.0000000E+00  0.0000000E+00  0.0000000E+00  0.0000000E+00  0.0000000E+00  0.0000000E+00  0.0000000E+00  0.0000000E+00  0.0000000E+00  0.0000000E+00  0.0000000E+00  0.0000000E+00  0.0000000E+00  0.0000000E+00  0.0000000E+00  0.0000000E+00  0.0000000E+00  0.0000000E+00  0.0000000E+00  0.0000000E+00  0.0000000E+00  0.0000000E+00  0.0000000E+00  0.0000000E+00  0.0000000E+00  0.0000000E+00  0.0000000E+00  0.0000000E+00  0.0000000E+00  0.0000000E+00  0.0000000E+00  0.0000000E+00  0.0000000E+00  0.0000000E+00  0.0000000E+00  0.0000000E+00  0.0000000E+00  0.0000000E+00  0.0000000E+00  0.0000000E+00  0.0000000E+00  0.0000000E+00  0.0000000E+00  0.0000000E+00  0.0000000E+00  0.0000000E+00  0.0000000E+00  0.0000000E+00  0.0000000E+00  0.0000000E+00  0.0000000E+00  0.0000000E+00  0.0000000E+00  0.0000000E+00  0.0000000E+00  0.0000000E+00  0.0000000E+00  0.0000000E+00  0.0000000E+00  0.0000000E+00  0.0000000E+00  0.0000000E+00  0.0000000E+00  0.0000000E+00  0.0000000E+00  0.0000000E+00  0.0000000E+00  0.0000000E+00
  0.1319999E+01  0.0000000E+00  0.0000000E+00  0.0000000E+00  0.0000000E+00  0.0000000E+00  0.0000000E+00  0.0000000E+00  0.0000000E+00  0.0000000E+00  0.0000000E+00  0.0000000E+00  0.0000000E+00  0.0000000E+00  0.0000000E+00  0.0000000E+00  0.0000000E+00  0.1252569E-02  0.1473934E+00  0.0000000E+00  0.0000000E+00  0.0000000E+00  0.0000000E+00  0.0000000E+00  0.0000000E+00  0.0000000E+00  0.0000000E+00  0.7141786E-03  0.8403978E-01  0.0000000E+00  0.0000000E+00  0.0000000E+00  0.0000000E+00  0.0000000E+00  0.0000000E+00  0.0000000E+00  0.0000000E+00  0.0000000E+00  0.0000000E+00  0.0000000E+00  0.0000000E+00  0.0000000E+00  0.0000000E+00  0.0000000E+00  0.0000000E+00  0.0000000E+00  0.0000000E+00  0.0000000E+00  0.0000000E+00  0.0000000E+00  0.0000000E+00  0.0000000E+00  0.0000000E+00  0.0000000E+00  0.0000000E+00  0.0000000E+00  0.0000000E+00  0.0000000E+00  0.0000000E+00  0.0000000E+00  0.0000000E+00  0.0000000E+00  0.0000000E+00  0.0000000E+00  0.0000000E+00  0.0000000E+00  0.0000000E+00  0.0000000E+00  0.0000000E+00  0.0000000E+00  0.0000000E+00  0.0000000E+00  0.0000000E+00  0.0000000E+00  0.0000000E+00  0.0000000E+00  0.0000000E+00  0.0000000E+00  0.0000000E+00  0.0000000E+00  0.0000000E+00  0.0000000E+00  0.0000000E+00  0.0000000E+00  0.0000000E+00  0.0000000E+00  0.0000000E+00  0.0000000E+00  0.0000000E+00  0.0000000E+00  0.0000000E+00  0.0000000E+00  0.0000000E+00  0.6713316E-01  0.8120599E+00  0.0000000E+00  0.0000000E+00  0.0000000E+00  0.0000000E+00  0.0000000E+00  0.0000000E+00  0.0000000E+00  0.0000000E+00  0.0000000E+00  0.0000000E+00  0.0000000E+00  0.0000000E+00  0.0000000E+00  0.0000000E+00  0.0000000E+00  0.0000000E+00  0.0000000E+00  0.0000000E+00  0.0000000E+00  0.0000000E+00  0.0000000E+00  0.0000000E+00  0.0000000E+00  0.0000000E+00  0.5356332E-02  0.2818353E+00  0.0000000E+00  0.0000000E+00  0.3570931E-02  0.1878906E+00  0.0000000E+00  0.0000000E+00  0.0000000E+00  0.0000000E+00  0.0000000E+00  0.0000000E+00  0.0000000E+00  0.0000000E+00  0.0000000E+00  0.0000000E+00  0.0000000E+00  0.0000000E+00  0.0000000E+00  0.0000000E+00  0.0000000E+00  0.0000000E+00  0.0000000E+00  0.0000000E+00  0.0000000E+00  0.0000000E+00  0.0000000E+00  0.0000000E+00  0.0000000E+00  0.0000000E+00  0.0000000E+00  0.0000000E+00  0.0000000E+00  0.0000000E+00  0.0000000E+00  0.0000000E+00  0.0000000E+00  0.0000000E+00  0.0000000E+00  0.0000000E+00  0.0000000E+00  0.0000000E+00  0.0000000E+00  0.0000000E+00  0.0000000E+00  0.0000000E+00  0.0000000E+00  0.0000000E+00  0.0000000E+00  0.0000000E+00  0.0000000E+00  0.0000000E+00  0.0000000E+00  0.0000000E+00  0.0000000E+00  0.0000000E+00  0.0000000E+00  0.0000000E+00  0.0000000E+00  0.0000000E+00  0.0000000E+00  0.0000000E+00  0.0000000E+00  0.0000000E+00  0.0000000E+00  0.0000000E+00  0.0000000E+00  0.0000000E+00  0.0000000E+00  0.0000000E+00  0.0000000E+00  0.0000000E+00  0.0000000E+00  0.0000000E+00  0.0000000E+00  0.0000000E+00  0.0000000E+00  0.0000000E+00  0.0000000E+00  0.0000000E+00  0.0000000E+00  0.0000000E+00
  0.1349999E+01  0.0000000E+00  0.0000000E+00  0.0000000E+00  0.0000000E+00  0.0000000E+00  0.0000000E+00  0.0000000E+00  0.0000000E+00  0.0000000E+00  0.0000000E+00  0.0000000E+00  0.0000000E+00  0.0000000E+00  0.0000000E+00  0.0000000E+00  0.0000000E+00  0.0000000E+00  0.0000000E+00  0.0000000E+00  0.0000000E+00  0.0000000E+00  0.0000000E+00  0.0000000E+00  0.0000000E+00  0.0000000E+00  0.0000000E+00  0.6827920E-03  0.8034592E-01  0.0000000E+00  0.0000000E+00  0.0000000E+00  0.0000000E+00  0.0000000E+00  0.0000000E+00  0.0000000E+00  0.0000000E+00  0.0000000E+00  0.0000000E+00  0.0000000E+00  0.0000000E+00  0.0000000E+00  0.0000000E+00  0.0000000E+00  0.0000000E+00  0.0000000E+00  0.0000000E+00  0.0000000E+00  0.0000000E+00  0.0000000E+00  0.0000000E+00  0.0000000E+00  0.0000000E+00  0.0000000E+00  0.0000000E+00  0.0000000E+00  0.0000000E+00  0.0000000E+00  0.0000000E+00  0.0000000E+00  0.0000000E+00  0.0000000E+00  0.0000000E+00  0.0000000E+00  0.0000000E+00  0.0000000E+00  0.0000000E+00  0.0000000E+00  0.0000000E+00  0.0000000E+00  0.0000000E+00  0.0000000E+00  0.0000000E+00  0.0000000E+00  0.0000000E+00  0.0000000E+00  0.0000000E+00  0.0000000E+00  0.0000000E+00  0.0000000E+00  0.0000000E+00  0.0000000E+00  0.0000000E+00  0.0000000E+00  0.0000000E+00  0.0000000E+00  0.0000000E+00  0.0000000E+00  0.0000000E+00  0.0000000E+00  0.0000000E+00  0.0000000E+00  0.0000000E+00  0.1283640E+00  0.1094230E+01  0.0000000E+00  0.0000000E+00  0.0000000E+00  0.0000000E+00  0.0000000E+00  0.0000000E+00  0.0000000E+00  0.0000000E+00  0.0000000E+00  0.0000000E+00  0.0000000E+00  0.0000000E+00  0.0000000E+00  0.0000000E+00  0.0000000E+00  0.0000000E+00  0.0000000E+00  0.0000000E+00  0.0000000E+00  0.0000000E+00  0.0000000E+00  0.0000000E+00  0.0000000E+00  0.0000000E+00  0.9217681E-02  0.3614528E+00  0.0000000E+00  0.0000000E+00  0.4779585E-02  0.2125299E+00  0.0000000E+00  0.0000000E+00  0.0000000E+00  0.0000000E+00  0.0000000E+00  0.0000000E+00  0.1024200E-02  0.1205184E+00  0.0000000E+00  0.0000000E+00  0.0000000E+00  0.0000000E+00  0.0000000E+00  0.0000000E+00  0.0000000E+00  0.0000000E+00  0.0000000E+00  0.0000000E+00  0.0000000E+00  0.0000000E+00  0.0000000E+00  0.0000000E+00  0.0000000E+00  0.0000000E+00  0.0000000E+00  0.0000000E+00  0.0000000E+00  0.0000000E+00  0.0000000E+00  0.0000000E+00  0.0000000E+00  0.0000000E+00  0.0000000E+00  0.0000000E+00  0.0000000E+00  0.0000000E+00  0.0000000E+00  0.0000000E+00  0.0000000E+00  0.0000000E+00  0.0000000E+00  0.0000000E+00  0.0000000E+00  0.0000000E+00  0.0000000E+00  0.0000000E+00  0.0000000E+00  0.0000000E+00  0.0000000E+00  0.0000000E+00  0.0000000E+00  0.0000000E+00  0.0000000E+00  0.0000000E+00  0.0000000E+00  0.0000000E+00  0.0000000E+00  0.0000000E+00  0.0000000E+00  0.0000000E+00  0.0000000E+00  0.0000000E+00  0.0000000E+00  0.0000000E+00  0.0000000E+00  0.0000000E+00  0.0000000E+00  0.0000000E+00  0.0000000E+00  0.0000000E+00  0.0000000E+00  0.0000000E+00  0.0000000E+00  0.0000000E+00  0.0000000E+00  0.0000000E+00
  0.1379999E+01  0.0000000E+00  0.0000000E+00  0.0000000E+00  0.0000000E+00  0.0000000E+00  0.0000000E+00  0.0000000E+00  0.0000000E+00  0.0000000E+00  0.0000000E+00  0.0000000E+00  0.0000000E+00  0.0000000E+00  0.0000000E+00  0.0000000E+00  0.0000000E+00  0.1146018E-02  0.1348553E+00  0.0000000E+00  0.0000000E+00  0.0000000E+00  0.0000000E+00  0.0000000E+00  0.0000000E+00  0.0000000E+00  0.0000000E+00  0.2613717E-02  0.1537648E+00  0.0000000E+00  0.0000000E+00  0.0000000E+00  0.0000000E+00  0.0000000E+00  0.0000000E+00  0.0000000E+00  0.0000000E+00  0.0000000E+00  0.0000000E+00  0.0000000E+00  0.0000000E+00  0.0000000E+00  0.0000000E+00  0.0000000E+00  0.0000000E+00  0.0000000E+00  0.0000000E+00  0.0000000E+00  0.0000000E+00  0.0000000E+00  0.0000000E+00  0.0000000E+00  0.0000000E+00  0.0000000E+00  0.0000000E+00  0.0000000E+00  0.0000000E+00  0.0000000E+00  0.0000000E+00  0.0000000E+00  0.0000000E+00  0.0000000E+00  0.0000000E+00  0.0000000E+00  0.0000000E+00  0.0000000E+00  0.0000000E+00  0.0000000E+00  0.0000000E+00  0.0000000E+00  0.0000000E+00  0.0000000E+00  0.0000000E+00  0.0000000E+00  0.0000000E+00  0.0000000E+00  0.0000000E+00  0.0000000E+00  0.0000000E+00  0.0000000E+00  0.0000000E+00  0.0000000E+00  0.0000000E+00  0.0000000E+00  0.0000000E+00  0.0000000E+00  0.0000000E+00  0.0000000E+00  0.0000000E+00  0.0000000E+00  0.0000000E+00  0.0000000E+00  0.0000000E+00  0.2195539E+00  0.1392264E+01  0.0000000E+00  0.0000000E+00  0.0000000E+00  0.0000000E+00  0.0000000E+00  0.0000000E+00  0.0000000E+00  0.0000000E+00  0.0000000E+00  0.0000000E+00  0.0000000E+00  0.0000000E+00  0.0000000E+00  0.0000000E+00  0.0000000E+00  0.0000000E+00  0.0000000E+00  0.0000000E+00  0.0000000E+00  0.0000000E+00  0.0000000E+00  0.0000000E+00  0.0000000E+00  0.0000000E+00  0.7841124E-02  0.3261367E+00  0.0000000E+00  0.0000000E+00  0.3920595E-02  0.1883117E+00  0.0000000E+00  0.0000000E+00  0.0000000E+00  0.0000000E+00  0.0000000E+00  0.0000000E+00  0.1960275E-02  0.1631057E+00  0.0000000E+00  0.0000000E+00  0.0000000E+00  0.0000000E+00  0.0000000E+00  0.0000000E+00  0.0000000E+00  0.0000000E+00  0.0000000E+00  0.0000000E+00  0.0000000E+00  0.0000000E+00  0.0000000E+00  0.0000000E+00  0.0000000E+00  0.0000000E+00  0.0000000E+00  0.0000000E+00  0.0000000E+00  0.0000000E+00  0.0000000E+00  0.0000000E+00  0.0000000E+00  0.0000000E+00  0.0000000E+00  0.0000000E+00  0.0000000E+00  0.0000000E+00  0.0000000E+00  0.0000000E+00  0.0000000E+00  0.0000000E+00  0.0000000E+00  0.0000000E+00  0.0000000E+00  0.0000000E+00  0.0000000E+00  0.0000000E+00  0.0000000E+00  0.0000000E+00  0.0000000E+00  0.0000000E+00  0.0000000E+00  0.0000000E+00  0.0000000E+00  0.0000000E+00  0.0000000E+00  0.0000000E+00  0.0000000E+00  0.0000000E+00  0.0000000E+00  0.0000000E+00  0.0000000E+00  0.0000000E+00  0.0000000E+00  0.0000000E+00  0.0000000E+00  0.0000000E+00  0.0000000E+00  0.0000000E+00  0.0000000E+00  0.0000000E+00  0.0000000E+00  0.0000000E+00  0.0000000E+00  0.0000000E+00  0.0000000E+00  0.0000000E+00
  0.1409999E+01  0.0000000E+00  0.0000000E+00  0.0000000E+00  0.0000000E+00  0.0000000E+00  0.0000000E+00  0.0000000E+00  0.0000000E+00  0.0000000E+00  0.0000000E+00  0.0000000E+00  0.0000000E+00  0.0000000E+00  0.0000000E+00  0.0000000E+00  0.0000000E+00  0.1097760E-02  0.1291772E+00  0.0000000E+00  0.0000000E+00  0.0000000E+00  0.0000000E+00  0.1877747E-02  0.1562385E+00  0.0000000E+00  0.0000000E+00  0.5633256E-02  0.2208989E+00  0.0000000E+00  0.0000000E+00  0.0000000E+00  0.0000000E+00  0.0000000E+00  0.0000000E+00  0.0000000E+00  0.0000000E+00  0.0000000E+00  0.0000000E+00  0.0000000E+00  0.0000000E+00  0.0000000E+00  0.0000000E+00  0.0000000E+00  0.0000000E+00  0.0000000E+00  0.0000000E+00  0.0000000E+00  0.0000000E+00  0.0000000E+00  0.0000000E+00  0.0000000E+00  0.0000000E+00  0.0000000E+00  0.0000000E+00  0.0000000E+00  0.0000000E+00  0.0000000E+00  0.0000000E+00  0.0000000E+00  0.0000000E+00  0.0000000E+00  0.0000000E+00  0.0000000E+00  0.0000000E+00  0.0000000E+00  0.0000000E+00  0.0000000E+00  0.0000000E+00  0.0000000E+00  0.0000000E+00  0.0000000E+00  0.0000000E+00  0.0000000E+00  0.0000000E+00  0.0000000E+00  0.0000000E+00  0.0000000E+00  0.0000000E+00  0.0000000E+00  0.0000000E+00  0.0000000E+00  0.0000000E+00  0.0000000E+00  0.0000000E+00  0.0000000E+00  0.0000000E+00  0.0000000E+00  0.0000000E+00  0.0000000E+00  0.0000000E+00  0.0000000E+00  0.0000000E+00  0.3761829E+00  0.1772176E+01  0.0000000E+00  0.0000000E+00  0.0000000E+00  0.0000000E+00  0.0000000E+00  0.0000000E+00  0.0000000E+00  0.0000000E+00  0.0000000E+00  0.0000000E+00  0.0000000E+00  0.0000000E+00  0.0000000E+00  0.0000000E+00  0.0000000E+00  0.0000000E+00  0.0000000E+00  0.0000000E+00  0.0000000E+00  0.0000000E+00  0.0000000E+00  0.0000000E+00  0.0000000E+00  0.0000000E+00  0.1032762E-01  0.3662908E+00  0.0000000E+00  0.0000000E+00  0.3755576E-02  0.1803817E+00  0.0000000E+00  0.0000000E+00  0.0000000E+00  0.0000000E+00  0.0000000E+00  0.0000000E+00  0.1877747E-02  0.1562385E+00  0.0000000E+00  0.0000000E+00  0.0000000E+00  0.0000000E+00  0.0000000E+00  0.0000000E+00  0.0000000E+00  0.0000000E+00  0.0000000E+00  0.0000000E+00  0.0000000E+00  0.0000000E+00  0.0000000E+00  0.0000000E+00  0.0000000E+00  0.0000000E+00  0.0000000E+00  0.0000000E+00  0.0000000E+00  0.0000000E+00  0.0000000E+00  0.0000000E+00  0.0000000E+00  0.0000000E+00  0.0000000E+00  0.0000000E+00  0.0000000E+00  0.0000000E+00  0.0000000E+00  0.0000000E+00  0.0000000E+00  0.0000000E+00  0.0000000E+00  0.0000000E+00  0.0000000E+00  0.0000000E+00  0.0000000E+00  0.0000000E+00  0.0000000E+00  0.0000000E+00  0.0000000E+00  0.0000000E+00  0.0000000E+00  0.0000000E+00  0.0000000E+00  0.0000000E+00  0.0000000E+00  0.0000000E+00  0.0000000E+00  0.0000000E+00  0.0000000E+00  0.0000000E+00  0.0000000E+00  0.0000000E+00  0.0000000E+00  0.0000000E+00  0.0000000E+00  0.0000000E+00  0.0000000E+00  0.0000000E+00  0.0000000E+00  0.0000000E+00  0.0000000E+00  0.0000000E+00  0.0000000E+00  0.0000000E+00  0.0000000E+00  0.0000000E+00
  0.1439999E+01  0.0000000E+00  0.0000000E+00  0.0000000E+00  0.0000000E+00  0.0000000E+00  0.0000000E+00  0.0000000E+00  0.0000000E+00  0.0000000E+00  0.0000000E+00  0.0000000E+00  0.0000000E+00  0.0000000E+00  0.0000000E+00  0.0000000E+00  0.0000000E+00  0.1052510E-02  0.1238536E+00  0.0000000E+00  0.0000000E+00  0.0000000E+00  0.0000000E+00  0.4500840E-02  0.2368200E+00  0.0000000E+00  0.0000000E+00  0.1620299E-01  0.3665931E+00  0.0000000E+00  0.0000000E+00  0.0000000E+00  0.0000000E+00  0.0000000E+00  0.0000000E+00  0.0000000E+00  0.0000000E+00  0.0000000E+00  0.0000000E+00  0.0000000E+00  0.0000000E+00  0.0000000E+00  0.0000000E+00  0.0000000E+00  0.0000000E+00  0.0000000E+00  0.0000000E+00  0.0000000E+00  0.0000000E+00  0.0000000E+00  0.0000000E+00  0.0000000E+00  0.0000000E+00  0.0000000E+00  0.0000000E+00  0.0000000E+00  0.0000000E+00  0.0000000E+00  0.0000000E+00  0.0000000E+00  0.0000000E+00  0.1200222E-02  0.1412346E+00  0.0000000E+00  0.0000000E+00  0.0000000E+00  0.0000000E+00  0.0000000E+00  0.0000000E+00  0.0000000E+00  0.0000000E+00  0.0000000E+00  0.0000000E+00  0.0000000E+00  0.0000000E+00  0.0000000E+00  0.0000000E+00  0.0000000E+00  0.0000000E+00  0.0000000E+00  0.0000000E+00  0.0000000E+00  0.0000000E+00  0.0000000E+00  0.0000000E+00  0.0000000E+00  0.0000000E+00  0.0000000E+00  0.0000000E+00  0.0000000E+00  0.0000000E+00  0.0000000E+00  0.0000000E+00  0.5365053E+00  0.2078544E+01  0.0000000E+00  0.0000000E+00  0.0000000E+00  0.0000000E+00  0.0000000E+00  0.0000000E+00  0.0000000E+00  0.0000000E+00  0.0000000E+00  0.0000000E+00  0.0000000E+00  0.0000000E+00  0.0000000E+00  0.0000000E+00  0.0000000E+00  0.0000000E+00  0.0000000E+00  0.0000000E+00  0.0000000E+00  0.0000000E+00  0.0000000E+00  0.0000000E+00  0.0000000E+00  0.0000000E+00  0.1350243E-01  0.4100430E+00  0.0000000E+00  0.0000000E+00  0.7201332E-02  0.2445307E+00  0.0000000E+00  0.0000000E+00  0.0000000E+00  0.0000000E+00  0.0000000E+00  0.0000000E+00  0.9901992E-02  0.3511894E+00  0.0000000E+00  0.0000000E+00  0.0000000E+00  0.0000000E+00  0.0000000E+00  0.0000000E+00  0.0000000E+00  0.0000000E+00  0.0000000E+00  0.0000000E+00  0.0000000E+00  0.0000000E+00  0.0000000E+00  0.0000000E+00  0.0000000E+00  0.0000000E+00  0.0000000E+00  0.0000000E+00  0.0000000E+00  0.0000000E+00  0.0000000E+00  0.0000000E+00  0.0000000E+00  0.0000000E+00  0.0000000E+00  0.0000000E+00  0.0000000E+00  0.0000000E+00  0.0000000E+00  0.0000000E+00  0.0000000E+00  0.0000000E+00  0.0000000E+00  0.0000000E+00  0.0000000E+00  0.0000000E+00  0.0000000E+00  0.0000000E+00  0.0000000E+00  0.0000000E+00  0.0000000E+00  0.0000000E+00  0.0000000E+00  0.0000000E+00  0.0000000E+00  0.0000000E+00  0.0000000E+00  0.0000000E+00  0.0000000E+00  0.0000000E+00  0.0000000E+00  0.0000000E+00  0.0000000E+00  0.0000000E+00  0.0000000E+00  0.0000000E+00  0.0000000E+00  0.0000000E+00  0.0000000E+00  0.0000000E+00  0.0000000E+00  0.0000000E+00  0.0000000E+00  0.0000000E+00  0.0000000E+00  0.0000000E+00  0.0000000E+00  0.0000000E+00
  0.1469999E+01  0.0000000E+00  0.0000000E+00  0.0000000E+00  0.0000000E+00  0.0000000E+00  0.0000000E+00  0.0000000E+00  0.0000000E+00  0.0000000E+00  0.0000000E+00  0.0000000E+00  0.0000000E+00  0.0000000E+00  0.0000000E+00  0.0000000E+00  0.0000000E+00  0.6059894E-02  0.2910675E+00  0.0000000E+00  0.0000000E+00  0.0000000E+00  0.0000000E+00  0.7774240E-02  0.3048514E+00  0.0000000E+00  0.0000000E+00  0.2188313E-01  0.4171681E+00  0.0000000E+00  0.0000000E+00  0.0000000E+00  0.0000000E+00  0.0000000E+00  0.0000000E+00  0.0000000E+00  0.0000000E+00  0.0000000E+00  0.0000000E+00  0.0000000E+00  0.0000000E+00  0.0000000E+00  0.0000000E+00  0.0000000E+00  0.0000000E+00  0.0000000E+00  0.0000000E+00  0.0000000E+00  0.0000000E+00  0.0000000E+00  0.0000000E+00  0.0000000E+00  0.0000000E+00  0.0000000E+00  0.0000000E+00  0.0000000E+00  0.0000000E+00  0.0000000E+00  0.0000000E+00  0.0000000E+00  0.0000000E+00  0.8062161E-02  0.3584962E+00  0.0000000E+00  0.0000000E+00  0.0000000E+00  0.0000000E+00  0.0000000E+00  0.0000000E+00  0.0000000E+00  0.0000000E+00  0.0000000E+00  0.0000000E+00  0.0000000E+00  0.0000000E+00  0.0000000E+00  0.0000000E+00  0.0000000E+00  0.0000000E+00  0.0000000E+00  0.0000000E+00  0.0000000E+00  0.0000000E+00  0.0000000E+00  0.0000000E+00  0.0000000E+00  0.0000000E+00  0.0000000E+00  0.0000000E+00  0.0000000E+00  0.0000000E+00  0.0000000E+00  0.0000000E+00  0.7537992E+00  0.2416217E+01  0.0000000E+00  0.0000000E+00  0.0000000E+00  0.0000000E+00  0.0000000E+00  0.0000000E+00  0.0000000E+00  0.0000000E+00  0.0000000E+00  0.0000000E+00  0.0000000E+00  0.0000000E+00  0.0000000E+00  0.0000000E+00  0.0000000E+00  0.0000000E+00  0.0000000E+00  0.0000000E+00  0.0000000E+00  0.0000000E+00  0.0000000E+00  0.0000000E+00  0.0000000E+00  0.0000000E+00  0.2245891E-01  0.5178291E+00  0.0000000E+00  0.0000000E+00  0.1094145E-01  0.2951908E+00  0.8638066E-03  0.1016453E+00  0.0000000E+00  0.0000000E+00  0.0000000E+00  0.0000000E+00  0.6910443E-02  0.2874289E+00  0.0000000E+00  0.0000000E+00  0.0000000E+00  0.0000000E+00  0.0000000E+00  0.0000000E+00  0.0000000E+00  0.0000000E+00  0.0000000E+00  0.0000000E+00  0.0000000E+00  0.0000000E+00  0.0000000E+00  0.0000000E+00  0.0000000E+00  0.0000000E+00  0.0000000E+00  0.0000000E+00  0.0000000E+00  0.0000000E+00  0.0000000E+00  0.0000000E+00  0.0000000E+00  0.0000000E+00  0.0000000E+00  0.0000000E+00  0.0000000E+00  0.0000000E+00  0.0000000E+00  0.0000000E+00  0.0000000E+00  0.0000000E+00  0.0000000E+00  0.0000000E+00  0.0000000E+00  0.0000000E+00  0.0000000E+00  0.0000000E+00  0.0000000E+00  0.0000000E+00  0.0000000E+00  0.0000000E+00  0.0000000E+00  0.0000000E+00  0.0000000E+00  0.0000000E+00  0.0000000E+00  0.0000000E+00  0.0000000E+00  0.0000000E+00  0.0000000E+00  0.0000000E+00  0.0000000E+00  0.0000000E+00  0.0000000E+00  0.0000000E+00  0.0000000E+00  0.0000000E+00  0.0000000E+00  0.0000000E+00  0.0000000E+00  0.0000000E+00  0.0000000E+00  0.0000000E+00  0.0000000E+00  0.0000000E+00  0.0000000E+00  0.0000000E+00
  0.1499999E+01  0.0000000E+00  0.0000000E+00  0.0000000E+00  0.0000000E+00  0.0000000E+00  0.0000000E+00  0.0000000E+00  0.0000000E+00  0.0000000E+00  0.0000000E+00  0.0000000E+00  0.0000000E+00  0.0000000E+00  0.0000000E+00  0.0000000E+00  0.0000000E+00  0.1261012E-01  0.4113632E+00  0.0000000E+00  0.0000000E+00  0.0000000E+00  0.0000000E+00  0.2239911E-01  0.5067767E+00  0.0000000E+00  0.0000000E+00  0.5751876E-01  0.6612232E+00  0.0000000E+00  0.0000000E+00  0.0000000E+00  0.0000000E+00  0.0000000E+00  0.0000000E+00  0.0000000E+00  0.0000000E+00  0.0000000E+00  0.0000000E+00  0.0000000E+00  0.0000000E+00  0.0000000E+00  0.0000000E+00  0.0000000E+00  0.0000000E+00  0.0000000E+00  0.0000000E+00  0.0000000E+00  0.0000000E+00  0.0000000E+00  0.0000000E+00  0.0000000E+00  0.0000000E+00  0.0000000E+00  0.0000000E+00  0.0000000E+00  0.0000000E+00  0.0000000E+00  0.0000000E+00  0.0000000E+00  0.0000000E+00  0.3871475E-01  0.7691095E+00  0.0000000E+00  0.0000000E+00  0.0000000E+00  0.0000000E+00  0.0000000E+00  0.0000000E+00  0.0000000E+00  0.0000000E+00  0.0000000E+00  0.0000000E+00  0.0000000E+00  0.0000000E+00  0.0000000E+00  0.0000000E+00  0.0000000E+00  0.0000000E+00  0.0000000E+00  0.0000000E+00  0.0000000E+00  0.0000000E+00  0.0000000E+00  0.0000000E+00  0.0000000E+00  0.0000000E+00  0.0000000E+00  0.0000000E+00  0.0000000E+00  0.0000000E+00  0.0000000E+00  0.0000000E+00  0.9960772E+00  0.2704496E+01  0.0000000E+00  0.0000000E+00  0.0000000E+00  0.0000000E+00  0.0000000E+00  0.0000000E+00  0.0000000E+00  0.0000000E+00  0.0000000E+00  0.0000000E+00  0.0000000E+00  0.0000000E+00  0.0000000E+00  0.0000000E+00  0.0000000E+00  0.0000000E+00  0.0000000E+00  0.0000000E+00  0.0000000E+00  0.0000000E+00  0.0000000E+00  0.0000000E+00  0.0000000E+00  0.0000000E+00  0.1659192E-01  0.4362756E+00  0.0000000E+00  0.0000000E+00  0.2156973E-01  0.4058730E+00  0.1659208E-02  0.1380541E+00  0.0000000E+00  0.0000000E+00  0.0000000E+00  0.0000000E+00  0.8295976E-02  0.3086039E+00  0.0000000E+00  0.0000000E+00  0.0000000E+00  0.0000000E+00  0.0000000E+00  0.0000000E+00  0.0000000E+00  0.0000000E+00  0.0000000E+00  0.0000000E+00  0.0000000E+00  0.0000000E+00  0.0000000E+00  0.0000000E+00  0.0000000E+00  0.0000000E+00  0.0000000E+00  0.0000000E+00  0.0000000E+00  0.0000000E+00  0.0000000E+00  0.0000000E+00  0.0000000E+00  0.0000000E+00  0.0000000E+00  0.0000000E+00  0.0000000E+00  0.0000000E+00  0.0000000E+00  0.0000000E+00  0.0000000E+00  0.0000000E+00  0.0000000E+00  0.0000000E+00  0.0000000E+00  0.0000000E+00  0.0000000E+00  0.0000000E+00  0.0000000E+00  0.0000000E+00  0.0000000E+00  0.0000000E+00  0.0000000E+00  0.0000000E+00  0.0000000E+00  0.0000000E+00  0.0000000E+00  0.0000000E+00  0.0000000E+00  0.0000000E+00  0.0000000E+00  0.0000000E+00  0.0000000E+00  0.0000000E+00  0.0000000E+00  0.0000000E+00  0.0000000E+00  0.0000000E+00  0.0000000E+00  0.0000000E+00  0.0000000E+00  0.0000000E+00  0.0000000E+00  0.0000000E+00  0.0000000E+00  0.0000000E+00  0.0000000E+00  0.0000000E+00
  0.1529999E+01  0.0000000E+00  0.0000000E+00  0.0000000E+00  0.0000000E+00  0.0000000E+00  0.0000000E+00  0.0000000E+00  0.0000000E+00  0.0000000E+00  0.0000000E+00  0.0000000E+00  0.0000000E+00  0.0000000E+00  0.0000000E+00  0.0000000E+00  0.0000000E+00  0.1584961E-01  0.4520884E+00  0.0000000E+00  0.0000000E+00  0.0000000E+00  0.0000000E+00  0.1754249E-01  0.4397736E+00  0.0000000E+00  0.0000000E+00  0.6272744E-01  0.6766309E+00  0.0000000E+00  0.0000000E+00  0.0000000E+00  0.0000000E+00  0.0000000E+00  0.0000000E+00  0.0000000E+00  0.0000000E+00  0.0000000E+00  0.0000000E+00  0.0000000E+00  0.0000000E+00  0.0000000E+00  0.0000000E+00  0.0000000E+00  0.0000000E+00  0.0000000E+00  0.0000000E+00  0.0000000E+00  0.0000000E+00  0.0000000E+00  0.0000000E+00  0.0000000E+00  0.0000000E+00  0.0000000E+00  0.0000000E+00  0.0000000E+00  0.0000000E+00  0.0000000E+00  0.0000000E+00  0.0000000E+00  0.0000000E+00  0.9568482E-01  0.1183082E+01  0.0000000E+00  0.0000000E+00  0.0000000E+00  0.0000000E+00  0.0000000E+00  0.0000000E+00  0.0000000E+00  0.0000000E+00  0.0000000E+00  0.0000000E+00  0.0000000E+00  0.0000000E+00  0.0000000E+00  0.0000000E+00  0.0000000E+00  0.0000000E+00  0.0000000E+00  0.0000000E+00  0.0000000E+00  0.0000000E+00  0.0000000E+00  0.0000000E+00  0.0000000E+00  0.0000000E+00  0.0000000E+00  0.0000000E+00  0.0000000E+00  0.0000000E+00  0.0000000E+00  0.0000000E+00  0.1344936E+01  0.3063159E+01  0.0000000E+00  0.0000000E+00  0.0000000E+00  0.0000000E+00  0.0000000E+00  0.0000000E+00  0.0000000E+00  0.0000000E+00  0.0000000E+00  0.0000000E+00  0.0000000E+00  0.0000000E+00  0.0000000E+00  0.0000000E+00  0.0000000E+00  0.0000000E+00  0.0000000E+00  0.0000000E+00  0.0000000E+00  0.0000000E+00  0.0000000E+00  0.0000000E+00  0.0000000E+00  0.0000000E+00  0.2711115E-01  0.5464692E+00  0.0000000E+00  0.0000000E+00  0.3667937E-01  0.5258290E+00  0.1594764E-02  0.1326925E+00  0.0000000E+00  0.0000000E+00  0.0000000E+00  0.0000000E+00  0.1196078E-01  0.3632214E+00  0.0000000E+00  0.0000000E+00  0.1594764E-02  0.1326925E+00  0.0000000E+00  0.0000000E+00  0.0000000E+00  0.0000000E+00  0.0000000E+00  0.0000000E+00  0.0000000E+00  0.0000000E+00  0.0000000E+00  0.0000000E+00  0.0000000E+00  0.0000000E+00  0.0000000E+00  0.0000000E+00  0.0000000E+00  0.0000000E+00  0.0000000E+00  0.0000000E+00  0.0000000E+00  0.0000000E+00  0.0000000E+00  0.0000000E+00  0.0000000E+00  0.0000000E+00  0.0000000E+00  0.0000000E+00  0.0000000E+00  0.0000000E+00  0.0000000E+00  0.0000000E+00  0.0000000E+00  0.0000000E+00  0.0000000E+00  0.0000000E+00  0.0000000E+00  0.0000000E+00  0.0000000E+00  0.0000000E+00  0.0000000E+00  0.0000000E+00  0.0000000E+00  0.0000000E+00  0.0000000E+00  0.0000000E+00  0.0000000E+00  0.0000000E+00  0.0000000E+00  0.0000000E+00  0.0000000E+00  0.0000000E+00  0.0000000E+00  0.0000000E+00  0.0000000E+00  0.0000000E+00  0.0000000E+00  0.0000000E+00  0.0000000E+00  0.0000000E+00  0.0000000E+00  0.0000000E+00  0.0000000E+00  0.0000000E+00  0.0000000E+00  0.0000000E+00
  0.1559999E+01  0.0000000E+00  0.0000000E+00  0.0000000E+00  0.0000000E+00  0.0000000E+00  0.0000000E+00  0.0000000E+00  0.0000000E+00  0.0000000E+00  0.0000000E+00  0.0000000E+00  0.0000000E+00  0.0000000E+00  0.0000000E+00  0.0000000E+00  0.0000000E+00  0.2780142E-01  0.5869392E+00  0.0000000E+00  0.0000000E+00  0.0000000E+00  0.0000000E+00  0.3988465E-01  0.6496477E+00  0.0000000E+00  0.0000000E+00  0.9869094E-01  0.8301100E+00  0.0000000E+00  0.0000000E+00  0.0000000E+00  0.0000000E+00  0.0000000E+00  0.0000000E+00  0.0000000E+00  0.0000000E+00  0.0000000E+00  0.0000000E+00  0.0000000E+00  0.0000000E+00  0.0000000E+00  0.0000000E+00  0.0000000E+00  0.0000000E+00  0.0000000E+00  0.0000000E+00  0.0000000E+00  0.0000000E+00  0.0000000E+00  0.0000000E+00  0.0000000E+00  0.0000000E+00  0.0000000E+00  0.0000000E+00  0.0000000E+00  0.0000000E+00  0.0000000E+00  0.0000000E+00  0.0000000E+00  0.0000000E+00  0.2076061E+00  0.1710592E+01  0.0000000E+00  0.0000000E+00  0.0000000E+00  0.0000000E+00  0.0000000E+00  0.0000000E+00  0.0000000E+00  0.0000000E+00  0.0000000E+00  0.0000000E+00  0.0000000E+00  0.0000000E+00  0.0000000E+00  0.0000000E+00  0.0000000E+00  0.0000000E+00  0.0000000E+00  0.0000000E+00  0.0000000E+00  0.0000000E+00  0.0000000E+00  0.0000000E+00  0.0000000E+00  0.0000000E+00  0.0000000E+00  0.0000000E+00  0.1534028E-02  0.1276389E+00  0.0000000E+00  0.0000000E+00  0.1526328E+01  0.3183812E+01  0.0000000E+00  0.0000000E+00  0.0000000E+00  0.0000000E+00  0.0000000E+00  0.0000000E+00  0.0000000E+00  0.0000000E+00  0.0000000E+00  0.0000000E+00  0.0000000E+00  0.0000000E+00  0.0000000E+00  0.0000000E+00  0.0000000E+00  0.0000000E+00  0.0000000E+00  0.0000000E+00  0.0000000E+00  0.0000000E+00  0.0000000E+00  0.0000000E+00  0.0000000E+00  0.0000000E+00  0.2224328E-01  0.4855568E+00  0.0000000E+00  0.0000000E+00  0.4653242E-01  0.5721266E+00  0.4602131E-02  0.2210425E+00  0.0000000E+00  0.0000000E+00  0.0000000E+00  0.0000000E+00  0.1917539E-01  0.4508909E+00  0.0000000E+00  0.0000000E+00  0.5369034E-02  0.2387464E+00  0.0000000E+00  0.0000000E+00  0.0000000E+00  0.0000000E+00  0.0000000E+00  0.0000000E+00  0.0000000E+00  0.0000000E+00  0.0000000E+00  0.0000000E+00  0.0000000E+00  0.0000000E+00  0.0000000E+00  0.0000000E+00  0.0000000E+00  0.0000000E+00  0.0000000E+00  0.0000000E+00  0.0000000E+00  0.0000000E+00  0.0000000E+00  0.0000000E+00  0.0000000E+00  0.0000000E+00  0.0000000E+00  0.0000000E+00  0.0000000E+00  0.0000000E+00  0.0000000E+00  0.0000000E+00  0.0000000E+00  0.0000000E+00  0.0000000E+00  0.0000000E+00  0.0000000E+00  0.0000000E+00  0.0000000E+00  0.0000000E+00  0.0000000E+00  0.0000000E+00  0.0000000E+00  0.0000000E+00  0.0000000E+00  0.0000000E+00  0.0000000E+00  0.0000000E+00  0.0000000E+00  0.0000000E+00  0.0000000E+00  0.0000000E+00  0.0000000E+00  0.0000000E+00  0.0000000E+00  0.0000000E+00  0.0000000E+00  0.0000000E+00  0.0000000E+00  0.0000000E+00  0.0000000E+00  0.0000000E+00  0.0000000E+00  0.0000000E+00  0.0000000E+00  0.0000000E+00
  0.1589999E+01  0.0000000E+00  0.0000000E+00  0.0000000E+00  0.0000000E+00  0.0000000E+00  0.0000000E+00  0.0000000E+00  0.0000000E+00  0.0000000E+00  0.0000000E+00  0.0000000E+00  0.0000000E+00  0.0000000E+00  0.0000000E+00  0.0000000E+00  0.0000000E+00  0.3280519E-01  0.6253836E+00  0.0000000E+00  0.0000000E+00  0.0000000E+00  0.0000000E+00  0.4651553E-01  0.6880668E+00  0.0000000E+00  0.0000000E+00  0.1102572E+00  0.8598896E+00  0.0000000E+00  0.0000000E+00  0.0000000E+00  0.0000000E+00  0.0000000E+00  0.0000000E+00  0.0000000E+00  0.0000000E+00  0.0000000E+00  0.0000000E+00  0.0000000E+00  0.0000000E+00  0.0000000E+00  0.0000000E+00  0.0000000E+00  0.0000000E+00  0.0000000E+00  0.0000000E+00  0.0000000E+00  0.0000000E+00  0.0000000E+00  0.0000000E+00  0.0000000E+00  0.0000000E+00  0.0000000E+00  0.0000000E+00  0.0000000E+00  0.0000000E+00  0.0000000E+00  0.0000000E+00  0.0000000E+00  0.0000000E+00  0.3701548E+00  0.2227764E+01  0.0000000E+00  0.0000000E+00  0.0000000E+00  0.0000000E+00  0.0000000E+00  0.0000000E+00  0.0000000E+00  0.0000000E+00  0.0000000E+00  0.0000000E+00  0.0000000E+00  0.0000000E+00  0.0000000E+00  0.0000000E+00  0.0000000E+00  0.0000000E+00  0.0000000E+00  0.0000000E+00  0.0000000E+00  0.0000000E+00  0.8632925E-03  0.1015857E+00  0.0000000E+00  0.0000000E+00  0.0000000E+00  0.0000000E+00  0.1476694E-02  0.1228666E+00  0.0000000E+00  0.0000000E+00  0.1784286E+01  0.3351660E+01  0.0000000E+00  0.0000000E+00  0.0000000E+00  0.0000000E+00  0.0000000E+00  0.0000000E+00  0.0000000E+00  0.0000000E+00  0.0000000E+00  0.0000000E+00  0.0000000E+00  0.0000000E+00  0.0000000E+00  0.0000000E+00  0.0000000E+00  0.0000000E+00  0.0000000E+00  0.0000000E+00  0.0000000E+00  0.0000000E+00  0.0000000E+00  0.0000000E+00  0.0000000E+00  0.0000000E+00  0.3101042E-01  0.5622332E+00  0.0000000E+00  0.0000000E+00  0.8318762E-01  0.7528752E+00  0.1624362E-01  0.4072099E+00  0.0000000E+00  0.0000000E+00  0.0000000E+00  0.0000000E+00  0.2731873E-01  0.5278047E+00  0.0000000E+00  0.0000000E+00  0.8121888E-02  0.2880553E+00  0.0000000E+00  0.0000000E+00  0.0000000E+00  0.0000000E+00  0.0000000E+00  0.0000000E+00  0.0000000E+00  0.0000000E+00  0.0000000E+00  0.0000000E+00  0.0000000E+00  0.0000000E+00  0.0000000E+00  0.0000000E+00  0.0000000E+00  0.0000000E+00  0.0000000E+00  0.0000000E+00  0.0000000E+00  0.0000000E+00  0.0000000E+00  0.0000000E+00  0.0000000E+00  0.0000000E+00  0.0000000E+00  0.0000000E+00  0.0000000E+00  0.0000000E+00  0.0000000E+00  0.0000000E+00  0.0000000E+00  0.0000000E+00  0.0000000E+00  0.0000000E+00  0.0000000E+00  0.0000000E+00  0.0000000E+00  0.0000000E+00  0.0000000E+00  0.0000000E+00  0.0000000E+00  0.0000000E+00  0.0000000E+00  0.0000000E+00  0.0000000E+00  0.0000000E+00  0.0000000E+00  0.0000000E+00  0.0000000E+00  0.0000000E+00  0.0000000E+00  0.0000000E+00  0.0000000E+00  0.0000000E+00  0.0000000E+00  0.0000000E+00  0.0000000E+00  0.0000000E+00  0.0000000E+00  0.0000000E+00  0.0000000E+00  0.0000000E+00  0.0000000E+00  0.0000000E+00
  0.1619999E+01  0.0000000E+00  0.0000000E+00  0.0000000E+00  0.0000000E+00  0.0000000E+00  0.0000000E+00  0.0000000E+00  0.0000000E+00  0.0000000E+00  0.0000000E+00  0.0000000E+00  0.0000000E+00  0.0000000E+00  0.0000000E+00  0.0000000E+00  0.0000000E+00  0.3908621E-01  0.6697758E+00  0.0000000E+00  0.0000000E+00  0.0000000E+00  0.0000000E+00  0.4552018E-01  0.6680330E+00  0.0000000E+00  0.0000000E+00  0.1370317E+00  0.9386290E+00  0.0000000E+00  0.0000000E+00  0.0000000E+00  0.0000000E+00  0.0000000E+00  0.0000000E+00  0.0000000E+00  0.0000000E+00  0.0000000E+00  0.0000000E+00  0.0000000E+00  0.0000000E+00  0.0000000E+00  0.0000000E+00  0.0000000E+00  0.0000000E+00  0.0000000E+00  0.0000000E+00  0.0000000E+00  0.0000000E+00  0.0000000E+00  0.0000000E+00  0.0000000E+00  0.0000000E+00  0.0000000E+00  0.0000000E+00  0.0000000E+00  0.0000000E+00  0.0000000E+00  0.0000000E+00  0.0000000E+00  0.0000000E+00  0.6078901E+00  0.2763747E+01  0.0000000E+00  0.0000000E+00  0.0000000E+00  0.0000000E+00  0.0000000E+00  0.0000000E+00  0.0000000E+00  0.0000000E+00  0.0000000E+00  0.0000000E+00  0.0000000E+00  0.0000000E+00  0.0000000E+00  0.0000000E+00  0.0000000E+00  0.0000000E+00  0.0000000E+00  0.0000000E+00  0.0000000E+00  0.0000000E+00  0.1663237E-02  0.1383873E+00  0.0000000E+00  0.0000000E+00  0.0000000E+00  0.0000000E+00  0.1422513E-02  0.1183588E+00  0.0000000E+00  0.0000000E+00  0.1891530E+01  0.3395877E+01  0.0000000E+00  0.0000000E+00  0.0000000E+00  0.0000000E+00  0.0000000E+00  0.0000000E+00  0.0000000E+00  0.0000000E+00  0.0000000E+00  0.0000000E+00  0.0000000E+00  0.0000000E+00  0.0000000E+00  0.0000000E+00  0.0000000E+00  0.0000000E+00  0.0000000E+00  0.0000000E+00  0.0000000E+00  0.0000000E+00  0.0000000E+00  0.0000000E+00  0.0000000E+00  0.0000000E+00  0.3058367E-01  0.5479915E+00  0.0000000E+00  0.0000000E+00  0.1052675E+00  0.8284547E+00  0.1920397E-01  0.4344829E+00  0.0000000E+00  0.0000000E+00  0.0000000E+00  0.0000000E+00  0.3911847E-01  0.6194891E+00  0.0000000E+00  0.0000000E+00  0.1351365E-01  0.3645809E+00  0.0000000E+00  0.0000000E+00  0.0000000E+00  0.0000000E+00  0.0000000E+00  0.0000000E+00  0.0000000E+00  0.0000000E+00  0.0000000E+00  0.0000000E+00  0.0000000E+00  0.0000000E+00  0.0000000E+00  0.0000000E+00  0.0000000E+00  0.0000000E+00  0.0000000E+00  0.0000000E+00  0.0000000E+00  0.0000000E+00  0.0000000E+00  0.0000000E+00  0.0000000E+00  0.0000000E+00  0.0000000E+00  0.0000000E+00  0.0000000E+00  0.0000000E+00  0.0000000E+00  0.0000000E+00  0.0000000E+00  0.0000000E+00  0.0000000E+00  0.0000000E+00  0.0000000E+00  0.0000000E+00  0.0000000E+00  0.0000000E+00  0.0000000E+00  0.0000000E+00  0.0000000E+00  0.0000000E+00  0.0000000E+00  0.0000000E+00  0.0000000E+00  0.0000000E+00  0.0000000E+00  0.0000000E+00  0.0000000E+00  0.0000000E+00  0.0000000E+00  0.0000000E+00  0.0000000E+00  0.0000000E+00  0.0000000E+00  0.0000000E+00  0.0000000E+00  0.0000000E+00  0.0000000E+00  0.0000000E+00  0.1216627E-02  0.1431635E+00  0.0000000E+00  0.0000000E+00
  0.1649999E+01  0.0000000E+00  0.0000000E+00  0.0000000E+00  0.0000000E+00  0.0000000E+00  0.0000000E+00  0.0000000E+00  0.0000000E+00  0.0000000E+00  0.0000000E+00  0.0000000E+00  0.0000000E+00  0.0000000E+00  0.0000000E+00  0.0000000E+00  0.0000000E+00  0.5611525E-01  0.7872815E+00  0.0000000E+00  0.0000000E+00  0.0000000E+00  0.0000000E+00  0.5622153E-01  0.7284442E+00  0.0000000E+00  0.0000000E+00  0.1590664E+00  0.9907143E+00  0.0000000E+00  0.0000000E+00  0.0000000E+00  0.0000000E+00  0.0000000E+00  0.0000000E+00  0.0000000E+00  0.0000000E+00  0.0000000E+00  0.0000000E+00  0.0000000E+00  0.0000000E+00  0.0000000E+00  0.0000000E+00  0.0000000E+00  0.0000000E+00  0.0000000E+00  0.0000000E+00  0.0000000E+00  0.0000000E+00  0.0000000E+00  0.0000000E+00  0.0000000E+00  0.0000000E+00  0.0000000E+00  0.0000000E+00  0.0000000E+00  0.0000000E+00  0.0000000E+00  0.0000000E+00  0.0000000E+00  0.0000000E+00  0.8465182E+00  0.3180426E+01  0.0000000E+00  0.0000000E+00  0.0000000E+00  0.0000000E+00  0.0000000E+00  0.0000000E+00  0.0000000E+00  0.0000000E+00  0.0000000E+00  0.0000000E+00  0.0000000E+00  0.0000000E+00  0.0000000E+00  0.0000000E+00  0.0000000E+00  0.0000000E+00  0.0000000E+00  0.0000000E+00  0.0000000E+00  0.0000000E+00  0.1603326E-02  0.1334030E+00  0.0000000E+00  0.0000000E+00  0.0000000E+00  0.0000000E+00  0.5484964E-02  0.2281393E+00  0.0000000E+00  0.0000000E+00  0.1935783E+01  0.3353897E+01  0.0000000E+00  0.0000000E+00  0.0000000E+00  0.0000000E+00  0.0000000E+00  0.0000000E+00  0.0000000E+00  0.0000000E+00  0.0000000E+00  0.0000000E+00  0.0000000E+00  0.0000000E+00  0.0000000E+00  0.0000000E+00  0.0000000E+00  0.0000000E+00  0.0000000E+00  0.0000000E+00  0.0000000E+00  0.0000000E+00  0.0000000E+00  0.0000000E+00  0.0000000E+00  0.0000000E+00  0.3496671E-01  0.5751265E+00  0.0000000E+00  0.0000000E+00  0.1531191E+00  0.9813896E+00  0.2811011E-01  0.5158518E+00  0.0000000E+00  0.0000000E+00  0.0000000E+00  0.0000000E+00  0.3359555E-01  0.5637738E+00  0.0000000E+00  0.0000000E+00  0.3359553E-01  0.5637763E+00  0.0000000E+00  0.0000000E+00  0.0000000E+00  0.0000000E+00  0.0000000E+00  0.0000000E+00  0.0000000E+00  0.0000000E+00  0.0000000E+00  0.0000000E+00  0.0000000E+00  0.0000000E+00  0.0000000E+00  0.0000000E+00  0.0000000E+00  0.0000000E+00  0.0000000E+00  0.0000000E+00  0.0000000E+00  0.0000000E+00  0.0000000E+00  0.0000000E+00  0.0000000E+00  0.0000000E+00  0.0000000E+00  0.0000000E+00  0.0000000E+00  0.0000000E+00  0.0000000E+00  0.0000000E+00  0.0000000E+00  0.0000000E+00  0.0000000E+00  0.0000000E+00  0.0000000E+00  0.0000000E+00  0.0000000E+00  0.0000000E+00  0.0000000E+00  0.0000000E+00  0.0000000E+00  0.0000000E+00  0.0000000E+00  0.0000000E+00  0.0000000E+00  0.0000000E+00  0.0000000E+00  0.0000000E+00  0.0000000E+00  0.0000000E+00  0.0000000E+00  0.0000000E+00  0.0000000E+00  0.0000000E+00  0.0000000E+00  0.0000000E+00  0.0000000E+00  0.0000000E+00  0.0000000E+00  0.0000000E+00  0.2345582E-02  0.1951602E+00  0.0000000E+00  0.0000000E+00
  0.1679999E+01  0.0000000E+00  0.0000000E+00  0.0000000E+00  0.0000000E+00  0.0000000E+00  0.0000000E+00  0.0000000E+00  0.0000000E+00  0.0000000E+00  0.0000000E+00  0.0000000E+00  0.0000000E+00  0.0000000E+00  0.0000000E+00  0.0000000E+00  0.0000000E+00  0.6186142E-01  0.8115544E+00  0.0000000E+00  0.0000000E+00  0.0000000E+00  0.0000000E+00  0.8068582E-01  0.8558187E+00  0.0000000E+00  0.0000000E+00  0.1895864E+00  0.1059038E+01  0.0000000E+00  0.0000000E+00  0.0000000E+00  0.0000000E+00  0.0000000E+00  0.0000000E+00  0.0000000E+00  0.0000000E+00  0.0000000E+00  0.0000000E+00  0.0000000E+00  0.0000000E+00  0.0000000E+00  0.0000000E+00  0.0000000E+00  0.0000000E+00  0.0000000E+00  0.0000000E+00  0.0000000E+00  0.0000000E+00  0.0000000E+00  0.0000000E+00  0.0000000E+00  0.0000000E+00  0.0000000E+00  0.0000000E+00  0.0000000E+00  0.0000000E+00  0.0000000E+00  0.0000000E+00  0.0000000E+00  0.0000000E+00  0.1104008E+01  0.3625687E+01  0.0000000E+00  0.0000000E+00  0.0000000E+00  0.0000000E+00  0.0000000E+00  0.0000000E+00  0.0000000E+00  0.0000000E+00  0.0000000E+00  0.0000000E+00  0.0000000E+00  0.0000000E+00  0.0000000E+00  0.0000000E+00  0.0000000E+00  0.0000000E+00  0.0000000E+00  0.0000000E+00  0.0000000E+00  0.0000000E+00  0.2319849E-02  0.1575940E+00  0.0000000E+00  0.0000000E+00  0.0000000E+00  0.0000000E+00  0.1521109E-01  0.3729351E+00  0.0000000E+00  0.0000000E+00  0.1961600E+01  0.3304990E+01  0.0000000E+00  0.0000000E+00  0.0000000E+00  0.0000000E+00  0.0000000E+00  0.0000000E+00  0.0000000E+00  0.0000000E+00  0.0000000E+00  0.0000000E+00  0.0000000E+00  0.0000000E+00  0.0000000E+00  0.0000000E+00  0.0000000E+00  0.0000000E+00  0.0000000E+00  0.0000000E+00  0.0000000E+00  0.0000000E+00  0.0000000E+00  0.0000000E+00  0.0000000E+00  0.0000000E+00  0.3769729E-01  0.5966098E+00  0.0000000E+00  0.0000000E+00  0.2402932E+00  0.1191746E+01  0.3637445E-01  0.5760258E+00  0.0000000E+00  0.0000000E+00  0.0000000E+00  0.0000000E+00  0.5356986E-01  0.6983844E+00  0.0000000E+00  0.0000000E+00  0.5158551E-01  0.6854033E+00  0.0000000E+00  0.0000000E+00  0.0000000E+00  0.0000000E+00  0.0000000E+00  0.0000000E+00  0.0000000E+00  0.0000000E+00  0.0000000E+00  0.0000000E+00  0.0000000E+00  0.0000000E+00  0.0000000E+00  0.0000000E+00  0.0000000E+00  0.0000000E+00  0.0000000E+00  0.0000000E+00  0.0000000E+00  0.0000000E+00  0.0000000E+00  0.0000000E+00  0.0000000E+00  0.0000000E+00  0.0000000E+00  0.0000000E+00  0.0000000E+00  0.0000000E+00  0.0000000E+00  0.0000000E+00  0.0000000E+00  0.0000000E+00  0.0000000E+00  0.0000000E+00  0.0000000E+00  0.0000000E+00  0.0000000E+00  0.0000000E+00  0.0000000E+00  0.0000000E+00  0.0000000E+00  0.0000000E+00  0.0000000E+00  0.0000000E+00  0.0000000E+00  0.0000000E+00  0.0000000E+00  0.0000000E+00  0.0000000E+00  0.0000000E+00  0.0000000E+00  0.0000000E+00  0.0000000E+00  0.0000000E+00  0.0000000E+00  0.0000000E+00  0.0000000E+00  0.0000000E+00  0.0000000E+00  0.0000000E+00  0.0000000E+00  0.0000000E+00  0.0000000E+00  0.0000000E+00
  0.1709999E+01  0.0000000E+00  0.0000000E+00  0.0000000E+00  0.0000000E+00  0.0000000E+00  0.0000000E+00  0.0000000E+00  0.0000000E+00  0.0000000E+00  0.0000000E+00  0.0000000E+00  0.0000000E+00  0.0000000E+00  0.0000000E+00  0.0000000E+00  0.0000000E+00  0.7239863E-01  0.8620085E+00  0.0000000E+00  0.0000000E+00  0.0000000E+00  0.0000000E+00  0.9575114E-01  0.9150709E+00  0.0000000E+00  0.0000000E+00  0.1795893E+00  0.1012964E+01  0.0000000E+00  0.0000000E+00  0.0000000E+00  0.0000000E+00  0.0000000E+00  0.0000000E+00  0.0000000E+00  0.0000000E+00  0.0000000E+00  0.0000000E+00  0.0000000E+00  0.0000000E+00  0.0000000E+00  0.0000000E+00  0.0000000E+00  0.0000000E+00  0.0000000E+00  0.0000000E+00  0.0000000E+00  0.0000000E+00  0.0000000E+00  0.0000000E+00  0.0000000E+00  0.0000000E+00  0.0000000E+00  0.0000000E+00  0.0000000E+00  0.0000000E+00  0.0000000E+00  0.0000000E+00  0.0000000E+00  0.0000000E+00  0.1215444E+01  0.3664793E+01  0.0000000E+00  0.0000000E+00  0.0000000E+00  0.0000000E+00  0.0000000E+00  0.0000000E+00  0.0000000E+00  0.0000000E+00  0.0000000E+00  0.0000000E+00  0.0000000E+00  0.0000000E+00  0.0000000E+00  0.0000000E+00  0.0000000E+00  0.0000000E+00  0.0000000E+00  0.0000000E+00  0.0000000E+00  0.0000000E+00  0.8210245E-02  0.2911910E+00  0.0000000E+00  0.0000000E+00  0.0000000E+00  0.0000000E+00  0.2234229E-01  0.4438497E+00  0.0000000E+00  0.0000000E+00  0.1897627E+01  0.3264526E+01  0.0000000E+00  0.0000000E+00  0.0000000E+00  0.0000000E+00  0.0000000E+00  0.0000000E+00  0.0000000E+00  0.0000000E+00  0.0000000E+00  0.0000000E+00  0.0000000E+00  0.0000000E+00  0.0000000E+00  0.0000000E+00  0.0000000E+00  0.0000000E+00  0.0000000E+00  0.0000000E+00  0.0000000E+00  0.0000000E+00  0.0000000E+00  0.0000000E+00  0.0000000E+00  0.0000000E+00  0.4660001E-01  0.6401294E+00  0.0000000E+00  0.0000000E+00  0.3217288E+00  0.1350127E+01  0.5553681E-01  0.6984657E+00  0.0000000E+00  0.0000000E+00  0.0000000E+00  0.0000000E+00  0.6575043E-01  0.7595444E+00  0.0000000E+00  0.0000000E+00  0.8170955E-01  0.8459478E+00  0.1276710E-02  0.1502343E+00  0.0000000E+00  0.0000000E+00  0.0000000E+00  0.0000000E+00  0.0000000E+00  0.0000000E+00  0.0000000E+00  0.0000000E+00  0.0000000E+00  0.0000000E+00  0.0000000E+00  0.0000000E+00  0.0000000E+00  0.0000000E+00  0.0000000E+00  0.0000000E+00  0.0000000E+00  0.0000000E+00  0.0000000E+00  0.0000000E+00  0.0000000E+00  0.0000000E+00  0.0000000E+00  0.0000000E+00  0.0000000E+00  0.0000000E+00  0.0000000E+00  0.0000000E+00  0.0000000E+00  0.0000000E+00  0.0000000E+00  0.0000000E+00  0.0000000E+00  0.0000000E+00  0.0000000E+00  0.0000000E+00  0.0000000E+00  0.0000000E+00  0.0000000E+00  0.0000000E+00  0.0000000E+00  0.0000000E+00  0.0000000E+00  0.0000000E+00  0.0000000E+00  0.0000000E+00  0.0000000E+00  0.0000000E+00  0.0000000E+00  0.0000000E+00  0.0000000E+00  0.0000000E+00  0.0000000E+00  0.0000000E+00  0.0000000E+00  0.0000000E+00  0.0000000E+00  0.0000000E+00  0.2183909E-02  0.1817067E+00  0.0000000E+00  0.0000000E+00
  0.1739999E+01  0.0000000E+00  0.0000000E+00  0.0000000E+00  0.0000000E+00  0.0000000E+00  0.0000000E+00  0.0000000E+00  0.0000000E+00  0.0000000E+00  0.0000000E+00  0.0000000E+00  0.0000000E+00  0.0000000E+00  0.0000000E+00  0.0000000E+00  0.0000000E+00  0.7713266E-01  0.8740966E+00  0.0000000E+00  0.0000000E+00  0.0000000E+00  0.0000000E+00  0.9309600E-01  0.8866562E+00  0.0000000E+00  0.0000000E+00  0.1792029E+00  0.9962770E+00  0.0000000E+00  0.0000000E+00  0.0000000E+00  0.0000000E+00  0.0000000E+00  0.0000000E+00  0.0000000E+00  0.0000000E+00  0.0000000E+00  0.0000000E+00  0.0000000E+00  0.0000000E+00  0.0000000E+00  0.0000000E+00  0.0000000E+00  0.0000000E+00  0.0000000E+00  0.0000000E+00  0.0000000E+00  0.0000000E+00  0.0000000E+00  0.0000000E+00  0.0000000E+00  0.0000000E+00  0.0000000E+00  0.0000000E+00  0.0000000E+00  0.0000000E+00  0.3699151E-02  0.2512984E+00  0.0000000E+00  0.0000000E+00  0.1386018E+01  0.3927923E+01  0.0000000E+00  0.0000000E+00  0.0000000E+00  0.0000000E+00  0.0000000E+00  0.0000000E+00  0.0000000E+00  0.0000000E+00  0.0000000E+00  0.0000000E+00  0.0000000E+00  0.0000000E+00  0.0000000E+00  0.0000000E+00  0.0000000E+00  0.0000000E+00  0.0000000E+00  0.0000000E+00  0.0000000E+00  0.0000000E+00  0.1081319E-01  0.3283660E+00  0.0000000E+00  0.0000000E+00  0.0000000E+00  0.0000000E+00  0.3637550E-01  0.5560940E+00  0.0000000E+00  0.0000000E+00  0.1776443E+01  0.3095218E+01  0.0000000E+00  0.0000000E+00  0.0000000E+00  0.0000000E+00  0.0000000E+00  0.0000000E+00  0.0000000E+00  0.0000000E+00  0.0000000E+00  0.0000000E+00  0.0000000E+00  0.0000000E+00  0.0000000E+00  0.0000000E+00  0.0000000E+00  0.0000000E+00  0.0000000E+00  0.0000000E+00  0.0000000E+00  0.0000000E+00  0.0000000E+00  0.0000000E+00  0.0000000E+00  0.0000000E+00  0.5425490E-01  0.6784349E+00  0.0000000E+00  0.0000000E+00  0.4262278E+00  0.1515186E+01  0.9124617E-01  0.8779138E+00  0.0000000E+00  0.0000000E+00  0.0000000E+00  0.0000000E+00  0.8261514E-01  0.8357746E+00  0.0000000E+00  0.0000000E+00  0.1152879E+00  0.9853401E+00  0.2466114E-02  0.2051936E+00  0.0000000E+00  0.0000000E+00  0.6165392E-03  0.7254887E-01  0.0000000E+00  0.0000000E+00  0.0000000E+00  0.0000000E+00  0.0000000E+00  0.0000000E+00  0.0000000E+00  0.0000000E+00  0.0000000E+00  0.0000000E+00  0.0000000E+00  0.0000000E+00  0.0000000E+00  0.0000000E+00  0.0000000E+00  0.0000000E+00  0.0000000E+00  0.0000000E+00  0.0000000E+00  0.0000000E+00  0.0000000E+00  0.0000000E+00  0.0000000E+00  0.0000000E+00  0.0000000E+00  0.0000000E+00  0.0000000E+00  0.0000000E+00  0.0000000E+00  0.0000000E+00  0.0000000E+00  0.0000000E+00  0.0000000E+00  0.0000000E+00  0.0000000E+00  0.0000000E+00  0.0000000E+00  0.0000000E+00  0.0000000E+00  0.0000000E+00  0.0000000E+00  0.0000000E+00  0.0000000E+00  0.0000000E+00  0.0000000E+00  0.0000000E+00  0.0000000E+00  0.0000000E+00  0.0000000E+00  0.0000000E+00  0.0000000E+00  0.0000000E+00  0.0000000E+00  0.0000000E+00  0.2109184E-02  0.1754933E+00  0.0000000E+00  0.0000000E+00
  0.1769999E+01  0.0000000E+00  0.0000000E+00  0.0000000E+00  0.0000000E+00  0.0000000E+00  0.0000000E+00  0.0000000E+00  0.0000000E+00  0.0000000E+00  0.0000000E+00  0.0000000E+00  0.0000000E+00  0.0000000E+00  0.0000000E+00  0.0000000E+00  0.0000000E+00  0.9543804E-01  0.9547908E+00  0.0000000E+00  0.0000000E+00  0.0000000E+00  0.0000000E+00  0.8877844E-01  0.8512276E+00  0.0000000E+00  0.0000000E+00  0.2037693E+00  0.1041109E+01  0.0000000E+00  0.0000000E+00  0.0000000E+00  0.0000000E+00  0.0000000E+00  0.0000000E+00  0.0000000E+00  0.0000000E+00  0.0000000E+00  0.0000000E+00  0.0000000E+00  0.0000000E+00  0.0000000E+00  0.0000000E+00  0.0000000E+00  0.0000000E+00  0.0000000E+00  0.0000000E+00  0.0000000E+00  0.0000000E+00  0.0000000E+00  0.0000000E+00  0.0000000E+00  0.0000000E+00  0.0000000E+00  0.0000000E+00  0.0000000E+00  0.0000000E+00  0.5958046E-02  0.3134997E+00  0.0000000E+00  0.0000000E+00  0.1464941E+01  0.3955690E+01  0.0000000E+00  0.0000000E+00  0.0000000E+00  0.0000000E+00  0.0000000E+00  0.0000000E+00  0.0000000E+00  0.0000000E+00  0.0000000E+00  0.0000000E+00  0.0000000E+00  0.0000000E+00  0.0000000E+00  0.0000000E+00  0.0000000E+00  0.0000000E+00  0.0000000E+00  0.0000000E+00  0.0000000E+00  0.0000000E+00  0.2229313E-01  0.4632030E+00  0.0000000E+00  0.0000000E+00  0.0000000E+00  0.0000000E+00  0.5302763E-01  0.6593195E+00  0.0000000E+00  0.0000000E+00  0.1585261E+01  0.2874841E+01  0.0000000E+00  0.0000000E+00  0.0000000E+00  0.0000000E+00  0.0000000E+00  0.0000000E+00  0.0000000E+00  0.0000000E+00  0.0000000E+00  0.0000000E+00  0.0000000E+00  0.0000000E+00  0.0000000E+00  0.0000000E+00  0.0000000E+00  0.0000000E+00  0.0000000E+00  0.0000000E+00  0.0000000E+00  0.0000000E+00  0.0000000E+00  0.0000000E+00  0.0000000E+00  0.0000000E+00  0.7209318E-01  0.7678707E+00  0.0000000E+00  0.0000000E+00  0.5211344E+00  0.1648434E+01  0.1036714E+00  0.9190345E+00  0.0000000E+00  0.0000000E+00  0.0000000E+00  0.0000000E+00  0.1000964E+00  0.9086743E+00  0.0000000E+00  0.0000000E+00  0.1239280E+00  0.1003622E+01  0.2383233E-02  0.1982959E+00  0.0000000E+00  0.0000000E+00  0.1787454E-02  0.1214277E+00  0.0000000E+00  0.0000000E+00  0.0000000E+00  0.0000000E+00  0.0000000E+00  0.0000000E+00  0.0000000E+00  0.0000000E+00  0.0000000E+00  0.0000000E+00  0.0000000E+00  0.0000000E+00  0.0000000E+00  0.0000000E+00  0.0000000E+00  0.0000000E+00  0.0000000E+00  0.0000000E+00  0.0000000E+00  0.0000000E+00  0.0000000E+00  0.0000000E+00  0.0000000E+00  0.0000000E+00  0.0000000E+00  0.0000000E+00  0.0000000E+00  0.0000000E+00  0.0000000E+00  0.0000000E+00  0.0000000E+00  0.0000000E+00  0.0000000E+00  0.0000000E+00  0.0000000E+00  0.0000000E+00  0.0000000E+00  0.0000000E+00  0.0000000E+00  0.0000000E+00  0.0000000E+00  0.0000000E+00  0.0000000E+00  0.0000000E+00  0.0000000E+00  0.0000000E+00  0.0000000E+00  0.0000000E+00  0.0000000E+00  0.0000000E+00  0.0000000E+00  0.0000000E+00  0.0000000E+00  0.0000000E+00  0.4076568E-02  0.2398255E+00  0.0000000E+00  0.0000000E+00
  0.1799999E+01  0.0000000E+00  0.0000000E+00  0.0000000E+00  0.0000000E+00  0.0000000E+00  0.0000000E+00  0.0000000E+00  0.0000000E+00  0.0000000E+00  0.0000000E+00  0.0000000E+00  0.0000000E+00  0.0000000E+00  0.0000000E+00  0.0000000E+00  0.0000000E+00  0.8622222E-01  0.9066213E+00  0.0000000E+00  0.0000000E+00  0.0000000E+00  0.0000000E+00  0.1215615E+00  0.9819344E+00  0.0000000E+00  0.0000000E+00  0.1981889E+00  0.1007384E+01  0.0000000E+00  0.0000000E+00  0.0000000E+00  0.0000000E+00  0.0000000E+00  0.0000000E+00  0.0000000E+00  0.0000000E+00  0.0000000E+00  0.0000000E+00  0.0000000E+00  0.0000000E+00  0.0000000E+00  0.0000000E+00  0.0000000E+00  0.0000000E+00  0.0000000E+00  0.0000000E+00  0.0000000E+00  0.0000000E+00  0.0000000E+00  0.0000000E+00  0.0000000E+00  0.0000000E+00  0.0000000E+00  0.0000000E+00  0.0000000E+00  0.0000000E+00  0.1728354E-01  0.5248619E+00  0.0000000E+00  0.0000000E+00  0.1553965E+01  0.4031930E+01  0.0000000E+00  0.0000000E+00  0.0000000E+00  0.0000000E+00  0.0000000E+00  0.0000000E+00  0.0000000E+00  0.0000000E+00  0.0000000E+00  0.0000000E+00  0.0000000E+00  0.0000000E+00  0.0000000E+00  0.0000000E+00  0.0000000E+00  0.0000000E+00  0.0000000E+00  0.0000000E+00  0.0000000E+00  0.0000000E+00  0.2896541E-01  0.5189960E+00  0.0000000E+00  0.0000000E+00  0.0000000E+00  0.0000000E+00  0.6049138E-01  0.6920628E+00  0.0000000E+00  0.0000000E+00  0.1425289E+01  0.2680983E+01  0.0000000E+00  0.0000000E+00  0.0000000E+00  0.0000000E+00  0.0000000E+00  0.0000000E+00  0.0000000E+00  0.0000000E+00  0.0000000E+00  0.0000000E+00  0.0000000E+00  0.0000000E+00  0.0000000E+00  0.0000000E+00  0.0000000E+00  0.0000000E+00  0.0000000E+00  0.0000000E+00  0.0000000E+00  0.0000000E+00  0.0000000E+00  0.0000000E+00  0.0000000E+00  0.0000000E+00  0.9678769E-01  0.8733888E+00  0.0000000E+00  0.0000000E+00  0.6394875E+00  0.1791337E+01  0.1250158E+00  0.9908914E+00  0.0000000E+00  0.0000000E+00  0.0000000E+00  0.0000000E+00  0.1267448E+00  0.9975637E+00  0.0000000E+00  0.0000000E+00  0.1463331E+00  0.1070412E+01  0.3456651E-02  0.2348297E+00  0.0000000E+00  0.0000000E+00  0.2880600E-02  0.1515670E+00  0.0000000E+00  0.0000000E+00  0.0000000E+00  0.0000000E+00  0.0000000E+00  0.0000000E+00  0.0000000E+00  0.0000000E+00  0.0000000E+00  0.0000000E+00  0.0000000E+00  0.0000000E+00  0.0000000E+00  0.0000000E+00  0.0000000E+00  0.0000000E+00  0.0000000E+00  0.0000000E+00  0.0000000E+00  0.0000000E+00  0.0000000E+00  0.0000000E+00  0.0000000E+00  0.0000000E+00  0.0000000E+00  0.0000000E+00  0.0000000E+00  0.0000000E+00  0.0000000E+00  0.0000000E+00  0.0000000E+00  0.0000000E+00  0.0000000E+00  0.0000000E+00  0.0000000E+00  0.0000000E+00  0.0000000E+00  0.0000000E+00  0.0000000E+00  0.0000000E+00  0.0000000E+00  0.0000000E+00  0.0000000E+00  0.0000000E+00  0.0000000E+00  0.0000000E+00  0.0000000E+00  0.0000000E+00  0.0000000E+00  0.0000000E+00  0.0000000E+00  0.0000000E+00  0.0000000E+00  0.0000000E+00  0.0000000E+00  0.0000000E+00  0.0000000E+00  0.0000000E+00
  0.1829999E+01  0.0000000E+00  0.0000000E+00  0.0000000E+00  0.0000000E+00  0.0000000E+00  0.0000000E+00  0.0000000E+00  0.0000000E+00  0.0000000E+00  0.0000000E+00  0.0000000E+00  0.0000000E+00  0.0000000E+00  0.0000000E+00  0.0000000E+00  0.0000000E+00  0.1055776E+00  0.9704263E+00  0.0000000E+00  0.0000000E+00  0.0000000E+00  0.0000000E+00  0.1432477E+00  0.1041737E+01  0.0000000E+00  0.0000000E+00  0.2006545E+00  0.9961252E+00  0.0000000E+00  0.0000000E+00  0.0000000E+00  0.0000000E+00  0.0000000E+00  0.0000000E+00  0.1114754E-02  0.9275465E-01  0.0000000E+00  0.0000000E+00  0.0000000E+00  0.0000000E+00  0.0000000E+00  0.0000000E+00  0.0000000E+00  0.0000000E+00  0.0000000E+00  0.0000000E+00  0.0000000E+00  0.0000000E+00  0.0000000E+00  0.0000000E+00  0.0000000E+00  0.0000000E+00  0.0000000E+00  0.0000000E+00  0.0000000E+00  0.0000000E+00  0.2675411E-01  0.6421026E+00  0.0000000E+00  0.0000000E+00  0.1460342E+01  0.3780015E+01  0.0000000E+00  0.0000000E+00  0.0000000E+00  0.0000000E+00  0.0000000E+00  0.0000000E+00  0.0000000E+00  0.0000000E+00  0.0000000E+00  0.0000000E+00  0.0000000E+00  0.0000000E+00  0.0000000E+00  0.0000000E+00  0.0000000E+00  0.0000000E+00  0.0000000E+00  0.0000000E+00  0.0000000E+00  0.0000000E+00  0.2606835E-01  0.4843396E+00  0.0000000E+00  0.0000000E+00  0.0000000E+00  0.0000000E+00  0.7747620E-01  0.7694187E+00  0.0000000E+00  0.0000000E+00  0.1267120E+01  0.2515124E+01  0.0000000E+00  0.0000000E+00  0.0000000E+00  0.0000000E+00  0.0000000E+00  0.0000000E+00  0.0000000E+00  0.0000000E+00  0.0000000E+00  0.0000000E+00  0.0000000E+00  0.0000000E+00  0.0000000E+00  0.0000000E+00  0.0000000E+00  0.0000000E+00  0.0000000E+00  0.0000000E+00  0.0000000E+00  0.0000000E+00  0.0000000E+00  0.0000000E+00  0.0000000E+00  0.0000000E+00  0.1014449E+00  0.8790392E+00  0.0000000E+00  0.0000000E+00  0.7052754E+00  0.1868511E+01  0.1348915E+00  0.1011406E+01  0.0000000E+00  0.0000000E+00  0.0000000E+00  0.0000000E+00  0.1192796E+00  0.9520767E+00  0.1114742E-02  0.1311755E+00  0.1672153E+00  0.1123751E+01  0.1114742E-02  0.1311755E+00  0.0000000E+00  0.0000000E+00  0.1672137E-02  0.1135963E+00  0.0000000E+00  0.0000000E+00  0.0000000E+00  0.0000000E+00  0.0000000E+00  0.0000000E+00  0.0000000E+00  0.0000000E+00  0.0000000E+00  0.0000000E+00  0.0000000E+00  0.0000000E+00  0.0000000E+00  0.0000000E+00  0.0000000E+00  0.0000000E+00  0.0000000E+00  0.0000000E+00  0.0000000E+00  0.0000000E+00  0.0000000E+00  0.0000000E+00  0.0000000E+00  0.0000000E+00  0.0000000E+00  0.0000000E+00  0.0000000E+00  0.0000000E+00  0.0000000E+00  0.0000000E+00  0.0000000E+00  0.0000000E+00  0.0000000E+00  0.0000000E+00  0.0000000E+00  0.0000000E+00  0.0000000E+00  0.0000000E+00  0.0000000E+00  0.0000000E+00  0.0000000E+00  0.0000000E+00  0.0000000E+00  0.0000000E+00  0.0000000E+00  0.0000000E+00  0.0000000E+00  0.0000000E+00  0.0000000E+00  0.0000000E+00  0.0000000E+00  0.0000000E+00  0.0000000E+00  0.0000000E+00  0.2860222E-02  0.1943059E+00  0.0000000E+00  0.0000000E+00
  0.1859999E+01  0.0000000E+00  0.0000000E+00  0.0000000E+00  0.0000000E+00  0.0000000E+00  0.0000000E+00  0.0000000E+00  0.0000000E+00  0.0000000E+00  0.0000000E+00  0.0000000E+00  0.0000000E+00  0.0000000E+00  0.0000000E+00  0.0000000E+00  0.0000000E+00  0.1192324E+00  0.1040454E+01  0.0000000E+00  0.0000000E+00  0.0000000E+00  0.0000000E+00  0.1332686E+00  0.9888883E+00  0.0000000E+00  0.0000000E+00  0.2161783E+00  0.1014986E+01  0.0000000E+00  0.0000000E+00  0.0000000E+00  0.0000000E+00  0.0000000E+00  0.0000000E+00  0.1079111E-02  0.8978768E-01  0.0000000E+00  0.0000000E+00  0.0000000E+00  0.0000000E+00  0.0000000E+00  0.0000000E+00  0.0000000E+00  0.0000000E+00  0.0000000E+00  0.0000000E+00  0.0000000E+00  0.0000000E+00  0.0000000E+00  0.0000000E+00  0.0000000E+00  0.0000000E+00  0.0000000E+00  0.0000000E+00  0.0000000E+00  0.0000000E+00  0.4208492E-01  0.7919112E+00  0.0000000E+00  0.0000000E+00  0.1505769E+01  0.3779009E+01  0.0000000E+00  0.0000000E+00  0.0000000E+00  0.0000000E+00  0.0000000E+00  0.0000000E+00  0.0000000E+00  0.0000000E+00  0.0000000E+00  0.0000000E+00  0.0000000E+00  0.0000000E+00  0.0000000E+00  0.0000000E+00  0.0000000E+00  0.0000000E+00  0.0000000E+00  0.0000000E+00  0.0000000E+00  0.0000000E+00  0.3469649E-01  0.5494740E+00  0.0000000E+00  0.0000000E+00  0.0000000E+00  0.0000000E+00  0.1160061E+00  0.9280907E+00  0.0000000E+00  0.0000000E+00  0.1104647E+01  0.2316085E+01  0.0000000E+00  0.0000000E+00  0.0000000E+00  0.0000000E+00  0.0000000E+00  0.0000000E+00  0.0000000E+00  0.0000000E+00  0.0000000E+00  0.0000000E+00  0.0000000E+00  0.0000000E+00  0.0000000E+00  0.0000000E+00  0.0000000E+00  0.0000000E+00  0.0000000E+00  0.0000000E+00  0.0000000E+00  0.0000000E+00  0.0000000E+00  0.0000000E+00  0.0000000E+00  0.0000000E+00  0.1213992E+00  0.9531146E+00  0.0000000E+00  0.0000000E+00  0.8193921E+00  0.1943096E+01  0.1694163E+00  0.1115801E+01  0.0000000E+00  0.0000000E+00  0.0000000E+00  0.0000000E+00  0.1381242E+00  0.1006469E+01  0.1079111E-02  0.1269798E+00  0.2012515E+00  0.1212825E+01  0.5395483E-02  0.2838948E+00  0.0000000E+00  0.0000000E+00  0.5395476E-02  0.2007064E+00  0.0000000E+00  0.0000000E+00  0.0000000E+00  0.0000000E+00  0.0000000E+00  0.0000000E+00  0.0000000E+00  0.0000000E+00  0.0000000E+00  0.0000000E+00  0.0000000E+00  0.0000000E+00  0.0000000E+00  0.0000000E+00  0.0000000E+00  0.0000000E+00  0.0000000E+00  0.0000000E+00  0.0000000E+00  0.0000000E+00  0.0000000E+00  0.0000000E+00  0.0000000E+00  0.0000000E+00  0.0000000E+00  0.0000000E+00  0.0000000E+00  0.0000000E+00  0.0000000E+00  0.0000000E+00  0.0000000E+00  0.0000000E+00  0.0000000E+00  0.0000000E+00  0.0000000E+00  0.0000000E+00  0.0000000E+00  0.0000000E+00  0.0000000E+00  0.0000000E+00  0.0000000E+00  0.0000000E+00  0.0000000E+00  0.0000000E+00  0.0000000E+00  0.0000000E+00  0.0000000E+00  0.0000000E+00  0.0000000E+00  0.0000000E+00  0.0000000E+00  0.0000000E+00  0.0000000E+00  0.0000000E+00  0.1292059E-01  0.4061614E+00  0.0000000E+00  0.0000000E+00
  0.1889999E+01  0.0000000E+00  0.0000000E+00  0.0000000E+00  0.0000000E+00  0.0000000E+00  0.0000000E+00  0.0000000E+00  0.0000000E+00  0.0000000E+00  0.0000000E+00  0.1221986E-02  0.1437955E+00  0.0000000E+00  0.0000000E+00  0.0000000E+00  0.0000000E+00  0.1179215E+00  0.1002267E+01  0.0000000E+00  0.0000000E+00  0.0000000E+00  0.0000000E+00  0.1389981E+00  0.9932784E+00  0.0000000E+00  0.0000000E+00  0.2243503E+00  0.1024092E+01  0.0000000E+00  0.0000000E+00  0.0000000E+00  0.0000000E+00  0.0000000E+00  0.0000000E+00  0.4180497E-02  0.1738794E+00  0.0000000E+00  0.0000000E+00  0.0000000E+00  0.0000000E+00  0.0000000E+00  0.0000000E+00  0.0000000E+00  0.0000000E+00  0.0000000E+00  0.0000000E+00  0.0000000E+00  0.0000000E+00  0.0000000E+00  0.0000000E+00  0.0000000E+00  0.0000000E+00  0.0000000E+00  0.0000000E+00  0.0000000E+00  0.0000000E+00  0.7002340E-01  0.1004266E+01  0.0000000E+00  0.0000000E+00  0.1490929E+01  0.3711622E+01  0.0000000E+00  0.0000000E+00  0.0000000E+00  0.0000000E+00  0.0000000E+00  0.0000000E+00  0.0000000E+00  0.0000000E+00  0.0000000E+00  0.0000000E+00  0.0000000E+00  0.0000000E+00  0.0000000E+00  0.0000000E+00  0.0000000E+00  0.0000000E+00  0.0000000E+00  0.0000000E+00  0.0000000E+00  0.0000000E+00  0.4399085E-01  0.6084972E+00  0.0000000E+00  0.0000000E+00  0.0000000E+00  0.0000000E+00  0.1442242E+00  0.1011373E+01  0.0000000E+00  0.0000000E+00  0.1029083E+01  0.2176953E+01  0.0000000E+00  0.0000000E+00  0.0000000E+00  0.0000000E+00  0.0000000E+00  0.0000000E+00  0.0000000E+00  0.0000000E+00  0.0000000E+00  0.0000000E+00  0.0000000E+00  0.0000000E+00  0.0000000E+00  0.0000000E+00  0.0000000E+00  0.0000000E+00  0.0000000E+00  0.0000000E+00  0.0000000E+00  0.0000000E+00  0.0000000E+00  0.0000000E+00  0.0000000E+00  0.0000000E+00  0.1196621E+00  0.9309904E+00  0.0000000E+00  0.0000000E+00  0.8615217E+00  0.1998877E+01  0.1724428E+00  0.1113916E+01  0.0000000E+00  0.0000000E+00  0.0000000E+00  0.0000000E+00  0.1802824E+00  0.1147811E+01  0.9406058E-02  0.3688352E+00  0.2027525E+00  0.1200559E+01  0.1149629E-01  0.4077375E+00  0.0000000E+00  0.0000000E+00  0.5225528E-02  0.1943891E+00  0.0000000E+00  0.0000000E+00  0.0000000E+00  0.0000000E+00  0.0000000E+00  0.0000000E+00  0.0000000E+00  0.0000000E+00  0.0000000E+00  0.0000000E+00  0.0000000E+00  0.0000000E+00  0.0000000E+00  0.0000000E+00  0.0000000E+00  0.0000000E+00  0.0000000E+00  0.0000000E+00  0.0000000E+00  0.0000000E+00  0.0000000E+00  0.0000000E+00  0.0000000E+00  0.0000000E+00  0.0000000E+00  0.0000000E+00  0.0000000E+00  0.0000000E+00  0.0000000E+00  0.0000000E+00  0.0000000E+00  0.0000000E+00  0.0000000E+00  0.0000000E+00  0.0000000E+00  0.0000000E+00  0.0000000E+00  0.0000000E+00  0.0000000E+00  0.0000000E+00  0.0000000E+00  0.0000000E+00  0.0000000E+00  0.0000000E+00  0.0000000E+00  0.0000000E+00  0.0000000E+00  0.0000000E+00  0.0000000E+00  0.0000000E+00  0.0000000E+00  0.0000000E+00  0.0000000E+00  0.0000000E+00  0.3575388E-02  0.2103428E+00  0.0000000E+00  0.0000000E+00
  0.1919999E+01  0.0000000E+00  0.0000000E+00  0.0000000E+00  0.0000000E+00  0.0000000E+00  0.0000000E+00  0.0000000E+00  0.0000000E+00  0.0000000E+00  0.0000000E+00  0.0000000E+00  0.0000000E+00  0.0000000E+00  0.0000000E+00  0.0000000E+00  0.0000000E+00  0.1190029E+00  0.9854832E+00  0.0000000E+00  0.0000000E+00  0.0000000E+00  0.0000000E+00  0.1579818E+00  0.1047404E+01  0.0000000E+00  0.0000000E+00  0.2065938E+00  0.9640520E+00  0.0000000E+00  0.0000000E+00  0.0000000E+00  0.0000000E+00  0.0000000E+00  0.0000000E+00  0.7595290E-02  0.2306489E+00  0.0000000E+00  0.0000000E+00  0.0000000E+00  0.0000000E+00  0.0000000E+00  0.0000000E+00  0.0000000E+00  0.0000000E+00  0.0000000E+00  0.0000000E+00  0.0000000E+00  0.0000000E+00  0.0000000E+00  0.0000000E+00  0.0000000E+00  0.0000000E+00  0.0000000E+00  0.0000000E+00  0.0000000E+00  0.0000000E+00  0.9114449E-01  0.1126894E+01  0.0000000E+00  0.0000000E+00  0.1562933E+01  0.3776977E+01  0.0000000E+00  0.0000000E+00  0.0000000E+00  0.0000000E+00  0.0000000E+00  0.0000000E+00  0.0000000E+00  0.0000000E+00  0.0000000E+00  0.0000000E+00  0.0000000E+00  0.0000000E+00  0.0000000E+00  0.0000000E+00  0.0000000E+00  0.0000000E+00  0.0000000E+00  0.0000000E+00  0.0000000E+00  0.0000000E+00  0.4085097E-01  0.5772846E+00  0.0000000E+00  0.0000000E+00  0.0000000E+00  0.0000000E+00  0.1508940E+00  0.1024445E+01  0.0000000E+00  0.0000000E+00  0.8813946E+00  0.1972158E+01  0.0000000E+00  0.0000000E+00  0.0000000E+00  0.0000000E+00  0.0000000E+00  0.0000000E+00  0.0000000E+00  0.0000000E+00  0.0000000E+00  0.0000000E+00  0.0000000E+00  0.0000000E+00  0.0000000E+00  0.0000000E+00  0.0000000E+00  0.0000000E+00  0.0000000E+00  0.0000000E+00  0.0000000E+00  0.0000000E+00  0.0000000E+00  0.0000000E+00  0.0000000E+00  0.0000000E+00  0.1549463E+00  0.1030859E+01  0.0000000E+00  0.0000000E+00  0.9188669E+00  0.2000064E+01  0.1797547E+00  0.1117677E+01  0.0000000E+00  0.0000000E+00  0.0000000E+00  0.0000000E+00  0.1660812E+00  0.1076168E+01  0.1620368E-01  0.4764166E+00  0.2238062E+00  0.1235433E+01  0.1215260E-01  0.4126445E+00  0.0000000E+00  0.0000000E+00  0.1367159E-01  0.3093167E+00  0.0000000E+00  0.0000000E+00  0.0000000E+00  0.0000000E+00  0.0000000E+00  0.0000000E+00  0.0000000E+00  0.0000000E+00  0.0000000E+00  0.0000000E+00  0.0000000E+00  0.0000000E+00  0.0000000E+00  0.0000000E+00  0.0000000E+00  0.0000000E+00  0.0000000E+00  0.0000000E+00  0.0000000E+00  0.0000000E+00  0.0000000E+00  0.0000000E+00  0.0000000E+00  0.0000000E+00  0.0000000E+00  0.0000000E+00  0.0000000E+00  0.0000000E+00  0.0000000E+00  0.0000000E+00  0.0000000E+00  0.0000000E+00  0.0000000E+00  0.0000000E+00  0.0000000E+00  0.0000000E+00  0.0000000E+00  0.0000000E+00  0.0000000E+00  0.0000000E+00  0.0000000E+00  0.0000000E+00  0.0000000E+00  0.0000000E+00  0.0000000E+00  0.0000000E+00  0.0000000E+00  0.0000000E+00  0.0000000E+00  0.0000000E+00  0.0000000E+00  0.0000000E+00  0.0000000E+00  0.0000000E+00  0.1125960E-01  0.3673194E+00  0.0000000E+00  0.0000000E+00
  0.1949999E+01  0.0000000E+00  0.0000000E+00  0.0000000E+00  0.0000000E+00  0.0000000E+00  0.0000000E+00  0.0000000E+00  0.0000000E+00  0.0000000E+00  0.0000000E+00  0.2295881E-02  0.1910274E+00  0.0000000E+00  0.0000000E+00  0.0000000E+00  0.0000000E+00  0.1234034E+00  0.9919194E+00  0.0000000E+00  0.0000000E+00  0.0000000E+00  0.0000000E+00  0.2086326E+00  0.1178178E+01  0.0000000E+00  0.0000000E+00  0.2022483E+00  0.9405301E+00  0.0000000E+00  0.0000000E+00  0.0000000E+00  0.0000000E+00  0.0000000E+00  0.0000000E+00  0.2110839E-01  0.3782186E+00  0.0000000E+00  0.0000000E+00  0.0000000E+00  0.0000000E+00  0.0000000E+00  0.0000000E+00  0.0000000E+00  0.0000000E+00  0.0000000E+00  0.0000000E+00  0.0000000E+00  0.0000000E+00  0.0000000E+00  0.0000000E+00  0.0000000E+00  0.0000000E+00  0.0000000E+00  0.0000000E+00  0.0000000E+00  0.0000000E+00  0.1207616E+00  0.1275626E+01  0.0000000E+00  0.0000000E+00  0.1481178E+01  0.3595577E+01  0.0000000E+00  0.0000000E+00  0.0000000E+00  0.0000000E+00  0.0000000E+00  0.0000000E+00  0.0000000E+00  0.0000000E+00  0.0000000E+00  0.0000000E+00  0.0000000E+00  0.0000000E+00  0.0000000E+00  0.0000000E+00  0.0000000E+00  0.0000000E+00  0.0000000E+00  0.0000000E+00  0.0000000E+00  0.0000000E+00  0.4476990E-01  0.5948429E+00  0.0000000E+00  0.0000000E+00  0.0000000E+00  0.0000000E+00  0.1762295E+00  0.1080267E+01  0.0000000E+00  0.0000000E+00  0.7972063E+00  0.1888809E+01  0.0000000E+00  0.0000000E+00  0.0000000E+00  0.0000000E+00  0.0000000E+00  0.0000000E+00  0.0000000E+00  0.0000000E+00  0.0000000E+00  0.0000000E+00  0.0000000E+00  0.0000000E+00  0.0000000E+00  0.0000000E+00  0.0000000E+00  0.0000000E+00  0.0000000E+00  0.0000000E+00  0.0000000E+00  0.0000000E+00  0.0000000E+00  0.0000000E+00  0.0000000E+00  0.0000000E+00  0.1482534E+00  0.9996176E+00  0.0000000E+00  0.0000000E+00  0.9313839E+00  0.1995599E+01  0.1595393E+00  0.1045165E+01  0.0000000E+00  0.0000000E+00  0.9817784E-03  0.1155304E+00  0.1845773E+00  0.1107706E+01  0.2258123E-01  0.5536227E+00  0.2395584E+00  0.1258748E+01  0.3239907E-01  0.6629088E+00  0.0000000E+00  0.0000000E+00  0.1619946E-01  0.3314515E+00  0.0000000E+00  0.0000000E+00  0.0000000E+00  0.0000000E+00  0.0000000E+00  0.0000000E+00  0.0000000E+00  0.0000000E+00  0.0000000E+00  0.0000000E+00  0.0000000E+00  0.0000000E+00  0.0000000E+00  0.0000000E+00  0.0000000E+00  0.0000000E+00  0.0000000E+00  0.0000000E+00  0.0000000E+00  0.0000000E+00  0.0000000E+00  0.0000000E+00  0.0000000E+00  0.0000000E+00  0.0000000E+00  0.0000000E+00  0.0000000E+00  0.0000000E+00  0.0000000E+00  0.0000000E+00  0.0000000E+00  0.0000000E+00  0.0000000E+00  0.0000000E+00  0.0000000E+00  0.0000000E+00  0.0000000E+00  0.0000000E+00  0.0000000E+00  0.0000000E+00  0.0000000E+00  0.0000000E+00  0.0000000E+00  0.0000000E+00  0.0000000E+00  0.0000000E+00  0.0000000E+00  0.0000000E+00  0.0000000E+00  0.0000000E+00  0.0000000E+00  0.0000000E+00  0.0000000E+00  0.0000000E+00  0.1679398E-01  0.4415835E+00  0.0000000E+00  0.0000000E+00
  0.1979999E+01  0.0000000E+00  0.0000000E+00  0.0000000E+00  0.0000000E+00  0.0000000E+00  0.0000000E+00  0.0000000E+00  0.0000000E+00  0.0000000E+00  0.0000000E+00  0.5567040E-02  0.2929262E+00  0.0000000E+00  0.0000000E+00  0.0000000E+00  0.0000000E+00  0.1358346E+00  0.1026893E+01  0.0000000E+00  0.0000000E+00  0.0000000E+00  0.0000000E+00  0.1909289E+00  0.1105621E+01  0.0000000E+00  0.0000000E+00  0.2091764E+00  0.9402729E+00  0.0000000E+00  0.0000000E+00  0.0000000E+00  0.0000000E+00  0.0000000E+00  0.0000000E+00  0.4713710E-01  0.5554922E+00  0.0000000E+00  0.0000000E+00  0.0000000E+00  0.0000000E+00  0.0000000E+00  0.0000000E+00  0.0000000E+00  0.0000000E+00  0.0000000E+00  0.0000000E+00  0.0000000E+00  0.0000000E+00  0.0000000E+00  0.0000000E+00  0.0000000E+00  0.0000000E+00  0.0000000E+00  0.0000000E+00  0.0000000E+00  0.0000000E+00  0.1542649E+00  0.1417906E+01  0.0000000E+00  0.0000000E+00  0.1313478E+01  0.3288685E+01  0.0000000E+00  0.0000000E+00  0.0000000E+00  0.0000000E+00  0.0000000E+00  0.0000000E+00  0.0000000E+00  0.0000000E+00  0.0000000E+00  0.0000000E+00  0.0000000E+00  0.0000000E+00  0.0000000E+00  0.0000000E+00  0.0000000E+00  0.0000000E+00  0.0000000E+00  0.0000000E+00  0.0000000E+00  0.0000000E+00  0.5344440E-01  0.6396620E+00  0.0000000E+00  0.0000000E+00  0.0000000E+00  0.0000000E+00  0.1823588E+00  0.1092881E+01  0.0000000E+00  0.0000000E+00  0.6894348E+00  0.1712298E+01  0.0000000E+00  0.0000000E+00  0.0000000E+00  0.0000000E+00  0.0000000E+00  0.0000000E+00  0.0000000E+00  0.0000000E+00  0.0000000E+00  0.0000000E+00  0.0000000E+00  0.0000000E+00  0.0000000E+00  0.0000000E+00  0.0000000E+00  0.0000000E+00  0.0000000E+00  0.0000000E+00  0.0000000E+00  0.0000000E+00  0.0000000E+00  0.0000000E+00  0.0000000E+00  0.0000000E+00  0.1837877E+00  0.1091219E+01  0.0000000E+00  0.0000000E+00  0.9757523E+00  0.2028698E+01  0.1614048E+00  0.1028189E+01  0.0000000E+00  0.0000000E+00  0.9522576E-03  0.1120540E+00  0.1971157E+00  0.1134174E+01  0.1237932E-01  0.4038423E+00  0.2366380E+00  0.1236768E+01  0.3047243E-01  0.6331812E+00  0.0000000E+00  0.0000000E+00  0.1714063E-01  0.3357412E+00  0.0000000E+00  0.0000000E+00  0.0000000E+00  0.0000000E+00  0.0000000E+00  0.0000000E+00  0.0000000E+00  0.0000000E+00  0.0000000E+00  0.0000000E+00  0.0000000E+00  0.0000000E+00  0.0000000E+00  0.0000000E+00  0.0000000E+00  0.0000000E+00  0.0000000E+00  0.0000000E+00  0.0000000E+00  0.0000000E+00  0.0000000E+00  0.0000000E+00  0.0000000E+00  0.0000000E+00  0.0000000E+00  0.0000000E+00  0.0000000E+00  0.0000000E+00  0.0000000E+00  0.0000000E+00  0.0000000E+00  0.0000000E+00  0.0000000E+00  0.0000000E+00  0.0000000E+00  0.0000000E+00  0.0000000E+00  0.0000000E+00  0.0000000E+00  0.0000000E+00  0.0000000E+00  0.0000000E+00  0.0000000E+00  0.0000000E+00  0.0000000E+00  0.0000000E+00  0.0000000E+00  0.0000000E+00  0.0000000E+00  0.0000000E+00  0.0000000E+00  0.0000000E+00  0.0000000E+00  0.0000000E+00  0.2198987E-01  0.4975149E+00  0.0000000E+00  0.0000000E+00
  0.2009999E+01  0.0000000E+00  0.0000000E+00  0.0000000E+00  0.0000000E+00  0.0000000E+00  0.0000000E+00  0.0000000E+00  0.0000000E+00  0.0000000E+00  0.0000000E+00  0.1944786E-01  0.5390623E+00  0.0000000E+00  0.0000000E+00  0.0000000E+00  0.0000000E+00  0.1382940E+00  0.1019654E+01  0.0000000E+00  0.0000000E+00  0.0000000E+00  0.0000000E+00  0.2051407E+00  0.1132342E+01  0.0000000E+00  0.0000000E+00  0.1946682E+00  0.8916374E+00  0.0000000E+00  0.0000000E+00  0.0000000E+00  0.0000000E+00  0.0000000E+00  0.0000000E+00  0.7808144E-01  0.7024840E+00  0.0000000E+00  0.0000000E+00  0.0000000E+00  0.0000000E+00  0.0000000E+00  0.0000000E+00  0.0000000E+00  0.0000000E+00  0.0000000E+00  0.0000000E+00  0.0000000E+00  0.0000000E+00  0.0000000E+00  0.0000000E+00  0.0000000E+00  0.0000000E+00  0.0000000E+00  0.0000000E+00  0.0000000E+00  0.0000000E+00  0.1764935E+00  0.1492376E+01  0.0000000E+00  0.0000000E+00  0.1249895E+01  0.3218977E+01  0.0000000E+00  0.0000000E+00  0.0000000E+00  0.0000000E+00  0.0000000E+00  0.0000000E+00  0.0000000E+00  0.0000000E+00  0.0000000E+00  0.0000000E+00  0.0000000E+00  0.0000000E+00  0.0000000E+00  0.0000000E+00  0.0000000E+00  0.0000000E+00  0.0000000E+00  0.0000000E+00  0.0000000E+00  0.0000000E+00  0.4862007E-01  0.6011190E+00  0.0000000E+00  0.0000000E+00  0.0000000E+00  0.0000000E+00  0.2296250E+00  0.1209887E+01  0.0000000E+00  0.0000000E+00  0.5926194E+00  0.1566851E+01  0.0000000E+00  0.0000000E+00  0.0000000E+00  0.0000000E+00  0.0000000E+00  0.0000000E+00  0.0000000E+00  0.0000000E+00  0.0000000E+00  0.0000000E+00  0.0000000E+00  0.0000000E+00  0.0000000E+00  0.0000000E+00  0.0000000E+00  0.0000000E+00  0.0000000E+00  0.0000000E+00  0.1080419E-02  0.1271380E+00  0.0000000E+00  0.0000000E+00  0.9240431E-03  0.1087356E+00  0.1732614E+00  0.1046928E+01  0.0000000E+00  0.0000000E+00  0.9810275E+00  0.2005189E+01  0.1843503E+00  0.1075818E+01  0.0000000E+00  0.0000000E+00  0.2772127E-02  0.1883221E+00  0.2120635E+00  0.1155748E+01  0.2494911E-01  0.5644713E+00  0.2513374E+00  0.1257074E+01  0.3049358E-01  0.6239165E+00  0.0000000E+00  0.0000000E+00  0.1894296E-01  0.3476184E+00  0.0000000E+00  0.0000000E+00  0.0000000E+00  0.0000000E+00  0.0000000E+00  0.0000000E+00  0.0000000E+00  0.0000000E+00  0.0000000E+00  0.0000000E+00  0.0000000E+00  0.0000000E+00  0.0000000E+00  0.0000000E+00  0.0000000E+00  0.0000000E+00  0.0000000E+00  0.0000000E+00  0.0000000E+00  0.0000000E+00  0.0000000E+00  0.0000000E+00  0.0000000E+00  0.0000000E+00  0.0000000E+00  0.0000000E+00  0.0000000E+00  0.0000000E+00  0.0000000E+00  0.0000000E+00  0.0000000E+00  0.0000000E+00  0.0000000E+00  0.0000000E+00  0.0000000E+00  0.0000000E+00  0.0000000E+00  0.0000000E+00  0.0000000E+00  0.0000000E+00  0.0000000E+00  0.0000000E+00  0.0000000E+00  0.0000000E+00  0.0000000E+00  0.0000000E+00  0.0000000E+00  0.0000000E+00  0.0000000E+00  0.0000000E+00  0.0000000E+00  0.0000000E+00  0.0000000E+00  0.0000000E+00  0.3477375E-01  0.6159099E+00  0.0000000E+00  0.0000000E+00
  0.2039999E+01  0.0000000E+00  0.0000000E+00  0.0000000E+00  0.0000000E+00  0.0000000E+00  0.0000000E+00  0.0000000E+00  0.0000000E+00  0.0000000E+00  0.0000000E+00  0.3041744E-01  0.6639971E+00  0.0000000E+00  0.0000000E+00  0.0000000E+00  0.0000000E+00  0.1526127E+00  0.1063404E+01  0.0000000E+00  0.0000000E+00  0.0000000E+00  0.0000000E+00  0.2170907E+00  0.1145640E+01  0.0000000E+00  0.0000000E+00  0.1925683E+00  0.8888526E+00  0.0000000E+00  0.0000000E+00  0.0000000E+00  0.0000000E+00  0.0000000E+00  0.0000000E+00  0.9463889E-01  0.7608519E+00  0.0000000E+00  0.0000000E+00  0.0000000E+00  0.0000000E+00  0.8970923E-03  0.1055621E+00  0.0000000E+00  0.0000000E+00  0.0000000E+00  0.0000000E+00  0.0000000E+00  0.0000000E+00  0.0000000E+00  0.0000000E+00  0.0000000E+00  0.0000000E+00  0.0000000E+00  0.0000000E+00  0.0000000E+00  0.0000000E+00  0.1946682E+00  0.1542838E+01  0.0000000E+00  0.0000000E+00  0.1138006E+01  0.3010194E+01  0.0000000E+00  0.0000000E+00  0.0000000E+00  0.0000000E+00  0.0000000E+00  0.0000000E+00  0.0000000E+00  0.0000000E+00  0.0000000E+00  0.0000000E+00  0.0000000E+00  0.0000000E+00  0.0000000E+00  0.0000000E+00  0.0000000E+00  0.0000000E+00  0.0000000E+00  0.0000000E+00  0.0000000E+00  0.0000000E+00  0.4615111E-01  0.5770966E+00  0.0000000E+00  0.0000000E+00  0.0000000E+00  0.0000000E+00  0.2256158E+00  0.1176483E+01  0.0000000E+00  0.0000000E+00  0.5313723E+00  0.1458066E+01  0.0000000E+00  0.0000000E+00  0.0000000E+00  0.0000000E+00  0.0000000E+00  0.0000000E+00  0.0000000E+00  0.0000000E+00  0.0000000E+00  0.0000000E+00  0.0000000E+00  0.0000000E+00  0.0000000E+00  0.0000000E+00  0.0000000E+00  0.0000000E+00  0.0000000E+00  0.0000000E+00  0.1048894E-02  0.1234253E+00  0.0000000E+00  0.0000000E+00  0.8970923E-03  0.1055621E+00  0.2215771E+00  0.1164150E+01  0.0000000E+00  0.0000000E+00  0.9335577E+00  0.1910605E+01  0.1659582E+00  0.1018190E+01  0.0000000E+00  0.0000000E+00  0.1255905E-01  0.3947892E+00  0.2161943E+00  0.1160261E+01  0.3947142E-01  0.6991289E+00  0.2704693E+00  0.1280655E+01  0.5203011E-01  0.8022624E+00  0.0000000E+00  0.0000000E+00  0.2242671E-01  0.3725548E+00  0.0000000E+00  0.0000000E+00  0.0000000E+00  0.0000000E+00  0.0000000E+00  0.0000000E+00  0.0000000E+00  0.0000000E+00  0.0000000E+00  0.0000000E+00  0.0000000E+00  0.0000000E+00  0.0000000E+00  0.0000000E+00  0.0000000E+00  0.0000000E+00  0.0000000E+00  0.0000000E+00  0.0000000E+00  0.0000000E+00  0.0000000E+00  0.0000000E+00  0.0000000E+00  0.0000000E+00  0.0000000E+00  0.0000000E+00  0.0000000E+00  0.0000000E+00  0.0000000E+00  0.0000000E+00  0.0000000E+00  0.0000000E+00  0.0000000E+00  0.0000000E+00  0.0000000E+00  0.0000000E+00  0.0000000E+00  0.0000000E+00  0.0000000E+00  0.0000000E+00  0.0000000E+00  0.0000000E+00  0.0000000E+00  0.0000000E+00  0.0000000E+00  0.0000000E+00  0.0000000E+00  0.0000000E+00  0.0000000E+00  0.0000000E+00  0.0000000E+00  0.0000000E+00  0.0000000E+00  0.0000000E+00  0.3068908E-01  0.5701905E+00  0.0000000E+00  0.0000000E+00
  0.2069999E+01  0.0000000E+00  0.0000000E+00  0.0000000E+00  0.0000000E+00  0.0000000E+00  0.0000000E+00  0.0000000E+00  0.0000000E+00  0.0000000E+00  0.0000000E+00  0.4584150E-01  0.8028594E+00  0.0000000E+00  0.0000000E+00  0.0000000E+00  0.0000000E+00  0.1629926E+00  0.1083262E+01  0.0000000E+00  0.0000000E+00  0.0000000E+00  0.0000000E+00  0.2539741E+00  0.1235055E+01  0.0000000E+00  0.0000000E+00  0.1980689E+00  0.8782673E+00  0.0000000E+00  0.0000000E+00  0.0000000E+00  0.0000000E+00  0.0000000E+00  0.0000000E+00  0.1398338E+00  0.9077580E+00  0.0000000E+00  0.0000000E+00  0.0000000E+00  0.0000000E+00  0.0000000E+00  0.0000000E+00  0.0000000E+00  0.0000000E+00  0.0000000E+00  0.0000000E+00  0.0000000E+00  0.0000000E+00  0.0000000E+00  0.0000000E+00  0.0000000E+00  0.0000000E+00  0.0000000E+00  0.0000000E+00  0.0000000E+00  0.0000000E+00  0.2082350E+00  0.1571321E+01  0.0000000E+00  0.0000000E+00  0.9717418E+00  0.2763716E+01  0.0000000E+00  0.0000000E+00  0.0000000E+00  0.0000000E+00  0.0000000E+00  0.0000000E+00  0.0000000E+00  0.0000000E+00  0.0000000E+00  0.0000000E+00  0.0000000E+00  0.0000000E+00  0.0000000E+00  0.0000000E+00  0.0000000E+00  0.0000000E+00  0.0000000E+00  0.0000000E+00  0.0000000E+00  0.0000000E+00  0.5297296E-01  0.6089620E+00  0.0000000E+00  0.0000000E+00  0.0000000E+00  0.0000000E+00  0.2387237E+00  0.1189410E+01  0.0000000E+00  0.0000000E+00  0.4498582E+00  0.1334945E+01  0.0000000E+00  0.0000000E+00  0.0000000E+00  0.0000000E+00  0.0000000E+00  0.0000000E+00  0.0000000E+00  0.0000000E+00  0.0000000E+00  0.0000000E+00  0.0000000E+00  0.0000000E+00  0.0000000E+00  0.0000000E+00  0.0000000E+00  0.0000000E+00  0.0000000E+00  0.0000000E+00  0.3056122E-02  0.2076146E+00  0.2613797E-02  0.1775624E+00  0.6098798E-02  0.2711934E+00  0.2395953E+00  0.1224063E+01  0.0000000E+00  0.0000000E+00  0.9493821E+00  0.1925770E+01  0.1681541E+00  0.1000907E+01  0.0000000E+00  0.0000000E+00  0.1219765E-01  0.3834284E+00  0.2382901E+00  0.1188474E+01  0.2700871E-01  0.5702116E+00  0.2957877E+00  0.1314698E+01  0.6098796E-01  0.8556523E+00  0.0000000E+00  0.0000000E+00  0.3441487E-01  0.4543432E+00  0.0000000E+00  0.0000000E+00  0.0000000E+00  0.0000000E+00  0.0000000E+00  0.0000000E+00  0.0000000E+00  0.0000000E+00  0.0000000E+00  0.0000000E+00  0.0000000E+00  0.0000000E+00  0.0000000E+00  0.0000000E+00  0.0000000E+00  0.0000000E+00  0.0000000E+00  0.0000000E+00  0.0000000E+00  0.0000000E+00  0.0000000E+00  0.0000000E+00  0.0000000E+00  0.0000000E+00  0.0000000E+00  0.0000000E+00  0.0000000E+00  0.0000000E+00  0.0000000E+00  0.0000000E+00  0.0000000E+00  0.0000000E+00  0.0000000E+00  0.0000000E+00  0.0000000E+00  0.0000000E+00  0.0000000E+00  0.0000000E+00  0.0000000E+00  0.0000000E+00  0.0000000E+00  0.0000000E+00  0.0000000E+00  0.0000000E+00  0.0000000E+00  0.0000000E+00  0.0000000E+00  0.0000000E+00  0.0000000E+00  0.0000000E+00  0.0000000E+00  0.0000000E+00  0.0000000E+00  0.0000000E+00  0.3800334E-01  0.6250584E+00  0.0000000E+00  0.0000000E+00
  0.2099998E+01  0.0000000E+00  0.0000000E+00  0.0000000E+00  0.0000000E+00  0.0000000E+00  0.0000000E+00  0.0000000E+00  0.0000000E+00  0.0000000E+00  0.0000000E+00  0.5245946E-01  0.8463401E+00  0.0000000E+00  0.0000000E+00  0.0000000E+00  0.0000000E+00  0.1608431E+00  0.1060173E+01  0.0000000E+00  0.0000000E+00  0.0000000E+00  0.0000000E+00  0.2802052E+00  0.1281934E+01  0.0000000E+00  0.0000000E+00  0.1935767E+00  0.8633839E+00  0.0000000E+00  0.0000000E+00  0.0000000E+00  0.0000000E+00  0.0000000E+00  0.0000000E+00  0.1735392E+00  0.9934312E+00  0.0000000E+00  0.0000000E+00  0.0000000E+00  0.0000000E+00  0.0000000E+00  0.0000000E+00  0.0000000E+00  0.0000000E+00  0.0000000E+00  0.0000000E+00  0.0000000E+00  0.0000000E+00  0.0000000E+00  0.0000000E+00  0.0000000E+00  0.0000000E+00  0.0000000E+00  0.0000000E+00  0.0000000E+00  0.0000000E+00  0.2818961E+00  0.1795890E+01  0.0000000E+00  0.0000000E+00  0.8911373E+00  0.2607061E+01  0.0000000E+00  0.0000000E+00  0.0000000E+00  0.0000000E+00  0.0000000E+00  0.0000000E+00  0.0000000E+00  0.0000000E+00  0.0000000E+00  0.0000000E+00  0.0000000E+00  0.0000000E+00  0.0000000E+00  0.0000000E+00  0.0000000E+00  0.0000000E+00  0.0000000E+00  0.0000000E+00  0.0000000E+00  0.0000000E+00  0.4998512E-01  0.5831564E+00  0.0000000E+00  0.0000000E+00  0.0000000E+00  0.0000000E+00  0.2594620E+00  0.1232018E+01  0.0000000E+00  0.0000000E+00  0.4142395E+00  0.1258500E+01  0.0000000E+00  0.0000000E+00  0.0000000E+00  0.0000000E+00  0.0000000E+00  0.0000000E+00  0.0000000E+00  0.0000000E+00  0.0000000E+00  0.0000000E+00  0.0000000E+00  0.0000000E+00  0.0000000E+00  0.0000000E+00  0.0000000E+00  0.0000000E+00  0.0000000E+00  0.0000000E+00  0.2969426E-02  0.2017255E+00  0.2539677E-02  0.1725309E+00  0.3386167E-02  0.1992088E+00  0.2383046E+00  0.1180965E+01  0.0000000E+00  0.0000000E+00  0.9199082E+00  0.1863876E+01  0.1646530E+00  0.9787008E+00  0.0000000E+00  0.0000000E+00  0.1608430E-01  0.4339316E+00  0.2387259E+00  0.1179906E+01  0.4655978E-01  0.7373258E+00  0.2658108E+00  0.1253760E+01  0.8804119E-01  0.1012111E+01  0.8465469E-03  0.9961461E-01  0.3470837E-01  0.4497060E+00  0.0000000E+00  0.0000000E+00  0.0000000E+00  0.0000000E+00  0.0000000E+00  0.0000000E+00  0.0000000E+00  0.0000000E+00  0.0000000E+00  0.0000000E+00  0.0000000E+00  0.0000000E+00  0.0000000E+00  0.0000000E+00  0.0000000E+00  0.0000000E+00  0.0000000E+00  0.0000000E+00  0.0000000E+00  0.0000000E+00  0.0000000E+00  0.0000000E+00  0.0000000E+00  0.0000000E+00  0.0000000E+00  0.0000000E+00  0.0000000E+00  0.0000000E+00  0.0000000E+00  0.0000000E+00  0.0000000E+00  0.0000000E+00  0.0000000E+00  0.0000000E+00  0.0000000E+00  0.0000000E+00  0.0000000E+00  0.0000000E+00  0.0000000E+00  0.0000000E+00  0.0000000E+00  0.0000000E+00  0.0000000E+00  0.0000000E+00  0.0000000E+00  0.0000000E+00  0.0000000E+00  0.0000000E+00  0.1448032E-02  0.1703959E+00  0.0000000E+00  0.0000000E+00  0.0000000E+00  0.0000000E+00  0.4199277E-01  0.6475056E+00  0.0000000E+00  0.0000000E+00
  0.2129998E+01  0.0000000E+00  0.0000000E+00  0.0000000E+00  0.0000000E+00  0.0000000E+00  0.0000000E+00  0.0000000E+00  0.0000000E+00  0.0000000E+00  0.0000000E+00  0.4810585E-01  0.7991389E+00  0.0000000E+00  0.0000000E+00  0.0000000E+00  0.0000000E+00  0.1688534E+00  0.1065266E+01  0.0000000E+00  0.0000000E+00  0.0000000E+00  0.0000000E+00  0.3081622E+00  0.1313962E+01  0.0000000E+00  0.0000000E+00  0.2169630E+00  0.9001921E+00  0.0000000E+00  0.0000000E+00  0.0000000E+00  0.0000000E+00  0.0000000E+00  0.0000000E+00  0.2110639E+00  0.1082535E+01  0.0000000E+00  0.0000000E+00  0.0000000E+00  0.0000000E+00  0.0000000E+00  0.0000000E+00  0.0000000E+00  0.0000000E+00  0.0000000E+00  0.0000000E+00  0.0000000E+00  0.0000000E+00  0.0000000E+00  0.0000000E+00  0.0000000E+00  0.0000000E+00  0.0000000E+00  0.0000000E+00  0.0000000E+00  0.0000000E+00  0.2361620E+00  0.1623340E+01  0.0000000E+00  0.0000000E+00  0.7416775E+00  0.2357834E+01  0.0000000E+00  0.0000000E+00  0.0000000E+00  0.0000000E+00  0.0000000E+00  0.0000000E+00  0.0000000E+00  0.0000000E+00  0.0000000E+00  0.0000000E+00  0.0000000E+00  0.0000000E+00  0.0000000E+00  0.0000000E+00  0.0000000E+00  0.0000000E+00  0.0000000E+00  0.0000000E+00  0.0000000E+00  0.0000000E+00  0.4137074E-01  0.5233466E+00  0.0000000E+00  0.0000000E+00  0.0000000E+00  0.0000000E+00  0.2760741E+00  0.1236724E+01  0.0000000E+00  0.0000000E+00  0.3938774E+00  0.1215055E+01  0.0000000E+00  0.0000000E+00  0.0000000E+00  0.0000000E+00  0.0000000E+00  0.0000000E+00  0.0000000E+00  0.0000000E+00  0.0000000E+00  0.0000000E+00  0.0000000E+00  0.0000000E+00  0.0000000E+00  0.0000000E+00  0.0000000E+00  0.0000000E+00  0.0000000E+00  0.0000000E+00  0.4810579E-02  0.2531190E+00  0.4937258E-02  0.2371404E+00  0.1645733E-01  0.4327339E+00  0.2530331E+00  0.1195574E+01  0.1645746E-02  0.1369320E+00  0.8928092E+00  0.1832700E+01  0.1674538E+00  0.9767797E+00  0.0000000E+00  0.0000000E+00  0.2304013E-01  0.5118663E+00  0.2476860E+00  0.1183911E+01  0.4032054E-01  0.6766287E+00  0.2563233E+00  0.1194816E+01  0.1127312E+00  0.1127774E+01  0.8228652E-02  0.3061018E+00  0.5019460E-01  0.5324133E+00  0.0000000E+00  0.0000000E+00  0.0000000E+00  0.0000000E+00  0.0000000E+00  0.0000000E+00  0.0000000E+00  0.0000000E+00  0.0000000E+00  0.0000000E+00  0.0000000E+00  0.0000000E+00  0.0000000E+00  0.0000000E+00  0.0000000E+00  0.0000000E+00  0.0000000E+00  0.0000000E+00  0.0000000E+00  0.0000000E+00  0.0000000E+00  0.0000000E+00  0.0000000E+00  0.0000000E+00  0.0000000E+00  0.0000000E+00  0.0000000E+00  0.0000000E+00  0.0000000E+00  0.0000000E+00  0.0000000E+00  0.0000000E+00  0.0000000E+00  0.0000000E+00  0.0000000E+00  0.0000000E+00  0.0000000E+00  0.0000000E+00  0.0000000E+00  0.0000000E+00  0.0000000E+00  0.0000000E+00  0.0000000E+00  0.0000000E+00  0.0000000E+00  0.0000000E+00  0.0000000E+00  0.0000000E+00  0.4222630E-02  0.2868584E+00  0.0000000E+00  0.0000000E+00  0.0000000E+00  0.0000000E+00  0.3800347E-01  0.6073963E+00  0.0000000E+00  0.0000000E+00
  0.2159998E+01  0.0000000E+00  0.0000000E+00  0.0000000E+00  0.0000000E+00  0.0000000E+00  0.0000000E+00  0.0000000E+00  0.0000000E+00  0.0000000E+00  0.0000000E+00  0.8420201E-01  0.1041062E+01  0.0000000E+00  0.0000000E+00  0.0000000E+00  0.0000000E+00  0.1903916E+00  0.1105127E+01  0.0000000E+00  0.0000000E+00  0.0000000E+00  0.0000000E+00  0.3100634E+00  0.1312935E+01  0.0000000E+00  0.0000000E+00  0.2267185E+00  0.9235802E+00  0.4000840E-03  0.4707898E-01  0.0000000E+00  0.0000000E+00  0.0000000E+00  0.0000000E+00  0.2520530E+00  0.1158338E+01  0.0000000E+00  0.0000000E+00  0.4000840E-03  0.4707938E-01  0.0000000E+00  0.0000000E+00  0.0000000E+00  0.0000000E+00  0.8001736E-03  0.6657705E-01  0.0000000E+00  0.0000000E+00  0.0000000E+00  0.0000000E+00  0.0000000E+00  0.0000000E+00  0.0000000E+00  0.0000000E+00  0.0000000E+00  0.0000000E+00  0.3000638E+00  0.1798557E+01  0.0000000E+00  0.0000000E+00  0.6209358E+00  0.2102884E+01  0.0000000E+00  0.0000000E+00  0.0000000E+00  0.0000000E+00  0.0000000E+00  0.0000000E+00  0.0000000E+00  0.0000000E+00  0.0000000E+00  0.0000000E+00  0.0000000E+00  0.0000000E+00  0.0000000E+00  0.0000000E+00  0.0000000E+00  0.0000000E+00  0.0000000E+00  0.0000000E+00  0.0000000E+00  0.0000000E+00  0.6595781E-01  0.6503298E+00  0.0000000E+00  0.0000000E+00  0.0000000E+00  0.0000000E+00  0.2964611E+00  0.1276722E+01  0.0000000E+00  0.0000000E+00  0.3664714E+00  0.1153915E+01  0.0000000E+00  0.0000000E+00  0.0000000E+00  0.0000000E+00  0.0000000E+00  0.0000000E+00  0.0000000E+00  0.0000000E+00  0.0000000E+00  0.0000000E+00  0.0000000E+00  0.0000000E+00  0.0000000E+00  0.0000000E+00  0.0000000E+00  0.0000000E+00  0.0000000E+00  0.0000000E+00  0.2806711E-02  0.1906728E+00  0.8001610E-02  0.2976563E+00  0.2880617E-01  0.5642345E+00  0.3068620E+00  0.1305176E+01  0.3200671E-02  0.1882958E+00  0.8839206E+00  0.1795086E+01  0.1600306E+00  0.9350579E+00  0.8001658E-03  0.9415817E-01  0.5041053E-01  0.7456823E+00  0.2432488E+00  0.1154598E+01  0.4721033E-01  0.7217312E+00  0.2772629E+00  0.1226103E+01  0.9201984E-01  0.1005567E+01  0.1200226E-01  0.3644899E+00  0.5281081E-01  0.5383328E+00  0.0000000E+00  0.0000000E+00  0.0000000E+00  0.0000000E+00  0.0000000E+00  0.0000000E+00  0.0000000E+00  0.0000000E+00  0.0000000E+00  0.0000000E+00  0.0000000E+00  0.0000000E+00  0.0000000E+00  0.0000000E+00  0.0000000E+00  0.0000000E+00  0.0000000E+00  0.0000000E+00  0.0000000E+00  0.0000000E+00  0.0000000E+00  0.0000000E+00  0.0000000E+00  0.0000000E+00  0.0000000E+00  0.0000000E+00  0.0000000E+00  0.0000000E+00  0.0000000E+00  0.0000000E+00  0.0000000E+00  0.0000000E+00  0.0000000E+00  0.0000000E+00  0.0000000E+00  0.0000000E+00  0.0000000E+00  0.0000000E+00  0.0000000E+00  0.0000000E+00  0.0000000E+00  0.0000000E+00  0.0000000E+00  0.0000000E+00  0.0000000E+00  0.0000000E+00  0.0000000E+00  0.0000000E+00  0.1368721E-01  0.5091500E+00  0.0000000E+00  0.0000000E+00  0.0000000E+00  0.0000000E+00  0.6912057E-01  0.8063877E+00  0.0000000E+00  0.0000000E+00
  0.2189998E+01  0.0000000E+00  0.0000000E+00  0.0000000E+00  0.0000000E+00  0.0000000E+00  0.0000000E+00  0.0000000E+00  0.0000000E+00  0.0000000E+00  0.0000000E+00  0.8009131E-01  0.1001506E+01  0.0000000E+00  0.0000000E+00  0.0000000E+00  0.0000000E+00  0.1852124E+00  0.1075068E+01  0.0000000E+00  0.0000000E+00  0.0000000E+00  0.0000000E+00  0.3421023E+00  0.1359582E+01  0.0000000E+00  0.0000000E+00  0.2231385E+00  0.8936385E+00  0.2335163E-02  0.1121599E+00  0.0000000E+00  0.0000000E+00  0.0000000E+00  0.0000000E+00  0.2522003E+00  0.1151109E+01  0.0000000E+00  0.0000000E+00  0.0000000E+00  0.0000000E+00  0.0000000E+00  0.0000000E+00  0.0000000E+00  0.0000000E+00  0.1556801E-02  0.9158823E-01  0.0000000E+00  0.0000000E+00  0.0000000E+00  0.0000000E+00  0.0000000E+00  0.0000000E+00  0.0000000E+00  0.0000000E+00  0.0000000E+00  0.0000000E+00  0.2374128E+00  0.1582003E+01  0.0000000E+00  0.0000000E+00  0.5427988E+00  0.1945495E+01  0.0000000E+00  0.0000000E+00  0.0000000E+00  0.0000000E+00  0.0000000E+00  0.0000000E+00  0.0000000E+00  0.0000000E+00  0.0000000E+00  0.0000000E+00  0.0000000E+00  0.0000000E+00  0.0000000E+00  0.0000000E+00  0.0000000E+00  0.0000000E+00  0.0000000E+00  0.0000000E+00  0.0000000E+00  0.0000000E+00  0.4914755E-01  0.5543373E+00  0.0000000E+00  0.0000000E+00  0.0000000E+00  0.0000000E+00  0.2918969E+00  0.1238625E+01  0.0000000E+00  0.0000000E+00  0.3251119E+00  0.1084504E+01  0.0000000E+00  0.0000000E+00  0.0000000E+00  0.0000000E+00  0.0000000E+00  0.0000000E+00  0.0000000E+00  0.0000000E+00  0.0000000E+00  0.0000000E+00  0.0000000E+00  0.0000000E+00  0.0000000E+00  0.0000000E+00  0.0000000E+00  0.0000000E+00  0.0000000E+00  0.0000000E+00  0.4550576E-02  0.2394428E+00  0.1401120E-01  0.3883756E+00  0.5293085E-01  0.7534934E+00  0.2961749E+00  0.1263625E+01  0.3113578E-02  0.1831726E+00  0.8640169E+00  0.1736179E+01  0.1716344E+00  0.9551726E+00  0.2335172E-02  0.1586386E+00  0.5682269E-01  0.7805604E+00  0.2370216E+00  0.1122125E+01  0.5059570E-01  0.7367646E+00  0.2592088E+00  0.1178424E+01  0.1190966E+00  0.1126763E+01  0.1945969E-01  0.4575819E+00  0.6616343E-01  0.5934767E+00  0.0000000E+00  0.0000000E+00  0.0000000E+00  0.0000000E+00  0.0000000E+00  0.0000000E+00  0.0000000E+00  0.0000000E+00  0.0000000E+00  0.0000000E+00  0.0000000E+00  0.0000000E+00  0.0000000E+00  0.0000000E+00  0.0000000E+00  0.0000000E+00  0.0000000E+00  0.0000000E+00  0.0000000E+00  0.0000000E+00  0.0000000E+00  0.0000000E+00  0.0000000E+00  0.0000000E+00  0.0000000E+00  0.0000000E+00  0.0000000E+00  0.0000000E+00  0.0000000E+00  0.0000000E+00  0.0000000E+00  0.0000000E+00  0.0000000E+00  0.0000000E+00  0.0000000E+00  0.0000000E+00  0.0000000E+00  0.0000000E+00  0.0000000E+00  0.0000000E+00  0.0000000E+00  0.0000000E+00  0.0000000E+00  0.0000000E+00  0.0000000E+00  0.0000000E+00  0.0000000E+00  0.0000000E+00  0.1597737E-01  0.5425329E+00  0.0000000E+00  0.0000000E+00  0.0000000E+00  0.0000000E+00  0.5725276E-01  0.7242460E+00  0.0000000E+00  0.0000000E+00
  0.2219998E+01  0.0000000E+00  0.0000000E+00  0.0000000E+00  0.0000000E+00  0.0000000E+00  0.0000000E+00  0.0000000E+00  0.0000000E+00  0.0000000E+00  0.0000000E+00  0.1284245E+00  0.1248467E+01  0.0000000E+00  0.0000000E+00  0.0000000E+00  0.0000000E+00  0.1842247E+00  0.1064800E+01  0.0000000E+00  0.0000000E+00  0.0000000E+00  0.0000000E+00  0.3545100E+00  0.1355344E+01  0.0000000E+00  0.0000000E+00  0.2732023E+00  0.9653023E+00  0.3787498E-02  0.1408925E+00  0.0000000E+00  0.0000000E+00  0.0000000E+00  0.0000000E+00  0.2867112E+00  0.1208907E+01  0.0000000E+00  0.0000000E+00  0.1514998E-02  0.8912788E-01  0.2272529E-02  0.1543806E+00  0.0000000E+00  0.0000000E+00  0.6817519E-02  0.1889748E+00  0.0000000E+00  0.0000000E+00  0.0000000E+00  0.0000000E+00  0.0000000E+00  0.0000000E+00  0.0000000E+00  0.0000000E+00  0.0000000E+00  0.0000000E+00  0.2567930E+00  0.1621049E+01  0.0000000E+00  0.0000000E+00  0.4671198E+00  0.1774068E+01  0.0000000E+00  0.0000000E+00  0.0000000E+00  0.0000000E+00  0.0000000E+00  0.0000000E+00  0.0000000E+00  0.0000000E+00  0.0000000E+00  0.0000000E+00  0.0000000E+00  0.0000000E+00  0.0000000E+00  0.0000000E+00  0.0000000E+00  0.0000000E+00  0.0000000E+00  0.0000000E+00  0.0000000E+00  0.0000000E+00  0.6598396E-01  0.6326885E+00  0.0000000E+00  0.0000000E+00  0.0000000E+00  0.0000000E+00  0.3374663E+00  0.1315915E+01  0.0000000E+00  0.0000000E+00  0.3360756E+00  0.1087286E+01  0.0000000E+00  0.0000000E+00  0.0000000E+00  0.0000000E+00  0.0000000E+00  0.0000000E+00  0.1893746E-02  0.9964241E-01  0.0000000E+00  0.0000000E+00  0.0000000E+00  0.0000000E+00  0.0000000E+00  0.0000000E+00  0.0000000E+00  0.0000000E+00  0.0000000E+00  0.0000000E+00  0.3542772E-02  0.2084206E+00  0.2196761E-01  0.4795355E+00  0.6741775E-01  0.8382452E+00  0.3056541E+00  0.1268508E+01  0.3787498E-02  0.1992897E+00  0.8218902E+00  0.1678734E+01  0.1628627E+00  0.9141297E+00  0.1439244E-01  0.3882883E+00  0.6893234E-01  0.8475487E+00  0.1988440E+00  0.1011567E+01  0.6287388E-01  0.8096751E+00  0.2492197E+00  0.1135210E+01  0.1234729E+00  0.1131347E+01  0.2196761E-01  0.4795298E+00  0.6438715E-01  0.5775493E+00  0.0000000E+00  0.0000000E+00  0.0000000E+00  0.0000000E+00  0.0000000E+00  0.0000000E+00  0.0000000E+00  0.0000000E+00  0.0000000E+00  0.0000000E+00  0.0000000E+00  0.0000000E+00  0.0000000E+00  0.0000000E+00  0.0000000E+00  0.0000000E+00  0.0000000E+00  0.0000000E+00  0.0000000E+00  0.0000000E+00  0.0000000E+00  0.0000000E+00  0.0000000E+00  0.0000000E+00  0.0000000E+00  0.0000000E+00  0.0000000E+00  0.0000000E+00  0.0000000E+00  0.0000000E+00  0.0000000E+00  0.0000000E+00  0.0000000E+00  0.0000000E+00  0.0000000E+00  0.0000000E+00  0.0000000E+00  0.0000000E+00  0.0000000E+00  0.0000000E+00  0.0000000E+00  0.0000000E+00  0.6478659E-03  0.7623582E-01  0.0000000E+00  0.0000000E+00  0.0000000E+00  0.0000000E+00  0.3368895E-01  0.7767559E+00  0.0000000E+00  0.0000000E+00  0.0000000E+00  0.0000000E+00  0.5636422E-01  0.7088708E+00  0.0000000E+00  0.0000000E+00
  0.2249998E+01  0.0000000E+00  0.0000000E+00  0.0000000E+00  0.0000000E+00  0.0000000E+00  0.0000000E+00  0.0000000E+00  0.0000000E+00  0.0000000E+00  0.0000000E+00  0.1345086E+00  0.1268292E+01  0.0000000E+00  0.0000000E+00  0.4311186E-03  0.5073141E-01  0.1957260E+00  0.1079917E+01  0.0000000E+00  0.0000000E+00  0.0000000E+00  0.0000000E+00  0.3687170E+00  0.1370599E+01  0.0000000E+00  0.0000000E+00  0.2519555E+00  0.9216493E+00  0.8111868E-02  0.2033552E+00  0.0000000E+00  0.0000000E+00  0.0000000E+00  0.0000000E+00  0.3274177E+00  0.1270307E+01  0.0000000E+00  0.0000000E+00  0.3687168E-03  0.4338805E-01  0.7374428E-03  0.8677670E-01  0.0000000E+00  0.0000000E+00  0.1290557E-01  0.2563733E+00  0.0000000E+00  0.0000000E+00  0.0000000E+00  0.0000000E+00  0.0000000E+00  0.0000000E+00  0.0000000E+00  0.0000000E+00  0.0000000E+00  0.0000000E+00  0.2883352E+00  0.1700414E+01  0.0000000E+00  0.0000000E+00  0.4159127E+00  0.1665082E+01  0.0000000E+00  0.0000000E+00  0.0000000E+00  0.0000000E+00  0.0000000E+00  0.0000000E+00  0.0000000E+00  0.0000000E+00  0.0000000E+00  0.0000000E+00  0.0000000E+00  0.0000000E+00  0.0000000E+00  0.0000000E+00  0.0000000E+00  0.0000000E+00  0.0000000E+00  0.0000000E+00  0.0000000E+00  0.0000000E+00  0.7070346E-01  0.6458338E+00  0.0000000E+00  0.0000000E+00  0.0000000E+00  0.0000000E+00  0.3443806E+00  0.1305287E+01  0.0000000E+00  0.0000000E+00  0.3232464E+00  0.1046220E+01  0.0000000E+00  0.0000000E+00  0.0000000E+00  0.0000000E+00  0.0000000E+00  0.0000000E+00  0.4055883E-02  0.1438512E+00  0.0000000E+00  0.0000000E+00  0.0000000E+00  0.0000000E+00  0.0000000E+00  0.0000000E+00  0.0000000E+00  0.0000000E+00  0.0000000E+00  0.0000000E+00  0.6035592E-02  0.2683855E+00  0.2433548E-01  0.4979175E+00  0.8406726E-01  0.9227232E+00  0.3440147E+00  0.1316196E+01  0.1179898E-01  0.3469140E+00  0.8578805E+00  0.1705566E+01  0.1858350E+00  0.9640591E+00  0.2212299E-01  0.4747954E+00  0.1054546E+00  0.1039607E+01  0.2208564E+00  0.1051325E+01  0.5899388E-01  0.7739221E+00  0.2617866E+00  0.1136105E+01  0.1246258E+00  0.1121235E+01  0.3023464E-01  0.5548325E+00  0.8738640E-01  0.6622387E+00  0.0000000E+00  0.0000000E+00  0.0000000E+00  0.0000000E+00  0.0000000E+00  0.0000000E+00  0.0000000E+00  0.0000000E+00  0.0000000E+00  0.0000000E+00  0.0000000E+00  0.0000000E+00  0.0000000E+00  0.0000000E+00  0.0000000E+00  0.0000000E+00  0.0000000E+00  0.0000000E+00  0.0000000E+00  0.0000000E+00  0.0000000E+00  0.0000000E+00  0.0000000E+00  0.0000000E+00  0.0000000E+00  0.0000000E+00  0.0000000E+00  0.0000000E+00  0.0000000E+00  0.0000000E+00  0.0000000E+00  0.0000000E+00  0.0000000E+00  0.0000000E+00  0.0000000E+00  0.0000000E+00  0.0000000E+00  0.0000000E+00  0.0000000E+00  0.0000000E+00  0.0000000E+00  0.0000000E+00  0.1892113E-02  0.1285370E+00  0.0000000E+00  0.0000000E+00  0.0000000E+00  0.0000000E+00  0.6180823E-01  0.1037228E+01  0.0000000E+00  0.0000000E+00  0.0000000E+00  0.0000000E+00  0.5108678E-01  0.6660189E+00  0.0000000E+00  0.0000000E+00
  0.2279998E+01  0.0000000E+00  0.0000000E+00  0.0000000E+00  0.0000000E+00  0.0000000E+00  0.0000000E+00  0.0000000E+00  0.0000000E+00  0.0000000E+00  0.0000000E+00  0.1477867E+00  0.1309971E+01  0.8397144E-03  0.9881132E-01  0.8396949E-03  0.6986453E-01  0.2300779E+00  0.1171610E+01  0.0000000E+00  0.0000000E+00  0.2154484E-02  0.1463630E+00  0.3738023E+00  0.1353998E+01  0.0000000E+00  0.0000000E+00  0.2836707E+00  0.9584580E+00  0.1867209E-01  0.3041331E+00  0.0000000E+00  0.0000000E+00  0.0000000E+00  0.0000000E+00  0.3091637E+00  0.1230074E+01  0.0000000E+00  0.0000000E+00  0.2872636E-02  0.1194847E+00  0.1436333E-02  0.1195099E+00  0.0000000E+00  0.0000000E+00  0.3052177E-01  0.3929496E+00  0.0000000E+00  0.0000000E+00  0.0000000E+00  0.0000000E+00  0.0000000E+00  0.0000000E+00  0.0000000E+00  0.0000000E+00  0.0000000E+00  0.0000000E+00  0.3023482E+00  0.1719961E+01  0.0000000E+00  0.0000000E+00  0.4265858E+00  0.1661530E+01  0.0000000E+00  0.0000000E+00  0.0000000E+00  0.0000000E+00  0.0000000E+00  0.0000000E+00  0.0000000E+00  0.0000000E+00  0.0000000E+00  0.0000000E+00  0.0000000E+00  0.0000000E+00  0.0000000E+00  0.0000000E+00  0.0000000E+00  0.0000000E+00  0.0000000E+00  0.0000000E+00  0.0000000E+00  0.0000000E+00  0.6003824E-01  0.5877661E+00  0.0000000E+00  0.0000000E+00  0.0000000E+00  0.0000000E+00  0.3720113E+00  0.1343281E+01  0.0000000E+00  0.0000000E+00  0.3004271E+00  0.1012233E+01  0.0000000E+00  0.0000000E+00  0.0000000E+00  0.0000000E+00  0.0000000E+00  0.0000000E+00  0.8258801E-02  0.2024834E+00  0.0000000E+00  0.0000000E+00  0.0000000E+00  0.0000000E+00  0.0000000E+00  0.0000000E+00  0.0000000E+00  0.0000000E+00  0.0000000E+00  0.0000000E+00  0.5877827E-02  0.2613645E+00  0.2082668E-01  0.4546280E+00  0.1414781E+00  0.1177724E+01  0.3777501E+00  0.1388739E+01  0.1723563E-01  0.4136584E+00  0.8716075E+00  0.1699492E+01  0.1763068E+00  0.9273168E+00  0.3231725E-01  0.5659925E+00  0.1307044E+00  0.1132636E+01  0.2211950E+00  0.1039076E+01  0.7756124E-01  0.8748360E+00  0.2330417E+00  0.1062679E+01  0.1572781E+00  0.1240746E+01  0.4955266E-01  0.7002453E+00  0.9659112E-01  0.6862743E+00  0.0000000E+00  0.0000000E+00  0.0000000E+00  0.0000000E+00  0.0000000E+00  0.0000000E+00  0.0000000E+00  0.0000000E+00  0.0000000E+00  0.0000000E+00  0.0000000E+00  0.0000000E+00  0.0000000E+00  0.0000000E+00  0.0000000E+00  0.0000000E+00  0.0000000E+00  0.0000000E+00  0.0000000E+00  0.0000000E+00  0.0000000E+00  0.0000000E+00  0.0000000E+00  0.0000000E+00  0.0000000E+00  0.0000000E+00  0.0000000E+00  0.0000000E+00  0.0000000E+00  0.0000000E+00  0.0000000E+00  0.0000000E+00  0.0000000E+00  0.0000000E+00  0.0000000E+00  0.0000000E+00  0.0000000E+00  0.0000000E+00  0.0000000E+00  0.0000000E+00  0.0000000E+00  0.0000000E+00  0.4299544E-02  0.1911846E+00  0.0000000E+00  0.0000000E+00  0.0000000E+00  0.0000000E+00  0.1203847E+00  0.1425948E+01  0.0000000E+00  0.0000000E+00  0.0000000E+00  0.0000000E+00  0.5957908E-01  0.7093719E+00  0.0000000E+00  0.0000000E+00
  0.2309998E+01  0.0000000E+00  0.0000000E+00  0.0000000E+00  0.0000000E+00  0.0000000E+00  0.0000000E+00  0.0000000E+00  0.0000000E+00  0.0000000E+00  0.0000000E+00  0.1636053E+00  0.1351475E+01  0.4090162E-02  0.2152104E+00  0.3272091E-02  0.1360980E+00  0.2155497E+00  0.1098572E+01  0.0000000E+00  0.0000000E+00  0.1399281E-02  0.1164244E+00  0.3805984E+00  0.1363139E+01  0.0000000E+00  0.0000000E+00  0.2908112E+00  0.9604009E+00  0.3638057E-01  0.4182224E+00  0.0000000E+00  0.0000000E+00  0.0000000E+00  0.0000000E+00  0.3099314E+00  0.1199707E+01  0.0000000E+00  0.0000000E+00  0.3148298E-02  0.1234540E+00  0.2098858E-02  0.1425817E+00  0.0000000E+00  0.0000000E+00  0.4267709E-01  0.4526761E+00  0.0000000E+00  0.0000000E+00  0.0000000E+00  0.0000000E+00  0.0000000E+00  0.0000000E+00  0.0000000E+00  0.0000000E+00  0.0000000E+00  0.0000000E+00  0.3358226E+00  0.1783722E+01  0.0000000E+00  0.0000000E+00  0.3768640E+00  0.1551305E+01  0.0000000E+00  0.0000000E+00  0.0000000E+00  0.0000000E+00  0.0000000E+00  0.0000000E+00  0.1399264E-02  0.1164244E+00  0.0000000E+00  0.0000000E+00  0.0000000E+00  0.0000000E+00  0.0000000E+00  0.0000000E+00  0.0000000E+00  0.0000000E+00  0.0000000E+00  0.0000000E+00  0.0000000E+00  0.0000000E+00  0.5603453E-01  0.5605740E+00  0.0000000E+00  0.0000000E+00  0.0000000E+00  0.0000000E+00  0.3610053E+00  0.1315402E+01  0.0000000E+00  0.0000000E+00  0.3052706E+00  0.9914882E+00  0.0000000E+00  0.0000000E+00  0.0000000E+00  0.0000000E+00  0.0000000E+00  0.0000000E+00  0.1329281E-01  0.2534111E+00  0.0000000E+00  0.0000000E+00  0.0000000E+00  0.0000000E+00  0.0000000E+00  0.0000000E+00  0.0000000E+00  0.0000000E+00  0.0000000E+00  0.0000000E+00  0.1145233E-01  0.3600016E+00  0.2868502E-01  0.5263873E+00  0.1399295E+00  0.1155852E+01  0.3903902E+00  0.1366604E+01  0.2798505E-01  0.5199492E+00  0.8229974E+00  0.1634625E+01  0.1752592E+00  0.9212719E+00  0.4477591E-01  0.6571142E+00  0.1364252E+00  0.1147437E+01  0.2361259E+00  0.1059255E+01  0.9444900E-01  0.9519196E+00  0.2357774E+00  0.1055329E+01  0.1693117E+00  0.1280077E+01  0.4547611E-01  0.6622045E+00  0.1007458E+00  0.6961770E+00  0.0000000E+00  0.0000000E+00  0.0000000E+00  0.0000000E+00  0.0000000E+00  0.0000000E+00  0.0000000E+00  0.0000000E+00  0.0000000E+00  0.0000000E+00  0.0000000E+00  0.0000000E+00  0.0000000E+00  0.0000000E+00  0.0000000E+00  0.0000000E+00  0.0000000E+00  0.0000000E+00  0.0000000E+00  0.0000000E+00  0.0000000E+00  0.0000000E+00  0.0000000E+00  0.0000000E+00  0.0000000E+00  0.0000000E+00  0.0000000E+00  0.0000000E+00  0.0000000E+00  0.0000000E+00  0.0000000E+00  0.0000000E+00  0.0000000E+00  0.0000000E+00  0.0000000E+00  0.0000000E+00  0.0000000E+00  0.0000000E+00  0.0000000E+00  0.0000000E+00  0.0000000E+00  0.0000000E+00  0.1256578E-01  0.3224324E+00  0.0000000E+00  0.0000000E+00  0.0000000E+00  0.0000000E+00  0.1376216E+00  0.1503902E+01  0.0000000E+00  0.0000000E+00  0.0000000E+00  0.0000000E+00  0.5086050E-01  0.6471897E+00  0.0000000E+00  0.0000000E+00
  0.2339998E+01  0.0000000E+00  0.0000000E+00  0.0000000E+00  0.0000000E+00  0.0000000E+00  0.0000000E+00  0.0000000E+00  0.0000000E+00  0.0000000E+00  0.0000000E+00  0.1650187E+00  0.1346177E+01  0.1036339E-01  0.3380791E+00  0.3587347E-02  0.1406711E+00  0.1953101E+00  0.1038997E+01  0.0000000E+00  0.0000000E+00  0.3408999E-02  0.1793745E+00  0.3957875E+00  0.1382495E+01  0.0000000E+00  0.0000000E+00  0.3190844E+00  0.9969690E+00  0.5181713E-01  0.4983622E+00  0.0000000E+00  0.0000000E+00  0.0000000E+00  0.0000000E+00  0.3429490E+00  0.1252595E+01  0.0000000E+00  0.0000000E+00  0.7499729E-02  0.1880114E+00  0.6818041E-02  0.2536264E+00  0.0000000E+00  0.0000000E+00  0.6306688E-01  0.5478920E+00  0.0000000E+00  0.0000000E+00  0.0000000E+00  0.0000000E+00  0.0000000E+00  0.0000000E+00  0.0000000E+00  0.0000000E+00  0.0000000E+00  0.0000000E+00  0.3299907E+00  0.1741374E+01  0.0000000E+00  0.0000000E+00  0.3658987E+00  0.1497817E+01  0.0000000E+00  0.0000000E+00  0.0000000E+00  0.0000000E+00  0.0000000E+00  0.0000000E+00  0.2045424E-02  0.1389516E+00  0.0000000E+00  0.0000000E+00  0.0000000E+00  0.0000000E+00  0.0000000E+00  0.0000000E+00  0.0000000E+00  0.0000000E+00  0.0000000E+00  0.0000000E+00  0.0000000E+00  0.0000000E+00  0.5620198E-01  0.5541252E+00  0.0000000E+00  0.0000000E+00  0.0000000E+00  0.0000000E+00  0.3801065E+00  0.1325165E+01  0.0000000E+00  0.0000000E+00  0.3022662E+00  0.9856517E+00  0.0000000E+00  0.0000000E+00  0.0000000E+00  0.0000000E+00  0.0000000E+00  0.0000000E+00  0.1738578E-01  0.2859605E+00  0.0000000E+00  0.0000000E+00  0.0000000E+00  0.0000000E+00  0.0000000E+00  0.0000000E+00  0.0000000E+00  0.0000000E+00  0.0000000E+00  0.0000000E+00  0.1036336E-01  0.3380753E+00  0.3954442E-01  0.6097533E+00  0.1929450E+00  0.1335839E+01  0.4520356E+00  0.1444779E+01  0.3136282E-01  0.5432538E+00  0.8281578E+00  0.1593302E+01  0.1881801E+00  0.9356586E+00  0.4977131E-01  0.6836966E+00  0.1793116E+00  0.1288722E+01  0.2335168E+00  0.1039266E+01  0.1240871E+00  0.1075248E+01  0.2318125E+00  0.1032562E+01  0.1820380E+00  0.1303317E+01  0.5795348E-01  0.7374488E+00  0.1176103E+00  0.7466376E+00  0.0000000E+00  0.0000000E+00  0.0000000E+00  0.0000000E+00  0.0000000E+00  0.0000000E+00  0.0000000E+00  0.0000000E+00  0.0000000E+00  0.0000000E+00  0.0000000E+00  0.0000000E+00  0.0000000E+00  0.0000000E+00  0.0000000E+00  0.0000000E+00  0.0000000E+00  0.0000000E+00  0.0000000E+00  0.0000000E+00  0.0000000E+00  0.0000000E+00  0.0000000E+00  0.0000000E+00  0.0000000E+00  0.0000000E+00  0.0000000E+00  0.0000000E+00  0.0000000E+00  0.0000000E+00  0.0000000E+00  0.0000000E+00  0.0000000E+00  0.0000000E+00  0.0000000E+00  0.0000000E+00  0.0000000E+00  0.0000000E+00  0.0000000E+00  0.0000000E+00  0.0000000E+00  0.0000000E+00  0.3265484E-01  0.5124630E+00  0.0000000E+00  0.0000000E+00  0.0000000E+00  0.0000000E+00  0.2040913E+00  0.1804000E+01  0.0000000E+00  0.0000000E+00  0.5831278E-03  0.6861764E-01  0.6122689E-01  0.7004792E+00  0.0000000E+00  0.0000000E+00
  0.2369998E+01  0.0000000E+00  0.0000000E+00  0.0000000E+00  0.0000000E+00  0.0000000E+00  0.0000000E+00  0.0000000E+00  0.0000000E+00  0.0000000E+00  0.0000000E+00  0.1927295E+00  0.1444678E+01  0.1554246E-01  0.4086862E+00  0.8937011E-02  0.2284486E+00  0.2028261E+00  0.1039031E+01  0.0000000E+00  0.0000000E+00  0.3323220E-02  0.1748619E+00  0.4074336E+00  0.1355528E+01  0.0000000E+00  0.0000000E+00  0.3267839E+00  0.9899761E+00  0.8142021E-01  0.6091999E+00  0.0000000E+00  0.0000000E+00  0.0000000E+00  0.0000000E+00  0.3107229E+00  0.1191244E+01  0.0000000E+00  0.0000000E+00  0.1262850E-01  0.2407413E+00  0.5317236E-02  0.2211601E+00  0.0000000E+00  0.0000000E+00  0.9138949E-01  0.6467922E+00  0.0000000E+00  0.0000000E+00  0.0000000E+00  0.0000000E+00  0.0000000E+00  0.0000000E+00  0.0000000E+00  0.0000000E+00  0.0000000E+00  0.0000000E+00  0.3841697E+00  0.1854053E+01  0.0000000E+00  0.0000000E+00  0.3385296E+00  0.1429742E+01  0.0000000E+00  0.0000000E+00  0.0000000E+00  0.0000000E+00  0.0000000E+00  0.0000000E+00  0.5981853E-02  0.2345651E+00  0.0000000E+00  0.0000000E+00  0.0000000E+00  0.0000000E+00  0.0000000E+00  0.0000000E+00  0.0000000E+00  0.0000000E+00  0.0000000E+00  0.0000000E+00  0.0000000E+00  0.0000000E+00  0.5245613E-01  0.5286871E+00  0.0000000E+00  0.0000000E+00  0.6646505E-03  0.7821177E-01  0.3698788E+00  0.1300303E+01  0.0000000E+00  0.0000000E+00  0.2922214E+00  0.9562663E+00  0.0000000E+00  0.0000000E+00  0.0000000E+00  0.0000000E+00  0.0000000E+00  0.0000000E+00  0.2392745E-01  0.3309721E+00  0.0000000E+00  0.0000000E+00  0.0000000E+00  0.0000000E+00  0.0000000E+00  0.0000000E+00  0.0000000E+00  0.0000000E+00  0.0000000E+00  0.0000000E+00  0.6217006E-02  0.2585831E+00  0.4187316E-01  0.6193963E+00  0.2126871E+00  0.1387171E+01  0.4662574E+00  0.1464752E+01  0.3854951E-01  0.5944131E+00  0.8037850E+00  0.1569414E+01  0.1794542E+00  0.9011242E+00  0.7842845E-01  0.8459935E+00  0.2100290E+00  0.1374439E+01  0.2336268E+00  0.1032681E+01  0.1229602E+00  0.1056712E+01  0.2316315E+00  0.1034521E+01  0.2040480E+00  0.1373055E+01  0.8241485E-01  0.8670663E+00  0.9272186E-01  0.6466038E+00  0.0000000E+00  0.0000000E+00  0.0000000E+00  0.0000000E+00  0.0000000E+00  0.0000000E+00  0.0000000E+00  0.0000000E+00  0.0000000E+00  0.0000000E+00  0.0000000E+00  0.0000000E+00  0.0000000E+00  0.0000000E+00  0.0000000E+00  0.0000000E+00  0.0000000E+00  0.0000000E+00  0.0000000E+00  0.0000000E+00  0.0000000E+00  0.0000000E+00  0.0000000E+00  0.0000000E+00  0.0000000E+00  0.0000000E+00  0.0000000E+00  0.0000000E+00  0.0000000E+00  0.0000000E+00  0.0000000E+00  0.0000000E+00  0.0000000E+00  0.0000000E+00  0.0000000E+00  0.0000000E+00  0.3979139E-02  0.1769413E+00  0.0000000E+00  0.0000000E+00  0.0000000E+00  0.0000000E+00  0.5286606E-01  0.6429296E+00  0.0000000E+00  0.0000000E+00  0.1136915E-02  0.9459513E-01  0.3558497E+00  0.2355255E+01  0.0000000E+00  0.0000000E+00  0.1421125E-01  0.3341677E+00  0.6366687E-01  0.7050746E+00  0.0000000E+00  0.0000000E+00
  0.2399998E+01  0.0000000E+00  0.0000000E+00  0.0000000E+00  0.0000000E+00  0.0000000E+00  0.0000000E+00  0.0000000E+00  0.0000000E+00  0.0000000E+00  0.0000000E+00  0.1924902E+00  0.1413860E+01  0.2728167E-01  0.5343769E+00  0.1250386E-01  0.2558456E+00  0.2292404E+00  0.1094573E+01  0.6481339E-03  0.7626849E-01  0.1361099E-01  0.3492554E+00  0.4579080E+00  0.1417115E+01  0.0000000E+00  0.0000000E+00  0.3536693E+00  0.1016788E+01  0.1017557E+00  0.6767130E+00  0.0000000E+00  0.0000000E+00  0.0000000E+00  0.0000000E+00  0.3175890E+00  0.1201584E+01  0.0000000E+00  0.0000000E+00  0.2365706E-01  0.3249716E+00  0.7129550E-02  0.2528635E+00  0.0000000E+00  0.0000000E+00  0.1066210E+00  0.6898041E+00  0.0000000E+00  0.0000000E+00  0.0000000E+00  0.0000000E+00  0.0000000E+00  0.0000000E+00  0.0000000E+00  0.0000000E+00  0.0000000E+00  0.0000000E+00  0.3785159E+00  0.1819971E+01  0.0000000E+00  0.0000000E+00  0.3253657E+00  0.1383228E+01  0.0000000E+00  0.0000000E+00  0.0000000E+00  0.0000000E+00  0.0000000E+00  0.0000000E+00  0.1037046E-01  0.3049096E+00  0.0000000E+00  0.0000000E+00  0.0000000E+00  0.0000000E+00  0.0000000E+00  0.0000000E+00  0.0000000E+00  0.0000000E+00  0.0000000E+00  0.0000000E+00  0.0000000E+00  0.0000000E+00  0.5683769E-01  0.5431371E+00  0.0000000E+00  0.0000000E+00  0.5833250E-02  0.2287389E+00  0.3947221E+00  0.1313830E+01  0.0000000E+00  0.0000000E+00  0.2890670E+00  0.9412797E+00  0.0000000E+00  0.0000000E+00  0.0000000E+00  0.0000000E+00  0.0000000E+00  0.0000000E+00  0.3013826E-01  0.3665286E+00  0.0000000E+00  0.0000000E+00  0.0000000E+00  0.0000000E+00  0.0000000E+00  0.0000000E+00  0.0000000E+00  0.0000000E+00  0.0000000E+00  0.0000000E+00  0.5304781E-02  0.2358892E+00  0.5703662E-01  0.7132117E+00  0.2436981E+00  0.1458792E+01  0.4890231E+00  0.1492943E+01  0.7129539E-01  0.7967563E+00  0.7846799E+00  0.1526984E+01  0.2261979E+00  0.9979124E+00  0.9592454E-01  0.9229081E+00  0.2138790E+00  0.1368977E+01  0.2430518E+00  0.1031279E+01  0.1153710E+00  0.1011024E+01  0.2148535E+00  0.9836118E+00  0.2067525E+00  0.1363715E+01  0.1062949E+00  0.9709712E+00  0.1095317E+00  0.6966900E+00  0.0000000E+00  0.0000000E+00  0.0000000E+00  0.0000000E+00  0.0000000E+00  0.0000000E+00  0.0000000E+00  0.0000000E+00  0.0000000E+00  0.0000000E+00  0.0000000E+00  0.0000000E+00  0.0000000E+00  0.0000000E+00  0.0000000E+00  0.0000000E+00  0.5543266E-03  0.6522960E-01  0.0000000E+00  0.0000000E+00  0.0000000E+00  0.0000000E+00  0.0000000E+00  0.0000000E+00  0.0000000E+00  0.0000000E+00  0.0000000E+00  0.0000000E+00  0.0000000E+00  0.0000000E+00  0.5543302E-03  0.6522960E-01  0.0000000E+00  0.0000000E+00  0.0000000E+00  0.0000000E+00  0.1164087E-01  0.2987039E+00  0.0000000E+00  0.0000000E+00  0.0000000E+00  0.0000000E+00  0.1031064E+00  0.8836675E+00  0.0000000E+00  0.0000000E+00  0.1662988E-01  0.3569027E+00  0.4046618E+00  0.2459430E+01  0.0000000E+00  0.0000000E+00  0.6651905E-01  0.7114797E+00  0.5986707E-01  0.6752623E+00  0.0000000E+00  0.0000000E+00
  0.2429998E+01  0.0000000E+00  0.0000000E+00  0.0000000E+00  0.0000000E+00  0.0000000E+00  0.0000000E+00  0.0000000E+00  0.0000000E+00  0.0000000E+00  0.0000000E+00  0.2084598E+00  0.1451065E+01  0.3770034E-01  0.6200816E+00  0.1552416E-01  0.2880974E+00  0.2195512E+00  0.1053365E+01  0.6322261E-03  0.7439645E-01  0.1707057E-01  0.3862162E+00  0.4567847E+00  0.1411731E+01  0.0000000E+00  0.0000000E+00  0.3690113E+00  0.1027780E+01  0.1330839E+00  0.7589099E+00  0.0000000E+00  0.0000000E+00  0.0000000E+00  0.0000000E+00  0.2984141E+00  0.1120641E+01  0.0000000E+00  0.0000000E+00  0.2845065E-01  0.3517601E+00  0.6954635E-02  0.2466549E+00  0.0000000E+00  0.0000000E+00  0.1327690E+00  0.7598775E+00  0.0000000E+00  0.0000000E+00  0.0000000E+00  0.0000000E+00  0.0000000E+00  0.0000000E+00  0.0000000E+00  0.0000000E+00  0.0000000E+00  0.0000000E+00  0.3673287E+00  0.1780383E+01  0.0000000E+00  0.0000000E+00  0.3772331E+00  0.1477307E+01  0.0000000E+00  0.0000000E+00  0.0000000E+00  0.0000000E+00  0.0000000E+00  0.0000000E+00  0.3350861E-01  0.5405996E+00  0.0000000E+00  0.0000000E+00  0.0000000E+00  0.0000000E+00  0.0000000E+00  0.0000000E+00  0.0000000E+00  0.0000000E+00  0.0000000E+00  0.0000000E+00  0.0000000E+00  0.0000000E+00  0.4509274E-01  0.4783024E+00  0.0000000E+00  0.0000000E+00  0.4046296E-01  0.5938191E+00  0.3935638E+00  0.1300997E+01  0.0000000E+00  0.0000000E+00  0.2876693E+00  0.9412522E+00  0.0000000E+00  0.0000000E+00  0.0000000E+00  0.0000000E+00  0.0000000E+00  0.0000000E+00  0.3414068E-01  0.3850803E+00  0.0000000E+00  0.0000000E+00  0.0000000E+00  0.0000000E+00  0.0000000E+00  0.0000000E+00  0.0000000E+00  0.0000000E+00  0.0000000E+00  0.0000000E+00  0.9609733E-02  0.3135026E+00  0.6638468E-01  0.7594697E+00  0.2604748E+00  0.1498699E+01  0.4893517E+00  0.1468773E+01  0.6322344E-01  0.7413086E+00  0.7871341E+00  0.1518172E+01  0.2124313E+00  0.9566849E+00  0.1005245E+00  0.9327333E+00  0.2680652E+00  0.1515817E+01  0.2658608E+00  0.1074291E+01  0.1567912E+00  0.1161100E+01  0.2089528E+00  0.9552805E+00  0.2086370E+00  0.1347696E+01  0.1036875E+00  0.9471587E+00  0.1191782E+00  0.7220366E+00  0.0000000E+00  0.0000000E+00  0.0000000E+00  0.0000000E+00  0.0000000E+00  0.0000000E+00  0.0000000E+00  0.0000000E+00  0.0000000E+00  0.0000000E+00  0.0000000E+00  0.0000000E+00  0.0000000E+00  0.0000000E+00  0.0000000E+00  0.0000000E+00  0.5407243E-03  0.6362867E-01  0.0000000E+00  0.0000000E+00  0.0000000E+00  0.0000000E+00  0.5407266E-02  0.2845153E+00  0.0000000E+00  0.0000000E+00  0.0000000E+00  0.0000000E+00  0.0000000E+00  0.0000000E+00  0.5407222E-03  0.6362879E-01  0.0000000E+00  0.0000000E+00  0.0000000E+00  0.0000000E+00  0.5299076E-01  0.6276867E+00  0.0000000E+00  0.0000000E+00  0.0000000E+00  0.0000000E+00  0.1741153E+00  0.1142745E+01  0.0000000E+00  0.0000000E+00  0.5136926E-01  0.6180688E+00  0.5050413E+00  0.2709377E+01  0.0000000E+00  0.0000000E+00  0.2871276E+00  0.1457455E+01  0.5623529E-01  0.6464733E+00  0.0000000E+00  0.0000000E+00
  0.2459998E+01  0.0000000E+00  0.0000000E+00  0.0000000E+00  0.0000000E+00  0.0000000E+00  0.0000000E+00  0.0000000E+00  0.0000000E+00  0.0000000E+00  0.0000000E+00  0.2091787E+00  0.1445319E+01  0.7140928E-01  0.8415259E+00  0.2849205E-01  0.3856030E+00  0.2088200E+00  0.1019283E+01  0.6169095E-03  0.7259399E-01  0.2405945E-01  0.4527247E+00  0.4568169E+00  0.1375801E+01  0.0000000E+00  0.0000000E+00  0.4153872E+00  0.1086890E+01  0.1428139E+00  0.7764095E+00  0.0000000E+00  0.0000000E+00  0.0000000E+00  0.0000000E+00  0.2939560E+00  0.1111309E+01  0.0000000E+00  0.0000000E+00  0.3886488E-01  0.4055889E+00  0.6169149E-02  0.2294874E+00  0.6169095E-03  0.7259361E-01  0.1835277E+00  0.8812785E+00  0.0000000E+00  0.0000000E+00  0.0000000E+00  0.0000000E+00  0.0000000E+00  0.0000000E+00  0.0000000E+00  0.0000000E+00  0.0000000E+00  0.0000000E+00  0.3806281E+00  0.1792243E+01  0.0000000E+00  0.0000000E+00  0.3849528E+00  0.1490766E+01  0.0000000E+00  0.0000000E+00  0.0000000E+00  0.0000000E+00  0.0000000E+00  0.0000000E+00  0.5922302E-01  0.7088209E+00  0.0000000E+00  0.0000000E+00  0.0000000E+00  0.0000000E+00  0.0000000E+00  0.0000000E+00  0.0000000E+00  0.0000000E+00  0.0000000E+00  0.0000000E+00  0.0000000E+00  0.0000000E+00  0.4400040E-01  0.4667036E+00  0.0000000E+00  0.0000000E+00  0.1091921E+00  0.9651435E+00  0.4133278E+00  0.1316992E+01  0.0000000E+00  0.0000000E+00  0.2936454E+00  0.9229534E+00  0.0000000E+00  0.0000000E+00  0.0000000E+00  0.0000000E+00  0.0000000E+00  0.0000000E+00  0.4133281E-01  0.4181430E+00  0.0000000E+00  0.0000000E+00  0.0000000E+00  0.0000000E+00  0.0000000E+00  0.0000000E+00  0.0000000E+00  0.0000000E+00  0.0000000E+00  0.0000000E+00  0.9377120E-02  0.3059029E+00  0.7896464E-01  0.8175268E+00  0.2992032E+00  0.1570546E+01  0.4993901E+00  0.1453585E+01  0.7402850E-01  0.7917940E+00  0.7672302E+00  0.1463518E+01  0.2128330E+00  0.9434819E+00  0.1277011E+00  0.1036679E+01  0.2800757E+00  0.1535087E+01  0.2504681E+00  0.1023080E+01  0.1468234E+00  0.1110355E+01  0.2245537E+00  0.9710927E+00  0.2060478E+00  0.1334583E+01  0.1363344E+00  0.1070570E+01  0.1169057E+00  0.7025569E+00  0.0000000E+00  0.0000000E+00  0.0000000E+00  0.0000000E+00  0.0000000E+00  0.0000000E+00  0.0000000E+00  0.0000000E+00  0.0000000E+00  0.0000000E+00  0.0000000E+00  0.0000000E+00  0.0000000E+00  0.0000000E+00  0.0000000E+00  0.0000000E+00  0.1582845E-02  0.1075310E+00  0.0000000E+00  0.0000000E+00  0.0000000E+00  0.0000000E+00  0.5276190E-02  0.2776168E+00  0.0000000E+00  0.0000000E+00  0.0000000E+00  0.0000000E+00  0.0000000E+00  0.0000000E+00  0.0000000E+00  0.0000000E+00  0.0000000E+00  0.0000000E+00  0.0000000E+00  0.0000000E+00  0.1862513E+00  0.1161544E+01  0.0000000E+00  0.0000000E+00  0.0000000E+00  0.0000000E+00  0.1925804E+00  0.1176987E+01  0.0000000E+00  0.0000000E+00  0.2358434E+00  0.1309111E+01  0.5571663E+00  0.2798447E+01  0.0000000E+00  0.0000000E+00  0.8995942E+00  0.2535050E+01  0.4168176E-01  0.5502786E+00  0.0000000E+00  0.0000000E+00
  0.2489998E+01  0.0000000E+00  0.0000000E+00  0.0000000E+00  0.0000000E+00  0.0000000E+00  0.0000000E+00  0.0000000E+00  0.0000000E+00  0.0000000E+00  0.0000000E+00  0.2097991E+00  0.1419522E+01  0.8237227E-01  0.8923678E+00  0.3590544E-01  0.4168204E+00  0.2235273E+00  0.1041315E+01  0.4214883E-02  0.1874226E+00  0.5660077E-01  0.6846563E+00  0.4759852E+00  0.1404043E+01  0.0000000E+00  0.0000000E+00  0.4144658E+00  0.1071278E+01  0.1737154E+00  0.8465554E+00  0.0000000E+00  0.0000000E+00  0.0000000E+00  0.0000000E+00  0.2724678E+00  0.1055668E+01  0.0000000E+00  0.0000000E+00  0.4756844E-01  0.4427800E+00  0.8430030E-02  0.2649879E+00  0.0000000E+00  0.0000000E+00  0.1965952E+00  0.9006179E+00  0.0000000E+00  0.0000000E+00  0.0000000E+00  0.0000000E+00  0.0000000E+00  0.0000000E+00  0.0000000E+00  0.0000000E+00  0.0000000E+00  0.0000000E+00  0.3998152E+00  0.1817783E+01  0.0000000E+00  0.0000000E+00  0.3833565E+00  0.1449146E+01  0.0000000E+00  0.0000000E+00  0.0000000E+00  0.0000000E+00  0.0000000E+00  0.0000000E+00  0.8791153E-01  0.8575197E+00  0.0000000E+00  0.0000000E+00  0.0000000E+00  0.0000000E+00  0.1204267E-02  0.1417095E+00  0.0000000E+00  0.0000000E+00  0.0000000E+00  0.0000000E+00  0.0000000E+00  0.0000000E+00  0.4435406E-01  0.4628662E+00  0.0000000E+00  0.0000000E+00  0.3402038E+00  0.1682720E+01  0.4229940E+00  0.1320142E+01  0.0000000E+00  0.0000000E+00  0.3177227E+00  0.9500895E+00  0.0000000E+00  0.0000000E+00  0.0000000E+00  0.0000000E+00  0.0000000E+00  0.0000000E+00  0.5238532E-01  0.4643905E+00  0.0000000E+00  0.0000000E+00  0.3010654E-03  0.3542723E-01  0.0000000E+00  0.0000000E+00  0.0000000E+00  0.0000000E+00  0.6021376E-03  0.5010007E-01  0.1689680E-01  0.4055198E+00  0.9031976E-01  0.8631037E+00  0.3654945E+00  0.1733318E+01  0.5494451E+00  0.1504975E+01  0.1083823E+00  0.9444472E+00  0.7767472E+00  0.1484138E+01  0.2143603E+00  0.9342620E+00  0.1589576E+00  0.1140369E+01  0.2962477E+00  0.1562925E+01  0.2559034E+00  0.1018105E+01  0.1613729E+00  0.1148646E+01  0.1905771E+00  0.8963262E+00  0.1866632E+00  0.1245733E+01  0.1378876E+00  0.1063307E+01  0.1159082E+00  0.6908975E+00  0.0000000E+00  0.0000000E+00  0.0000000E+00  0.0000000E+00  0.0000000E+00  0.0000000E+00  0.0000000E+00  0.0000000E+00  0.0000000E+00  0.0000000E+00  0.0000000E+00  0.0000000E+00  0.0000000E+00  0.0000000E+00  0.0000000E+00  0.0000000E+00  0.4119840E-02  0.1713580E+00  0.0000000E+00  0.0000000E+00  0.0000000E+00  0.0000000E+00  0.6179806E-02  0.2968229E+00  0.0000000E+00  0.0000000E+00  0.0000000E+00  0.0000000E+00  0.0000000E+00  0.0000000E+00  0.0000000E+00  0.0000000E+00  0.0000000E+00  0.0000000E+00  0.0000000E+00  0.0000000E+00  0.4845970E+00  0.1841219E+01  0.0000000E+00  0.0000000E+00  0.0000000E+00  0.0000000E+00  0.2698515E+00  0.1368855E+01  0.0000000E+00  0.0000000E+00  0.6349738E+00  0.2110810E+01  0.7199436E+00  0.3159922E+01  0.0000000E+00  0.0000000E+00  0.1888958E+01  0.3582431E+01  0.4119841E-01  0.5404736E+00  0.0000000E+00  0.0000000E+00
  0.2519998E+01  0.0000000E+00  0.0000000E+00  0.0000000E+00  0.0000000E+00  0.0000000E+00  0.0000000E+00  0.0000000E+00  0.0000000E+00  0.0000000E+00  0.0000000E+00  0.2020890E+00  0.1372092E+01  0.7973490E-01  0.8675302E+00  0.3883588E-01  0.4281695E+00  0.2106814E+00  0.1006939E+01  0.9406016E-02  0.2765619E+00  0.8053957E-01  0.8057082E+00  0.4614860E+00  0.1357412E+01  0.0000000E+00  0.0000000E+00  0.4189651E+00  0.1059275E+01  0.1916492E+00  0.8746064E+00  0.0000000E+00  0.0000000E+00  0.1175759E-02  0.9782845E-01  0.2536703E+00  0.1011629E+01  0.1175745E-02  0.9782816E-01  0.5026386E-01  0.4521762E+00  0.9406159E-02  0.2765613E+00  0.5878787E-03  0.6917804E-01  0.2263348E+00  0.9543471E+00  0.0000000E+00  0.0000000E+00  0.0000000E+00  0.0000000E+00  0.0000000E+00  0.0000000E+00  0.0000000E+00  0.0000000E+00  0.3527323E-02  0.2396217E+00  0.3985834E+00  0.1783771E+01  0.0000000E+00  0.0000000E+00  0.3832977E+00  0.1420724E+01  0.5878787E-03  0.6917766E-01  0.0000000E+00  0.0000000E+00  0.0000000E+00  0.0000000E+00  0.1205125E+00  0.9831557E+00  0.0000000E+00  0.0000000E+00  0.0000000E+00  0.0000000E+00  0.0000000E+00  0.0000000E+00  0.0000000E+00  0.0000000E+00  0.0000000E+00  0.0000000E+00  0.0000000E+00  0.0000000E+00  0.4502287E-01  0.4607064E+00  0.0000000E+00  0.0000000E+00  0.7912818E+00  0.2518387E+01  0.3968230E+00  0.1261659E+01  0.0000000E+00  0.0000000E+00  0.3064823E+00  0.9233684E+00  0.8818218E-03  0.5990528E-01  0.0000000E+00  0.0000000E+00  0.0000000E+00  0.0000000E+00  0.6525461E-01  0.5112329E+00  0.0000000E+00  0.0000000E+00  0.8818186E-03  0.5990534E-01  0.0000000E+00  0.0000000E+00  0.0000000E+00  0.0000000E+00  0.8818289E-03  0.5990493E-01  0.7561037E-02  0.2681698E+00  0.1075817E+00  0.9296520E+00  0.4179841E+00  0.1828372E+01  0.5129256E+00  0.1444976E+01  0.1158125E+00  0.9640223E+00  0.7965744E+00  0.1456542E+01  0.2163422E+00  0.9390024E+00  0.1740093E+00  0.1177428E+01  0.3180443E+00  0.1595518E+01  0.2492586E+00  0.1002561E+01  0.1628453E+00  0.1139813E+01  0.2069338E+00  0.9100590E+00  0.1945917E+00  0.1266365E+01  0.1305096E+00  0.1022424E+01  0.1243371E+00  0.7038719E+00  0.0000000E+00  0.0000000E+00  0.0000000E+00  0.0000000E+00  0.0000000E+00  0.0000000E+00  0.0000000E+00  0.0000000E+00  0.0000000E+00  0.0000000E+00  0.0000000E+00  0.0000000E+00  0.0000000E+00  0.0000000E+00  0.0000000E+00  0.0000000E+00  0.1156406E-01  0.2835178E+00  0.0000000E+00  0.0000000E+00  0.0000000E+00  0.0000000E+00  0.1206711E-01  0.4097473E+00  0.0000000E+00  0.0000000E+00  0.0000000E+00  0.0000000E+00  0.0000000E+00  0.0000000E+00  0.1005588E-02  0.8366928E-01  0.0000000E+00  0.0000000E+00  0.0000000E+00  0.0000000E+00  0.1004555E+01  0.2597818E+01  0.0000000E+00  0.0000000E+00  0.0000000E+00  0.0000000E+00  0.3298277E+00  0.1490926E+01  0.2011176E-02  0.1673371E+00  0.1352009E+01  0.2992965E+01  0.7159781E+00  0.3098072E+01  0.0000000E+00  0.0000000E+00  0.3086648E+01  0.4464437E+01  0.4525111E-01  0.5594858E+00  0.0000000E+00  0.0000000E+00
  0.2549998E+01  0.0000000E+00  0.0000000E+00  0.0000000E+00  0.0000000E+00  0.0000000E+00  0.0000000E+00  0.0000000E+00  0.0000000E+00  0.0000000E+00  0.0000000E+00  0.2040714E+00  0.1371284E+01  0.1000234E+00  0.9590862E+00  0.4430576E-01  0.4584863E+00  0.2235419E+00  0.1011616E+01  0.1320500E-01  0.3237503E+00  0.1067912E+00  0.9152172E+00  0.4618851E+00  0.1351256E+01  0.0000000E+00  0.0000000E+00  0.4407375E+00  0.1065394E+01  0.1880279E+00  0.8599156E+00  0.0000000E+00  0.0000000E+00  0.5741292E-03  0.6755970E-01  0.2442921E+00  0.9783137E+00  0.5741312E-03  0.6755897E-01  0.6573883E-01  0.5069589E+00  0.6889553E-02  0.2339398E+00  0.4593034E-02  0.1910388E+00  0.2569228E+00  0.9913347E+00  0.0000000E+00  0.0000000E+00  0.0000000E+00  0.0000000E+00  0.0000000E+00  0.0000000E+00  0.0000000E+00  0.0000000E+00  0.1952067E-01  0.5567843E+00  0.4122231E+00  0.1803786E+01  0.0000000E+00  0.0000000E+00  0.3689764E+00  0.1391882E+01  0.1722394E-02  0.1170079E+00  0.0000000E+00  0.0000000E+00  0.0000000E+00  0.0000000E+00  0.1515740E+00  0.1091426E+01  0.0000000E+00  0.0000000E+00  0.1148260E-02  0.9554035E-01  0.5741290E-02  0.3020930E+00  0.0000000E+00  0.0000000E+00  0.0000000E+00  0.0000000E+00  0.0000000E+00  0.0000000E+00  0.5034680E-01  0.4843545E+00  0.0000000E+00  0.0000000E+00  0.1434176E+01  0.3278978E+01  0.4570096E+00  0.1332899E+01  0.0000000E+00  0.0000000E+00  0.3151980E+00  0.9342949E+00  0.5741267E-03  0.4777009E-01  0.0000000E+00  0.0000000E+00  0.0000000E+00  0.0000000E+00  0.7693307E-01  0.5476433E+00  0.0000000E+00  0.0000000E+00  0.4305969E-02  0.1307616E+00  0.0000000E+00  0.0000000E+00  0.0000000E+00  0.0000000E+00  0.1722403E-02  0.8272784E-01  0.1409728E-01  0.3617325E+00  0.1176975E+00  0.9601535E+00  0.5006373E+00  0.1998707E+01  0.5299248E+00  0.1448202E+01  0.1131031E+00  0.9415457E+00  0.8032103E+00  0.1437225E+01  0.2227630E+00  0.9266824E+00  0.1923343E+00  0.1221593E+01  0.3140426E+00  0.1566215E+01  0.2526198E+00  0.9883581E+00  0.1808537E+00  0.1185365E+01  0.1911859E+00  0.8704584E+00  0.2302276E+00  0.1353583E+01  0.1705170E+00  0.1151789E+01  0.1231491E+00  0.7018895E+00  0.0000000E+00  0.0000000E+00  0.0000000E+00  0.0000000E+00  0.4910401E-03  0.5778211E-01  0.0000000E+00  0.0000000E+00  0.3273532E-03  0.3852118E-01  0.0000000E+00  0.0000000E+00  0.0000000E+00  0.0000000E+00  0.0000000E+00  0.0000000E+00  0.1767735E-01  0.3462503E+00  0.0000000E+00  0.0000000E+00  0.0000000E+00  0.0000000E+00  0.1767729E-01  0.4899899E+00  0.0000000E+00  0.0000000E+00  0.0000000E+00  0.0000000E+00  0.0000000E+00  0.0000000E+00  0.4419308E-02  0.1732934E+00  0.0000000E+00  0.0000000E+00  0.0000000E+00  0.0000000E+00  0.1695032E+01  0.3293892E+01  0.0000000E+00  0.0000000E+00  0.0000000E+00  0.0000000E+00  0.3672923E+00  0.1565068E+01  0.7856512E-02  0.3267779E+00  0.2314262E+01  0.3863729E+01  0.7404730E+00  0.3128769E+01  0.0000000E+00  0.0000000E+00  0.4286197E+01  0.5111264E+01  0.4075597E-01  0.5248511E+00  0.0000000E+00  0.0000000E+00
  0.2579998E+01  0.0000000E+00  0.0000000E+00  0.0000000E+00  0.0000000E+00  0.0000000E+00  0.0000000E+00  0.0000000E+00  0.0000000E+00  0.0000000E+00  0.0000000E+00  0.1934510E+00  0.1315704E+01  0.1114786E+00  0.9999693E+00  0.5410111E-01  0.4956835E+00  0.2049280E+00  0.9582341E+00  0.3252961E-01  0.5015875E+00  0.1895678E+00  0.1209376E+01  0.4739241E+00  0.1357359E+01  0.1121747E-02  0.9333149E-01  0.4727989E+00  0.1087862E+01  0.2100397E+00  0.9064375E+00  0.0000000E+00  0.0000000E+00  0.3925968E-02  0.1745755E+00  0.2299471E+00  0.9307137E+00  0.5608528E-03  0.6599717E-01  0.7767682E-01  0.5575485E+00  0.7851972E-02  0.2468228E+00  0.3365113E-02  0.1616322E+00  0.2857558E+00  0.1049842E+01  0.0000000E+00  0.0000000E+00  0.0000000E+00  0.0000000E+00  0.0000000E+00  0.0000000E+00  0.0000000E+00  0.0000000E+00  0.8749402E-01  0.1162491E+01  0.4139083E+00  0.1771760E+01  0.0000000E+00  0.0000000E+00  0.3937216E+00  0.1426409E+01  0.2804284E-02  0.1475533E+00  0.0000000E+00  0.0000000E+00  0.0000000E+00  0.0000000E+00  0.2007851E+00  0.1243071E+01  0.0000000E+00  0.0000000E+00  0.5047675E-02  0.1979330E+00  0.2243403E-02  0.1866591E+00  0.0000000E+00  0.0000000E+00  0.0000000E+00  0.0000000E+00  0.1311531E-02  0.1091250E+00  0.5639600E-01  0.5028800E+00  0.0000000E+00  0.0000000E+00  0.2173897E+01  0.3950600E+01  0.4753249E+00  0.1345940E+01  0.0000000E+00  0.0000000E+00  0.3286628E+00  0.9315128E+00  0.4486824E-02  0.1319215E+00  0.0000000E+00  0.0000000E+00  0.0000000E+00  0.0000000E+00  0.6926515E-01  0.5139890E+00  0.0000000E+00  0.0000000E+00  0.8973665E-02  0.1864617E+00  0.0000000E+00  0.0000000E+00  0.0000000E+00  0.0000000E+00  0.4486851E-02  0.1319243E+00  0.1508250E-01  0.3697832E+00  0.1418982E+00  0.1044313E+01  0.6713365E+00  0.2260942E+01  0.5302921E+00  0.1425049E+01  0.1222659E+00  0.9667765E+00  0.8182850E+00  0.1432442E+01  0.2307936E+00  0.9450274E+00  0.1957409E+00  0.1217306E+01  0.3051075E+00  0.1540050E+01  0.2406019E+00  0.9557703E+00  0.1789128E+00  0.1165092E+01  0.1688129E+00  0.8175995E+00  0.2237788E+00  0.1309238E+01  0.1761093E+00  0.1156179E+01  0.1169384E+00  0.6701875E+00  0.0000000E+00  0.0000000E+00  0.0000000E+00  0.0000000E+00  0.9593775E-03  0.7982247E-01  0.0000000E+00  0.0000000E+00  0.6395651E-03  0.5321518E-01  0.0000000E+00  0.0000000E+00  0.0000000E+00  0.0000000E+00  0.0000000E+00  0.0000000E+00  0.3405683E-01  0.4744109E+00  0.0000000E+00  0.0000000E+00  0.0000000E+00  0.0000000E+00  0.2878088E-01  0.6176782E+00  0.0000000E+00  0.0000000E+00  0.0000000E+00  0.0000000E+00  0.0000000E+00  0.0000000E+00  0.5276438E-02  0.1871397E+00  0.0000000E+00  0.0000000E+00  0.0000000E+00  0.0000000E+00  0.2364814E+01  0.3765007E+01  0.0000000E+00  0.0000000E+00  0.0000000E+00  0.0000000E+00  0.4624114E+00  0.1738858E+01  0.2878043E-01  0.6176782E+00  0.3196103E+01  0.4478521E+01  0.8183302E+00  0.3237676E+01  0.0000000E+00  0.0000000E+00  0.5074038E+01  0.5556552E+01  0.3981348E-01  0.5127140E+00  0.0000000E+00  0.0000000E+00
  0.2609998E+01  0.0000000E+00  0.0000000E+00  0.0000000E+00  0.0000000E+00  0.0000000E+00  0.0000000E+00  0.0000000E+00  0.0000000E+00  0.0000000E+00  0.0000000E+00  0.1947993E+00  0.1308954E+01  0.1467392E+00  0.1136609E+01  0.5190425E-01  0.4888395E+00  0.1922343E+00  0.9281445E+00  0.4822741E-01  0.6099202E+00  0.2690845E+00  0.1415341E+01  0.4693960E+00  0.1329965E+01  0.6576451E-02  0.2233110E+00  0.4656489E+00  0.1084231E+01  0.2079788E+00  0.8862747E+00  0.0000000E+00  0.0000000E+00  0.1644109E-02  0.1116911E+00  0.2296257E+00  0.9241070E+00  0.3836265E-02  0.1705844E+00  0.8165772E-01  0.5506299E+00  0.8768723E-02  0.2578195E+00  0.4384340E-02  0.1823577E+00  0.3099150E+00  0.1075597E+01  0.0000000E+00  0.0000000E+00  0.1922377E-02  0.1305920E+00  0.0000000E+00  0.0000000E+00  0.0000000E+00  0.0000000E+00  0.2279846E+00  0.1846197E+01  0.3973252E+00  0.1724497E+01  0.0000000E+00  0.0000000E+00  0.4106609E+00  0.1438077E+01  0.2740165E-02  0.1441831E+00  0.0000000E+00  0.0000000E+00  0.0000000E+00  0.0000000E+00  0.2230501E+00  0.1294722E+01  0.0000000E+00  0.0000000E+00  0.1424924E-01  0.3285335E+00  0.1096068E-01  0.4077338E+00  0.0000000E+00  0.0000000E+00  0.5480396E-03  0.6448928E-01  0.6407831E-03  0.7540243E-01  0.5222362E-01  0.4785149E+00  0.0000000E+00  0.0000000E+00  0.2784054E+01  0.4388508E+01  0.4984395E+00  0.1358950E+01  0.0000000E+00  0.0000000E+00  0.3500114E+00  0.9553542E+00  0.1315288E-01  0.2230183E+00  0.0000000E+00  0.0000000E+00  0.0000000E+00  0.0000000E+00  0.6850477E-01  0.5072829E+00  0.0000000E+00  0.0000000E+00  0.1698922E-01  0.2533374E+00  0.1644119E-02  0.1116900E+00  0.0000000E+00  0.0000000E+00  0.9042716E-02  0.1850189E+00  0.1281562E-01  0.3369778E+00  0.1249520E+00  0.9657559E+00  0.7530084E+00  0.2385077E+01  0.5315963E+00  0.1426193E+01  0.1216649E+00  0.9531562E+00  0.8660803E+00  0.1466132E+01  0.2318144E+00  0.9358821E+00  0.1956517E+00  0.1206207E+01  0.2921031E+00  0.1474169E+01  0.2531904E+00  0.9686370E+00  0.1534541E+00  0.1068192E+01  0.1729052E+00  0.8247904E+00  0.2630598E+00  0.1412035E+01  0.1978442E+00  0.1209256E+01  0.1293353E+00  0.7004910E+00  0.0000000E+00  0.0000000E+00  0.0000000E+00  0.0000000E+00  0.0000000E+00  0.0000000E+00  0.0000000E+00  0.0000000E+00  0.6249530E-03  0.5199878E-01  0.0000000E+00  0.0000000E+00  0.0000000E+00  0.0000000E+00  0.0000000E+00  0.0000000E+00  0.4921514E-01  0.5630472E+00  0.0000000E+00  0.0000000E+00  0.0000000E+00  0.0000000E+00  0.5155857E-01  0.8164913E+00  0.0000000E+00  0.0000000E+00  0.0000000E+00  0.0000000E+00  0.0000000E+00  0.0000000E+00  0.7499437E-02  0.2205006E+00  0.0000000E+00  0.0000000E+00  0.0000000E+00  0.0000000E+00  0.2748559E+01  0.3989223E+01  0.0000000E+00  0.0000000E+00  0.0000000E+00  0.0000000E+00  0.5184017E+00  0.1810704E+01  0.6655762E-01  0.9271414E+00  0.3978453E+01  0.4930106E+01  0.7930691E+00  0.3178725E+01  0.0000000E+00  0.0000000E+00  0.5325118E+01  0.5600173E+01  0.5671476E-01  0.6040714E+00  0.0000000E+00  0.0000000E+00
  0.2639998E+01  0.0000000E+00  0.0000000E+00  0.0000000E+00  0.0000000E+00  0.0000000E+00  0.0000000E+00  0.0000000E+00  0.0000000E+00  0.0000000E+00  0.0000000E+00  0.2098128E+00  0.1344688E+01  0.1528167E+00  0.1145833E+01  0.6513495E-01  0.5376616E+00  0.2088728E+00  0.9558938E+00  0.6427750E-01  0.6932635E+00  0.3481742E+00  0.1594094E+01  0.4657476E+00  0.1316432E+01  0.5356522E-02  0.1992598E+00  0.4817298E+00  0.1091495E+01  0.2097047E+00  0.8783804E+00  0.5356506E-03  0.6303177E-01  0.5892137E-02  0.2089776E+00  0.2295320E+00  0.9112517E+00  0.3749544E-02  0.1667289E+00  0.9320501E-01  0.5839218E+00  0.1017734E-01  0.2745671E+00  0.5892181E-02  0.2089770E+00  0.3382642E+00  0.1114198E+01  0.0000000E+00  0.0000000E+00  0.0000000E+00  0.0000000E+00  0.0000000E+00  0.0000000E+00  0.0000000E+00  0.0000000E+00  0.5281519E+00  0.2771961E+01  0.4087023E+00  0.1736547E+01  0.0000000E+00  0.0000000E+00  0.4288807E+00  0.1456283E+01  0.1339123E-01  0.3148884E+00  0.0000000E+00  0.0000000E+00  0.0000000E+00  0.0000000E+00  0.2678235E+00  0.1395195E+01  0.0000000E+00  0.0000000E+00  0.3053205E-01  0.4749168E+00  0.6427818E-02  0.3087343E+00  0.0000000E+00  0.0000000E+00  0.0000000E+00  0.0000000E+00  0.3757789E-02  0.1804904E+00  0.5386236E-01  0.4859037E+00  0.5356512E-03  0.6303195E-01  0.3319458E+01  0.4734658E+01  0.5147612E+00  0.1379290E+01  0.0000000E+00  0.0000000E+00  0.3926315E+00  0.9899293E+00  0.1981923E-01  0.2703946E+00  0.0000000E+00  0.0000000E+00  0.0000000E+00  0.0000000E+00  0.7150964E-01  0.5100039E+00  0.0000000E+00  0.0000000E+00  0.3722745E-01  0.3697155E+00  0.0000000E+00  0.0000000E+00  0.0000000E+00  0.0000000E+00  0.2035477E-01  0.2740005E+00  0.1503098E-01  0.3607481E+00  0.1515902E+00  0.1053342E+01  0.9357842E+00  0.2585594E+01  0.5206532E+00  0.1369148E+01  0.1451613E+00  0.1027437E+01  0.9145418E+00  0.1491001E+01  0.2672895E+00  0.9937250E+00  0.2378328E+00  0.1315885E+01  0.2597913E+00  0.1381240E+01  0.2597946E+00  0.9683777E+00  0.1596259E+00  0.1076404E+01  0.1821255E+00  0.8270459E+00  0.2206873E+00  0.1269747E+01  0.2062258E+00  0.1219457E+01  0.1274937E+00  0.6844621E+00  0.0000000E+00  0.0000000E+00  0.0000000E+00  0.0000000E+00  0.1374385E-02  0.9336688E-01  0.0000000E+00  0.0000000E+00  0.1527084E-02  0.8035151E-01  0.0000000E+00  0.0000000E+00  0.0000000E+00  0.0000000E+00  0.0000000E+00  0.0000000E+00  0.6505316E-01  0.6391129E+00  0.0000000E+00  0.0000000E+00  0.0000000E+00  0.0000000E+00  0.8246214E-01  0.1019532E+01  0.0000000E+00  0.0000000E+00  0.0000000E+00  0.0000000E+00  0.0000000E+00  0.0000000E+00  0.5955607E-02  0.1942876E+00  0.0000000E+00  0.0000000E+00  0.3054148E-03  0.3593915E-01  0.2934713E+01  0.4041063E+01  0.0000000E+00  0.0000000E+00  0.0000000E+00  0.0000000E+00  0.5987725E+00  0.1927010E+01  0.1511818E+00  0.1376761E+01  0.4452490E+01  0.5160117E+01  0.7742324E+00  0.3075133E+01  0.0000000E+00  0.0000000E+00  0.5016909E+01  0.5389181E+01  0.4352190E-01  0.5236508E+00  0.0000000E+00  0.0000000E+00
  0.2669998E+01  0.0000000E+00  0.0000000E+00  0.0000000E+00  0.0000000E+00  0.0000000E+00  0.0000000E+00  0.0000000E+00  0.0000000E+00  0.0000000E+00  0.0000000E+00  0.2032860E+00  0.1309040E+01  0.1732848E+00  0.1208335E+01  0.6704623E-01  0.5386485E+00  0.1901225E+00  0.9079766E+00  0.1000234E+00  0.8502654E+00  0.4178965E+00  0.1723381E+01  0.4561284E+00  0.1294446E+01  0.9426269E-02  0.2612834E+00  0.4990714E+00  0.1078527E+01  0.2000455E+00  0.8448770E+00  0.2094723E-02  0.1232328E+00  0.7331536E-02  0.2304659E+00  0.2225625E+00  0.8876126E+00  0.8902718E-02  0.2539324E+00  0.1073526E+00  0.6207569E+00  0.1099741E-01  0.2821893E+00  0.1885268E-01  0.3692687E+00  0.3215396E+00  0.1074969E+01  0.0000000E+00  0.0000000E+00  0.1224592E-02  0.1018933E+00  0.0000000E+00  0.0000000E+00  0.0000000E+00  0.0000000E+00  0.9562391E+00  0.3699241E+01  0.4330869E+00  0.1751303E+01  0.0000000E+00  0.0000000E+00  0.4388455E+00  0.1451911E+01  0.2513672E-01  0.4262123E+00  0.0000000E+00  0.0000000E+00  0.0000000E+00  0.0000000E+00  0.2958793E+00  0.1450338E+01  0.0000000E+00  0.0000000E+00  0.5498685E-01  0.6290748E+00  0.1780505E-01  0.5078635E+00  0.0000000E+00  0.0000000E+00  0.2618414E-02  0.1377738E+00  0.6735353E-02  0.2388817E+00  0.6092468E-01  0.5045618E+00  0.5236806E-03  0.6162312E-01  0.3448949E+01  0.4754283E+01  0.5695080E+00  0.1420582E+01  0.0000000E+00  0.0000000E+00  0.4140599E+00  0.1008789E+01  0.3587196E-01  0.3588630E+00  0.0000000E+00  0.0000000E+00  0.0000000E+00  0.0000000E+00  0.6781728E-01  0.4912246E+00  0.0000000E+00  0.0000000E+00  0.4320357E-01  0.3934294E+00  0.0000000E+00  0.0000000E+00  0.0000000E+00  0.0000000E+00  0.3796676E-01  0.3690883E+00  0.1653236E-01  0.3740396E+00  0.1691457E+00  0.1101407E+01  0.1107069E+01  0.2771965E+01  0.5558919E+00  0.1423914E+01  0.1529169E+00  0.1045530E+01  0.9361671E+00  0.1480099E+01  0.2681270E+00  0.9880518E+00  0.2497949E+00  0.1328237E+01  0.2566064E+00  0.1348209E+01  0.2416780E+00  0.9424191E+00  0.1377278E+00  0.9898602E+00  0.1678415E+00  0.7839504E+00  0.2623653E+00  0.1379155E+01  0.1843396E+00  0.1141454E+01  0.1356294E+00  0.6976448E+00  0.0000000E+00  0.0000000E+00  0.0000000E+00  0.0000000E+00  0.4478897E-03  0.5270439E-01  0.0000000E+00  0.0000000E+00  0.3583106E-02  0.1216672E+00  0.0000000E+00  0.0000000E+00  0.0000000E+00  0.0000000E+00  0.0000000E+00  0.0000000E+00  0.1021161E+00  0.7892596E+00  0.0000000E+00  0.0000000E+00  0.0000000E+00  0.0000000E+00  0.8151549E-01  0.1002280E+01  0.0000000E+00  0.0000000E+00  0.0000000E+00  0.0000000E+00  0.0000000E+00  0.0000000E+00  0.1343678E-01  0.2883708E+00  0.0000000E+00  0.0000000E+00  0.2985895E-03  0.3513609E-01  0.2772402E+01  0.3945936E+01  0.0000000E+00  0.0000000E+00  0.0000000E+00  0.0000000E+00  0.6534657E+00  0.1984208E+01  0.2866463E+00  0.1863710E+01  0.4520952E+01  0.5134474E+01  0.7345343E+00  0.2987956E+01  0.0000000E+00  0.0000000E+00  0.4404515E+01  0.5062114E+01  0.5867314E-01  0.6003851E+00  0.4478866E-03  0.5270424E-01
  0.2699998E+01  0.0000000E+00  0.0000000E+00  0.0000000E+00  0.0000000E+00  0.0000000E+00  0.0000000E+00  0.0000000E+00  0.0000000E+00  0.0000000E+00  0.0000000E+00  0.2107675E+00  0.1308855E+01  0.1946019E+00  0.1263147E+01  0.6975764E-01  0.5492837E+00  0.1874138E+00  0.8841000E+00  0.1392921E+00  0.9915083E+00  0.4982860E+00  0.1854180E+01  0.4368308E+00  0.1225395E+01  0.1177868E-01  0.2887721E+00  0.4834332E+00  0.1057820E+01  0.2045885E+00  0.8495408E+00  0.2048439E-02  0.1205100E+00  0.1075427E-01  0.2759539E+00  0.2178999E+00  0.8715900E+00  0.4096821E-02  0.1704004E+00  0.1154815E+00  0.6322827E+00  0.8705947E-02  0.2483223E+00  0.2355694E-01  0.4080477E+00  0.3661597E+00  0.1125951E+01  0.0000000E+00  0.0000000E+00  0.1796366E-02  0.1220325E+00  0.5987809E-03  0.7045906E-01  0.0000000E+00  0.0000000E+00  0.1558815E+01  0.4597063E+01  0.4086644E+00  0.1689556E+01  0.0000000E+00  0.0000000E+00  0.4455356E+00  0.1453146E+01  0.4455354E-01  0.5603353E+00  0.0000000E+00  0.0000000E+00  0.0000000E+00  0.0000000E+00  0.3118768E+00  0.1474050E+01  0.0000000E+00  0.0000000E+00  0.8808243E-01  0.7854300E+00  0.2355702E-01  0.5775529E+00  0.0000000E+00  0.0000000E+00  0.6657412E-02  0.2171812E+00  0.9580318E-02  0.2816883E+00  0.5838161E-01  0.4885032E+00  0.2048445E-02  0.1205079E+00  0.3484922E+01  0.4711782E+01  0.5740775E+00  0.1405952E+01  0.0000000E+00  0.0000000E+00  0.4554338E+00  0.1044137E+01  0.4737031E-01  0.4070879E+00  0.0000000E+00  0.0000000E+00  0.0000000E+00  0.0000000E+00  0.7374407E-01  0.5060140E+00  0.0000000E+00  0.0000000E+00  0.7246355E-01  0.5034995E+00  0.3072655E-02  0.1475839E+00  0.0000000E+00  0.0000000E+00  0.5812453E-01  0.4502465E+00  0.8382892E-02  0.2635117E+00  0.1823112E+00  0.1128869E+01  0.1313058E+01  0.3000663E+01  0.5720249E+00  0.1418964E+01  0.1654121E+00  0.1073752E+01  0.1002872E+01  0.1512416E+01  0.2811465E+00  0.1003434E+01  0.2401837E+00  0.1288466E+01  0.2330129E+00  0.1272770E+01  0.2330113E+00  0.8980013E+00  0.1362182E+00  0.9733769E+00  0.1794944E+00  0.8082440E+00  0.2555439E+00  0.1335379E+01  0.2273779E+00  0.1249313E+01  0.1223982E+00  0.6584343E+00  0.0000000E+00  0.0000000E+00  0.0000000E+00  0.0000000E+00  0.1313987E-02  0.8926333E-01  0.0000000E+00  0.0000000E+00  0.4379846E-02  0.1330081E+00  0.0000000E+00  0.0000000E+00  0.0000000E+00  0.0000000E+00  0.0000000E+00  0.0000000E+00  0.1309594E+00  0.8815585E+00  0.0000000E+00  0.0000000E+00  0.4379950E-03  0.5153971E-01  0.1349014E+00  0.1272000E+01  0.0000000E+00  0.0000000E+00  0.0000000E+00  0.0000000E+00  0.0000000E+00  0.0000000E+00  0.1576778E-01  0.3088450E+00  0.0000000E+00  0.0000000E+00  0.2919918E-03  0.3435971E-01  0.2581944E+01  0.3797882E+01  0.0000000E+00  0.0000000E+00  0.0000000E+00  0.0000000E+00  0.6547838E+00  0.1958285E+01  0.4432458E+00  0.2276028E+01  0.4523553E+01  0.5071275E+01  0.7226781E+00  0.2955175E+01  0.0000000E+00  0.0000000E+00  0.3745252E+01  0.4622343E+01  0.5956668E-01  0.6025333E+00  0.3503900E-02  0.1457377E+00
  0.2729998E+01  0.0000000E+00  0.0000000E+00  0.0000000E+00  0.0000000E+00  0.0000000E+00  0.0000000E+00  0.0000000E+00  0.0000000E+00  0.0000000E+00  0.0000000E+00  0.1774632E+00  0.1194526E+01  0.1997196E+00  0.1268266E+01  0.6647615E-01  0.5240824E+00  0.1730699E+00  0.8383445E+00  0.1648020E+00  0.1079199E+01  0.5620306E+00  0.1938179E+01  0.4160120E+00  0.1189829E+01  0.1953601E-01  0.3676004E+00  0.4984144E+00  0.1067506E+01  0.1933541E+00  0.8140854E+00  0.2003663E-02  0.1178762E+00  0.1502735E-01  0.3225158E+00  0.2296704E+00  0.8813831E+00  0.5009174E-02  0.1863412E+00  0.1137106E+00  0.6246021E+00  0.1152107E-01  0.2824627E+00  0.3406292E-01  0.4848921E+00  0.3791932E+00  0.1148513E+01  0.0000000E+00  0.0000000E+00  0.9371179E-02  0.2755316E+00  0.2342754E-02  0.1378252E+00  0.0000000E+00  0.0000000E+00  0.2108852E+01  0.5292110E+01  0.4383045E+00  0.1726385E+01  0.0000000E+00  0.0000000E+00  0.4581732E+00  0.1453608E+01  0.6161312E-01  0.6508427E+00  0.0000000E+00  0.0000000E+00  0.0000000E+00  0.0000000E+00  0.3090664E+00  0.1438441E+01  0.1001850E-02  0.1178866E+00  0.1317447E+00  0.9468327E+00  0.3306090E-01  0.6764416E+00  0.0000000E+00  0.0000000E+00  0.9517398E-02  0.2567680E+00  0.1757062E-01  0.3770928E+00  0.6471701E-01  0.5082000E+00  0.4508250E-02  0.1767830E+00  0.3145273E+01  0.4516277E+01  0.5925848E+00  0.1423222E+01  0.0000000E+00  0.0000000E+00  0.4994127E+00  0.1069244E+01  0.6862538E-01  0.4830209E+00  0.0000000E+00  0.0000000E+00  0.0000000E+00  0.0000000E+00  0.7538814E-01  0.5142715E+00  0.0000000E+00  0.0000000E+00  0.8741046E-01  0.5452219E+00  0.2504615E-02  0.1317858E+00  0.0000000E+00  0.0000000E+00  0.9792572E-01  0.5745146E+00  0.1288509E-01  0.3230191E+00  0.2249120E+00  0.1237117E+01  0.1448156E+01  0.3078445E+01  0.5732973E+00  0.1386994E+01  0.1813316E+00  0.1116096E+01  0.1022713E+01  0.1507576E+01  0.3090664E+00  0.1029493E+01  0.2770097E+00  0.1370974E+01  0.2138932E+00  0.1204834E+01  0.2431944E+00  0.9117225E+00  0.1407592E+00  0.9780490E+00  0.1961155E+00  0.8340112E+00  0.2689948E+00  0.1357239E+01  0.1993660E+00  0.1162000E+01  0.1395053E+00  0.6903303E+00  0.0000000E+00  0.0000000E+00  0.0000000E+00  0.0000000E+00  0.2998905E-02  0.1333531E+00  0.0000000E+00  0.0000000E+00  0.2570496E-02  0.1007988E+00  0.4284115E-03  0.5041308E-01  0.0000000E+00  0.0000000E+00  0.0000000E+00  0.0000000E+00  0.1953557E+00  0.1061085E+01  0.0000000E+00  0.0000000E+00  0.3855729E-02  0.1511955E+00  0.1679385E+00  0.1401642E+01  0.0000000E+00  0.0000000E+00  0.4284154E-03  0.5041308E-01  0.0000000E+00  0.0000000E+00  0.2227786E-01  0.3628649E+00  0.0000000E+00  0.0000000E+00  0.5712225E-03  0.4752820E-01  0.2225624E+01  0.3528295E+01  0.0000000E+00  0.0000000E+00  0.2570482E-02  0.1746250E+00  0.6713287E+00  0.1989719E+01  0.5775058E+00  0.2553221E+01  0.4349287E+01  0.4896626E+01  0.7411637E+00  0.2930993E+01  0.0000000E+00  0.0000000E+00  0.3072192E+01  0.4163936E+01  0.6340559E-01  0.6100399E+00  0.2570489E-02  0.1234637E+00
  0.2759998E+01  0.0000000E+00  0.0000000E+00  0.0000000E+00  0.0000000E+00  0.0000000E+00  0.0000000E+00  0.0000000E+00  0.0000000E+00  0.0000000E+00  0.0000000E+00  0.1913877E+00  0.1228545E+01  0.2131707E+00  0.1307576E+01  0.7220112E-01  0.5367140E+00  0.1933953E+00  0.8818579E+00  0.1916259E+00  0.1130033E+01  0.6317232E+00  0.2023489E+01  0.4131426E+00  0.1168763E+01  0.2940537E-01  0.4457606E+00  0.5121428E+00  0.1065008E+01  0.2060809E+00  0.8277058E+00  0.4900859E-03  0.5767005E-01  0.1519260E-01  0.3207422E+00  0.2227505E+00  0.8618595E+00  0.6861286E-02  0.2156836E+00  0.1195795E+00  0.6296527E+00  0.1225184E-01  0.2880979E+00  0.3724673E-01  0.5013942E+00  0.3842266E+00  0.1142728E+01  0.0000000E+00  0.0000000E+00  0.1260657E-01  0.3160305E+00  0.1146039E-02  0.9535542E-01  0.9801846E-03  0.1153382E+00  0.2590519E+01  0.5820679E+01  0.4435292E+00  0.1714587E+01  0.0000000E+00  0.0000000E+00  0.4959685E+00  0.1493911E+01  0.7547351E-01  0.7117015E+00  0.0000000E+00  0.0000000E+00  0.0000000E+00  0.0000000E+00  0.3401209E+00  0.1498647E+01  0.9801647E-03  0.1153382E+00  0.1730002E+00  0.1069595E+01  0.4508772E-01  0.7810054E+00  0.0000000E+00  0.0000000E+00  0.1911361E-01  0.3596530E+00  0.2177495E-01  0.4151079E+00  0.5758943E-01  0.4745217E+00  0.1127190E-01  0.2763546E+00  0.2875323E+01  0.4293855E+01  0.6069717E+00  0.1412054E+01  0.0000000E+00  0.0000000E+00  0.5291257E+00  0.1082272E+01  0.8061904E-01  0.5167848E+00  0.0000000E+00  0.0000000E+00  0.0000000E+00  0.0000000E+00  0.8135408E-01  0.5206875E+00  0.0000000E+00  0.0000000E+00  0.1389400E+00  0.6749015E+00  0.6371123E-02  0.2078421E+00  0.0000000E+00  0.0000000E+00  0.1134510E+00  0.6127374E+00  0.1547170E-01  0.3500460E+00  0.2367125E+00  0.1261039E+01  0.1644221E+01  0.3273721E+01  0.6006013E+00  0.1417128E+01  0.1837787E+00  0.1104609E+01  0.1037343E+01  0.1508397E+01  0.3136579E+00  0.1036366E+01  0.2901317E+00  0.1384864E+01  0.1984888E+00  0.1152304E+01  0.2504308E+00  0.9039049E+00  0.1274273E+00  0.9211578E+00  0.1916291E+00  0.8114364E+00  0.2587671E+00  0.1314906E+01  0.2205339E+00  0.1203389E+01  0.1416317E+00  0.6883737E+00  0.0000000E+00  0.0000000E+00  0.0000000E+00  0.0000000E+00  0.4610681E-02  0.1635299E+00  0.0000000E+00  0.0000000E+00  0.5868088E-02  0.1505772E+00  0.4191498E-03  0.4932310E-01  0.0000000E+00  0.0000000E+00  0.0000000E+00  0.0000000E+00  0.2502327E+00  0.1182985E+01  0.0000000E+00  0.0000000E+00  0.1299389E-01  0.2743261E+00  0.2037089E+00  0.1524183E+01  0.0000000E+00  0.0000000E+00  0.1257462E-02  0.8542257E-01  0.0000000E+00  0.0000000E+00  0.2179594E-01  0.3550201E+00  0.0000000E+00  0.0000000E+00  0.0000000E+00  0.0000000E+00  0.1937340E+01  0.3284192E+01  0.0000000E+00  0.0000000E+00  0.8383018E-02  0.3118451E+00  0.7557350E+00  0.2048180E+01  0.6840564E+00  0.2733706E+01  0.4088843E+01  0.4762603E+01  0.6739995E+00  0.2796029E+01  0.0000000E+00  0.0000000E+00  0.2464616E+01  0.3675092E+01  0.7921939E-01  0.6734660E+00  0.2095770E-02  0.1102737E+00
  0.2789998E+01  0.0000000E+00  0.0000000E+00  0.4796030E-03  0.5643640E-01  0.0000000E+00  0.0000000E+00  0.0000000E+00  0.0000000E+00  0.0000000E+00  0.0000000E+00  0.1805692E+00  0.1177752E+01  0.2192594E+00  0.1319722E+01  0.7710468E-01  0.5633740E+00  0.1671087E+00  0.8111333E+00  0.2455554E+00  0.1265837E+01  0.6517839E+00  0.2045532E+01  0.4117385E+00  0.1147021E+01  0.3980707E-01  0.5126371E+00  0.5130142E+00  0.1055453E+01  0.1990339E+00  0.8082281E+00  0.2877608E-02  0.1382164E+00  0.3309255E-01  0.4676415E+00  0.2174992E+00  0.8407246E+00  0.1055097E-01  0.2645130E+00  0.1107889E+00  0.6003395E+00  0.9112500E-02  0.2458395E+00  0.4700119E-01  0.5567293E+00  0.3745731E+00  0.1113779E+01  0.0000000E+00  0.0000000E+00  0.1682281E-01  0.3610519E+00  0.5607745E-03  0.6598686E-01  0.4795971E-02  0.2523556E+00  0.2955320E+01  0.6119852E+01  0.4580238E+00  0.1729584E+01  0.0000000E+00  0.0000000E+00  0.5214885E+00  0.1511033E+01  0.1165426E+00  0.8720512E+00  0.0000000E+00  0.0000000E+00  0.0000000E+00  0.0000000E+00  0.3323664E+00  0.1465604E+01  0.1918394E-02  0.1596213E+00  0.2278110E+00  0.1211422E+01  0.6810416E-01  0.9487016E+00  0.0000000E+00  0.0000000E+00  0.3645004E-01  0.4906641E+00  0.2018761E-01  0.3954210E+00  0.7261871E-01  0.5260090E+00  0.3261277E-01  0.4642593E+00  0.2556270E+01  0.4014119E+01  0.6186882E+00  0.1421968E+01  0.0000000E+00  0.0000000E+00  0.5915110E+00  0.1140194E+01  0.1223018E+00  0.6279774E+00  0.0000000E+00  0.0000000E+00  0.0000000E+00  0.0000000E+00  0.9040505E-01  0.5477219E+00  0.0000000E+00  0.0000000E+00  0.1541836E+00  0.7021658E+00  0.6234834E-02  0.2033961E+00  0.9592056E-03  0.7981031E-01  0.1458001E+00  0.6850428E+00  0.1570189E-01  0.3610969E+00  0.2604241E+00  0.1296541E+01  0.1803270E+01  0.3401870E+01  0.5889561E+00  0.1395197E+01  0.2431583E+00  0.1252414E+01  0.1056417E+01  0.1499737E+01  0.3002362E+00  0.9932643E+00  0.3117417E+00  0.1420627E+01  0.1956758E+00  0.1131408E+01  0.2371647E+00  0.8880473E+00  0.1203824E+00  0.8860129E+00  0.1899190E+00  0.7985075E+00  0.2551495E+00  0.1303708E+01  0.1951989E+00  0.1127483E+01  0.1395623E+00  0.6734493E+00  0.0000000E+00  0.0000000E+00  0.0000000E+00  0.0000000E+00  0.7793567E-02  0.2102572E+00  0.0000000E+00  0.0000000E+00  0.6289558E-02  0.1542020E+00  0.0000000E+00  0.0000000E+00  0.0000000E+00  0.0000000E+00  0.0000000E+00  0.0000000E+00  0.3051784E+00  0.1297073E+01  0.0000000E+00  0.0000000E+00  0.2625210E-01  0.3852648E+00  0.2575977E+00  0.1691200E+01  0.0000000E+00  0.0000000E+00  0.3281489E-02  0.1364875E+00  0.0000000E+00  0.0000000E+00  0.4430021E-01  0.4996701E+00  0.0000000E+00  0.0000000E+00  0.1367290E-02  0.7194329E-01  0.1520542E+01  0.2893245E+01  0.0000000E+00  0.0000000E+00  0.2132983E-01  0.4917965E+00  0.7912471E+00  0.2088618E+01  0.7859148E+00  0.2892550E+01  0.3626050E+01  0.4406268E+01  0.6759864E+00  0.2725382E+01  0.0000000E+00  0.0000000E+00  0.1931163E+01  0.3286374E+01  0.9188201E-01  0.7165694E+00  0.7793553E-02  0.2102579E+00
  0.2819998E+01  0.0000000E+00  0.0000000E+00  0.0000000E+00  0.0000000E+00  0.0000000E+00  0.0000000E+00  0.0000000E+00  0.0000000E+00  0.0000000E+00  0.0000000E+00  0.1981557E+00  0.1221469E+01  0.2283453E+00  0.1326149E+01  0.6175057E-01  0.4933544E+00  0.1627497E+00  0.7868754E+00  0.2445880E+00  0.1254102E+01  0.7098122E+00  0.2111549E+01  0.4041994E+00  0.1137492E+01  0.4788409E-01  0.5558822E+00  0.5259494E+00  0.1070199E+01  0.1962353E+00  0.7955637E+00  0.4694521E-02  0.1746343E+00  0.3708672E-01  0.4896173E+00  0.2265161E+00  0.8485681E+00  0.1361419E-01  0.2971886E+00  0.1232276E+00  0.6329585E+00  0.1173633E-01  0.2759722E+00  0.5915125E-01  0.6172863E+00  0.3910576E+00  0.1131380E+01  0.0000000E+00  0.0000000E+00  0.2195614E-01  0.4079288E+00  0.1646694E-02  0.1118657E+00  0.1877810E-02  0.1562431E+00  0.3018676E+01  0.6172084E+01  0.4309604E+00  0.1676653E+01  0.0000000E+00  0.0000000E+00  0.5586516E+00  0.1556914E+01  0.1295711E+00  0.9119443E+00  0.0000000E+00  0.0000000E+00  0.0000000E+00  0.0000000E+00  0.3722801E+00  0.1556268E+01  0.7511301E-02  0.3124183E+00  0.2422388E+00  0.1238848E+01  0.8450205E-01  0.1044775E+01  0.9389101E-03  0.1104867E+00  0.4835375E-01  0.5585750E+00  0.3073835E-01  0.4823961E+00  0.6751474E-01  0.5020368E+00  0.6525404E-01  0.6573976E+00  0.2255728E+01  0.3775110E+01  0.6558279E+00  0.1454876E+01  0.0000000E+00  0.0000000E+00  0.6187406E+00  0.1144806E+01  0.1286380E+00  0.6360949E+00  0.0000000E+00  0.0000000E+00  0.0000000E+00  0.0000000E+00  0.8450162E-01  0.5260016E+00  0.0000000E+00  0.0000000E+00  0.1844916E+00  0.7671690E+00  0.1455312E-01  0.3072415E+00  0.2816719E-02  0.1352904E+00  0.1865993E+00  0.7641680E+00  0.1811383E-01  0.3706208E+00  0.2985728E+00  0.1378593E+01  0.1861363E+01  0.3397251E+01  0.6095886E+00  0.1397600E+01  0.2657102E+00  0.1324561E+01  0.1064575E+01  0.1494397E+01  0.3415301E+00  0.1054039E+01  0.2981038E+00  0.1382088E+01  0.1689980E+00  0.1037454E+01  0.2467014E+00  0.8870220E+00  0.1164257E+00  0.8621581E+00  0.1969331E+00  0.8073019E+00  0.2582006E+00  0.1286301E+01  0.1999844E+00  0.1125343E+01  0.1560960E+00  0.7037200E+00  0.0000000E+00  0.0000000E+00  0.0000000E+00  0.0000000E+00  0.8833162E-02  0.2214350E+00  0.0000000E+00  0.0000000E+00  0.8833013E-02  0.1807323E+00  0.5621097E-02  0.1766963E+00  0.0000000E+00  0.0000000E+00  0.0000000E+00  0.0000000E+00  0.3400761E+00  0.1340781E+01  0.0000000E+00  0.0000000E+00  0.6022594E-01  0.5755320E+00  0.3147794E+00  0.1863561E+01  0.0000000E+00  0.0000000E+00  0.7227120E-02  0.2003265E+00  0.0000000E+00  0.0000000E+00  0.3613564E-01  0.4467792E+00  0.0000000E+00  0.0000000E+00  0.3747385E-02  0.1177970E+00  0.1228234E+01  0.2567684E+01  0.8030197E-03  0.9449136E-01  0.4416553E-01  0.6994187E+00  0.7700924E+00  0.2036787E+01  0.8535999E+00  0.2978407E+01  0.3254228E+01  0.4186005E+01  0.6648977E+00  0.2673592E+01  0.4818058E-02  0.2314177E+00  0.1540196E+01  0.2900069E+01  0.8271047E-01  0.6763852E+00  0.6825609E-02  0.1946895E+00
  0.2849998E+01  0.0000000E+00  0.0000000E+00  0.1838493E-02  0.1081606E+00  0.0000000E+00  0.0000000E+00  0.0000000E+00  0.0000000E+00  0.0000000E+00  0.0000000E+00  0.2090517E+00  0.1236103E+01  0.2412966E+00  0.1333185E+01  0.6529495E-01  0.4946676E+00  0.1851337E+00  0.8382295E+00  0.3129996E+00  0.1382647E+01  0.7041442E+00  0.2090983E+01  0.4134305E+00  0.1137538E+01  0.6434828E-01  0.6412994E+00  0.5271864E+00  0.1049120E+01  0.1889049E+00  0.7683455E+00  0.1011172E-01  0.2534912E+00  0.4228529E-01  0.5170586E+00  0.2141795E+00  0.8217328E+00  0.1103088E-01  0.2647442E+00  0.1286948E+00  0.6384554E+00  0.1608696E-01  0.3195737E+00  0.6342818E-01  0.6322026E+00  0.3858575E+00  0.1096319E+01  0.0000000E+00  0.0000000E+00  0.2310867E-01  0.4140539E+00  0.2149624E-02  0.1548934E+00  0.1103073E-01  0.3745674E+00  0.3088720E+01  0.6079672E+01  0.4628452E+00  0.1698202E+01  0.0000000E+00  0.0000000E+00  0.6244802E+00  0.1615777E+01  0.1659240E+00  0.1019947E+01  0.0000000E+00  0.0000000E+00  0.0000000E+00  0.0000000E+00  0.3617244E+00  0.1495216E+01  0.1654651E-01  0.4586523E+00  0.2886440E+00  0.1335316E+01  0.1121483E+00  0.1189548E+01  0.4596266E-02  0.2418426E+00  0.7032231E-01  0.6653134E+00  0.3976770E-01  0.5425584E+00  0.7416115E-01  0.5200554E+00  0.1001960E+00  0.7996359E+00  0.1873891E+01  0.3387567E+01  0.6882827E+00  0.1465191E+01  0.0000000E+00  0.0000000E+00  0.6709014E+00  0.1181719E+01  0.1546517E+00  0.6959596E+00  0.0000000E+00  0.0000000E+00  0.9192481E-03  0.7648540E-01  0.8985640E-01  0.5299169E+00  0.0000000E+00  0.0000000E+00  0.2252186E+00  0.8408135E+00  0.1608682E-01  0.3195800E+00  0.5975091E-02  0.1949237E+00  0.2344094E+00  0.8452435E+00  0.2310867E-01  0.4140509E+00  0.3410378E+00  0.1471530E+01  0.1906067E+01  0.3401532E+01  0.6034873E+00  0.1373685E+01  0.2872657E+00  0.1334605E+01  0.1024946E+01  0.1448347E+01  0.3405832E+00  0.1047188E+01  0.3295510E+00  0.1418545E+01  0.1732694E+00  0.1044166E+01  0.2445190E+00  0.8722300E+00  0.1001971E+00  0.7922825E+00  0.1905173E+00  0.7806973E+00  0.2422219E+00  0.1243922E+01  0.2082074E+00  0.1132215E+01  0.1585691E+00  0.7070897E+00  0.0000000E+00  0.0000000E+00  0.0000000E+00  0.0000000E+00  0.1100677E-01  0.2445318E+00  0.0000000E+00  0.0000000E+00  0.9696365E-02  0.1873375E+00  0.7861905E-02  0.2067252E+00  0.0000000E+00  0.0000000E+00  0.0000000E+00  0.0000000E+00  0.3616549E+00  0.1365191E+01  0.7861977E-03  0.9251390E-01  0.9788186E-01  0.7292491E+00  0.3309931E+00  0.1896518E+01  0.0000000E+00  0.0000000E+00  0.1454451E-01  0.2810051E+00  0.0000000E+00  0.0000000E+00  0.4363385E-01  0.4854090E+00  0.0000000E+00  0.0000000E+00  0.4979250E-02  0.1343314E+00  0.9512858E+00  0.2219013E+01  0.5503369E-02  0.2447164E+00  0.5975088E-01  0.8043319E+00  0.8428049E+00  0.2133938E+01  0.8223690E+00  0.2897729E+01  0.2963189E+01  0.3942264E+01  0.6431073E+00  0.2645562E+01  0.9434296E-02  0.3203537E+00  0.1252681E+01  0.2595257E+01  0.9316447E-01  0.7090501E+00  0.8648208E-02  0.2168015E+00
  0.2879998E+01  0.0000000E+00  0.0000000E+00  0.2700585E-02  0.1297119E+00  0.0000000E+00  0.0000000E+00  0.0000000E+00  0.0000000E+00  0.0000000E+00  0.0000000E+00  0.2136636E+00  0.1232510E+01  0.2473479E+00  0.1339803E+01  0.6920474E-01  0.5012171E+00  0.1757727E+00  0.8120722E+00  0.3497243E+00  0.1449947E+01  0.7188058E+00  0.2088526E+01  0.3915845E+00  0.1101311E+01  0.5941222E-01  0.6056288E+00  0.5368081E+00  0.1048906E+01  0.1840911E+00  0.7554261E+00  0.1800378E-01  0.3345022E+00  0.4545953E-01  0.5303596E+00  0.2131182E+00  0.8103279E+00  0.1035210E-01  0.2538047E+00  0.1584333E+00  0.7047766E+00  0.1980415E-01  0.3507783E+00  0.7246552E-01  0.6681471E+00  0.3803307E+00  0.1080216E+01  0.0000000E+00  0.0000000E+00  0.3683863E-01  0.5168280E+00  0.6841419E-02  0.2552544E+00  0.1800391E-01  0.4734016E+00  0.2885987E+01  0.5857728E+01  0.4568397E+00  0.1670424E+01  0.0000000E+00  0.0000000E+00  0.6901466E+00  0.1699379E+01  0.1966914E+00  0.1094792E+01  0.0000000E+00  0.0000000E+00  0.9001941E-03  0.1059279E+00  0.3524294E+00  0.1460825E+01  0.3060702E-01  0.6169308E+00  0.3263212E+00  0.1414293E+01  0.1035217E+00  0.1131300E+01  0.5401158E-02  0.2594229E+00  0.8236812E-01  0.7117652E+00  0.4578493E-01  0.5758245E+00  0.8630843E-01  0.5541189E+00  0.1606865E+00  0.1001882E+01  0.1594683E+01  0.3076878E+01  0.7037265E+00  0.1463250E+01  0.4500983E-03  0.5296411E-01  0.7530124E+00  0.1241417E+01  0.1768888E+00  0.7317177E+00  0.0000000E+00  0.0000000E+00  0.4951054E-02  0.1756001E+00  0.8506871E-01  0.5133094E+00  0.0000000E+00  0.0000000E+00  0.2583542E+00  0.8858370E+00  0.2205470E-01  0.3701057E+00  0.8101707E-02  0.2245698E+00  0.2639827E+00  0.8845683E+00  0.1841917E-01  0.3659173E+00  0.3884336E+00  0.1538049E+01  0.1916052E+01  0.3408951E+01  0.6240612E+00  0.1396788E+01  0.3236194E+00  0.1399025E+01  0.1017342E+01  0.1455138E+01  0.3711092E+00  0.1077259E+01  0.2966131E+00  0.1339526E+01  0.1498777E+00  0.9665347E+00  0.2389980E+00  0.8616429E+00  0.8911818E-01  0.7399567E+00  0.1901684E+00  0.7808897E+00  0.2412541E+00  0.1213926E+01  0.1876907E+00  0.1067807E+01  0.1712646E+00  0.7258373E+00  0.0000000E+00  0.0000000E+00  0.0000000E+00  0.0000000E+00  0.1501295E-01  0.2825025E+00  0.0000000E+00  0.0000000E+00  0.1334498E-01  0.2173688E+00  0.1231861E-01  0.2559604E+00  0.0000000E+00  0.0000000E+00  0.0000000E+00  0.0000000E+00  0.4315333E+00  0.1475008E+01  0.3079621E-02  0.1811737E+00  0.1351184E+00  0.8451884E+00  0.3533850E+00  0.1955223E+01  0.0000000E+00  0.0000000E+00  0.3349087E-01  0.4212017E+00  0.0000000E+00  0.0000000E+00  0.5774237E-01  0.5517996E+00  0.1539796E-02  0.1281178E+00  0.4619408E-02  0.1280449E+00  0.7937678E+00  0.2024355E+01  0.1924771E-01  0.4525937E+00  0.1154872E+00  0.1103528E+01  0.8880815E+00  0.2150996E+01  0.9223549E+00  0.3027115E+01  0.2703127E+01  0.3750675E+01  0.6351665E+00  0.2575081E+01  0.1770803E-01  0.4341407E+00  0.1001266E+01  0.2302035E+01  0.9277356E-01  0.6970989E+00  0.1231836E-01  0.2559595E+00
  0.2909998E+01  0.0000000E+00  0.0000000E+00  0.6612958E-02  0.2008193E+00  0.0000000E+00  0.0000000E+00  0.0000000E+00  0.0000000E+00  0.0000000E+00  0.0000000E+00  0.1799017E+00  0.1141632E+01  0.2654689E+00  0.1380378E+01  0.7061961E-01  0.5062262E+00  0.1760332E+00  0.7951540E+00  0.3504873E+00  0.1427706E+01  0.7234576E+00  0.2084610E+01  0.3985416E+00  0.1091332E+01  0.8640765E-01  0.7211521E+00  0.5476978E+00  0.1046182E+01  0.1805331E+00  0.7302718E+00  0.3482838E-01  0.4598012E+00  0.5907598E-01  0.5976374E+00  0.2087527E+00  0.7987773E+00  0.1234415E-01  0.2742431E+00  0.1606991E+00  0.6944023E+00  0.2204316E-01  0.3661816E+00  0.8464640E-01  0.7138600E+00  0.3826707E+00  0.1080302E+01  0.0000000E+00  0.0000000E+00  0.4381570E-01  0.5575319E+00  0.4123783E-02  0.1715237E+00  0.3262370E-01  0.6303041E+00  0.2724603E+01  0.5698758E+01  0.4704013E+00  0.1705620E+01  0.0000000E+00  0.0000000E+00  0.7609342E+00  0.1755708E+01  0.2151429E+00  0.1135185E+01  0.0000000E+00  0.0000000E+00  0.1763452E-02  0.1467300E+00  0.3566594E+00  0.1463456E+01  0.2733415E-01  0.5770616E+00  0.3240345E+00  0.1399824E+01  0.1322602E+00  0.1263882E+01  0.2380685E-01  0.5386229E+00  0.9699261E-01  0.7633637E+00  0.5103167E-01  0.6013946E+00  0.7526105E-01  0.5127810E+00  0.2649585E+00  0.1265374E+01  0.1351253E+01  0.2814279E+01  0.7371188E+00  0.1486176E+01  0.4408701E-03  0.5187782E-01  0.8063412E+00  0.1293194E+01  0.2061007E+00  0.7833114E+00  0.0000000E+00  0.0000000E+00  0.6172091E-02  0.1940193E+00  0.1044855E+00  0.5669941E+00  0.0000000E+00  0.0000000E+00  0.3008902E+00  0.9433225E+00  0.2821523E-01  0.4140794E+00  0.1013995E-01  0.2486004E+00  0.2971424E+00  0.9290644E+00  0.2061862E-01  0.3830896E+00  0.3919269E+00  0.1547656E+01  0.1937622E+01  0.3386930E+01  0.6203009E+00  0.1376544E+01  0.3628312E+00  0.1465611E+01  0.1000018E+01  0.1406255E+01  0.3694445E+00  0.1061673E+01  0.3028718E+00  0.1349791E+01  0.1375537E+00  0.9059957E+00  0.2365254E+00  0.8388891E+00  0.8464652E-01  0.7138669E+00  0.1781150E+00  0.7486030E+00  0.2305741E+00  0.1175368E+01  0.1856061E+00  0.1063500E+01  0.1615772E+00  0.6999930E+00  0.0000000E+00  0.0000000E+00  0.0000000E+00  0.0000000E+00  0.2036125E-01  0.3254223E+00  0.0000000E+00  0.0000000E+00  0.1307117E-01  0.2129076E+00  0.1772172E-01  0.3036738E+00  0.0000000E+00  0.0000000E+00  0.0000000E+00  0.0000000E+00  0.4388867E+00  0.1478436E+01  0.8295212E-02  0.2942063E+00  0.2454627E+00  0.1114066E+01  0.3499097E+00  0.1900058E+01  0.0000000E+00  0.0000000E+00  0.4524681E-01  0.4839543E+00  0.0000000E+00  0.0000000E+00  0.7616466E-01  0.6260147E+00  0.0000000E+00  0.0000000E+00  0.7289718E-02  0.1645348E+00  0.5972549E+00  0.1746214E+01  0.4901678E-01  0.7137793E+00  0.1410186E+00  0.1218299E+01  0.9120963E+00  0.2148402E+01  0.8302720E+00  0.2858318E+01  0.2549652E+01  0.3587684E+01  0.6787000E+00  0.2637719E+01  0.3845944E-01  0.6325758E+00  0.8717524E+00  0.2110278E+01  0.1018076E+00  0.7273778E+00  0.1395112E-01  0.2695384E+00
  0.2939998E+01  0.0000000E+00  0.0000000E+00  0.1079789E-01  0.2539021E+00  0.0000000E+00  0.0000000E+00  0.0000000E+00  0.0000000E+00  0.8638335E-03  0.7187502E-01  0.2126089E+00  0.1209509E+01  0.2676513E+00  0.1378084E+01  0.6615559E-01  0.4837515E+00  0.1772587E+00  0.7908711E+00  0.3710132E+00  0.1472841E+01  0.7377087E+00  0.2065427E+01  0.3612926E+00  0.1030671E+01  0.8292718E-01  0.6993818E+00  0.5663863E+00  0.1046082E+01  0.1818353E+00  0.7263028E+00  0.4016786E-01  0.4885049E+00  0.6651490E-01  0.6272173E+00  0.2159641E+00  0.8051615E+00  0.1425315E-01  0.2916313E+00  0.1490067E+00  0.6644540E+00  0.1684491E-01  0.3169679E+00  0.8465464E-01  0.7065197E+00  0.3790066E+00  0.1073571E+01  0.0000000E+00  0.0000000E+00  0.3282541E-01  0.4780033E+00  0.6060092E-02  0.2222755E+00  0.7515203E-01  0.9452010E+00  0.2627794E+01  0.5530271E+01  0.4707880E+00  0.1662729E+01  0.0000000E+00  0.0000000E+00  0.8646910E+00  0.1875569E+01  0.2474873E+00  0.1212698E+01  0.0000000E+00  0.0000000E+00  0.8638264E-03  0.1016478E+00  0.3546017E+00  0.1441423E+01  0.5269287E-01  0.7921943E+00  0.3528739E+00  0.1429276E+01  0.1520340E+00  0.1339950E+01  0.3628077E-01  0.6577876E+00  0.1101353E+00  0.8073288E+00  0.5908546E-01  0.6400905E+00  0.7751936E-01  0.5148335E+00  0.3425093E+00  0.1415444E+01  0.1123814E+01  0.2564158E+01  0.7627606E+00  0.1500282E+01  0.0000000E+00  0.0000000E+00  0.9077384E+00  0.1325997E+01  0.2343151E+00  0.8289543E+00  0.0000000E+00  0.0000000E+00  0.1209338E-01  0.2686774E+00  0.9027011E-01  0.5229133E+00  0.0000000E+00  0.0000000E+00  0.3090399E+00  0.9532932E+00  0.3844073E-01  0.4779512E+00  0.2202756E-01  0.3623056E+00  0.3191878E+00  0.9563836E+00  0.1666518E-01  0.3409807E+00  0.4327739E+00  0.1595574E+01  0.1798941E+01  0.3170958E+01  0.6137478E+00  0.1343936E+01  0.4284605E+00  0.1583762E+01  0.9916915E+00  0.1384555E+01  0.3960692E+00  0.1080936E+01  0.3058007E+00  0.1323240E+01  0.1252564E+00  0.8624504E+00  0.2340982E+00  0.8270577E+00  0.7515253E-01  0.6662265E+00  0.1945781E+00  0.7701495E+00  0.2388527E+00  0.1190867E+01  0.1779506E+00  0.1021381E+01  0.1861488E+00  0.7445446E+00  0.0000000E+00  0.0000000E+00  0.0000000E+00  0.0000000E+00  0.1847026E-01  0.3068208E+00  0.0000000E+00  0.0000000E+00  0.1699260E-01  0.2401274E+00  0.3804799E-01  0.4395278E+00  0.0000000E+00  0.0000000E+00  0.0000000E+00  0.0000000E+00  0.4414314E+00  0.1462510E+01  0.1477600E-01  0.3885266E+00  0.3679223E+00  0.1347188E+01  0.3849173E+00  0.1958324E+01  0.0000000E+00  0.0000000E+00  0.6944764E-01  0.5919685E+00  0.0000000E+00  0.0000000E+00  0.7720497E-01  0.6236779E+00  0.2955185E-02  0.1738554E+00  0.9358136E-02  0.1830466E+00  0.5082945E+00  0.1584891E+01  0.9899839E-01  0.1001529E+01  0.2445469E+00  0.1562659E+01  0.9264545E+00  0.2147169E+01  0.7986383E+00  0.2780211E+01  0.2249638E+01  0.3333839E+01  0.6870875E+00  0.2639245E+01  0.7240250E-01  0.8576148E+00  0.7916224E+00  0.1996521E+01  0.1126710E+00  0.7532841E+00  0.2474980E-01  0.3549571E+00
  0.2969998E+01  0.0000000E+00  0.0000000E+00  0.1862207E-01  0.3298438E+00  0.0000000E+00  0.0000000E+00  0.0000000E+00  0.0000000E+00  0.2116161E-02  0.1113472E+00  0.2113050E+00  0.1215696E+01  0.2454500E+00  0.1305037E+01  0.6408342E-01  0.4750178E+00  0.1719629E+00  0.7758902E+00  0.4177293E+00  0.1558080E+01  0.7368489E+00  0.2036605E+01  0.3648285E+00  0.1024748E+01  0.8845516E-01  0.7180277E+00  0.5826469E+00  0.1058896E+01  0.1669694E+00  0.6883389E+00  0.5882911E-01  0.5842427E+00  0.6687072E-01  0.6224555E+00  0.2090794E+00  0.7849271E+00  0.1608256E-01  0.3065965E+00  0.1663304E+00  0.6978850E+00  0.2031519E-01  0.3444581E+00  0.1062315E+00  0.7818752E+00  0.3652546E+00  0.1034236E+01  0.0000000E+00  0.0000000E+00  0.5690795E-01  0.6218765E+00  0.1138161E-01  0.3133919E+00  0.1100361E+00  0.1156405E+01  0.2326910E+01  0.5155977E+01  0.4638669E+00  0.1645313E+01  0.0000000E+00  0.0000000E+00  0.9110729E+00  0.1888820E+01  0.2789086E+00  0.1277271E+01  0.0000000E+00  0.0000000E+00  0.2539393E-02  0.1725094E+00  0.3191157E+00  0.1350218E+01  0.5840612E-01  0.8253680E+00  0.3580529E+00  0.1421281E+01  0.1591349E+00  0.1356485E+01  0.3978412E-01  0.6817315E+00  0.1244266E+00  0.8507150E+00  0.6086683E-01  0.6429640E+00  0.8758885E-01  0.5423474E+00  0.4393166E+00  0.1590846E+01  0.1005581E+01  0.2420678E+01  0.7937660E+00  0.1512508E+01  0.8464553E-03  0.7043038E-01  0.9546731E+00  0.1354998E+01  0.2822875E+00  0.8914539E+00  0.0000000E+00  0.0000000E+00  0.1438990E-01  0.2900546E+00  0.9332251E-01  0.5217355E+00  0.0000000E+00  0.0000000E+00  0.3694807E+00  0.1018230E+01  0.6094535E-01  0.5945483E+00  0.1862207E-01  0.3298438E+00  0.3531894E+00  0.9904456E+00  0.2721701E-01  0.4464693E+00  0.5036431E+00  0.1706307E+01  0.1845709E+01  0.3290015E+01  0.6067060E+00  0.1322758E+01  0.4541316E+00  0.1612208E+01  0.9982859E+00  0.1393398E+01  0.3817553E+00  0.1044428E+01  0.3182686E+00  0.1348535E+01  0.1214683E+00  0.8525965E+00  0.2336310E+00  0.8183742E+00  0.6179262E-01  0.5986150E+00  0.1968101E+00  0.7567829E+00  0.2518216E+00  0.1211242E+01  0.1625241E+00  0.9623460E+00  0.2048469E+00  0.7644451E+00  0.0000000E+00  0.0000000E+00  0.0000000E+00  0.0000000E+00  0.3692178E-01  0.4286133E+00  0.0000000E+00  0.0000000E+00  0.1640928E-01  0.2335952E+00  0.5719189E-01  0.5323597E+00  0.0000000E+00  0.0000000E+00  0.0000000E+00  0.0000000E+00  0.4712897E+00  0.1505790E+01  0.2606203E-01  0.5104896E+00  0.4647737E+00  0.1501794E+01  0.3938262E+00  0.2009940E+01  0.0000000E+00  0.0000000E+00  0.1013548E+00  0.7131993E+00  0.0000000E+00  0.0000000E+00  0.7999730E-01  0.6281673E+00  0.5067604E-02  0.2253397E+00  0.1713367E-01  0.2485959E+00  0.4188040E+00  0.1442210E+01  0.1831584E+00  0.1342624E+01  0.3605297E+00  0.1897507E+01  0.9085578E+00  0.2110577E+01  0.8376123E+00  0.2800089E+01  0.2052738E+01  0.3151672E+01  0.6682086E+00  0.2571993E+01  0.1252453E+00  0.1120047E+01  0.6573460E+00  0.1794038E+01  0.1172844E+00  0.7577112E+00  0.3257765E-01  0.4027902E+00
  0.2999998E+01  0.0000000E+00  0.0000000E+00  0.2322922E-01  0.3645492E+00  0.0000000E+00  0.0000000E+00  0.0000000E+00  0.0000000E+00  0.8296049E-03  0.6902854E-01  0.2066125E+00  0.1173757E+01  0.2735485E+00  0.1354296E+01  0.7008322E-01  0.4834232E+00  0.1644167E+00  0.7456922E+00  0.4243484E+00  0.1541618E+01  0.7466571E+00  0.2073344E+01  0.3382785E+00  0.9783932E+00  0.9748059E-01  0.7546628E+00  0.5920681E+00  0.1046987E+01  0.1709016E+00  0.7001700E+00  0.9001341E-01  0.7134173E+00  0.6761434E-01  0.6195393E+00  0.2026374E+00  0.7625211E+00  0.1742211E-01  0.3158680E+00  0.1787809E+00  0.7192095E+00  0.1866689E-01  0.3269227E+00  0.1194647E+00  0.8226424E+00  0.3592269E+00  0.1029534E+01  0.0000000E+00  0.0000000E+00  0.4753042E-01  0.5630113E+00  0.8730166E-02  0.2419889E+00  0.1319103E+00  0.1223939E+01  0.2084870E+01  0.4775778E+01  0.4442686E+00  0.1595383E+01  0.0000000E+00  0.0000000E+00  0.9327691E+00  0.1901857E+01  0.3048812E+00  0.1318867E+01  0.8296195E-03  0.9762412E-01  0.7466576E-02  0.2927865E+00  0.3173299E+00  0.1333967E+01  0.7217590E-01  0.9077444E+00  0.3554945E+00  0.1414686E+01  0.1684147E+00  0.1380678E+01  0.7632532E-01  0.9333153E+00  0.1414505E+00  0.8929080E+00  0.7081102E-01  0.6907226E+00  0.8778827E-01  0.5358143E+00  0.5098035E+00  0.1678150E+01  0.8769084E+00  0.2228012E+01  0.8039053E+00  0.1504770E+01  0.8296049E-03  0.6902746E-01  0.1034840E+01  0.1409968E+01  0.3048831E+00  0.9235821E+00  0.0000000E+00  0.0000000E+00  0.2364409E-01  0.3677752E+00  0.9229481E-01  0.5135345E+00  0.0000000E+00  0.0000000E+00  0.4044391E+00  0.1053592E+01  0.5392511E-01  0.5539488E+00  0.2654784E-01  0.3896043E+00  0.3324751E+00  0.9656764E+00  0.3298070E-01  0.4763778E+00  0.5143586E+00  0.1707025E+01  0.1757549E+01  0.3119743E+01  0.6274008E+00  0.1340458E+01  0.4703957E+00  0.1627150E+01  0.9717767E+00  0.1340950E+01  0.3996647E+00  0.1071926E+01  0.3189869E+00  0.1333567E+01  0.1153183E+00  0.8115706E+00  0.2327091E+00  0.8054588E+00  0.7881434E-01  0.6682243E+00  0.2078136E+00  0.7906871E+00  0.2497185E+00  0.1191496E+01  0.1659229E+00  0.9670365E+00  0.2045055E+00  0.7608546E+00  0.0000000E+00  0.0000000E+00  0.0000000E+00  0.0000000E+00  0.3476758E-01  0.4118225E+00  0.0000000E+00  0.0000000E+00  0.2790868E-01  0.3010505E+00  0.7414673E-01  0.5989798E+00  0.0000000E+00  0.0000000E+00  0.0000000E+00  0.0000000E+00  0.4736230E+00  0.1505489E+01  0.3051034E-01  0.5466782E+00  0.6233360E+00  0.1715297E+01  0.4583687E+00  0.2138361E+01  0.0000000E+00  0.0000000E+00  0.1550351E+00  0.8649232E+00  0.0000000E+00  0.0000000E+00  0.9685225E-01  0.6829684E+00  0.1986716E-01  0.4569018E+00  0.2365132E-01  0.2962244E+00  0.3547730E+00  0.1322706E+01  0.3143256E+00  0.1729158E+01  0.5137089E+00  0.2212526E+01  0.8879946E+00  0.2073456E+01  0.7159318E+00  0.2607833E+01  0.1899460E+01  0.3022687E+01  0.7152202E+00  0.2649127E+01  0.1958342E+00  0.1383299E+01  0.5828919E+00  0.1678335E+01  0.1231057E+00  0.7724135E+00  0.3370329E-01  0.4055143E+00
  0.3029998E+01  0.0000000E+00  0.0000000E+00  0.3049792E-01  0.4132861E+00  0.0000000E+00  0.0000000E+00  0.0000000E+00  0.0000000E+00  0.6506123E-02  0.1912981E+00  0.2082480E+00  0.1176481E+01  0.2519904E+00  0.1282807E+01  0.6014544E-01  0.4479301E+00  0.1661689E+00  0.7525766E+00  0.4395761E+00  0.1565715E+01  0.7356070E+00  0.2017016E+01  0.3491018E+00  0.9771989E+00  0.1207712E+00  0.8185644E+00  0.5942296E+00  0.1045941E+01  0.1695682E+00  0.6925232E+00  0.1150790E+00  0.7967274E+00  0.8580090E-01  0.6897749E+00  0.1856303E+00  0.7196872E+00  0.2765156E-01  0.3936235E+00  0.1803403E+00  0.7138560E+00  0.2358502E-01  0.3636702E+00  0.1260566E+00  0.8412460E+00  0.3519403E+00  0.9924377E+00  0.0000000E+00  0.0000000E+00  0.5657832E-01  0.6077138E+00  0.1378793E-01  0.3112118E+00  0.2138909E+00  0.1560917E+01  0.1910382E+01  0.4501709E+01  0.4895851E+00  0.1669599E+01  0.0000000E+00  0.0000000E+00  0.9954406E+00  0.1941124E+01  0.3139252E+00  0.1330406E+01  0.5692899E-02  0.2531444E+00  0.1463893E-01  0.4277489E+00  0.3155477E+00  0.1319676E+01  0.9434015E-01  0.1026469E+01  0.3793939E+00  0.1433988E+01  0.2171441E+00  0.1554583E+01  0.1041005E+00  0.1077736E+01  0.1581847E+00  0.9328955E+00  0.7274400E-01  0.6882299E+00  0.7773613E-01  0.5014311E+00  0.6229740E+00  0.1853612E+01  0.7534945E+00  0.2069864E+01  0.8474228E+00  0.1546044E+01  0.1219930E-02  0.8287319E-01  0.1131554E+01  0.1438225E+01  0.3324263E+00  0.9570259E+00  0.0000000E+00  0.0000000E+00  0.2765115E-01  0.3936266E+00  0.9352493E-01  0.5102034E+00  0.0000000E+00  0.0000000E+00  0.4529966E+00  0.1112370E+01  0.6465513E-01  0.5999144E+00  0.4229011E-01  0.4861612E+00  0.3694261E+00  0.1005036E+01  0.3803684E-01  0.5052181E+00  0.5908453E+00  0.1812418E+01  0.1653394E+01  0.2998392E+01  0.6030397E+00  0.1295721E+01  0.5404193E+00  0.1719676E+01  0.9585878E+00  0.1321157E+01  0.3865083E+00  0.1043441E+01  0.2939987E+00  0.1274302E+01  0.1028794E+00  0.7571717E+00  0.2193797E+00  0.7726771E+00  0.7238103E-01  0.6343060E+00  0.2104371E+00  0.7729362E+00  0.2386916E+00  0.1160405E+01  0.1553320E+00  0.9247483E+00  0.2073865E+00  0.7599536E+00  0.0000000E+00  0.0000000E+00  0.0000000E+00  0.0000000E+00  0.3964689E-01  0.4351669E+00  0.0000000E+00  0.0000000E+00  0.3014070E-01  0.3120195E+00  0.1050307E+00  0.7034168E+00  0.0000000E+00  0.0000000E+00  0.2086673E-02  0.1417573E+00  0.4896795E+00  0.1511924E+01  0.4799374E-01  0.6782266E+00  0.7605987E+00  0.1877964E+01  0.4910673E+00  0.2193229E+01  0.0000000E+00  0.0000000E+00  0.2184071E+00  0.1010478E+01  0.0000000E+00  0.0000000E+00  0.1074623E+00  0.7113400E+00  0.4312532E-01  0.6533956E+00  0.2643122E-01  0.3217440E+00  0.2837863E+00  0.1160372E+01  0.4082933E+00  0.1947532E+01  0.7087770E+00  0.2559745E+01  0.9150111E+00  0.2062240E+01  0.6475646E+00  0.2439719E+01  0.1705861E+01  0.2799657E+01  0.7004292E+00  0.2577693E+01  0.2663992E+00  0.1587985E+01  0.5734849E+00  0.1644513E+01  0.1213752E+00  0.7658787E+00  0.4382004E-01  0.4572992E+00
  0.3059998E+01  0.0000000E+00  0.0000000E+00  0.4345862E-01  0.4879106E+00  0.0000000E+00  0.0000000E+00  0.0000000E+00  0.0000000E+00  0.5581849E-02  0.1754640E+00  0.2041885E+00  0.1143007E+01  0.2745757E+00  0.1336959E+01  0.6946006E-01  0.4826171E+00  0.1622288E+00  0.7293344E+00  0.4764497E+00  0.1593778E+01  0.7356060E+00  0.1987927E+01  0.3656132E+00  0.9900527E+00  0.1391489E+00  0.8729783E+00  0.6183912E+00  0.1056282E+01  0.1570897E+00  0.6556669E+00  0.1690519E+00  0.9535096E+00  0.9130310E-01  0.7041086E+00  0.1977558E+00  0.7392244E+00  0.3309258E-01  0.4261653E+00  0.1738362E+00  0.6875997E+00  0.2511862E-01  0.3715548E+00  0.1515055E+00  0.9091917E+00  0.3556419E+00  0.9881058E+00  0.0000000E+00  0.0000000E+00  0.6573101E-01  0.6480841E+00  0.1584999E-01  0.3194851E+00  0.2846752E+00  0.1765045E+01  0.1701632E+01  0.4214477E+01  0.4904070E+00  0.1625725E+01  0.0000000E+00  0.0000000E+00  0.1098390E+01  0.2020123E+01  0.3269325E+00  0.1328251E+01  0.2392225E-01  0.5134088E+00  0.1993499E-01  0.4687617E+00  0.3141753E+00  0.1299532E+01  0.1283817E+00  0.1183716E+01  0.3460718E+00  0.1362789E+01  0.1969593E+00  0.1473617E+01  0.1084468E+00  0.1088927E+01  0.1786188E+00  0.9858534E+00  0.8903918E-01  0.7529126E+00  0.8017919E-01  0.5083355E+00  0.7136744E+00  0.1965336E+01  0.6869612E+00  0.1923407E+01  0.8639927E+00  0.1539295E+01  0.5183154E-02  0.1690888E+00  0.1202365E+01  0.1475154E+01  0.3494628E+00  0.9641387E+00  0.3987037E-03  0.4691654E-01  0.2870641E-01  0.3970759E+00  0.9110337E-01  0.5019974E+00  0.0000000E+00  0.0000000E+00  0.4515325E+00  0.1103935E+01  0.6578577E-01  0.5990774E+00  0.5900796E-01  0.5677297E+00  0.3674034E+00  0.9913265E+00  0.4521896E-01  0.5383964E+00  0.5988479E+00  0.1822679E+01  0.1622326E+01  0.2916283E+01  0.5960627E+00  0.1258129E+01  0.5143273E+00  0.1690255E+01  0.9188705E+00  0.1292141E+01  0.3991022E+00  0.1060243E+01  0.3085978E+00  0.1292325E+01  0.1136287E+00  0.7866831E+00  0.2180879E+00  0.7607379E+00  0.6299537E-01  0.5863806E+00  0.2268611E+00  0.7943274E+00  0.2320444E+00  0.1121690E+01  0.1487175E+00  0.8963111E+00  0.2160947E+00  0.7713559E+00  0.0000000E+00  0.0000000E+00  0.0000000E+00  0.0000000E+00  0.4160165E-01  0.4412654E+00  0.0000000E+00  0.0000000E+00  0.3955540E-01  0.3547124E+00  0.1657262E+00  0.8745151E+00  0.0000000E+00  0.0000000E+00  0.4773927E-02  0.2122803E+00  0.5060349E+00  0.1529583E+01  0.8252169E-01  0.8789367E+00  0.9223940E+00  0.2020994E+01  0.5326406E+00  0.2219653E+01  0.0000000E+00  0.0000000E+00  0.2782543E+00  0.1127776E+01  0.0000000E+00  0.0000000E+00  0.1162791E+00  0.7362096E+00  0.6342474E-01  0.8120267E+00  0.4114673E-01  0.3674206E+00  0.2629099E+00  0.1112133E+01  0.4978503E+00  0.2110459E+01  0.9861577E+00  0.3001790E+01  0.9360343E+00  0.2068366E+01  0.6281154E+00  0.2391210E+01  0.1552894E+01  0.2691943E+01  0.7276875E+00  0.2596572E+01  0.3785028E+00  0.1862764E+01  0.5455955E+00  0.1585511E+01  0.1309419E+00  0.7753589E+00  0.4671621E-01  0.4673500E+00
  0.3089998E+01  0.0000000E+00  0.0000000E+00  0.5864972E-01  0.5642356E+00  0.0000000E+00  0.0000000E+00  0.0000000E+00  0.0000000E+00  0.1329404E-01  0.2679611E+00  0.1993265E+00  0.1121118E+01  0.2390987E+00  0.1223539E+01  0.6468824E-01  0.4510849E+00  0.1725809E+00  0.7502067E+00  0.4562939E+00  0.1538915E+01  0.7585400E+00  0.2015167E+01  0.3415399E+00  0.9664101E+00  0.1454515E+00  0.8827160E+00  0.6130829E+00  0.1025677E+01  0.1569852E+00  0.6541259E+00  0.2084014E+00  0.1045667E+01  0.9266742E-01  0.7022486E+00  0.1779036E+00  0.6825457E+00  0.3362564E-01  0.4253694E+00  0.1794716E+00  0.6913779E+00  0.3519049E-01  0.4350829E+00  0.1517075E+00  0.9006317E+00  0.3446656E+00  0.9647263E+00  0.0000000E+00  0.0000000E+00  0.5943226E-01  0.6105023E+00  0.2057249E-01  0.3682491E+00  0.3049842E+00  0.1819735E+01  0.1578118E+01  0.4009000E+01  0.5176831E+00  0.1673789E+01  0.4691944E-02  0.2253625E+00  0.1137546E+01  0.2011617E+01  0.3264831E+00  0.1319662E+01  0.2580591E-01  0.5280037E+00  0.3909958E-01  0.6495249E+00  0.3045876E+00  0.1272822E+01  0.1595258E+00  0.1304653E+01  0.3456401E+00  0.1358312E+01  0.2471122E+00  0.1627539E+01  0.1415420E+00  0.1229928E+01  0.2037110E+00  0.1032330E+01  0.1056053E+00  0.8179249E+00  0.9006259E-01  0.5276534E+00  0.8097606E+00  0.2074742E+01  0.6048750E+00  0.1805737E+01  0.8664614E+00  0.1537023E+01  0.9384046E-02  0.2252150E+00  0.1278298E+01  0.1503776E+01  0.3970596E+00  0.1020357E+01  0.7819995E-03  0.6506579E-01  0.2776083E-01  0.3867073E+00  0.1016611E+00  0.5238373E+00  0.0000000E+00  0.0000000E+00  0.4916766E+00  0.1130860E+01  0.7976328E-01  0.6523229E+00  0.6412347E-01  0.5857367E+00  0.3743793E+00  0.1000246E+01  0.4617385E-01  0.5386844E+00  0.6951963E+00  0.1935632E+01  0.1542474E+01  0.2822608E+01  0.5868884E+00  0.1256506E+01  0.5403606E+00  0.1719184E+01  0.9269116E+00  0.1279277E+01  0.3980393E+00  0.1038768E+01  0.3069344E+00  0.1283785E+01  0.1106538E+00  0.7688469E+00  0.2185677E+00  0.7601450E+00  0.8093663E-01  0.6602413E+00  0.2334221E+00  0.7999426E+00  0.2263901E+00  0.1106947E+01  0.1575747E+00  0.9147815E+00  0.2340082E+00  0.7907860E+00  0.0000000E+00  0.0000000E+00  0.0000000E+00  0.0000000E+00  0.4982666E-01  0.4809938E+00  0.0000000E+00  0.0000000E+00  0.4748558E-01  0.3871041E+00  0.2327460E+00  0.1026881E+01  0.0000000E+00  0.0000000E+00  0.8694574E-02  0.2836366E+00  0.4925762E+00  0.1482005E+01  0.8761477E-01  0.8965411E+00  0.1045350E+01  0.2141835E+01  0.6153057E+00  0.2375378E+01  0.0000000E+00  0.0000000E+00  0.3548071E+00  0.1274960E+01  0.0000000E+00  0.0000000E+00  0.1203867E+00  0.7389789E+00  0.8159446E-01  0.9074023E+00  0.5328214E-01  0.4349553E+00  0.2126820E+00  0.9992877E+00  0.6239997E+00  0.2329581E+01  0.1286105E+01  0.3383366E+01  0.9467007E+00  0.2093548E+01  0.5404025E+00  0.2216145E+01  0.1483435E+01  0.2609396E+01  0.7483968E+00  0.2601447E+01  0.4768637E+00  0.2064812E+01  0.5266870E+00  0.1536187E+01  0.1324248E+00  0.7738207E+00  0.4648268E-01  0.4616189E+00
  0.3119998E+01  0.0000000E+00  0.0000000E+00  0.6366377E-01  0.5779756E+00  0.0000000E+00  0.0000000E+00  0.0000000E+00  0.0000000E+00  0.2032645E-01  0.3279277E+00  0.1919230E+00  0.1087591E+01  0.2470780E+00  0.1249890E+01  0.7735321E-01  0.4938924E+00  0.1715196E+00  0.7258160E+00  0.4993335E+00  0.1616905E+01  0.7727795E+00  0.2008095E+01  0.3626097E+00  0.9676347E+00  0.1522549E+00  0.8931091E+00  0.6495432E+00  0.1060050E+01  0.1652941E+00  0.6626517E+00  0.2220562E+00  0.1070647E+01  0.1008681E+00  0.7249112E+00  0.1729668E+00  0.6774343E+00  0.4640556E-01  0.4942686E+00  0.1823615E+00  0.6909956E+00  0.3221545E-01  0.4172827E+00  0.1649129E+00  0.9278450E+00  0.3361515E+00  0.9480378E+00  0.0000000E+00  0.0000000E+00  0.5919169E-01  0.6125157E+00  0.1973052E-01  0.3650586E+00  0.3957861E+00  0.2039915E+01  0.1514910E+01  0.3931681E+01  0.5848674E+00  0.1753212E+01  0.6136239E-02  0.2552263E+00  0.1260992E+01  0.2093051E+01  0.3608840E+00  0.1375642E+01  0.2991412E-01  0.5628914E+00  0.5292490E-01  0.7479020E+00  0.3041252E+00  0.1250359E+01  0.1426672E+00  0.1222677E+01  0.3432502E+00  0.1330435E+01  0.2462185E+00  0.1608484E+01  0.1495724E+00  0.1251534E+01  0.2151504E+00  0.1056690E+01  0.9506448E-01  0.7732961E+00  0.7690354E-01  0.4825573E+00  0.8510221E+00  0.2102062E+01  0.5729751E+00  0.1736716E+01  0.8955114E+00  0.1534266E+01  0.2109355E-01  0.3340385E+00  0.1321514E+01  0.1517985E+01  0.4076791E+00  0.1028066E+01  0.1534067E-02  0.9025078E-01  0.4487134E-01  0.4861006E+00  0.9779400E-01  0.5121972E+00  0.0000000E+00  0.0000000E+00  0.5156332E+00  0.1147709E+01  0.9281039E-01  0.6959111E+00  0.5982849E-01  0.5605032E+00  0.3465063E+00  0.9523655E+00  0.5111979E-01  0.5610906E+00  0.7532224E+00  0.2014008E+01  0.1361120E+01  0.2625927E+01  0.5904231E+00  0.1254423E+01  0.5181288E+00  0.1656524E+01  0.9208239E+00  0.1264521E+01  0.3994321E+00  0.1033016E+01  0.2914701E+00  0.1232972E+01  0.1035489E+00  0.7370800E+00  0.2028811E+00  0.7316129E+00  0.6634821E-01  0.5933272E+00  0.2427661E+00  0.8023484E+00  0.2266602E+00  0.1094201E+01  0.1626124E+00  0.9194075E+00  0.2329883E+00  0.7889575E+00  0.0000000E+00  0.0000000E+00  0.0000000E+00  0.0000000E+00  0.4920135E-01  0.4764684E+00  0.0000000E+00  0.0000000E+00  0.5444910E-01  0.4072976E+00  0.2997996E+00  0.1165488E+01  0.0000000E+00  0.0000000E+00  0.1180820E-01  0.3273113E+00  0.5093974E+00  0.1498304E+01  0.1200513E+00  0.1037401E+01  0.1153909E+01  0.2216079E+01  0.7452265E+00  0.2598252E+01  0.0000000E+00  0.0000000E+00  0.4414966E+00  0.1397625E+01  0.0000000E+00  0.0000000E+00  0.1105374E+00  0.7041467E+00  0.1134934E+00  0.1049509E+01  0.6428911E-01  0.4686986E+00  0.1981164E+00  0.9436341E+00  0.7038975E+00  0.2458020E+01  0.1605249E+01  0.3783994E+01  0.9295678E+00  0.2029311E+01  0.5221884E+00  0.2175673E+01  0.1347463E+01  0.2449560E+01  0.7937763E+00  0.2634135E+01  0.6009063E+00  0.2284131E+01  0.4615025E+00  0.1429764E+01  0.1262869E+00  0.7566730E+00  0.5674504E-01  0.5045120E+00
  0.3149997E+01  0.0000000E+00  0.0000000E+00  0.7299156E-01  0.6123553E+00  0.0000000E+00  0.0000000E+00  0.0000000E+00  0.0000000E+00  0.1881232E-01  0.3125118E+00  0.2120407E+00  0.1138025E+01  0.2696666E+00  0.1305438E+01  0.8204512E-01  0.5038830E+00  0.1665083E+00  0.7218035E+00  0.5320113E+00  0.1645717E+01  0.7306650E+00  0.1942922E+01  0.3467104E+00  0.9427941E+00  0.1689369E+00  0.9271387E+00  0.6427535E+00  0.1053767E+01  0.1600900E+00  0.6449229E+00  0.2633710E+00  0.1151638E+01  0.1061020E+00  0.7385579E+00  0.1616006E+00  0.6437988E+00  0.4477283E-01  0.4809082E+00  0.2078810E+00  0.7324981E+00  0.4326857E-01  0.4728288E+00  0.1926382E+00  0.9911373E+00  0.3156667E+00  0.8988759E+00  0.0000000E+00  0.0000000E+00  0.9106253E-01  0.7428549E+00  0.2991480E-01  0.4320915E+00  0.4642816E+00  0.2171788E+01  0.1442550E+01  0.3762780E+01  0.5910831E+00  0.1759238E+01  0.9782465E-02  0.3191266E+00  0.1337409E+01  0.2133996E+01  0.4007038E+00  0.1429946E+01  0.6019929E-01  0.7897300E+00  0.6095169E-01  0.8044304E+00  0.2765410E+00  0.1184711E+01  0.1617858E+00  0.1288274E+01  0.3529199E+00  0.1337432E+01  0.2618643E+00  0.1640601E+01  0.1678037E+00  0.1311668E+01  0.2445608E+00  0.1126684E+01  0.1161336E+00  0.8394859E+00  0.8468489E-01  0.5034410E+00  0.9924962E+00  0.2259962E+01  0.5199680E+00  0.1634062E+01  0.9163405E+00  0.1551483E+01  0.3085221E-01  0.3997399E+00  0.1409407E+01  0.1548856E+01  0.4343742E+00  0.1039307E+01  0.2633731E-02  0.1171127E+00  0.4703055E-01  0.4927762E+00  0.1060983E+00  0.5262257E+00  0.0000000E+00  0.0000000E+00  0.5321953E+00  0.1155633E+01  0.9857627E-01  0.7098423E+00  0.7675359E-01  0.6277084E+00  0.3459558E+00  0.9315688E+00  0.4883121E-01  0.5530033E+00  0.7675399E+00  0.2001499E+01  0.1298060E+01  0.2582648E+01  0.5764083E+00  0.1222206E+01  0.4996552E+00  0.1595557E+01  0.9011074E+00  0.1241105E+01  0.4061587E+00  0.1042238E+01  0.2866986E+00  0.1204453E+01  0.9932891E-01  0.7261258E+00  0.2024194E+00  0.7242785E+00  0.7374404E-01  0.6217923E+00  0.2552847E+00  0.8158041E+00  0.2445600E+00  0.1124868E+01  0.1580250E+00  0.8957049E+00  0.2342128E+00  0.7805172E+00  0.0000000E+00  0.0000000E+00  0.0000000E+00  0.0000000E+00  0.5470422E-01  0.4965014E+00  0.0000000E+00  0.0000000E+00  0.6564523E-01  0.4410546E+00  0.4247576E+00  0.1339964E+01  0.2574279E-02  0.1514475E+00  0.3604041E-01  0.5655978E+00  0.5248395E+00  0.1494150E+01  0.1621804E+00  0.1200843E+01  0.1241756E+01  0.2292626E+01  0.8257036E+00  0.2671325E+01  0.0000000E+00  0.0000000E+00  0.6078595E+00  0.1640729E+01  0.0000000E+00  0.0000000E+00  0.1226020E+00  0.7289020E+00  0.1364381E+00  0.1125279E+01  0.7701469E-01  0.5008979E+00  0.1879231E+00  0.9146088E+00  0.7053576E+00  0.2429705E+01  0.2031845E+01  0.4198508E+01  0.9402630E+00  0.2019254E+01  0.4743165E+00  0.2029081E+01  0.1267194E+01  0.2360570E+01  0.8257064E+00  0.2722417E+01  0.6995708E+00  0.2439706E+01  0.4299082E+00  0.1367964E+01  0.1264642E+00  0.7438335E+00  0.7594210E-01  0.5767441E+00
  0.3179997E+01  0.0000000E+00  0.0000000E+00  0.1015266E+00  0.7158850E+00  0.0000000E+00  0.0000000E+00  0.0000000E+00  0.0000000E+00  0.3027275E-01  0.3922407E+00  0.2106485E+00  0.1129896E+01  0.2689240E+00  0.1282031E+01  0.8028694E-01  0.4911866E+00  0.1694234E+00  0.7140898E+00  0.5471216E+00  0.1647088E+01  0.7265434E+00  0.1924470E+01  0.3538553E+00  0.9532045E+00  0.1827421E+00  0.9531026E+00  0.6539400E+00  0.1054461E+01  0.1578183E+00  0.6311431E+00  0.3005164E+00  0.1219637E+01  0.1140743E+00  0.7600934E+00  0.1607763E+00  0.6363600E+00  0.6202200E-01  0.5596727E+00  0.1986144E+00  0.7166270E+00  0.4208662E-01  0.4660110E+00  0.2034177E+00  0.1008774E+01  0.3119581E+00  0.8892111E+00  0.0000000E+00  0.0000000E+00  0.8287820E-01  0.6989683E+00  0.3021563E-01  0.4359174E+00  0.5419586E+00  0.2329969E+01  0.1274435E+01  0.3511073E+01  0.6324001E+00  0.1838619E+01  0.1476718E-01  0.3882948E+00  0.1406797E+01  0.2161266E+01  0.3976071E+00  0.1415315E+01  0.7088216E-01  0.8483651E+00  0.8712590E-01  0.9478135E+00  0.3075265E+00  0.1241667E+01  0.2281571E+00  0.1510195E+01  0.3163829E+00  0.1285850E+01  0.2377505E+00  0.1555567E+01  0.2126456E+00  0.1459108E+01  0.2698746E+00  0.1154687E+01  0.1187064E+00  0.8401173E+00  0.8805862E-01  0.5079486E+00  0.1074341E+01  0.2308866E+01  0.5246038E+00  0.1629700E+01  0.9469357E+00  0.1560545E+01  0.4614769E-01  0.4874102E+00  0.1437355E+01  0.1539723E+01  0.4540885E+00  0.1053691E+01  0.2584255E-02  0.1149118E+00  0.6497556E-01  0.5726780E+00  0.9543302E-01  0.4904022E+00  0.0000000E+00  0.0000000E+00  0.5319843E+00  0.1153562E+01  0.1140765E+00  0.7551153E+00  0.9229450E-01  0.6806850E+00  0.3416787E+00  0.9352005E+00  0.5050353E-01  0.5518139E+00  0.8221525E+00  0.2042757E+01  0.1195756E+01  0.2438862E+01  0.5936383E+00  0.1232455E+01  0.5186984E+00  0.1626944E+01  0.9223363E+00  0.1242445E+01  0.4182760E+00  0.1032952E+01  0.2868508E+00  0.1201901E+01  0.1203534E+00  0.7847986E+00  0.2095127E+00  0.7223931E+00  0.8786467E-01  0.6644373E+00  0.2427361E+00  0.7850516E+00  0.2285234E+00  0.1077615E+01  0.1362320E+00  0.8256298E+00  0.2517784E+00  0.8027281E+00  0.0000000E+00  0.0000000E+00  0.0000000E+00  0.0000000E+00  0.4988797E-01  0.4643739E+00  0.0000000E+00  0.0000000E+00  0.8441127E-01  0.4975058E+00  0.5168715E+00  0.1486934E+01  0.5683444E-02  0.2228653E+00  0.4799317E-01  0.6460576E+00  0.5358205E+00  0.1501475E+01  0.1812388E+00  0.1250276E+01  0.1295425E+01  0.2355015E+01  0.9333958E+00  0.2816276E+01  0.0000000E+00  0.0000000E+00  0.7486342E+00  0.1783917E+01  0.0000000E+00  0.0000000E+00  0.1275607E+00  0.7395996E+00  0.1458762E+00  0.1139592E+01  0.9219748E-01  0.5359619E+00  0.1509308E+00  0.8187001E+00  0.7483174E+00  0.2461966E+01  0.2328310E+01  0.4402200E+01  0.9778607E+00  0.2050079E+01  0.4407806E+00  0.1955992E+01  0.1176166E+01  0.2250640E+01  0.8973414E+00  0.2777708E+01  0.7710494E+00  0.2556327E+01  0.4212027E+00  0.1345614E+01  0.1471367E+00  0.7937126E+00  0.7956754E-01  0.5844424E+00
  0.3209997E+01  0.0000000E+00  0.0000000E+00  0.1221000E+00  0.7754579E+00  0.0000000E+00  0.0000000E+00  0.0000000E+00  0.0000000E+00  0.3623118E-01  0.4248148E+00  0.1876616E+00  0.1060848E+01  0.2448573E+00  0.1202522E+01  0.8663314E-01  0.5065004E+00  0.1594963E+00  0.6898755E+00  0.5670171E+00  0.1666696E+01  0.6967242E+00  0.1847671E+01  0.3809715E+00  0.9716959E+00  0.2003568E+00  0.9970664E+00  0.6540976E+00  0.1018943E+01  0.1740933E+00  0.6530061E+00  0.3112269E+00  0.1223677E+01  0.1478232E+00  0.8548312E+00  0.1539816E+00  0.6163166E+00  0.6376742E-01  0.5652528E+00  0.2119567E+00  0.7239192E+00  0.4637584E-01  0.4801375E+00  0.2405782E+00  0.1085475E+01  0.2940128E+00  0.8513271E+00  0.0000000E+00  0.0000000E+00  0.9870561E-01  0.7610795E+00  0.2965411E-01  0.4278107E+00  0.6094108E+00  0.2441731E+01  0.1194925E+01  0.3379462E+01  0.6767956E+00  0.1840774E+01  0.3043438E-01  0.5517874E+00  0.1543427E+01  0.2253504E+01  0.4086916E+00  0.1418042E+01  0.9564959E-01  0.9750257E+00  0.8912823E-01  0.9491922E+00  0.2865875E+00  0.1187522E+01  0.1992723E+00  0.1399936E+01  0.3152113E+00  0.1254257E+01  0.2572423E+00  0.1604113E+01  0.2079668E+00  0.1429531E+01  0.2789750E+00  0.1160852E+01  0.1292024E+00  0.8695906E+00  0.8959591E-01  0.5108714E+00  0.1196349E+01  0.2459839E+01  0.5112255E+00  0.1591393E+01  0.1008890E+01  0.1573913E+01  0.6413004E-01  0.5668175E+00  0.1481663E+01  0.1545228E+01  0.4534335E+00  0.1037935E+01  0.6883912E-02  0.1857201E+00  0.4818745E-01  0.4893355E+00  0.9782460E-01  0.4912103E+00  0.0000000E+00  0.0000000E+00  0.5320551E+00  0.1154381E+01  0.1032586E+00  0.7123320E+00  0.9709985E-01  0.6911926E+00  0.3335054E+00  0.9030003E+00  0.5549556E-01  0.5722331E+00  0.8590552E+00  0.2094409E+01  0.1160115E+01  0.2382902E+01  0.5820552E+00  0.1208801E+01  0.5025330E+00  0.1580463E+01  0.9036062E+00  0.1227358E+01  0.4268008E+00  0.1047225E+01  0.2634059E+00  0.1144731E+01  0.1166656E+00  0.7680590E+00  0.2030816E+00  0.7019565E+00  0.9528751E-01  0.6874917E+00  0.2592379E+00  0.8075888E+00  0.2137683E+00  0.1029328E+01  0.1499951E+00  0.8565723E+00  0.2548869E+00  0.8106594E+00  0.0000000E+00  0.0000000E+00  0.0000000E+00  0.0000000E+00  0.5112946E-01  0.4684442E+00  0.0000000E+00  0.0000000E+00  0.9337401E-01  0.5152636E+00  0.6308985E+00  0.1608067E+01  0.6817203E-02  0.2417835E+00  0.6507265E-01  0.7444666E+00  0.5428964E+00  0.1506312E+01  0.2007984E+00  0.1305436E+01  0.1400085E+01  0.2428134E+01  0.1060976E+01  0.2977072E+01  0.0000000E+00  0.0000000E+00  0.9435684E+00  0.2003066E+01  0.2478971E-02  0.2062608E+00  0.1338643E+00  0.7495499E+00  0.1784871E+00  0.1271587E+01  0.1117584E+00  0.5983741E+00  0.1555568E+00  0.8152107E+00  0.8155828E+00  0.2562867E+01  0.2696511E+01  0.4692424E+01  0.9801246E+00  0.2022622E+01  0.4028369E+00  0.1847086E+01  0.1082049E+01  0.2149106E+01  0.8781899E+00  0.2713161E+01  0.8372710E+00  0.2620664E+01  0.4059337E+00  0.1322892E+01  0.1487396E+00  0.7883198E+00  0.9172193E-01  0.6248961E+00
  0.3239997E+01  0.0000000E+00  0.0000000E+00  0.1326514E+00  0.8060341E+00  0.2133825E-02  0.1449551E+00  0.0000000E+00  0.0000000E+00  0.4303148E-01  0.4583363E+00  0.1983456E+00  0.1059201E+01  0.2540621E+00  0.1235977E+01  0.9189589E-01  0.5131407E+00  0.1704857E+00  0.7105501E+00  0.5512363E+00  0.1613513E+01  0.6764143E+00  0.1799449E+01  0.3771462E+00  0.9616704E+00  0.2101786E+00  0.1021516E+01  0.6518742E+00  0.1014573E+01  0.1669699E+00  0.6419986E+00  0.3250469E+00  0.1248370E+01  0.1305153E+00  0.8020277E+00  0.1481150E+00  0.6024436E+00  0.8037372E-01  0.6295803E+00  0.2187136E+00  0.7269013E+00  0.4480933E-01  0.4713522E+00  0.2308060E+00  0.1064162E+01  0.2930405E+00  0.8489144E+00  0.0000000E+00  0.0000000E+00  0.8773800E-01  0.7121013E+00  0.3659216E-01  0.4627686E+00  0.6877963E+00  0.2579084E+01  0.1095367E+01  0.3214257E+01  0.6973968E+00  0.1848664E+01  0.3627440E-01  0.5966358E+00  0.1585657E+01  0.2255920E+01  0.4185764E+00  0.1433304E+01  0.1244706E+00  0.1100202E+01  0.1450972E+00  0.1215758E+01  0.2677886E+00  0.1132339E+01  0.2261830E+00  0.1475359E+01  0.2990879E+00  0.1221646E+01  0.2439639E+00  0.1549011E+01  0.2318749E+00  0.1493337E+01  0.2997959E+00  0.1187929E+01  0.1313949E+00  0.8598529E+00  0.9563763E-01  0.5228658E+00  0.1296305E+01  0.2481365E+01  0.4957495E+00  0.1554428E+01  0.1004666E+01  0.1563583E+01  0.9886623E-01  0.6907375E+00  0.1489466E+01  0.1533847E+01  0.4731713E+00  0.1060709E+01  0.1529222E-01  0.2739995E+00  0.6757011E-01  0.5728945E+00  0.1020700E+00  0.4961529E+00  0.0000000E+00  0.0000000E+00  0.5649224E+00  0.1166557E+01  0.1138009E+00  0.7399239E+00  0.1155774E+00  0.7455486E+00  0.3273583E+00  0.8873353E+00  0.6445210E-01  0.6057830E+00  0.8449849E+00  0.2034930E+01  0.1101398E+01  0.2292333E+01  0.5759454E+00  0.1180588E+01  0.5039331E+00  0.1556906E+01  0.8792532E+00  0.1199763E+01  0.4274701E+00  0.1028668E+01  0.2549882E+00  0.1110308E+01  0.1301592E+00  0.7944102E+00  0.2007512E+00  0.6917776E+00  0.9566559E-01  0.6822634E+00  0.2652946E+00  0.8091351E+00  0.2482327E+00  0.1099937E+01  0.1337155E+00  0.8047739E+00  0.2571213E+00  0.8041834E+00  0.0000000E+00  0.0000000E+00  0.0000000E+00  0.0000000E+00  0.5748652E-01  0.4913085E+00  0.0000000E+00  0.0000000E+00  0.1070608E+00  0.5523733E+00  0.7217770E+00  0.1694207E+01  0.2372413E-01  0.4464155E+00  0.9672313E-01  0.8974766E+00  0.5830696E+00  0.1555074E+01  0.2646145E+00  0.1493594E+01  0.1498603E+01  0.2492177E+01  0.1089476E+01  0.2950984E+01  0.0000000E+00  0.0000000E+00  0.1161901E+01  0.2184880E+01  0.1216633E-02  0.1431665E+00  0.1587709E+00  0.8085703E+00  0.1715455E+00  0.1227963E+01  0.1291643E+00  0.6284664E+00  0.1408252E+00  0.7739213E+00  0.8194060E+00  0.2540973E+01  0.2994807E+01  0.4852425E+01  0.9760458E+00  0.2011217E+01  0.3850653E+00  0.1819530E+01  0.1061245E+01  0.2098047E+01  0.1028028E+01  0.2939147E+01  0.9441124E+00  0.2765121E+01  0.4084891E+00  0.1300803E+01  0.1678937E+00  0.8363546E+00  0.1186174E+00  0.7023188E+00
  0.3269997E+01  0.0000000E+00  0.0000000E+00  0.1473348E+00  0.8431429E+00  0.1396589E-02  0.1161984E+00  0.0000000E+00  0.0000000E+00  0.5760740E-01  0.5246026E+00  0.1820673E+00  0.1018640E+01  0.2310550E+00  0.1141705E+01  0.9001379E-01  0.5020930E+00  0.1690044E+00  0.6980050E+00  0.5739855E+00  0.1631481E+01  0.6626660E+00  0.1761324E+01  0.3760234E+00  0.9433928E+00  0.2286877E+00  0.1047554E+01  0.6439304E+00  0.9970342E+00  0.1705492E+00  0.6378463E+00  0.3508861E+00  0.1287603E+01  0.1466351E+00  0.8352293E+00  0.1628783E+00  0.6251696E+00  0.8449148E-01  0.6441035E+00  0.2227524E+00  0.7281647E+00  0.4468978E-01  0.4663093E+00  0.2475443E+00  0.1078235E+01  0.2932767E+00  0.8294319E+00  0.0000000E+00  0.0000000E+00  0.1004229E+00  0.7467436E+00  0.4857882E-01  0.5348847E+00  0.6493906E+00  0.2486351E+01  0.1023010E+01  0.3120366E+01  0.7297037E+00  0.1882133E+01  0.7192250E-01  0.8308381E+00  0.1631880E+01  0.2248639E+01  0.4343308E+00  0.1445731E+01  0.1501274E+00  0.1206633E+01  0.1668896E+00  0.1275259E+01  0.2782607E+00  0.1136453E+01  0.2213577E+00  0.1446208E+01  0.3030523E+00  0.1214417E+01  0.2499849E+00  0.1573673E+01  0.2255424E+00  0.1459466E+01  0.3508836E+00  0.1271672E+01  0.1338950E+00  0.8676745E+00  0.1110352E+00  0.5532973E+00  0.1365125E+01  0.2539959E+01  0.5031061E+00  0.1548805E+01  0.1047237E+01  0.1577190E+01  0.1232472E+00  0.7686436E+00  0.1477843E+01  0.1499106E+01  0.4912363E+00  0.1081660E+01  0.1640973E-01  0.2811883E+00  0.7715955E-01  0.6086696E+00  0.1054325E+00  0.4988358E+00  0.0000000E+00  0.0000000E+00  0.5474512E+00  0.1141919E+01  0.1148660E+00  0.7363189E+00  0.1288319E+00  0.7829702E+00  0.3295881E+00  0.8941632E+00  0.6980509E-01  0.6279804E+00  0.8686540E+00  0.2030738E+01  0.1053964E+01  0.2232580E+01  0.5685689E+00  0.1162271E+01  0.4633071E+00  0.1494914E+01  0.9241539E+00  0.1197990E+01  0.4575470E+00  0.1061713E+01  0.2464893E+00  0.1082351E+01  0.1448906E+00  0.8405598E+00  0.2140260E+00  0.7114598E+00  0.9252178E-01  0.6700028E+00  0.2663915E+00  0.8180666E+00  0.2265892E+00  0.1036592E+01  0.1553613E+00  0.8566179E+00  0.2653430E+00  0.8153114E+00  0.0000000E+00  0.0000000E+00  0.0000000E+00  0.0000000E+00  0.5733208E-01  0.4860595E+00  0.0000000E+00  0.0000000E+00  0.1200339E+00  0.5751318E+00  0.7796583E+00  0.1747343E+01  0.3523539E-01  0.5386675E+00  0.1003319E+00  0.9053737E+00  0.5766090E+00  0.1515328E+01  0.2944275E+00  0.1548444E+01  0.1530934E+01  0.2475447E+01  0.1158501E+01  0.3024577E+01  0.0000000E+00  0.0000000E+00  0.1347325E+01  0.2310072E+01  0.1194422E-02  0.1405513E+00  0.1355694E+00  0.7446807E+00  0.2102188E+00  0.1312981E+01  0.1455178E+00  0.6594378E+00  0.1454194E+00  0.7745561E+00  0.7500963E+00  0.2406019E+01  0.3219544E+01  0.5032755E+01  0.9931613E+00  0.1995560E+01  0.3893799E+00  0.1788134E+01  0.1017631E+01  0.2024474E+01  0.1112639E+01  0.3042608E+01  0.1037978E+01  0.2885555E+01  0.3843013E+00  0.1248990E+01  0.1740891E+00  0.8465914E+00  0.1230333E+00  0.7060659E+00
  0.3299997E+01  0.0000000E+00  0.0000000E+00  0.1552962E+00  0.8521488E+00  0.4113832E-02  0.1975912E+00  0.0000000E+00  0.0000000E+00  0.6307871E-01  0.5435788E+00  0.1879905E+00  0.1017226E+01  0.2316864E+00  0.1133939E+01  0.9980994E-01  0.5284693E+00  0.1657466E+00  0.6874472E+00  0.5879360E+00  0.1633038E+01  0.6636953E+00  0.1772916E+01  0.3786421E+00  0.9483905E+00  0.2375716E+00  0.1064516E+01  0.6606135E+00  0.1013595E+01  0.1787802E+00  0.6487558E+00  0.3685283E+00  0.1288188E+01  0.1549589E+00  0.8474171E+00  0.1456977E+00  0.5761381E+00  0.9393402E-01  0.6635959E+00  0.2315763E+00  0.7431073E+00  0.4696617E-01  0.4698510E+00  0.2506038E+00  0.1081303E+01  0.2924276E+00  0.8237673E+00  0.0000000E+00  0.0000000E+00  0.9860555E-01  0.7452613E+00  0.5050488E-01  0.5270607E+00  0.7905591E+00  0.2760999E+01  0.9516548E+00  0.2978641E+01  0.7236912E+00  0.1858041E+01  0.1021589E+00  0.9795887E+00  0.1654884E+01  0.2237104E+01  0.4772018E+00  0.1498687E+01  0.1899225E+00  0.1334171E+01  0.2022616E+00  0.1389865E+01  0.2660246E+00  0.1106637E+01  0.2221444E+00  0.1435237E+01  0.2985892E+00  0.1206332E+01  0.2715153E+00  0.1615080E+01  0.2564298E+00  0.1539194E+01  0.3568725E+00  0.1283807E+01  0.1447011E+00  0.8869665E+00  0.1092318E+00  0.5478266E+00  0.1495042E+01  0.2631093E+01  0.5272584E+00  0.1570355E+01  0.1033399E+01  0.1563248E+01  0.1583797E+00  0.8582674E+00  0.1459620E+01  0.1486538E+01  0.4955459E+00  0.1066895E+01  0.2536861E-01  0.3461044E+00  0.1031878E+00  0.6922672E+00  0.1026775E+00  0.4862352E+00  0.0000000E+00  0.0000000E+00  0.5238265E+00  0.1121923E+01  0.1309576E+00  0.7817070E+00  0.1402079E+00  0.8057560E+00  0.3287649E+00  0.8788568E+00  0.7816161E-01  0.6574214E+00  0.9022992E+00  0.2069581E+01  0.1044272E+01  0.2200768E+01  0.5690839E+00  0.1159468E+01  0.4826932E+00  0.1529181E+01  0.9373598E+00  0.1197900E+01  0.4484078E+00  0.1048879E+01  0.2526562E+00  0.1077825E+01  0.1508370E+00  0.8443187E+00  0.1984982E+00  0.6754018E+00  0.1114158E+00  0.7209516E+00  0.2747717E+00  0.8122311E+00  0.2080922E+00  0.9868492E+00  0.1487800E+00  0.8349828E+00  0.2706516E+00  0.7994871E+00  0.0000000E+00  0.0000000E+00  0.0000000E+00  0.0000000E+00  0.6538383E-01  0.5110745E+00  0.0000000E+00  0.0000000E+00  0.1428864E+00  0.6216548E+00  0.8716838E+00  0.1832493E+01  0.6274495E-01  0.7110496E+00  0.1342869E+00  0.1035585E+01  0.5960793E+00  0.1523765E+01  0.3201766E+00  0.1598325E+01  0.1625200E+01  0.2524701E+01  0.1227894E+01  0.3102494E+01  0.0000000E+00  0.0000000E+00  0.1587405E+01  0.2476407E+01  0.1172794E-02  0.1380094E+00  0.1559857E+00  0.7819090E+00  0.2140393E+00  0.1322649E+01  0.1829603E+00  0.7477343E+00  0.1328153E+00  0.7401569E+00  0.7951629E+00  0.2483472E+01  0.3365954E+01  0.5104029E+01  0.9505602E+00  0.1915151E+01  0.3799875E+00  0.1745293E+01  0.9713671E+00  0.1981570E+01  0.1144658E+01  0.3008581E+01  0.1174561E+01  0.3073139E+01  0.3829173E+00  0.1231893E+01  0.1633140E+00  0.8095993E+00  0.1416154E+00  0.7497155E+00
  0.3329997E+01  0.0000000E+00  0.0000000E+00  0.1700107E+00  0.8810861E+00  0.2020046E-02  0.1372246E+00  0.0000000E+00  0.0000000E+00  0.6632400E-01  0.5521044E+00  0.1865883E+00  0.1006154E+01  0.2409117E+00  0.1141245E+01  0.9919921E-01  0.5249328E+00  0.1708454E+00  0.6900411E+00  0.5629091E+00  0.1604497E+01  0.6740128E+00  0.1760489E+01  0.3932297E+00  0.9475278E+00  0.2444220E+00  0.1067411E+01  0.6479768E+00  0.9909255E+00  0.1935867E+00  0.6624935E+00  0.3706744E+00  0.1302790E+01  0.1589072E+00  0.8551728E+00  0.1516747E+00  0.5930796E+00  0.1016715E+00  0.6832410E+00  0.2250634E+00  0.7202228E+00  0.5117368E-01  0.4889806E+00  0.2619238E+00  0.1083794E+01  0.2844858E+00  0.8036178E+00  0.0000000E+00  0.0000000E+00  0.9329316E-01  0.7130595E+00  0.6258958E-01  0.5953478E+00  0.8228272E+00  0.2776830E+01  0.8975052E+00  0.2868640E+01  0.7551548E+00  0.1881662E+01  0.1366888E+00  0.1120692E+01  0.1642940E+01  0.2220983E+01  0.4760561E+00  0.1486399E+01  0.2679857E+00  0.1565898E+01  0.2248904E+00  0.1443635E+01  0.2703473E+00  0.1102516E+01  0.2181643E+00  0.1409455E+01  0.2723630E+00  0.1135550E+01  0.2619315E+00  0.1576938E+01  0.2794353E+00  0.1589817E+01  0.3952479E+00  0.1334424E+01  0.1393483E+00  0.8603487E+00  0.1192746E+00  0.5642507E+00  0.1548017E+01  0.2651554E+01  0.5140964E+00  0.1542894E+01  0.1052795E+01  0.1548159E+01  0.2020024E+00  0.9590321E+00  0.1458837E+01  0.1469391E+01  0.5085379E+00  0.1096887E+01  0.3131034E-01  0.3807802E+00  0.9931590E-01  0.6731781E+00  0.1031818E+00  0.4900013E+00  0.0000000E+00  0.0000000E+00  0.5353027E+00  0.1102144E+01  0.1387043E+00  0.7980375E+00  0.1515025E+00  0.8285581E+00  0.3277461E+00  0.8669194E+00  0.8856905E-01  0.6891799E+00  0.9271850E+00  0.2079984E+01  0.9669144E+00  0.2105529E+01  0.5767189E+00  0.1153813E+01  0.4669632E+00  0.1477117E+01  0.9476086E+00  0.1207728E+01  0.4819456E+00  0.1081945E+01  0.2528410E+00  0.1072100E+01  0.1895452E+00  0.9426410E+00  0.2208573E+00  0.7130530E+00  0.1043701E+00  0.6897005E+00  0.2881876E+00  0.8259180E+00  0.2131141E+00  0.9912571E+00  0.1437592E+00  0.8117791E+00  0.2750579E+00  0.8059220E+00  0.0000000E+00  0.0000000E+00  0.1151763E-02  0.9583043E-01  0.6104359E-01  0.4895693E+00  0.0000000E+00  0.0000000E+00  0.1641238E+00  0.6532224E+00  0.9502046E+00  0.1873632E+01  0.8004711E-01  0.7949497E+00  0.1560673E+00  0.1104626E+01  0.5902791E+00  0.1507983E+01  0.3898718E+00  0.1746077E+01  0.1792969E+01  0.2611258E+01  0.1282541E+01  0.3103248E+01  0.1151788E-02  0.9583008E-01  0.1735695E+01  0.2585420E+01  0.3455287E-02  0.2347309E+00  0.1482872E+00  0.7620903E+00  0.2176846E+00  0.1313541E+01  0.1986796E+00  0.7463607E+00  0.1526103E+00  0.7813298E+00  0.8050848E+00  0.2510985E+01  0.3326292E+01  0.5051784E+01  0.9294730E+00  0.1869955E+01  0.3852710E+00  0.1752445E+01  0.9435860E+00  0.1951084E+01  0.1245634E+01  0.3088572E+01  0.1184029E+01  0.3013045E+01  0.3933338E+00  0.1253816E+01  0.1667191E+00  0.8052664E+00  0.1549140E+00  0.7749816E+00
  0.3359997E+01  0.0000000E+00  0.0000000E+00  0.1957628E+00  0.9409550E+00  0.5291036E-02  0.2200659E+00  0.0000000E+00  0.0000000E+00  0.7903066E-01  0.5963845E+00  0.2049227E+00  0.1049137E+01  0.2246406E+00  0.1111364E+01  0.9666129E-01  0.5137374E+00  0.1680000E+00  0.6742819E+00  0.5869691E+00  0.1641565E+01  0.6236721E+00  0.1671590E+01  0.3870669E+00  0.9390433E+00  0.2486759E+00  0.1056589E+01  0.6787869E+00  0.1001045E+01  0.1850178E+00  0.6401896E+00  0.3690414E+00  0.1271796E+01  0.1537667E+00  0.8412838E+00  0.1552553E+00  0.5912257E+00  0.1167294E+00  0.7259344E+00  0.2341231E+00  0.7314461E+00  0.5191755E-01  0.4848186E+00  0.2767873E+00  0.1109167E+01  0.2969514E+00  0.8155935E+00  0.0000000E+00  0.0000000E+00  0.1082616E+00  0.7563519E+00  0.6070380E-01  0.5777194E+00  0.8921756E+00  0.2820731E+01  0.8518453E+00  0.2784689E+01  0.7516481E+00  0.1875942E+01  0.1693122E+00  0.1243494E+01  0.1614817E+01  0.2195565E+01  0.5006606E+00  0.1496292E+01  0.2903400E+00  0.1615857E+01  0.2936484E+00  0.1646994E+01  0.2642159E+00  0.1087432E+01  0.1917949E+00  0.1311424E+01  0.3124932E+00  0.1211055E+01  0.2929910E+00  0.1619215E+01  0.2751299E+00  0.1563351E+01  0.3974839E+00  0.1325222E+01  0.1519509E+00  0.8914230E+00  0.1084590E+00  0.5394522E+00  0.1619999E+01  0.2651777E+01  0.5261192E+00  0.1558611E+01  0.1063169E+01  0.1535260E+01  0.2582663E+00  0.1073424E+01  0.1397760E+01  0.1441162E+01  0.5376933E+00  0.1104153E+01  0.4464215E-01  0.4499278E+00  0.1170601E+00  0.7248331E+00  0.1094590E+00  0.4999922E+00  0.0000000E+00  0.0000000E+00  0.5405031E+00  0.1104279E+01  0.1564138E+00  0.8407968E+00  0.1696453E+00  0.8684030E+00  0.3406038E+00  0.8709193E+00  0.9047464E-01  0.7019965E+00  0.9454506E+00  0.2069654E+01  0.9494068E+00  0.2093341E+01  0.5742346E+00  0.1142540E+01  0.4712232E+00  0.1451031E+01  0.9763646E+00  0.1207849E+01  0.4895820E+00  0.1061766E+01  0.2552893E+00  0.1066435E+01  0.2083323E+00  0.9777772E+00  0.2202389E+00  0.7025725E+00  0.1005294E+00  0.6732488E+00  0.2784360E+00  0.7987368E+00  0.2298250E+00  0.1022293E+01  0.1474833E+00  0.8177825E+00  0.2653745E+00  0.7760864E+00  0.0000000E+00  0.0000000E+00  0.1696909E-02  0.1152784E+00  0.7381666E-01  0.5367323E+00  0.5656377E-03  0.6656146E-01  0.1906189E+00  0.6935950E+00  0.1022969E+01  0.1932169E+01  0.1182218E+00  0.9550412E+00  0.1629072E+00  0.1121753E+01  0.6196650E+00  0.1546213E+01  0.4445966E+00  0.1858258E+01  0.1909070E+01  0.2678210E+01  0.1265897E+01  0.3082319E+01  0.1696909E-02  0.1152795E+00  0.1956284E+01  0.2651295E+01  0.4525159E-02  0.2662147E+00  0.1467843E+00  0.7512755E+00  0.2505790E+00  0.1416444E+01  0.2475628E+00  0.8368420E+00  0.1436738E+00  0.7496652E+00  0.7907726E+00  0.2462682E+01  0.3288089E+01  0.4937749E+01  0.9338800E+00  0.1875801E+01  0.3767199E+00  0.1720441E+01  0.8993773E+00  0.1862509E+01  0.1297535E+01  0.3116413E+01  0.1277868E+01  0.3123856E+01  0.3854857E+00  0.1220490E+01  0.1699762E+00  0.8131403E+00  0.1688496E+00  0.8051615E+00
  0.3389997E+01  0.0000000E+00  0.0000000E+00  0.2075834E+00  0.9591581E+00  0.4548087E-02  0.2022354E+00  0.0000000E+00  0.0000000E+00  0.9128520E-01  0.6365910E+00  0.1982733E+00  0.1015728E+01  0.2146057E+00  0.1065219E+01  0.1055946E+00  0.5296602E+00  0.1648475E+00  0.6598058E+00  0.5834430E+00  0.1594206E+01  0.6152838E+00  0.1637605E+01  0.3924336E+00  0.9337618E+00  0.2426690E+00  0.1036214E+01  0.6695285E+00  0.9944269E+00  0.1970215E+00  0.6667426E+00  0.3641674E+00  0.1270336E+01  0.1708753E+00  0.8751004E+00  0.1547907E+00  0.5852267E+00  0.1195463E+00  0.7275639E+00  0.2251280E+00  0.7109015E+00  0.6497220E-01  0.5394279E+00  0.2917236E+00  0.1136473E+01  0.2918856E+00  0.8136010E+00  0.0000000E+00  0.0000000E+00  0.1112933E+00  0.7596093E+00  0.7330766E-01  0.6388952E+00  0.1066158E+01  0.3075936E+01  0.8186366E+00  0.2704593E+01  0.7864869E+00  0.1882822E+01  0.2325997E+00  0.1448155E+01  0.1549114E+01  0.2137337E+01  0.5366657E+00  0.1535301E+01  0.3209616E+00  0.1693141E+01  0.3183630E+00  0.1686568E+01  0.2501402E+00  0.1050579E+01  0.1962135E+00  0.1314128E+01  0.2956201E+00  0.1153314E+01  0.2754810E+00  0.1568747E+01  0.2481915E+00  0.1473549E+01  0.4177659E+00  0.1347536E+01  0.1283855E+00  0.8116709E+00  0.1215463E+00  0.5575703E+00  0.1640154E+01  0.2660136E+01  0.5707747E+00  0.1589128E+01  0.1033712E+01  0.1510052E+01  0.3167399E+00  0.1164804E+01  0.1391843E+01  0.1423237E+01  0.5200971E+00  0.1076122E+01  0.6497144E-01  0.5367091E+00  0.1328685E+00  0.7673542E+00  0.1021672E+00  0.4791652E+00  0.0000000E+00  0.0000000E+00  0.5274060E+00  0.1080831E+01  0.1455336E+00  0.8014443E+00  0.1692522E+00  0.8661934E+00  0.3154355E+00  0.8282554E+00  0.1086338E+00  0.7533876E+00  0.9388396E+00  0.2042558E+01  0.9222600E+00  0.2028259E+01  0.5806853E+00  0.1137287E+01  0.4418082E+00  0.1407972E+01  0.9574718E+00  0.1175089E+01  0.5135987E+00  0.1083981E+01  0.2485176E+00  0.1040426E+01  0.2283762E+00  0.1005140E+01  0.2170046E+00  0.6921062E+00  0.1049298E+00  0.6832790E+00  0.2944845E+00  0.8104169E+00  0.2420147E+00  0.1030688E+01  0.1458605E+00  0.8041003E+00  0.2886426E+00  0.8021102E+00  0.0000000E+00  0.0000000E+00  0.4445444E-02  0.1848986E+00  0.7112708E-01  0.5182694E+00  0.5556736E-03  0.6538749E-01  0.2148622E+00  0.7362164E+00  0.1026895E+01  0.1940188E+01  0.1572569E+00  0.1088730E+01  0.1928163E+00  0.1213377E+01  0.6087482E+00  0.1508362E+01  0.4962234E+00  0.1910197E+01  0.1991259E+01  0.2695707E+01  0.1279706E+01  0.3068456E+01  0.3889764E-02  0.1729643E+00  0.2050737E+01  0.2719990E+01  0.1444755E-01  0.4713159E+00  0.1736510E+00  0.8053856E+00  0.3083995E+00  0.1540183E+01  0.2613494E+00  0.8434104E+00  0.1567006E+00  0.7744220E+00  0.8135146E+00  0.2459968E+01  0.3149609E+01  0.4762379E+01  0.9057525E+00  0.1839864E+01  0.4050890E+00  0.1748046E+01  0.8868561E+00  0.1829206E+01  0.1508082E+01  0.3343340E+01  0.1390885E+01  0.3219811E+01  0.3539679E+00  0.1158149E+01  0.1616979E+00  0.7857347E+00  0.1914324E+00  0.8429471E+00
  0.3419997E+01  0.0000000E+00  0.0000000E+00  0.1899057E+00  0.9149920E+00  0.8298762E-02  0.2707299E+00  0.0000000E+00  0.0000000E+00  0.1149105E+00  0.7053399E+00  0.1914488E+00  0.1001429E+01  0.2231723E+00  0.1077692E+01  0.1037481E+00  0.5176219E+00  0.1770798E+00  0.6902010E+00  0.6019785E+00  0.1614319E+01  0.6083598E+00  0.1614561E+01  0.4232408E+00  0.9631414E+00  0.2464091E+00  0.1040196E+01  0.6877294E+00  0.1005534E+01  0.2015628E+00  0.6676435E+00  0.3593995E+00  0.1233500E+01  0.1749144E+00  0.8730902E+00  0.1680491E+00  0.6070825E+00  0.1133077E+00  0.7005840E+00  0.2299725E+00  0.7163769E+00  0.6224049E-01  0.5315188E+00  0.2933305E+00  0.1125608E+01  0.2845457E+00  0.7899882E+00  0.0000000E+00  0.0000000E+00  0.1026300E+00  0.7263339E+00  0.7202769E-01  0.6184561E+00  0.1115842E+01  0.3105853E+01  0.7698706E+00  0.2609837E+01  0.8276395E+00  0.1912064E+01  0.3172665E+00  0.1674990E+01  0.1470171E+01  0.2075812E+01  0.5375051E+00  0.1520721E+01  0.3006733E+00  0.1616368E+01  0.3523808E+00  0.1768016E+01  0.2432217E+00  0.1013493E+01  0.1717185E+00  0.1220031E+01  0.2859853E+00  0.1146692E+01  0.2400286E+00  0.1444611E+01  0.2540703E+00  0.1476867E+01  0.4337684E+00  0.1364435E+01  0.1526395E+00  0.8771554E+00  0.1227818E+00  0.5592948E+00  0.1567854E+01  0.2605985E+01  0.5885686E+00  0.1597306E+01  0.1052658E+01  0.1511713E+01  0.3456758E+00  0.1206823E+01  0.1321249E+01  0.1371885E+01  0.5284081E+00  0.1073525E+01  0.7564648E-01  0.5732720E+00  0.1410794E+00  0.7823917E+00  0.1101227E+00  0.4931836E+00  0.6383637E-03  0.5311490E-01  0.5138814E+00  0.1061257E+01  0.1519261E+00  0.8139784E+00  0.1774645E+00  0.8774031E+00  0.3373722E+00  0.8493362E+00  0.9255315E-01  0.6937705E+00  0.1003222E+01  0.2113314E+01  0.9249946E+00  0.2008539E+01  0.6137909E+00  0.1163743E+01  0.4471780E+00  0.1392929E+01  0.1005273E+01  0.1203991E+01  0.4918667E+00  0.1044665E+01  0.2448162E+00  0.1029067E+01  0.2808773E+00  0.1110382E+01  0.2203924E+00  0.6888276E+00  0.1053331E+00  0.6783253E+00  0.2824784E+00  0.7918426E+00  0.2128932E+00  0.9626416E+00  0.1599130E+00  0.8304814E+00  0.2920522E+00  0.8134677E+00  0.0000000E+00  0.0000000E+00  0.5459734E-02  0.2030976E+00  0.8189587E-01  0.5522206E+00  0.1637911E-02  0.1112715E+00  0.2351313E+00  0.7606344E+00  0.9950202E+00  0.1887351E+01  0.1998282E+00  0.1212790E+01  0.2036467E+00  0.1240774E+01  0.6177620E+00  0.1512573E+01  0.5334181E+00  0.1998988E+01  0.2049020E+01  0.2719993E+01  0.1242653E+01  0.3017606E+01  0.3821772E-02  0.1699419E+00  0.2095430E+01  0.2753868E+01  0.2074696E-01  0.5597197E+00  0.1692515E+00  0.7935665E+00  0.3608863E+00  0.1657421E+01  0.2950043E+00  0.8982683E+00  0.1621529E+00  0.7859038E+00  0.8195038E+00  0.2468556E+01  0.3034516E+01  0.4740147E+01  0.8912982E+00  0.1810722E+01  0.4400521E+00  0.1825260E+01  0.8574468E+00  0.1777212E+01  0.1581196E+01  0.3370669E+01  0.1571840E+01  0.3368282E+01  0.3641638E+00  0.1176606E+01  0.1779882E+00  0.8122460E+00  0.1812609E+00  0.8165902E+00
  0.3449997E+01  0.0000000E+00  0.0000000E+00  0.2079553E+00  0.9477063E+00  0.8155057E-02  0.2660382E+00  0.0000000E+00  0.0000000E+00  0.1423991E+00  0.7822151E+00  0.1719948E+00  0.9347291E+00  0.2314083E+00  0.1076512E+01  0.1043402E+00  0.5141020E+00  0.1714476E+00  0.6678379E+00  0.5993922E+00  0.1592410E+01  0.5796335E+00  0.1568320E+01  0.4315898E+00  0.9648141E+00  0.2346185E+00  0.1011901E+01  0.6981998E+00  0.9882306E+00  0.2048198E+00  0.6640836E+00  0.3547452E+00  0.1226750E+01  0.1536908E+00  0.8108956E+00  0.1587100E+00  0.5853594E+00  0.1154265E+00  0.7063540E+00  0.2226943E+00  0.6906198E+00  0.7653271E-01  0.5809131E+00  0.3007963E+00  0.1133209E+01  0.2880917E+00  0.7884697E+00  0.0000000E+00  0.0000000E+00  0.9131934E-01  0.6748585E+00  0.7554605E-01  0.6238115E+00  0.1230781E+01  0.3261527E+01  0.7289368E+00  0.2501736E+01  0.8227138E+00  0.1858068E+01  0.3581987E+00  0.1789254E+01  0.1415005E+01  0.2013271E+01  0.5648943E+00  0.1560201E+01  0.3519204E+00  0.1750458E+01  0.3788924E+00  0.1792666E+01  0.2327317E+00  0.1000234E+01  0.1743973E+00  0.1222860E+01  0.2775825E+00  0.1110042E+01  0.2791550E+00  0.1553239E+01  0.2722546E+00  0.1513573E+01  0.4209263E+00  0.1343012E+01  0.1514592E+00  0.8660213E+00  0.1279830E+00  0.5655019E+00  0.1563239E+01  0.2563150E+01  0.5834048E+00  0.1572165E+01  0.1046356E+01  0.1472414E+01  0.3992836E+00  0.1295541E+01  0.1302467E+01  0.1357948E+01  0.5573623E+00  0.1101420E+01  0.7872803E-01  0.5794469E+00  0.1505577E+00  0.7979426E+00  0.1163728E+00  0.4980349E+00  0.6273093E-03  0.5219502E-01  0.5093740E+00  0.1052175E+01  0.1430261E+00  0.7786079E+00  0.2073307E+00  0.9289712E+00  0.3418831E+00  0.8503072E+00  0.1089202E+00  0.7457957E+00  0.9732628E+00  0.2044369E+01  0.8986243E+00  0.1978836E+01  0.5973567E+00  0.1127313E+01  0.4322162E+00  0.1355645E+01  0.9810468E+00  0.1160860E+01  0.5264674E+00  0.1070327E+01  0.2230082E+00  0.9769146E+00  0.3004826E+00  0.1135199E+01  0.2239479E+00  0.6852675E+00  0.1066408E+00  0.6762326E+00  0.2854235E+00  0.7857644E+00  0.2048165E+00  0.9309675E+00  0.1678094E+00  0.8451792E+00  0.3023635E+00  0.8047733E+00  0.0000000E+00  0.0000000E+00  0.8584304E-02  0.2523995E+00  0.8262333E-01  0.5496354E+00  0.2146066E-02  0.1262519E+00  0.2582400E+00  0.7945615E+00  0.9740271E+00  0.1874722E+01  0.2349931E+00  0.1300281E+01  0.2478738E+00  0.1357891E+01  0.6301335E+00  0.1525280E+01  0.5756820E+00  0.2035899E+01  0.2127569E+01  0.2777761E+01  0.1246857E+01  0.3022607E+01  0.7511239E-02  0.2361111E+00  0.2055684E+01  0.2661216E+01  0.2789878E-01  0.6432562E+00  0.1789268E+00  0.8078398E+00  0.4281383E+00  0.1767850E+01  0.3328174E+00  0.9385611E+00  0.1706124E+00  0.8016040E+00  0.8959875E+00  0.2549520E+01  0.2930955E+01  0.4556310E+01  0.8970550E+00  0.1796438E+01  0.4297448E+00  0.1788705E+01  0.8911502E+00  0.1811543E+01  0.1658902E+01  0.3409111E+01  0.1580092E+01  0.3380373E+01  0.3669747E+00  0.1157665E+01  0.1762479E+00  0.8022434E+00  0.1942164E+00  0.8352981E+00
  0.3479997E+01  0.0000000E+00  0.0000000E+00  0.2238093E+00  0.9827810E+00  0.3699178E-02  0.1776795E+00  0.6165477E-03  0.7255033E-01  0.1633838E+00  0.8380725E+00  0.1611177E+00  0.9003624E+00  0.2447400E+00  0.1110705E+01  0.1203836E+00  0.5545744E+00  0.1652647E+00  0.6447607E+00  0.5971233E+00  0.1584632E+01  0.5607454E+00  0.1539072E+01  0.4272656E+00  0.9499907E+00  0.2466194E+00  0.1028490E+01  0.7103570E+00  0.9914222E+00  0.2128623E+00  0.6642930E+00  0.3255365E+00  0.1163996E+01  0.1717115E+00  0.8512370E+00  0.1575251E+00  0.5811557E+00  0.1260851E+00  0.7299823E+00  0.2312077E+00  0.6990957E+00  0.7090306E-01  0.5551437E+00  0.3135195E+00  0.1145044E+01  0.2886985E+00  0.7963678E+00  0.2883506E-02  0.2399220E+00  0.1084924E+00  0.7303137E+00  0.8614689E-01  0.6691460E+00  0.1329859E+01  0.3293773E+01  0.7318389E+00  0.2493625E+01  0.9090878E+00  0.1943093E+01  0.4229516E+00  0.1878044E+01  0.1310109E+01  0.1933906E+01  0.5749323E+00  0.1546687E+01  0.3631435E+00  0.1738189E+01  0.4229470E+00  0.1886349E+01  0.2287378E+00  0.9735692E+00  0.1498219E+00  0.1125768E+01  0.2497019E+00  0.1029081E+01  0.2638799E+00  0.1491843E+01  0.3064256E+00  0.1594773E+01  0.4537738E+00  0.1377314E+01  0.1319251E+00  0.8051494E+00  0.1252526E+00  0.5547027E+00  0.1555544E+01  0.2544844E+01  0.6017507E+00  0.1590770E+01  0.1046887E+01  0.1473201E+01  0.4574747E+00  0.1362646E+01  0.1267930E+01  0.1324094E+01  0.5562750E+00  0.1092944E+01  0.7521843E-01  0.5616527E+00  0.1618418E+00  0.8217279E+00  0.1183813E+00  0.4991850E+00  0.9248323E-03  0.6282581E-01  0.4955465E+00  0.1030281E+01  0.1482797E+00  0.7850279E+00  0.2133276E+00  0.9427913E+00  0.3451141E+00  0.8555821E+00  0.1095752E+00  0.7387296E+00  0.9735456E+00  0.2032706E+01  0.8785813E+00  0.1913902E+01  0.6051390E+00  0.1136582E+01  0.4358936E+00  0.1347417E+01  0.9655515E+00  0.1172924E+01  0.5296139E+00  0.1063421E+01  0.2259632E+00  0.9802504E+00  0.3014913E+00  0.1122198E+01  0.2315171E+00  0.6980501E+00  0.1088226E+00  0.6786767E+00  0.2931650E+00  0.7949400E+00  0.2068549E+00  0.9280692E+00  0.1421108E+00  0.7658171E+00  0.3196750E+00  0.8175086E+00  0.0000000E+00  0.0000000E+00  0.1634676E-01  0.3451038E+00  0.8858797E-01  0.5685906E+00  0.4745819E-02  0.1860972E+00  0.2815838E+00  0.8218293E+00  0.9209397E+00  0.1787671E+01  0.3121662E+00  0.1502998E+01  0.2720852E+00  0.1434980E+01  0.6369888E+00  0.1487501E+01  0.6090363E+00  0.2071684E+01  0.2087082E+01  0.2726977E+01  0.1293491E+01  0.3014798E+01  0.1423753E-01  0.3221172E+00  0.2033813E+01  0.2626305E+01  0.2847458E-01  0.6442345E+00  0.1845538E+00  0.8141701E+00  0.4967294E+00  0.1896342E+01  0.3620809E+00  0.9571974E+00  0.2003789E+00  0.8610973E+00  0.9164584E+00  0.2564417E+01  0.2755719E+01  0.4406905E+01  0.8719003E+00  0.1745039E+01  0.4877628E+00  0.1883373E+01  0.8515974E+00  0.1766748E+01  0.1727471E+01  0.3473271E+01  0.1707428E+01  0.3468795E+01  0.3838769E+00  0.1181823E+01  0.1819217E+00  0.8064581E+00  0.1922032E+00  0.8270773E+00
  0.3509997E+01  0.0000000E+00  0.0000000E+00  0.2369662E+00  0.9983526E+00  0.1636351E-01  0.3702183E+00  0.1212111E-02  0.1008537E+00  0.1742390E+00  0.8416841E+00  0.1810488E+00  0.9380186E+00  0.2164825E+00  0.1034826E+01  0.1085961E+00  0.5165126E+00  0.1681205E+00  0.6479255E+00  0.6109021E+00  0.1577273E+01  0.5760550E+00  0.1553524E+01  0.4249903E+00  0.9351296E+00  0.2515101E+00  0.1020015E+01  0.7281702E+00  0.9813420E+00  0.2210550E+00  0.6811024E+00  0.3057517E+00  0.1122728E+01  0.1660579E+00  0.8258122E+00  0.1516628E+00  0.5606083E+00  0.1527270E+00  0.7971051E+00  0.2245448E+00  0.6894760E+00  0.9120981E-01  0.6283118E+00  0.3181782E+00  0.1136859E+01  0.3004442E+00  0.7995617E+00  0.2834432E-02  0.2358371E+00  0.1204609E+00  0.7592815E+00  0.8680417E-01  0.6574774E+00  0.1532685E+01  0.3529454E+01  0.6824093E+00  0.2380852E+01  0.9257329E+00  0.1931238E+01  0.4672712E+00  0.1971387E+01  0.1239797E+01  0.1872613E+01  0.5781759E+00  0.1536708E+01  0.3939352E+00  0.1800698E+01  0.4212038E+00  0.1857306E+01  0.2436313E+00  0.1000593E+01  0.1630290E+00  0.1158284E+01  0.2557615E+00  0.1049678E+01  0.2563618E+00  0.1451259E+01  0.3266604E+00  0.1623228E+01  0.4475696E+00  0.1356649E+01  0.1473894E+00  0.8395953E+00  0.1341044E+00  0.5707687E+00  0.1513331E+01  0.2459457E+01  0.6566539E+00  0.1641038E+01  0.1037559E+01  0.1460629E+01  0.4933220E+00  0.1404203E+01  0.1231542E+01  0.1310833E+01  0.5557453E+00  0.1069832E+01  0.8757424E-01  0.5998491E+00  0.1593958E+00  0.8131744E+00  0.1213602E+00  0.4962514E+00  0.2121170E-02  0.9432179E-01  0.4852957E+00  0.1013035E+01  0.1512083E+00  0.7869495E+00  0.2239356E+00  0.9511772E+00  0.3399930E+00  0.8367349E+00  0.1286143E+00  0.8014531E+00  0.9636328E+00  0.1989835E+01  0.8402942E+00  0.1863793E+01  0.6205949E+00  0.1143680E+01  0.4242351E+00  0.1313319E+01  0.9653916E+00  0.1147366E+01  0.5318100E+00  0.1045516E+01  0.2266637E+00  0.9605752E+00  0.2987855E+00  0.1111574E+01  0.2404547E+00  0.6972106E+00  0.1175721E+00  0.7016243E+00  0.2983311E+00  0.7855272E+00  0.1984792E+00  0.9021238E+00  0.1696904E+00  0.8266128E+00  0.3263605E+00  0.8265214E+00  0.2073356E-02  0.1725093E+00  0.1192175E-01  0.2922831E+00  0.9122670E-01  0.5648770E+00  0.9848378E-02  0.2656929E+00  0.3058172E+00  0.8480617E+00  0.8874075E+00  0.1754448E+01  0.3560942E+00  0.1568073E+01  0.3156644E+00  0.1504323E+01  0.6831654E+00  0.1537076E+01  0.6691695E+00  0.2131055E+01  0.2039632E+01  0.2636505E+01  0.1222206E+01  0.2919234E+01  0.2125188E-01  0.3899811E+00  0.1870930E+01  0.2541390E+01  0.3731985E-01  0.7309992E+00  0.1889323E+00  0.8107102E+00  0.6048939E+00  0.2054596E+01  0.4001532E+00  0.1019622E+01  0.1954130E+00  0.8478898E+00  0.9713504E+00  0.2611045E+01  0.2611361E+01  0.4335087E+01  0.9060435E+00  0.1782330E+01  0.5245546E+00  0.1926896E+01  0.8472137E+00  0.1741129E+01  0.1730736E+01  0.3451507E+01  0.1864451E+01  0.3636678E+01  0.3669823E+00  0.1148116E+01  0.1806415E+00  0.8010739E+00  0.1910077E+00  0.8159488E+00
  0.3539997E+01  0.0000000E+00  0.0000000E+00  0.2660333E+00  0.1040816E+01  0.1489554E-01  0.3502592E+00  0.4170735E-02  0.1854599E+00  0.2165812E+00  0.9438539E+00  0.1926272E+00  0.9515656E+00  0.2096903E+00  0.1005546E+01  0.1255781E+00  0.5459021E+00  0.1720770E+00  0.6576023E+00  0.6038679E+00  0.1573398E+01  0.5460687E+00  0.1471795E+01  0.4254185E+00  0.9336382E+00  0.2603718E+00  0.1028571E+01  0.7532167E+00  0.1005252E+01  0.2228336E+00  0.6707735E+00  0.2967236E+00  0.1111079E+01  0.1736804E+00  0.8358467E+00  0.1718932E+00  0.5923119E+00  0.1385303E+00  0.7497590E+00  0.2195572E+00  0.6713992E+00  0.9235068E-01  0.6242390E+00  0.3464690E+00  0.1179176E+01  0.2901661E+00  0.7799748E+00  0.1393308E-02  0.1639551E+00  0.9788096E-01  0.6801116E+00  0.1079804E+00  0.7252701E+00  0.1484790E+01  0.3451726E+01  0.6625580E+00  0.2343025E+01  0.9262004E+00  0.1918549E+01  0.5284935E+00  0.2068333E+01  0.1140185E+01  0.1781927E+01  0.5713928E+00  0.1512081E+01  0.4140960E+00  0.1820456E+01  0.3902641E+00  0.1779330E+01  0.2353516E+00  0.9708667E+00  0.1340588E+00  0.1043172E+01  0.2654417E+00  0.1071387E+01  0.2925470E+00  0.1545049E+01  0.3020794E+00  0.1549623E+01  0.4575905E+00  0.1354911E+01  0.1598807E+00  0.8673920E+00  0.1269622E+00  0.5455812E+00  0.1520193E+01  0.2454691E+01  0.6717839E+00  0.1629235E+01  0.1059207E+01  0.1463607E+01  0.5460752E+00  0.1478392E+01  0.1188927E+01  0.1270868E+01  0.5679667E+00  0.1080993E+01  0.7656271E-01  0.5589799E+00  0.1808272E+00  0.8532702E+00  0.1279486E+00  0.5091476E+00  0.4170735E-02  0.1311045E+00  0.4717357E+00  0.9700697E+00  0.1519364E+00  0.7879824E+00  0.2210478E+00  0.9473419E+00  0.3446830E+00  0.8394239E+00  0.1146006E+00  0.7459578E+00  0.8958150E+00  0.1905402E+01  0.8389172E+00  0.1858177E+01  0.6236767E+00  0.1127182E+01  0.4540182E+00  0.1355191E+01  0.9603500E+00  0.1137229E+01  0.5253634E+00  0.1030016E+01  0.2079410E+00  0.9160751E+00  0.3038709E+00  0.1123341E+01  0.2417559E+00  0.6951544E+00  0.1337598E+00  0.7440375E+00  0.2888210E+00  0.7675677E+00  0.2118140E+00  0.9238690E+00  0.1763617E+00  0.8462440E+00  0.3421508E+00  0.8255237E+00  0.1019174E-02  0.1199300E+00  0.1579711E-01  0.3335063E+00  0.8866757E-01  0.5571212E+00  0.1987379E-01  0.3739604E+00  0.3088124E+00  0.8493056E+00  0.8619618E+00  0.1708414E+01  0.4306002E+00  0.1706091E+01  0.3628230E+00  0.1592624E+01  0.7113710E+00  0.1577814E+01  0.6339162E+00  0.2068848E+01  0.1919073E+01  0.2546180E+01  0.1245395E+01  0.2909895E+01  0.3414261E-01  0.4896661E+00  0.1691067E+01  0.2397179E+01  0.3057508E-01  0.6561865E+00  0.2101955E+00  0.8500922E+00  0.6889641E+00  0.2191847E+01  0.4514938E+00  0.1047066E+01  0.2201401E+00  0.8895102E+00  0.1091414E+01  0.2719551E+01  0.2430704E+01  0.4101905E+01  0.8820864E+00  0.1724627E+01  0.5421990E+00  0.1956217E+01  0.8392852E+00  0.1724603E+01  0.1742286E+01  0.3410673E+01  0.1913515E+01  0.3675505E+01  0.3732710E+00  0.1141737E+01  0.1786055E+00  0.7873216E+00  0.2086760E+00  0.8408973E+00
  0.3569997E+01  0.0000000E+00  0.0000000E+00  0.2867744E+00  0.1074681E+01  0.2167663E-01  0.4187896E+00  0.7030200E-02  0.2387172E+00  0.2319968E+00  0.9718012E+00  0.1767322E+00  0.9144326E+00  0.2109816E+00  0.1002422E+01  0.1234684E+00  0.5412912E+00  0.1738169E+00  0.6469481E+00  0.6248106E+00  0.1594807E+01  0.5301901E+00  0.1448388E+01  0.4382138E+00  0.9417468E+00  0.2621690E+00  0.1017445E+01  0.7579008E+00  0.1000009E+01  0.2138409E+00  0.6599324E+00  0.2820861E+00  0.1058018E+01  0.1775111E+00  0.8355007E+00  0.1568616E+00  0.5633023E+00  0.1537868E+00  0.7883913E+00  0.2223310E+00  0.6709829E+00  0.8758461E-01  0.6035303E+00  0.3673306E+00  0.1212140E+01  0.3077179E+00  0.8003268E+00  0.6849917E-02  0.3604273E+00  0.9726858E-01  0.6746355E+00  0.9281649E-01  0.6788642E+00  0.1598212E+01  0.3522517E+01  0.6760659E+00  0.2341820E+01  0.9385310E+00  0.1945321E+01  0.5219918E+00  0.2021388E+01  0.1122701E+01  0.1777107E+01  0.5729625E+00  0.1515048E+01  0.4511055E+00  0.1881962E+01  0.3755300E+00  0.1723995E+01  0.2284847E+00  0.9553220E+00  0.1335744E+00  0.1036975E+01  0.2548465E+00  0.1038408E+01  0.2419595E+00  0.1386930E+01  0.3228041E+00  0.1585774E+01  0.4557940E+00  0.1343572E+01  0.1640555E+00  0.8685818E+00  0.1400811E+00  0.5705903E+00  0.1538750E+01  0.2485807E+01  0.7159073E+00  0.1703624E+01  0.1074449E+01  0.1469598E+01  0.5984439E+00  0.1537572E+01  0.1181372E+01  0.1262395E+01  0.5773595E+00  0.1083724E+01  0.9988861E-01  0.6305497E+00  0.1801461E+00  0.8553261E+00  0.1335756E+00  0.5164715E+00  0.4979715E-02  0.1420415E+00  0.4746877E+00  0.9701672E+00  0.1482217E+00  0.7626590E+00  0.2223287E+00  0.9385541E+00  0.3482879E+00  0.8261569E+00  0.1229570E+00  0.7664974E+00  0.9045607E+00  0.1899177E+01  0.7926463E+00  0.1800802E+01  0.6420898E+00  0.1129743E+01  0.4569636E+00  0.1351080E+01  0.9403452E+00  0.1113608E+01  0.5482090E+00  0.1052256E+01  0.1959685E+00  0.8900319E+00  0.3289560E+00  0.1141194E+01  0.2506027E+00  0.7017136E+00  0.1552521E+00  0.7873526E+00  0.3011249E+00  0.7880853E+00  0.2003616E+00  0.9043068E+00  0.1646251E+00  0.8063429E+00  0.3523918E+00  0.8337379E+00  0.0000000E+00  0.0000000E+00  0.3106553E-01  0.4632334E+00  0.9244446E-01  0.5633640E+00  0.3206755E-01  0.4706170E+00  0.3589294E+00  0.8897853E+00  0.7543363E+00  0.1609430E+01  0.4965427E+00  0.1832672E+01  0.4243984E+00  0.1695816E+01  0.7380595E+00  0.1576402E+01  0.6563869E+00  0.2088000E+01  0.1861176E+01  0.2504243E+01  0.1197022E+01  0.2855220E+01  0.4910325E-01  0.5816363E+00  0.1547003E+01  0.2283973E+01  0.5010560E-01  0.8323574E+00  0.2204685E+00  0.8646075E+00  0.7696222E+00  0.2290929E+01  0.4938738E+00  0.1082174E+01  0.2131993E+00  0.8719230E+00  0.1066715E+01  0.2679841E+01  0.2209678E+01  0.3899412E+01  0.8893747E+00  0.1748652E+01  0.5817253E+00  0.1987059E+01  0.8818620E+00  0.1743922E+01  0.1743190E+01  0.3420410E+01  0.2158554E+01  0.3823921E+01  0.3622658E+00  0.1116047E+01  0.1821363E+00  0.7904350E+00  0.2192130E+00  0.8613928E+00
  0.3599997E+01  0.0000000E+00  0.0000000E+00  0.2872003E+00  0.1073695E+01  0.2131720E-01  0.4118399E+00  0.1440329E-01  0.3386761E+00  0.2416864E+00  0.9778405E+00  0.1862557E+00  0.9252414E+00  0.2297064E+00  0.1039937E+01  0.1264718E+00  0.5413759E+00  0.1677360E+00  0.6299263E+00  0.6158754E+00  0.1565176E+01  0.5496214E+00  0.1474952E+01  0.4508219E+00  0.9385880E+00  0.2920974E+00  0.1070770E+01  0.7676842E+00  0.1001103E+01  0.2169090E+00  0.6564912E+00  0.2549358E+00  0.9943218E+00  0.1826347E+00  0.8419946E+00  0.1702414E+00  0.5805232E+00  0.1423075E+00  0.7429681E+00  0.2144610E+00  0.6487160E+00  0.1037008E+00  0.6419620E+00  0.3868679E+00  0.1237532E+01  0.3237857E+00  0.8070174E+00  0.5389004E-02  0.3170349E+00  0.9026821E-01  0.6425506E+00  0.1121580E+00  0.7275990E+00  0.1545207E+01  0.3454692E+01  0.6412298E+00  0.2250149E+01  0.9540647E+00  0.1934308E+01  0.6325831E+00  0.2233125E+01  0.1034925E+01  0.1674511E+01  0.5692115E+00  0.1497704E+01  0.4453471E+00  0.1841547E+01  0.3399124E+00  0.1628092E+01  0.2572359E+00  0.1004128E+01  0.1296267E+00  0.1008695E+01  0.2569515E+00  0.1020622E+01  0.2707776E+00  0.1450999E+01  0.3427973E+00  0.1631859E+01  0.4917251E+00  0.1386353E+01  0.1471876E+00  0.8192288E+00  0.1323699E+00  0.5511204E+00  0.1520381E+01  0.2427593E+01  0.7731593E+00  0.1733090E+01  0.1065592E+01  0.1446580E+01  0.6348932E+00  0.1547186E+01  0.1168232E+01  0.1242696E+01  0.5947052E+00  0.1099739E+01  0.1091722E+00  0.6543623E+00  0.2154701E+00  0.9231333E+00  0.1312146E+00  0.5076501E+00  0.5473173E-02  0.1476589E+00  0.4380003E+00  0.9276078E+00  0.1477741E+00  0.7610157E+00  0.2471548E+00  0.9806182E+00  0.3607979E+00  0.8365227E+00  0.1306850E+00  0.7878829E+00  0.8926968E+00  0.1884194E+01  0.8284620E+00  0.1815628E+01  0.6544783E+00  0.1133602E+01  0.4715629E+00  0.1353181E+01  0.9299322E+00  0.1098879E+01  0.5399761E+00  0.1033455E+01  0.1964594E+00  0.8750855E+00  0.3240690E+00  0.1116970E+01  0.2235397E+00  0.6586440E+00  0.1595889E+00  0.7876115E+00  0.3003058E+00  0.7698560E+00  0.1976075E+00  0.8904688E+00  0.1786017E+00  0.8401369E+00  0.3478351E+00  0.8244138E+00  0.0000000E+00  0.0000000E+00  0.4779567E-01  0.5690722E+00  0.1017508E+00  0.5860955E+00  0.4779560E-01  0.5690735E+00  0.3794110E+00  0.9149075E+00  0.6991969E+00  0.1546808E+01  0.5425031E+00  0.1899806E+01  0.4991469E+00  0.1814208E+01  0.7383702E+00  0.1587498E+01  0.6464711E+00  0.2054797E+01  0.1735418E+01  0.2377868E+01  0.1151525E+01  0.2770296E+01  0.7046165E-01  0.6946638E+00  0.1287517E+01  0.2065104E+01  0.6701253E-01  0.9539496E+00  0.2126194E+00  0.8378799E+00  0.8736244E+00  0.2400567E+01  0.5333094E+00  0.1118650E+01  0.2382369E+00  0.9073523E+00  0.1143187E+01  0.2752490E+01  0.2078396E+01  0.3788653E+01  0.8763336E+00  0.1717455E+01  0.6277456E+00  0.2035831E+01  0.8696831E+00  0.1725441E+01  0.1658589E+01  0.3291266E+01  0.2375553E+01  0.3987305E+01  0.3801507E+00  0.1129232E+01  0.1818256E+00  0.7804627E+00  0.2318351E+00  0.8865415E+00
  0.3629997E+01  0.0000000E+00  0.0000000E+00  0.3176004E+00  0.1113921E+01  0.2096566E-01  0.4050592E+00  0.2436562E-01  0.4365740E+00  0.2600915E+00  0.1022775E+01  0.1888251E+00  0.9327875E+00  0.2199598E+00  0.1009190E+01  0.1348266E+00  0.5629430E+00  0.1734190E+00  0.6369347E+00  0.5765603E+00  0.1502151E+01  0.5482216E+00  0.1455034E+01  0.4586914E+00  0.9422557E+00  0.2963525E+00  0.1082941E+01  0.7679892E+00  0.9887063E+00  0.2147581E+00  0.6490756E+00  0.2487537E+00  0.9767814E+00  0.2116361E+00  0.9159292E+00  0.1731071E+00  0.5794348E+00  0.1606436E+00  0.7860038E+00  0.2175921E+00  0.6485614E+00  0.1102150E+00  0.6550932E+00  0.4025976E+00  0.1250642E+01  0.3278039E+00  0.8076612E+00  0.2650130E-02  0.2205006E+00  0.8944061E-01  0.6342753E+00  0.1185941E+00  0.7362957E+00  0.1548625E+01  0.3458185E+01  0.6289748E+00  0.2226634E+01  0.9848172E+00  0.1951930E+01  0.6454079E+00  0.2218908E+01  0.9904772E+00  0.1628269E+01  0.5533266E+00  0.1460753E+01  0.4567114E+00  0.1858813E+01  0.3059867E+00  0.1539189E+01  0.2566826E+00  0.1001731E+01  0.1110602E+00  0.9316680E+00  0.2481822E+00  0.9848658E+00  0.2481884E+00  0.1373312E+01  0.3229876E+00  0.1564584E+01  0.4861765E+00  0.1367094E+01  0.1464194E+00  0.8157429E+00  0.1389704E+00  0.5595685E+00  0.1451765E+01  0.2355182E+01  0.7859306E+00  0.1742122E+01  0.1052966E+01  0.1428355E+01  0.6618368E+00  0.1589192E+01  0.1143376E+01  0.1222248E+01  0.5986525E+00  0.1081471E+01  0.1141817E+00  0.6645327E+00  0.2017241E+00  0.8854946E+00  0.1427946E+00  0.5289094E+00  0.9349586E-02  0.1912983E+00  0.4572803E+00  0.9482323E+00  0.1600790E+00  0.7818781E+00  0.2640573E+00  0.1011942E+01  0.3445200E+00  0.8055156E+00  0.1457580E+00  0.8121303E+00  0.8610069E+00  0.1831589E+01  0.7400351E+00  0.1695873E+01  0.6621183E+00  0.1128246E+01  0.4941117E+00  0.1368336E+01  0.9077475E+00  0.1087311E+01  0.5292431E+00  0.1016740E+01  0.1838759E+00  0.8412039E+00  0.3346010E+00  0.1129806E+01  0.2334528E+00  0.6734219E+00  0.1838772E+00  0.8464736E+00  0.3163300E+00  0.7923011E+00  0.1719758E+00  0.8196526E+00  0.1784895E+00  0.8256935E+00  0.3663361E+00  0.8323581E+00  0.9692471E-03  0.1140550E+00  0.4555495E-01  0.5510394E+00  0.1104947E+00  0.6055557E+00  0.5185506E-01  0.5876372E+00  0.3985220E+00  0.9296461E+00  0.6523076E+00  0.1484602E+01  0.5854265E+00  0.1946283E+01  0.5578125E+00  0.1926656E+01  0.7281483E+00  0.1566273E+01  0.6959279E+00  0.2117856E+01  0.1585190E+01  0.2254927E+01  0.1067646E+01  0.2667952E+01  0.9353293E-01  0.7990486E+00  0.1133803E+01  0.1925074E+01  0.6397085E-01  0.9244089E+00  0.2246209E+00  0.8587378E+00  0.9043195E+00  0.2425321E+01  0.5796189E+00  0.1154519E+01  0.2556397E+00  0.9347686E+00  0.1128240E+01  0.2727109E+01  0.1991865E+01  0.3666835E+01  0.8725724E+00  0.1684231E+01  0.6833246E+00  0.2140245E+01  0.8924363E+00  0.1740001E+01  0.1595886E+01  0.3228040E+01  0.2636385E+01  0.4175617E+01  0.3726798E+00  0.1116512E+01  0.1926365E+00  0.7991023E+00  0.2253521E+00  0.8609188E+00
  0.3659997E+01  0.0000000E+00  0.0000000E+00  0.3224483E+00  0.1106514E+01  0.1950909E-01  0.3875581E+00  0.4013233E-01  0.5551232E+00  0.2998787E+00  0.1074968E+01  0.1942084E+00  0.9253830E+00  0.2111568E+00  0.9773943E+00  0.1432170E+00  0.5685095E+00  0.1863944E+00  0.6634886E+00  0.5635253E+00  0.1460360E+01  0.5180973E+00  0.1408835E+01  0.4597082E+00  0.9401634E+00  0.3074047E+00  0.1091267E+01  0.7892712E+00  0.9968889E+00  0.2102819E+00  0.6415359E+00  0.2427415E+00  0.9652508E+00  0.2051246E+00  0.8878518E+00  0.1867250E+00  0.5994527E+00  0.1599709E+00  0.7817633E+00  0.2051256E+00  0.6269011E+00  0.1220661E+00  0.6896212E+00  0.3940702E+00  0.1233107E+01  0.3324854E+00  0.8038291E+00  0.1303438E-01  0.4848737E+00  0.9515113E-01  0.6483191E+00  0.1182863E+00  0.7290755E+00  0.1493265E+01  0.3333427E+01  0.6644112E+00  0.2233400E+01  0.9587147E+00  0.1915007E+01  0.6917446E+00  0.2275770E+01  0.9804602E+00  0.1609686E+01  0.5554450E+00  0.1439337E+01  0.4386629E+00  0.1829906E+01  0.2809238E+00  0.1466276E+01  0.2552895E+00  0.9879471E+00  0.9642899E-01  0.8573231E+00  0.2472101E+00  0.9796064E+00  0.2575170E+00  0.1398478E+01  0.3522755E+00  0.1626873E+01  0.5153152E+00  0.1391475E+01  0.1492480E+00  0.8124150E+00  0.1319761E+00  0.5397968E+00  0.1404914E+01  0.2334730E+01  0.8199276E+00  0.1751765E+01  0.1055658E+01  0.1419686E+01  0.6864290E+00  0.1586067E+01  0.1129861E+01  0.1194653E+01  0.6077055E+00  0.1073489E+01  0.1217878E+00  0.6746864E+00  0.2112511E+00  0.9008604E+00  0.1410175E+00  0.5175264E+00  0.7524792E-02  0.1702475E+00  0.4236207E+00  0.8979586E+00  0.1582952E+00  0.7779723E+00  0.2845514E+00  0.1033858E+01  0.3609144E+00  0.8260537E+00  0.1358860E+00  0.7825387E+00  0.8425043E+00  0.1767687E+01  0.8327405E+00  0.1805675E+01  0.6887958E+00  0.1138060E+01  0.4930123E+00  0.1353426E+01  0.9142877E+00  0.1083611E+01  0.5710518E+00  0.1050726E+01  0.1755768E+00  0.8214424E+00  0.3528340E+00  0.1162406E+01  0.2441367E+00  0.6725910E+00  0.2042814E+00  0.8715445E+00  0.2987621E+00  0.7593004E+00  0.1836631E+00  0.8371997E+00  0.1872840E+00  0.8396068E+00  0.3692714E+00  0.8359639E+00  0.2860307E-02  0.1943114E+00  0.6674043E-01  0.6604058E+00  0.1144131E+00  0.6128471E+00  0.6674081E-01  0.6604120E+00  0.4190382E+00  0.9528993E+00  0.6018574E+00  0.1400445E+01  0.6159210E+00  0.1982930E+01  0.6287893E+00  0.2006544E+01  0.7191347E+00  0.1517191E+01  0.6740860E+00  0.2091265E+01  0.1519511E+01  0.2189010E+01  0.1007330E+01  0.2590646E+01  0.1301444E+00  0.9211447E+00  0.9748822E+00  0.1783725E+01  0.8962306E-01  0.1084076E+01  0.2326404E+00  0.8650916E+00  0.9944067E+00  0.2506157E+01  0.5930427E+00  0.1154599E+01  0.2648182E+00  0.9369723E+00  0.1153215E+01  0.2683630E+01  0.1875394E+01  0.3504397E+01  0.8905113E+00  0.1717217E+01  0.7379556E+00  0.2199286E+01  0.9238817E+00  0.1746058E+01  0.1566523E+01  0.3128620E+01  0.2925129E+01  0.4394758E+01  0.3830411E+00  0.1107356E+01  0.1940242E+00  0.8013322E+00  0.2307312E+00  0.8746324E+00
  0.3689997E+01  0.0000000E+00  0.0000000E+00  0.3929046E+00  0.1204150E+01  0.3345078E-01  0.5028833E+00  0.7293265E-01  0.7406168E+00  0.3081827E+00  0.1075329E+01  0.1990813E+00  0.9402416E+00  0.1901037E+00  0.9160560E+00  0.1420170E+00  0.5599741E+00  0.1981214E+00  0.6662779E+00  0.5694792E+00  0.1463552E+01  0.5439764E+00  0.1434142E+01  0.4936672E+00  0.9544830E+00  0.2974905E+00  0.1052481E+01  0.7752969E+00  0.9759599E+00  0.2155012E+00  0.6334043E+00  0.2327792E+00  0.9300855E+00  0.2278519E+00  0.9177912E+00  0.1787684E+00  0.5908153E+00  0.1658752E+00  0.7854202E+00  0.2248270E+00  0.6508774E+00  0.1307857E+00  0.7058416E+00  0.3855032E+00  0.1218070E+01  0.3410793E+00  0.7986767E+00  0.1795295E-01  0.5643374E+00  0.1009817E+00  0.6619033E+00  0.1323989E+00  0.7774395E+00  0.1569364E+01  0.3399022E+01  0.6552957E+00  0.2233421E+01  0.9640208E+00  0.1892209E+01  0.7386528E+00  0.2317679E+01  0.9399000E+00  0.1550433E+01  0.5357499E+00  0.1417566E+01  0.4343080E+00  0.1779734E+01  0.2456678E+00  0.1362098E+01  0.2725389E+00  0.1012538E+01  0.9870669E-01  0.8697700E+00  0.2484076E+00  0.9790363E+00  0.2374417E+00  0.1331135E+01  0.3268272E+00  0.1551865E+01  0.5058722E+00  0.1363267E+01  0.1721500E+00  0.8604127E+00  0.1431412E+00  0.5568228E+00  0.1402192E+01  0.2266693E+01  0.8538116E+00  0.1781819E+01  0.1042856E+01  0.1390413E+01  0.7112306E+00  0.1623561E+01  0.1106048E+01  0.1185993E+01  0.6104751E+00  0.1073410E+01  0.1277701E+00  0.6937481E+00  0.2429270E+00  0.9611320E+00  0.1390139E+00  0.5131449E+00  0.1096738E-01  0.2037693E+00  0.4232049E+00  0.8878545E+00  0.1469598E+00  0.7408704E+00  0.2952951E+00  0.1048098E+01  0.3472511E+00  0.7948788E+00  0.1554858E+00  0.8367928E+00  0.8773844E+00  0.1792531E+01  0.8913533E+00  0.1827399E+01  0.6997142E+00  0.1146048E+01  0.5083341E+00  0.1379419E+01  0.8851554E+00  0.1041085E+01  0.5550838E+00  0.1019450E+01  0.1694456E+00  0.7958544E+00  0.3657592E+00  0.1164011E+01  0.2466243E+00  0.6735803E+00  0.1804179E+00  0.8179913E+00  0.3159992E+00  0.7816105E+00  0.2026220E+00  0.8667093E+00  0.1815084E+00  0.8202902E+00  0.3871468E+00  0.8463256E+00  0.2814023E-02  0.1911663E+00  0.8770132E-01  0.7536566E+00  0.1273304E+00  0.6351111E+00  0.9051666E-01  0.7613648E+00  0.4521101E+00  0.9790326E+00  0.5248138E+00  0.1299729E+01  0.6551851E+00  0.2014287E+01  0.7002083E+00  0.2110212E+01  0.7353841E+00  0.1544310E+01  0.7067801E+00  0.2110994E+01  0.1369936E+01  0.2092665E+01  0.9890916E+00  0.2558948E+01  0.1702459E+00  0.1055109E+01  0.8071425E+00  0.1607717E+01  0.9192327E-01  0.1088823E+01  0.2462225E+00  0.8771535E+00  0.1065123E+01  0.2558200E+01  0.6345532E+00  0.1179600E+01  0.2710826E+00  0.9477255E+00  0.1186526E+01  0.2703643E+01  0.1714654E+01  0.3362019E+01  0.9018899E+00  0.1694731E+01  0.7550814E+00  0.2215082E+01  0.9478431E+00  0.1745802E+01  0.1563641E+01  0.3121670E+01  0.3027856E+01  0.4420135E+01  0.4190459E+00  0.1166327E+01  0.1819699E+00  0.7620102E+00  0.2417688E+00  0.8900313E+00
  0.3719997E+01  0.0000000E+00  0.0000000E+00  0.4146515E+00  0.1222378E+01  0.5017896E-01  0.6102545E+00  0.8201247E-01  0.7784953E+00  0.3472035E+00  0.1146985E+01  0.1971433E+00  0.9233729E+00  0.1873664E+00  0.9111421E+00  0.1537688E+00  0.5805213E+00  0.1900506E+00  0.6551721E+00  0.5716608E+00  0.1457811E+01  0.5638373E+00  0.1445320E+01  0.4940979E+00  0.9587460E+00  0.3399203E+00  0.1114006E+01  0.7860469E+00  0.9766535E+00  0.2276894E+00  0.6606535E+00  0.2317334E+00  0.9330063E+00  0.2160937E+00  0.8949422E+00  0.1961270E+00  0.6013764E+00  0.1718491E+00  0.7890233E+00  0.2326854E+00  0.6648139E+00  0.1362360E+00  0.7173531E+00  0.3925267E+00  0.1212271E+01  0.3474776E+00  0.8116896E+00  0.2144940E-01  0.6118134E+00  0.1047246E+00  0.6722995E+00  0.1359542E+00  0.7729343E+00  0.1408242E+01  0.3174718E+01  0.6609517E+00  0.2207355E+01  0.9706619E+00  0.1871469E+01  0.7516083E+00  0.2323282E+01  0.8848708E+00  0.1481824E+01  0.5276908E+00  0.1396753E+01  0.4516082E+00  0.1807474E+01  0.2201350E+00  0.1269830E+01  0.2697832E+00  0.9917046E+00  0.1025164E+00  0.8691720E+00  0.2525102E+00  0.9799032E+00  0.2525098E+00  0.1356221E+01  0.3366802E+00  0.1560270E+01  0.5177063E+00  0.1372452E+01  0.1558253E+00  0.8319865E+00  0.1416331E+00  0.5504960E+00  0.1264983E+01  0.2169380E+01  0.9032128E+00  0.1797117E+01  0.1037687E+01  0.1397043E+01  0.7373067E+00  0.1635996E+01  0.1091263E+01  0.1156572E+01  0.6380268E+00  0.1084271E+01  0.1251782E+00  0.6767819E+00  0.2465773E+00  0.9596238E+00  0.1552526E+00  0.5320108E+00  0.1456778E-01  0.2328352E+00  0.4253053E+00  0.8853794E+00  0.1483713E+00  0.7419221E+00  0.2940586E+00  0.1025889E+01  0.3395150E+00  0.7814351E+00  0.1523551E+00  0.8218054E+00  0.8902646E+00  0.1810848E+01  0.9299162E+00  0.1835545E+01  0.7018247E+00  0.1125606E+01  0.5317305E+00  0.1391263E+01  0.8718373E+00  0.1027085E+01  0.5573645E+00  0.1019027E+01  0.1799431E+00  0.8111798E+00  0.3480142E+00  0.1139280E+01  0.2410482E+00  0.6614482E+00  0.2309293E+00  0.9228883E+00  0.3157733E+00  0.7667524E+00  0.1874944E+00  0.8351983E+00  0.1829121E+00  0.8173233E+00  0.3903720E+00  0.8371150E+00  0.4614773E-02  0.2428106E+00  0.9967293E-01  0.7955644E+00  0.1393592E+00  0.6548289E+00  0.1089017E+00  0.8270959E+00  0.4717670E+00  0.9956693E+00  0.4879969E+00  0.1247784E+01  0.6732700E+00  0.2073073E+01  0.8057164E+00  0.2234944E+01  0.7584137E+00  0.1550003E+01  0.7517240E+00  0.2162192E+01  0.1251714E+01  0.1969943E+01  0.9547684E+00  0.2484890E+01  0.2150445E+00  0.1170098E+01  0.6571224E+00  0.1437350E+01  0.1310557E+00  0.1287560E+01  0.2457305E+00  0.8760744E+00  0.1150866E+01  0.2631833E+01  0.6522052E+00  0.1194709E+01  0.2821874E+00  0.9526483E+00  0.1178973E+01  0.2697527E+01  0.1706495E+01  0.3340683E+01  0.9028507E+00  0.1692445E+01  0.8897017E+00  0.2379206E+01  0.9533646E+00  0.1733254E+01  0.1469313E+01  0.3020516E+01  0.3180809E+01  0.4420340E+01  0.4100102E+00  0.1140092E+01  0.1970470E+00  0.7931502E+00  0.2436500E+00  0.8821105E+00
  0.3749997E+01  0.0000000E+00  0.0000000E+00  0.4300797E+00  0.1236457E+01  0.5681182E-01  0.6438189E+00  0.1099069E+00  0.8922131E+00  0.3615819E+00  0.1152934E+01  0.2191456E+00  0.9719585E+00  0.1834503E+00  0.8825509E+00  0.1614072E+00  0.5906598E+00  0.1910583E+00  0.6487108E+00  0.5559154E+00  0.1415622E+01  0.5617553E+00  0.1418192E+01  0.5162246E+00  0.9691056E+00  0.3491027E+00  0.1120344E+01  0.7947571E+00  0.9764656E+00  0.2307018E+00  0.6556653E+00  0.2256622E+00  0.9053535E+00  0.2561873E+00  0.9546327E+00  0.2057457E+00  0.6130894E+00  0.1741571E+00  0.7884388E+00  0.2263196E+00  0.6423536E+00  0.1356660E+00  0.7138671E+00  0.3979487E+00  0.1199694E+01  0.3803008E+00  0.8368629E+00  0.2359098E-01  0.6364496E+00  0.1136111E+00  0.6933828E+00  0.1446510E+00  0.7938597E+00  0.1360851E+01  0.3118226E+01  0.6637015E+00  0.2183456E+01  0.9690019E+00  0.1866617E+01  0.8059956E+00  0.2393659E+01  0.8495435E+00  0.1458795E+01  0.5389244E+00  0.1411206E+01  0.4444111E+00  0.1778724E+01  0.2283089E+00  0.1296602E+01  0.2782225E+00  0.1007761E+01  0.8442341E-01  0.7883022E+00  0.2445001E+00  0.9576958E+00  0.2676035E+00  0.1379774E+01  0.2920241E+00  0.1446678E+01  0.5006924E+00  0.1329529E+01  0.1648245E+00  0.8334689E+00  0.1594005E+00  0.5835402E+00  0.1172331E+01  0.2045199E+01  0.8768839E+00  0.1780794E+01  0.1016657E+01  0.1356710E+01  0.7850184E+00  0.1670044E+01  0.1102329E+01  0.1148641E+01  0.6485602E+00  0.1077773E+01  0.1420295E+00  0.7153644E+00  0.2535326E+00  0.9563664E+00  0.1648636E+00  0.5443948E+00  0.1858349E-01  0.2607186E+00  0.4207872E+00  0.8753513E+00  0.1603493E+00  0.7675689E+00  0.3400795E+00  0.1099472E+01  0.3518950E+00  0.7905746E+00  0.1505468E+00  0.8151506E+00  0.9397933E+00  0.1822450E+01  0.9809324E+00  0.1876335E+01  0.7348452E+00  0.1147799E+01  0.5492742E+00  0.1401956E+01  0.8736935E+00  0.1022278E+01  0.5659984E+00  0.1022983E+01  0.1746822E+00  0.7981609E+00  0.3517591E+00  0.1127385E+01  0.2519392E+00  0.6696557E+00  0.2471614E+00  0.9436668E+00  0.3248169E+00  0.7757902E+00  0.1887584E+00  0.8256707E+00  0.1869049E+00  0.8147908E+00  0.4153397E+00  0.8615333E+00  0.9990381E-02  0.3543280E+00  0.1257899E+00  0.8933188E+00  0.1600794E+00  0.7003859E+00  0.1407811E+00  0.9302977E+00  0.4983113E+00  0.1002183E+01  0.4686411E+00  0.1221606E+01  0.7233962E+00  0.2110472E+01  0.9318303E+00  0.2362152E+01  0.7331573E+00  0.1510502E+01  0.8110346E+00  0.2232750E+01  0.1194121E+01  0.1902003E+01  0.9985761E+00  0.2518852E+01  0.2992586E+00  0.1362069E+01  0.6203085E+00  0.1378817E+01  0.1562139E+00  0.1392976E+01  0.2443116E+00  0.8659640E+00  0.1153902E+01  0.2641161E+01  0.6791936E+00  0.1193961E+01  0.3101551E+00  0.9836294E+00  0.1201621E+01  0.2697669E+01  0.1724232E+01  0.3239951E+01  0.8846092E+00  0.1659977E+01  0.9363741E+00  0.2416546E+01  0.9481672E+00  0.1728451E+01  0.1486325E+01  0.3016991E+01  0.3274107E+01  0.4441636E+01  0.4475228E+00  0.1178177E+01  0.1889087E+00  0.7632579E+00  0.2686126E+00  0.9193761E+00
  0.3779997E+01  0.0000000E+00  0.0000000E+00  0.4446975E+00  0.1244717E+01  0.6061739E-01  0.6595319E+00  0.1552064E+00  0.1052010E+01  0.3553471E+00  0.1126554E+01  0.1988811E+00  0.9168315E+00  0.1796323E+00  0.8754483E+00  0.1669544E+00  0.6055036E+00  0.1933834E+00  0.6451728E+00  0.5395426E+00  0.1390429E+01  0.5693355E+00  0.1446108E+01  0.5091082E+00  0.9624898E+00  0.3339205E+00  0.1112036E+01  0.8148507E+00  0.9738883E+00  0.2369798E+00  0.6552019E+00  0.2372440E+00  0.9185345E+00  0.2388102E+00  0.9222416E+00  0.2149064E+00  0.6228796E+00  0.1716613E+00  0.7777420E+00  0.2283603E+00  0.6404191E+00  0.1416121E+00  0.7136967E+00  0.3903584E+00  0.1188013E+01  0.3853933E+00  0.8298249E+00  0.3421584E-01  0.7601506E+00  0.1136458E+00  0.6840061E+00  0.1686331E+00  0.8446329E+00  0.1330468E+01  0.3026279E+01  0.6401442E+00  0.2143165E+01  0.9231056E+00  0.1792204E+01  0.7922098E+00  0.2348108E+01  0.8407931E+00  0.1427832E+01  0.5499926E+00  0.1420033E+01  0.4159611E+00  0.1697776E+01  0.1964845E+00  0.1176045E+01  0.2779986E+00  0.9935595E+00  0.9510588E-01  0.8287030E+00  0.2401206E+00  0.9416898E+00  0.2670337E+00  0.1375243E+01  0.2738227E+00  0.1394355E+01  0.5115926E+00  0.1347677E+01  0.1506087E+00  0.7920901E+00  0.1532087E+00  0.5730518E+00  0.1143363E+01  0.2014169E+01  0.8839172E+00  0.1773918E+01  0.9642650E+00  0.1311859E+01  0.8070936E+00  0.1685798E+01  0.1080379E+01  0.1141484E+01  0.6679688E+00  0.1087476E+01  0.1525838E+00  0.7400799E+00  0.2761763E+00  0.9878917E+00  0.1663041E+00  0.5422210E+00  0.2037976E-01  0.2707832E+00  0.4236658E+00  0.8723035E+00  0.1672235E+00  0.7719973E+00  0.3561297E+00  0.1121678E+01  0.3476354E+00  0.7880585E+00  0.1668037E+00  0.8495728E+00  0.9029891E+00  0.1765638E+01  0.1029496E+01  0.1868524E+01  0.7480521E+00  0.1150074E+01  0.5173352E+00  0.1358067E+01  0.8590943E+00  0.1010422E+01  0.5727308E+00  0.1004530E+01  0.1878540E+00  0.8190901E+00  0.3699723E+00  0.1148534E+01  0.2465198E+00  0.6619311E+00  0.2829669E+00  0.9955267E+00  0.3104014E+00  0.7487901E+00  0.2051063E+00  0.8556855E+00  0.2116327E+00  0.8623551E+00  0.4190960E+00  0.8618517E+00  0.1430155E-01  0.4205054E+00  0.1421200E+00  0.9418944E+00  0.1474833E+00  0.6634600E+00  0.1743021E+00  0.1023875E+01  0.5391472E+00  0.1045845E+01  0.4156419E+00  0.1136017E+01  0.7119601E+00  0.2073197E+01  0.9734080E+00  0.2436106E+01  0.7620142E+00  0.1521633E+01  0.8554226E+00  0.2247082E+01  0.1128737E+01  0.1830325E+01  0.9162116E+00  0.2407004E+01  0.3338573E+00  0.1421713E+01  0.5313969E+00  0.1272545E+01  0.1751945E+00  0.1462110E+01  0.2424586E+00  0.8577718E+00  0.1316210E+01  0.2763389E+01  0.6642844E+00  0.1182907E+01  0.3115119E+00  0.9894171E+00  0.1265748E+01  0.2763491E+01  0.1585707E+01  0.3110168E+01  0.8757454E+00  0.1628668E+01  0.1015807E+01  0.2490249E+01  0.9832559E+00  0.1718820E+01  0.1444016E+01  0.2925019E+01  0.3161602E+01  0.4366345E+01  0.4437977E+00  0.1165217E+01  0.1832387E+00  0.7425931E+00  0.2690517E+00  0.9122136E+00
  0.3809997E+01  0.1543096E-02  0.1048307E+00  0.4575303E+00  0.1261137E+01  0.5658024E-01  0.6323125E+00  0.1887733E+00  0.1147233E+01  0.3873195E+00  0.1173003E+01  0.2020746E+00  0.9291388E+00  0.1777202E+00  0.8637232E+00  0.1664439E+00  0.5985669E+00  0.2122960E+00  0.6737416E+00  0.5246548E+00  0.1362767E+01  0.5441992E+00  0.1403513E+01  0.5362259E+00  0.9774211E+00  0.3711162E+00  0.1161403E+01  0.8255584E+00  0.9852978E+00  0.2542250E+00  0.6724565E+00  0.2427817E+00  0.9257510E+00  0.2548736E+00  0.9426159E+00  0.2290207E+00  0.6387808E+00  0.1599649E+00  0.7463036E+00  0.2522968E+00  0.6678843E+00  0.1543078E+00  0.7425669E+00  0.3981251E+00  0.1180282E+01  0.3792180E+00  0.8297988E+00  0.5773495E-01  0.9789525E+00  0.1314100E+00  0.7296902E+00  0.1723076E+00  0.8516955E+00  0.1260179E+01  0.2961964E+01  0.6522146E+00  0.2156988E+01  0.9057977E+00  0.1785371E+01  0.8528211E+00  0.2419253E+01  0.8279552E+00  0.1395066E+01  0.5393161E+00  0.1398587E+01  0.3883463E+00  0.1641926E+01  0.1851723E+00  0.1139930E+01  0.2852209E+00  0.9983792E+00  0.1003032E+00  0.8392914E+00  0.2306920E+00  0.9073809E+00  0.2695309E+00  0.1380536E+01  0.2849584E+00  0.1414070E+01  0.5009922E+00  0.1326140E+01  0.1539621E+00  0.7905236E+00  0.1554628E+00  0.5664025E+00  0.1013841E+01  0.1913125E+01  0.8890926E+00  0.1754296E+01  0.9414185E+00  0.1288586E+01  0.8520469E+00  0.1733403E+01  0.1066789E+01  0.1123253E+01  0.6767786E+00  0.1082015E+01  0.1496799E+00  0.7222693E+00  0.3016789E+00  0.1012686E+01  0.1811851E+00  0.5575698E+00  0.2777592E-01  0.3162004E+00  0.4163803E+00  0.8659712E+00  0.1689716E+00  0.7679351E+00  0.3721445E+00  0.1149173E+01  0.3569656E+00  0.7827253E+00  0.1623829E+00  0.8199635E+00  0.9379458E+00  0.1809941E+01  0.1022072E+01  0.1858099E+01  0.7772104E+00  0.1175694E+01  0.5333959E+00  0.1368068E+01  0.8390160E+00  0.9936317E+00  0.5839385E+00  0.1002871E+01  0.1970014E+00  0.8363286E+00  0.3492543E+00  0.1106634E+01  0.2576992E+00  0.6709584E+00  0.2908739E+00  0.1012233E+01  0.2952437E+00  0.7290718E+00  0.2080624E+00  0.8494366E+00  0.2021454E+00  0.8296007E+00  0.4291146E+00  0.8635922E+00  0.9678281E-02  0.3432578E+00  0.1456130E+00  0.9334464E+00  0.1638696E+00  0.6978769E+00  0.1896072E+00  0.1057826E+01  0.5762923E+00  0.1078840E+01  0.4058203E+00  0.1143381E+01  0.7425762E+00  0.2108137E+01  0.1017928E+01  0.2456365E+01  0.7494041E+00  0.1491633E+01  0.8851175E+00  0.2277607E+01  0.1042160E+01  0.1755350E+01  0.9066847E+00  0.2361142E+01  0.4179202E+00  0.1584473E+01  0.4766512E+00  0.1196273E+01  0.1786068E+00  0.1464336E+01  0.2516347E+00  0.8652797E+00  0.1361574E+01  0.2808557E+01  0.7141335E+00  0.1215393E+01  0.3158618E+00  0.9771580E+00  0.1237482E+01  0.2705677E+01  0.1610099E+01  0.3113270E+01  0.9128408E+00  0.1659899E+01  0.1172821E+01  0.2645166E+01  0.1002791E+01  0.1748333E+01  0.1473324E+01  0.2957228E+01  0.3003369E+01  0.4193996E+01  0.4806150E+00  0.1195275E+01  0.1728868E+00  0.7170388E+00  0.2811104E+00  0.9275500E+00
  0.3839997E+01  0.0000000E+00  0.0000000E+00  0.4658535E+00  0.1251878E+01  0.7443542E-01  0.7186163E+00  0.2000141E+00  0.1167236E+01  0.3985080E+00  0.1181705E+01  0.2371204E+00  0.9894159E+00  0.1622251E+00  0.8216496E+00  0.1805770E+00  0.6090088E+00  0.2135844E+00  0.6715806E+00  0.5200356E+00  0.1342164E+01  0.5564967E+00  0.1395264E+01  0.5506699E+00  0.9878577E+00  0.3714195E+00  0.1149918E+01  0.8313634E+00  0.9813953E+00  0.2622980E+00  0.6691986E+00  0.2197604E+00  0.8714815E+00  0.2600206E+00  0.9444467E+00  0.2188723E+00  0.6140578E+00  0.1853363E+00  0.7990698E+00  0.2510323E+00  0.6613669E+00  0.1549467E+00  0.7291536E+00  0.3893948E+00  0.1154387E+01  0.4033177E+00  0.8340963E+00  0.6038993E-01  0.9932606E+00  0.1317316E+00  0.7346130E+00  0.1687375E+00  0.8291723E+00  0.1233507E+01  0.2900532E+01  0.6506778E+00  0.2141650E+01  0.8534784E+00  0.1732815E+01  0.8446192E+00  0.2396191E+01  0.7875597E+00  0.1347411E+01  0.5494069E+00  0.1395519E+01  0.3600257E+00  0.1572580E+01  0.1686193E+00  0.1080831E+01  0.3217975E+00  0.1040867E+01  0.1134227E+00  0.8885791E+00  0.2410312E+00  0.9195428E+00  0.2774878E+00  0.1392766E+01  0.2784970E+00  0.1371911E+01  0.5126919E+00  0.1324690E+01  0.1678521E+00  0.8197687E+00  0.1579324E+00  0.5694304E+00  0.9717103E+00  0.1832302E+01  0.9279156E+00  0.1764888E+01  0.9458938E+00  0.1272127E+01  0.8625864E+00  0.1717413E+01  0.1033596E+01  0.1096045E+01  0.6878932E+00  0.1085551E+01  0.1491233E+00  0.7211988E+00  0.3187570E+00  0.1030603E+01  0.1749524E+00  0.5481740E+00  0.3038181E-01  0.3249575E+00  0.4120532E+00  0.8466215E+00  0.1633039E+00  0.7507518E+00  0.3802773E+00  0.1143501E+01  0.3687585E+00  0.7939096E+00  0.1725840E+00  0.8465066E+00  0.9772782E+00  0.1814227E+01  0.9828643E+00  0.1818622E+01  0.7833432E+00  0.1172410E+01  0.5575087E+00  0.1390414E+01  0.8478234E+00  0.9789621E+00  0.5809249E+00  0.9981937E+00  0.1835583E+00  0.7944602E+00  0.3592691E+00  0.1117840E+01  0.2587567E+00  0.6765059E+00  0.3035669E+00  0.1014354E+01  0.3150863E+00  0.7453893E+00  0.2012786E+00  0.8381317E+00  0.1941918E+00  0.8173026E+00  0.4238237E+00  0.8459233E+00  0.2251993E-01  0.5192383E+00  0.1758319E+00  0.1026966E+01  0.1702002E+00  0.7031233E+00  0.2096107E+00  0.1101432E+01  0.6045727E+00  0.1084167E+01  0.3973497E+00  0.1111281E+01  0.7544125E+00  0.2117795E+01  0.1141577E+01  0.2581737E+01  0.7606946E+00  0.1498370E+01  0.9120584E+00  0.2299407E+01  0.9769788E+00  0.1689083E+01  0.8826135E+00  0.2299605E+01  0.4954320E+00  0.1705164E+01  0.4555962E+00  0.1159985E+01  0.1732294E+00  0.1430944E+01  0.2648300E+00  0.8830708E+00  0.1549600E+01  0.2925621E+01  0.7220774E+00  0.1217772E+01  0.3263190E+00  0.9799534E+00  0.1273682E+01  0.2729453E+01  0.1588097E+01  0.3072181E+01  0.8823865E+00  0.1641859E+01  0.1229028E+01  0.2690126E+01  0.1063208E+01  0.1770367E+01  0.1423505E+01  0.2876979E+01  0.2878215E+01  0.4068890E+01  0.4984639E+00  0.1210685E+01  0.1710590E+00  0.7193485E+00  0.3092155E+00  0.9591265E+00
  0.3869997E+01  0.9970623E-03  0.8296163E-01  0.5187322E+00  0.1304024E+01  0.7827099E-01  0.7309150E+00  0.2193580E+00  0.1216612E+01  0.3988303E+00  0.1159020E+01  0.2282069E+00  0.9801727E+00  0.1649645E+00  0.8122520E+00  0.1769146E+00  0.6047423E+00  0.2145082E+00  0.6676034E+00  0.5234663E+00  0.1327938E+01  0.5862833E+00  0.1410640E+01  0.5831687E+00  0.1014213E+01  0.3808831E+00  0.1149410E+01  0.8417850E+00  0.9763569E+00  0.2703341E+00  0.6837409E+00  0.2427889E+00  0.9076827E+00  0.2634763E+00  0.9415628E+00  0.2497685E+00  0.6443355E+00  0.1874567E+00  0.7985896E+00  0.2626058E+00  0.6673622E+00  0.1710020E+00  0.7671835E+00  0.3931011E+00  0.1159108E+01  0.4049395E+00  0.8375113E+00  0.6178864E-01  0.9968660E+00  0.1500984E+00  0.7729126E+00  0.1783696E+00  0.8519046E+00  0.1149173E+01  0.2791004E+01  0.6241712E+00  0.2083152E+01  0.8430312E+00  0.1694292E+01  0.8784257E+00  0.2414497E+01  0.7760640E+00  0.1332191E+01  0.5401673E+00  0.1373956E+01  0.3988348E+00  0.1625654E+01  0.1515583E+00  0.1021798E+01  0.2844173E+00  0.9821226E+00  0.1271268E+00  0.9319009E+00  0.2350584E+00  0.9120718E+00  0.2761914E+00  0.1373053E+01  0.2482753E+00  0.1293521E+01  0.5137486E+00  0.1306673E+01  0.1740031E+00  0.8254714E+00  0.1553504E+00  0.5593646E+00  0.8991187E+00  0.1758411E+01  0.9188069E+00  0.1756299E+01  0.9168266E+00  0.1247635E+01  0.8921360E+00  0.1727981E+01  0.1049831E+01  0.1095978E+01  0.7144044E+00  0.1104730E+01  0.1557952E+00  0.7320442E+00  0.3340222E+00  0.1053747E+01  0.1814677E+00  0.5559664E+00  0.4511772E-01  0.4007352E+00  0.4091790E+00  0.8289849E+00  0.1894476E+00  0.7991918E+00  0.3958411E+00  0.1155572E+01  0.3690484E+00  0.7870840E+00  0.1745812E+00  0.8394796E+00  0.9726580E+00  0.1796900E+01  0.9417343E+00  0.1747479E+01  0.8016486E+00  0.1166171E+01  0.5421652E+00  0.1338894E+01  0.8382155E+00  0.9667324E+00  0.6002434E+00  0.1007569E+01  0.1966797E+00  0.8203132E+00  0.3544612E+00  0.1105418E+01  0.2540046E+00  0.6542824E+00  0.3280393E+00  0.1048166E+01  0.3052302E+00  0.7306792E+00  0.2046503E+00  0.8350129E+00  0.2186090E+00  0.8669279E+00  0.4399596E+00  0.8594987E+00  0.3666933E-01  0.6570286E+00  0.1850501E+00  0.1038507E+01  0.1669267E+00  0.6892272E+00  0.2396299E+00  0.1171613E+01  0.6552116E+00  0.1122889E+01  0.3583732E+00  0.1043189E+01  0.7593896E+00  0.2092993E+01  0.1192187E+01  0.2611767E+01  0.7566146E+00  0.1468323E+01  0.9713188E+00  0.2360519E+01  0.9779305E+00  0.1679181E+01  0.8561777E+00  0.2245531E+01  0.5342632E+00  0.1749416E+01  0.4438660E+00  0.1137816E+01  0.2003972E+00  0.1531896E+01  0.2579554E+00  0.8727822E+00  0.1532006E+01  0.2882732E+01  0.6817831E+00  0.1163982E+01  0.3564580E+00  0.1019732E+01  0.1266820E+01  0.2672814E+01  0.1532884E+01  0.2991132E+01  0.8815593E+00  0.1596705E+01  0.1382334E+01  0.2798625E+01  0.1077488E+01  0.1771749E+01  0.1416496E+01  0.2838855E+01  0.2709674E+01  0.3901666E+01  0.4905525E+00  0.1202801E+01  0.1788692E+00  0.7193545E+00  0.3099804E+00  0.9655658E+00
[truncated: 2,509,313 more chars]
