# Supplementary material for: Visualising reaction complexes in amine-based unloaded and CO2-loaded carbon capture solutions
Source: Nat Commun. 2026 Mar 12;17:3828. doi: 10.1038/s41467-026-70391-6 (PMC13121631; doi:10.1038/s41467-026-70391-6)
Supplement: Supplementary file 3 — Source Data [file 41467_2026_70391_MOESM3_ESM.zip › Source data/NaCarb130624box.EPSR.g01]

#    r              Ow-Ow                         Ow-Hw                         Ow-Na1                        Ow-C1a                        Ow-C2a                        Ow-H1a                        Ow-N1a                        Ow-O1a                        Ow-H2a                        Ow-C1z                        Ow-N1z                        Ow-H1z                        Ow-C2z                        Ow-H2z                        Ow-O1z                        Ow-C1c                        Ow-C2c                        Ow-H1c                        Ow-N1c                        Ow-O1c                        Ow-H2c                        Ow-C3c                        Ow-O2c                        Hw-Hw                         Hw-Na1                        Hw-C1a                        Hw-C2a                        Hw-H1a                        Hw-N1a                        Hw-O1a                        Hw-H2a                        Hw-C1z                        Hw-N1z                        Hw-H1z                        Hw-C2z                        Hw-H2z                        Hw-O1z                        Hw-C1c                        Hw-C2c                        Hw-H1c                        Hw-N1c                        Hw-O1c                        Hw-H2c                        Hw-C3c                        Hw-O2c                        Na1-Na1                       Na1-C1a                       Na1-C2a                       Na1-H1a                       Na1-N1a                       Na1-O1a                       Na1-H2a                       Na1-C1z                       Na1-N1z                       Na1-H1z                       Na1-C2z                       Na1-H2z                       Na1-O1z                       Na1-C1c                       Na1-C2c                       Na1-H1c                       Na1-N1c                       Na1-O1c                       Na1-H2c                       Na1-C3c                       Na1-O2c                       C1a-C1a                       C1a-C2a                       C1a-H1a                       C1a-N1a                       C1a-O1a                       C1a-H2a                       C1a-C1z                       C1a-N1z                       C1a-H1z                       C1a-C2z                       C1a-H2z                       C1a-O1z                       C1a-C1c                       C1a-C2c                       C1a-H1c                       C1a-N1c                       C1a-O1c                       C1a-H2c                       C1a-C3c                       C1a-O2c                       C2a-C2a                       C2a-H1a                       C2a-N1a                       C2a-O1a                       C2a-H2a                       C2a-C1z                       C2a-N1z                       C2a-H1z                       C2a-C2z                       C2a-H2z                       C2a-O1z                       C2a-C1c                       C2a-C2c                       C2a-H1c                   
  0.0000000E+00  0.0000000E+00  0.0000000E+00  0.0000000E+00  0.0000000E+00  0.0000000E+00  0.0000000E+00  0.0000000E+00  0.0000000E+00  0.0000000E+00  0.0000000E+00  0.0000000E+00  0.0000000E+00  0.0000000E+00  0.0000000E+00  0.0000000E+00  0.0000000E+00  0.0000000E+00  0.0000000E+00  0.0000000E+00  0.0000000E+00  0.0000000E+00  0.0000000E+00  0.0000000E+00  0.0000000E+00  0.0000000E+00  0.0000000E+00  0.0000000E+00  0.0000000E+00  0.0000000E+00  0.0000000E+00  0.0000000E+00  0.0000000E+00  0.0000000E+00  0.0000000E+00  0.0000000E+00  0.0000000E+00  0.0000000E+00  0.0000000E+00  0.0000000E+00  0.0000000E+00  0.0000000E+00  0.0000000E+00  0.0000000E+00  0.0000000E+00  0.0000000E+00  0.0000000E+00  0.0000000E+00  0.0000000E+00  0.0000000E+00  0.0000000E+00  0.0000000E+00  0.0000000E+00  0.0000000E+00  0.0000000E+00  0.0000000E+00  0.0000000E+00  0.0000000E+00  0.0000000E+00  0.0000000E+00  0.0000000E+00  0.0000000E+00  0.0000000E+00  0.0000000E+00  0.0000000E+00  0.0000000E+00  0.0000000E+00  0.0000000E+00  0.0000000E+00  0.0000000E+00  0.0000000E+00  0.0000000E+00  0.0000000E+00  0.0000000E+00  0.0000000E+00  0.0000000E+00  0.0000000E+00  0.0000000E+00  0.0000000E+00  0.0000000E+00  0.0000000E+00  0.0000000E+00  0.0000000E+00  0.0000000E+00  0.0000000E+00  0.0000000E+00  0.0000000E+00  0.0000000E+00  0.0000000E+00  0.0000000E+00  0.0000000E+00  0.0000000E+00  0.0000000E+00  0.0000000E+00  0.0000000E+00  0.0000000E+00  0.0000000E+00  0.0000000E+00  0.0000000E+00  0.0000000E+00  0.0000000E+00  0.0000000E+00  0.0000000E+00  0.0000000E+00  0.0000000E+00  0.0000000E+00  0.0000000E+00  0.0000000E+00  0.0000000E+00  0.0000000E+00  0.0000000E+00  0.0000000E+00  0.0000000E+00  0.0000000E+00  0.0000000E+00  0.0000000E+00  0.0000000E+00  0.0000000E+00  0.0000000E+00  0.0000000E+00  0.0000000E+00  0.0000000E+00  0.0000000E+00  0.0000000E+00  0.0000000E+00  0.0000000E+00  0.0000000E+00  0.0000000E+00  0.0000000E+00  0.0000000E+00  0.0000000E+00  0.0000000E+00  0.0000000E+00  0.0000000E+00  0.0000000E+00  0.0000000E+00  0.0000000E+00  0.0000000E+00  0.0000000E+00  0.0000000E+00  0.0000000E+00  0.0000000E+00  0.0000000E+00  0.0000000E+00  0.0000000E+00  0.0000000E+00  0.0000000E+00  0.0000000E+00  0.0000000E+00  0.0000000E+00  0.0000000E+00  0.0000000E+00  0.0000000E+00  0.0000000E+00  0.0000000E+00  0.0000000E+00  0.0000000E+00  0.0000000E+00  0.0000000E+00  0.0000000E+00  0.0000000E+00  0.0000000E+00  0.0000000E+00  0.0000000E+00  0.0000000E+00  0.0000000E+00  0.0000000E+00  0.0000000E+00  0.0000000E+00  0.0000000E+00  0.0000000E+00  0.0000000E+00  0.0000000E+00  0.0000000E+00  0.0000000E+00  0.0000000E+00  0.0000000E+00  0.0000000E+00  0.0000000E+00  0.0000000E+00  0.0000000E+00  0.0000000E+00  0.0000000E+00  0.0000000E+00  0.0000000E+00  0.0000000E+00  0.0000000E+00  0.0000000E+00  0.0000000E+00  0.0000000E+00  0.0000000E+00  0.0000000E+00  0.0000000E+00  0.0000000E+00  0.0000000E+00  0.0000000E+00  0.0000000E+00  0.0000000E+00  0.0000000E+00  0.0000000E+00  0.0000000E+00
  0.7500000E-02  0.0000000E+00  0.0000000E+00  0.0000000E+00  0.0000000E+00  0.0000000E+00  0.0000000E+00  0.0000000E+00  0.0000000E+00  0.0000000E+00  0.0000000E+00  0.0000000E+00  0.0000000E+00  0.0000000E+00  0.0000000E+00  0.0000000E+00  0.0000000E+00  0.0000000E+00  0.0000000E+00  0.0000000E+00  0.0000000E+00  0.0000000E+00  0.0000000E+00  0.0000000E+00  0.0000000E+00  0.0000000E+00  0.0000000E+00  0.0000000E+00  0.0000000E+00  0.0000000E+00  0.0000000E+00  0.0000000E+00  0.0000000E+00  0.0000000E+00  0.0000000E+00  0.0000000E+00  0.0000000E+00  0.0000000E+00  0.0000000E+00  0.0000000E+00  0.0000000E+00  0.0000000E+00  0.0000000E+00  0.0000000E+00  0.0000000E+00  0.0000000E+00  0.0000000E+00  0.0000000E+00  0.0000000E+00  0.0000000E+00  0.0000000E+00  0.0000000E+00  0.0000000E+00  0.0000000E+00  0.0000000E+00  0.0000000E+00  0.0000000E+00  0.0000000E+00  0.0000000E+00  0.0000000E+00  0.0000000E+00  0.0000000E+00  0.0000000E+00  0.0000000E+00  0.0000000E+00  0.0000000E+00  0.0000000E+00  0.0000000E+00  0.0000000E+00  0.0000000E+00  0.0000000E+00  0.0000000E+00  0.0000000E+00  0.0000000E+00  0.0000000E+00  0.0000000E+00  0.0000000E+00  0.0000000E+00  0.0000000E+00  0.0000000E+00  0.0000000E+00  0.0000000E+00  0.0000000E+00  0.0000000E+00  0.0000000E+00  0.0000000E+00  0.0000000E+00  0.0000000E+00  0.0000000E+00  0.0000000E+00  0.0000000E+00  0.0000000E+00  0.0000000E+00  0.0000000E+00  0.0000000E+00  0.0000000E+00  0.0000000E+00  0.0000000E+00  0.0000000E+00  0.0000000E+00  0.0000000E+00  0.0000000E+00  0.0000000E+00  0.0000000E+00  0.0000000E+00  0.0000000E+00  0.0000000E+00  0.0000000E+00  0.0000000E+00  0.0000000E+00  0.0000000E+00  0.0000000E+00  0.0000000E+00  0.0000000E+00  0.0000000E+00  0.0000000E+00  0.0000000E+00  0.0000000E+00  0.0000000E+00  0.0000000E+00  0.0000000E+00  0.0000000E+00  0.0000000E+00  0.0000000E+00  0.0000000E+00  0.0000000E+00  0.0000000E+00  0.0000000E+00  0.0000000E+00  0.0000000E+00  0.0000000E+00  0.0000000E+00  0.0000000E+00  0.0000000E+00  0.0000000E+00  0.0000000E+00  0.0000000E+00  0.0000000E+00  0.0000000E+00  0.0000000E+00  0.0000000E+00  0.0000000E+00  0.0000000E+00  0.0000000E+00  0.0000000E+00  0.0000000E+00  0.0000000E+00  0.0000000E+00  0.0000000E+00  0.0000000E+00  0.0000000E+00  0.0000000E+00  0.0000000E+00  0.0000000E+00  0.0000000E+00  0.0000000E+00  0.0000000E+00  0.0000000E+00  0.0000000E+00  0.0000000E+00  0.0000000E+00  0.0000000E+00  0.0000000E+00  0.0000000E+00  0.0000000E+00  0.0000000E+00  0.0000000E+00  0.0000000E+00  0.0000000E+00  0.0000000E+00  0.0000000E+00  0.0000000E+00  0.0000000E+00  0.0000000E+00  0.0000000E+00  0.0000000E+00  0.0000000E+00  0.0000000E+00  0.0000000E+00  0.0000000E+00  0.0000000E+00  0.0000000E+00  0.0000000E+00  0.0000000E+00  0.0000000E+00  0.0000000E+00  0.0000000E+00  0.0000000E+00  0.0000000E+00  0.0000000E+00  0.0000000E+00  0.0000000E+00  0.0000000E+00  0.0000000E+00  0.0000000E+00  0.0000000E+00  0.0000000E+00  0.0000000E+00  0.0000000E+00  0.0000000E+00  0.0000000E+00
  0.3000000E-01  0.0000000E+00  0.0000000E+00  0.0000000E+00  0.0000000E+00  0.0000000E+00  0.0000000E+00  0.0000000E+00  0.0000000E+00  0.0000000E+00  0.0000000E+00  0.0000000E+00  0.0000000E+00  0.0000000E+00  0.0000000E+00  0.0000000E+00  0.0000000E+00  0.0000000E+00  0.0000000E+00  0.0000000E+00  0.0000000E+00  0.0000000E+00  0.0000000E+00  0.0000000E+00  0.0000000E+00  0.0000000E+00  0.0000000E+00  0.0000000E+00  0.0000000E+00  0.0000000E+00  0.0000000E+00  0.0000000E+00  0.0000000E+00  0.0000000E+00  0.0000000E+00  0.0000000E+00  0.0000000E+00  0.0000000E+00  0.0000000E+00  0.0000000E+00  0.0000000E+00  0.0000000E+00  0.0000000E+00  0.0000000E+00  0.0000000E+00  0.0000000E+00  0.0000000E+00  0.0000000E+00  0.0000000E+00  0.0000000E+00  0.0000000E+00  0.0000000E+00  0.0000000E+00  0.0000000E+00  0.0000000E+00  0.0000000E+00  0.0000000E+00  0.0000000E+00  0.0000000E+00  0.0000000E+00  0.0000000E+00  0.0000000E+00  0.0000000E+00  0.0000000E+00  0.0000000E+00  0.0000000E+00  0.0000000E+00  0.0000000E+00  0.0000000E+00  0.0000000E+00  0.0000000E+00  0.0000000E+00  0.0000000E+00  0.0000000E+00  0.0000000E+00  0.0000000E+00  0.0000000E+00  0.0000000E+00  0.0000000E+00  0.0000000E+00  0.0000000E+00  0.0000000E+00  0.0000000E+00  0.0000000E+00  0.0000000E+00  0.0000000E+00  0.0000000E+00  0.0000000E+00  0.0000000E+00  0.0000000E+00  0.0000000E+00  0.0000000E+00  0.0000000E+00  0.0000000E+00  0.0000000E+00  0.0000000E+00  0.0000000E+00  0.0000000E+00  0.0000000E+00  0.0000000E+00  0.0000000E+00  0.0000000E+00  0.0000000E+00  0.0000000E+00  0.0000000E+00  0.0000000E+00  0.0000000E+00  0.0000000E+00  0.0000000E+00  0.0000000E+00  0.0000000E+00  0.0000000E+00  0.0000000E+00  0.0000000E+00  0.0000000E+00  0.0000000E+00  0.0000000E+00  0.0000000E+00  0.0000000E+00  0.0000000E+00  0.0000000E+00  0.0000000E+00  0.0000000E+00  0.0000000E+00  0.0000000E+00  0.0000000E+00  0.0000000E+00  0.0000000E+00  0.0000000E+00  0.0000000E+00  0.0000000E+00  0.0000000E+00  0.0000000E+00  0.0000000E+00  0.0000000E+00  0.0000000E+00  0.0000000E+00  0.0000000E+00  0.0000000E+00  0.0000000E+00  0.0000000E+00  0.0000000E+00  0.0000000E+00  0.0000000E+00  0.0000000E+00  0.0000000E+00  0.0000000E+00  0.0000000E+00  0.0000000E+00  0.0000000E+00  0.0000000E+00  0.0000000E+00  0.0000000E+00  0.0000000E+00  0.0000000E+00  0.0000000E+00  0.0000000E+00  0.0000000E+00  0.0000000E+00  0.0000000E+00  0.0000000E+00  0.0000000E+00  0.0000000E+00  0.0000000E+00  0.0000000E+00  0.0000000E+00  0.0000000E+00  0.0000000E+00  0.0000000E+00  0.0000000E+00  0.0000000E+00  0.0000000E+00  0.0000000E+00  0.0000000E+00  0.0000000E+00  0.0000000E+00  0.0000000E+00  0.0000000E+00  0.0000000E+00  0.0000000E+00  0.0000000E+00  0.0000000E+00  0.0000000E+00  0.0000000E+00  0.0000000E+00  0.0000000E+00  0.0000000E+00  0.0000000E+00  0.0000000E+00  0.0000000E+00  0.0000000E+00  0.0000000E+00  0.0000000E+00  0.0000000E+00  0.0000000E+00  0.0000000E+00  0.0000000E+00  0.0000000E+00  0.0000000E+00  0.0000000E+00  0.0000000E+00
  0.5999999E-01  0.0000000E+00  0.0000000E+00  0.0000000E+00  0.0000000E+00  0.0000000E+00  0.0000000E+00  0.0000000E+00  0.0000000E+00  0.0000000E+00  0.0000000E+00  0.0000000E+00  0.0000000E+00  0.0000000E+00  0.0000000E+00  0.0000000E+00  0.0000000E+00  0.0000000E+00  0.0000000E+00  0.0000000E+00  0.0000000E+00  0.0000000E+00  0.0000000E+00  0.0000000E+00  0.0000000E+00  0.0000000E+00  0.0000000E+00  0.0000000E+00  0.0000000E+00  0.0000000E+00  0.0000000E+00  0.0000000E+00  0.0000000E+00  0.0000000E+00  0.0000000E+00  0.0000000E+00  0.0000000E+00  0.0000000E+00  0.0000000E+00  0.0000000E+00  0.0000000E+00  0.0000000E+00  0.0000000E+00  0.0000000E+00  0.0000000E+00  0.0000000E+00  0.0000000E+00  0.0000000E+00  0.0000000E+00  0.0000000E+00  0.0000000E+00  0.0000000E+00  0.0000000E+00  0.0000000E+00  0.0000000E+00  0.0000000E+00  0.0000000E+00  0.0000000E+00  0.0000000E+00  0.0000000E+00  0.0000000E+00  0.0000000E+00  0.0000000E+00  0.0000000E+00  0.0000000E+00  0.0000000E+00  0.0000000E+00  0.0000000E+00  0.0000000E+00  0.0000000E+00  0.0000000E+00  0.0000000E+00  0.0000000E+00  0.0000000E+00  0.0000000E+00  0.0000000E+00  0.0000000E+00  0.0000000E+00  0.0000000E+00  0.0000000E+00  0.0000000E+00  0.0000000E+00  0.0000000E+00  0.0000000E+00  0.0000000E+00  0.0000000E+00  0.0000000E+00  0.0000000E+00  0.0000000E+00  0.0000000E+00  0.0000000E+00  0.0000000E+00  0.0000000E+00  0.0000000E+00  0.0000000E+00  0.0000000E+00  0.0000000E+00  0.0000000E+00  0.0000000E+00  0.0000000E+00  0.0000000E+00  0.0000000E+00  0.0000000E+00  0.0000000E+00  0.0000000E+00  0.0000000E+00  0.0000000E+00  0.0000000E+00  0.0000000E+00  0.0000000E+00  0.0000000E+00  0.0000000E+00  0.0000000E+00  0.0000000E+00  0.0000000E+00  0.0000000E+00  0.0000000E+00  0.0000000E+00  0.0000000E+00  0.0000000E+00  0.0000000E+00  0.0000000E+00  0.0000000E+00  0.0000000E+00  0.0000000E+00  0.0000000E+00  0.0000000E+00  0.0000000E+00  0.0000000E+00  0.0000000E+00  0.0000000E+00  0.0000000E+00  0.0000000E+00  0.0000000E+00  0.0000000E+00  0.0000000E+00  0.0000000E+00  0.0000000E+00  0.0000000E+00  0.0000000E+00  0.0000000E+00  0.0000000E+00  0.0000000E+00  0.0000000E+00  0.0000000E+00  0.0000000E+00  0.0000000E+00  0.0000000E+00  0.0000000E+00  0.0000000E+00  0.0000000E+00  0.0000000E+00  0.0000000E+00  0.0000000E+00  0.0000000E+00  0.0000000E+00  0.0000000E+00  0.0000000E+00  0.0000000E+00  0.0000000E+00  0.0000000E+00  0.0000000E+00  0.0000000E+00  0.0000000E+00  0.0000000E+00  0.0000000E+00  0.0000000E+00  0.0000000E+00  0.0000000E+00  0.0000000E+00  0.0000000E+00  0.0000000E+00  0.0000000E+00  0.0000000E+00  0.0000000E+00  0.0000000E+00  0.0000000E+00  0.0000000E+00  0.0000000E+00  0.0000000E+00  0.0000000E+00  0.0000000E+00  0.0000000E+00  0.0000000E+00  0.0000000E+00  0.0000000E+00  0.0000000E+00  0.0000000E+00  0.0000000E+00  0.0000000E+00  0.0000000E+00  0.0000000E+00  0.0000000E+00  0.0000000E+00  0.0000000E+00  0.0000000E+00  0.0000000E+00  0.0000000E+00  0.0000000E+00  0.0000000E+00  0.0000000E+00
  0.9000000E-01  0.0000000E+00  0.0000000E+00  0.0000000E+00  0.0000000E+00  0.0000000E+00  0.0000000E+00  0.0000000E+00  0.0000000E+00  0.0000000E+00  0.0000000E+00  0.0000000E+00  0.0000000E+00  0.0000000E+00  0.0000000E+00  0.0000000E+00  0.0000000E+00  0.0000000E+00  0.0000000E+00  0.0000000E+00  0.0000000E+00  0.0000000E+00  0.0000000E+00  0.0000000E+00  0.0000000E+00  0.0000000E+00  0.0000000E+00  0.0000000E+00  0.0000000E+00  0.0000000E+00  0.0000000E+00  0.0000000E+00  0.0000000E+00  0.0000000E+00  0.0000000E+00  0.0000000E+00  0.0000000E+00  0.0000000E+00  0.0000000E+00  0.0000000E+00  0.0000000E+00  0.0000000E+00  0.0000000E+00  0.0000000E+00  0.0000000E+00  0.0000000E+00  0.0000000E+00  0.0000000E+00  0.0000000E+00  0.0000000E+00  0.0000000E+00  0.0000000E+00  0.0000000E+00  0.0000000E+00  0.0000000E+00  0.0000000E+00  0.0000000E+00  0.0000000E+00  0.0000000E+00  0.0000000E+00  0.0000000E+00  0.0000000E+00  0.0000000E+00  0.0000000E+00  0.0000000E+00  0.0000000E+00  0.0000000E+00  0.0000000E+00  0.0000000E+00  0.0000000E+00  0.0000000E+00  0.0000000E+00  0.0000000E+00  0.0000000E+00  0.0000000E+00  0.0000000E+00  0.0000000E+00  0.0000000E+00  0.0000000E+00  0.0000000E+00  0.0000000E+00  0.0000000E+00  0.0000000E+00  0.0000000E+00  0.0000000E+00  0.0000000E+00  0.0000000E+00  0.0000000E+00  0.0000000E+00  0.0000000E+00  0.0000000E+00  0.0000000E+00  0.0000000E+00  0.0000000E+00  0.0000000E+00  0.0000000E+00  0.0000000E+00  0.0000000E+00  0.0000000E+00  0.0000000E+00  0.0000000E+00  0.0000000E+00  0.0000000E+00  0.0000000E+00  0.0000000E+00  0.0000000E+00  0.0000000E+00  0.0000000E+00  0.0000000E+00  0.0000000E+00  0.0000000E+00  0.0000000E+00  0.0000000E+00  0.0000000E+00  0.0000000E+00  0.0000000E+00  0.0000000E+00  0.0000000E+00  0.0000000E+00  0.0000000E+00  0.0000000E+00  0.0000000E+00  0.0000000E+00  0.0000000E+00  0.0000000E+00  0.0000000E+00  0.0000000E+00  0.0000000E+00  0.0000000E+00  0.0000000E+00  0.0000000E+00  0.0000000E+00  0.0000000E+00  0.0000000E+00  0.0000000E+00  0.0000000E+00  0.0000000E+00  0.0000000E+00  0.0000000E+00  0.0000000E+00  0.0000000E+00  0.0000000E+00  0.0000000E+00  0.0000000E+00  0.0000000E+00  0.0000000E+00  0.0000000E+00  0.0000000E+00  0.0000000E+00  0.0000000E+00  0.0000000E+00  0.0000000E+00  0.0000000E+00  0.0000000E+00  0.0000000E+00  0.0000000E+00  0.0000000E+00  0.0000000E+00  0.0000000E+00  0.0000000E+00  0.0000000E+00  0.0000000E+00  0.0000000E+00  0.0000000E+00  0.0000000E+00  0.0000000E+00  0.0000000E+00  0.0000000E+00  0.0000000E+00  0.0000000E+00  0.0000000E+00  0.0000000E+00  0.0000000E+00  0.0000000E+00  0.0000000E+00  0.0000000E+00  0.0000000E+00  0.0000000E+00  0.0000000E+00  0.0000000E+00  0.0000000E+00  0.0000000E+00  0.0000000E+00  0.0000000E+00  0.0000000E+00  0.0000000E+00  0.0000000E+00  0.0000000E+00  0.0000000E+00  0.0000000E+00  0.0000000E+00  0.0000000E+00  0.0000000E+00  0.0000000E+00  0.0000000E+00  0.0000000E+00  0.0000000E+00  0.0000000E+00  0.0000000E+00  0.0000000E+00  0.0000000E+00
  0.1200000E+00  0.0000000E+00  0.0000000E+00  0.0000000E+00  0.0000000E+00  0.0000000E+00  0.0000000E+00  0.0000000E+00  0.0000000E+00  0.0000000E+00  0.0000000E+00  0.0000000E+00  0.0000000E+00  0.0000000E+00  0.0000000E+00  0.0000000E+00  0.0000000E+00  0.0000000E+00  0.0000000E+00  0.0000000E+00  0.0000000E+00  0.0000000E+00  0.0000000E+00  0.0000000E+00  0.0000000E+00  0.0000000E+00  0.0000000E+00  0.0000000E+00  0.0000000E+00  0.0000000E+00  0.0000000E+00  0.0000000E+00  0.0000000E+00  0.0000000E+00  0.0000000E+00  0.0000000E+00  0.0000000E+00  0.0000000E+00  0.0000000E+00  0.0000000E+00  0.0000000E+00  0.0000000E+00  0.0000000E+00  0.0000000E+00  0.0000000E+00  0.0000000E+00  0.0000000E+00  0.0000000E+00  0.0000000E+00  0.0000000E+00  0.0000000E+00  0.0000000E+00  0.0000000E+00  0.0000000E+00  0.0000000E+00  0.0000000E+00  0.0000000E+00  0.0000000E+00  0.0000000E+00  0.0000000E+00  0.0000000E+00  0.0000000E+00  0.0000000E+00  0.0000000E+00  0.0000000E+00  0.0000000E+00  0.0000000E+00  0.0000000E+00  0.0000000E+00  0.0000000E+00  0.0000000E+00  0.0000000E+00  0.0000000E+00  0.0000000E+00  0.0000000E+00  0.0000000E+00  0.0000000E+00  0.0000000E+00  0.0000000E+00  0.0000000E+00  0.0000000E+00  0.0000000E+00  0.0000000E+00  0.0000000E+00  0.0000000E+00  0.0000000E+00  0.0000000E+00  0.0000000E+00  0.0000000E+00  0.0000000E+00  0.0000000E+00  0.0000000E+00  0.0000000E+00  0.0000000E+00  0.0000000E+00  0.0000000E+00  0.0000000E+00  0.0000000E+00  0.0000000E+00  0.0000000E+00  0.0000000E+00  0.0000000E+00  0.0000000E+00  0.0000000E+00  0.0000000E+00  0.0000000E+00  0.0000000E+00  0.0000000E+00  0.0000000E+00  0.0000000E+00  0.0000000E+00  0.0000000E+00  0.0000000E+00  0.0000000E+00  0.0000000E+00  0.0000000E+00  0.0000000E+00  0.0000000E+00  0.0000000E+00  0.0000000E+00  0.0000000E+00  0.0000000E+00  0.0000000E+00  0.0000000E+00  0.0000000E+00  0.0000000E+00  0.0000000E+00  0.0000000E+00  0.0000000E+00  0.0000000E+00  0.0000000E+00  0.0000000E+00  0.0000000E+00  0.0000000E+00  0.0000000E+00  0.0000000E+00  0.0000000E+00  0.0000000E+00  0.0000000E+00  0.0000000E+00  0.0000000E+00  0.0000000E+00  0.0000000E+00  0.0000000E+00  0.0000000E+00  0.0000000E+00  0.0000000E+00  0.0000000E+00  0.0000000E+00  0.0000000E+00  0.0000000E+00  0.0000000E+00  0.0000000E+00  0.0000000E+00  0.0000000E+00  0.0000000E+00  0.0000000E+00  0.0000000E+00  0.0000000E+00  0.0000000E+00  0.0000000E+00  0.0000000E+00  0.0000000E+00  0.0000000E+00  0.0000000E+00  0.0000000E+00  0.0000000E+00  0.0000000E+00  0.0000000E+00  0.0000000E+00  0.0000000E+00  0.0000000E+00  0.0000000E+00  0.0000000E+00  0.0000000E+00  0.0000000E+00  0.0000000E+00  0.0000000E+00  0.0000000E+00  0.0000000E+00  0.0000000E+00  0.0000000E+00  0.0000000E+00  0.0000000E+00  0.0000000E+00  0.0000000E+00  0.0000000E+00  0.0000000E+00  0.0000000E+00  0.0000000E+00  0.0000000E+00  0.0000000E+00  0.0000000E+00  0.0000000E+00  0.0000000E+00  0.0000000E+00  0.0000000E+00  0.0000000E+00  0.0000000E+00  0.0000000E+00  0.0000000E+00
  0.1500000E+00  0.0000000E+00  0.0000000E+00  0.0000000E+00  0.0000000E+00  0.0000000E+00  0.0000000E+00  0.0000000E+00  0.0000000E+00  0.0000000E+00  0.0000000E+00  0.0000000E+00  0.0000000E+00  0.0000000E+00  0.0000000E+00  0.0000000E+00  0.0000000E+00  0.0000000E+00  0.0000000E+00  0.0000000E+00  0.0000000E+00  0.0000000E+00  0.0000000E+00  0.0000000E+00  0.0000000E+00  0.0000000E+00  0.0000000E+00  0.0000000E+00  0.0000000E+00  0.0000000E+00  0.0000000E+00  0.0000000E+00  0.0000000E+00  0.0000000E+00  0.0000000E+00  0.0000000E+00  0.0000000E+00  0.0000000E+00  0.0000000E+00  0.0000000E+00  0.0000000E+00  0.0000000E+00  0.0000000E+00  0.0000000E+00  0.0000000E+00  0.0000000E+00  0.0000000E+00  0.0000000E+00  0.0000000E+00  0.0000000E+00  0.0000000E+00  0.0000000E+00  0.0000000E+00  0.0000000E+00  0.0000000E+00  0.0000000E+00  0.0000000E+00  0.0000000E+00  0.0000000E+00  0.0000000E+00  0.0000000E+00  0.0000000E+00  0.0000000E+00  0.0000000E+00  0.0000000E+00  0.0000000E+00  0.0000000E+00  0.0000000E+00  0.0000000E+00  0.0000000E+00  0.0000000E+00  0.0000000E+00  0.0000000E+00  0.0000000E+00  0.0000000E+00  0.0000000E+00  0.0000000E+00  0.0000000E+00  0.0000000E+00  0.0000000E+00  0.0000000E+00  0.0000000E+00  0.0000000E+00  0.0000000E+00  0.0000000E+00  0.0000000E+00  0.0000000E+00  0.0000000E+00  0.0000000E+00  0.0000000E+00  0.0000000E+00  0.0000000E+00  0.0000000E+00  0.0000000E+00  0.0000000E+00  0.0000000E+00  0.0000000E+00  0.0000000E+00  0.0000000E+00  0.0000000E+00  0.0000000E+00  0.0000000E+00  0.0000000E+00  0.0000000E+00  0.0000000E+00  0.0000000E+00  0.0000000E+00  0.0000000E+00  0.0000000E+00  0.0000000E+00  0.0000000E+00  0.0000000E+00  0.0000000E+00  0.0000000E+00  0.0000000E+00  0.0000000E+00  0.0000000E+00  0.0000000E+00  0.0000000E+00  0.0000000E+00  0.0000000E+00  0.0000000E+00  0.0000000E+00  0.0000000E+00  0.0000000E+00  0.0000000E+00  0.0000000E+00  0.0000000E+00  0.0000000E+00  0.0000000E+00  0.0000000E+00  0.0000000E+00  0.0000000E+00  0.0000000E+00  0.0000000E+00  0.0000000E+00  0.0000000E+00  0.0000000E+00  0.0000000E+00  0.0000000E+00  0.0000000E+00  0.0000000E+00  0.0000000E+00  0.0000000E+00  0.0000000E+00  0.0000000E+00  0.0000000E+00  0.0000000E+00  0.0000000E+00  0.0000000E+00  0.0000000E+00  0.0000000E+00  0.0000000E+00  0.0000000E+00  0.0000000E+00  0.0000000E+00  0.0000000E+00  0.0000000E+00  0.0000000E+00  0.0000000E+00  0.0000000E+00  0.0000000E+00  0.0000000E+00  0.0000000E+00  0.0000000E+00  0.0000000E+00  0.0000000E+00  0.0000000E+00  0.0000000E+00  0.0000000E+00  0.0000000E+00  0.0000000E+00  0.0000000E+00  0.0000000E+00  0.0000000E+00  0.0000000E+00  0.0000000E+00  0.0000000E+00  0.0000000E+00  0.0000000E+00  0.0000000E+00  0.0000000E+00  0.0000000E+00  0.0000000E+00  0.0000000E+00  0.0000000E+00  0.0000000E+00  0.0000000E+00  0.0000000E+00  0.0000000E+00  0.0000000E+00  0.0000000E+00  0.0000000E+00  0.0000000E+00  0.0000000E+00  0.0000000E+00  0.0000000E+00  0.0000000E+00  0.0000000E+00  0.0000000E+00  0.0000000E+00
  0.1800000E+00  0.0000000E+00  0.0000000E+00  0.0000000E+00  0.0000000E+00  0.0000000E+00  0.0000000E+00  0.0000000E+00  0.0000000E+00  0.0000000E+00  0.0000000E+00  0.0000000E+00  0.0000000E+00  0.0000000E+00  0.0000000E+00  0.0000000E+00  0.0000000E+00  0.0000000E+00  0.0000000E+00  0.0000000E+00  0.0000000E+00  0.0000000E+00  0.0000000E+00  0.0000000E+00  0.0000000E+00  0.0000000E+00  0.0000000E+00  0.0000000E+00  0.0000000E+00  0.0000000E+00  0.0000000E+00  0.0000000E+00  0.0000000E+00  0.0000000E+00  0.0000000E+00  0.0000000E+00  0.0000000E+00  0.0000000E+00  0.0000000E+00  0.0000000E+00  0.0000000E+00  0.0000000E+00  0.0000000E+00  0.0000000E+00  0.0000000E+00  0.0000000E+00  0.0000000E+00  0.0000000E+00  0.0000000E+00  0.0000000E+00  0.0000000E+00  0.0000000E+00  0.0000000E+00  0.0000000E+00  0.0000000E+00  0.0000000E+00  0.0000000E+00  0.0000000E+00  0.0000000E+00  0.0000000E+00  0.0000000E+00  0.0000000E+00  0.0000000E+00  0.0000000E+00  0.0000000E+00  0.0000000E+00  0.0000000E+00  0.0000000E+00  0.0000000E+00  0.0000000E+00  0.0000000E+00  0.0000000E+00  0.0000000E+00  0.0000000E+00  0.0000000E+00  0.0000000E+00  0.0000000E+00  0.0000000E+00  0.0000000E+00  0.0000000E+00  0.0000000E+00  0.0000000E+00  0.0000000E+00  0.0000000E+00  0.0000000E+00  0.0000000E+00  0.0000000E+00  0.0000000E+00  0.0000000E+00  0.0000000E+00  0.0000000E+00  0.0000000E+00  0.0000000E+00  0.0000000E+00  0.0000000E+00  0.0000000E+00  0.0000000E+00  0.0000000E+00  0.0000000E+00  0.0000000E+00  0.0000000E+00  0.0000000E+00  0.0000000E+00  0.0000000E+00  0.0000000E+00  0.0000000E+00  0.0000000E+00  0.0000000E+00  0.0000000E+00  0.0000000E+00  0.0000000E+00  0.0000000E+00  0.0000000E+00  0.0000000E+00  0.0000000E+00  0.0000000E+00  0.0000000E+00  0.0000000E+00  0.0000000E+00  0.0000000E+00  0.0000000E+00  0.0000000E+00  0.0000000E+00  0.0000000E+00  0.0000000E+00  0.0000000E+00  0.0000000E+00  0.0000000E+00  0.0000000E+00  0.0000000E+00  0.0000000E+00  0.0000000E+00  0.0000000E+00  0.0000000E+00  0.0000000E+00  0.0000000E+00  0.0000000E+00  0.0000000E+00  0.0000000E+00  0.0000000E+00  0.0000000E+00  0.0000000E+00  0.0000000E+00  0.0000000E+00  0.0000000E+00  0.0000000E+00  0.0000000E+00  0.0000000E+00  0.0000000E+00  0.0000000E+00  0.0000000E+00  0.0000000E+00  0.0000000E+00  0.0000000E+00  0.0000000E+00  0.0000000E+00  0.0000000E+00  0.0000000E+00  0.0000000E+00  0.0000000E+00  0.0000000E+00  0.0000000E+00  0.0000000E+00  0.0000000E+00  0.0000000E+00  0.0000000E+00  0.0000000E+00  0.0000000E+00  0.0000000E+00  0.0000000E+00  0.0000000E+00  0.0000000E+00  0.0000000E+00  0.0000000E+00  0.0000000E+00  0.0000000E+00  0.0000000E+00  0.0000000E+00  0.0000000E+00  0.0000000E+00  0.0000000E+00  0.0000000E+00  0.0000000E+00  0.0000000E+00  0.0000000E+00  0.0000000E+00  0.0000000E+00  0.0000000E+00  0.0000000E+00  0.0000000E+00  0.0000000E+00  0.0000000E+00  0.0000000E+00  0.0000000E+00  0.0000000E+00  0.0000000E+00  0.0000000E+00  0.0000000E+00  0.0000000E+00  0.0000000E+00  0.0000000E+00
  0.2100000E+00  0.0000000E+00  0.0000000E+00  0.0000000E+00  0.0000000E+00  0.0000000E+00  0.0000000E+00  0.0000000E+00  0.0000000E+00  0.0000000E+00  0.0000000E+00  0.0000000E+00  0.0000000E+00  0.0000000E+00  0.0000000E+00  0.0000000E+00  0.0000000E+00  0.0000000E+00  0.0000000E+00  0.0000000E+00  0.0000000E+00  0.0000000E+00  0.0000000E+00  0.0000000E+00  0.0000000E+00  0.0000000E+00  0.0000000E+00  0.0000000E+00  0.0000000E+00  0.0000000E+00  0.0000000E+00  0.0000000E+00  0.0000000E+00  0.0000000E+00  0.0000000E+00  0.0000000E+00  0.0000000E+00  0.0000000E+00  0.0000000E+00  0.0000000E+00  0.0000000E+00  0.0000000E+00  0.0000000E+00  0.0000000E+00  0.0000000E+00  0.0000000E+00  0.0000000E+00  0.0000000E+00  0.0000000E+00  0.0000000E+00  0.0000000E+00  0.0000000E+00  0.0000000E+00  0.0000000E+00  0.0000000E+00  0.0000000E+00  0.0000000E+00  0.0000000E+00  0.0000000E+00  0.0000000E+00  0.0000000E+00  0.0000000E+00  0.0000000E+00  0.0000000E+00  0.0000000E+00  0.0000000E+00  0.0000000E+00  0.0000000E+00  0.0000000E+00  0.0000000E+00  0.0000000E+00  0.0000000E+00  0.0000000E+00  0.0000000E+00  0.0000000E+00  0.0000000E+00  0.0000000E+00  0.0000000E+00  0.0000000E+00  0.0000000E+00  0.0000000E+00  0.0000000E+00  0.0000000E+00  0.0000000E+00  0.0000000E+00  0.0000000E+00  0.0000000E+00  0.0000000E+00  0.0000000E+00  0.0000000E+00  0.0000000E+00  0.0000000E+00  0.0000000E+00  0.0000000E+00  0.0000000E+00  0.0000000E+00  0.0000000E+00  0.0000000E+00  0.0000000E+00  0.0000000E+00  0.0000000E+00  0.0000000E+00  0.0000000E+00  0.0000000E+00  0.0000000E+00  0.0000000E+00  0.0000000E+00  0.0000000E+00  0.0000000E+00  0.0000000E+00  0.0000000E+00  0.0000000E+00  0.0000000E+00  0.0000000E+00  0.0000000E+00  0.0000000E+00  0.0000000E+00  0.0000000E+00  0.0000000E+00  0.0000000E+00  0.0000000E+00  0.0000000E+00  0.0000000E+00  0.0000000E+00  0.0000000E+00  0.0000000E+00  0.0000000E+00  0.0000000E+00  0.0000000E+00  0.0000000E+00  0.0000000E+00  0.0000000E+00  0.0000000E+00  0.0000000E+00  0.0000000E+00  0.0000000E+00  0.0000000E+00  0.0000000E+00  0.0000000E+00  0.0000000E+00  0.0000000E+00  0.0000000E+00  0.0000000E+00  0.0000000E+00  0.0000000E+00  0.0000000E+00  0.0000000E+00  0.0000000E+00  0.0000000E+00  0.0000000E+00  0.0000000E+00  0.0000000E+00  0.0000000E+00  0.0000000E+00  0.0000000E+00  0.0000000E+00  0.0000000E+00  0.0000000E+00  0.0000000E+00  0.0000000E+00  0.0000000E+00  0.0000000E+00  0.0000000E+00  0.0000000E+00  0.0000000E+00  0.0000000E+00  0.0000000E+00  0.0000000E+00  0.0000000E+00  0.0000000E+00  0.0000000E+00  0.0000000E+00  0.0000000E+00  0.0000000E+00  0.0000000E+00  0.0000000E+00  0.0000000E+00  0.0000000E+00  0.0000000E+00  0.0000000E+00  0.0000000E+00  0.0000000E+00  0.0000000E+00  0.0000000E+00  0.0000000E+00  0.0000000E+00  0.0000000E+00  0.0000000E+00  0.0000000E+00  0.0000000E+00  0.0000000E+00  0.0000000E+00  0.0000000E+00  0.0000000E+00  0.0000000E+00  0.0000000E+00  0.0000000E+00  0.0000000E+00  0.0000000E+00  0.0000000E+00  0.0000000E+00
  0.2400000E+00  0.0000000E+00  0.0000000E+00  0.0000000E+00  0.0000000E+00  0.0000000E+00  0.0000000E+00  0.0000000E+00  0.0000000E+00  0.0000000E+00  0.0000000E+00  0.0000000E+00  0.0000000E+00  0.0000000E+00  0.0000000E+00  0.0000000E+00  0.0000000E+00  0.0000000E+00  0.0000000E+00  0.0000000E+00  0.0000000E+00  0.0000000E+00  0.0000000E+00  0.0000000E+00  0.0000000E+00  0.0000000E+00  0.0000000E+00  0.0000000E+00  0.0000000E+00  0.0000000E+00  0.0000000E+00  0.0000000E+00  0.0000000E+00  0.0000000E+00  0.0000000E+00  0.0000000E+00  0.0000000E+00  0.0000000E+00  0.0000000E+00  0.0000000E+00  0.0000000E+00  0.0000000E+00  0.0000000E+00  0.0000000E+00  0.0000000E+00  0.0000000E+00  0.0000000E+00  0.0000000E+00  0.0000000E+00  0.0000000E+00  0.0000000E+00  0.0000000E+00  0.0000000E+00  0.0000000E+00  0.0000000E+00  0.0000000E+00  0.0000000E+00  0.0000000E+00  0.0000000E+00  0.0000000E+00  0.0000000E+00  0.0000000E+00  0.0000000E+00  0.0000000E+00  0.0000000E+00  0.0000000E+00  0.0000000E+00  0.0000000E+00  0.0000000E+00  0.0000000E+00  0.0000000E+00  0.0000000E+00  0.0000000E+00  0.0000000E+00  0.0000000E+00  0.0000000E+00  0.0000000E+00  0.0000000E+00  0.0000000E+00  0.0000000E+00  0.0000000E+00  0.0000000E+00  0.0000000E+00  0.0000000E+00  0.0000000E+00  0.0000000E+00  0.0000000E+00  0.0000000E+00  0.0000000E+00  0.0000000E+00  0.0000000E+00  0.0000000E+00  0.0000000E+00  0.0000000E+00  0.0000000E+00  0.0000000E+00  0.0000000E+00  0.0000000E+00  0.0000000E+00  0.0000000E+00  0.0000000E+00  0.0000000E+00  0.0000000E+00  0.0000000E+00  0.0000000E+00  0.0000000E+00  0.0000000E+00  0.0000000E+00  0.0000000E+00  0.0000000E+00  0.0000000E+00  0.0000000E+00  0.0000000E+00  0.0000000E+00  0.0000000E+00  0.0000000E+00  0.0000000E+00  0.0000000E+00  0.0000000E+00  0.0000000E+00  0.0000000E+00  0.0000000E+00  0.0000000E+00  0.0000000E+00  0.0000000E+00  0.0000000E+00  0.0000000E+00  0.0000000E+00  0.0000000E+00  0.0000000E+00  0.0000000E+00  0.0000000E+00  0.0000000E+00  0.0000000E+00  0.0000000E+00  0.0000000E+00  0.0000000E+00  0.0000000E+00  0.0000000E+00  0.0000000E+00  0.0000000E+00  0.0000000E+00  0.0000000E+00  0.0000000E+00  0.0000000E+00  0.0000000E+00  0.0000000E+00  0.0000000E+00  0.0000000E+00  0.0000000E+00  0.0000000E+00  0.0000000E+00  0.0000000E+00  0.0000000E+00  0.0000000E+00  0.0000000E+00  0.0000000E+00  0.0000000E+00  0.0000000E+00  0.0000000E+00  0.0000000E+00  0.0000000E+00  0.0000000E+00  0.0000000E+00  0.0000000E+00  0.0000000E+00  0.0000000E+00  0.0000000E+00  0.0000000E+00  0.0000000E+00  0.0000000E+00  0.0000000E+00  0.0000000E+00  0.0000000E+00  0.0000000E+00  0.0000000E+00  0.0000000E+00  0.0000000E+00  0.0000000E+00  0.0000000E+00  0.0000000E+00  0.0000000E+00  0.0000000E+00  0.0000000E+00  0.0000000E+00  0.0000000E+00  0.0000000E+00  0.0000000E+00  0.0000000E+00  0.0000000E+00  0.0000000E+00  0.0000000E+00  0.0000000E+00  0.0000000E+00  0.0000000E+00  0.0000000E+00  0.0000000E+00  0.0000000E+00  0.0000000E+00  0.0000000E+00  0.0000000E+00
  0.2700000E+00  0.0000000E+00  0.0000000E+00  0.0000000E+00  0.0000000E+00  0.0000000E+00  0.0000000E+00  0.0000000E+00  0.0000000E+00  0.0000000E+00  0.0000000E+00  0.0000000E+00  0.0000000E+00  0.0000000E+00  0.0000000E+00  0.0000000E+00  0.0000000E+00  0.0000000E+00  0.0000000E+00  0.0000000E+00  0.0000000E+00  0.0000000E+00  0.0000000E+00  0.0000000E+00  0.0000000E+00  0.0000000E+00  0.0000000E+00  0.0000000E+00  0.0000000E+00  0.0000000E+00  0.0000000E+00  0.0000000E+00  0.0000000E+00  0.0000000E+00  0.0000000E+00  0.0000000E+00  0.0000000E+00  0.0000000E+00  0.0000000E+00  0.0000000E+00  0.0000000E+00  0.0000000E+00  0.0000000E+00  0.0000000E+00  0.0000000E+00  0.0000000E+00  0.0000000E+00  0.0000000E+00  0.0000000E+00  0.0000000E+00  0.0000000E+00  0.0000000E+00  0.0000000E+00  0.0000000E+00  0.0000000E+00  0.0000000E+00  0.0000000E+00  0.0000000E+00  0.0000000E+00  0.0000000E+00  0.0000000E+00  0.0000000E+00  0.0000000E+00  0.0000000E+00  0.0000000E+00  0.0000000E+00  0.0000000E+00  0.0000000E+00  0.0000000E+00  0.0000000E+00  0.0000000E+00  0.0000000E+00  0.0000000E+00  0.0000000E+00  0.0000000E+00  0.0000000E+00  0.0000000E+00  0.0000000E+00  0.0000000E+00  0.0000000E+00  0.0000000E+00  0.0000000E+00  0.0000000E+00  0.0000000E+00  0.0000000E+00  0.0000000E+00  0.0000000E+00  0.0000000E+00  0.0000000E+00  0.0000000E+00  0.0000000E+00  0.0000000E+00  0.0000000E+00  0.0000000E+00  0.0000000E+00  0.0000000E+00  0.0000000E+00  0.0000000E+00  0.0000000E+00  0.0000000E+00  0.0000000E+00  0.0000000E+00  0.0000000E+00  0.0000000E+00  0.0000000E+00  0.0000000E+00  0.0000000E+00  0.0000000E+00  0.0000000E+00  0.0000000E+00  0.0000000E+00  0.0000000E+00  0.0000000E+00  0.0000000E+00  0.0000000E+00  0.0000000E+00  0.0000000E+00  0.0000000E+00  0.0000000E+00  0.0000000E+00  0.0000000E+00  0.0000000E+00  0.0000000E+00  0.0000000E+00  0.0000000E+00  0.0000000E+00  0.0000000E+00  0.0000000E+00  0.0000000E+00  0.0000000E+00  0.0000000E+00  0.0000000E+00  0.0000000E+00  0.0000000E+00  0.0000000E+00  0.0000000E+00  0.0000000E+00  0.0000000E+00  0.0000000E+00  0.0000000E+00  0.0000000E+00  0.0000000E+00  0.0000000E+00  0.0000000E+00  0.0000000E+00  0.0000000E+00  0.0000000E+00  0.0000000E+00  0.0000000E+00  0.0000000E+00  0.0000000E+00  0.0000000E+00  0.0000000E+00  0.0000000E+00  0.0000000E+00  0.0000000E+00  0.0000000E+00  0.0000000E+00  0.0000000E+00  0.0000000E+00  0.0000000E+00  0.0000000E+00  0.0000000E+00  0.0000000E+00  0.0000000E+00  0.0000000E+00  0.0000000E+00  0.0000000E+00  0.0000000E+00  0.0000000E+00  0.0000000E+00  0.0000000E+00  0.0000000E+00  0.0000000E+00  0.0000000E+00  0.0000000E+00  0.0000000E+00  0.0000000E+00  0.0000000E+00  0.0000000E+00  0.0000000E+00  0.0000000E+00  0.0000000E+00  0.0000000E+00  0.0000000E+00  0.0000000E+00  0.0000000E+00  0.0000000E+00  0.0000000E+00  0.0000000E+00  0.0000000E+00  0.0000000E+00  0.0000000E+00  0.0000000E+00  0.0000000E+00  0.0000000E+00  0.0000000E+00  0.0000000E+00  0.0000000E+00  0.0000000E+00  0.0000000E+00
  0.3000000E+00  0.0000000E+00  0.0000000E+00  0.0000000E+00  0.0000000E+00  0.0000000E+00  0.0000000E+00  0.0000000E+00  0.0000000E+00  0.0000000E+00  0.0000000E+00  0.0000000E+00  0.0000000E+00  0.0000000E+00  0.0000000E+00  0.0000000E+00  0.0000000E+00  0.0000000E+00  0.0000000E+00  0.0000000E+00  0.0000000E+00  0.0000000E+00  0.0000000E+00  0.0000000E+00  0.0000000E+00  0.0000000E+00  0.0000000E+00  0.0000000E+00  0.0000000E+00  0.0000000E+00  0.0000000E+00  0.0000000E+00  0.0000000E+00  0.0000000E+00  0.0000000E+00  0.0000000E+00  0.0000000E+00  0.0000000E+00  0.0000000E+00  0.0000000E+00  0.0000000E+00  0.0000000E+00  0.0000000E+00  0.0000000E+00  0.0000000E+00  0.0000000E+00  0.0000000E+00  0.0000000E+00  0.0000000E+00  0.0000000E+00  0.0000000E+00  0.0000000E+00  0.0000000E+00  0.0000000E+00  0.0000000E+00  0.0000000E+00  0.0000000E+00  0.0000000E+00  0.0000000E+00  0.0000000E+00  0.0000000E+00  0.0000000E+00  0.0000000E+00  0.0000000E+00  0.0000000E+00  0.0000000E+00  0.0000000E+00  0.0000000E+00  0.0000000E+00  0.0000000E+00  0.0000000E+00  0.0000000E+00  0.0000000E+00  0.0000000E+00  0.0000000E+00  0.0000000E+00  0.0000000E+00  0.0000000E+00  0.0000000E+00  0.0000000E+00  0.0000000E+00  0.0000000E+00  0.0000000E+00  0.0000000E+00  0.0000000E+00  0.0000000E+00  0.0000000E+00  0.0000000E+00  0.0000000E+00  0.0000000E+00  0.0000000E+00  0.0000000E+00  0.0000000E+00  0.0000000E+00  0.0000000E+00  0.0000000E+00  0.0000000E+00  0.0000000E+00  0.0000000E+00  0.0000000E+00  0.0000000E+00  0.0000000E+00  0.0000000E+00  0.0000000E+00  0.0000000E+00  0.0000000E+00  0.0000000E+00  0.0000000E+00  0.0000000E+00  0.0000000E+00  0.0000000E+00  0.0000000E+00  0.0000000E+00  0.0000000E+00  0.0000000E+00  0.0000000E+00  0.0000000E+00  0.0000000E+00  0.0000000E+00  0.0000000E+00  0.0000000E+00  0.0000000E+00  0.0000000E+00  0.0000000E+00  0.0000000E+00  0.0000000E+00  0.0000000E+00  0.0000000E+00  0.0000000E+00  0.0000000E+00  0.0000000E+00  0.0000000E+00  0.0000000E+00  0.0000000E+00  0.0000000E+00  0.0000000E+00  0.0000000E+00  0.0000000E+00  0.0000000E+00  0.0000000E+00  0.0000000E+00  0.0000000E+00  0.0000000E+00  0.0000000E+00  0.0000000E+00  0.0000000E+00  0.0000000E+00  0.0000000E+00  0.0000000E+00  0.0000000E+00  0.0000000E+00  0.0000000E+00  0.0000000E+00  0.0000000E+00  0.0000000E+00  0.0000000E+00  0.0000000E+00  0.0000000E+00  0.0000000E+00  0.0000000E+00  0.0000000E+00  0.0000000E+00  0.0000000E+00  0.0000000E+00  0.0000000E+00  0.0000000E+00  0.0000000E+00  0.0000000E+00  0.0000000E+00  0.0000000E+00  0.0000000E+00  0.0000000E+00  0.0000000E+00  0.0000000E+00  0.0000000E+00  0.0000000E+00  0.0000000E+00  0.0000000E+00  0.0000000E+00  0.0000000E+00  0.0000000E+00  0.0000000E+00  0.0000000E+00  0.0000000E+00  0.0000000E+00  0.0000000E+00  0.0000000E+00  0.0000000E+00  0.0000000E+00  0.0000000E+00  0.0000000E+00  0.0000000E+00  0.0000000E+00  0.0000000E+00  0.0000000E+00  0.0000000E+00  0.0000000E+00  0.0000000E+00  0.0000000E+00  0.0000000E+00  0.0000000E+00
  0.3300000E+00  0.0000000E+00  0.0000000E+00  0.0000000E+00  0.0000000E+00  0.0000000E+00  0.0000000E+00  0.0000000E+00  0.0000000E+00  0.0000000E+00  0.0000000E+00  0.0000000E+00  0.0000000E+00  0.0000000E+00  0.0000000E+00  0.0000000E+00  0.0000000E+00  0.0000000E+00  0.0000000E+00  0.0000000E+00  0.0000000E+00  0.0000000E+00  0.0000000E+00  0.0000000E+00  0.0000000E+00  0.0000000E+00  0.0000000E+00  0.0000000E+00  0.0000000E+00  0.0000000E+00  0.0000000E+00  0.0000000E+00  0.0000000E+00  0.0000000E+00  0.0000000E+00  0.0000000E+00  0.0000000E+00  0.0000000E+00  0.0000000E+00  0.0000000E+00  0.0000000E+00  0.0000000E+00  0.0000000E+00  0.0000000E+00  0.0000000E+00  0.0000000E+00  0.0000000E+00  0.0000000E+00  0.0000000E+00  0.0000000E+00  0.0000000E+00  0.0000000E+00  0.0000000E+00  0.0000000E+00  0.0000000E+00  0.0000000E+00  0.0000000E+00  0.0000000E+00  0.0000000E+00  0.0000000E+00  0.0000000E+00  0.0000000E+00  0.0000000E+00  0.0000000E+00  0.0000000E+00  0.0000000E+00  0.0000000E+00  0.0000000E+00  0.0000000E+00  0.0000000E+00  0.0000000E+00  0.0000000E+00  0.0000000E+00  0.0000000E+00  0.0000000E+00  0.0000000E+00  0.0000000E+00  0.0000000E+00  0.0000000E+00  0.0000000E+00  0.0000000E+00  0.0000000E+00  0.0000000E+00  0.0000000E+00  0.0000000E+00  0.0000000E+00  0.0000000E+00  0.0000000E+00  0.0000000E+00  0.0000000E+00  0.0000000E+00  0.0000000E+00  0.0000000E+00  0.0000000E+00  0.0000000E+00  0.0000000E+00  0.0000000E+00  0.0000000E+00  0.0000000E+00  0.0000000E+00  0.0000000E+00  0.0000000E+00  0.0000000E+00  0.0000000E+00  0.0000000E+00  0.0000000E+00  0.0000000E+00  0.0000000E+00  0.0000000E+00  0.0000000E+00  0.0000000E+00  0.0000000E+00  0.0000000E+00  0.0000000E+00  0.0000000E+00  0.0000000E+00  0.0000000E+00  0.0000000E+00  0.0000000E+00  0.0000000E+00  0.0000000E+00  0.0000000E+00  0.0000000E+00  0.0000000E+00  0.0000000E+00  0.0000000E+00  0.0000000E+00  0.0000000E+00  0.0000000E+00  0.0000000E+00  0.0000000E+00  0.0000000E+00  0.0000000E+00  0.0000000E+00  0.0000000E+00  0.0000000E+00  0.0000000E+00  0.0000000E+00  0.0000000E+00  0.0000000E+00  0.0000000E+00  0.0000000E+00  0.0000000E+00  0.0000000E+00  0.0000000E+00  0.0000000E+00  0.0000000E+00  0.0000000E+00  0.0000000E+00  0.0000000E+00  0.0000000E+00  0.0000000E+00  0.0000000E+00  0.0000000E+00  0.0000000E+00  0.0000000E+00  0.0000000E+00  0.0000000E+00  0.0000000E+00  0.0000000E+00  0.0000000E+00  0.0000000E+00  0.0000000E+00  0.0000000E+00  0.0000000E+00  0.0000000E+00  0.0000000E+00  0.0000000E+00  0.0000000E+00  0.0000000E+00  0.0000000E+00  0.0000000E+00  0.0000000E+00  0.0000000E+00  0.0000000E+00  0.0000000E+00  0.0000000E+00  0.0000000E+00  0.0000000E+00  0.0000000E+00  0.0000000E+00  0.0000000E+00  0.0000000E+00  0.0000000E+00  0.0000000E+00  0.0000000E+00  0.0000000E+00  0.0000000E+00  0.0000000E+00  0.0000000E+00  0.0000000E+00  0.0000000E+00  0.0000000E+00  0.0000000E+00  0.0000000E+00  0.0000000E+00  0.0000000E+00  0.0000000E+00  0.0000000E+00  0.0000000E+00  0.0000000E+00
  0.3600000E+00  0.0000000E+00  0.0000000E+00  0.0000000E+00  0.0000000E+00  0.0000000E+00  0.0000000E+00  0.0000000E+00  0.0000000E+00  0.0000000E+00  0.0000000E+00  0.0000000E+00  0.0000000E+00  0.0000000E+00  0.0000000E+00  0.0000000E+00  0.0000000E+00  0.0000000E+00  0.0000000E+00  0.0000000E+00  0.0000000E+00  0.0000000E+00  0.0000000E+00  0.0000000E+00  0.0000000E+00  0.0000000E+00  0.0000000E+00  0.0000000E+00  0.0000000E+00  0.0000000E+00  0.0000000E+00  0.0000000E+00  0.0000000E+00  0.0000000E+00  0.0000000E+00  0.0000000E+00  0.0000000E+00  0.0000000E+00  0.0000000E+00  0.0000000E+00  0.0000000E+00  0.0000000E+00  0.0000000E+00  0.0000000E+00  0.0000000E+00  0.0000000E+00  0.0000000E+00  0.0000000E+00  0.0000000E+00  0.0000000E+00  0.0000000E+00  0.0000000E+00  0.0000000E+00  0.0000000E+00  0.0000000E+00  0.0000000E+00  0.0000000E+00  0.0000000E+00  0.0000000E+00  0.0000000E+00  0.0000000E+00  0.0000000E+00  0.0000000E+00  0.0000000E+00  0.0000000E+00  0.0000000E+00  0.0000000E+00  0.0000000E+00  0.0000000E+00  0.0000000E+00  0.0000000E+00  0.0000000E+00  0.0000000E+00  0.0000000E+00  0.0000000E+00  0.0000000E+00  0.0000000E+00  0.0000000E+00  0.0000000E+00  0.0000000E+00  0.0000000E+00  0.0000000E+00  0.0000000E+00  0.0000000E+00  0.0000000E+00  0.0000000E+00  0.0000000E+00  0.0000000E+00  0.0000000E+00  0.0000000E+00  0.0000000E+00  0.0000000E+00  0.0000000E+00  0.0000000E+00  0.0000000E+00  0.0000000E+00  0.0000000E+00  0.0000000E+00  0.0000000E+00  0.0000000E+00  0.0000000E+00  0.0000000E+00  0.0000000E+00  0.0000000E+00  0.0000000E+00  0.0000000E+00  0.0000000E+00  0.0000000E+00  0.0000000E+00  0.0000000E+00  0.0000000E+00  0.0000000E+00  0.0000000E+00  0.0000000E+00  0.0000000E+00  0.0000000E+00  0.0000000E+00  0.0000000E+00  0.0000000E+00  0.0000000E+00  0.0000000E+00  0.0000000E+00  0.0000000E+00  0.0000000E+00  0.0000000E+00  0.0000000E+00  0.0000000E+00  0.0000000E+00  0.0000000E+00  0.0000000E+00  0.0000000E+00  0.0000000E+00  0.0000000E+00  0.0000000E+00  0.0000000E+00  0.0000000E+00  0.0000000E+00  0.0000000E+00  0.0000000E+00  0.0000000E+00  0.0000000E+00  0.0000000E+00  0.0000000E+00  0.0000000E+00  0.0000000E+00  0.0000000E+00  0.0000000E+00  0.0000000E+00  0.0000000E+00  0.0000000E+00  0.0000000E+00  0.0000000E+00  0.0000000E+00  0.0000000E+00  0.0000000E+00  0.0000000E+00  0.0000000E+00  0.0000000E+00  0.0000000E+00  0.0000000E+00  0.0000000E+00  0.0000000E+00  0.0000000E+00  0.0000000E+00  0.0000000E+00  0.0000000E+00  0.0000000E+00  0.0000000E+00  0.0000000E+00  0.0000000E+00  0.0000000E+00  0.0000000E+00  0.0000000E+00  0.0000000E+00  0.0000000E+00  0.0000000E+00  0.0000000E+00  0.0000000E+00  0.0000000E+00  0.0000000E+00  0.0000000E+00  0.0000000E+00  0.0000000E+00  0.0000000E+00  0.0000000E+00  0.0000000E+00  0.0000000E+00  0.0000000E+00  0.0000000E+00  0.0000000E+00  0.0000000E+00  0.0000000E+00  0.0000000E+00  0.0000000E+00  0.0000000E+00  0.0000000E+00  0.0000000E+00  0.0000000E+00  0.0000000E+00  0.0000000E+00  0.0000000E+00
  0.3900000E+00  0.0000000E+00  0.0000000E+00  0.0000000E+00  0.0000000E+00  0.0000000E+00  0.0000000E+00  0.0000000E+00  0.0000000E+00  0.0000000E+00  0.0000000E+00  0.0000000E+00  0.0000000E+00  0.0000000E+00  0.0000000E+00  0.0000000E+00  0.0000000E+00  0.0000000E+00  0.0000000E+00  0.0000000E+00  0.0000000E+00  0.0000000E+00  0.0000000E+00  0.0000000E+00  0.0000000E+00  0.0000000E+00  0.0000000E+00  0.0000000E+00  0.0000000E+00  0.0000000E+00  0.0000000E+00  0.0000000E+00  0.0000000E+00  0.0000000E+00  0.0000000E+00  0.0000000E+00  0.0000000E+00  0.0000000E+00  0.0000000E+00  0.0000000E+00  0.0000000E+00  0.0000000E+00  0.0000000E+00  0.0000000E+00  0.0000000E+00  0.0000000E+00  0.0000000E+00  0.0000000E+00  0.0000000E+00  0.0000000E+00  0.0000000E+00  0.0000000E+00  0.0000000E+00  0.0000000E+00  0.0000000E+00  0.0000000E+00  0.0000000E+00  0.0000000E+00  0.0000000E+00  0.0000000E+00  0.0000000E+00  0.0000000E+00  0.0000000E+00  0.0000000E+00  0.0000000E+00  0.0000000E+00  0.0000000E+00  0.0000000E+00  0.0000000E+00  0.0000000E+00  0.0000000E+00  0.0000000E+00  0.0000000E+00  0.0000000E+00  0.0000000E+00  0.0000000E+00  0.0000000E+00  0.0000000E+00  0.0000000E+00  0.0000000E+00  0.0000000E+00  0.0000000E+00  0.0000000E+00  0.0000000E+00  0.0000000E+00  0.0000000E+00  0.0000000E+00  0.0000000E+00  0.0000000E+00  0.0000000E+00  0.0000000E+00  0.0000000E+00  0.0000000E+00  0.0000000E+00  0.0000000E+00  0.0000000E+00  0.0000000E+00  0.0000000E+00  0.0000000E+00  0.0000000E+00  0.0000000E+00  0.0000000E+00  0.0000000E+00  0.0000000E+00  0.0000000E+00  0.0000000E+00  0.0000000E+00  0.0000000E+00  0.0000000E+00  0.0000000E+00  0.0000000E+00  0.0000000E+00  0.0000000E+00  0.0000000E+00  0.0000000E+00  0.0000000E+00  0.0000000E+00  0.0000000E+00  0.0000000E+00  0.0000000E+00  0.0000000E+00  0.0000000E+00  0.0000000E+00  0.0000000E+00  0.0000000E+00  0.0000000E+00  0.0000000E+00  0.0000000E+00  0.0000000E+00  0.0000000E+00  0.0000000E+00  0.0000000E+00  0.0000000E+00  0.0000000E+00  0.0000000E+00  0.0000000E+00  0.0000000E+00  0.0000000E+00  0.0000000E+00  0.0000000E+00  0.0000000E+00  0.0000000E+00  0.0000000E+00  0.0000000E+00  0.0000000E+00  0.0000000E+00  0.0000000E+00  0.0000000E+00  0.0000000E+00  0.0000000E+00  0.0000000E+00  0.0000000E+00  0.0000000E+00  0.0000000E+00  0.0000000E+00  0.0000000E+00  0.0000000E+00  0.0000000E+00  0.0000000E+00  0.0000000E+00  0.0000000E+00  0.0000000E+00  0.0000000E+00  0.0000000E+00  0.0000000E+00  0.0000000E+00  0.0000000E+00  0.0000000E+00  0.0000000E+00  0.0000000E+00  0.0000000E+00  0.0000000E+00  0.0000000E+00  0.0000000E+00  0.0000000E+00  0.0000000E+00  0.0000000E+00  0.0000000E+00  0.0000000E+00  0.0000000E+00  0.0000000E+00  0.0000000E+00  0.0000000E+00  0.0000000E+00  0.0000000E+00  0.0000000E+00  0.0000000E+00  0.0000000E+00  0.0000000E+00  0.0000000E+00  0.0000000E+00  0.0000000E+00  0.0000000E+00  0.0000000E+00  0.0000000E+00  0.0000000E+00  0.0000000E+00  0.0000000E+00  0.0000000E+00  0.0000000E+00  0.0000000E+00
  0.4200000E+00  0.0000000E+00  0.0000000E+00  0.0000000E+00  0.0000000E+00  0.0000000E+00  0.0000000E+00  0.0000000E+00  0.0000000E+00  0.0000000E+00  0.0000000E+00  0.0000000E+00  0.0000000E+00  0.0000000E+00  0.0000000E+00  0.0000000E+00  0.0000000E+00  0.0000000E+00  0.0000000E+00  0.0000000E+00  0.0000000E+00  0.0000000E+00  0.0000000E+00  0.0000000E+00  0.0000000E+00  0.0000000E+00  0.0000000E+00  0.0000000E+00  0.0000000E+00  0.0000000E+00  0.0000000E+00  0.0000000E+00  0.0000000E+00  0.0000000E+00  0.0000000E+00  0.0000000E+00  0.0000000E+00  0.0000000E+00  0.0000000E+00  0.0000000E+00  0.0000000E+00  0.0000000E+00  0.0000000E+00  0.0000000E+00  0.0000000E+00  0.0000000E+00  0.0000000E+00  0.0000000E+00  0.0000000E+00  0.0000000E+00  0.0000000E+00  0.0000000E+00  0.0000000E+00  0.0000000E+00  0.0000000E+00  0.0000000E+00  0.0000000E+00  0.0000000E+00  0.0000000E+00  0.0000000E+00  0.0000000E+00  0.0000000E+00  0.0000000E+00  0.0000000E+00  0.0000000E+00  0.0000000E+00  0.0000000E+00  0.0000000E+00  0.0000000E+00  0.0000000E+00  0.0000000E+00  0.0000000E+00  0.0000000E+00  0.0000000E+00  0.0000000E+00  0.0000000E+00  0.0000000E+00  0.0000000E+00  0.0000000E+00  0.0000000E+00  0.0000000E+00  0.0000000E+00  0.0000000E+00  0.0000000E+00  0.0000000E+00  0.0000000E+00  0.0000000E+00  0.0000000E+00  0.0000000E+00  0.0000000E+00  0.0000000E+00  0.0000000E+00  0.0000000E+00  0.0000000E+00  0.0000000E+00  0.0000000E+00  0.0000000E+00  0.0000000E+00  0.0000000E+00  0.0000000E+00  0.0000000E+00  0.0000000E+00  0.0000000E+00  0.0000000E+00  0.0000000E+00  0.0000000E+00  0.0000000E+00  0.0000000E+00  0.0000000E+00  0.0000000E+00  0.0000000E+00  0.0000000E+00  0.0000000E+00  0.0000000E+00  0.0000000E+00  0.0000000E+00  0.0000000E+00  0.0000000E+00  0.0000000E+00  0.0000000E+00  0.0000000E+00  0.0000000E+00  0.0000000E+00  0.0000000E+00  0.0000000E+00  0.0000000E+00  0.0000000E+00  0.0000000E+00  0.0000000E+00  0.0000000E+00  0.0000000E+00  0.0000000E+00  0.0000000E+00  0.0000000E+00  0.0000000E+00  0.0000000E+00  0.0000000E+00  0.0000000E+00  0.0000000E+00  0.0000000E+00  0.0000000E+00  0.0000000E+00  0.0000000E+00  0.0000000E+00  0.0000000E+00  0.0000000E+00  0.0000000E+00  0.0000000E+00  0.0000000E+00  0.0000000E+00  0.0000000E+00  0.0000000E+00  0.0000000E+00  0.0000000E+00  0.0000000E+00  0.0000000E+00  0.0000000E+00  0.0000000E+00  0.0000000E+00  0.0000000E+00  0.0000000E+00  0.0000000E+00  0.0000000E+00  0.0000000E+00  0.0000000E+00  0.0000000E+00  0.0000000E+00  0.0000000E+00  0.0000000E+00  0.0000000E+00  0.0000000E+00  0.0000000E+00  0.0000000E+00  0.0000000E+00  0.0000000E+00  0.0000000E+00  0.0000000E+00  0.0000000E+00  0.0000000E+00  0.0000000E+00  0.0000000E+00  0.0000000E+00  0.0000000E+00  0.0000000E+00  0.0000000E+00  0.0000000E+00  0.0000000E+00  0.0000000E+00  0.0000000E+00  0.0000000E+00  0.0000000E+00  0.0000000E+00  0.0000000E+00  0.0000000E+00  0.0000000E+00  0.0000000E+00  0.0000000E+00  0.0000000E+00  0.0000000E+00  0.0000000E+00  0.0000000E+00
  0.4500000E+00  0.0000000E+00  0.0000000E+00  0.0000000E+00  0.0000000E+00  0.0000000E+00  0.0000000E+00  0.0000000E+00  0.0000000E+00  0.0000000E+00  0.0000000E+00  0.0000000E+00  0.0000000E+00  0.0000000E+00  0.0000000E+00  0.0000000E+00  0.0000000E+00  0.0000000E+00  0.0000000E+00  0.0000000E+00  0.0000000E+00  0.0000000E+00  0.0000000E+00  0.0000000E+00  0.0000000E+00  0.0000000E+00  0.0000000E+00  0.0000000E+00  0.0000000E+00  0.0000000E+00  0.0000000E+00  0.0000000E+00  0.0000000E+00  0.0000000E+00  0.0000000E+00  0.0000000E+00  0.0000000E+00  0.0000000E+00  0.0000000E+00  0.0000000E+00  0.0000000E+00  0.0000000E+00  0.0000000E+00  0.0000000E+00  0.0000000E+00  0.0000000E+00  0.0000000E+00  0.0000000E+00  0.0000000E+00  0.0000000E+00  0.0000000E+00  0.0000000E+00  0.0000000E+00  0.0000000E+00  0.0000000E+00  0.0000000E+00  0.0000000E+00  0.0000000E+00  0.0000000E+00  0.0000000E+00  0.0000000E+00  0.0000000E+00  0.0000000E+00  0.0000000E+00  0.0000000E+00  0.0000000E+00  0.0000000E+00  0.0000000E+00  0.0000000E+00  0.0000000E+00  0.0000000E+00  0.0000000E+00  0.0000000E+00  0.0000000E+00  0.0000000E+00  0.0000000E+00  0.0000000E+00  0.0000000E+00  0.0000000E+00  0.0000000E+00  0.0000000E+00  0.0000000E+00  0.0000000E+00  0.0000000E+00  0.0000000E+00  0.0000000E+00  0.0000000E+00  0.0000000E+00  0.0000000E+00  0.0000000E+00  0.0000000E+00  0.0000000E+00  0.0000000E+00  0.0000000E+00  0.0000000E+00  0.0000000E+00  0.0000000E+00  0.0000000E+00  0.0000000E+00  0.0000000E+00  0.0000000E+00  0.0000000E+00  0.0000000E+00  0.0000000E+00  0.0000000E+00  0.0000000E+00  0.0000000E+00  0.0000000E+00  0.0000000E+00  0.0000000E+00  0.0000000E+00  0.0000000E+00  0.0000000E+00  0.0000000E+00  0.0000000E+00  0.0000000E+00  0.0000000E+00  0.0000000E+00  0.0000000E+00  0.0000000E+00  0.0000000E+00  0.0000000E+00  0.0000000E+00  0.0000000E+00  0.0000000E+00  0.0000000E+00  0.0000000E+00  0.0000000E+00  0.0000000E+00  0.0000000E+00  0.0000000E+00  0.0000000E+00  0.0000000E+00  0.0000000E+00  0.0000000E+00  0.0000000E+00  0.0000000E+00  0.0000000E+00  0.0000000E+00  0.0000000E+00  0.0000000E+00  0.0000000E+00  0.0000000E+00  0.0000000E+00  0.0000000E+00  0.0000000E+00  0.0000000E+00  0.0000000E+00  0.0000000E+00  0.0000000E+00  0.0000000E+00  0.0000000E+00  0.0000000E+00  0.0000000E+00  0.0000000E+00  0.0000000E+00  0.0000000E+00  0.0000000E+00  0.0000000E+00  0.0000000E+00  0.0000000E+00  0.0000000E+00  0.0000000E+00  0.0000000E+00  0.0000000E+00  0.0000000E+00  0.0000000E+00  0.0000000E+00  0.0000000E+00  0.0000000E+00  0.0000000E+00  0.0000000E+00  0.0000000E+00  0.0000000E+00  0.0000000E+00  0.0000000E+00  0.0000000E+00  0.0000000E+00  0.0000000E+00  0.0000000E+00  0.0000000E+00  0.0000000E+00  0.0000000E+00  0.0000000E+00  0.0000000E+00  0.0000000E+00  0.0000000E+00  0.0000000E+00  0.0000000E+00  0.0000000E+00  0.0000000E+00  0.0000000E+00  0.0000000E+00  0.0000000E+00  0.0000000E+00  0.0000000E+00  0.0000000E+00  0.0000000E+00  0.0000000E+00  0.0000000E+00  0.0000000E+00
  0.4800000E+00  0.0000000E+00  0.0000000E+00  0.0000000E+00  0.0000000E+00  0.0000000E+00  0.0000000E+00  0.0000000E+00  0.0000000E+00  0.0000000E+00  0.0000000E+00  0.0000000E+00  0.0000000E+00  0.0000000E+00  0.0000000E+00  0.0000000E+00  0.0000000E+00  0.0000000E+00  0.0000000E+00  0.0000000E+00  0.0000000E+00  0.0000000E+00  0.0000000E+00  0.0000000E+00  0.0000000E+00  0.0000000E+00  0.0000000E+00  0.0000000E+00  0.0000000E+00  0.0000000E+00  0.0000000E+00  0.0000000E+00  0.0000000E+00  0.0000000E+00  0.0000000E+00  0.0000000E+00  0.0000000E+00  0.0000000E+00  0.0000000E+00  0.0000000E+00  0.0000000E+00  0.0000000E+00  0.0000000E+00  0.0000000E+00  0.0000000E+00  0.0000000E+00  0.0000000E+00  0.0000000E+00  0.0000000E+00  0.0000000E+00  0.0000000E+00  0.0000000E+00  0.0000000E+00  0.0000000E+00  0.0000000E+00  0.0000000E+00  0.0000000E+00  0.0000000E+00  0.0000000E+00  0.0000000E+00  0.0000000E+00  0.0000000E+00  0.0000000E+00  0.0000000E+00  0.0000000E+00  0.0000000E+00  0.0000000E+00  0.0000000E+00  0.0000000E+00  0.0000000E+00  0.0000000E+00  0.0000000E+00  0.0000000E+00  0.0000000E+00  0.0000000E+00  0.0000000E+00  0.0000000E+00  0.0000000E+00  0.0000000E+00  0.0000000E+00  0.0000000E+00  0.0000000E+00  0.0000000E+00  0.0000000E+00  0.0000000E+00  0.0000000E+00  0.0000000E+00  0.0000000E+00  0.0000000E+00  0.0000000E+00  0.0000000E+00  0.0000000E+00  0.0000000E+00  0.0000000E+00  0.0000000E+00  0.0000000E+00  0.0000000E+00  0.0000000E+00  0.0000000E+00  0.0000000E+00  0.0000000E+00  0.0000000E+00  0.0000000E+00  0.0000000E+00  0.0000000E+00  0.0000000E+00  0.0000000E+00  0.0000000E+00  0.0000000E+00  0.0000000E+00  0.0000000E+00  0.0000000E+00  0.0000000E+00  0.0000000E+00  0.0000000E+00  0.0000000E+00  0.0000000E+00  0.0000000E+00  0.0000000E+00  0.0000000E+00  0.0000000E+00  0.0000000E+00  0.0000000E+00  0.0000000E+00  0.0000000E+00  0.0000000E+00  0.0000000E+00  0.0000000E+00  0.0000000E+00  0.0000000E+00  0.0000000E+00  0.0000000E+00  0.0000000E+00  0.0000000E+00  0.0000000E+00  0.0000000E+00  0.0000000E+00  0.0000000E+00  0.0000000E+00  0.0000000E+00  0.0000000E+00  0.0000000E+00  0.0000000E+00  0.0000000E+00  0.0000000E+00  0.0000000E+00  0.0000000E+00  0.0000000E+00  0.0000000E+00  0.0000000E+00  0.0000000E+00  0.0000000E+00  0.0000000E+00  0.0000000E+00  0.0000000E+00  0.0000000E+00  0.0000000E+00  0.0000000E+00  0.0000000E+00  0.0000000E+00  0.0000000E+00  0.0000000E+00  0.0000000E+00  0.0000000E+00  0.0000000E+00  0.0000000E+00  0.0000000E+00  0.0000000E+00  0.0000000E+00  0.0000000E+00  0.0000000E+00  0.0000000E+00  0.0000000E+00  0.0000000E+00  0.0000000E+00  0.0000000E+00  0.0000000E+00  0.0000000E+00  0.0000000E+00  0.0000000E+00  0.0000000E+00  0.0000000E+00  0.0000000E+00  0.0000000E+00  0.0000000E+00  0.0000000E+00  0.0000000E+00  0.0000000E+00  0.0000000E+00  0.0000000E+00  0.0000000E+00  0.0000000E+00  0.0000000E+00  0.0000000E+00  0.0000000E+00  0.0000000E+00  0.0000000E+00  0.0000000E+00  0.0000000E+00  0.0000000E+00  0.0000000E+00
  0.5100000E+00  0.0000000E+00  0.0000000E+00  0.0000000E+00  0.0000000E+00  0.0000000E+00  0.0000000E+00  0.0000000E+00  0.0000000E+00  0.0000000E+00  0.0000000E+00  0.0000000E+00  0.0000000E+00  0.0000000E+00  0.0000000E+00  0.0000000E+00  0.0000000E+00  0.0000000E+00  0.0000000E+00  0.0000000E+00  0.0000000E+00  0.0000000E+00  0.0000000E+00  0.0000000E+00  0.0000000E+00  0.0000000E+00  0.0000000E+00  0.0000000E+00  0.0000000E+00  0.0000000E+00  0.0000000E+00  0.0000000E+00  0.0000000E+00  0.0000000E+00  0.0000000E+00  0.0000000E+00  0.0000000E+00  0.0000000E+00  0.0000000E+00  0.0000000E+00  0.0000000E+00  0.0000000E+00  0.0000000E+00  0.0000000E+00  0.0000000E+00  0.0000000E+00  0.0000000E+00  0.0000000E+00  0.0000000E+00  0.0000000E+00  0.0000000E+00  0.0000000E+00  0.0000000E+00  0.0000000E+00  0.0000000E+00  0.0000000E+00  0.0000000E+00  0.0000000E+00  0.0000000E+00  0.0000000E+00  0.0000000E+00  0.0000000E+00  0.0000000E+00  0.0000000E+00  0.0000000E+00  0.0000000E+00  0.0000000E+00  0.0000000E+00  0.0000000E+00  0.0000000E+00  0.0000000E+00  0.0000000E+00  0.0000000E+00  0.0000000E+00  0.0000000E+00  0.0000000E+00  0.0000000E+00  0.0000000E+00  0.0000000E+00  0.0000000E+00  0.0000000E+00  0.0000000E+00  0.0000000E+00  0.0000000E+00  0.0000000E+00  0.0000000E+00  0.0000000E+00  0.0000000E+00  0.0000000E+00  0.0000000E+00  0.0000000E+00  0.0000000E+00  0.0000000E+00  0.0000000E+00  0.0000000E+00  0.0000000E+00  0.0000000E+00  0.0000000E+00  0.0000000E+00  0.0000000E+00  0.0000000E+00  0.0000000E+00  0.0000000E+00  0.0000000E+00  0.0000000E+00  0.0000000E+00  0.0000000E+00  0.0000000E+00  0.0000000E+00  0.0000000E+00  0.0000000E+00  0.0000000E+00  0.0000000E+00  0.0000000E+00  0.0000000E+00  0.0000000E+00  0.0000000E+00  0.0000000E+00  0.0000000E+00  0.0000000E+00  0.0000000E+00  0.0000000E+00  0.0000000E+00  0.0000000E+00  0.0000000E+00  0.0000000E+00  0.0000000E+00  0.0000000E+00  0.0000000E+00  0.0000000E+00  0.0000000E+00  0.0000000E+00  0.0000000E+00  0.0000000E+00  0.0000000E+00  0.0000000E+00  0.0000000E+00  0.0000000E+00  0.0000000E+00  0.0000000E+00  0.0000000E+00  0.0000000E+00  0.0000000E+00  0.0000000E+00  0.0000000E+00  0.0000000E+00  0.0000000E+00  0.0000000E+00  0.0000000E+00  0.0000000E+00  0.0000000E+00  0.0000000E+00  0.0000000E+00  0.0000000E+00  0.0000000E+00  0.0000000E+00  0.0000000E+00  0.0000000E+00  0.0000000E+00  0.0000000E+00  0.0000000E+00  0.0000000E+00  0.0000000E+00  0.0000000E+00  0.0000000E+00  0.0000000E+00  0.0000000E+00  0.0000000E+00  0.0000000E+00  0.0000000E+00  0.0000000E+00  0.0000000E+00  0.0000000E+00  0.0000000E+00  0.0000000E+00  0.0000000E+00  0.0000000E+00  0.0000000E+00  0.0000000E+00  0.0000000E+00  0.0000000E+00  0.0000000E+00  0.0000000E+00  0.0000000E+00  0.0000000E+00  0.0000000E+00  0.0000000E+00  0.0000000E+00  0.0000000E+00  0.0000000E+00  0.0000000E+00  0.0000000E+00  0.0000000E+00  0.0000000E+00  0.0000000E+00  0.0000000E+00  0.0000000E+00  0.0000000E+00  0.0000000E+00  0.0000000E+00  0.0000000E+00
  0.5400000E+00  0.0000000E+00  0.0000000E+00  0.0000000E+00  0.0000000E+00  0.0000000E+00  0.0000000E+00  0.0000000E+00  0.0000000E+00  0.0000000E+00  0.0000000E+00  0.0000000E+00  0.0000000E+00  0.0000000E+00  0.0000000E+00  0.0000000E+00  0.0000000E+00  0.0000000E+00  0.0000000E+00  0.0000000E+00  0.0000000E+00  0.0000000E+00  0.0000000E+00  0.0000000E+00  0.0000000E+00  0.0000000E+00  0.0000000E+00  0.0000000E+00  0.0000000E+00  0.0000000E+00  0.0000000E+00  0.0000000E+00  0.0000000E+00  0.0000000E+00  0.0000000E+00  0.0000000E+00  0.0000000E+00  0.0000000E+00  0.0000000E+00  0.0000000E+00  0.0000000E+00  0.0000000E+00  0.0000000E+00  0.0000000E+00  0.0000000E+00  0.0000000E+00  0.0000000E+00  0.0000000E+00  0.0000000E+00  0.0000000E+00  0.0000000E+00  0.0000000E+00  0.0000000E+00  0.0000000E+00  0.0000000E+00  0.0000000E+00  0.0000000E+00  0.0000000E+00  0.0000000E+00  0.0000000E+00  0.0000000E+00  0.0000000E+00  0.0000000E+00  0.0000000E+00  0.0000000E+00  0.0000000E+00  0.0000000E+00  0.0000000E+00  0.0000000E+00  0.0000000E+00  0.0000000E+00  0.0000000E+00  0.0000000E+00  0.0000000E+00  0.0000000E+00  0.0000000E+00  0.0000000E+00  0.0000000E+00  0.0000000E+00  0.0000000E+00  0.0000000E+00  0.0000000E+00  0.0000000E+00  0.0000000E+00  0.0000000E+00  0.0000000E+00  0.0000000E+00  0.0000000E+00  0.0000000E+00  0.0000000E+00  0.0000000E+00  0.0000000E+00  0.0000000E+00  0.0000000E+00  0.0000000E+00  0.0000000E+00  0.0000000E+00  0.0000000E+00  0.0000000E+00  0.0000000E+00  0.0000000E+00  0.0000000E+00  0.0000000E+00  0.0000000E+00  0.0000000E+00  0.0000000E+00  0.0000000E+00  0.0000000E+00  0.0000000E+00  0.0000000E+00  0.0000000E+00  0.0000000E+00  0.0000000E+00  0.0000000E+00  0.0000000E+00  0.0000000E+00  0.0000000E+00  0.0000000E+00  0.0000000E+00  0.0000000E+00  0.0000000E+00  0.0000000E+00  0.0000000E+00  0.0000000E+00  0.0000000E+00  0.0000000E+00  0.0000000E+00  0.0000000E+00  0.0000000E+00  0.0000000E+00  0.0000000E+00  0.0000000E+00  0.0000000E+00  0.0000000E+00  0.0000000E+00  0.0000000E+00  0.0000000E+00  0.0000000E+00  0.0000000E+00  0.0000000E+00  0.0000000E+00  0.0000000E+00  0.0000000E+00  0.0000000E+00  0.0000000E+00  0.0000000E+00  0.0000000E+00  0.0000000E+00  0.0000000E+00  0.0000000E+00  0.0000000E+00  0.0000000E+00  0.0000000E+00  0.0000000E+00  0.0000000E+00  0.0000000E+00  0.0000000E+00  0.0000000E+00  0.0000000E+00  0.0000000E+00  0.0000000E+00  0.0000000E+00  0.0000000E+00  0.0000000E+00  0.0000000E+00  0.0000000E+00  0.0000000E+00  0.0000000E+00  0.0000000E+00  0.0000000E+00  0.0000000E+00  0.0000000E+00  0.0000000E+00  0.0000000E+00  0.0000000E+00  0.0000000E+00  0.0000000E+00  0.0000000E+00  0.0000000E+00  0.0000000E+00  0.0000000E+00  0.0000000E+00  0.0000000E+00  0.0000000E+00  0.0000000E+00  0.0000000E+00  0.0000000E+00  0.0000000E+00  0.0000000E+00  0.0000000E+00  0.0000000E+00  0.0000000E+00  0.0000000E+00  0.0000000E+00  0.0000000E+00  0.0000000E+00  0.0000000E+00  0.0000000E+00  0.0000000E+00  0.0000000E+00  0.0000000E+00
  0.5699999E+00  0.0000000E+00  0.0000000E+00  0.0000000E+00  0.0000000E+00  0.0000000E+00  0.0000000E+00  0.0000000E+00  0.0000000E+00  0.0000000E+00  0.0000000E+00  0.0000000E+00  0.0000000E+00  0.0000000E+00  0.0000000E+00  0.0000000E+00  0.0000000E+00  0.3913081E-03  0.3434375E-01  0.0000000E+00  0.0000000E+00  0.0000000E+00  0.0000000E+00  0.0000000E+00  0.0000000E+00  0.0000000E+00  0.0000000E+00  0.0000000E+00  0.0000000E+00  0.0000000E+00  0.0000000E+00  0.0000000E+00  0.0000000E+00  0.0000000E+00  0.0000000E+00  0.0000000E+00  0.0000000E+00  0.0000000E+00  0.0000000E+00  0.0000000E+00  0.0000000E+00  0.0000000E+00  0.0000000E+00  0.0000000E+00  0.0000000E+00  0.0000000E+00  0.0000000E+00  0.0000000E+00  0.0000000E+00  0.0000000E+00  0.0000000E+00  0.0000000E+00  0.0000000E+00  0.0000000E+00  0.0000000E+00  0.0000000E+00  0.0000000E+00  0.0000000E+00  0.0000000E+00  0.0000000E+00  0.0000000E+00  0.0000000E+00  0.0000000E+00  0.0000000E+00  0.0000000E+00  0.0000000E+00  0.0000000E+00  0.0000000E+00  0.0000000E+00  0.0000000E+00  0.0000000E+00  0.0000000E+00  0.0000000E+00  0.0000000E+00  0.0000000E+00  0.0000000E+00  0.0000000E+00  0.0000000E+00  0.0000000E+00  0.0000000E+00  0.0000000E+00  0.0000000E+00  0.0000000E+00  0.0000000E+00  0.0000000E+00  0.0000000E+00  0.0000000E+00  0.0000000E+00  0.0000000E+00  0.0000000E+00  0.0000000E+00  0.0000000E+00  0.0000000E+00  0.0000000E+00  0.0000000E+00  0.0000000E+00  0.0000000E+00  0.0000000E+00  0.0000000E+00  0.0000000E+00  0.0000000E+00  0.0000000E+00  0.0000000E+00  0.0000000E+00  0.0000000E+00  0.0000000E+00  0.0000000E+00  0.0000000E+00  0.0000000E+00  0.0000000E+00  0.0000000E+00  0.0000000E+00  0.0000000E+00  0.0000000E+00  0.0000000E+00  0.0000000E+00  0.0000000E+00  0.0000000E+00  0.0000000E+00  0.0000000E+00  0.0000000E+00  0.0000000E+00  0.0000000E+00  0.0000000E+00  0.0000000E+00  0.0000000E+00  0.0000000E+00  0.0000000E+00  0.0000000E+00  0.0000000E+00  0.0000000E+00  0.0000000E+00  0.0000000E+00  0.0000000E+00  0.0000000E+00  0.0000000E+00  0.0000000E+00  0.0000000E+00  0.0000000E+00  0.0000000E+00  0.0000000E+00  0.0000000E+00  0.0000000E+00  0.0000000E+00  0.0000000E+00  0.0000000E+00  0.0000000E+00  0.0000000E+00  0.0000000E+00  0.0000000E+00  0.0000000E+00  0.0000000E+00  0.0000000E+00  0.0000000E+00  0.0000000E+00  0.0000000E+00  0.0000000E+00  0.0000000E+00  0.0000000E+00  0.0000000E+00  0.0000000E+00  0.0000000E+00  0.0000000E+00  0.0000000E+00  0.0000000E+00  0.0000000E+00  0.0000000E+00  0.0000000E+00  0.0000000E+00  0.0000000E+00  0.0000000E+00  0.0000000E+00  0.0000000E+00  0.0000000E+00  0.0000000E+00  0.0000000E+00  0.0000000E+00  0.0000000E+00  0.0000000E+00  0.0000000E+00  0.0000000E+00  0.0000000E+00  0.0000000E+00  0.0000000E+00  0.0000000E+00  0.0000000E+00  0.0000000E+00  0.0000000E+00  0.0000000E+00  0.0000000E+00  0.0000000E+00  0.0000000E+00  0.0000000E+00  0.0000000E+00  0.0000000E+00  0.0000000E+00  0.0000000E+00  0.0000000E+00  0.0000000E+00  0.0000000E+00  0.0000000E+00
  0.5999999E+00  0.0000000E+00  0.0000000E+00  0.0000000E+00  0.0000000E+00  0.0000000E+00  0.0000000E+00  0.0000000E+00  0.0000000E+00  0.0000000E+00  0.0000000E+00  0.0000000E+00  0.0000000E+00  0.0000000E+00  0.0000000E+00  0.0000000E+00  0.0000000E+00  0.1529617E-02  0.5704497E-01  0.0000000E+00  0.0000000E+00  0.0000000E+00  0.0000000E+00  0.0000000E+00  0.0000000E+00  0.0000000E+00  0.0000000E+00  0.0000000E+00  0.0000000E+00  0.0000000E+00  0.0000000E+00  0.0000000E+00  0.0000000E+00  0.0000000E+00  0.0000000E+00  0.0000000E+00  0.0000000E+00  0.0000000E+00  0.0000000E+00  0.0000000E+00  0.0000000E+00  0.0000000E+00  0.0000000E+00  0.0000000E+00  0.0000000E+00  0.0000000E+00  0.0000000E+00  0.0000000E+00  0.0000000E+00  0.0000000E+00  0.0000000E+00  0.0000000E+00  0.0000000E+00  0.0000000E+00  0.0000000E+00  0.0000000E+00  0.0000000E+00  0.0000000E+00  0.0000000E+00  0.0000000E+00  0.0000000E+00  0.0000000E+00  0.0000000E+00  0.0000000E+00  0.0000000E+00  0.0000000E+00  0.0000000E+00  0.0000000E+00  0.0000000E+00  0.0000000E+00  0.0000000E+00  0.0000000E+00  0.0000000E+00  0.0000000E+00  0.0000000E+00  0.0000000E+00  0.0000000E+00  0.0000000E+00  0.0000000E+00  0.0000000E+00  0.0000000E+00  0.0000000E+00  0.0000000E+00  0.0000000E+00  0.0000000E+00  0.0000000E+00  0.0000000E+00  0.0000000E+00  0.0000000E+00  0.0000000E+00  0.0000000E+00  0.0000000E+00  0.0000000E+00  0.0000000E+00  0.0000000E+00  0.0000000E+00  0.0000000E+00  0.0000000E+00  0.0000000E+00  0.0000000E+00  0.0000000E+00  0.0000000E+00  0.0000000E+00  0.0000000E+00  0.0000000E+00  0.0000000E+00  0.0000000E+00  0.0000000E+00  0.0000000E+00  0.0000000E+00  0.0000000E+00  0.0000000E+00  0.0000000E+00  0.0000000E+00  0.0000000E+00  0.0000000E+00  0.0000000E+00  0.0000000E+00  0.0000000E+00  0.0000000E+00  0.0000000E+00  0.0000000E+00  0.0000000E+00  0.0000000E+00  0.0000000E+00  0.0000000E+00  0.0000000E+00  0.0000000E+00  0.0000000E+00  0.0000000E+00  0.0000000E+00  0.0000000E+00  0.0000000E+00  0.0000000E+00  0.0000000E+00  0.0000000E+00  0.0000000E+00  0.0000000E+00  0.0000000E+00  0.0000000E+00  0.0000000E+00  0.0000000E+00  0.0000000E+00  0.0000000E+00  0.0000000E+00  0.0000000E+00  0.0000000E+00  0.0000000E+00  0.0000000E+00  0.0000000E+00  0.0000000E+00  0.0000000E+00  0.0000000E+00  0.0000000E+00  0.0000000E+00  0.0000000E+00  0.0000000E+00  0.0000000E+00  0.0000000E+00  0.0000000E+00  0.0000000E+00  0.0000000E+00  0.0000000E+00  0.0000000E+00  0.0000000E+00  0.0000000E+00  0.0000000E+00  0.0000000E+00  0.0000000E+00  0.0000000E+00  0.0000000E+00  0.0000000E+00  0.0000000E+00  0.0000000E+00  0.0000000E+00  0.0000000E+00  0.0000000E+00  0.0000000E+00  0.0000000E+00  0.0000000E+00  0.0000000E+00  0.0000000E+00  0.0000000E+00  0.0000000E+00  0.0000000E+00  0.0000000E+00  0.0000000E+00  0.0000000E+00  0.0000000E+00  0.0000000E+00  0.0000000E+00  0.0000000E+00  0.0000000E+00  0.0000000E+00  0.0000000E+00  0.0000000E+00  0.0000000E+00  0.0000000E+00  0.0000000E+00  0.0000000E+00  0.0000000E+00
  0.6299999E+00  0.0000000E+00  0.0000000E+00  0.0000000E+00  0.0000000E+00  0.0000000E+00  0.0000000E+00  0.0000000E+00  0.0000000E+00  0.0000000E+00  0.0000000E+00  0.0000000E+00  0.0000000E+00  0.0000000E+00  0.0000000E+00  0.0000000E+00  0.0000000E+00  0.1002657E-01  0.1382974E+00  0.0000000E+00  0.0000000E+00  0.0000000E+00  0.0000000E+00  0.0000000E+00  0.0000000E+00  0.0000000E+00  0.0000000E+00  0.0000000E+00  0.0000000E+00  0.0000000E+00  0.0000000E+00  0.0000000E+00  0.0000000E+00  0.0000000E+00  0.0000000E+00  0.0000000E+00  0.0000000E+00  0.0000000E+00  0.0000000E+00  0.0000000E+00  0.0000000E+00  0.0000000E+00  0.0000000E+00  0.0000000E+00  0.0000000E+00  0.0000000E+00  0.0000000E+00  0.0000000E+00  0.0000000E+00  0.0000000E+00  0.0000000E+00  0.0000000E+00  0.0000000E+00  0.0000000E+00  0.0000000E+00  0.0000000E+00  0.0000000E+00  0.0000000E+00  0.0000000E+00  0.0000000E+00  0.0000000E+00  0.0000000E+00  0.0000000E+00  0.0000000E+00  0.0000000E+00  0.0000000E+00  0.0000000E+00  0.0000000E+00  0.0000000E+00  0.0000000E+00  0.0000000E+00  0.0000000E+00  0.0000000E+00  0.0000000E+00  0.0000000E+00  0.0000000E+00  0.0000000E+00  0.0000000E+00  0.0000000E+00  0.0000000E+00  0.0000000E+00  0.0000000E+00  0.0000000E+00  0.0000000E+00  0.0000000E+00  0.0000000E+00  0.0000000E+00  0.0000000E+00  0.0000000E+00  0.0000000E+00  0.0000000E+00  0.0000000E+00  0.0000000E+00  0.0000000E+00  0.0000000E+00  0.0000000E+00  0.0000000E+00  0.0000000E+00  0.0000000E+00  0.0000000E+00  0.0000000E+00  0.0000000E+00  0.0000000E+00  0.0000000E+00  0.0000000E+00  0.0000000E+00  0.0000000E+00  0.0000000E+00  0.0000000E+00  0.0000000E+00  0.0000000E+00  0.0000000E+00  0.0000000E+00  0.0000000E+00  0.0000000E+00  0.0000000E+00  0.0000000E+00  0.0000000E+00  0.0000000E+00  0.0000000E+00  0.0000000E+00  0.0000000E+00  0.0000000E+00  0.0000000E+00  0.0000000E+00  0.0000000E+00  0.0000000E+00  0.0000000E+00  0.0000000E+00  0.0000000E+00  0.0000000E+00  0.0000000E+00  0.0000000E+00  0.0000000E+00  0.0000000E+00  0.0000000E+00  0.0000000E+00  0.0000000E+00  0.0000000E+00  0.0000000E+00  0.0000000E+00  0.0000000E+00  0.0000000E+00  0.0000000E+00  0.0000000E+00  0.0000000E+00  0.0000000E+00  0.0000000E+00  0.0000000E+00  0.0000000E+00  0.0000000E+00  0.0000000E+00  0.0000000E+00  0.0000000E+00  0.0000000E+00  0.0000000E+00  0.0000000E+00  0.0000000E+00  0.0000000E+00  0.0000000E+00  0.0000000E+00  0.0000000E+00  0.0000000E+00  0.0000000E+00  0.0000000E+00  0.0000000E+00  0.0000000E+00  0.0000000E+00  0.0000000E+00  0.0000000E+00  0.0000000E+00  0.0000000E+00  0.0000000E+00  0.0000000E+00  0.0000000E+00  0.0000000E+00  0.0000000E+00  0.0000000E+00  0.0000000E+00  0.0000000E+00  0.0000000E+00  0.0000000E+00  0.0000000E+00  0.0000000E+00  0.0000000E+00  0.0000000E+00  0.0000000E+00  0.0000000E+00  0.0000000E+00  0.0000000E+00  0.0000000E+00  0.0000000E+00  0.0000000E+00  0.0000000E+00  0.0000000E+00  0.0000000E+00  0.0000000E+00  0.0000000E+00  0.0000000E+00  0.0000000E+00  0.0000000E+00
  0.6599998E+00  0.0000000E+00  0.0000000E+00  0.0000000E+00  0.0000000E+00  0.0000000E+00  0.0000000E+00  0.0000000E+00  0.0000000E+00  0.0000000E+00  0.0000000E+00  0.0000000E+00  0.0000000E+00  0.0000000E+00  0.0000000E+00  0.0000000E+00  0.0000000E+00  0.3083903E-01  0.2254470E+00  0.0000000E+00  0.0000000E+00  0.0000000E+00  0.0000000E+00  0.0000000E+00  0.0000000E+00  0.0000000E+00  0.0000000E+00  0.0000000E+00  0.0000000E+00  0.0000000E+00  0.0000000E+00  0.0000000E+00  0.0000000E+00  0.0000000E+00  0.0000000E+00  0.0000000E+00  0.0000000E+00  0.0000000E+00  0.0000000E+00  0.0000000E+00  0.0000000E+00  0.0000000E+00  0.0000000E+00  0.0000000E+00  0.0000000E+00  0.0000000E+00  0.0000000E+00  0.0000000E+00  0.0000000E+00  0.0000000E+00  0.0000000E+00  0.0000000E+00  0.0000000E+00  0.0000000E+00  0.0000000E+00  0.0000000E+00  0.0000000E+00  0.0000000E+00  0.0000000E+00  0.0000000E+00  0.0000000E+00  0.0000000E+00  0.0000000E+00  0.0000000E+00  0.0000000E+00  0.0000000E+00  0.0000000E+00  0.0000000E+00  0.0000000E+00  0.0000000E+00  0.0000000E+00  0.0000000E+00  0.0000000E+00  0.0000000E+00  0.0000000E+00  0.0000000E+00  0.0000000E+00  0.0000000E+00  0.0000000E+00  0.0000000E+00  0.0000000E+00  0.0000000E+00  0.0000000E+00  0.0000000E+00  0.0000000E+00  0.0000000E+00  0.0000000E+00  0.0000000E+00  0.0000000E+00  0.0000000E+00  0.0000000E+00  0.0000000E+00  0.0000000E+00  0.0000000E+00  0.0000000E+00  0.0000000E+00  0.0000000E+00  0.0000000E+00  0.0000000E+00  0.0000000E+00  0.0000000E+00  0.0000000E+00  0.0000000E+00  0.0000000E+00  0.0000000E+00  0.0000000E+00  0.0000000E+00  0.0000000E+00  0.0000000E+00  0.0000000E+00  0.0000000E+00  0.0000000E+00  0.0000000E+00  0.0000000E+00  0.0000000E+00  0.0000000E+00  0.0000000E+00  0.0000000E+00  0.0000000E+00  0.0000000E+00  0.0000000E+00  0.0000000E+00  0.0000000E+00  0.0000000E+00  0.0000000E+00  0.0000000E+00  0.0000000E+00  0.0000000E+00  0.0000000E+00  0.0000000E+00  0.0000000E+00  0.0000000E+00  0.0000000E+00  0.0000000E+00  0.0000000E+00  0.0000000E+00  0.0000000E+00  0.0000000E+00  0.0000000E+00  0.0000000E+00  0.0000000E+00  0.0000000E+00  0.0000000E+00  0.0000000E+00  0.0000000E+00  0.0000000E+00  0.0000000E+00  0.0000000E+00  0.0000000E+00  0.0000000E+00  0.0000000E+00  0.0000000E+00  0.0000000E+00  0.0000000E+00  0.0000000E+00  0.0000000E+00  0.0000000E+00  0.0000000E+00  0.0000000E+00  0.0000000E+00  0.0000000E+00  0.0000000E+00  0.0000000E+00  0.0000000E+00  0.0000000E+00  0.0000000E+00  0.0000000E+00  0.0000000E+00  0.0000000E+00  0.0000000E+00  0.0000000E+00  0.0000000E+00  0.0000000E+00  0.0000000E+00  0.0000000E+00  0.0000000E+00  0.0000000E+00  0.0000000E+00  0.0000000E+00  0.0000000E+00  0.0000000E+00  0.0000000E+00  0.0000000E+00  0.0000000E+00  0.0000000E+00  0.0000000E+00  0.0000000E+00  0.0000000E+00  0.0000000E+00  0.0000000E+00  0.0000000E+00  0.0000000E+00  0.0000000E+00  0.0000000E+00  0.0000000E+00  0.0000000E+00  0.0000000E+00  0.0000000E+00  0.0000000E+00  0.0000000E+00  0.0000000E+00
  0.6899998E+00  0.0000000E+00  0.0000000E+00  0.0000000E+00  0.0000000E+00  0.0000000E+00  0.0000000E+00  0.0000000E+00  0.0000000E+00  0.0000000E+00  0.0000000E+00  0.0000000E+00  0.0000000E+00  0.0000000E+00  0.0000000E+00  0.0000000E+00  0.0000000E+00  0.7054108E-01  0.3256007E+00  0.0000000E+00  0.0000000E+00  0.0000000E+00  0.0000000E+00  0.0000000E+00  0.0000000E+00  0.0000000E+00  0.0000000E+00  0.0000000E+00  0.0000000E+00  0.0000000E+00  0.0000000E+00  0.0000000E+00  0.0000000E+00  0.0000000E+00  0.0000000E+00  0.0000000E+00  0.0000000E+00  0.0000000E+00  0.0000000E+00  0.0000000E+00  0.0000000E+00  0.0000000E+00  0.0000000E+00  0.0000000E+00  0.0000000E+00  0.0000000E+00  0.0000000E+00  0.0000000E+00  0.0000000E+00  0.0000000E+00  0.0000000E+00  0.0000000E+00  0.0000000E+00  0.0000000E+00  0.0000000E+00  0.0000000E+00  0.0000000E+00  0.0000000E+00  0.0000000E+00  0.0000000E+00  0.0000000E+00  0.0000000E+00  0.0000000E+00  0.0000000E+00  0.0000000E+00  0.0000000E+00  0.0000000E+00  0.0000000E+00  0.0000000E+00  0.0000000E+00  0.0000000E+00  0.0000000E+00  0.0000000E+00  0.0000000E+00  0.0000000E+00  0.0000000E+00  0.0000000E+00  0.0000000E+00  0.0000000E+00  0.0000000E+00  0.0000000E+00  0.0000000E+00  0.0000000E+00  0.0000000E+00  0.0000000E+00  0.0000000E+00  0.0000000E+00  0.0000000E+00  0.0000000E+00  0.0000000E+00  0.0000000E+00  0.0000000E+00  0.0000000E+00  0.0000000E+00  0.0000000E+00  0.0000000E+00  0.0000000E+00  0.0000000E+00  0.0000000E+00  0.0000000E+00  0.0000000E+00  0.0000000E+00  0.0000000E+00  0.0000000E+00  0.0000000E+00  0.0000000E+00  0.0000000E+00  0.0000000E+00  0.0000000E+00  0.0000000E+00  0.0000000E+00  0.0000000E+00  0.0000000E+00  0.0000000E+00  0.0000000E+00  0.0000000E+00  0.0000000E+00  0.0000000E+00  0.0000000E+00  0.0000000E+00  0.0000000E+00  0.0000000E+00  0.0000000E+00  0.0000000E+00  0.0000000E+00  0.0000000E+00  0.0000000E+00  0.0000000E+00  0.0000000E+00  0.0000000E+00  0.0000000E+00  0.0000000E+00  0.0000000E+00  0.0000000E+00  0.0000000E+00  0.0000000E+00  0.0000000E+00  0.0000000E+00  0.0000000E+00  0.0000000E+00  0.0000000E+00  0.0000000E+00  0.0000000E+00  0.0000000E+00  0.0000000E+00  0.0000000E+00  0.0000000E+00  0.0000000E+00  0.0000000E+00  0.0000000E+00  0.0000000E+00  0.0000000E+00  0.0000000E+00  0.0000000E+00  0.0000000E+00  0.0000000E+00  0.0000000E+00  0.0000000E+00  0.0000000E+00  0.0000000E+00  0.0000000E+00  0.0000000E+00  0.0000000E+00  0.0000000E+00  0.0000000E+00  0.0000000E+00  0.0000000E+00  0.0000000E+00  0.0000000E+00  0.0000000E+00  0.0000000E+00  0.0000000E+00  0.0000000E+00  0.0000000E+00  0.0000000E+00  0.0000000E+00  0.0000000E+00  0.0000000E+00  0.0000000E+00  0.0000000E+00  0.0000000E+00  0.0000000E+00  0.0000000E+00  0.0000000E+00  0.0000000E+00  0.0000000E+00  0.0000000E+00  0.0000000E+00  0.0000000E+00  0.0000000E+00  0.0000000E+00  0.0000000E+00  0.0000000E+00  0.0000000E+00  0.0000000E+00  0.0000000E+00  0.0000000E+00  0.0000000E+00  0.0000000E+00  0.0000000E+00  0.0000000E+00
  0.7199998E+00  0.0000000E+00  0.0000000E+00  0.0000000E+00  0.0000000E+00  0.0000000E+00  0.0000000E+00  0.0000000E+00  0.0000000E+00  0.0000000E+00  0.0000000E+00  0.0000000E+00  0.0000000E+00  0.0000000E+00  0.0000000E+00  0.0000000E+00  0.0000000E+00  0.1240616E+00  0.4039003E+00  0.0000000E+00  0.0000000E+00  0.0000000E+00  0.0000000E+00  0.0000000E+00  0.0000000E+00  0.0000000E+00  0.0000000E+00  0.0000000E+00  0.0000000E+00  0.0000000E+00  0.0000000E+00  0.0000000E+00  0.0000000E+00  0.0000000E+00  0.0000000E+00  0.0000000E+00  0.0000000E+00  0.0000000E+00  0.0000000E+00  0.0000000E+00  0.0000000E+00  0.0000000E+00  0.0000000E+00  0.0000000E+00  0.0000000E+00  0.0000000E+00  0.0000000E+00  0.0000000E+00  0.0000000E+00  0.0000000E+00  0.0000000E+00  0.0000000E+00  0.0000000E+00  0.0000000E+00  0.0000000E+00  0.0000000E+00  0.0000000E+00  0.0000000E+00  0.0000000E+00  0.0000000E+00  0.0000000E+00  0.0000000E+00  0.0000000E+00  0.0000000E+00  0.0000000E+00  0.0000000E+00  0.0000000E+00  0.0000000E+00  0.0000000E+00  0.0000000E+00  0.0000000E+00  0.0000000E+00  0.0000000E+00  0.0000000E+00  0.0000000E+00  0.0000000E+00  0.0000000E+00  0.0000000E+00  0.0000000E+00  0.0000000E+00  0.0000000E+00  0.0000000E+00  0.0000000E+00  0.0000000E+00  0.0000000E+00  0.0000000E+00  0.0000000E+00  0.0000000E+00  0.0000000E+00  0.0000000E+00  0.0000000E+00  0.0000000E+00  0.0000000E+00  0.0000000E+00  0.0000000E+00  0.0000000E+00  0.0000000E+00  0.0000000E+00  0.0000000E+00  0.0000000E+00  0.0000000E+00  0.0000000E+00  0.0000000E+00  0.0000000E+00  0.0000000E+00  0.0000000E+00  0.0000000E+00  0.0000000E+00  0.0000000E+00  0.0000000E+00  0.0000000E+00  0.0000000E+00  0.0000000E+00  0.0000000E+00  0.0000000E+00  0.0000000E+00  0.0000000E+00  0.0000000E+00  0.0000000E+00  0.0000000E+00  0.0000000E+00  0.0000000E+00  0.0000000E+00  0.0000000E+00  0.0000000E+00  0.0000000E+00  0.0000000E+00  0.0000000E+00  0.0000000E+00  0.0000000E+00  0.0000000E+00  0.0000000E+00  0.0000000E+00  0.0000000E+00  0.0000000E+00  0.0000000E+00  0.0000000E+00  0.0000000E+00  0.0000000E+00  0.0000000E+00  0.0000000E+00  0.0000000E+00  0.0000000E+00  0.0000000E+00  0.0000000E+00  0.0000000E+00  0.0000000E+00  0.0000000E+00  0.0000000E+00  0.0000000E+00  0.0000000E+00  0.0000000E+00  0.0000000E+00  0.0000000E+00  0.0000000E+00  0.0000000E+00  0.0000000E+00  0.0000000E+00  0.0000000E+00  0.0000000E+00  0.0000000E+00  0.0000000E+00  0.0000000E+00  0.0000000E+00  0.0000000E+00  0.0000000E+00  0.0000000E+00  0.0000000E+00  0.0000000E+00  0.0000000E+00  0.0000000E+00  0.0000000E+00  0.0000000E+00  0.0000000E+00  0.0000000E+00  0.0000000E+00  0.0000000E+00  0.0000000E+00  0.0000000E+00  0.0000000E+00  0.0000000E+00  0.0000000E+00  0.0000000E+00  0.0000000E+00  0.0000000E+00  0.0000000E+00  0.0000000E+00  0.0000000E+00  0.0000000E+00  0.0000000E+00  0.0000000E+00  0.0000000E+00  0.0000000E+00  0.0000000E+00  0.0000000E+00  0.0000000E+00  0.0000000E+00  0.0000000E+00  0.0000000E+00  0.0000000E+00  0.0000000E+00
  0.7499998E+00  0.0000000E+00  0.0000000E+00  0.0000000E+00  0.0000000E+00  0.0000000E+00  0.0000000E+00  0.0000000E+00  0.0000000E+00  0.0000000E+00  0.0000000E+00  0.0000000E+00  0.0000000E+00  0.0000000E+00  0.0000000E+00  0.0000000E+00  0.0000000E+00  0.1400512E+00  0.4037360E+00  0.0000000E+00  0.0000000E+00  0.0000000E+00  0.0000000E+00  0.0000000E+00  0.0000000E+00  0.0000000E+00  0.0000000E+00  0.0000000E+00  0.0000000E+00  0.0000000E+00  0.0000000E+00  0.0000000E+00  0.0000000E+00  0.0000000E+00  0.0000000E+00  0.0000000E+00  0.0000000E+00  0.0000000E+00  0.0000000E+00  0.0000000E+00  0.0000000E+00  0.0000000E+00  0.0000000E+00  0.0000000E+00  0.0000000E+00  0.0000000E+00  0.0000000E+00  0.0000000E+00  0.0000000E+00  0.0000000E+00  0.0000000E+00  0.0000000E+00  0.0000000E+00  0.0000000E+00  0.0000000E+00  0.0000000E+00  0.0000000E+00  0.0000000E+00  0.0000000E+00  0.0000000E+00  0.0000000E+00  0.0000000E+00  0.0000000E+00  0.0000000E+00  0.0000000E+00  0.0000000E+00  0.0000000E+00  0.0000000E+00  0.0000000E+00  0.0000000E+00  0.0000000E+00  0.0000000E+00  0.0000000E+00  0.0000000E+00  0.0000000E+00  0.0000000E+00  0.0000000E+00  0.0000000E+00  0.0000000E+00  0.0000000E+00  0.0000000E+00  0.0000000E+00  0.0000000E+00  0.0000000E+00  0.0000000E+00  0.0000000E+00  0.0000000E+00  0.0000000E+00  0.0000000E+00  0.0000000E+00  0.0000000E+00  0.0000000E+00  0.0000000E+00  0.0000000E+00  0.0000000E+00  0.0000000E+00  0.0000000E+00  0.0000000E+00  0.0000000E+00  0.0000000E+00  0.0000000E+00  0.0000000E+00  0.0000000E+00  0.0000000E+00  0.0000000E+00  0.0000000E+00  0.0000000E+00  0.0000000E+00  0.0000000E+00  0.0000000E+00  0.0000000E+00  0.0000000E+00  0.0000000E+00  0.0000000E+00  0.0000000E+00  0.0000000E+00  0.0000000E+00  0.0000000E+00  0.0000000E+00  0.0000000E+00  0.0000000E+00  0.0000000E+00  0.0000000E+00  0.0000000E+00  0.0000000E+00  0.0000000E+00  0.0000000E+00  0.0000000E+00  0.0000000E+00  0.0000000E+00  0.0000000E+00  0.0000000E+00  0.0000000E+00  0.0000000E+00  0.0000000E+00  0.0000000E+00  0.0000000E+00  0.0000000E+00  0.0000000E+00  0.0000000E+00  0.0000000E+00  0.0000000E+00  0.0000000E+00  0.0000000E+00  0.0000000E+00  0.0000000E+00  0.0000000E+00  0.0000000E+00  0.0000000E+00  0.0000000E+00  0.0000000E+00  0.0000000E+00  0.0000000E+00  0.0000000E+00  0.0000000E+00  0.0000000E+00  0.0000000E+00  0.0000000E+00  0.0000000E+00  0.0000000E+00  0.0000000E+00  0.0000000E+00  0.0000000E+00  0.0000000E+00  0.0000000E+00  0.0000000E+00  0.0000000E+00  0.0000000E+00  0.0000000E+00  0.0000000E+00  0.0000000E+00  0.0000000E+00  0.0000000E+00  0.0000000E+00  0.0000000E+00  0.0000000E+00  0.0000000E+00  0.0000000E+00  0.0000000E+00  0.0000000E+00  0.0000000E+00  0.0000000E+00  0.0000000E+00  0.0000000E+00  0.0000000E+00  0.0000000E+00  0.0000000E+00  0.0000000E+00  0.0000000E+00  0.0000000E+00  0.0000000E+00  0.0000000E+00  0.0000000E+00  0.0000000E+00  0.0000000E+00  0.0000000E+00  0.0000000E+00  0.0000000E+00  0.0000000E+00  0.0000000E+00  0.0000000E+00
  0.7799997E+00  0.0000000E+00  0.0000000E+00  0.0000000E+00  0.0000000E+00  0.0000000E+00  0.0000000E+00  0.0000000E+00  0.0000000E+00  0.0000000E+00  0.0000000E+00  0.0000000E+00  0.0000000E+00  0.0000000E+00  0.0000000E+00  0.0000000E+00  0.0000000E+00  0.1561397E+00  0.4100579E+00  0.0000000E+00  0.0000000E+00  0.0000000E+00  0.0000000E+00  0.0000000E+00  0.0000000E+00  0.0000000E+00  0.0000000E+00  0.0000000E+00  0.0000000E+00  0.0000000E+00  0.0000000E+00  0.0000000E+00  0.0000000E+00  0.0000000E+00  0.0000000E+00  0.0000000E+00  0.0000000E+00  0.0000000E+00  0.0000000E+00  0.0000000E+00  0.0000000E+00  0.0000000E+00  0.0000000E+00  0.0000000E+00  0.0000000E+00  0.0000000E+00  0.0000000E+00  0.0000000E+00  0.0000000E+00  0.0000000E+00  0.0000000E+00  0.0000000E+00  0.0000000E+00  0.0000000E+00  0.0000000E+00  0.0000000E+00  0.0000000E+00  0.0000000E+00  0.0000000E+00  0.0000000E+00  0.0000000E+00  0.0000000E+00  0.0000000E+00  0.0000000E+00  0.0000000E+00  0.0000000E+00  0.0000000E+00  0.0000000E+00  0.0000000E+00  0.0000000E+00  0.0000000E+00  0.0000000E+00  0.0000000E+00  0.0000000E+00  0.0000000E+00  0.0000000E+00  0.0000000E+00  0.0000000E+00  0.0000000E+00  0.0000000E+00  0.0000000E+00  0.0000000E+00  0.0000000E+00  0.0000000E+00  0.0000000E+00  0.0000000E+00  0.0000000E+00  0.0000000E+00  0.0000000E+00  0.0000000E+00  0.0000000E+00  0.0000000E+00  0.0000000E+00  0.0000000E+00  0.0000000E+00  0.0000000E+00  0.0000000E+00  0.0000000E+00  0.0000000E+00  0.0000000E+00  0.0000000E+00  0.0000000E+00  0.0000000E+00  0.0000000E+00  0.0000000E+00  0.0000000E+00  0.0000000E+00  0.0000000E+00  0.0000000E+00  0.0000000E+00  0.0000000E+00  0.0000000E+00  0.0000000E+00  0.0000000E+00  0.0000000E+00  0.0000000E+00  0.0000000E+00  0.0000000E+00  0.0000000E+00  0.0000000E+00  0.0000000E+00  0.0000000E+00  0.0000000E+00  0.0000000E+00  0.0000000E+00  0.0000000E+00  0.0000000E+00  0.0000000E+00  0.0000000E+00  0.0000000E+00  0.0000000E+00  0.0000000E+00  0.0000000E+00  0.0000000E+00  0.0000000E+00  0.0000000E+00  0.0000000E+00  0.0000000E+00  0.0000000E+00  0.0000000E+00  0.0000000E+00  0.0000000E+00  0.0000000E+00  0.0000000E+00  0.0000000E+00  0.0000000E+00  0.0000000E+00  0.0000000E+00  0.0000000E+00  0.0000000E+00  0.0000000E+00  0.0000000E+00  0.0000000E+00  0.0000000E+00  0.0000000E+00  0.0000000E+00  0.0000000E+00  0.0000000E+00  0.0000000E+00  0.0000000E+00  0.0000000E+00  0.0000000E+00  0.0000000E+00  0.0000000E+00  0.0000000E+00  0.0000000E+00  0.0000000E+00  0.0000000E+00  0.0000000E+00  0.0000000E+00  0.0000000E+00  0.0000000E+00  0.0000000E+00  0.0000000E+00  0.0000000E+00  0.0000000E+00  0.0000000E+00  0.0000000E+00  0.0000000E+00  0.0000000E+00  0.0000000E+00  0.0000000E+00  0.0000000E+00  0.0000000E+00  0.0000000E+00  0.0000000E+00  0.0000000E+00  0.0000000E+00  0.0000000E+00  0.0000000E+00  0.0000000E+00  0.0000000E+00  0.0000000E+00  0.0000000E+00  0.0000000E+00  0.0000000E+00  0.0000000E+00  0.0000000E+00  0.0000000E+00  0.0000000E+00  0.0000000E+00
  0.8099997E+00  0.0000000E+00  0.0000000E+00  0.0000000E+00  0.0000000E+00  0.0000000E+00  0.0000000E+00  0.0000000E+00  0.0000000E+00  0.0000000E+00  0.0000000E+00  0.0000000E+00  0.0000000E+00  0.0000000E+00  0.0000000E+00  0.0000000E+00  0.0000000E+00  0.1355495E+00  0.3725232E+00  0.0000000E+00  0.0000000E+00  0.0000000E+00  0.0000000E+00  0.0000000E+00  0.0000000E+00  0.0000000E+00  0.0000000E+00  0.0000000E+00  0.0000000E+00  0.0000000E+00  0.0000000E+00  0.0000000E+00  0.0000000E+00  0.0000000E+00  0.0000000E+00  0.0000000E+00  0.0000000E+00  0.0000000E+00  0.0000000E+00  0.0000000E+00  0.0000000E+00  0.0000000E+00  0.0000000E+00  0.0000000E+00  0.0000000E+00  0.0000000E+00  0.0000000E+00  0.0000000E+00  0.0000000E+00  0.0000000E+00  0.0000000E+00  0.0000000E+00  0.0000000E+00  0.0000000E+00  0.0000000E+00  0.0000000E+00  0.0000000E+00  0.0000000E+00  0.0000000E+00  0.0000000E+00  0.0000000E+00  0.0000000E+00  0.0000000E+00  0.0000000E+00  0.0000000E+00  0.0000000E+00  0.0000000E+00  0.0000000E+00  0.0000000E+00  0.0000000E+00  0.0000000E+00  0.0000000E+00  0.0000000E+00  0.0000000E+00  0.0000000E+00  0.0000000E+00  0.0000000E+00  0.0000000E+00  0.0000000E+00  0.0000000E+00  0.0000000E+00  0.0000000E+00  0.0000000E+00  0.0000000E+00  0.0000000E+00  0.0000000E+00  0.0000000E+00  0.0000000E+00  0.0000000E+00  0.0000000E+00  0.0000000E+00  0.0000000E+00  0.0000000E+00  0.0000000E+00  0.0000000E+00  0.0000000E+00  0.0000000E+00  0.0000000E+00  0.0000000E+00  0.0000000E+00  0.0000000E+00  0.0000000E+00  0.0000000E+00  0.0000000E+00  0.0000000E+00  0.0000000E+00  0.0000000E+00  0.0000000E+00  0.0000000E+00  0.0000000E+00  0.0000000E+00  0.0000000E+00  0.0000000E+00  0.0000000E+00  0.0000000E+00  0.0000000E+00  0.0000000E+00  0.0000000E+00  0.0000000E+00  0.0000000E+00  0.0000000E+00  0.0000000E+00  0.0000000E+00  0.0000000E+00  0.0000000E+00  0.0000000E+00  0.0000000E+00  0.0000000E+00  0.0000000E+00  0.0000000E+00  0.0000000E+00  0.0000000E+00  0.0000000E+00  0.0000000E+00  0.0000000E+00  0.0000000E+00  0.0000000E+00  0.0000000E+00  0.0000000E+00  0.0000000E+00  0.0000000E+00  0.0000000E+00  0.0000000E+00  0.0000000E+00  0.0000000E+00  0.0000000E+00  0.0000000E+00  0.0000000E+00  0.0000000E+00  0.0000000E+00  0.0000000E+00  0.0000000E+00  0.0000000E+00  0.0000000E+00  0.0000000E+00  0.0000000E+00  0.0000000E+00  0.0000000E+00  0.0000000E+00  0.0000000E+00  0.0000000E+00  0.0000000E+00  0.0000000E+00  0.0000000E+00  0.0000000E+00  0.0000000E+00  0.0000000E+00  0.0000000E+00  0.0000000E+00  0.0000000E+00  0.0000000E+00  0.0000000E+00  0.0000000E+00  0.0000000E+00  0.0000000E+00  0.0000000E+00  0.0000000E+00  0.0000000E+00  0.0000000E+00  0.0000000E+00  0.0000000E+00  0.0000000E+00  0.0000000E+00  0.0000000E+00  0.0000000E+00  0.0000000E+00  0.0000000E+00  0.0000000E+00  0.0000000E+00  0.0000000E+00  0.0000000E+00  0.0000000E+00  0.0000000E+00  0.0000000E+00  0.0000000E+00  0.0000000E+00  0.0000000E+00  0.0000000E+00  0.0000000E+00  0.0000000E+00  0.0000000E+00
  0.8399997E+00  0.0000000E+00  0.0000000E+00  0.0000000E+00  0.0000000E+00  0.0000000E+00  0.0000000E+00  0.0000000E+00  0.0000000E+00  0.0000000E+00  0.0000000E+00  0.0000000E+00  0.0000000E+00  0.0000000E+00  0.0000000E+00  0.0000000E+00  0.0000000E+00  0.1347112E+00  0.3550883E+00  0.0000000E+00  0.0000000E+00  0.0000000E+00  0.0000000E+00  0.0000000E+00  0.0000000E+00  0.0000000E+00  0.0000000E+00  0.0000000E+00  0.0000000E+00  0.0000000E+00  0.0000000E+00  0.0000000E+00  0.0000000E+00  0.0000000E+00  0.0000000E+00  0.0000000E+00  0.0000000E+00  0.0000000E+00  0.0000000E+00  0.0000000E+00  0.0000000E+00  0.0000000E+00  0.0000000E+00  0.0000000E+00  0.0000000E+00  0.0000000E+00  0.0000000E+00  0.0000000E+00  0.0000000E+00  0.0000000E+00  0.0000000E+00  0.0000000E+00  0.0000000E+00  0.0000000E+00  0.0000000E+00  0.0000000E+00  0.0000000E+00  0.0000000E+00  0.0000000E+00  0.0000000E+00  0.0000000E+00  0.0000000E+00  0.0000000E+00  0.0000000E+00  0.0000000E+00  0.0000000E+00  0.0000000E+00  0.0000000E+00  0.0000000E+00  0.0000000E+00  0.0000000E+00  0.0000000E+00  0.0000000E+00  0.0000000E+00  0.0000000E+00  0.0000000E+00  0.0000000E+00  0.0000000E+00  0.0000000E+00  0.0000000E+00  0.0000000E+00  0.0000000E+00  0.0000000E+00  0.0000000E+00  0.0000000E+00  0.0000000E+00  0.0000000E+00  0.0000000E+00  0.0000000E+00  0.0000000E+00  0.0000000E+00  0.0000000E+00  0.0000000E+00  0.0000000E+00  0.0000000E+00  0.0000000E+00  0.0000000E+00  0.0000000E+00  0.0000000E+00  0.0000000E+00  0.0000000E+00  0.0000000E+00  0.0000000E+00  0.0000000E+00  0.0000000E+00  0.0000000E+00  0.0000000E+00  0.0000000E+00  0.0000000E+00  0.0000000E+00  0.0000000E+00  0.0000000E+00  0.0000000E+00  0.0000000E+00  0.0000000E+00  0.0000000E+00  0.0000000E+00  0.0000000E+00  0.0000000E+00  0.0000000E+00  0.0000000E+00  0.0000000E+00  0.0000000E+00  0.0000000E+00  0.0000000E+00  0.0000000E+00  0.0000000E+00  0.0000000E+00  0.0000000E+00  0.0000000E+00  0.0000000E+00  0.0000000E+00  0.0000000E+00  0.0000000E+00  0.0000000E+00  0.0000000E+00  0.0000000E+00  0.0000000E+00  0.0000000E+00  0.0000000E+00  0.0000000E+00  0.0000000E+00  0.0000000E+00  0.0000000E+00  0.0000000E+00  0.0000000E+00  0.0000000E+00  0.0000000E+00  0.0000000E+00  0.0000000E+00  0.0000000E+00  0.0000000E+00  0.0000000E+00  0.0000000E+00  0.0000000E+00  0.0000000E+00  0.0000000E+00  0.0000000E+00  0.0000000E+00  0.0000000E+00  0.0000000E+00  0.0000000E+00  0.0000000E+00  0.0000000E+00  0.0000000E+00  0.0000000E+00  0.0000000E+00  0.0000000E+00  0.0000000E+00  0.0000000E+00  0.0000000E+00  0.0000000E+00  0.0000000E+00  0.0000000E+00  0.0000000E+00  0.0000000E+00  0.0000000E+00  0.0000000E+00  0.0000000E+00  0.0000000E+00  0.0000000E+00  0.0000000E+00  0.0000000E+00  0.0000000E+00  0.0000000E+00  0.0000000E+00  0.0000000E+00  0.0000000E+00  0.0000000E+00  0.0000000E+00  0.0000000E+00  0.0000000E+00  0.0000000E+00  0.0000000E+00  0.0000000E+00  0.0000000E+00  0.0000000E+00  0.0000000E+00  0.0000000E+00  0.0000000E+00  0.0000000E+00
  0.8699996E+00  0.0000000E+00  0.0000000E+00  0.0000000E+00  0.0000000E+00  0.0000000E+00  0.0000000E+00  0.0000000E+00  0.0000000E+00  0.0000000E+00  0.0000000E+00  0.0000000E+00  0.0000000E+00  0.0000000E+00  0.0000000E+00  0.0000000E+00  0.0000000E+00  0.1306898E+00  0.3454618E+00  0.0000000E+00  0.0000000E+00  0.0000000E+00  0.0000000E+00  0.0000000E+00  0.0000000E+00  0.0000000E+00  0.0000000E+00  0.0000000E+00  0.0000000E+00  0.0000000E+00  0.0000000E+00  0.0000000E+00  0.0000000E+00  0.0000000E+00  0.0000000E+00  0.0000000E+00  0.0000000E+00  0.0000000E+00  0.0000000E+00  0.0000000E+00  0.0000000E+00  0.0000000E+00  0.0000000E+00  0.0000000E+00  0.0000000E+00  0.0000000E+00  0.0000000E+00  0.0000000E+00  0.0000000E+00  0.0000000E+00  0.0000000E+00  0.0000000E+00  0.0000000E+00  0.0000000E+00  0.0000000E+00  0.0000000E+00  0.0000000E+00  0.0000000E+00  0.0000000E+00  0.0000000E+00  0.0000000E+00  0.0000000E+00  0.0000000E+00  0.0000000E+00  0.0000000E+00  0.0000000E+00  0.0000000E+00  0.0000000E+00  0.0000000E+00  0.0000000E+00  0.0000000E+00  0.0000000E+00  0.0000000E+00  0.0000000E+00  0.0000000E+00  0.0000000E+00  0.0000000E+00  0.0000000E+00  0.0000000E+00  0.0000000E+00  0.0000000E+00  0.0000000E+00  0.0000000E+00  0.0000000E+00  0.0000000E+00  0.0000000E+00  0.0000000E+00  0.0000000E+00  0.0000000E+00  0.0000000E+00  0.0000000E+00  0.0000000E+00  0.0000000E+00  0.0000000E+00  0.0000000E+00  0.0000000E+00  0.0000000E+00  0.0000000E+00  0.0000000E+00  0.0000000E+00  0.0000000E+00  0.0000000E+00  0.0000000E+00  0.0000000E+00  0.0000000E+00  0.0000000E+00  0.0000000E+00  0.0000000E+00  0.0000000E+00  0.0000000E+00  0.0000000E+00  0.0000000E+00  0.0000000E+00  0.0000000E+00  0.0000000E+00  0.0000000E+00  0.0000000E+00  0.0000000E+00  0.0000000E+00  0.0000000E+00  0.0000000E+00  0.0000000E+00  0.0000000E+00  0.0000000E+00  0.0000000E+00  0.0000000E+00  0.0000000E+00  0.0000000E+00  0.0000000E+00  0.0000000E+00  0.0000000E+00  0.0000000E+00  0.0000000E+00  0.0000000E+00  0.0000000E+00  0.0000000E+00  0.0000000E+00  0.0000000E+00  0.0000000E+00  0.0000000E+00  0.0000000E+00  0.0000000E+00  0.0000000E+00  0.0000000E+00  0.0000000E+00  0.0000000E+00  0.0000000E+00  0.0000000E+00  0.0000000E+00  0.0000000E+00  0.0000000E+00  0.0000000E+00  0.0000000E+00  0.0000000E+00  0.0000000E+00  0.0000000E+00  0.0000000E+00  0.0000000E+00  0.0000000E+00  0.0000000E+00  0.0000000E+00  0.0000000E+00  0.0000000E+00  0.0000000E+00  0.0000000E+00  0.0000000E+00  0.0000000E+00  0.0000000E+00  0.0000000E+00  0.0000000E+00  0.0000000E+00  0.0000000E+00  0.0000000E+00  0.0000000E+00  0.0000000E+00  0.0000000E+00  0.0000000E+00  0.0000000E+00  0.0000000E+00  0.0000000E+00  0.0000000E+00  0.0000000E+00  0.0000000E+00  0.0000000E+00  0.0000000E+00  0.0000000E+00  0.0000000E+00  0.0000000E+00  0.0000000E+00  0.0000000E+00  0.0000000E+00  0.0000000E+00  0.0000000E+00  0.0000000E+00  0.0000000E+00  0.0000000E+00  0.0000000E+00  0.0000000E+00  0.0000000E+00  0.0000000E+00  0.0000000E+00
  0.8999996E+00  0.0000000E+00  0.0000000E+00  0.0000000E+00  0.0000000E+00  0.0000000E+00  0.0000000E+00  0.0000000E+00  0.0000000E+00  0.0000000E+00  0.0000000E+00  0.0000000E+00  0.0000000E+00  0.0000000E+00  0.0000000E+00  0.0000000E+00  0.0000000E+00  0.1260270E+00  0.3234516E+00  0.0000000E+00  0.0000000E+00  0.0000000E+00  0.0000000E+00  0.0000000E+00  0.0000000E+00  0.0000000E+00  0.0000000E+00  0.0000000E+00  0.0000000E+00  0.0000000E+00  0.0000000E+00  0.0000000E+00  0.0000000E+00  0.0000000E+00  0.0000000E+00  0.0000000E+00  0.0000000E+00  0.0000000E+00  0.0000000E+00  0.0000000E+00  0.0000000E+00  0.0000000E+00  0.0000000E+00  0.0000000E+00  0.0000000E+00  0.0000000E+00  0.0000000E+00  0.0000000E+00  0.0000000E+00  0.0000000E+00  0.0000000E+00  0.0000000E+00  0.0000000E+00  0.0000000E+00  0.0000000E+00  0.0000000E+00  0.0000000E+00  0.0000000E+00  0.0000000E+00  0.0000000E+00  0.0000000E+00  0.0000000E+00  0.0000000E+00  0.0000000E+00  0.0000000E+00  0.0000000E+00  0.0000000E+00  0.0000000E+00  0.0000000E+00  0.0000000E+00  0.0000000E+00  0.0000000E+00  0.0000000E+00  0.0000000E+00  0.0000000E+00  0.0000000E+00  0.0000000E+00  0.0000000E+00  0.0000000E+00  0.0000000E+00  0.0000000E+00  0.0000000E+00  0.0000000E+00  0.0000000E+00  0.0000000E+00  0.0000000E+00  0.0000000E+00  0.0000000E+00  0.0000000E+00  0.0000000E+00  0.0000000E+00  0.0000000E+00  0.0000000E+00  0.0000000E+00  0.0000000E+00  0.0000000E+00  0.0000000E+00  0.0000000E+00  0.0000000E+00  0.0000000E+00  0.0000000E+00  0.0000000E+00  0.0000000E+00  0.0000000E+00  0.0000000E+00  0.0000000E+00  0.0000000E+00  0.0000000E+00  0.0000000E+00  0.0000000E+00  0.0000000E+00  0.0000000E+00  0.0000000E+00  0.0000000E+00  0.0000000E+00  0.0000000E+00  0.0000000E+00  0.0000000E+00  0.0000000E+00  0.0000000E+00  0.0000000E+00  0.0000000E+00  0.0000000E+00  0.0000000E+00  0.0000000E+00  0.0000000E+00  0.0000000E+00  0.0000000E+00  0.0000000E+00  0.0000000E+00  0.0000000E+00  0.0000000E+00  0.0000000E+00  0.0000000E+00  0.0000000E+00  0.0000000E+00  0.0000000E+00  0.0000000E+00  0.0000000E+00  0.0000000E+00  0.0000000E+00  0.0000000E+00  0.0000000E+00  0.0000000E+00  0.0000000E+00  0.0000000E+00  0.0000000E+00  0.0000000E+00  0.0000000E+00  0.0000000E+00  0.0000000E+00  0.0000000E+00  0.0000000E+00  0.0000000E+00  0.0000000E+00  0.0000000E+00  0.0000000E+00  0.0000000E+00  0.0000000E+00  0.0000000E+00  0.0000000E+00  0.0000000E+00  0.0000000E+00  0.0000000E+00  0.0000000E+00  0.0000000E+00  0.0000000E+00  0.0000000E+00  0.0000000E+00  0.0000000E+00  0.0000000E+00  0.0000000E+00  0.0000000E+00  0.0000000E+00  0.0000000E+00  0.0000000E+00  0.0000000E+00  0.0000000E+00  0.0000000E+00  0.0000000E+00  0.0000000E+00  0.0000000E+00  0.0000000E+00  0.0000000E+00  0.0000000E+00  0.0000000E+00  0.0000000E+00  0.0000000E+00  0.0000000E+00  0.0000000E+00  0.0000000E+00  0.0000000E+00  0.0000000E+00  0.0000000E+00  0.0000000E+00  0.0000000E+00  0.0000000E+00  0.0000000E+00  0.0000000E+00  0.0000000E+00  0.0000000E+00
  0.9299996E+00  0.0000000E+00  0.0000000E+00  0.0000000E+00  0.0000000E+00  0.0000000E+00  0.0000000E+00  0.0000000E+00  0.0000000E+00  0.0000000E+00  0.0000000E+00  0.0000000E+00  0.0000000E+00  0.0000000E+00  0.0000000E+00  0.0000000E+00  0.0000000E+00  0.1377102E+00  0.3273005E+00  0.0000000E+00  0.0000000E+00  0.0000000E+00  0.0000000E+00  0.0000000E+00  0.0000000E+00  0.0000000E+00  0.0000000E+00  0.0000000E+00  0.0000000E+00  0.0000000E+00  0.0000000E+00  0.0000000E+00  0.0000000E+00  0.0000000E+00  0.0000000E+00  0.0000000E+00  0.0000000E+00  0.0000000E+00  0.0000000E+00  0.0000000E+00  0.0000000E+00  0.0000000E+00  0.0000000E+00  0.0000000E+00  0.0000000E+00  0.0000000E+00  0.0000000E+00  0.0000000E+00  0.0000000E+00  0.0000000E+00  0.0000000E+00  0.0000000E+00  0.0000000E+00  0.0000000E+00  0.0000000E+00  0.0000000E+00  0.0000000E+00  0.0000000E+00  0.0000000E+00  0.0000000E+00  0.0000000E+00  0.1225686E-03  0.7631580E-02  0.0000000E+00  0.0000000E+00  0.0000000E+00  0.0000000E+00  0.0000000E+00  0.0000000E+00  0.0000000E+00  0.0000000E+00  0.0000000E+00  0.0000000E+00  0.0000000E+00  0.0000000E+00  0.0000000E+00  0.0000000E+00  0.0000000E+00  0.0000000E+00  0.0000000E+00  0.0000000E+00  0.0000000E+00  0.0000000E+00  0.0000000E+00  0.0000000E+00  0.0000000E+00  0.0000000E+00  0.0000000E+00  0.0000000E+00  0.0000000E+00  0.0000000E+00  0.0000000E+00  0.0000000E+00  0.0000000E+00  0.0000000E+00  0.0000000E+00  0.0000000E+00  0.0000000E+00  0.0000000E+00  0.0000000E+00  0.0000000E+00  0.0000000E+00  0.0000000E+00  0.0000000E+00  0.0000000E+00  0.0000000E+00  0.0000000E+00  0.0000000E+00  0.0000000E+00  0.0000000E+00  0.0000000E+00  0.0000000E+00  0.0000000E+00  0.0000000E+00  0.0000000E+00  0.0000000E+00  0.0000000E+00  0.0000000E+00  0.0000000E+00  0.0000000E+00  0.0000000E+00  0.0000000E+00  0.0000000E+00  0.0000000E+00  0.0000000E+00  0.0000000E+00  0.0000000E+00  0.0000000E+00  0.0000000E+00  0.0000000E+00  0.0000000E+00  0.0000000E+00  0.0000000E+00  0.0000000E+00  0.0000000E+00  0.0000000E+00  0.0000000E+00  0.0000000E+00  0.0000000E+00  0.0000000E+00  0.0000000E+00  0.0000000E+00  0.0000000E+00  0.0000000E+00  0.0000000E+00  0.0000000E+00  0.0000000E+00  0.0000000E+00  0.0000000E+00  0.0000000E+00  0.0000000E+00  0.0000000E+00  0.0000000E+00  0.0000000E+00  0.0000000E+00  0.0000000E+00  0.0000000E+00  0.0000000E+00  0.0000000E+00  0.0000000E+00  0.0000000E+00  0.0000000E+00  0.0000000E+00  0.0000000E+00  0.0000000E+00  0.0000000E+00  0.0000000E+00  0.0000000E+00  0.0000000E+00  0.0000000E+00  0.0000000E+00  0.0000000E+00  0.0000000E+00  0.0000000E+00  0.0000000E+00  0.0000000E+00  0.0000000E+00  0.0000000E+00  0.0000000E+00  0.0000000E+00  0.0000000E+00  0.0000000E+00  0.0000000E+00  0.0000000E+00  0.0000000E+00  0.0000000E+00  0.0000000E+00  0.0000000E+00  0.0000000E+00  0.0000000E+00  0.0000000E+00  0.0000000E+00  0.0000000E+00  0.0000000E+00  0.0000000E+00  0.0000000E+00  0.0000000E+00  0.0000000E+00  0.0000000E+00  0.0000000E+00  0.0000000E+00
  0.9599996E+00  0.0000000E+00  0.0000000E+00  0.0000000E+00  0.0000000E+00  0.0000000E+00  0.0000000E+00  0.0000000E+00  0.0000000E+00  0.0000000E+00  0.0000000E+00  0.0000000E+00  0.0000000E+00  0.0000000E+00  0.0000000E+00  0.0000000E+00  0.0000000E+00  0.1298407E+00  0.3054186E+00  0.0000000E+00  0.0000000E+00  0.0000000E+00  0.0000000E+00  0.0000000E+00  0.0000000E+00  0.0000000E+00  0.0000000E+00  0.0000000E+00  0.0000000E+00  0.0000000E+00  0.0000000E+00  0.0000000E+00  0.0000000E+00  0.0000000E+00  0.0000000E+00  0.0000000E+00  0.0000000E+00  0.0000000E+00  0.0000000E+00  0.0000000E+00  0.0000000E+00  0.0000000E+00  0.0000000E+00  0.0000000E+00  0.0000000E+00  0.0000000E+00  0.0000000E+00  0.0000000E+00  0.0000000E+00  0.0000000E+00  0.0000000E+00  0.0000000E+00  0.0000000E+00  0.0000000E+00  0.0000000E+00  0.0000000E+00  0.0000000E+00  0.0000000E+00  0.0000000E+00  0.0000000E+00  0.0000000E+00  0.1149419E-03  0.6048012E-02  0.0000000E+00  0.0000000E+00  0.0000000E+00  0.0000000E+00  0.0000000E+00  0.0000000E+00  0.0000000E+00  0.0000000E+00  0.0000000E+00  0.0000000E+00  0.0000000E+00  0.0000000E+00  0.0000000E+00  0.0000000E+00  0.0000000E+00  0.0000000E+00  0.0000000E+00  0.0000000E+00  0.0000000E+00  0.0000000E+00  0.0000000E+00  0.0000000E+00  0.0000000E+00  0.0000000E+00  0.0000000E+00  0.0000000E+00  0.0000000E+00  0.0000000E+00  0.0000000E+00  0.0000000E+00  0.0000000E+00  0.0000000E+00  0.0000000E+00  0.0000000E+00  0.0000000E+00  0.0000000E+00  0.0000000E+00  0.0000000E+00  0.0000000E+00  0.0000000E+00  0.0000000E+00  0.0000000E+00  0.0000000E+00  0.0000000E+00  0.0000000E+00  0.0000000E+00  0.0000000E+00  0.0000000E+00  0.0000000E+00  0.0000000E+00  0.0000000E+00  0.0000000E+00  0.0000000E+00  0.0000000E+00  0.0000000E+00  0.0000000E+00  0.0000000E+00  0.0000000E+00  0.0000000E+00  0.0000000E+00  0.0000000E+00  0.0000000E+00  0.0000000E+00  0.0000000E+00  0.0000000E+00  0.0000000E+00  0.0000000E+00  0.0000000E+00  0.0000000E+00  0.0000000E+00  0.0000000E+00  0.0000000E+00  0.0000000E+00  0.0000000E+00  0.0000000E+00  0.0000000E+00  0.0000000E+00  0.0000000E+00  0.0000000E+00  0.0000000E+00  0.0000000E+00  0.0000000E+00  0.0000000E+00  0.0000000E+00  0.0000000E+00  0.0000000E+00  0.0000000E+00  0.0000000E+00  0.0000000E+00  0.0000000E+00  0.0000000E+00  0.0000000E+00  0.0000000E+00  0.0000000E+00  0.0000000E+00  0.0000000E+00  0.0000000E+00  0.0000000E+00  0.0000000E+00  0.0000000E+00  0.0000000E+00  0.0000000E+00  0.0000000E+00  0.0000000E+00  0.0000000E+00  0.0000000E+00  0.0000000E+00  0.0000000E+00  0.0000000E+00  0.0000000E+00  0.0000000E+00  0.0000000E+00  0.0000000E+00  0.0000000E+00  0.0000000E+00  0.0000000E+00  0.0000000E+00  0.0000000E+00  0.0000000E+00  0.0000000E+00  0.0000000E+00  0.0000000E+00  0.0000000E+00  0.0000000E+00  0.0000000E+00  0.0000000E+00  0.0000000E+00  0.0000000E+00  0.0000000E+00  0.0000000E+00  0.0000000E+00  0.0000000E+00  0.0000000E+00  0.0000000E+00  0.0000000E+00  0.0000000E+00  0.0000000E+00  0.0000000E+00
  0.9899995E+00  0.0000000E+00  0.0000000E+00  0.0000000E+00  0.0000000E+00  0.0000000E+00  0.0000000E+00  0.0000000E+00  0.0000000E+00  0.0000000E+00  0.0000000E+00  0.0000000E+00  0.0000000E+00  0.0000000E+00  0.0000000E+00  0.0000000E+00  0.0000000E+00  0.1166068E+00  0.2790504E+00  0.0000000E+00  0.0000000E+00  0.0000000E+00  0.0000000E+00  0.0000000E+00  0.0000000E+00  0.0000000E+00  0.0000000E+00  0.0000000E+00  0.0000000E+00  0.0000000E+00  0.0000000E+00  0.0000000E+00  0.0000000E+00  0.0000000E+00  0.0000000E+00  0.0000000E+00  0.0000000E+00  0.0000000E+00  0.0000000E+00  0.0000000E+00  0.0000000E+00  0.0000000E+00  0.0000000E+00  0.0000000E+00  0.0000000E+00  0.0000000E+00  0.0000000E+00  0.0000000E+00  0.0000000E+00  0.0000000E+00  0.0000000E+00  0.0000000E+00  0.0000000E+00  0.0000000E+00  0.0000000E+00  0.0000000E+00  0.0000000E+00  0.0000000E+00  0.0000000E+00  0.0000000E+00  0.0000000E+00  0.2595579E-03  0.9524337E-02  0.0000000E+00  0.0000000E+00  0.0000000E+00  0.0000000E+00  0.0000000E+00  0.0000000E+00  0.0000000E+00  0.0000000E+00  0.0000000E+00  0.0000000E+00  0.0000000E+00  0.0000000E+00  0.0000000E+00  0.0000000E+00  0.0000000E+00  0.0000000E+00  0.0000000E+00  0.0000000E+00  0.0000000E+00  0.0000000E+00  0.0000000E+00  0.0000000E+00  0.0000000E+00  0.0000000E+00  0.0000000E+00  0.0000000E+00  0.0000000E+00  0.0000000E+00  0.0000000E+00  0.0000000E+00  0.0000000E+00  0.0000000E+00  0.0000000E+00  0.0000000E+00  0.0000000E+00  0.0000000E+00  0.0000000E+00  0.0000000E+00  0.0000000E+00  0.0000000E+00  0.0000000E+00  0.0000000E+00  0.0000000E+00  0.0000000E+00  0.0000000E+00  0.0000000E+00  0.0000000E+00  0.0000000E+00  0.0000000E+00  0.0000000E+00  0.0000000E+00  0.0000000E+00  0.0000000E+00  0.0000000E+00  0.0000000E+00  0.0000000E+00  0.0000000E+00  0.0000000E+00  0.0000000E+00  0.0000000E+00  0.0000000E+00  0.0000000E+00  0.0000000E+00  0.0000000E+00  0.0000000E+00  0.0000000E+00  0.0000000E+00  0.0000000E+00  0.0000000E+00  0.0000000E+00  0.0000000E+00  0.0000000E+00  0.0000000E+00  0.0000000E+00  0.0000000E+00  0.0000000E+00  0.0000000E+00  0.0000000E+00  0.0000000E+00  0.0000000E+00  0.0000000E+00  0.0000000E+00  0.0000000E+00  0.0000000E+00  0.0000000E+00  0.0000000E+00  0.0000000E+00  0.0000000E+00  0.0000000E+00  0.0000000E+00  0.0000000E+00  0.0000000E+00  0.0000000E+00  0.0000000E+00  0.0000000E+00  0.0000000E+00  0.0000000E+00  0.0000000E+00  0.0000000E+00  0.0000000E+00  0.0000000E+00  0.0000000E+00  0.0000000E+00  0.0000000E+00  0.0000000E+00  0.0000000E+00  0.0000000E+00  0.0000000E+00  0.0000000E+00  0.0000000E+00  0.0000000E+00  0.0000000E+00  0.0000000E+00  0.0000000E+00  0.0000000E+00  0.0000000E+00  0.0000000E+00  0.0000000E+00  0.0000000E+00  0.0000000E+00  0.0000000E+00  0.0000000E+00  0.0000000E+00  0.0000000E+00  0.0000000E+00  0.0000000E+00  0.0000000E+00  0.0000000E+00  0.0000000E+00  0.0000000E+00  0.0000000E+00  0.0000000E+00  0.0000000E+00  0.0000000E+00  0.0000000E+00  0.0000000E+00  0.0000000E+00  0.0000000E+00
  0.1020000E+01  0.0000000E+00  0.0000000E+00  0.1650679E-05  0.1942404E-03  0.0000000E+00  0.0000000E+00  0.0000000E+00  0.0000000E+00  0.0000000E+00  0.0000000E+00  0.0000000E+00  0.0000000E+00  0.0000000E+00  0.0000000E+00  0.0000000E+00  0.0000000E+00  0.8781453E-01  0.2376521E+00  0.0000000E+00  0.0000000E+00  0.0000000E+00  0.0000000E+00  0.0000000E+00  0.0000000E+00  0.0000000E+00  0.0000000E+00  0.0000000E+00  0.0000000E+00  0.0000000E+00  0.0000000E+00  0.0000000E+00  0.0000000E+00  0.0000000E+00  0.0000000E+00  0.0000000E+00  0.0000000E+00  0.0000000E+00  0.0000000E+00  0.0000000E+00  0.0000000E+00  0.0000000E+00  0.0000000E+00  0.0000000E+00  0.0000000E+00  0.0000000E+00  0.0000000E+00  0.0000000E+00  0.0000000E+00  0.0000000E+00  0.0000000E+00  0.0000000E+00  0.0000000E+00  0.0000000E+00  0.0000000E+00  0.0000000E+00  0.0000000E+00  0.0000000E+00  0.0000000E+00  0.0000000E+00  0.0000000E+00  0.5084246E-03  0.1242741E-01  0.0000000E+00  0.0000000E+00  0.0000000E+00  0.0000000E+00  0.0000000E+00  0.0000000E+00  0.0000000E+00  0.0000000E+00  0.0000000E+00  0.0000000E+00  0.1732247E-04  0.2038346E-02  0.0000000E+00  0.0000000E+00  0.0000000E+00  0.0000000E+00  0.0000000E+00  0.0000000E+00  0.0000000E+00  0.0000000E+00  0.3465026E-04  0.2883101E-02  0.0000000E+00  0.0000000E+00  0.0000000E+00  0.0000000E+00  0.0000000E+00  0.0000000E+00  0.0000000E+00  0.0000000E+00  0.0000000E+00  0.0000000E+00  0.0000000E+00  0.0000000E+00  0.0000000E+00  0.0000000E+00  0.0000000E+00  0.0000000E+00  0.0000000E+00  0.0000000E+00  0.0000000E+00  0.0000000E+00  0.0000000E+00  0.0000000E+00  0.0000000E+00  0.0000000E+00  0.0000000E+00  0.0000000E+00  0.0000000E+00  0.0000000E+00  0.0000000E+00  0.0000000E+00  0.0000000E+00  0.0000000E+00  0.0000000E+00  0.0000000E+00  0.0000000E+00  0.0000000E+00  0.0000000E+00  0.0000000E+00  0.0000000E+00  0.0000000E+00  0.0000000E+00  0.0000000E+00  0.0000000E+00  0.0000000E+00  0.0000000E+00  0.0000000E+00  0.0000000E+00  0.0000000E+00  0.0000000E+00  0.0000000E+00  0.0000000E+00  0.0000000E+00  0.0000000E+00  0.0000000E+00  0.0000000E+00  0.0000000E+00  0.0000000E+00  0.0000000E+00  0.0000000E+00  0.0000000E+00  0.0000000E+00  0.0000000E+00  0.0000000E+00  0.0000000E+00  0.0000000E+00  0.0000000E+00  0.0000000E+00  0.0000000E+00  0.0000000E+00  0.0000000E+00  0.0000000E+00  0.0000000E+00  0.0000000E+00  0.0000000E+00  0.0000000E+00  0.0000000E+00  0.0000000E+00  0.0000000E+00  0.0000000E+00  0.0000000E+00  0.0000000E+00  0.0000000E+00  0.0000000E+00  0.0000000E+00  0.0000000E+00  0.0000000E+00  0.0000000E+00  0.0000000E+00  0.0000000E+00  0.0000000E+00  0.0000000E+00  0.0000000E+00  0.0000000E+00  0.0000000E+00  0.0000000E+00  0.0000000E+00  0.0000000E+00  0.0000000E+00  0.0000000E+00  0.0000000E+00  0.0000000E+00  0.0000000E+00  0.0000000E+00  0.0000000E+00  0.0000000E+00  0.0000000E+00  0.0000000E+00  0.0000000E+00  0.0000000E+00  0.0000000E+00  0.0000000E+00  0.0000000E+00  0.0000000E+00  0.0000000E+00  0.0000000E+00  0.0000000E+00
  0.1049999E+01  0.0000000E+00  0.0000000E+00  0.1859524E-04  0.6314743E-03  0.0000000E+00  0.0000000E+00  0.0000000E+00  0.0000000E+00  0.0000000E+00  0.0000000E+00  0.0000000E+00  0.0000000E+00  0.0000000E+00  0.0000000E+00  0.0000000E+00  0.0000000E+00  0.6624677E-01  0.2029910E+00  0.0000000E+00  0.0000000E+00  0.0000000E+00  0.0000000E+00  0.0000000E+00  0.0000000E+00  0.0000000E+00  0.0000000E+00  0.0000000E+00  0.0000000E+00  0.0000000E+00  0.0000000E+00  0.0000000E+00  0.0000000E+00  0.0000000E+00  0.0000000E+00  0.0000000E+00  0.0000000E+00  0.0000000E+00  0.0000000E+00  0.0000000E+00  0.0000000E+00  0.0000000E+00  0.0000000E+00  0.0000000E+00  0.0000000E+00  0.0000000E+00  0.0000000E+00  0.0000000E+00  0.0000000E+00  0.0000000E+00  0.0000000E+00  0.0000000E+00  0.0000000E+00  0.0000000E+00  0.0000000E+00  0.0000000E+00  0.0000000E+00  0.0000000E+00  0.0000000E+00  0.1929625E-04  0.2270672E-02  0.1152872E-02  0.1941108E-01  0.0000000E+00  0.0000000E+00  0.0000000E+00  0.0000000E+00  0.0000000E+00  0.0000000E+00  0.0000000E+00  0.0000000E+00  0.0000000E+00  0.0000000E+00  0.4911022E-04  0.3336245E-02  0.0000000E+00  0.0000000E+00  0.0000000E+00  0.0000000E+00  0.0000000E+00  0.0000000E+00  0.0000000E+00  0.0000000E+00  0.6577239E-04  0.3869409E-02  0.0000000E+00  0.0000000E+00  0.0000000E+00  0.0000000E+00  0.3294780E-04  0.3877064E-02  0.0000000E+00  0.0000000E+00  0.0000000E+00  0.0000000E+00  0.0000000E+00  0.0000000E+00  0.0000000E+00  0.0000000E+00  0.0000000E+00  0.0000000E+00  0.0000000E+00  0.0000000E+00  0.0000000E+00  0.0000000E+00  0.0000000E+00  0.0000000E+00  0.0000000E+00  0.0000000E+00  0.0000000E+00  0.0000000E+00  0.0000000E+00  0.0000000E+00  0.0000000E+00  0.0000000E+00  0.0000000E+00  0.0000000E+00  0.0000000E+00  0.0000000E+00  0.0000000E+00  0.0000000E+00  0.0000000E+00  0.0000000E+00  0.0000000E+00  0.0000000E+00  0.0000000E+00  0.0000000E+00  0.0000000E+00  0.0000000E+00  0.0000000E+00  0.0000000E+00  0.0000000E+00  0.0000000E+00  0.0000000E+00  0.0000000E+00  0.0000000E+00  0.0000000E+00  0.0000000E+00  0.0000000E+00  0.0000000E+00  0.0000000E+00  0.0000000E+00  0.0000000E+00  0.0000000E+00  0.0000000E+00  0.0000000E+00  0.0000000E+00  0.0000000E+00  0.0000000E+00  0.0000000E+00  0.0000000E+00  0.0000000E+00  0.0000000E+00  0.0000000E+00  0.0000000E+00  0.0000000E+00  0.0000000E+00  0.0000000E+00  0.0000000E+00  0.0000000E+00  0.0000000E+00  0.0000000E+00  0.0000000E+00  0.0000000E+00  0.0000000E+00  0.0000000E+00  0.0000000E+00  0.0000000E+00  0.0000000E+00  0.0000000E+00  0.0000000E+00  0.0000000E+00  0.0000000E+00  0.0000000E+00  0.0000000E+00  0.0000000E+00  0.0000000E+00  0.0000000E+00  0.0000000E+00  0.0000000E+00  0.0000000E+00  0.0000000E+00  0.0000000E+00  0.0000000E+00  0.0000000E+00  0.0000000E+00  0.0000000E+00  0.0000000E+00  0.0000000E+00  0.0000000E+00  0.0000000E+00  0.0000000E+00  0.0000000E+00  0.0000000E+00  0.0000000E+00  0.0000000E+00  0.0000000E+00  0.0000000E+00  0.0000000E+00  0.0000000E+00  0.0000000E+00
  0.1079999E+01  0.0000000E+00  0.0000000E+00  0.6309534E-04  0.1258404E-02  0.0000000E+00  0.0000000E+00  0.0000000E+00  0.0000000E+00  0.0000000E+00  0.0000000E+00  0.0000000E+00  0.0000000E+00  0.0000000E+00  0.0000000E+00  0.0000000E+00  0.0000000E+00  0.5070589E-01  0.1740188E+00  0.0000000E+00  0.0000000E+00  0.0000000E+00  0.0000000E+00  0.0000000E+00  0.0000000E+00  0.0000000E+00  0.0000000E+00  0.0000000E+00  0.0000000E+00  0.0000000E+00  0.0000000E+00  0.0000000E+00  0.0000000E+00  0.0000000E+00  0.0000000E+00  0.0000000E+00  0.0000000E+00  0.0000000E+00  0.0000000E+00  0.0000000E+00  0.0000000E+00  0.0000000E+00  0.0000000E+00  0.0000000E+00  0.0000000E+00  0.0000000E+00  0.0000000E+00  0.0000000E+00  0.0000000E+00  0.0000000E+00  0.0000000E+00  0.0000000E+00  0.0000000E+00  0.0000000E+00  0.0000000E+00  0.0000000E+00  0.0000000E+00  0.0000000E+00  0.0000000E+00  0.3633154E-04  0.3022923E-02  0.2650535E-02  0.2978269E-01  0.0000000E+00  0.0000000E+00  0.0000000E+00  0.0000000E+00  0.0000000E+00  0.0000000E+00  0.0000000E+00  0.0000000E+00  0.0000000E+00  0.0000000E+00  0.5896058E-03  0.1263074E-01  0.0000000E+00  0.0000000E+00  0.0000000E+00  0.0000000E+00  0.0000000E+00  0.0000000E+00  0.0000000E+00  0.0000000E+00  0.3876928E-03  0.9817975E-02  0.0000000E+00  0.0000000E+00  0.0000000E+00  0.0000000E+00  0.4673122E-04  0.4093384E-02  0.0000000E+00  0.0000000E+00  0.0000000E+00  0.0000000E+00  0.0000000E+00  0.0000000E+00  0.0000000E+00  0.0000000E+00  0.0000000E+00  0.0000000E+00  0.0000000E+00  0.0000000E+00  0.0000000E+00  0.0000000E+00  0.0000000E+00  0.0000000E+00  0.0000000E+00  0.0000000E+00  0.0000000E+00  0.0000000E+00  0.0000000E+00  0.0000000E+00  0.0000000E+00  0.0000000E+00  0.0000000E+00  0.0000000E+00  0.0000000E+00  0.0000000E+00  0.0000000E+00  0.0000000E+00  0.0000000E+00  0.0000000E+00  0.0000000E+00  0.0000000E+00  0.0000000E+00  0.0000000E+00  0.0000000E+00  0.0000000E+00  0.0000000E+00  0.0000000E+00  0.0000000E+00  0.0000000E+00  0.0000000E+00  0.0000000E+00  0.0000000E+00  0.0000000E+00  0.0000000E+00  0.0000000E+00  0.0000000E+00  0.0000000E+00  0.0000000E+00  0.0000000E+00  0.0000000E+00  0.0000000E+00  0.0000000E+00  0.0000000E+00  0.0000000E+00  0.0000000E+00  0.0000000E+00  0.0000000E+00  0.0000000E+00  0.0000000E+00  0.0000000E+00  0.0000000E+00  0.0000000E+00  0.0000000E+00  0.0000000E+00  0.0000000E+00  0.0000000E+00  0.0000000E+00  0.0000000E+00  0.0000000E+00  0.0000000E+00  0.0000000E+00  0.0000000E+00  0.0000000E+00  0.0000000E+00  0.0000000E+00  0.0000000E+00  0.0000000E+00  0.0000000E+00  0.0000000E+00  0.0000000E+00  0.0000000E+00  0.0000000E+00  0.0000000E+00  0.0000000E+00  0.0000000E+00  0.0000000E+00  0.0000000E+00  0.0000000E+00  0.0000000E+00  0.0000000E+00  0.0000000E+00  0.0000000E+00  0.0000000E+00  0.0000000E+00  0.0000000E+00  0.0000000E+00  0.0000000E+00  0.0000000E+00  0.0000000E+00  0.0000000E+00  0.0000000E+00  0.0000000E+00  0.0000000E+00  0.0000000E+00  0.0000000E+00  0.0000000E+00  0.0000000E+00
  0.1109999E+01  0.0000000E+00  0.0000000E+00  0.2901497E-03  0.2619386E-02  0.0000000E+00  0.0000000E+00  0.0000000E+00  0.0000000E+00  0.0000000E+00  0.0000000E+00  0.0000000E+00  0.0000000E+00  0.0000000E+00  0.0000000E+00  0.0000000E+00  0.0000000E+00  0.3029272E-01  0.1317962E+00  0.0000000E+00  0.0000000E+00  0.0000000E+00  0.0000000E+00  0.0000000E+00  0.0000000E+00  0.0000000E+00  0.0000000E+00  0.0000000E+00  0.0000000E+00  0.0000000E+00  0.0000000E+00  0.0000000E+00  0.0000000E+00  0.0000000E+00  0.0000000E+00  0.0000000E+00  0.0000000E+00  0.0000000E+00  0.0000000E+00  0.0000000E+00  0.0000000E+00  0.0000000E+00  0.0000000E+00  0.0000000E+00  0.0000000E+00  0.0000000E+00  0.0000000E+00  0.0000000E+00  0.0000000E+00  0.0000000E+00  0.0000000E+00  0.0000000E+00  0.0000000E+00  0.0000000E+00  0.0000000E+00  0.0000000E+00  0.0000000E+00  0.0000000E+00  0.0000000E+00  0.1029727E-03  0.5711267E-02  0.4368346E-02  0.3638879E-01  0.0000000E+00  0.0000000E+00  0.0000000E+00  0.0000000E+00  0.0000000E+00  0.0000000E+00  0.0000000E+00  0.0000000E+00  0.0000000E+00  0.0000000E+00  0.1219773E-02  0.1817629E-01  0.0000000E+00  0.0000000E+00  0.0000000E+00  0.0000000E+00  0.0000000E+00  0.0000000E+00  0.0000000E+00  0.0000000E+00  0.7791832E-03  0.1434625E-01  0.8852319E-04  0.6013648E-02  0.0000000E+00  0.0000000E+00  0.3383800E-03  0.9630968E-02  0.0000000E+00  0.0000000E+00  0.0000000E+00  0.0000000E+00  0.0000000E+00  0.0000000E+00  0.0000000E+00  0.0000000E+00  0.0000000E+00  0.0000000E+00  0.0000000E+00  0.0000000E+00  0.0000000E+00  0.0000000E+00  0.0000000E+00  0.0000000E+00  0.0000000E+00  0.0000000E+00  0.0000000E+00  0.0000000E+00  0.0000000E+00  0.0000000E+00  0.0000000E+00  0.0000000E+00  0.0000000E+00  0.0000000E+00  0.0000000E+00  0.0000000E+00  0.0000000E+00  0.0000000E+00  0.0000000E+00  0.0000000E+00  0.0000000E+00  0.0000000E+00  0.0000000E+00  0.0000000E+00  0.0000000E+00  0.0000000E+00  0.0000000E+00  0.0000000E+00  0.0000000E+00  0.0000000E+00  0.0000000E+00  0.0000000E+00  0.0000000E+00  0.0000000E+00  0.0000000E+00  0.0000000E+00  0.0000000E+00  0.0000000E+00  0.0000000E+00  0.0000000E+00  0.0000000E+00  0.0000000E+00  0.0000000E+00  0.0000000E+00  0.0000000E+00  0.0000000E+00  0.0000000E+00  0.0000000E+00  0.0000000E+00  0.0000000E+00  0.0000000E+00  0.0000000E+00  0.0000000E+00  0.0000000E+00  0.0000000E+00  0.0000000E+00  0.0000000E+00  0.0000000E+00  0.0000000E+00  0.0000000E+00  0.0000000E+00  0.0000000E+00  0.0000000E+00  0.0000000E+00  0.0000000E+00  0.0000000E+00  0.0000000E+00  0.0000000E+00  0.0000000E+00  0.0000000E+00  0.0000000E+00  0.0000000E+00  0.0000000E+00  0.0000000E+00  0.0000000E+00  0.0000000E+00  0.0000000E+00  0.0000000E+00  0.0000000E+00  0.0000000E+00  0.0000000E+00  0.0000000E+00  0.0000000E+00  0.0000000E+00  0.0000000E+00  0.0000000E+00  0.0000000E+00  0.0000000E+00  0.0000000E+00  0.0000000E+00  0.0000000E+00  0.0000000E+00  0.0000000E+00  0.0000000E+00  0.0000000E+00  0.0000000E+00  0.0000000E+00  0.0000000E+00
  0.1139999E+01  0.0000000E+00  0.0000000E+00  0.7726251E-03  0.4069916E-02  0.0000000E+00  0.0000000E+00  0.0000000E+00  0.0000000E+00  0.0000000E+00  0.0000000E+00  0.0000000E+00  0.0000000E+00  0.0000000E+00  0.0000000E+00  0.0000000E+00  0.0000000E+00  0.1965424E-01  0.1048137E+00  0.0000000E+00  0.0000000E+00  0.0000000E+00  0.0000000E+00  0.0000000E+00  0.0000000E+00  0.0000000E+00  0.0000000E+00  0.3711770E-04  0.4367815E-02  0.0000000E+00  0.0000000E+00  0.0000000E+00  0.0000000E+00  0.0000000E+00  0.0000000E+00  0.0000000E+00  0.0000000E+00  0.0000000E+00  0.0000000E+00  0.0000000E+00  0.0000000E+00  0.1671627E-03  0.1465215E-01  0.0000000E+00  0.0000000E+00  0.0000000E+00  0.0000000E+00  0.1353476E-05  0.1592659E-03  0.0000000E+00  0.0000000E+00  0.0000000E+00  0.0000000E+00  0.0000000E+00  0.0000000E+00  0.0000000E+00  0.0000000E+00  0.0000000E+00  0.0000000E+00  0.4240035E-03  0.1014182E-01  0.6876167E-02  0.4419626E-01  0.0000000E+00  0.0000000E+00  0.0000000E+00  0.0000000E+00  0.0000000E+00  0.0000000E+00  0.0000000E+00  0.0000000E+00  0.0000000E+00  0.0000000E+00  0.3527216E-02  0.2909325E-01  0.0000000E+00  0.0000000E+00  0.0000000E+00  0.0000000E+00  0.0000000E+00  0.0000000E+00  0.0000000E+00  0.0000000E+00  0.2021292E-02  0.2135396E-01  0.5591106E-04  0.6579108E-02  0.0000000E+00  0.0000000E+00  0.1073390E-02  0.1611967E-01  0.0000000E+00  0.0000000E+00  0.0000000E+00  0.0000000E+00  0.0000000E+00  0.0000000E+00  0.0000000E+00  0.0000000E+00  0.0000000E+00  0.0000000E+00  0.0000000E+00  0.0000000E+00  0.0000000E+00  0.0000000E+00  0.0000000E+00  0.0000000E+00  0.0000000E+00  0.0000000E+00  0.0000000E+00  0.0000000E+00  0.0000000E+00  0.0000000E+00  0.0000000E+00  0.0000000E+00  0.0000000E+00  0.0000000E+00  0.0000000E+00  0.0000000E+00  0.0000000E+00  0.0000000E+00  0.0000000E+00  0.0000000E+00  0.0000000E+00  0.0000000E+00  0.0000000E+00  0.0000000E+00  0.0000000E+00  0.0000000E+00  0.0000000E+00  0.0000000E+00  0.0000000E+00  0.0000000E+00  0.0000000E+00  0.0000000E+00  0.0000000E+00  0.0000000E+00  0.0000000E+00  0.0000000E+00  0.0000000E+00  0.0000000E+00  0.0000000E+00  0.0000000E+00  0.0000000E+00  0.0000000E+00  0.0000000E+00  0.0000000E+00  0.0000000E+00  0.0000000E+00  0.0000000E+00  0.0000000E+00  0.0000000E+00  0.0000000E+00  0.0000000E+00  0.0000000E+00  0.0000000E+00  0.0000000E+00  0.0000000E+00  0.0000000E+00  0.0000000E+00  0.0000000E+00  0.0000000E+00  0.0000000E+00  0.0000000E+00  0.0000000E+00  0.0000000E+00  0.0000000E+00  0.0000000E+00  0.0000000E+00  0.0000000E+00  0.0000000E+00  0.0000000E+00  0.0000000E+00  0.0000000E+00  0.0000000E+00  0.0000000E+00  0.0000000E+00  0.0000000E+00  0.0000000E+00  0.0000000E+00  0.0000000E+00  0.0000000E+00  0.0000000E+00  0.0000000E+00  0.0000000E+00  0.0000000E+00  0.0000000E+00  0.0000000E+00  0.0000000E+00  0.0000000E+00  0.0000000E+00  0.0000000E+00  0.0000000E+00  0.0000000E+00  0.0000000E+00  0.0000000E+00  0.0000000E+00  0.0000000E+00  0.0000000E+00  0.0000000E+00  0.0000000E+00
  0.1169999E+01  0.0000000E+00  0.0000000E+00  0.2019439E-02  0.6332407E-02  0.0000000E+00  0.0000000E+00  0.0000000E+00  0.0000000E+00  0.0000000E+00  0.0000000E+00  0.0000000E+00  0.0000000E+00  0.0000000E+00  0.0000000E+00  0.0000000E+00  0.0000000E+00  0.1203591E-01  0.7859432E-01  0.0000000E+00  0.0000000E+00  0.0000000E+00  0.0000000E+00  0.0000000E+00  0.0000000E+00  0.0000000E+00  0.0000000E+00  0.2474693E-03  0.9300896E-02  0.0000000E+00  0.0000000E+00  0.0000000E+00  0.0000000E+00  0.0000000E+00  0.0000000E+00  0.0000000E+00  0.0000000E+00  0.0000000E+00  0.0000000E+00  0.0000000E+00  0.0000000E+00  0.7935063E-03  0.2711131E-01  0.0000000E+00  0.0000000E+00  0.0000000E+00  0.0000000E+00  0.3821128E-05  0.2596236E-03  0.0000000E+00  0.0000000E+00  0.0000000E+00  0.0000000E+00  0.0000000E+00  0.0000000E+00  0.1549268E-04  0.1823072E-02  0.3108292E-04  0.3657583E-02  0.1670355E-02  0.2192783E-01  0.8898037E-02  0.4978798E-01  0.0000000E+00  0.0000000E+00  0.0000000E+00  0.0000000E+00  0.3964847E-04  0.2693492E-02  0.0000000E+00  0.0000000E+00  0.0000000E+00  0.0000000E+00  0.7476305E-02  0.4206973E-01  0.0000000E+00  0.0000000E+00  0.0000000E+00  0.0000000E+00  0.1324015E-04  0.1558025E-02  0.0000000E+00  0.0000000E+00  0.3758417E-02  0.2995875E-01  0.2647451E-03  0.9848461E-02  0.0000000E+00  0.0000000E+00  0.2806342E-02  0.2553544E-01  0.0000000E+00  0.0000000E+00  0.0000000E+00  0.0000000E+00  0.0000000E+00  0.0000000E+00  0.0000000E+00  0.0000000E+00  0.0000000E+00  0.0000000E+00  0.0000000E+00  0.0000000E+00  0.0000000E+00  0.0000000E+00  0.0000000E+00  0.0000000E+00  0.0000000E+00  0.0000000E+00  0.0000000E+00  0.0000000E+00  0.0000000E+00  0.0000000E+00  0.0000000E+00  0.0000000E+00  0.0000000E+00  0.0000000E+00  0.0000000E+00  0.0000000E+00  0.0000000E+00  0.0000000E+00  0.0000000E+00  0.0000000E+00  0.0000000E+00  0.0000000E+00  0.0000000E+00  0.0000000E+00  0.0000000E+00  0.0000000E+00  0.0000000E+00  0.0000000E+00  0.0000000E+00  0.0000000E+00  0.0000000E+00  0.0000000E+00  0.0000000E+00  0.0000000E+00  0.0000000E+00  0.0000000E+00  0.0000000E+00  0.0000000E+00  0.0000000E+00  0.0000000E+00  0.0000000E+00  0.0000000E+00  0.0000000E+00  0.0000000E+00  0.0000000E+00  0.0000000E+00  0.0000000E+00  0.0000000E+00  0.0000000E+00  0.0000000E+00  0.0000000E+00  0.0000000E+00  0.0000000E+00  0.0000000E+00  0.0000000E+00  0.0000000E+00  0.0000000E+00  0.0000000E+00  0.0000000E+00  0.0000000E+00  0.0000000E+00  0.0000000E+00  0.0000000E+00  0.0000000E+00  0.0000000E+00  0.0000000E+00  0.0000000E+00  0.0000000E+00  0.0000000E+00  0.0000000E+00  0.0000000E+00  0.0000000E+00  0.0000000E+00  0.0000000E+00  0.0000000E+00  0.0000000E+00  0.0000000E+00  0.0000000E+00  0.0000000E+00  0.0000000E+00  0.0000000E+00  0.0000000E+00  0.0000000E+00  0.0000000E+00  0.0000000E+00  0.0000000E+00  0.0000000E+00  0.0000000E+00  0.0000000E+00  0.0000000E+00  0.0000000E+00  0.0000000E+00  0.0000000E+00  0.0000000E+00  0.0000000E+00  0.0000000E+00  0.0000000E+00  0.0000000E+00
  0.1199999E+01  0.0000000E+00  0.0000000E+00  0.4523776E-02  0.9220344E-02  0.0000000E+00  0.0000000E+00  0.0000000E+00  0.0000000E+00  0.0000000E+00  0.0000000E+00  0.0000000E+00  0.0000000E+00  0.0000000E+00  0.0000000E+00  0.0000000E+00  0.0000000E+00  0.6795127E-02  0.5782772E-01  0.0000000E+00  0.0000000E+00  0.0000000E+00  0.0000000E+00  0.0000000E+00  0.0000000E+00  0.0000000E+00  0.0000000E+00  0.1156921E-02  0.1899466E-01  0.0000000E+00  0.0000000E+00  0.0000000E+00  0.0000000E+00  0.0000000E+00  0.0000000E+00  0.0000000E+00  0.0000000E+00  0.0000000E+00  0.0000000E+00  0.0000000E+00  0.0000000E+00  0.1308865E-02  0.3453242E-01  0.0000000E+00  0.0000000E+00  0.0000000E+00  0.0000000E+00  0.1185546E-04  0.4412284E-03  0.0000000E+00  0.0000000E+00  0.0000000E+00  0.0000000E+00  0.0000000E+00  0.0000000E+00  0.2934985E-04  0.2442066E-02  0.5849047E-04  0.4866731E-02  0.4295455E-02  0.3346813E-01  0.1101663E-01  0.5279827E-01  0.0000000E+00  0.0000000E+00  0.0000000E+00  0.0000000E+00  0.2505337E-04  0.2084556E-02  0.0000000E+00  0.0000000E+00  0.0000000E+00  0.0000000E+00  0.1557050E-01  0.5999742E-01  0.0000000E+00  0.0000000E+00  0.0000000E+00  0.0000000E+00  0.0000000E+00  0.0000000E+00  0.0000000E+00  0.0000000E+00  0.7318669E-02  0.3968284E-01  0.3527134E-03  0.1108761E-01  0.0000000E+00  0.0000000E+00  0.6870807E-02  0.3930981E-01  0.0000000E+00  0.0000000E+00  0.0000000E+00  0.0000000E+00  0.0000000E+00  0.0000000E+00  0.0000000E+00  0.0000000E+00  0.0000000E+00  0.0000000E+00  0.0000000E+00  0.0000000E+00  0.0000000E+00  0.0000000E+00  0.0000000E+00  0.0000000E+00  0.0000000E+00  0.0000000E+00  0.0000000E+00  0.0000000E+00  0.0000000E+00  0.0000000E+00  0.0000000E+00  0.0000000E+00  0.0000000E+00  0.0000000E+00  0.0000000E+00  0.0000000E+00  0.0000000E+00  0.0000000E+00  0.0000000E+00  0.0000000E+00  0.0000000E+00  0.0000000E+00  0.0000000E+00  0.0000000E+00  0.0000000E+00  0.0000000E+00  0.0000000E+00  0.0000000E+00  0.0000000E+00  0.0000000E+00  0.0000000E+00  0.0000000E+00  0.0000000E+00  0.0000000E+00  0.0000000E+00  0.0000000E+00  0.0000000E+00  0.0000000E+00  0.0000000E+00  0.0000000E+00  0.0000000E+00  0.0000000E+00  0.0000000E+00  0.0000000E+00  0.0000000E+00  0.0000000E+00  0.0000000E+00  0.0000000E+00  0.0000000E+00  0.0000000E+00  0.0000000E+00  0.0000000E+00  0.0000000E+00  0.0000000E+00  0.0000000E+00  0.0000000E+00  0.0000000E+00  0.0000000E+00  0.0000000E+00  0.0000000E+00  0.0000000E+00  0.0000000E+00  0.0000000E+00  0.0000000E+00  0.0000000E+00  0.0000000E+00  0.0000000E+00  0.0000000E+00  0.0000000E+00  0.0000000E+00  0.0000000E+00  0.0000000E+00  0.0000000E+00  0.0000000E+00  0.0000000E+00  0.0000000E+00  0.0000000E+00  0.0000000E+00  0.0000000E+00  0.0000000E+00  0.0000000E+00  0.0000000E+00  0.0000000E+00  0.0000000E+00  0.0000000E+00  0.0000000E+00  0.0000000E+00  0.0000000E+00  0.0000000E+00  0.0000000E+00  0.0000000E+00  0.0000000E+00  0.0000000E+00  0.0000000E+00  0.0000000E+00  0.0000000E+00  0.0000000E+00  0.0000000E+00
  0.1229999E+01  0.0000000E+00  0.0000000E+00  0.8466977E-02  0.1251822E-01  0.0000000E+00  0.0000000E+00  0.0000000E+00  0.0000000E+00  0.0000000E+00  0.0000000E+00  0.0000000E+00  0.0000000E+00  0.0000000E+00  0.0000000E+00  0.0000000E+00  0.0000000E+00  0.4593365E-02  0.4889868E-01  0.0000000E+00  0.0000000E+00  0.0000000E+00  0.0000000E+00  0.0000000E+00  0.0000000E+00  0.0000000E+00  0.0000000E+00  0.2521694E-02  0.2696701E-01  0.0000000E+00  0.0000000E+00  0.0000000E+00  0.0000000E+00  0.0000000E+00  0.0000000E+00  0.0000000E+00  0.0000000E+00  0.0000000E+00  0.0000000E+00  0.0000000E+00  0.0000000E+00  0.3782158E-02  0.5360119E-01  0.0000000E+00  0.0000000E+00  0.0000000E+00  0.0000000E+00  0.3411342E-04  0.7323216E-03  0.0000000E+00  0.0000000E+00  0.0000000E+00  0.0000000E+00  0.0000000E+00  0.0000000E+00  0.2656994E-03  0.7168298E-02  0.1952354E-03  0.9847698E-02  0.1085060E-01  0.5103538E-01  0.1599857E-01  0.6333386E-01  0.0000000E+00  0.0000000E+00  0.0000000E+00  0.0000000E+00  0.6019898E-04  0.3167577E-02  0.0000000E+00  0.0000000E+00  0.0000000E+00  0.0000000E+00  0.3232772E-01  0.8260124E-01  0.0000000E+00  0.0000000E+00  0.0000000E+00  0.0000000E+00  0.4788496E-04  0.2817083E-02  0.7166853E-04  0.6295542E-02  0.1581620E-01  0.5821014E-01  0.1245515E-02  0.2286057E-01  0.0000000E+00  0.0000000E+00  0.1519618E-01  0.5655267E-01  0.0000000E+00  0.0000000E+00  0.0000000E+00  0.0000000E+00  0.0000000E+00  0.0000000E+00  0.0000000E+00  0.0000000E+00  0.0000000E+00  0.0000000E+00  0.0000000E+00  0.0000000E+00  0.0000000E+00  0.0000000E+00  0.0000000E+00  0.0000000E+00  0.0000000E+00  0.0000000E+00  0.0000000E+00  0.0000000E+00  0.0000000E+00  0.0000000E+00  0.0000000E+00  0.0000000E+00  0.0000000E+00  0.0000000E+00  0.0000000E+00  0.0000000E+00  0.0000000E+00  0.0000000E+00  0.0000000E+00  0.0000000E+00  0.0000000E+00  0.0000000E+00  0.0000000E+00  0.0000000E+00  0.0000000E+00  0.0000000E+00  0.0000000E+00  0.0000000E+00  0.0000000E+00  0.0000000E+00  0.0000000E+00  0.0000000E+00  0.0000000E+00  0.0000000E+00  0.0000000E+00  0.0000000E+00  0.0000000E+00  0.0000000E+00  0.0000000E+00  0.0000000E+00  0.0000000E+00  0.0000000E+00  0.0000000E+00  0.0000000E+00  0.0000000E+00  0.0000000E+00  0.0000000E+00  0.0000000E+00  0.0000000E+00  0.0000000E+00  0.0000000E+00  0.0000000E+00  0.0000000E+00  0.0000000E+00  0.0000000E+00  0.0000000E+00  0.0000000E+00  0.0000000E+00  0.0000000E+00  0.0000000E+00  0.0000000E+00  0.0000000E+00  0.0000000E+00  0.0000000E+00  0.0000000E+00  0.0000000E+00  0.0000000E+00  0.0000000E+00  0.0000000E+00  0.0000000E+00  0.0000000E+00  0.0000000E+00  0.0000000E+00  0.0000000E+00  0.0000000E+00  0.0000000E+00  0.0000000E+00  0.0000000E+00  0.0000000E+00  0.0000000E+00  0.0000000E+00  0.0000000E+00  0.0000000E+00  0.0000000E+00  0.0000000E+00  0.0000000E+00  0.0000000E+00  0.0000000E+00  0.0000000E+00  0.0000000E+00  0.0000000E+00  0.0000000E+00  0.0000000E+00  0.0000000E+00  0.0000000E+00  0.0000000E+00  0.0000000E+00  0.0000000E+00
  0.1259999E+01  0.0000000E+00  0.0000000E+00  0.1459682E-01  0.1590930E-01  0.0000000E+00  0.0000000E+00  0.0000000E+00  0.0000000E+00  0.0000000E+00  0.0000000E+00  0.0000000E+00  0.0000000E+00  0.0000000E+00  0.0000000E+00  0.0000000E+00  0.0000000E+00  0.2481158E-02  0.3529006E-01  0.0000000E+00  0.0000000E+00  0.0000000E+00  0.0000000E+00  0.0000000E+00  0.0000000E+00  0.0000000E+00  0.0000000E+00  0.5826267E-02  0.3947621E-01  0.0000000E+00  0.0000000E+00  0.0000000E+00  0.0000000E+00  0.0000000E+00  0.0000000E+00  0.0000000E+00  0.0000000E+00  0.0000000E+00  0.0000000E+00  0.0000000E+00  0.0000000E+00  0.8080230E-02  0.7834888E-01  0.0000000E+00  0.0000000E+00  0.0000000E+00  0.0000000E+00  0.1167060E-03  0.1424879E-02  0.0000000E+00  0.0000000E+00  0.0000000E+00  0.0000000E+00  0.0000000E+00  0.0000000E+00  0.3734771E-03  0.9664880E-02  0.2135330E-03  0.8881625E-02  0.1999465E-01  0.6839982E-01  0.1987745E-01  0.6780479E-01  0.0000000E+00  0.0000000E+00  0.0000000E+00  0.0000000E+00  0.1369715E-03  0.5023311E-02  0.0000000E+00  0.0000000E+00  0.0000000E+00  0.0000000E+00  0.5929901E-01  0.1094621E+00  0.0000000E+00  0.0000000E+00  0.0000000E+00  0.0000000E+00  0.1252581E-03  0.4828830E-02  0.9120495E-04  0.7588574E-02  0.2900190E-01  0.7587134E-01  0.1529829E-02  0.2472296E-01  0.0000000E+00  0.0000000E+00  0.3027299E-01  0.7779249E-01  0.0000000E+00  0.0000000E+00  0.0000000E+00  0.0000000E+00  0.0000000E+00  0.0000000E+00  0.0000000E+00  0.0000000E+00  0.0000000E+00  0.0000000E+00  0.0000000E+00  0.0000000E+00  0.0000000E+00  0.0000000E+00  0.0000000E+00  0.0000000E+00  0.0000000E+00  0.0000000E+00  0.0000000E+00  0.0000000E+00  0.0000000E+00  0.0000000E+00  0.0000000E+00  0.0000000E+00  0.0000000E+00  0.0000000E+00  0.0000000E+00  0.0000000E+00  0.0000000E+00  0.0000000E+00  0.0000000E+00  0.0000000E+00  0.0000000E+00  0.0000000E+00  0.0000000E+00  0.0000000E+00  0.0000000E+00  0.0000000E+00  0.0000000E+00  0.0000000E+00  0.0000000E+00  0.0000000E+00  0.0000000E+00  0.0000000E+00  0.0000000E+00  0.0000000E+00  0.0000000E+00  0.0000000E+00  0.0000000E+00  0.0000000E+00  0.0000000E+00  0.0000000E+00  0.0000000E+00  0.0000000E+00  0.0000000E+00  0.0000000E+00  0.0000000E+00  0.0000000E+00  0.0000000E+00  0.0000000E+00  0.0000000E+00  0.0000000E+00  0.0000000E+00  0.0000000E+00  0.0000000E+00  0.0000000E+00  0.0000000E+00  0.0000000E+00  0.0000000E+00  0.0000000E+00  0.0000000E+00  0.0000000E+00  0.0000000E+00  0.0000000E+00  0.0000000E+00  0.0000000E+00  0.0000000E+00  0.0000000E+00  0.0000000E+00  0.0000000E+00  0.0000000E+00  0.0000000E+00  0.0000000E+00  0.0000000E+00  0.0000000E+00  0.0000000E+00  0.0000000E+00  0.0000000E+00  0.0000000E+00  0.0000000E+00  0.0000000E+00  0.0000000E+00  0.0000000E+00  0.0000000E+00  0.0000000E+00  0.0000000E+00  0.0000000E+00  0.0000000E+00  0.0000000E+00  0.0000000E+00  0.0000000E+00  0.0000000E+00  0.0000000E+00  0.0000000E+00  0.0000000E+00  0.0000000E+00  0.0000000E+00  0.0000000E+00  0.0000000E+00  0.0000000E+00
  0.1289999E+01  0.0000000E+00  0.0000000E+00  0.2440202E-01  0.2018007E-01  0.0000000E+00  0.0000000E+00  0.0000000E+00  0.0000000E+00  0.0000000E+00  0.0000000E+00  0.0000000E+00  0.0000000E+00  0.0000000E+00  0.0000000E+00  0.0000000E+00  0.0000000E+00  0.1755316E-02  0.2787295E-01  0.0000000E+00  0.0000000E+00  0.0000000E+00  0.0000000E+00  0.0000000E+00  0.0000000E+00  0.0000000E+00  0.0000000E+00  0.1142102E-01  0.5448429E-01  0.0000000E+00  0.0000000E+00  0.0000000E+00  0.0000000E+00  0.0000000E+00  0.0000000E+00  0.0000000E+00  0.0000000E+00  0.0000000E+00  0.0000000E+00  0.0000000E+00  0.0000000E+00  0.1293446E-01  0.9731809E-01  0.0000000E+00  0.0000000E+00  0.0000000E+00  0.0000000E+00  0.2736756E-03  0.2113955E-02  0.0000000E+00  0.0000000E+00  0.0000000E+00  0.0000000E+00  0.0000000E+00  0.0000000E+00  0.5855178E-03  0.1139444E-01  0.7635602E-03  0.1744619E-01  0.3554990E-01  0.8908591E-01  0.2531588E-01  0.7410035E-01  0.0000000E+00  0.0000000E+00  0.0000000E+00  0.0000000E+00  0.1631299E-03  0.5271531E-02  0.0000000E+00  0.0000000E+00  0.0000000E+00  0.0000000E+00  0.1041434E+00  0.1408422E+00  0.0000000E+00  0.0000000E+00  0.0000000E+00  0.0000000E+00  0.2394987E-03  0.6271380E-02  0.6535519E-03  0.1536877E-01  0.5140232E-01  0.9963909E-01  0.3267675E-02  0.3556338E-01  0.0000000E+00  0.0000000E+00  0.5634306E-01  0.1036752E+00  0.0000000E+00  0.0000000E+00  0.0000000E+00  0.0000000E+00  0.0000000E+00  0.0000000E+00  0.0000000E+00  0.0000000E+00  0.0000000E+00  0.0000000E+00  0.0000000E+00  0.0000000E+00  0.0000000E+00  0.0000000E+00  0.0000000E+00  0.0000000E+00  0.0000000E+00  0.0000000E+00  0.0000000E+00  0.0000000E+00  0.0000000E+00  0.0000000E+00  0.0000000E+00  0.0000000E+00  0.0000000E+00  0.0000000E+00  0.0000000E+00  0.0000000E+00  0.0000000E+00  0.0000000E+00  0.0000000E+00  0.0000000E+00  0.0000000E+00  0.0000000E+00  0.0000000E+00  0.0000000E+00  0.0000000E+00  0.0000000E+00  0.0000000E+00  0.0000000E+00  0.0000000E+00  0.0000000E+00  0.0000000E+00  0.0000000E+00  0.0000000E+00  0.0000000E+00  0.0000000E+00  0.0000000E+00  0.0000000E+00  0.0000000E+00  0.0000000E+00  0.0000000E+00  0.0000000E+00  0.0000000E+00  0.0000000E+00  0.0000000E+00  0.0000000E+00  0.0000000E+00  0.0000000E+00  0.0000000E+00  0.0000000E+00  0.0000000E+00  0.0000000E+00  0.0000000E+00  0.0000000E+00  0.0000000E+00  0.0000000E+00  0.0000000E+00  0.0000000E+00  0.0000000E+00  0.0000000E+00  0.0000000E+00  0.0000000E+00  0.0000000E+00  0.0000000E+00  0.0000000E+00  0.0000000E+00  0.0000000E+00  0.0000000E+00  0.0000000E+00  0.0000000E+00  0.0000000E+00  0.0000000E+00  0.0000000E+00  0.0000000E+00  0.0000000E+00  0.0000000E+00  0.0000000E+00  0.0000000E+00  0.0000000E+00  0.0000000E+00  0.0000000E+00  0.0000000E+00  0.0000000E+00  0.0000000E+00  0.0000000E+00  0.0000000E+00  0.0000000E+00  0.0000000E+00  0.0000000E+00  0.0000000E+00  0.0000000E+00  0.0000000E+00  0.0000000E+00  0.0000000E+00  0.0000000E+00  0.0000000E+00  0.0000000E+00  0.0000000E+00  0.0000000E+00
  0.1319999E+01  0.0000000E+00  0.0000000E+00  0.3697076E-01  0.2406335E-01  0.0000000E+00  0.0000000E+00  0.0000000E+00  0.0000000E+00  0.0000000E+00  0.0000000E+00  0.0000000E+00  0.0000000E+00  0.0000000E+00  0.0000000E+00  0.0000000E+00  0.0000000E+00  0.9724876E-03  0.2062398E-01  0.0000000E+00  0.0000000E+00  0.0000000E+00  0.0000000E+00  0.0000000E+00  0.0000000E+00  0.0000000E+00  0.0000000E+00  0.2026399E-01  0.6995580E-01  0.0000000E+00  0.0000000E+00  0.0000000E+00  0.0000000E+00  0.0000000E+00  0.0000000E+00  0.0000000E+00  0.0000000E+00  0.0000000E+00  0.0000000E+00  0.0000000E+00  0.0000000E+00  0.2250118E-01  0.1278165E+00  0.0000000E+00  0.0000000E+00  0.0000000E+00  0.0000000E+00  0.7113587E-03  0.3381172E-02  0.0000000E+00  0.0000000E+00  0.0000000E+00  0.0000000E+00  0.0000000E+00  0.0000000E+00  0.1228327E-02  0.1718892E-01  0.1797374E-02  0.2705947E-01  0.6086401E-01  0.1139622E+00  0.2869860E-01  0.7782325E-01  0.0000000E+00  0.0000000E+00  0.0000000E+00  0.0000000E+00  0.2906188E-03  0.7324727E-02  0.0000000E+00  0.0000000E+00  0.2775924E-04  0.1633084E-02  0.1675895E+00  0.1767216E+00  0.0000000E+00  0.0000000E+00  0.0000000E+00  0.0000000E+00  0.4682993E-03  0.9236799E-02  0.1995799E-02  0.2782420E-01  0.8568612E-01  0.1254317E+00  0.5612454E-02  0.4619843E-01  0.0000000E+00  0.0000000E+00  0.9728049E-01  0.1336525E+00  0.0000000E+00  0.0000000E+00  0.0000000E+00  0.0000000E+00  0.0000000E+00  0.0000000E+00  0.0000000E+00  0.0000000E+00  0.0000000E+00  0.0000000E+00  0.0000000E+00  0.0000000E+00  0.0000000E+00  0.0000000E+00  0.0000000E+00  0.0000000E+00  0.0000000E+00  0.0000000E+00  0.0000000E+00  0.0000000E+00  0.0000000E+00  0.0000000E+00  0.0000000E+00  0.0000000E+00  0.0000000E+00  0.0000000E+00  0.0000000E+00  0.0000000E+00  0.0000000E+00  0.0000000E+00  0.0000000E+00  0.0000000E+00  0.0000000E+00  0.0000000E+00  0.0000000E+00  0.0000000E+00  0.0000000E+00  0.0000000E+00  0.0000000E+00  0.0000000E+00  0.0000000E+00  0.0000000E+00  0.0000000E+00  0.0000000E+00  0.0000000E+00  0.0000000E+00  0.0000000E+00  0.0000000E+00  0.0000000E+00  0.0000000E+00  0.0000000E+00  0.0000000E+00  0.0000000E+00  0.0000000E+00  0.0000000E+00  0.0000000E+00  0.0000000E+00  0.0000000E+00  0.0000000E+00  0.0000000E+00  0.0000000E+00  0.0000000E+00  0.0000000E+00  0.0000000E+00  0.0000000E+00  0.0000000E+00  0.0000000E+00  0.0000000E+00  0.0000000E+00  0.0000000E+00  0.0000000E+00  0.0000000E+00  0.0000000E+00  0.0000000E+00  0.0000000E+00  0.0000000E+00  0.0000000E+00  0.0000000E+00  0.0000000E+00  0.0000000E+00  0.0000000E+00  0.0000000E+00  0.0000000E+00  0.0000000E+00  0.0000000E+00  0.0000000E+00  0.0000000E+00  0.0000000E+00  0.0000000E+00  0.0000000E+00  0.0000000E+00  0.0000000E+00  0.0000000E+00  0.0000000E+00  0.0000000E+00  0.0000000E+00  0.0000000E+00  0.0000000E+00  0.0000000E+00  0.0000000E+00  0.0000000E+00  0.0000000E+00  0.0000000E+00  0.0000000E+00  0.0000000E+00  0.0000000E+00  0.0000000E+00  0.0000000E+00  0.0000000E+00  0.0000000E+00
  0.1349999E+01  0.0000000E+00  0.0000000E+00  0.5392598E-01  0.2850249E-01  0.0000000E+00  0.0000000E+00  0.0000000E+00  0.0000000E+00  0.0000000E+00  0.0000000E+00  0.0000000E+00  0.0000000E+00  0.0000000E+00  0.0000000E+00  0.0000000E+00  0.0000000E+00  0.1278239E-02  0.2200479E-01  0.0000000E+00  0.0000000E+00  0.0000000E+00  0.0000000E+00  0.0000000E+00  0.0000000E+00  0.0000000E+00  0.0000000E+00  0.3619437E-01  0.9158619E-01  0.0000000E+00  0.0000000E+00  0.0000000E+00  0.0000000E+00  0.0000000E+00  0.0000000E+00  0.0000000E+00  0.0000000E+00  0.0000000E+00  0.0000000E+00  0.0000000E+00  0.0000000E+00  0.3044842E-01  0.1480357E+00  0.0000000E+00  0.0000000E+00  0.0000000E+00  0.0000000E+00  0.1550244E-02  0.4848613E-02  0.0000000E+00  0.0000000E+00  0.0000000E+00  0.0000000E+00  0.0000000E+00  0.0000000E+00  0.2078542E-02  0.2128927E-01  0.3881028E-02  0.3991209E-01  0.9903760E-01  0.1436519E+00  0.3584649E-01  0.8473825E-01  0.0000000E+00  0.0000000E+00  0.0000000E+00  0.0000000E+00  0.6265655E-03  0.1011731E-01  0.0000000E+00  0.0000000E+00  0.6656869E-05  0.7833362E-03  0.2601551E+00  0.2148231E+00  0.0000000E+00  0.0000000E+00  0.0000000E+00  0.0000000E+00  0.6760019E-03  0.1070228E-01  0.3378978E-02  0.3356294E-01  0.1392015E+00  0.1559225E+00  0.8965218E-02  0.5663851E-01  0.0000000E+00  0.0000000E+00  0.1603201E+00  0.1665457E+00  0.0000000E+00  0.0000000E+00  0.0000000E+00  0.0000000E+00  0.0000000E+00  0.0000000E+00  0.0000000E+00  0.0000000E+00  0.0000000E+00  0.0000000E+00  0.0000000E+00  0.0000000E+00  0.0000000E+00  0.0000000E+00  0.0000000E+00  0.0000000E+00  0.0000000E+00  0.0000000E+00  0.0000000E+00  0.0000000E+00  0.0000000E+00  0.0000000E+00  0.0000000E+00  0.0000000E+00  0.0000000E+00  0.0000000E+00  0.0000000E+00  0.0000000E+00  0.0000000E+00  0.0000000E+00  0.0000000E+00  0.0000000E+00  0.0000000E+00  0.0000000E+00  0.0000000E+00  0.0000000E+00  0.0000000E+00  0.0000000E+00  0.0000000E+00  0.0000000E+00  0.0000000E+00  0.0000000E+00  0.0000000E+00  0.0000000E+00  0.0000000E+00  0.0000000E+00  0.0000000E+00  0.0000000E+00  0.0000000E+00  0.0000000E+00  0.0000000E+00  0.0000000E+00  0.0000000E+00  0.0000000E+00  0.0000000E+00  0.0000000E+00  0.0000000E+00  0.0000000E+00  0.0000000E+00  0.0000000E+00  0.0000000E+00  0.0000000E+00  0.0000000E+00  0.0000000E+00  0.0000000E+00  0.0000000E+00  0.0000000E+00  0.0000000E+00  0.0000000E+00  0.0000000E+00  0.0000000E+00  0.0000000E+00  0.0000000E+00  0.0000000E+00  0.0000000E+00  0.0000000E+00  0.0000000E+00  0.0000000E+00  0.0000000E+00  0.0000000E+00  0.0000000E+00  0.0000000E+00  0.0000000E+00  0.0000000E+00  0.0000000E+00  0.0000000E+00  0.0000000E+00  0.0000000E+00  0.0000000E+00  0.0000000E+00  0.0000000E+00  0.0000000E+00  0.0000000E+00  0.0000000E+00  0.0000000E+00  0.0000000E+00  0.0000000E+00  0.0000000E+00  0.0000000E+00  0.0000000E+00  0.0000000E+00  0.0000000E+00  0.0000000E+00  0.0000000E+00  0.0000000E+00  0.0000000E+00  0.0000000E+00  0.0000000E+00  0.0000000E+00  0.0000000E+00
  0.1379999E+01  0.0000000E+00  0.0000000E+00  0.7540803E-01  0.3342611E-01  0.0000000E+00  0.0000000E+00  0.0000000E+00  0.0000000E+00  0.0000000E+00  0.0000000E+00  0.0000000E+00  0.0000000E+00  0.0000000E+00  0.0000000E+00  0.0000000E+00  0.0000000E+00  0.2135069E-02  0.2906365E-01  0.0000000E+00  0.0000000E+00  0.0000000E+00  0.0000000E+00  0.0000000E+00  0.0000000E+00  0.0000000E+00  0.0000000E+00  0.6538814E-01  0.1209000E+00  0.0000000E+00  0.0000000E+00  0.0000000E+00  0.0000000E+00  0.0000000E+00  0.0000000E+00  0.0000000E+00  0.0000000E+00  0.0000000E+00  0.0000000E+00  0.0000000E+00  0.0000000E+00  0.5251867E-01  0.1832494E+00  0.0000000E+00  0.0000000E+00  0.0000000E+00  0.0000000E+00  0.2782336E-02  0.6286887E-02  0.0000000E+00  0.0000000E+00  0.0000000E+00  0.0000000E+00  0.0000000E+00  0.0000000E+00  0.3080220E-02  0.2432238E-01  0.7363472E-02  0.5473987E-01  0.1559754E+00  0.1752078E+00  0.4227548E-01  0.8990192E-01  0.0000000E+00  0.0000000E+00  0.0000000E+00  0.0000000E+00  0.1293435E-02  0.1561318E-01  0.0000000E+00  0.0000000E+00  0.2534100E-04  0.1490820E-02  0.3807142E+00  0.2565215E+00  0.0000000E+00  0.0000000E+00  0.0000000E+00  0.0000000E+00  0.1227037E-02  0.1414871E-01  0.6276591E-02  0.4685709E-01  0.2178953E+00  0.1923971E+00  0.1445605E-01  0.6856592E-01  0.0000000E+00  0.0000000E+00  0.2480151E+00  0.2015122E+00  0.0000000E+00  0.0000000E+00  0.0000000E+00  0.0000000E+00  0.0000000E+00  0.0000000E+00  0.0000000E+00  0.0000000E+00  0.0000000E+00  0.0000000E+00  0.0000000E+00  0.0000000E+00  0.0000000E+00  0.0000000E+00  0.0000000E+00  0.0000000E+00  0.0000000E+00  0.0000000E+00  0.0000000E+00  0.0000000E+00  0.0000000E+00  0.0000000E+00  0.0000000E+00  0.0000000E+00  0.0000000E+00  0.0000000E+00  0.0000000E+00  0.0000000E+00  0.0000000E+00  0.0000000E+00  0.0000000E+00  0.0000000E+00  0.0000000E+00  0.0000000E+00  0.0000000E+00  0.0000000E+00  0.0000000E+00  0.0000000E+00  0.0000000E+00  0.0000000E+00  0.0000000E+00  0.0000000E+00  0.0000000E+00  0.0000000E+00  0.0000000E+00  0.0000000E+00  0.0000000E+00  0.0000000E+00  0.0000000E+00  0.0000000E+00  0.0000000E+00  0.0000000E+00  0.0000000E+00  0.0000000E+00  0.0000000E+00  0.0000000E+00  0.0000000E+00  0.0000000E+00  0.0000000E+00  0.0000000E+00  0.0000000E+00  0.0000000E+00  0.0000000E+00  0.0000000E+00  0.0000000E+00  0.0000000E+00  0.0000000E+00  0.0000000E+00  0.0000000E+00  0.0000000E+00  0.0000000E+00  0.0000000E+00  0.0000000E+00  0.0000000E+00  0.0000000E+00  0.0000000E+00  0.0000000E+00  0.0000000E+00  0.0000000E+00  0.0000000E+00  0.0000000E+00  0.0000000E+00  0.0000000E+00  0.0000000E+00  0.0000000E+00  0.0000000E+00  0.0000000E+00  0.0000000E+00  0.0000000E+00  0.0000000E+00  0.0000000E+00  0.0000000E+00  0.0000000E+00  0.0000000E+00  0.0000000E+00  0.0000000E+00  0.0000000E+00  0.0000000E+00  0.0000000E+00  0.0000000E+00  0.0000000E+00  0.0000000E+00  0.0000000E+00  0.0000000E+00  0.0000000E+00  0.0000000E+00  0.0000000E+00  0.0000000E+00  0.0000000E+00  0.0000000E+00
  0.1409999E+01  0.0000000E+00  0.0000000E+00  0.1019640E+00  0.3774369E-01  0.0000000E+00  0.0000000E+00  0.0000000E+00  0.0000000E+00  0.0000000E+00  0.0000000E+00  0.0000000E+00  0.0000000E+00  0.0000000E+00  0.0000000E+00  0.0000000E+00  0.0000000E+00  0.4240851E-02  0.4076601E-01  0.0000000E+00  0.0000000E+00  0.0000000E+00  0.0000000E+00  0.0000000E+00  0.0000000E+00  0.0000000E+00  0.0000000E+00  0.1211840E+00  0.1589332E+00  0.0000000E+00  0.0000000E+00  0.0000000E+00  0.0000000E+00  0.0000000E+00  0.0000000E+00  0.0000000E+00  0.0000000E+00  0.0000000E+00  0.0000000E+00  0.0000000E+00  0.0000000E+00  0.7453294E-01  0.2194109E+00  0.0000000E+00  0.0000000E+00  0.0000000E+00  0.0000000E+00  0.5064161E-02  0.8502447E-02  0.0000000E+00  0.0000000E+00  0.0000000E+00  0.0000000E+00  0.0000000E+00  0.0000000E+00  0.5058638E-02  0.3065939E-01  0.1351476E-01  0.7055204E-01  0.2417657E+00  0.2137820E+00  0.5114689E-01  0.9773216E-01  0.0000000E+00  0.0000000E+00  0.0000000E+00  0.0000000E+00  0.1549223E-02  0.1576211E-01  0.0000000E+00  0.0000000E+00  0.1337028E-03  0.3782189E-02  0.5357599E+00  0.2883806E+00  0.0000000E+00  0.0000000E+00  0.0000000E+00  0.0000000E+00  0.2022470E-02  0.1775898E-01  0.1162413E-01  0.6066304E-01  0.3230986E+00  0.2259409E+00  0.2434675E-01  0.9045092E-01  0.0000000E+00  0.0000000E+00  0.3691168E+00  0.2425444E+00  0.0000000E+00  0.0000000E+00  0.0000000E+00  0.0000000E+00  0.0000000E+00  0.0000000E+00  0.0000000E+00  0.0000000E+00  0.0000000E+00  0.0000000E+00  0.0000000E+00  0.0000000E+00  0.0000000E+00  0.0000000E+00  0.0000000E+00  0.0000000E+00  0.0000000E+00  0.0000000E+00  0.0000000E+00  0.0000000E+00  0.0000000E+00  0.0000000E+00  0.0000000E+00  0.0000000E+00  0.0000000E+00  0.0000000E+00  0.0000000E+00  0.0000000E+00  0.0000000E+00  0.0000000E+00  0.0000000E+00  0.0000000E+00  0.0000000E+00  0.0000000E+00  0.0000000E+00  0.0000000E+00  0.0000000E+00  0.0000000E+00  0.0000000E+00  0.0000000E+00  0.0000000E+00  0.0000000E+00  0.0000000E+00  0.0000000E+00  0.0000000E+00  0.0000000E+00  0.0000000E+00  0.0000000E+00  0.0000000E+00  0.0000000E+00  0.0000000E+00  0.0000000E+00  0.0000000E+00  0.0000000E+00  0.0000000E+00  0.0000000E+00  0.0000000E+00  0.0000000E+00  0.0000000E+00  0.0000000E+00  0.0000000E+00  0.0000000E+00  0.0000000E+00  0.0000000E+00  0.0000000E+00  0.0000000E+00  0.0000000E+00  0.0000000E+00  0.0000000E+00  0.0000000E+00  0.0000000E+00  0.0000000E+00  0.0000000E+00  0.0000000E+00  0.0000000E+00  0.0000000E+00  0.0000000E+00  0.0000000E+00  0.0000000E+00  0.0000000E+00  0.0000000E+00  0.0000000E+00  0.0000000E+00  0.0000000E+00  0.0000000E+00  0.0000000E+00  0.0000000E+00  0.0000000E+00  0.0000000E+00  0.0000000E+00  0.0000000E+00  0.0000000E+00  0.0000000E+00  0.0000000E+00  0.0000000E+00  0.0000000E+00  0.0000000E+00  0.0000000E+00  0.0000000E+00  0.0000000E+00  0.0000000E+00  0.0000000E+00  0.0000000E+00  0.0000000E+00  0.0000000E+00  0.0000000E+00  0.0000000E+00  0.0000000E+00  0.0000000E+00  0.0000000E+00
  0.1439999E+01  0.0000000E+00  0.0000000E+00  0.1350112E+00  0.4265737E-01  0.0000000E+00  0.0000000E+00  0.0000000E+00  0.0000000E+00  0.0000000E+00  0.0000000E+00  0.0000000E+00  0.0000000E+00  0.0000000E+00  0.0000000E+00  0.0000000E+00  0.0000000E+00  0.7581392E-02  0.5253266E-01  0.0000000E+00  0.0000000E+00  0.0000000E+00  0.0000000E+00  0.0000000E+00  0.0000000E+00  0.0000000E+00  0.0000000E+00  0.2019497E+00  0.2036771E+00  0.0000000E+00  0.0000000E+00  0.0000000E+00  0.0000000E+00  0.0000000E+00  0.0000000E+00  0.0000000E+00  0.0000000E+00  0.0000000E+00  0.0000000E+00  0.0000000E+00  0.0000000E+00  0.1042740E+00  0.2503022E+00  0.0000000E+00  0.0000000E+00  0.0000000E+00  0.0000000E+00  0.8044514E-02  0.1030243E-01  0.0000000E+00  0.0000000E+00  0.0000000E+00  0.0000000E+00  0.0000000E+00  0.0000000E+00  0.8088837E-02  0.3843515E-01  0.2519056E-01  0.9351247E-01  0.3482478E+00  0.2500767E+00  0.6369226E-01  0.1065264E+00  0.0000000E+00  0.0000000E+00  0.0000000E+00  0.0000000E+00  0.2656172E-02  0.1992016E-01  0.0000000E+00  0.0000000E+00  0.2156422E-03  0.4595379E-02  0.7292931E+00  0.3300721E+00  0.0000000E+00  0.0000000E+00  0.0000000E+00  0.0000000E+00  0.4043788E-02  0.2478381E-01  0.2014782E-01  0.7870748E-01  0.4536820E+00  0.2661281E+00  0.3778415E-01  0.1085650E+00  0.0000000E+00  0.0000000E+00  0.5128450E+00  0.2784019E+00  0.0000000E+00  0.0000000E+00  0.0000000E+00  0.0000000E+00  0.0000000E+00  0.0000000E+00  0.0000000E+00  0.0000000E+00  0.0000000E+00  0.0000000E+00  0.0000000E+00  0.0000000E+00  0.0000000E+00  0.0000000E+00  0.0000000E+00  0.0000000E+00  0.0000000E+00  0.0000000E+00  0.0000000E+00  0.0000000E+00  0.0000000E+00  0.0000000E+00  0.0000000E+00  0.0000000E+00  0.0000000E+00  0.0000000E+00  0.0000000E+00  0.0000000E+00  0.0000000E+00  0.0000000E+00  0.0000000E+00  0.0000000E+00  0.0000000E+00  0.0000000E+00  0.0000000E+00  0.0000000E+00  0.0000000E+00  0.0000000E+00  0.0000000E+00  0.0000000E+00  0.0000000E+00  0.0000000E+00  0.0000000E+00  0.0000000E+00  0.0000000E+00  0.0000000E+00  0.0000000E+00  0.0000000E+00  0.0000000E+00  0.0000000E+00  0.0000000E+00  0.0000000E+00  0.0000000E+00  0.0000000E+00  0.0000000E+00  0.0000000E+00  0.0000000E+00  0.0000000E+00  0.0000000E+00  0.0000000E+00  0.0000000E+00  0.0000000E+00  0.0000000E+00  0.0000000E+00  0.0000000E+00  0.0000000E+00  0.0000000E+00  0.0000000E+00  0.0000000E+00  0.0000000E+00  0.0000000E+00  0.0000000E+00  0.0000000E+00  0.0000000E+00  0.0000000E+00  0.0000000E+00  0.0000000E+00  0.0000000E+00  0.0000000E+00  0.0000000E+00  0.0000000E+00  0.0000000E+00  0.0000000E+00  0.0000000E+00  0.0000000E+00  0.0000000E+00  0.0000000E+00  0.0000000E+00  0.0000000E+00  0.0000000E+00  0.0000000E+00  0.0000000E+00  0.0000000E+00  0.0000000E+00  0.0000000E+00  0.0000000E+00  0.0000000E+00  0.0000000E+00  0.0000000E+00  0.0000000E+00  0.0000000E+00  0.0000000E+00  0.0000000E+00  0.0000000E+00  0.0000000E+00  0.0000000E+00  0.0000000E+00  0.0000000E+00  0.0000000E+00  0.0000000E+00
  0.1469999E+01  0.0000000E+00  0.0000000E+00  0.1750502E+00  0.4753626E-01  0.0000000E+00  0.0000000E+00  0.0000000E+00  0.0000000E+00  0.0000000E+00  0.0000000E+00  0.0000000E+00  0.0000000E+00  0.0000000E+00  0.0000000E+00  0.0000000E+00  0.0000000E+00  0.1115632E-01  0.6102928E-01  0.0000000E+00  0.0000000E+00  0.0000000E+00  0.0000000E+00  0.1677592E-04  0.1974014E-02  0.0000000E+00  0.0000000E+00  0.3193064E+00  0.2478747E+00  0.0000000E+00  0.0000000E+00  0.0000000E+00  0.0000000E+00  0.0000000E+00  0.0000000E+00  0.0000000E+00  0.0000000E+00  0.0000000E+00  0.0000000E+00  0.0000000E+00  0.0000000E+00  0.1236624E+00  0.2663269E+00  0.0000000E+00  0.0000000E+00  0.0000000E+00  0.0000000E+00  0.1248681E-01  0.1263741E-01  0.0000000E+00  0.0000000E+00  0.0000000E+00  0.0000000E+00  0.0000000E+00  0.0000000E+00  0.1091854E-01  0.4330799E-01  0.4243780E-01  0.1206275E+00  0.4862275E+00  0.2864615E+00  0.7826216E-01  0.1155341E+00  0.0000000E+00  0.0000000E+00  0.0000000E+00  0.0000000E+00  0.3622132E-02  0.2323475E-01  0.0000000E+00  0.0000000E+00  0.4807797E-03  0.6882993E-02  0.9343761E+00  0.3630453E+00  0.0000000E+00  0.0000000E+00  0.0000000E+00  0.0000000E+00  0.5715992E-02  0.2922698E-01  0.3685357E-01  0.1052827E+00  0.6147937E+00  0.2988588E+00  0.5413858E-01  0.1268592E+00  0.0000000E+00  0.0000000E+00  0.6977002E+00  0.3175518E+00  0.0000000E+00  0.0000000E+00  0.0000000E+00  0.0000000E+00  0.0000000E+00  0.0000000E+00  0.0000000E+00  0.0000000E+00  0.0000000E+00  0.0000000E+00  0.0000000E+00  0.0000000E+00  0.0000000E+00  0.0000000E+00  0.0000000E+00  0.0000000E+00  0.0000000E+00  0.0000000E+00  0.0000000E+00  0.0000000E+00  0.0000000E+00  0.0000000E+00  0.0000000E+00  0.0000000E+00  0.0000000E+00  0.0000000E+00  0.0000000E+00  0.0000000E+00  0.0000000E+00  0.0000000E+00  0.0000000E+00  0.0000000E+00  0.0000000E+00  0.0000000E+00  0.0000000E+00  0.0000000E+00  0.0000000E+00  0.0000000E+00  0.0000000E+00  0.0000000E+00  0.0000000E+00  0.0000000E+00  0.0000000E+00  0.0000000E+00  0.0000000E+00  0.0000000E+00  0.0000000E+00  0.0000000E+00  0.0000000E+00  0.0000000E+00  0.0000000E+00  0.0000000E+00  0.0000000E+00  0.0000000E+00  0.0000000E+00  0.0000000E+00  0.0000000E+00  0.0000000E+00  0.0000000E+00  0.0000000E+00  0.0000000E+00  0.0000000E+00  0.0000000E+00  0.0000000E+00  0.0000000E+00  0.0000000E+00  0.0000000E+00  0.0000000E+00  0.0000000E+00  0.0000000E+00  0.0000000E+00  0.0000000E+00  0.0000000E+00  0.0000000E+00  0.0000000E+00  0.0000000E+00  0.0000000E+00  0.0000000E+00  0.0000000E+00  0.0000000E+00  0.0000000E+00  0.0000000E+00  0.0000000E+00  0.0000000E+00  0.0000000E+00  0.0000000E+00  0.0000000E+00  0.0000000E+00  0.0000000E+00  0.0000000E+00  0.0000000E+00  0.0000000E+00  0.0000000E+00  0.0000000E+00  0.0000000E+00  0.0000000E+00  0.0000000E+00  0.0000000E+00  0.0000000E+00  0.0000000E+00  0.0000000E+00  0.0000000E+00  0.0000000E+00  0.0000000E+00  0.0000000E+00  0.0000000E+00  0.0000000E+00  0.0000000E+00  0.0000000E+00  0.0000000E+00
  0.1499999E+01  0.0000000E+00  0.0000000E+00  0.2216069E+00  0.5290502E-01  0.0000000E+00  0.0000000E+00  0.0000000E+00  0.0000000E+00  0.0000000E+00  0.0000000E+00  0.0000000E+00  0.0000000E+00  0.0000000E+00  0.0000000E+00  0.0000000E+00  0.0000000E+00  0.1479850E-01  0.6976629E-01  0.0000000E+00  0.0000000E+00  0.0000000E+00  0.0000000E+00  0.4832567E-04  0.3282971E-02  0.0000000E+00  0.0000000E+00  0.4671172E+00  0.2922564E+00  0.0000000E+00  0.0000000E+00  0.0000000E+00  0.0000000E+00  0.0000000E+00  0.0000000E+00  0.0000000E+00  0.0000000E+00  0.0000000E+00  0.0000000E+00  0.0000000E+00  0.0000000E+00  0.1462019E+00  0.2826677E+00  0.0000000E+00  0.0000000E+00  0.0000000E+00  0.0000000E+00  0.1793982E-01  0.1478321E-01  0.0000000E+00  0.0000000E+00  0.7546100E-04  0.4439408E-02  0.0000000E+00  0.0000000E+00  0.1517359E-01  0.5003405E-01  0.7065925E-01  0.1520957E+00  0.6451276E+00  0.3247662E+00  0.9629861E-01  0.1256941E+00  0.0000000E+00  0.0000000E+00  0.0000000E+00  0.0000000E+00  0.4943725E-02  0.2647285E-01  0.0000000E+00  0.0000000E+00  0.9713712E-03  0.9836147E-02  0.1155193E+01  0.4004164E+00  0.0000000E+00  0.0000000E+00  0.0000000E+00  0.0000000E+00  0.8711467E-02  0.3534331E-01  0.5701714E-01  0.1283836E+00  0.7964135E+00  0.3318581E+00  0.7838956E-01  0.1479214E+00  0.0000000E+00  0.0000000E+00  0.8889298E+00  0.3526193E+00  0.0000000E+00  0.0000000E+00  0.0000000E+00  0.0000000E+00  0.0000000E+00  0.0000000E+00  0.0000000E+00  0.0000000E+00  0.0000000E+00  0.0000000E+00  0.0000000E+00  0.0000000E+00  0.0000000E+00  0.0000000E+00  0.0000000E+00  0.0000000E+00  0.0000000E+00  0.0000000E+00  0.0000000E+00  0.0000000E+00  0.0000000E+00  0.0000000E+00  0.0000000E+00  0.0000000E+00  0.0000000E+00  0.0000000E+00  0.0000000E+00  0.0000000E+00  0.0000000E+00  0.0000000E+00  0.0000000E+00  0.0000000E+00  0.0000000E+00  0.0000000E+00  0.0000000E+00  0.0000000E+00  0.0000000E+00  0.0000000E+00  0.0000000E+00  0.0000000E+00  0.0000000E+00  0.0000000E+00  0.0000000E+00  0.0000000E+00  0.0000000E+00  0.0000000E+00  0.0000000E+00  0.0000000E+00  0.0000000E+00  0.0000000E+00  0.0000000E+00  0.0000000E+00  0.0000000E+00  0.0000000E+00  0.0000000E+00  0.0000000E+00  0.0000000E+00  0.0000000E+00  0.0000000E+00  0.0000000E+00  0.0000000E+00  0.0000000E+00  0.0000000E+00  0.0000000E+00  0.0000000E+00  0.0000000E+00  0.0000000E+00  0.0000000E+00  0.0000000E+00  0.0000000E+00  0.0000000E+00  0.0000000E+00  0.0000000E+00  0.0000000E+00  0.0000000E+00  0.0000000E+00  0.0000000E+00  0.0000000E+00  0.0000000E+00  0.0000000E+00  0.0000000E+00  0.0000000E+00  0.0000000E+00  0.0000000E+00  0.0000000E+00  0.0000000E+00  0.0000000E+00  0.0000000E+00  0.0000000E+00  0.0000000E+00  0.0000000E+00  0.0000000E+00  0.0000000E+00  0.0000000E+00  0.0000000E+00  0.0000000E+00  0.0000000E+00  0.0000000E+00  0.0000000E+00  0.0000000E+00  0.0000000E+00  0.0000000E+00  0.0000000E+00  0.0000000E+00  0.0000000E+00  0.0000000E+00  0.0000000E+00  0.0000000E+00  0.0000000E+00  0.0000000E+00
  0.1529999E+01  0.0000000E+00  0.0000000E+00  0.2780773E+00  0.5700175E-01  0.0000000E+00  0.0000000E+00  0.0000000E+00  0.0000000E+00  0.0000000E+00  0.0000000E+00  0.0000000E+00  0.0000000E+00  0.0000000E+00  0.0000000E+00  0.0000000E+00  0.0000000E+00  0.2261437E-01  0.8475941E-01  0.0000000E+00  0.0000000E+00  0.0000000E+00  0.0000000E+00  0.3093428E-03  0.9273932E-02  0.0000000E+00  0.0000000E+00  0.6394070E+00  0.3337134E+00  0.0000000E+00  0.0000000E+00  0.0000000E+00  0.0000000E+00  0.0000000E+00  0.0000000E+00  0.0000000E+00  0.0000000E+00  0.0000000E+00  0.0000000E+00  0.0000000E+00  0.0000000E+00  0.1807434E+00  0.3051733E+00  0.0000000E+00  0.0000000E+00  0.0000000E+00  0.0000000E+00  0.2470308E-01  0.1712158E-01  0.0000000E+00  0.0000000E+00  0.2169362E-03  0.8509938E-02  0.0000000E+00  0.0000000E+00  0.2147229E-01  0.5859825E-01  0.1045580E+00  0.1813245E+00  0.8192458E+00  0.3601283E+00  0.1115112E+00  0.1321154E+00  0.0000000E+00  0.0000000E+00  0.0000000E+00  0.0000000E+00  0.7049595E-02  0.3051588E-01  0.0000000E+00  0.0000000E+00  0.1868159E-02  0.1320374E-01  0.1372004E+01  0.4267903E+00  0.0000000E+00  0.0000000E+00  0.0000000E+00  0.0000000E+00  0.1307006E-01  0.4293828E-01  0.8599037E-01  0.1526265E+00  0.9823648E+00  0.3612759E+00  0.1124389E+00  0.1753318E+00  0.0000000E+00  0.0000000E+00  0.1099069E+01  0.3821889E+00  0.0000000E+00  0.0000000E+00  0.0000000E+00  0.0000000E+00  0.0000000E+00  0.0000000E+00  0.0000000E+00  0.0000000E+00  0.0000000E+00  0.0000000E+00  0.0000000E+00  0.0000000E+00  0.0000000E+00  0.0000000E+00  0.0000000E+00  0.0000000E+00  0.0000000E+00  0.0000000E+00  0.0000000E+00  0.0000000E+00  0.0000000E+00  0.0000000E+00  0.0000000E+00  0.0000000E+00  0.0000000E+00  0.0000000E+00  0.0000000E+00  0.0000000E+00  0.0000000E+00  0.0000000E+00  0.0000000E+00  0.0000000E+00  0.0000000E+00  0.0000000E+00  0.0000000E+00  0.0000000E+00  0.0000000E+00  0.0000000E+00  0.0000000E+00  0.0000000E+00  0.0000000E+00  0.0000000E+00  0.0000000E+00  0.0000000E+00  0.0000000E+00  0.0000000E+00  0.0000000E+00  0.0000000E+00  0.0000000E+00  0.0000000E+00  0.0000000E+00  0.0000000E+00  0.0000000E+00  0.0000000E+00  0.0000000E+00  0.0000000E+00  0.0000000E+00  0.0000000E+00  0.0000000E+00  0.0000000E+00  0.0000000E+00  0.0000000E+00  0.0000000E+00  0.0000000E+00  0.0000000E+00  0.0000000E+00  0.0000000E+00  0.0000000E+00  0.0000000E+00  0.0000000E+00  0.0000000E+00  0.0000000E+00  0.0000000E+00  0.0000000E+00  0.0000000E+00  0.0000000E+00  0.0000000E+00  0.0000000E+00  0.0000000E+00  0.0000000E+00  0.0000000E+00  0.0000000E+00  0.0000000E+00  0.0000000E+00  0.0000000E+00  0.0000000E+00  0.0000000E+00  0.0000000E+00  0.0000000E+00  0.0000000E+00  0.0000000E+00  0.0000000E+00  0.0000000E+00  0.0000000E+00  0.0000000E+00  0.0000000E+00  0.0000000E+00  0.0000000E+00  0.0000000E+00  0.0000000E+00  0.0000000E+00  0.0000000E+00  0.0000000E+00  0.0000000E+00  0.0000000E+00  0.0000000E+00  0.0000000E+00  0.0000000E+00  0.0000000E+00  0.0000000E+00
  0.1559999E+01  0.0000000E+00  0.0000000E+00  0.3401698E+00  0.6234982E-01  0.0000000E+00  0.0000000E+00  0.0000000E+00  0.0000000E+00  0.0000000E+00  0.0000000E+00  0.0000000E+00  0.0000000E+00  0.0000000E+00  0.0000000E+00  0.0000000E+00  0.0000000E+00  0.3049996E-01  0.9513917E-01  0.0000000E+00  0.0000000E+00  0.0000000E+00  0.0000000E+00  0.2825095E-03  0.8386507E-02  0.0000000E+00  0.0000000E+00  0.8328172E+00  0.3738720E+00  0.0000000E+00  0.0000000E+00  0.0000000E+00  0.0000000E+00  0.0000000E+00  0.0000000E+00  0.0000000E+00  0.0000000E+00  0.0000000E+00  0.0000000E+00  0.0000000E+00  0.0000000E+00  0.2065378E+00  0.3255362E+00  0.0000000E+00  0.0000000E+00  0.0000000E+00  0.0000000E+00  0.3368386E-01  0.1967470E-01  0.0000000E+00  0.0000000E+00  0.2781807E-03  0.9598839E-02  0.0000000E+00  0.0000000E+00  0.2880550E-01  0.6584344E-01  0.1523562E+00  0.2122857E+00  0.1009799E+01  0.3881112E+00  0.1364955E+00  0.1440085E+00  0.0000000E+00  0.0000000E+00  0.0000000E+00  0.0000000E+00  0.9954207E-02  0.3591293E-01  0.0000000E+00  0.0000000E+00  0.3051921E-02  0.1647228E-01  0.1566324E+01  0.4437470E+00  0.0000000E+00  0.0000000E+00  0.0000000E+00  0.0000000E+00  0.1812233E-01  0.4867338E-01  0.1326492E+00  0.1868863E+00  0.1192415E+01  0.3935072E+00  0.1528862E+00  0.2000392E+00  0.0000000E+00  0.0000000E+00  0.1312482E+01  0.4089691E+00  0.0000000E+00  0.0000000E+00  0.0000000E+00  0.0000000E+00  0.0000000E+00  0.0000000E+00  0.0000000E+00  0.0000000E+00  0.0000000E+00  0.0000000E+00  0.0000000E+00  0.0000000E+00  0.0000000E+00  0.0000000E+00  0.0000000E+00  0.0000000E+00  0.0000000E+00  0.0000000E+00  0.0000000E+00  0.0000000E+00  0.0000000E+00  0.0000000E+00  0.0000000E+00  0.0000000E+00  0.0000000E+00  0.0000000E+00  0.0000000E+00  0.0000000E+00  0.0000000E+00  0.0000000E+00  0.0000000E+00  0.0000000E+00  0.0000000E+00  0.0000000E+00  0.0000000E+00  0.0000000E+00  0.0000000E+00  0.0000000E+00  0.0000000E+00  0.0000000E+00  0.0000000E+00  0.0000000E+00  0.0000000E+00  0.0000000E+00  0.0000000E+00  0.0000000E+00  0.0000000E+00  0.0000000E+00  0.0000000E+00  0.0000000E+00  0.0000000E+00  0.0000000E+00  0.0000000E+00  0.0000000E+00  0.0000000E+00  0.0000000E+00  0.0000000E+00  0.0000000E+00  0.0000000E+00  0.0000000E+00  0.0000000E+00  0.0000000E+00  0.0000000E+00  0.0000000E+00  0.0000000E+00  0.0000000E+00  0.0000000E+00  0.0000000E+00  0.0000000E+00  0.0000000E+00  0.0000000E+00  0.0000000E+00  0.0000000E+00  0.0000000E+00  0.0000000E+00  0.0000000E+00  0.0000000E+00  0.0000000E+00  0.0000000E+00  0.0000000E+00  0.0000000E+00  0.0000000E+00  0.0000000E+00  0.0000000E+00  0.0000000E+00  0.0000000E+00  0.0000000E+00  0.0000000E+00  0.0000000E+00  0.0000000E+00  0.0000000E+00  0.0000000E+00  0.0000000E+00  0.0000000E+00  0.0000000E+00  0.0000000E+00  0.0000000E+00  0.0000000E+00  0.0000000E+00  0.0000000E+00  0.0000000E+00  0.0000000E+00  0.0000000E+00  0.0000000E+00  0.0000000E+00  0.0000000E+00  0.0000000E+00  0.0000000E+00  0.0000000E+00  0.0000000E+00
  0.1589999E+01  0.0000000E+00  0.0000000E+00  0.4108305E+00  0.6640671E-01  0.0000000E+00  0.0000000E+00  0.0000000E+00  0.0000000E+00  0.0000000E+00  0.0000000E+00  0.0000000E+00  0.0000000E+00  0.0000000E+00  0.0000000E+00  0.0000000E+00  0.0000000E+00  0.3845494E-01  0.1053570E+00  0.0000000E+00  0.0000000E+00  0.0000000E+00  0.0000000E+00  0.9029324E-03  0.1476978E-01  0.0000000E+00  0.0000000E+00  0.1008775E+01  0.4022701E+00  0.0000000E+00  0.0000000E+00  0.0000000E+00  0.0000000E+00  0.0000000E+00  0.0000000E+00  0.0000000E+00  0.0000000E+00  0.0000000E+00  0.0000000E+00  0.0000000E+00  0.0000000E+00  0.2389731E+00  0.3386563E+00  0.0000000E+00  0.0000000E+00  0.0000000E+00  0.0000000E+00  0.4453854E-01  0.2215175E-01  0.0000000E+00  0.0000000E+00  0.1844613E-03  0.6542347E-02  0.0000000E+00  0.0000000E+00  0.3873595E-01  0.7623515E-01  0.2148901E+00  0.2501364E+00  0.1186084E+01  0.4143865E+00  0.1580397E+00  0.1518596E+00  0.0000000E+00  0.0000000E+00  0.0000000E+00  0.0000000E+00  0.1358102E-01  0.4136452E-01  0.0000000E+00  0.0000000E+00  0.4767691E-02  0.1971784E-01  0.1722822E+01  0.4551432E+00  0.0000000E+00  0.0000000E+00  0.0000000E+00  0.0000000E+00  0.2544009E-01  0.5718105E-01  0.1824459E+00  0.2141835E+00  0.1364320E+01  0.4082661E+00  0.1975902E+00  0.2228756E+00  0.0000000E+00  0.0000000E+00  0.1499172E+01  0.4288624E+00  0.0000000E+00  0.0000000E+00  0.0000000E+00  0.0000000E+00  0.0000000E+00  0.0000000E+00  0.0000000E+00  0.0000000E+00  0.0000000E+00  0.0000000E+00  0.0000000E+00  0.0000000E+00  0.0000000E+00  0.0000000E+00  0.0000000E+00  0.0000000E+00  0.0000000E+00  0.0000000E+00  0.0000000E+00  0.0000000E+00  0.0000000E+00  0.0000000E+00  0.0000000E+00  0.0000000E+00  0.0000000E+00  0.0000000E+00  0.0000000E+00  0.0000000E+00  0.0000000E+00  0.0000000E+00  0.0000000E+00  0.0000000E+00  0.0000000E+00  0.0000000E+00  0.0000000E+00  0.0000000E+00  0.0000000E+00  0.0000000E+00  0.0000000E+00  0.0000000E+00  0.0000000E+00  0.0000000E+00  0.0000000E+00  0.0000000E+00  0.0000000E+00  0.0000000E+00  0.0000000E+00  0.0000000E+00  0.0000000E+00  0.0000000E+00  0.0000000E+00  0.0000000E+00  0.0000000E+00  0.0000000E+00  0.0000000E+00  0.0000000E+00  0.0000000E+00  0.0000000E+00  0.0000000E+00  0.0000000E+00  0.0000000E+00  0.0000000E+00  0.0000000E+00  0.0000000E+00  0.0000000E+00  0.0000000E+00  0.0000000E+00  0.0000000E+00  0.0000000E+00  0.0000000E+00  0.0000000E+00  0.0000000E+00  0.0000000E+00  0.0000000E+00  0.0000000E+00  0.0000000E+00  0.0000000E+00  0.0000000E+00  0.0000000E+00  0.0000000E+00  0.0000000E+00  0.0000000E+00  0.0000000E+00  0.0000000E+00  0.0000000E+00  0.0000000E+00  0.0000000E+00  0.0000000E+00  0.0000000E+00  0.0000000E+00  0.0000000E+00  0.0000000E+00  0.0000000E+00  0.0000000E+00  0.0000000E+00  0.0000000E+00  0.0000000E+00  0.0000000E+00  0.0000000E+00  0.0000000E+00  0.0000000E+00  0.0000000E+00  0.0000000E+00  0.0000000E+00  0.0000000E+00  0.0000000E+00  0.0000000E+00  0.0000000E+00  0.0000000E+00  0.0000000E+00
  0.1619999E+01  0.0000000E+00  0.0000000E+00  0.4871956E+00  0.7124770E-01  0.0000000E+00  0.0000000E+00  0.0000000E+00  0.0000000E+00  0.0000000E+00  0.0000000E+00  0.0000000E+00  0.0000000E+00  0.0000000E+00  0.0000000E+00  0.0000000E+00  0.0000000E+00  0.4885528E-01  0.1152837E+00  0.0000000E+00  0.0000000E+00  0.0000000E+00  0.0000000E+00  0.1890595E-02  0.2051279E-01  0.0000000E+00  0.0000000E+00  0.1166543E+01  0.4190065E+00  0.0000000E+00  0.0000000E+00  0.0000000E+00  0.0000000E+00  0.0000000E+00  0.0000000E+00  0.0000000E+00  0.0000000E+00  0.0000000E+00  0.0000000E+00  0.0000000E+00  0.0000000E+00  0.2643395E+00  0.3515273E+00  0.0000000E+00  0.0000000E+00  0.0000000E+00  0.0000000E+00  0.5752489E-01  0.2462136E-01  0.0000000E+00  0.0000000E+00  0.8073918E-03  0.1564714E-01  0.6431102E-04  0.4632587E-02  0.5009846E-01  0.8437966E-01  0.2812630E+00  0.2804546E+00  0.1349662E+01  0.4256611E+00  0.1835380E+00  0.1634632E+00  0.0000000E+00  0.0000000E+00  0.0000000E+00  0.0000000E+00  0.1738122E-01  0.4618306E-01  0.0000000E+00  0.0000000E+00  0.9259252E-02  0.2735160E-01  0.1842008E+01  0.4630719E+00  0.0000000E+00  0.0000000E+00  0.0000000E+00  0.0000000E+00  0.3458104E-01  0.6529483E-01  0.2483928E+00  0.2443426E+00  0.1516780E+01  0.4261342E+00  0.2580152E+00  0.2485218E+00  0.0000000E+00  0.0000000E+00  0.1657803E+01  0.4383169E+00  0.0000000E+00  0.0000000E+00  0.0000000E+00  0.0000000E+00  0.0000000E+00  0.0000000E+00  0.0000000E+00  0.0000000E+00  0.0000000E+00  0.0000000E+00  0.0000000E+00  0.0000000E+00  0.0000000E+00  0.0000000E+00  0.0000000E+00  0.0000000E+00  0.0000000E+00  0.0000000E+00  0.0000000E+00  0.0000000E+00  0.0000000E+00  0.0000000E+00  0.0000000E+00  0.0000000E+00  0.0000000E+00  0.0000000E+00  0.0000000E+00  0.0000000E+00  0.0000000E+00  0.0000000E+00  0.0000000E+00  0.0000000E+00  0.0000000E+00  0.0000000E+00  0.0000000E+00  0.0000000E+00  0.0000000E+00  0.0000000E+00  0.0000000E+00  0.0000000E+00  0.0000000E+00  0.0000000E+00  0.0000000E+00  0.0000000E+00  0.0000000E+00  0.0000000E+00  0.0000000E+00  0.0000000E+00  0.0000000E+00  0.0000000E+00  0.0000000E+00  0.0000000E+00  0.0000000E+00  0.0000000E+00  0.0000000E+00  0.0000000E+00  0.0000000E+00  0.0000000E+00  0.0000000E+00  0.0000000E+00  0.0000000E+00  0.0000000E+00  0.0000000E+00  0.0000000E+00  0.0000000E+00  0.0000000E+00  0.0000000E+00  0.0000000E+00  0.0000000E+00  0.0000000E+00  0.0000000E+00  0.0000000E+00  0.0000000E+00  0.0000000E+00  0.0000000E+00  0.0000000E+00  0.0000000E+00  0.0000000E+00  0.0000000E+00  0.0000000E+00  0.0000000E+00  0.0000000E+00  0.0000000E+00  0.0000000E+00  0.0000000E+00  0.0000000E+00  0.0000000E+00  0.0000000E+00  0.0000000E+00  0.0000000E+00  0.0000000E+00  0.0000000E+00  0.0000000E+00  0.0000000E+00  0.0000000E+00  0.0000000E+00  0.0000000E+00  0.0000000E+00  0.0000000E+00  0.0000000E+00  0.0000000E+00  0.0000000E+00  0.0000000E+00  0.0000000E+00  0.0000000E+00  0.0000000E+00  0.0000000E+00  0.0000000E+00  0.0000000E+00  0.0000000E+00
  0.1649999E+01  0.0000000E+00  0.0000000E+00  0.5665569E+00  0.7617605E-01  0.0000000E+00  0.0000000E+00  0.0000000E+00  0.0000000E+00  0.0000000E+00  0.0000000E+00  0.0000000E+00  0.0000000E+00  0.0000000E+00  0.0000000E+00  0.0000000E+00  0.0000000E+00  0.6323154E-01  0.1313338E+00  0.0000000E+00  0.0000000E+00  0.0000000E+00  0.0000000E+00  0.4045818E-02  0.3050073E-01  0.0000000E+00  0.0000000E+00  0.1295373E+01  0.4408671E+00  0.0000000E+00  0.0000000E+00  0.0000000E+00  0.0000000E+00  0.0000000E+00  0.0000000E+00  0.0000000E+00  0.0000000E+00  0.0000000E+00  0.0000000E+00  0.0000000E+00  0.0000000E+00  0.2955373E+00  0.3641891E+00  0.0000000E+00  0.0000000E+00  0.0000000E+00  0.0000000E+00  0.7325081E-01  0.2733404E-01  0.0000000E+00  0.0000000E+00  0.1120048E-02  0.1771665E-01  0.1091304E-03  0.5498610E-02  0.6072877E-01  0.9070373E-01  0.3554556E+00  0.3106156E+00  0.1490289E+01  0.4418197E+00  0.2138571E+00  0.1722069E+00  0.0000000E+00  0.0000000E+00  0.0000000E+00  0.0000000E+00  0.2370236E-01  0.5227373E-01  0.0000000E+00  0.0000000E+00  0.1342913E-01  0.3199248E-01  0.1899038E+01  0.4633083E+00  0.1333105E-04  0.1568710E-02  0.1327181E-04  0.1561700E-02  0.4798931E-01  0.7511524E-01  0.3248380E+00  0.2719515E+00  0.1634831E+01  0.4294000E+00  0.3207325E+00  0.2741471E+00  0.0000000E+00  0.0000000E+00  0.1779766E+01  0.4456287E+00  0.0000000E+00  0.0000000E+00  0.0000000E+00  0.0000000E+00  0.0000000E+00  0.0000000E+00  0.0000000E+00  0.0000000E+00  0.0000000E+00  0.0000000E+00  0.0000000E+00  0.0000000E+00  0.0000000E+00  0.0000000E+00  0.0000000E+00  0.0000000E+00  0.0000000E+00  0.0000000E+00  0.0000000E+00  0.0000000E+00  0.0000000E+00  0.0000000E+00  0.0000000E+00  0.0000000E+00  0.0000000E+00  0.0000000E+00  0.0000000E+00  0.0000000E+00  0.0000000E+00  0.0000000E+00  0.0000000E+00  0.0000000E+00  0.0000000E+00  0.0000000E+00  0.0000000E+00  0.0000000E+00  0.0000000E+00  0.0000000E+00  0.0000000E+00  0.0000000E+00  0.0000000E+00  0.0000000E+00  0.0000000E+00  0.0000000E+00  0.0000000E+00  0.0000000E+00  0.0000000E+00  0.0000000E+00  0.0000000E+00  0.0000000E+00  0.0000000E+00  0.0000000E+00  0.0000000E+00  0.0000000E+00  0.0000000E+00  0.0000000E+00  0.0000000E+00  0.0000000E+00  0.0000000E+00  0.0000000E+00  0.0000000E+00  0.0000000E+00  0.0000000E+00  0.0000000E+00  0.0000000E+00  0.0000000E+00  0.0000000E+00  0.0000000E+00  0.0000000E+00  0.0000000E+00  0.0000000E+00  0.0000000E+00  0.0000000E+00  0.0000000E+00  0.0000000E+00  0.0000000E+00  0.0000000E+00  0.0000000E+00  0.0000000E+00  0.0000000E+00  0.0000000E+00  0.0000000E+00  0.0000000E+00  0.0000000E+00  0.0000000E+00  0.0000000E+00  0.0000000E+00  0.0000000E+00  0.0000000E+00  0.0000000E+00  0.0000000E+00  0.0000000E+00  0.0000000E+00  0.0000000E+00  0.0000000E+00  0.0000000E+00  0.0000000E+00  0.0000000E+00  0.0000000E+00  0.0000000E+00  0.0000000E+00  0.0000000E+00  0.0000000E+00  0.0000000E+00  0.0000000E+00  0.0000000E+00  0.0000000E+00  0.0000000E+00  0.0000000E+00  0.0000000E+00
  0.1679999E+01  0.0000000E+00  0.0000000E+00  0.6457621E+00  0.7829742E-01  0.0000000E+00  0.0000000E+00  0.0000000E+00  0.0000000E+00  0.0000000E+00  0.0000000E+00  0.0000000E+00  0.0000000E+00  0.0000000E+00  0.0000000E+00  0.0000000E+00  0.0000000E+00  0.8004966E-01  0.1446097E+00  0.0000000E+00  0.0000000E+00  0.0000000E+00  0.0000000E+00  0.7651874E-02  0.4171934E-01  0.0000000E+00  0.0000000E+00  0.1367964E+01  0.4388912E+00  0.0000000E+00  0.0000000E+00  0.0000000E+00  0.0000000E+00  0.0000000E+00  0.0000000E+00  0.0000000E+00  0.0000000E+00  0.0000000E+00  0.0000000E+00  0.0000000E+00  0.0000000E+00  0.3269197E+00  0.3838466E+00  0.0000000E+00  0.0000000E+00  0.0000000E+00  0.0000000E+00  0.9217765E-01  0.3008048E-01  0.0000000E+00  0.0000000E+00  0.2160689E-02  0.2410673E-01  0.1201175E-03  0.4996118E-02  0.7816994E-01  0.1011721E+00  0.4419939E+00  0.3358997E+00  0.1585286E+01  0.4536105E+00  0.2469659E+00  0.1802557E+00  0.0000000E+00  0.0000000E+00  0.0000000E+00  0.0000000E+00  0.3045289E-01  0.5801319E-01  0.0000000E+00  0.0000000E+00  0.2087756E-01  0.3985607E-01  0.1908620E+01  0.4523655E+00  0.7674860E-04  0.4758204E-02  0.6444153E-04  0.3390772E-02  0.6307606E-01  0.8455461E-01  0.4038002E+00  0.2972818E+00  0.1715236E+01  0.4331798E+00  0.3946967E+00  0.2976644E+00  0.7715961E-04  0.3706088E-02  0.1851260E+01  0.4492733E+00  0.0000000E+00  0.0000000E+00  0.0000000E+00  0.0000000E+00  0.0000000E+00  0.0000000E+00  0.0000000E+00  0.0000000E+00  0.0000000E+00  0.0000000E+00  0.0000000E+00  0.0000000E+00  0.0000000E+00  0.0000000E+00  0.0000000E+00  0.0000000E+00  0.0000000E+00  0.0000000E+00  0.0000000E+00  0.0000000E+00  0.0000000E+00  0.0000000E+00  0.0000000E+00  0.0000000E+00  0.0000000E+00  0.0000000E+00  0.0000000E+00  0.0000000E+00  0.0000000E+00  0.0000000E+00  0.0000000E+00  0.0000000E+00  0.0000000E+00  0.0000000E+00  0.0000000E+00  0.0000000E+00  0.0000000E+00  0.0000000E+00  0.0000000E+00  0.0000000E+00  0.0000000E+00  0.0000000E+00  0.0000000E+00  0.0000000E+00  0.0000000E+00  0.0000000E+00  0.0000000E+00  0.0000000E+00  0.0000000E+00  0.0000000E+00  0.0000000E+00  0.0000000E+00  0.0000000E+00  0.0000000E+00  0.0000000E+00  0.0000000E+00  0.0000000E+00  0.0000000E+00  0.0000000E+00  0.0000000E+00  0.0000000E+00  0.0000000E+00  0.0000000E+00  0.0000000E+00  0.0000000E+00  0.0000000E+00  0.0000000E+00  0.0000000E+00  0.0000000E+00  0.0000000E+00  0.0000000E+00  0.0000000E+00  0.0000000E+00  0.0000000E+00  0.0000000E+00  0.0000000E+00  0.0000000E+00  0.0000000E+00  0.0000000E+00  0.0000000E+00  0.0000000E+00  0.0000000E+00  0.0000000E+00  0.0000000E+00  0.0000000E+00  0.0000000E+00  0.0000000E+00  0.0000000E+00  0.0000000E+00  0.0000000E+00  0.0000000E+00  0.0000000E+00  0.0000000E+00  0.0000000E+00  0.0000000E+00  0.0000000E+00  0.0000000E+00  0.0000000E+00  0.0000000E+00  0.0000000E+00  0.0000000E+00  0.0000000E+00  0.0000000E+00  0.0000000E+00  0.0000000E+00  0.0000000E+00  0.0000000E+00  0.0000000E+00  0.0000000E+00  0.0000000E+00
  0.1709999E+01  0.0000000E+00  0.0000000E+00  0.7205304E+00  0.8105395E-01  0.0000000E+00  0.0000000E+00  0.0000000E+00  0.0000000E+00  0.0000000E+00  0.0000000E+00  0.0000000E+00  0.0000000E+00  0.0000000E+00  0.0000000E+00  0.0000000E+00  0.0000000E+00  0.9794782E-01  0.1564482E+00  0.0000000E+00  0.0000000E+00  0.0000000E+00  0.0000000E+00  0.1396713E-01  0.5533191E-01  0.0000000E+00  0.0000000E+00  0.1399700E+01  0.4379542E+00  0.0000000E+00  0.0000000E+00  0.0000000E+00  0.0000000E+00  0.0000000E+00  0.0000000E+00  0.0000000E+00  0.0000000E+00  0.0000000E+00  0.0000000E+00  0.0000000E+00  0.0000000E+00  0.3444872E+00  0.3814587E+00  0.0000000E+00  0.0000000E+00  0.0000000E+00  0.0000000E+00  0.1160986E+00  0.3337253E-01  0.0000000E+00  0.0000000E+00  0.3374209E-02  0.2956767E-01  0.3179035E-03  0.9305596E-02  0.9586952E-01  0.1103369E+00  0.5372725E+00  0.3647808E+00  0.1643567E+01  0.4463481E+00  0.2883988E+00  0.1914916E+00  0.0000000E+00  0.0000000E+00  0.0000000E+00  0.0000000E+00  0.3814707E-01  0.6412201E-01  0.0000000E+00  0.0000000E+00  0.3007353E-01  0.4677044E-01  0.1869083E+01  0.4385218E+00  0.4944889E-04  0.2909085E-02  0.1731394E-03  0.6504848E-02  0.8097169E-01  0.9467165E-01  0.4970777E+00  0.3281241E+00  0.1746367E+01  0.4285233E+00  0.4742005E+00  0.3203797E+00  0.1115751E-03  0.4836224E-02  0.1877395E+01  0.4435712E+00  0.0000000E+00  0.0000000E+00  0.0000000E+00  0.0000000E+00  0.0000000E+00  0.0000000E+00  0.0000000E+00  0.0000000E+00  0.0000000E+00  0.0000000E+00  0.0000000E+00  0.0000000E+00  0.4471412E-03  0.5261665E-01  0.0000000E+00  0.0000000E+00  0.0000000E+00  0.0000000E+00  0.0000000E+00  0.0000000E+00  0.0000000E+00  0.0000000E+00  0.0000000E+00  0.0000000E+00  0.0000000E+00  0.0000000E+00  0.0000000E+00  0.0000000E+00  0.0000000E+00  0.0000000E+00  0.0000000E+00  0.0000000E+00  0.0000000E+00  0.0000000E+00  0.0000000E+00  0.0000000E+00  0.0000000E+00  0.0000000E+00  0.0000000E+00  0.0000000E+00  0.0000000E+00  0.0000000E+00  0.0000000E+00  0.0000000E+00  0.0000000E+00  0.0000000E+00  0.0000000E+00  0.0000000E+00  0.0000000E+00  0.0000000E+00  0.0000000E+00  0.0000000E+00  0.0000000E+00  0.0000000E+00  0.0000000E+00  0.0000000E+00  0.0000000E+00  0.0000000E+00  0.0000000E+00  0.0000000E+00  0.0000000E+00  0.0000000E+00  0.0000000E+00  0.0000000E+00  0.0000000E+00  0.0000000E+00  0.0000000E+00  0.0000000E+00  0.0000000E+00  0.0000000E+00  0.0000000E+00  0.0000000E+00  0.0000000E+00  0.0000000E+00  0.0000000E+00  0.0000000E+00  0.0000000E+00  0.0000000E+00  0.0000000E+00  0.0000000E+00  0.0000000E+00  0.0000000E+00  0.0000000E+00  0.0000000E+00  0.0000000E+00  0.0000000E+00  0.0000000E+00  0.0000000E+00  0.0000000E+00  0.0000000E+00  0.0000000E+00  0.0000000E+00  0.0000000E+00  0.0000000E+00  0.0000000E+00  0.0000000E+00  0.0000000E+00  0.0000000E+00  0.0000000E+00  0.0000000E+00  0.0000000E+00  0.0000000E+00  0.0000000E+00  0.0000000E+00  0.0000000E+00  0.0000000E+00  0.0000000E+00  0.0000000E+00  0.0000000E+00  0.0000000E+00
  0.1739999E+01  0.0000000E+00  0.0000000E+00  0.7832026E+00  0.8323690E-01  0.0000000E+00  0.0000000E+00  0.0000000E+00  0.0000000E+00  0.0000000E+00  0.0000000E+00  0.0000000E+00  0.0000000E+00  0.0000000E+00  0.0000000E+00  0.0000000E+00  0.0000000E+00  0.1189966E+00  0.1704157E+00  0.0000000E+00  0.0000000E+00  0.0000000E+00  0.0000000E+00  0.2373158E-01  0.7096056E-01  0.0000000E+00  0.0000000E+00  0.1388858E+01  0.4348838E+00  0.0000000E+00  0.0000000E+00  0.0000000E+00  0.0000000E+00  0.0000000E+00  0.0000000E+00  0.0000000E+00  0.0000000E+00  0.0000000E+00  0.0000000E+00  0.0000000E+00  0.0000000E+00  0.3764609E+00  0.3935210E+00  0.0000000E+00  0.0000000E+00  0.0000000E+00  0.0000000E+00  0.1438254E+00  0.3605232E-01  0.0000000E+00  0.0000000E+00  0.5653711E-02  0.3638210E-01  0.1189626E-02  0.1762097E-01  0.1146684E+00  0.1193735E+00  0.6077139E+00  0.3768122E+00  0.1662300E+01  0.4394489E+00  0.3210798E+00  0.1969121E+00  0.0000000E+00  0.0000000E+00  0.0000000E+00  0.0000000E+00  0.4680878E-01  0.6990806E-01  0.0000000E+00  0.0000000E+00  0.4260551E-01  0.5425123E-01  0.1790439E+01  0.4252725E+00  0.8373630E-04  0.4222164E-02  0.5024950E-03  0.9536500E-02  0.1025321E+00  0.1039809E+00  0.5797269E+00  0.3438619E+00  0.1721920E+01  0.4159534E+00  0.5594607E+00  0.3441230E+00  0.4790013E-03  0.9753685E-02  0.1859794E+01  0.4345615E+00  0.0000000E+00  0.0000000E+00  0.0000000E+00  0.0000000E+00  0.0000000E+00  0.0000000E+00  0.0000000E+00  0.0000000E+00  0.0000000E+00  0.0000000E+00  0.0000000E+00  0.0000000E+00  0.8637144E-03  0.7186485E-01  0.0000000E+00  0.0000000E+00  0.0000000E+00  0.0000000E+00  0.0000000E+00  0.0000000E+00  0.0000000E+00  0.0000000E+00  0.0000000E+00  0.0000000E+00  0.0000000E+00  0.0000000E+00  0.0000000E+00  0.0000000E+00  0.0000000E+00  0.0000000E+00  0.0000000E+00  0.0000000E+00  0.0000000E+00  0.0000000E+00  0.0000000E+00  0.0000000E+00  0.0000000E+00  0.0000000E+00  0.0000000E+00  0.0000000E+00  0.0000000E+00  0.0000000E+00  0.0000000E+00  0.0000000E+00  0.0000000E+00  0.0000000E+00  0.0000000E+00  0.0000000E+00  0.0000000E+00  0.0000000E+00  0.0000000E+00  0.0000000E+00  0.0000000E+00  0.0000000E+00  0.0000000E+00  0.0000000E+00  0.0000000E+00  0.0000000E+00  0.0000000E+00  0.0000000E+00  0.0000000E+00  0.0000000E+00  0.0000000E+00  0.0000000E+00  0.0000000E+00  0.0000000E+00  0.0000000E+00  0.0000000E+00  0.0000000E+00  0.0000000E+00  0.0000000E+00  0.0000000E+00  0.0000000E+00  0.0000000E+00  0.0000000E+00  0.0000000E+00  0.0000000E+00  0.0000000E+00  0.0000000E+00  0.0000000E+00  0.0000000E+00  0.0000000E+00  0.0000000E+00  0.0000000E+00  0.0000000E+00  0.0000000E+00  0.0000000E+00  0.0000000E+00  0.0000000E+00  0.0000000E+00  0.0000000E+00  0.0000000E+00  0.0000000E+00  0.0000000E+00  0.0000000E+00  0.0000000E+00  0.0000000E+00  0.0000000E+00  0.0000000E+00  0.0000000E+00  0.0000000E+00  0.0000000E+00  0.0000000E+00  0.0000000E+00  0.0000000E+00  0.0000000E+00  0.0000000E+00  0.0000000E+00  0.0000000E+00  0.0000000E+00
  0.1769999E+01  0.0000000E+00  0.0000000E+00  0.8367630E+00  0.8465038E-01  0.0000000E+00  0.0000000E+00  0.0000000E+00  0.0000000E+00  0.0000000E+00  0.0000000E+00  0.0000000E+00  0.0000000E+00  0.0000000E+00  0.0000000E+00  0.0000000E+00  0.0000000E+00  0.1430324E+00  0.1815099E+00  0.0000000E+00  0.0000000E+00  0.0000000E+00  0.0000000E+00  0.3753552E-01  0.8665451E-01  0.0000000E+00  0.0000000E+00  0.1336449E+01  0.4146225E+00  0.0000000E+00  0.0000000E+00  0.0000000E+00  0.0000000E+00  0.0000000E+00  0.0000000E+00  0.0000000E+00  0.0000000E+00  0.0000000E+00  0.0000000E+00  0.0000000E+00  0.0000000E+00  0.3860199E+00  0.3911951E+00  0.0000000E+00  0.0000000E+00  0.0000000E+00  0.0000000E+00  0.1762507E+00  0.3955560E-01  0.0000000E+00  0.0000000E+00  0.7788064E-02  0.4287064E-01  0.2663476E-02  0.2546739E-01  0.1341968E+00  0.1258034E+00  0.6810681E+00  0.3984463E+00  0.1647121E+01  0.4319631E+00  0.3673024E+00  0.2084845E+00  0.0000000E+00  0.0000000E+00  0.0000000E+00  0.0000000E+00  0.5823534E-01  0.7716114E-01  0.0000000E+00  0.0000000E+00  0.5922078E-01  0.6296176E-01  0.1679470E+01  0.4049758E+00  0.3358448E-03  0.8282584E-02  0.1214978E-02  0.1611966E-01  0.1306178E+00  0.1154055E+00  0.6569415E+00  0.3617531E+00  0.1674290E+01  0.4021163E+00  0.6368122E+00  0.3586865E+00  0.1179609E-02  0.1535080E-01  0.1793682E+01  0.4165994E+00  0.0000000E+00  0.0000000E+00  0.0000000E+00  0.0000000E+00  0.0000000E+00  0.0000000E+00  0.0000000E+00  0.0000000E+00  0.0000000E+00  0.0000000E+00  0.0000000E+00  0.0000000E+00  0.3756064E-02  0.1472865E+00  0.0000000E+00  0.0000000E+00  0.0000000E+00  0.0000000E+00  0.0000000E+00  0.0000000E+00  0.0000000E+00  0.0000000E+00  0.0000000E+00  0.0000000E+00  0.0000000E+00  0.0000000E+00  0.0000000E+00  0.0000000E+00  0.0000000E+00  0.0000000E+00  0.0000000E+00  0.0000000E+00  0.0000000E+00  0.0000000E+00  0.0000000E+00  0.0000000E+00  0.0000000E+00  0.0000000E+00  0.0000000E+00  0.0000000E+00  0.0000000E+00  0.0000000E+00  0.0000000E+00  0.0000000E+00  0.0000000E+00  0.0000000E+00  0.0000000E+00  0.0000000E+00  0.0000000E+00  0.0000000E+00  0.0000000E+00  0.0000000E+00  0.0000000E+00  0.0000000E+00  0.0000000E+00  0.0000000E+00  0.0000000E+00  0.0000000E+00  0.0000000E+00  0.0000000E+00  0.0000000E+00  0.0000000E+00  0.0000000E+00  0.0000000E+00  0.0000000E+00  0.0000000E+00  0.0000000E+00  0.0000000E+00  0.0000000E+00  0.0000000E+00  0.0000000E+00  0.0000000E+00  0.0000000E+00  0.0000000E+00  0.0000000E+00  0.0000000E+00  0.0000000E+00  0.0000000E+00  0.0000000E+00  0.0000000E+00  0.0000000E+00  0.0000000E+00  0.0000000E+00  0.0000000E+00  0.0000000E+00  0.0000000E+00  0.0000000E+00  0.0000000E+00  0.0000000E+00  0.0000000E+00  0.0000000E+00  0.0000000E+00  0.0000000E+00  0.0000000E+00  0.0000000E+00  0.0000000E+00  0.0000000E+00  0.0000000E+00  0.0000000E+00  0.0000000E+00  0.0000000E+00  0.0000000E+00  0.0000000E+00  0.0000000E+00  0.0000000E+00  0.0000000E+00  0.0000000E+00  0.0000000E+00  0.0000000E+00  0.0000000E+00
  0.1799999E+01  0.0000000E+00  0.0000000E+00  0.8716541E+00  0.8477523E-01  0.0000000E+00  0.0000000E+00  0.0000000E+00  0.0000000E+00  0.0000000E+00  0.0000000E+00  0.0000000E+00  0.0000000E+00  0.0000000E+00  0.0000000E+00  0.0000000E+00  0.0000000E+00  0.1686435E+00  0.1953034E+00  0.0000000E+00  0.0000000E+00  0.0000000E+00  0.0000000E+00  0.5555242E-01  0.1056135E+00  0.0000000E+00  0.0000000E+00  0.1264493E+01  0.3955631E+00  0.0000000E+00  0.0000000E+00  0.0000000E+00  0.0000000E+00  0.0000000E+00  0.0000000E+00  0.0000000E+00  0.0000000E+00  0.0000000E+00  0.0000000E+00  0.0000000E+00  0.0000000E+00  0.4215115E+00  0.4011624E+00  0.0000000E+00  0.0000000E+00  0.0000000E+00  0.0000000E+00  0.2153005E+00  0.4250642E-01  0.0000000E+00  0.0000000E+00  0.1208301E-01  0.5268803E-01  0.6224393E-02  0.3761098E-01  0.1563652E+00  0.1343707E+00  0.7259908E+00  0.3972161E+00  0.1606236E+01  0.4225003E+00  0.4076956E+00  0.2168591E+00  0.0000000E+00  0.0000000E+00  0.0000000E+00  0.0000000E+00  0.7137950E-01  0.8294421E-01  0.0000000E+00  0.0000000E+00  0.7973085E-01  0.7280270E-01  0.1554541E+01  0.3806647E+00  0.6258415E-03  0.1098715E-01  0.2963838E-02  0.2489707E-01  0.1617247E+00  0.1252131E+00  0.7125235E+00  0.3723754E+00  0.1603976E+01  0.3859667E+00  0.7235261E+00  0.3775111E+00  0.2571171E-02  0.2264168E-01  0.1717053E+01  0.4105866E+00  0.0000000E+00  0.0000000E+00  0.0000000E+00  0.0000000E+00  0.0000000E+00  0.0000000E+00  0.0000000E+00  0.0000000E+00  0.0000000E+00  0.0000000E+00  0.0000000E+00  0.0000000E+00  0.1614182E-02  0.9496322E-01  0.0000000E+00  0.0000000E+00  0.0000000E+00  0.0000000E+00  0.0000000E+00  0.0000000E+00  0.0000000E+00  0.0000000E+00  0.0000000E+00  0.0000000E+00  0.0000000E+00  0.0000000E+00  0.0000000E+00  0.0000000E+00  0.0000000E+00  0.0000000E+00  0.3451387E-03  0.4061349E-01  0.0000000E+00  0.0000000E+00  0.0000000E+00  0.0000000E+00  0.6902804E-03  0.8122870E-01  0.0000000E+00  0.0000000E+00  0.0000000E+00  0.0000000E+00  0.0000000E+00  0.0000000E+00  0.0000000E+00  0.0000000E+00  0.0000000E+00  0.0000000E+00  0.0000000E+00  0.0000000E+00  0.0000000E+00  0.0000000E+00  0.0000000E+00  0.0000000E+00  0.0000000E+00  0.0000000E+00  0.0000000E+00  0.0000000E+00  0.0000000E+00  0.0000000E+00  0.0000000E+00  0.0000000E+00  0.0000000E+00  0.0000000E+00  0.0000000E+00  0.0000000E+00  0.0000000E+00  0.0000000E+00  0.0000000E+00  0.0000000E+00  0.0000000E+00  0.0000000E+00  0.0000000E+00  0.0000000E+00  0.0000000E+00  0.0000000E+00  0.0000000E+00  0.0000000E+00  0.0000000E+00  0.0000000E+00  0.0000000E+00  0.0000000E+00  0.0000000E+00  0.0000000E+00  0.0000000E+00  0.0000000E+00  0.0000000E+00  0.0000000E+00  0.0000000E+00  0.0000000E+00  0.0000000E+00  0.0000000E+00  0.0000000E+00  0.0000000E+00  0.0000000E+00  0.0000000E+00  0.0000000E+00  0.0000000E+00  0.0000000E+00  0.0000000E+00  0.0000000E+00  0.0000000E+00  0.0000000E+00  0.0000000E+00  0.0000000E+00  0.0000000E+00  0.0000000E+00  0.0000000E+00  0.0000000E+00  0.0000000E+00
  0.1829999E+01  0.0000000E+00  0.0000000E+00  0.8915026E+00  0.8402845E-01  0.2273384E-04  0.1993168E-02  0.0000000E+00  0.0000000E+00  0.0000000E+00  0.0000000E+00  0.0000000E+00  0.0000000E+00  0.0000000E+00  0.0000000E+00  0.0000000E+00  0.0000000E+00  0.1945862E+00  0.2076407E+00  0.0000000E+00  0.0000000E+00  0.0000000E+00  0.0000000E+00  0.8052567E-01  0.1255787E+00  0.0000000E+00  0.0000000E+00  0.1180384E+01  0.3834375E+00  0.0000000E+00  0.0000000E+00  0.0000000E+00  0.0000000E+00  0.0000000E+00  0.0000000E+00  0.0000000E+00  0.0000000E+00  0.0000000E+00  0.0000000E+00  0.0000000E+00  0.0000000E+00  0.4281798E+00  0.4006715E+00  0.0000000E+00  0.0000000E+00  0.0000000E+00  0.0000000E+00  0.2602225E+00  0.4641384E-01  0.7574239E-05  0.8912870E-03  0.1554413E-01  0.5728799E-01  0.1140900E-01  0.5023574E-01  0.1804887E+00  0.1412335E+00  0.7686990E+00  0.4047626E+00  0.1536934E+01  0.4075187E+00  0.4482951E+00  0.2203905E+00  0.0000000E+00  0.0000000E+00  0.0000000E+00  0.0000000E+00  0.8253841E-01  0.8736609E-01  0.0000000E+00  0.0000000E+00  0.1040594E+00  0.8096705E-01  0.1419624E+01  0.3584030E+00  0.1871514E-02  0.1934336E-01  0.5204446E-02  0.3155762E-01  0.1953102E+00  0.1362059E+00  0.7596272E+00  0.3749191E+00  0.1502086E+01  0.3683516E+00  0.8049947E+00  0.3910889E+00  0.5558477E-02  0.3281488E-01  0.1605021E+01  0.3829404E+00  0.0000000E+00  0.0000000E+00  0.0000000E+00  0.0000000E+00  0.0000000E+00  0.0000000E+00  0.0000000E+00  0.0000000E+00  0.0000000E+00  0.0000000E+00  0.0000000E+00  0.0000000E+00  0.1210316E-01  0.2555190E+00  0.0000000E+00  0.0000000E+00  0.0000000E+00  0.0000000E+00  0.0000000E+00  0.0000000E+00  0.0000000E+00  0.0000000E+00  0.0000000E+00  0.0000000E+00  0.0000000E+00  0.0000000E+00  0.0000000E+00  0.0000000E+00  0.0000000E+00  0.0000000E+00  0.0000000E+00  0.0000000E+00  0.0000000E+00  0.0000000E+00  0.0000000E+00  0.0000000E+00  0.3339174E-02  0.1756984E+00  0.0000000E+00  0.0000000E+00  0.0000000E+00  0.0000000E+00  0.0000000E+00  0.0000000E+00  0.0000000E+00  0.0000000E+00  0.0000000E+00  0.0000000E+00  0.0000000E+00  0.0000000E+00  0.0000000E+00  0.0000000E+00  0.0000000E+00  0.0000000E+00  0.0000000E+00  0.0000000E+00  0.0000000E+00  0.0000000E+00  0.0000000E+00  0.0000000E+00  0.0000000E+00  0.0000000E+00  0.0000000E+00  0.0000000E+00  0.0000000E+00  0.0000000E+00  0.0000000E+00  0.0000000E+00  0.0000000E+00  0.0000000E+00  0.0000000E+00  0.0000000E+00  0.0000000E+00  0.0000000E+00  0.0000000E+00  0.0000000E+00  0.0000000E+00  0.0000000E+00  0.0000000E+00  0.0000000E+00  0.0000000E+00  0.0000000E+00  0.0000000E+00  0.0000000E+00  0.0000000E+00  0.0000000E+00  0.0000000E+00  0.0000000E+00  0.0000000E+00  0.0000000E+00  0.0000000E+00  0.0000000E+00  0.0000000E+00  0.0000000E+00  0.0000000E+00  0.0000000E+00  0.0000000E+00  0.0000000E+00  0.0000000E+00  0.0000000E+00  0.0000000E+00  0.0000000E+00  0.0000000E+00  0.0000000E+00  0.0000000E+00  0.0000000E+00  0.0000000E+00  0.0000000E+00  0.0000000E+00  0.0000000E+00
  0.1859999E+01  0.0000000E+00  0.0000000E+00  0.8898963E+00  0.8227196E-01  0.0000000E+00  0.0000000E+00  0.0000000E+00  0.0000000E+00  0.0000000E+00  0.0000000E+00  0.0000000E+00  0.0000000E+00  0.0000000E+00  0.0000000E+00  0.0000000E+00  0.0000000E+00  0.2279406E+00  0.2227939E+00  0.0000000E+00  0.0000000E+00  0.0000000E+00  0.0000000E+00  0.1096015E+00  0.1418171E+00  0.0000000E+00  0.0000000E+00  0.1076264E+01  0.3603159E+00  0.0000000E+00  0.0000000E+00  0.0000000E+00  0.0000000E+00  0.0000000E+00  0.0000000E+00  0.0000000E+00  0.0000000E+00  0.0000000E+00  0.0000000E+00  0.0000000E+00  0.0000000E+00  0.4429024E+00  0.4000249E+00  0.0000000E+00  0.0000000E+00  0.0000000E+00  0.0000000E+00  0.3126015E+00  0.4946343E-01  0.1835609E-04  0.1142587E-02  0.2141525E-01  0.6751743E-01  0.2061816E-01  0.6729457E-01  0.2070587E+00  0.1485882E+00  0.7858075E+00  0.3981834E+00  0.1444125E+01  0.3872076E+00  0.4939193E+00  0.2300549E+00  0.0000000E+00  0.0000000E+00  0.0000000E+00  0.0000000E+00  0.1009673E+00  0.9512138E-01  0.6282005E-04  0.3017344E-02  0.1318917E+00  0.8981253E-01  0.1280407E+01  0.3400596E+00  0.3779583E-02  0.2641057E-01  0.9644078E-02  0.4239510E-01  0.2341724E+00  0.1458080E+00  0.7822785E+00  0.3788517E+00  0.1399811E+01  0.3547021E+00  0.8726716E+00  0.3997054E+00  0.1001248E-01  0.4277332E-01  0.1479386E+01  0.3637351E+00  0.0000000E+00  0.0000000E+00  0.0000000E+00  0.0000000E+00  0.0000000E+00  0.0000000E+00  0.0000000E+00  0.0000000E+00  0.0000000E+00  0.0000000E+00  0.0000000E+00  0.0000000E+00  0.1549527E-01  0.2843486E+00  0.0000000E+00  0.0000000E+00  0.0000000E+00  0.0000000E+00  0.0000000E+00  0.0000000E+00  0.0000000E+00  0.0000000E+00  0.0000000E+00  0.0000000E+00  0.0000000E+00  0.0000000E+00  0.0000000E+00  0.0000000E+00  0.0000000E+00  0.0000000E+00  0.0000000E+00  0.0000000E+00  0.0000000E+00  0.0000000E+00  0.0000000E+00  0.0000000E+00  0.1422211E-01  0.3565342E+00  0.0000000E+00  0.0000000E+00  0.0000000E+00  0.0000000E+00  0.0000000E+00  0.0000000E+00  0.0000000E+00  0.0000000E+00  0.0000000E+00  0.0000000E+00  0.0000000E+00  0.0000000E+00  0.0000000E+00  0.0000000E+00  0.0000000E+00  0.0000000E+00  0.0000000E+00  0.0000000E+00  0.0000000E+00  0.0000000E+00  0.0000000E+00  0.0000000E+00  0.0000000E+00  0.0000000E+00  0.7193942E-03  0.8465405E-01  0.0000000E+00  0.0000000E+00  0.0000000E+00  0.0000000E+00  0.0000000E+00  0.0000000E+00  0.0000000E+00  0.0000000E+00  0.0000000E+00  0.0000000E+00  0.0000000E+00  0.0000000E+00  0.0000000E+00  0.0000000E+00  0.0000000E+00  0.0000000E+00  0.0000000E+00  0.0000000E+00  0.0000000E+00  0.0000000E+00  0.0000000E+00  0.0000000E+00  0.0000000E+00  0.0000000E+00  0.0000000E+00  0.0000000E+00  0.0000000E+00  0.0000000E+00  0.0000000E+00  0.0000000E+00  0.0000000E+00  0.0000000E+00  0.0000000E+00  0.0000000E+00  0.0000000E+00  0.0000000E+00  0.1438788E-02  0.1197169E+00  0.0000000E+00  0.0000000E+00  0.0000000E+00  0.0000000E+00  0.0000000E+00  0.0000000E+00  0.0000000E+00  0.0000000E+00
  0.1889999E+01  0.0000000E+00  0.0000000E+00  0.8738599E+00  0.8043031E-01  0.2124591E-04  0.1864181E-02  0.0000000E+00  0.0000000E+00  0.0000000E+00  0.0000000E+00  0.0000000E+00  0.0000000E+00  0.0000000E+00  0.0000000E+00  0.0000000E+00  0.0000000E+00  0.2534433E+00  0.2272828E+00  0.0000000E+00  0.0000000E+00  0.0000000E+00  0.0000000E+00  0.1447718E+00  0.1613279E+00  0.0000000E+00  0.0000000E+00  0.9696715E+00  0.3341115E+00  0.0000000E+00  0.0000000E+00  0.0000000E+00  0.0000000E+00  0.0000000E+00  0.0000000E+00  0.0000000E+00  0.0000000E+00  0.0000000E+00  0.0000000E+00  0.0000000E+00  0.0000000E+00  0.4554043E+00  0.4017572E+00  0.0000000E+00  0.0000000E+00  0.0000000E+00  0.0000000E+00  0.3704452E+00  0.5311595E-01  0.6754261E-04  0.2251949E-02  0.2904299E-01  0.7767002E-01  0.3518577E-01  0.8521900E-01  0.2339556E+00  0.1546630E+00  0.7879973E+00  0.4012510E+00  0.1348593E+01  0.3666999E+00  0.5381137E+00  0.2360244E+00  0.0000000E+00  0.0000000E+00  0.0000000E+00  0.0000000E+00  0.1160571E+00  0.1015440E+00  0.2230693E-03  0.6303208E-02  0.1648488E+00  0.9888744E-01  0.1141502E+01  0.3145048E+00  0.7800026E-02  0.3725341E-01  0.1675989E-01  0.5461347E-01  0.2745526E+00  0.1541126E+00  0.8001056E+00  0.3749832E+00  0.1286911E+01  0.3338864E+00  0.9410468E+00  0.4031924E+00  0.1976820E-01  0.5905690E-01  0.1353775E+01  0.3426087E+00  0.0000000E+00  0.0000000E+00  0.0000000E+00  0.0000000E+00  0.0000000E+00  0.0000000E+00  0.3660304E-03  0.4307164E-01  0.0000000E+00  0.0000000E+00  0.0000000E+00  0.0000000E+00  0.2049766E-01  0.3216772E+00  0.0000000E+00  0.0000000E+00  0.0000000E+00  0.0000000E+00  0.0000000E+00  0.0000000E+00  0.0000000E+00  0.0000000E+00  0.0000000E+00  0.0000000E+00  0.0000000E+00  0.0000000E+00  0.0000000E+00  0.0000000E+00  0.0000000E+00  0.0000000E+00  0.9391558E-03  0.6380095E-01  0.0000000E+00  0.0000000E+00  0.0000000E+00  0.0000000E+00  0.3193115E-01  0.5251982E+00  0.0000000E+00  0.0000000E+00  0.0000000E+00  0.0000000E+00  0.0000000E+00  0.0000000E+00  0.0000000E+00  0.0000000E+00  0.0000000E+00  0.0000000E+00  0.0000000E+00  0.0000000E+00  0.0000000E+00  0.0000000E+00  0.0000000E+00  0.0000000E+00  0.0000000E+00  0.0000000E+00  0.0000000E+00  0.0000000E+00  0.0000000E+00  0.0000000E+00  0.0000000E+00  0.0000000E+00  0.0000000E+00  0.0000000E+00  0.0000000E+00  0.0000000E+00  0.0000000E+00  0.0000000E+00  0.0000000E+00  0.0000000E+00  0.0000000E+00  0.0000000E+00  0.0000000E+00  0.0000000E+00  0.0000000E+00  0.0000000E+00  0.0000000E+00  0.0000000E+00  0.0000000E+00  0.0000000E+00  0.0000000E+00  0.0000000E+00  0.0000000E+00  0.0000000E+00  0.0000000E+00  0.0000000E+00  0.0000000E+00  0.0000000E+00  0.0000000E+00  0.0000000E+00  0.0000000E+00  0.0000000E+00  0.0000000E+00  0.0000000E+00  0.0000000E+00  0.0000000E+00  0.0000000E+00  0.0000000E+00  0.0000000E+00  0.0000000E+00  0.2090226E-02  0.1419980E+00  0.0000000E+00  0.0000000E+00  0.0000000E+00  0.0000000E+00  0.0000000E+00  0.0000000E+00  0.0000000E+00  0.0000000E+00
  0.1919999E+01  0.0000000E+00  0.0000000E+00  0.8451458E+00  0.7900827E-01  0.1369252E-04  0.1611208E-02  0.0000000E+00  0.0000000E+00  0.0000000E+00  0.0000000E+00  0.0000000E+00  0.0000000E+00  0.0000000E+00  0.0000000E+00  0.0000000E+00  0.0000000E+00  0.2847292E+00  0.2367980E+00  0.0000000E+00  0.0000000E+00  0.0000000E+00  0.0000000E+00  0.1854100E+00  0.1779889E+00  0.0000000E+00  0.0000000E+00  0.8699865E+00  0.3113145E+00  0.0000000E+00  0.0000000E+00  0.0000000E+00  0.0000000E+00  0.0000000E+00  0.0000000E+00  0.0000000E+00  0.0000000E+00  0.0000000E+00  0.0000000E+00  0.0000000E+00  0.0000000E+00  0.4613836E+00  0.3928691E+00  0.0000000E+00  0.0000000E+00  0.0000000E+00  0.0000000E+00  0.4346884E+00  0.5710938E-01  0.1343846E-03  0.2893625E-02  0.3894418E-01  0.8841438E-01  0.5638725E-01  0.1070698E+00  0.2641517E+00  0.1606658E+00  0.7696813E+00  0.3866195E+00  0.1241100E+01  0.3453264E+00  0.5773489E+00  0.2400455E+00  0.0000000E+00  0.0000000E+00  0.0000000E+00  0.0000000E+00  0.1366228E+00  0.1086256E+00  0.7958771E-03  0.1182181E-01  0.2012467E+00  0.1065406E+00  0.1011417E+01  0.2901185E+00  0.1508744E-01  0.5235320E-01  0.2862821E-01  0.7033414E-01  0.3218504E+00  0.1648044E+00  0.7947626E+00  0.3634172E+00  0.1176127E+01  0.3131243E+00  0.1002293E+01  0.4139920E+00  0.3436002E-01  0.7765689E-01  0.1225266E+01  0.3227011E+00  0.0000000E+00  0.0000000E+00  0.0000000E+00  0.0000000E+00  0.0000000E+00  0.0000000E+00  0.7093594E-03  0.5902209E-01  0.0000000E+00  0.0000000E+00  0.0000000E+00  0.0000000E+00  0.2837452E-01  0.3722349E+00  0.0000000E+00  0.0000000E+00  0.0000000E+00  0.0000000E+00  0.0000000E+00  0.0000000E+00  0.0000000E+00  0.0000000E+00  0.0000000E+00  0.0000000E+00  0.0000000E+00  0.0000000E+00  0.0000000E+00  0.0000000E+00  0.0000000E+00  0.0000000E+00  0.3336824E-02  0.1183448E+00  0.0000000E+00  0.0000000E+00  0.0000000E+00  0.0000000E+00  0.5156885E-01  0.6562009E+00  0.0000000E+00  0.0000000E+00  0.0000000E+00  0.0000000E+00  0.0000000E+00  0.0000000E+00  0.0000000E+00  0.0000000E+00  0.0000000E+00  0.0000000E+00  0.0000000E+00  0.0000000E+00  0.0000000E+00  0.0000000E+00  0.0000000E+00  0.0000000E+00  0.0000000E+00  0.0000000E+00  0.0000000E+00  0.0000000E+00  0.1012699E-02  0.1191706E+00  0.0000000E+00  0.0000000E+00  0.1350263E-02  0.1123480E+00  0.0000000E+00  0.0000000E+00  0.0000000E+00  0.0000000E+00  0.0000000E+00  0.0000000E+00  0.0000000E+00  0.0000000E+00  0.0000000E+00  0.0000000E+00  0.0000000E+00  0.0000000E+00  0.0000000E+00  0.0000000E+00  0.0000000E+00  0.0000000E+00  0.0000000E+00  0.0000000E+00  0.0000000E+00  0.0000000E+00  0.0000000E+00  0.0000000E+00  0.0000000E+00  0.0000000E+00  0.0000000E+00  0.0000000E+00  0.0000000E+00  0.0000000E+00  0.0000000E+00  0.0000000E+00  0.0000000E+00  0.0000000E+00  0.2025406E-02  0.1685243E+00  0.0000000E+00  0.0000000E+00  0.1350288E-01  0.3550491E+00  0.0000000E+00  0.0000000E+00  0.0000000E+00  0.0000000E+00  0.0000000E+00  0.0000000E+00  0.0000000E+00  0.0000000E+00
  0.1949999E+01  0.0000000E+00  0.0000000E+00  0.8032265E+00  0.7535184E-01  0.6667769E-05  0.7846124E-03  0.0000000E+00  0.0000000E+00  0.0000000E+00  0.0000000E+00  0.0000000E+00  0.0000000E+00  0.0000000E+00  0.0000000E+00  0.0000000E+00  0.0000000E+00  0.3112106E+00  0.2431350E+00  0.0000000E+00  0.0000000E+00  0.0000000E+00  0.0000000E+00  0.2303164E+00  0.1948517E+00  0.0000000E+00  0.0000000E+00  0.7731960E+00  0.2894793E+00  0.0000000E+00  0.0000000E+00  0.0000000E+00  0.0000000E+00  0.0000000E+00  0.0000000E+00  0.0000000E+00  0.0000000E+00  0.0000000E+00  0.0000000E+00  0.0000000E+00  0.0000000E+00  0.4672890E+00  0.3941125E+00  0.0000000E+00  0.0000000E+00  0.0000000E+00  0.0000000E+00  0.5030283E+00  0.6004896E-01  0.4571453E-03  0.5203567E-02  0.5088227E-01  0.9888411E-01  0.8725844E-01  0.1305157E+00  0.2954754E+00  0.1702539E+00  0.7431918E+00  0.3740835E+00  0.1139042E+01  0.3274486E+00  0.6168781E+00  0.2451604E+00  0.0000000E+00  0.0000000E+00  0.0000000E+00  0.0000000E+00  0.1548292E+00  0.1144377E+00  0.1809689E-02  0.1755770E-01  0.2420356E+00  0.1157400E+00  0.9012902E+00  0.2716661E+00  0.2456143E-01  0.6449493E-01  0.4657084E-01  0.8902647E-01  0.3669817E+00  0.1730598E+00  0.7815110E+00  0.3565170E+00  0.1058192E+01  0.2949443E+00  0.1048105E+01  0.4145302E+00  0.5479941E-01  0.9534536E-01  0.1107951E+01  0.3033577E+00  0.0000000E+00  0.0000000E+00  0.0000000E+00  0.0000000E+00  0.0000000E+00  0.0000000E+00  0.2750812E-02  0.1144162E+00  0.0000000E+00  0.0000000E+00  0.0000000E+00  0.0000000E+00  0.3232196E-01  0.3909714E+00  0.0000000E+00  0.0000000E+00  0.0000000E+00  0.0000000E+00  0.0000000E+00  0.0000000E+00  0.0000000E+00  0.0000000E+00  0.0000000E+00  0.0000000E+00  0.0000000E+00  0.0000000E+00  0.0000000E+00  0.0000000E+00  0.0000000E+00  0.0000000E+00  0.7646138E-02  0.1762950E+00  0.0000000E+00  0.0000000E+00  0.0000000E+00  0.0000000E+00  0.9528378E-01  0.8812325E+00  0.0000000E+00  0.0000000E+00  0.2940819E-03  0.3460578E-01  0.0000000E+00  0.0000000E+00  0.0000000E+00  0.0000000E+00  0.0000000E+00  0.0000000E+00  0.0000000E+00  0.0000000E+00  0.0000000E+00  0.0000000E+00  0.0000000E+00  0.0000000E+00  0.0000000E+00  0.0000000E+00  0.0000000E+00  0.0000000E+00  0.4908980E-02  0.2582942E+00  0.0000000E+00  0.0000000E+00  0.1309064E-02  0.1089199E+00  0.0000000E+00  0.0000000E+00  0.0000000E+00  0.0000000E+00  0.0000000E+00  0.0000000E+00  0.0000000E+00  0.0000000E+00  0.0000000E+00  0.0000000E+00  0.0000000E+00  0.0000000E+00  0.0000000E+00  0.0000000E+00  0.0000000E+00  0.0000000E+00  0.0000000E+00  0.0000000E+00  0.0000000E+00  0.0000000E+00  0.0000000E+00  0.0000000E+00  0.0000000E+00  0.0000000E+00  0.0000000E+00  0.0000000E+00  0.1147950E-02  0.1350813E+00  0.0000000E+00  0.0000000E+00  0.0000000E+00  0.0000000E+00  0.9817800E-02  0.3652162E+00  0.0000000E+00  0.0000000E+00  0.1505421E-01  0.3690794E+00  0.0000000E+00  0.0000000E+00  0.0000000E+00  0.0000000E+00  0.0000000E+00  0.0000000E+00  0.0000000E+00  0.0000000E+00
  0.1979999E+01  0.0000000E+00  0.0000000E+00  0.7545143E+00  0.7209425E-01  0.3238564E-04  0.1704068E-02  0.0000000E+00  0.0000000E+00  0.0000000E+00  0.0000000E+00  0.0000000E+00  0.0000000E+00  0.0000000E+00  0.0000000E+00  0.0000000E+00  0.0000000E+00  0.3393089E+00  0.2512817E+00  0.0000000E+00  0.0000000E+00  0.0000000E+00  0.0000000E+00  0.2691479E+00  0.2075283E+00  0.0000000E+00  0.0000000E+00  0.6924230E+00  0.2704067E+00  0.0000000E+00  0.0000000E+00  0.0000000E+00  0.0000000E+00  0.0000000E+00  0.0000000E+00  0.0000000E+00  0.0000000E+00  0.0000000E+00  0.0000000E+00  0.0000000E+00  0.0000000E+00  0.4756447E+00  0.3901441E+00  0.0000000E+00  0.0000000E+00  0.0000000E+00  0.0000000E+00  0.5767530E+00  0.6362283E-01  0.8544835E-03  0.7032154E-02  0.6677807E-01  0.1133700E+00  0.1294770E+00  0.1589760E+00  0.3260078E+00  0.1747542E+00  0.7038350E+00  0.3603958E+00  0.1038559E+01  0.3099042E+00  0.6566544E+00  0.2491469E+00  0.0000000E+00  0.0000000E+00  0.0000000E+00  0.0000000E+00  0.1782131E+00  0.1199867E+00  0.4009952E-02  0.2545603E-01  0.2885580E+00  0.1234172E+00  0.7933363E+00  0.2507796E+00  0.4173201E-01  0.8306958E-01  0.7092524E-01  0.1068111E+00  0.4144107E+00  0.1822958E+00  0.7522594E+00  0.3458625E+00  0.9598025E+00  0.2759754E+00  0.1090932E+01  0.4176001E+00  0.8870973E-01  0.1191819E+00  0.9970848E+00  0.2799588E+00  0.0000000E+00  0.0000000E+00  0.0000000E+00  0.0000000E+00  0.0000000E+00  0.0000000E+00  0.5669696E-02  0.1617197E+00  0.0000000E+00  0.0000000E+00  0.0000000E+00  0.0000000E+00  0.4835915E-01  0.4733764E+00  0.0000000E+00  0.0000000E+00  0.0000000E+00  0.0000000E+00  0.0000000E+00  0.0000000E+00  0.0000000E+00  0.0000000E+00  0.0000000E+00  0.0000000E+00  0.1140948E-02  0.6712299E-01  0.0000000E+00  0.0000000E+00  0.0000000E+00  0.0000000E+00  0.2567148E-01  0.3244231E+00  0.0000000E+00  0.0000000E+00  0.1140963E-02  0.6712284E-01  0.1460406E+00  0.1072604E+01  0.0000000E+00  0.0000000E+00  0.8557118E-03  0.5813215E-01  0.0000000E+00  0.0000000E+00  0.0000000E+00  0.0000000E+00  0.0000000E+00  0.0000000E+00  0.0000000E+00  0.0000000E+00  0.0000000E+00  0.0000000E+00  0.0000000E+00  0.0000000E+00  0.0000000E+00  0.0000000E+00  0.0000000E+00  0.0000000E+00  0.1999758E-01  0.5131354E+00  0.0000000E+00  0.0000000E+00  0.6983291E-02  0.2476765E+00  0.0000000E+00  0.0000000E+00  0.0000000E+00  0.0000000E+00  0.0000000E+00  0.0000000E+00  0.0000000E+00  0.0000000E+00  0.0000000E+00  0.0000000E+00  0.0000000E+00  0.0000000E+00  0.0000000E+00  0.0000000E+00  0.0000000E+00  0.0000000E+00  0.0000000E+00  0.0000000E+00  0.0000000E+00  0.0000000E+00  0.0000000E+00  0.0000000E+00  0.0000000E+00  0.0000000E+00  0.0000000E+00  0.0000000E+00  0.3340261E-02  0.2269175E+00  0.0000000E+00  0.0000000E+00  0.0000000E+00  0.0000000E+00  0.6665810E-02  0.2964107E+00  0.0000000E+00  0.0000000E+00  0.2031493E-01  0.4221150E+00  0.0000000E+00  0.0000000E+00  0.0000000E+00  0.0000000E+00  0.0000000E+00  0.0000000E+00  0.0000000E+00  0.0000000E+00
  0.2009999E+01  0.0000000E+00  0.0000000E+00  0.7022815E+00  0.6834577E-01  0.3142130E-04  0.1653301E-02  0.0000000E+00  0.0000000E+00  0.0000000E+00  0.0000000E+00  0.0000000E+00  0.0000000E+00  0.0000000E+00  0.0000000E+00  0.0000000E+00  0.0000000E+00  0.3663625E+00  0.2600883E+00  0.0000000E+00  0.0000000E+00  0.0000000E+00  0.0000000E+00  0.3185953E+00  0.2246448E+00  0.0000000E+00  0.0000000E+00  0.6165376E+00  0.2519276E+00  0.0000000E+00  0.0000000E+00  0.0000000E+00  0.0000000E+00  0.0000000E+00  0.0000000E+00  0.0000000E+00  0.0000000E+00  0.0000000E+00  0.0000000E+00  0.0000000E+00  0.0000000E+00  0.4804352E+00  0.3851905E+00  0.0000000E+00  0.0000000E+00  0.0000000E+00  0.0000000E+00  0.6540043E+00  0.6575666E-01  0.1774172E-02  0.9915149E-02  0.8429384E-01  0.1237077E+00  0.1788446E+00  0.1820063E+00  0.3589489E+00  0.1804634E+00  0.6721237E+00  0.3470231E+00  0.9473465E+00  0.2927156E+00  0.6918593E+00  0.2511142E+00  0.0000000E+00  0.0000000E+00  0.0000000E+00  0.0000000E+00  0.1996102E+00  0.1264382E+00  0.7997747E-02  0.3490448E-01  0.3355720E+00  0.1330117E+00  0.7038903E+00  0.2349042E+00  0.6627310E-01  0.1024864E+00  0.1036136E+00  0.1284226E+00  0.4641549E+00  0.1903224E+00  0.7212033E+00  0.3348149E+00  0.8735623E+00  0.2608507E+00  0.1119445E+01  0.4133862E+00  0.1315353E+00  0.1425275E+00  0.8927689E+00  0.2634973E+00  0.0000000E+00  0.0000000E+00  0.0000000E+00  0.0000000E+00  0.0000000E+00  0.0000000E+00  0.9061590E-02  0.2013151E+00  0.0000000E+00  0.0000000E+00  0.6472596E-02  0.1701907E+00  0.7087474E-01  0.5591152E+00  0.0000000E+00  0.0000000E+00  0.0000000E+00  0.0000000E+00  0.0000000E+00  0.0000000E+00  0.0000000E+00  0.0000000E+00  0.0000000E+00  0.0000000E+00  0.2906266E-01  0.3324943E+00  0.0000000E+00  0.0000000E+00  0.0000000E+00  0.0000000E+00  0.3155381E-01  0.3493870E+00  0.0000000E+00  0.0000000E+00  0.9964412E-02  0.1951754E+00  0.2607330E+00  0.1419707E+01  0.0000000E+00  0.0000000E+00  0.8580377E-02  0.1811494E+00  0.0000000E+00  0.0000000E+00  0.0000000E+00  0.0000000E+00  0.0000000E+00  0.0000000E+00  0.0000000E+00  0.0000000E+00  0.0000000E+00  0.0000000E+00  0.0000000E+00  0.0000000E+00  0.0000000E+00  0.0000000E+00  0.0000000E+00  0.0000000E+00  0.3234186E-01  0.6424895E+00  0.0000000E+00  0.0000000E+00  0.1786478E-01  0.3899750E+00  0.0000000E+00  0.0000000E+00  0.0000000E+00  0.0000000E+00  0.0000000E+00  0.0000000E+00  0.0000000E+00  0.0000000E+00  0.0000000E+00  0.0000000E+00  0.0000000E+00  0.0000000E+00  0.0000000E+00  0.0000000E+00  0.0000000E+00  0.0000000E+00  0.0000000E+00  0.0000000E+00  0.0000000E+00  0.0000000E+00  0.0000000E+00  0.0000000E+00  0.0000000E+00  0.0000000E+00  0.0000000E+00  0.0000000E+00  0.9723866E-02  0.3812960E+00  0.0000000E+00  0.0000000E+00  0.0000000E+00  0.0000000E+00  0.1755696E-01  0.4736545E+00  0.0000000E+00  0.0000000E+00  0.3819370E-01  0.5695294E+00  0.0000000E+00  0.0000000E+00  0.0000000E+00  0.0000000E+00  0.0000000E+00  0.0000000E+00  0.0000000E+00  0.0000000E+00
  0.2039999E+01  0.0000000E+00  0.0000000E+00  0.6490822E+00  0.6469938E-01  0.3353582E-03  0.6367208E-02  0.0000000E+00  0.0000000E+00  0.0000000E+00  0.0000000E+00  0.0000000E+00  0.0000000E+00  0.0000000E+00  0.0000000E+00  0.0000000E+00  0.0000000E+00  0.3891058E+00  0.2630091E+00  0.0000000E+00  0.0000000E+00  0.0000000E+00  0.0000000E+00  0.3604443E+00  0.2334290E+00  0.0000000E+00  0.0000000E+00  0.5509006E+00  0.2367540E+00  0.0000000E+00  0.0000000E+00  0.0000000E+00  0.0000000E+00  0.0000000E+00  0.0000000E+00  0.0000000E+00  0.0000000E+00  0.0000000E+00  0.0000000E+00  0.0000000E+00  0.0000000E+00  0.4762346E+00  0.3803154E+00  0.0000000E+00  0.0000000E+00  0.0000000E+00  0.0000000E+00  0.7318601E+00  0.6919441E-01  0.3320128E-02  0.1344126E-01  0.1081986E+00  0.1385411E+00  0.2446523E+00  0.2069582E+00  0.3923375E+00  0.1849570E+00  0.6304723E+00  0.3327858E+00  0.8601360E+00  0.2729105E+00  0.7335363E+00  0.2559468E+00  0.0000000E+00  0.0000000E+00  0.0000000E+00  0.0000000E+00  0.2240576E+00  0.1288993E+00  0.1574303E-01  0.4910896E-01  0.3860325E+00  0.1388413E+00  0.6195579E+00  0.2173310E+00  0.9888133E-01  0.1221077E+00  0.1450540E+00  0.1502173E+00  0.5115669E+00  0.1961130E+00  0.6803543E+00  0.3191361E+00  0.7892979E+00  0.2443007E+00  0.1145570E+01  0.4126200E+00  0.1897507E+00  0.1692808E+00  0.8086540E+00  0.2474393E+00  0.0000000E+00  0.0000000E+00  0.0000000E+00  0.0000000E+00  0.0000000E+00  0.0000000E+00  0.2073591E-01  0.2996500E+00  0.0000000E+00  0.0000000E+00  0.5938032E-01  0.5075042E+00  0.9174058E-01  0.6337756E+00  0.0000000E+00  0.0000000E+00  0.0000000E+00  0.0000000E+00  0.0000000E+00  0.0000000E+00  0.0000000E+00  0.0000000E+00  0.0000000E+00  0.0000000E+00  0.2493592E+00  0.9610946E+00  0.0000000E+00  0.0000000E+00  0.0000000E+00  0.0000000E+00  0.6260916E-01  0.4868814E+00  0.0000000E+00  0.0000000E+00  0.1039802E+00  0.6181746E+00  0.3982233E+00  0.1712632E+01  0.0000000E+00  0.0000000E+00  0.1029121E+00  0.6167347E+00  0.0000000E+00  0.0000000E+00  0.0000000E+00  0.0000000E+00  0.0000000E+00  0.0000000E+00  0.0000000E+00  0.0000000E+00  0.0000000E+00  0.0000000E+00  0.0000000E+00  0.0000000E+00  0.0000000E+00  0.0000000E+00  0.0000000E+00  0.0000000E+00  0.4664765E-01  0.7598053E+00  0.0000000E+00  0.0000000E+00  0.3528533E-01  0.5394239E+00  0.0000000E+00  0.0000000E+00  0.0000000E+00  0.0000000E+00  0.0000000E+00  0.0000000E+00  0.0000000E+00  0.0000000E+00  0.0000000E+00  0.0000000E+00  0.0000000E+00  0.0000000E+00  0.0000000E+00  0.0000000E+00  0.0000000E+00  0.0000000E+00  0.0000000E+00  0.0000000E+00  0.0000000E+00  0.0000000E+00  0.0000000E+00  0.0000000E+00  0.0000000E+00  0.0000000E+00  0.0000000E+00  0.0000000E+00  0.1783145E-01  0.5086048E+00  0.0000000E+00  0.0000000E+00  0.0000000E+00  0.0000000E+00  0.2780922E-01  0.5871021E+00  0.0000000E+00  0.0000000E+00  0.7535443E-01  0.7926379E+00  0.0000000E+00  0.0000000E+00  0.0000000E+00  0.0000000E+00  0.0000000E+00  0.0000000E+00  0.0000000E+00  0.0000000E+00
  0.2069999E+01  0.0000000E+00  0.0000000E+00  0.5962790E+00  0.6068233E-01  0.3481925E-02  0.1901945E-01  0.0000000E+00  0.0000000E+00  0.0000000E+00  0.0000000E+00  0.0000000E+00  0.0000000E+00  0.0000000E+00  0.0000000E+00  0.0000000E+00  0.0000000E+00  0.4149031E+00  0.2651273E+00  0.0000000E+00  0.0000000E+00  0.0000000E+00  0.0000000E+00  0.4026277E+00  0.2427603E+00  0.0000000E+00  0.0000000E+00  0.4943437E+00  0.2202944E+00  0.0000000E+00  0.0000000E+00  0.0000000E+00  0.0000000E+00  0.0000000E+00  0.0000000E+00  0.0000000E+00  0.0000000E+00  0.0000000E+00  0.0000000E+00  0.0000000E+00  0.0000000E+00  0.4752777E+00  0.3739302E+00  0.0000000E+00  0.0000000E+00  0.0000000E+00  0.0000000E+00  0.8089772E+00  0.7228821E-01  0.6435154E-02  0.1854709E-01  0.1369291E+00  0.1543150E+00  0.3207968E+00  0.2378076E+00  0.4297281E+00  0.1943101E+00  0.5942939E+00  0.3212271E+00  0.7922385E+00  0.2616210E+00  0.7613399E+00  0.2547674E+00  0.0000000E+00  0.0000000E+00  0.0000000E+00  0.0000000E+00  0.2460152E+00  0.1357243E+00  0.2750969E-01  0.6424884E-01  0.4370597E+00  0.1460665E+00  0.5511122E+00  0.1997768E+00  0.1334503E+00  0.1406725E+00  0.1951828E+00  0.1699754E+00  0.5607883E+00  0.2014327E+00  0.6318350E+00  0.3027210E+00  0.7146246E+00  0.2265443E+00  0.1157902E+01  0.4075932E+00  0.2614613E+00  0.1939186E+00  0.7293012E+00  0.2318375E+00  0.0000000E+00  0.0000000E+00  0.0000000E+00  0.0000000E+00  0.0000000E+00  0.0000000E+00  0.3295518E-01  0.3717139E+00  0.0000000E+00  0.0000000E+00  0.3564059E+00  0.1219582E+01  0.1403643E+00  0.7673902E+00  0.0000000E+00  0.0000000E+00  0.0000000E+00  0.0000000E+00  0.0000000E+00  0.0000000E+00  0.0000000E+00  0.0000000E+00  0.0000000E+00  0.0000000E+00  0.1148012E+01  0.2020271E+01  0.0000000E+00  0.0000000E+00  0.0000000E+00  0.0000000E+00  0.7829233E-01  0.5279282E+00  0.0000000E+00  0.0000000E+00  0.5566624E+00  0.1420822E+01  0.6221676E+00  0.2098652E+01  0.0000000E+00  0.0000000E+00  0.5430896E+00  0.1394679E+01  0.0000000E+00  0.0000000E+00  0.0000000E+00  0.0000000E+00  0.0000000E+00  0.0000000E+00  0.0000000E+00  0.0000000E+00  0.0000000E+00  0.0000000E+00  0.0000000E+00  0.0000000E+00  0.0000000E+00  0.0000000E+00  0.0000000E+00  0.0000000E+00  0.7405812E-01  0.9423655E+00  0.0000000E+00  0.0000000E+00  0.4937123E-01  0.6282361E+00  0.0000000E+00  0.0000000E+00  0.0000000E+00  0.0000000E+00  0.0000000E+00  0.0000000E+00  0.0000000E+00  0.0000000E+00  0.0000000E+00  0.0000000E+00  0.0000000E+00  0.0000000E+00  0.0000000E+00  0.0000000E+00  0.0000000E+00  0.0000000E+00  0.0000000E+00  0.0000000E+00  0.0000000E+00  0.0000000E+00  0.0000000E+00  0.0000000E+00  0.0000000E+00  0.0000000E+00  0.0000000E+00  0.0000000E+00  0.1935554E-01  0.5221832E+00  0.0000000E+00  0.0000000E+00  0.0000000E+00  0.0000000E+00  0.3223644E-01  0.6228169E+00  0.0000000E+00  0.0000000E+00  0.1080373E+00  0.9359380E+00  0.0000000E+00  0.0000000E+00  0.0000000E+00  0.0000000E+00  0.0000000E+00  0.0000000E+00  0.0000000E+00  0.0000000E+00
  0.2099998E+01  0.0000000E+00  0.0000000E+00  0.5451804E+00  0.5751511E-01  0.3145841E-01  0.5628375E-01  0.0000000E+00  0.0000000E+00  0.0000000E+00  0.0000000E+00  0.3848407E-04  0.2773649E-02  0.0000000E+00  0.0000000E+00  0.0000000E+00  0.0000000E+00  0.4356725E+00  0.2711031E+00  0.0000000E+00  0.0000000E+00  0.0000000E+00  0.0000000E+00  0.4423386E+00  0.2522057E+00  0.0000000E+00  0.0000000E+00  0.4466844E+00  0.2102821E+00  0.0000000E+00  0.0000000E+00  0.0000000E+00  0.0000000E+00  0.0000000E+00  0.0000000E+00  0.0000000E+00  0.0000000E+00  0.0000000E+00  0.0000000E+00  0.0000000E+00  0.0000000E+00  0.4763901E+00  0.3667943E+00  0.0000000E+00  0.0000000E+00  0.0000000E+00  0.0000000E+00  0.8825101E+00  0.7326958E-01  0.1115736E-01  0.2380996E-01  0.1678395E+00  0.1680572E+00  0.3990410E+00  0.2576877E+00  0.4614511E+00  0.1976027E+00  0.5575162E+00  0.3047721E+00  0.7227407E+00  0.2449607E+00  0.7942935E+00  0.2579192E+00  0.8244705E-05  0.9701698E-03  0.0000000E+00  0.0000000E+00  0.2725043E+00  0.1400410E+00  0.4500646E-01  0.8034244E-01  0.4842071E+00  0.1505595E+00  0.4943155E+00  0.1893494E+00  0.1794603E+00  0.1600554E+00  0.2563177E+00  0.1913127E+00  0.6023644E+00  0.2052136E+00  0.5931278E+00  0.2961536E+00  0.6551613E+00  0.2163296E+00  0.1169258E+01  0.4048071E+00  0.3432097E+00  0.2236912E+00  0.6589589E+00  0.2160962E+00  0.0000000E+00  0.0000000E+00  0.0000000E+00  0.0000000E+00  0.0000000E+00  0.0000000E+00  0.5870390E-01  0.4874173E+00  0.1185934E-02  0.9867754E-01  0.1353478E+01  0.2346752E+01  0.1784844E+00  0.8658143E+00  0.0000000E+00  0.0000000E+00  0.0000000E+00  0.0000000E+00  0.0000000E+00  0.0000000E+00  0.0000000E+00  0.0000000E+00  0.0000000E+00  0.0000000E+00  0.3600996E+01  0.3488632E+01  0.0000000E+00  0.0000000E+00  0.0000000E+00  0.0000000E+00  0.9914166E-01  0.5907674E+00  0.5071476E-03  0.5967787E-01  0.1923864E+01  0.2583259E+01  0.8144785E+00  0.2370536E+01  0.0000000E+00  0.0000000E+00  0.1884833E+01  0.2565047E+01  0.0000000E+00  0.0000000E+00  0.0000000E+00  0.0000000E+00  0.0000000E+00  0.0000000E+00  0.0000000E+00  0.0000000E+00  0.0000000E+00  0.0000000E+00  0.9897972E-03  0.1164739E+00  0.0000000E+00  0.0000000E+00  0.0000000E+00  0.0000000E+00  0.7788243E-01  0.9523342E+00  0.0000000E+00  0.0000000E+00  0.8183388E-01  0.7955154E+00  0.0000000E+00  0.0000000E+00  0.0000000E+00  0.0000000E+00  0.0000000E+00  0.0000000E+00  0.0000000E+00  0.0000000E+00  0.0000000E+00  0.0000000E+00  0.0000000E+00  0.0000000E+00  0.0000000E+00  0.0000000E+00  0.0000000E+00  0.0000000E+00  0.0000000E+00  0.0000000E+00  0.0000000E+00  0.0000000E+00  0.0000000E+00  0.0000000E+00  0.0000000E+00  0.0000000E+00  0.0000000E+00  0.0000000E+00  0.3662252E-01  0.7075627E+00  0.0000000E+00  0.0000000E+00  0.0000000E+00  0.0000000E+00  0.4317351E-01  0.7101134E+00  0.0000000E+00  0.0000000E+00  0.1755158E+00  0.1169377E+01  0.0000000E+00  0.0000000E+00  0.0000000E+00  0.0000000E+00  0.0000000E+00  0.0000000E+00  0.0000000E+00  0.0000000E+00
  0.2129998E+01  0.0000000E+00  0.0000000E+00  0.4999194E+00  0.5489057E-01  0.1684157E+00  0.1289420E+00  0.0000000E+00  0.0000000E+00  0.0000000E+00  0.0000000E+00  0.1399105E-03  0.4787367E-02  0.0000000E+00  0.0000000E+00  0.0000000E+00  0.0000000E+00  0.4589365E+00  0.2702464E+00  0.0000000E+00  0.0000000E+00  0.0000000E+00  0.0000000E+00  0.4772528E+00  0.2568987E+00  0.0000000E+00  0.0000000E+00  0.4101584E+00  0.1951206E+00  0.0000000E+00  0.0000000E+00  0.0000000E+00  0.0000000E+00  0.0000000E+00  0.0000000E+00  0.8771884E-04  0.3631509E-02  0.0000000E+00  0.0000000E+00  0.0000000E+00  0.0000000E+00  0.4733581E+00  0.3649389E+00  0.0000000E+00  0.0000000E+00  0.0000000E+00  0.0000000E+00  0.9510855E+00  0.7478758E-01  0.1865902E-01  0.3016377E-01  0.1942173E+00  0.1785667E+00  0.4942527E+00  0.2821751E+00  0.4986008E+00  0.2014757E+00  0.5186382E+00  0.2884345E+00  0.6690614E+00  0.2348339E+00  0.8199145E+00  0.2585582E+00  0.2394478E-04  0.1626689E-02  0.8010446E-05  0.9426263E-03  0.2979301E+00  0.1439775E+00  0.6996033E-01  0.9875730E-01  0.5366658E+00  0.1569549E+00  0.4455256E+00  0.1762338E+00  0.2366323E+00  0.1822718E+00  0.3255869E+00  0.2125206E+00  0.6426861E+00  0.2094167E+00  0.5451964E+00  0.2741550E+00  0.5998273E+00  0.2037700E+00  0.1162432E+01  0.4006834E+00  0.4481480E+00  0.2492609E+00  0.5959356E+00  0.2031464E+00  0.0000000E+00  0.0000000E+00  0.0000000E+00  0.0000000E+00  0.0000000E+00  0.0000000E+00  0.9452556E-01  0.6125484E+00  0.4034712E-02  0.1794098E+00  0.3381338E+01  0.3652316E+01  0.2521653E+00  0.1000145E+01  0.0000000E+00  0.0000000E+00  0.0000000E+00  0.0000000E+00  0.0000000E+00  0.0000000E+00  0.0000000E+00  0.0000000E+00  0.0000000E+00  0.0000000E+00  0.7603651E+01  0.4865259E+01  0.0000000E+00  0.0000000E+00  0.0000000E+00  0.0000000E+00  0.1488735E+00  0.7149953E+00  0.2957754E-02  0.1420656E+00  0.4906151E+01  0.4009976E+01  0.1034771E+01  0.2589639E+01  0.0000000E+00  0.0000000E+00  0.4631187E+01  0.3868463E+01  0.0000000E+00  0.0000000E+00  0.0000000E+00  0.0000000E+00  0.0000000E+00  0.0000000E+00  0.0000000E+00  0.0000000E+00  0.0000000E+00  0.0000000E+00  0.4810579E-02  0.2531190E+00  0.0000000E+00  0.0000000E+00  0.0000000E+00  0.0000000E+00  0.9956877E-01  0.1060517E+01  0.0000000E+00  0.0000000E+00  0.1152003E+00  0.9283717E+00  0.0000000E+00  0.0000000E+00  0.0000000E+00  0.0000000E+00  0.0000000E+00  0.0000000E+00  0.0000000E+00  0.0000000E+00  0.0000000E+00  0.0000000E+00  0.0000000E+00  0.0000000E+00  0.0000000E+00  0.0000000E+00  0.0000000E+00  0.0000000E+00  0.0000000E+00  0.0000000E+00  0.0000000E+00  0.0000000E+00  0.0000000E+00  0.0000000E+00  0.0000000E+00  0.0000000E+00  0.0000000E+00  0.0000000E+00  0.4329510E-01  0.7582731E+00  0.0000000E+00  0.0000000E+00  0.0000000E+00  0.0000000E+00  0.7817289E-01  0.9405679E+00  0.0000000E+00  0.0000000E+00  0.2271096E+00  0.1306564E+01  0.0000000E+00  0.0000000E+00  0.0000000E+00  0.0000000E+00  0.0000000E+00  0.0000000E+00  0.0000000E+00  0.0000000E+00
  0.2159998E+01  0.0000000E+00  0.0000000E+00  0.4574579E+00  0.5159310E-01  0.5911591E+00  0.2372864E+00  0.0000000E+00  0.0000000E+00  0.0000000E+00  0.0000000E+00  0.1462479E-02  0.1538562E-01  0.0000000E+00  0.0000000E+00  0.0000000E+00  0.0000000E+00  0.4778170E+00  0.2754483E+00  0.0000000E+00  0.0000000E+00  0.0000000E+00  0.0000000E+00  0.5122424E+00  0.2620144E+00  0.0000000E+00  0.0000000E+00  0.3797057E+00  0.1852959E+00  0.0000000E+00  0.0000000E+00  0.0000000E+00  0.0000000E+00  0.0000000E+00  0.0000000E+00  0.3574598E-03  0.6709987E-02  0.0000000E+00  0.0000000E+00  0.0000000E+00  0.0000000E+00  0.4786579E+00  0.3567764E+00  0.0000000E+00  0.0000000E+00  0.0000000E+00  0.0000000E+00  0.1012094E+01  0.7628224E-01  0.3019538E-01  0.3800867E-01  0.2334140E+00  0.1920225E+00  0.5852246E+00  0.3034412E+00  0.5294650E+00  0.2057796E+00  0.4850393E+00  0.2749816E+00  0.6192630E+00  0.2209903E+00  0.8462062E+00  0.2571760E+00  0.1164908E-03  0.3983893E-02  0.7803554E-05  0.9182723E-03  0.3222426E+00  0.1485307E+00  0.1074553E+00  0.1212072E+00  0.5845413E+00  0.1595823E+00  0.4078461E+00  0.1677300E+00  0.2894951E+00  0.1968263E+00  0.4033569E+00  0.2315058E+00  0.6831090E+00  0.2126752E+00  0.5093421E+00  0.2580985E+00  0.5565135E+00  0.1971469E+00  0.1156911E+01  0.3946996E+00  0.5552316E+00  0.2709323E+00  0.5495829E+00  0.1929166E+00  0.0000000E+00  0.0000000E+00  0.0000000E+00  0.0000000E+00  0.0000000E+00  0.0000000E+00  0.1213488E+00  0.6850187E+00  0.1961728E-01  0.3897113E+00  0.6391783E+01  0.4896419E+01  0.3234045E+00  0.1126973E+01  0.0000000E+00  0.0000000E+00  0.0000000E+00  0.0000000E+00  0.0000000E+00  0.0000000E+00  0.0000000E+00  0.0000000E+00  0.1597868E-03  0.1880263E-01  0.1245602E+02  0.6140369E+01  0.0000000E+00  0.0000000E+00  0.0000000E+00  0.0000000E+00  0.1718533E+00  0.7619936E+00  0.1533960E-01  0.3187358E+00  0.9159168E+01  0.5351205E+01  0.1286141E+01  0.2857040E+01  0.0000000E+00  0.0000000E+00  0.8619678E+01  0.5218477E+01  0.0000000E+00  0.0000000E+00  0.0000000E+00  0.0000000E+00  0.0000000E+00  0.0000000E+00  0.0000000E+00  0.0000000E+00  0.0000000E+00  0.0000000E+00  0.1871180E-02  0.1556899E+00  0.0000000E+00  0.0000000E+00  0.0000000E+00  0.0000000E+00  0.1240266E+00  0.1165738E+01  0.0000000E+00  0.0000000E+00  0.1381614E+00  0.1000787E+01  0.0000000E+00  0.0000000E+00  0.0000000E+00  0.0000000E+00  0.0000000E+00  0.0000000E+00  0.0000000E+00  0.0000000E+00  0.0000000E+00  0.0000000E+00  0.0000000E+00  0.0000000E+00  0.0000000E+00  0.0000000E+00  0.0000000E+00  0.0000000E+00  0.0000000E+00  0.0000000E+00  0.0000000E+00  0.0000000E+00  0.0000000E+00  0.0000000E+00  0.0000000E+00  0.0000000E+00  0.0000000E+00  0.0000000E+00  0.5426462E-01  0.8367118E+00  0.0000000E+00  0.0000000E+00  0.0000000E+00  0.0000000E+00  0.1056217E+00  0.1076653E+01  0.0000000E+00  0.0000000E+00  0.2901920E+00  0.1473039E+01  0.0000000E+00  0.0000000E+00  0.0000000E+00  0.0000000E+00  0.0000000E+00  0.0000000E+00  0.0000000E+00  0.0000000E+00
  0.2189998E+01  0.0000000E+00  0.0000000E+00  0.4220367E+00  0.4889100E-01  0.1488565E+01  0.3689959E+00  0.0000000E+00  0.0000000E+00  0.0000000E+00  0.0000000E+00  0.5795785E-02  0.2985719E-01  0.0000000E+00  0.0000000E+00  0.0000000E+00  0.0000000E+00  0.4908117E+00  0.2725680E+00  0.0000000E+00  0.0000000E+00  0.0000000E+00  0.0000000E+00  0.5412914E+00  0.2637787E+00  0.0000000E+00  0.0000000E+00  0.3513227E+00  0.1763486E+00  0.0000000E+00  0.0000000E+00  0.0000000E+00  0.0000000E+00  0.0000000E+00  0.0000000E+00  0.1526230E-02  0.1420169E-01  0.0000000E+00  0.0000000E+00  0.0000000E+00  0.0000000E+00  0.4727007E+00  0.3515008E+00  0.0000000E+00  0.0000000E+00  0.0000000E+00  0.0000000E+00  0.1065651E+01  0.7698968E-01  0.4443756E-01  0.4628680E-01  0.2683868E+00  0.2011498E+00  0.6822978E+00  0.3257693E+00  0.5667772E+00  0.2086363E+00  0.4591964E+00  0.2651946E+00  0.5757535E+00  0.2086700E+00  0.8715743E+00  0.2603772E+00  0.9802788E-04  0.3656591E-02  0.3770386E-04  0.2348049E-02  0.3456345E+00  0.1516884E+00  0.1544742E+00  0.1420456E+00  0.6248245E+00  0.1651345E+00  0.3753256E+00  0.1582148E+00  0.3438564E+00  0.2129930E+00  0.4846137E+00  0.2491019E+00  0.7168041E+00  0.2184240E+00  0.4767909E+00  0.2478897E+00  0.5197382E+00  0.1858905E+00  0.1147475E+01  0.3905479E+00  0.6717079E+00  0.2945006E+00  0.5042921E+00  0.1809836E+00  0.0000000E+00  0.0000000E+00  0.0000000E+00  0.0000000E+00  0.0000000E+00  0.0000000E+00  0.1706594E+00  0.8075885E+00  0.1466708E+00  0.1057726E+01  0.9715003E+01  0.5876579E+01  0.4255557E+00  0.1269962E+01  0.0000000E+00  0.0000000E+00  0.0000000E+00  0.0000000E+00  0.0000000E+00  0.0000000E+00  0.0000000E+00  0.0000000E+00  0.3108783E-03  0.2586683E-01  0.1629585E+02  0.6879504E+01  0.0000000E+00  0.0000000E+00  0.0000000E+00  0.0000000E+00  0.2030798E+00  0.8019228E+00  0.6761658E-01  0.6573184E+00  0.1368925E+02  0.6336728E+01  0.1422269E+01  0.2968447E+01  0.0000000E+00  0.0000000E+00  0.1287557E+02  0.6156369E+01  0.0000000E+00  0.0000000E+00  0.0000000E+00  0.0000000E+00  0.0000000E+00  0.0000000E+00  0.0000000E+00  0.0000000E+00  0.0000000E+00  0.0000000E+00  0.8190988E-02  0.3212008E+00  0.0000000E+00  0.0000000E+00  0.0000000E+00  0.0000000E+00  0.1673567E+00  0.1332644E+01  0.0000000E+00  0.0000000E+00  0.2039405E+00  0.1193308E+01  0.0000000E+00  0.0000000E+00  0.0000000E+00  0.0000000E+00  0.0000000E+00  0.0000000E+00  0.0000000E+00  0.0000000E+00  0.0000000E+00  0.0000000E+00  0.0000000E+00  0.0000000E+00  0.0000000E+00  0.0000000E+00  0.0000000E+00  0.0000000E+00  0.0000000E+00  0.0000000E+00  0.0000000E+00  0.0000000E+00  0.0000000E+00  0.0000000E+00  0.0000000E+00  0.0000000E+00  0.0000000E+00  0.0000000E+00  0.6916998E-01  0.9311182E+00  0.0000000E+00  0.0000000E+00  0.0000000E+00  0.0000000E+00  0.7706139E-01  0.9081265E+00  0.0000000E+00  0.0000000E+00  0.3933503E+00  0.1688489E+01  0.0000000E+00  0.0000000E+00  0.0000000E+00  0.0000000E+00  0.0000000E+00  0.0000000E+00  0.0000000E+00  0.0000000E+00
  0.2219998E+01  0.0000000E+00  0.0000000E+00  0.3903386E+00  0.4665588E-01  0.2836222E+01  0.4956174E+00  0.0000000E+00  0.0000000E+00  0.0000000E+00  0.0000000E+00  0.1388269E-01  0.4513409E-01  0.0000000E+00  0.0000000E+00  0.0000000E+00  0.0000000E+00  0.5126627E+00  0.2773320E+00  0.0000000E+00  0.0000000E+00  0.0000000E+00  0.0000000E+00  0.5708107E+00  0.2734200E+00  0.0000000E+00  0.0000000E+00  0.3339356E+00  0.1705479E+00  0.0000000E+00  0.0000000E+00  0.0000000E+00  0.0000000E+00  0.0000000E+00  0.0000000E+00  0.5630725E-02  0.2723756E-01  0.0000000E+00  0.0000000E+00  0.0000000E+00  0.0000000E+00  0.4736441E+00  0.3443740E+00  0.0000000E+00  0.0000000E+00  0.0000000E+00  0.0000000E+00  0.1110027E+01  0.7823849E-01  0.6441002E-01  0.5401368E-01  0.3032447E+00  0.2104774E+00  0.7765360E+00  0.3415920E+00  0.6002970E+00  0.2096861E+00  0.4427320E+00  0.2560431E+00  0.5414848E+00  0.2029262E+00  0.8890495E+00  0.2593979E+00  0.1766233E-03  0.4578720E-02  0.1323657E-03  0.4237658E-02  0.3705983E+00  0.1551354E+00  0.2113134E+00  0.1655892E+00  0.6615559E+00  0.1657666E+00  0.3508989E+00  0.1490922E+00  0.4012396E+00  0.2250844E+00  0.5698055E+00  0.2681261E+00  0.7539746E+00  0.2177294E+00  0.4458919E+00  0.2401677E+00  0.4923211E+00  0.1768889E+00  0.1136446E+01  0.3827913E+00  0.7919839E+00  0.3150214E+00  0.4760907E+00  0.1752513E+00  0.0000000E+00  0.0000000E+00  0.0000000E+00  0.0000000E+00  0.0000000E+00  0.0000000E+00  0.2061337E+00  0.8693535E+00  0.5417448E+00  0.1982085E+01  0.1246673E+02  0.6566983E+01  0.5290108E+00  0.1413848E+01  0.0000000E+00  0.0000000E+00  0.0000000E+00  0.0000000E+00  0.0000000E+00  0.0000000E+00  0.0000000E+00  0.0000000E+00  0.4538072E-03  0.3082866E-01  0.1823390E+02  0.7257842E+01  0.0000000E+00  0.0000000E+00  0.0000000E+00  0.0000000E+00  0.2525418E+00  0.8933969E+00  0.2278081E+00  0.1200937E+01  0.1724595E+02  0.6919012E+01  0.1607849E+01  0.3111353E+01  0.0000000E+00  0.0000000E+00  0.1595491E+02  0.6809596E+01  0.0000000E+00  0.0000000E+00  0.0000000E+00  0.0000000E+00  0.0000000E+00  0.0000000E+00  0.0000000E+00  0.0000000E+00  0.0000000E+00  0.0000000E+00  0.8856700E-02  0.3294752E+00  0.0000000E+00  0.0000000E+00  0.0000000E+00  0.0000000E+00  0.2477036E+00  0.1592823E+01  0.0000000E+00  0.0000000E+00  0.1959391E+00  0.1154041E+01  0.0000000E+00  0.0000000E+00  0.0000000E+00  0.0000000E+00  0.0000000E+00  0.0000000E+00  0.0000000E+00  0.0000000E+00  0.0000000E+00  0.0000000E+00  0.0000000E+00  0.0000000E+00  0.0000000E+00  0.0000000E+00  0.0000000E+00  0.0000000E+00  0.0000000E+00  0.0000000E+00  0.0000000E+00  0.0000000E+00  0.0000000E+00  0.0000000E+00  0.0000000E+00  0.0000000E+00  0.0000000E+00  0.0000000E+00  0.8945579E-01  0.1043617E+01  0.0000000E+00  0.0000000E+00  0.0000000E+00  0.0000000E+00  0.1030195E+00  0.1034428E+01  0.0000000E+00  0.0000000E+00  0.4393523E+00  0.1758211E+01  0.0000000E+00  0.0000000E+00  0.0000000E+00  0.0000000E+00  0.0000000E+00  0.0000000E+00  0.0000000E+00  0.0000000E+00
  0.2249998E+01  0.0000000E+00  0.0000000E+00  0.3636288E+00  0.4445134E-01  0.4385306E+01  0.6015723E+00  0.0000000E+00  0.0000000E+00  0.0000000E+00  0.0000000E+00  0.2546649E-01  0.5886093E-01  0.0000000E+00  0.0000000E+00  0.0000000E+00  0.0000000E+00  0.5255220E+00  0.2774273E+00  0.0000000E+00  0.0000000E+00  0.0000000E+00  0.0000000E+00  0.5952884E+00  0.2722947E+00  0.0000000E+00  0.0000000E+00  0.3203449E+00  0.1657810E+00  0.0000000E+00  0.0000000E+00  0.0000000E+00  0.0000000E+00  0.0000000E+00  0.0000000E+00  0.1658953E-01  0.4594227E-01  0.0000000E+00  0.0000000E+00  0.0000000E+00  0.0000000E+00  0.4747954E+00  0.3406577E+00  0.0000000E+00  0.0000000E+00  0.1435157E-04  0.1688768E-02  0.1143891E+01  0.7731565E-01  0.9034009E-01  0.6319750E-01  0.3293216E+00  0.2177174E+00  0.8691642E+00  0.3535140E+00  0.6317238E+00  0.2151057E+00  0.4234780E+00  0.2505462E+00  0.5175379E+00  0.1947743E+00  0.9035740E+00  0.2566584E+00  0.3148193E-03  0.6405223E-02  0.2074207E-03  0.4829583E-02  0.3990360E+00  0.1585310E+00  0.2819320E+00  0.1885873E+00  0.6962368E+00  0.1678770E+00  0.3326194E+00  0.1436297E+00  0.4433388E+00  0.2330813E+00  0.6612186E+00  0.2869302E+00  0.7819984E+00  0.2206594E+00  0.4243407E+00  0.2309285E+00  0.4689242E+00  0.1725304E+00  0.1119507E+01  0.3723402E+00  0.9178587E+00  0.3345996E+00  0.4466067E+00  0.1658389E+00  0.0000000E+00  0.0000000E+00  0.0000000E+00  0.0000000E+00  0.0000000E+00  0.0000000E+00  0.2760921E+00  0.9793751E+00  0.1328019E+01  0.3071738E+01  0.1386438E+02  0.6940157E+01  0.6322494E+00  0.1511508E+01  0.0000000E+00  0.0000000E+00  0.0000000E+00  0.0000000E+00  0.0000000E+00  0.0000000E+00  0.0000000E+00  0.0000000E+00  0.5890296E-03  0.3465338E-01  0.1779815E+02  0.6979254E+01  0.0000000E+00  0.0000000E+00  0.0000000E+00  0.0000000E+00  0.2842831E+00  0.9297670E+00  0.5407408E+00  0.1785695E+01  0.1864240E+02  0.7159466E+01  0.1787903E+01  0.3279039E+01  0.0000000E+00  0.0000000E+00  0.1729245E+02  0.6935966E+01  0.0000000E+00  0.0000000E+00  0.0000000E+00  0.0000000E+00  0.0000000E+00  0.0000000E+00  0.0000000E+00  0.0000000E+00  0.0000000E+00  0.0000000E+00  0.9484513E-02  0.3363902E+00  0.0000000E+00  0.0000000E+00  0.0000000E+00  0.0000000E+00  0.2544170E+00  0.1591658E+01  0.0000000E+00  0.0000000E+00  0.2212280E+00  0.1207118E+01  0.0000000E+00  0.0000000E+00  0.0000000E+00  0.0000000E+00  0.0000000E+00  0.0000000E+00  0.0000000E+00  0.0000000E+00  0.0000000E+00  0.0000000E+00  0.0000000E+00  0.0000000E+00  0.0000000E+00  0.0000000E+00  0.0000000E+00  0.0000000E+00  0.0000000E+00  0.0000000E+00  0.0000000E+00  0.0000000E+00  0.0000000E+00  0.0000000E+00  0.0000000E+00  0.0000000E+00  0.0000000E+00  0.0000000E+00  0.1043309E+00  0.1111238E+01  0.0000000E+00  0.0000000E+00  0.0000000E+00  0.0000000E+00  0.1135660E+00  0.1070905E+01  0.0000000E+00  0.0000000E+00  0.4812984E+00  0.1794140E+01  0.0000000E+00  0.0000000E+00  0.0000000E+00  0.0000000E+00  0.0000000E+00  0.0000000E+00  0.0000000E+00  0.0000000E+00
  0.2279998E+01  0.1344644E-05  0.1582285E-03  0.3416793E+00  0.4252459E-01  0.5686166E+01  0.6683936E+00  0.0000000E+00  0.0000000E+00  0.0000000E+00  0.0000000E+00  0.4484705E-01  0.7837532E-01  0.0000000E+00  0.0000000E+00  0.0000000E+00  0.0000000E+00  0.5409829E+00  0.2761387E+00  0.0000000E+00  0.0000000E+00  0.0000000E+00  0.0000000E+00  0.6174001E+00  0.2735094E+00  0.0000000E+00  0.0000000E+00  0.3038573E+00  0.1594734E+00  0.9753646E-04  0.3664519E-02  0.0000000E+00  0.0000000E+00  0.0000000E+00  0.0000000E+00  0.3822591E-01  0.6777924E-01  0.0000000E+00  0.0000000E+00  0.6969254E-05  0.8200942E-03  0.4845663E+00  0.3412631E+00  0.0000000E+00  0.0000000E+00  0.0000000E+00  0.0000000E+00  0.1167568E+01  0.7766880E-01  0.1184344E+00  0.7114485E-01  0.3647858E+00  0.2280682E+00  0.9513538E+00  0.3680214E+00  0.6666194E+00  0.2180820E+00  0.4147520E+00  0.2418933E+00  0.4871566E+00  0.1881160E+00  0.9180179E+00  0.2517196E+00  0.5155511E-03  0.7672299E-02  0.4736355E-03  0.7674836E-02  0.4243455E+00  0.1628022E+00  0.3563303E+00  0.2060248E+00  0.7180717E+00  0.1712648E+00  0.3171025E+00  0.1384799E+00  0.4823291E+00  0.2420333E+00  0.7396344E+00  0.2989441E+00  0.8068513E+00  0.2236204E+00  0.4081615E+00  0.2228968E+00  0.4508360E+00  0.1665300E+00  0.1105082E+01  0.3648872E+00  0.1030848E+01  0.3510582E+00  0.4286021E+00  0.1615965E+00  0.0000000E+00  0.0000000E+00  0.0000000E+00  0.0000000E+00  0.5030380E-03  0.5919443E-01  0.3219466E+00  0.1056257E+01  0.2592698E+01  0.4159734E+01  0.1401645E+02  0.6927326E+01  0.7641233E+00  0.1657412E+01  0.0000000E+00  0.0000000E+00  0.0000000E+00  0.0000000E+00  0.2151161E-03  0.2531326E-01  0.0000000E+00  0.0000000E+00  0.1290699E-02  0.5061198E-01  0.1601281E+02  0.6745818E+01  0.0000000E+00  0.0000000E+00  0.0000000E+00  0.0000000E+00  0.3108398E+00  0.9626817E+00  0.9163945E+00  0.2283554E+01  0.1837269E+02  0.7009759E+01  0.1927444E+01  0.3349404E+01  0.0000000E+00  0.0000000E+00  0.1688880E+02  0.6807877E+01  0.0000000E+00  0.0000000E+00  0.0000000E+00  0.0000000E+00  0.0000000E+00  0.0000000E+00  0.0000000E+00  0.0000000E+00  0.0000000E+00  0.0000000E+00  0.1679378E-01  0.4415849E+00  0.0000000E+00  0.0000000E+00  0.0000000E+00  0.0000000E+00  0.2965989E+00  0.1691670E+01  0.0000000E+00  0.0000000E+00  0.2671567E+00  0.1303735E+01  0.0000000E+00  0.0000000E+00  0.0000000E+00  0.0000000E+00  0.0000000E+00  0.0000000E+00  0.0000000E+00  0.0000000E+00  0.0000000E+00  0.0000000E+00  0.0000000E+00  0.0000000E+00  0.0000000E+00  0.0000000E+00  0.0000000E+00  0.0000000E+00  0.0000000E+00  0.0000000E+00  0.0000000E+00  0.0000000E+00  0.0000000E+00  0.0000000E+00  0.0000000E+00  0.0000000E+00  0.0000000E+00  0.0000000E+00  0.1141983E+00  0.1146696E+01  0.0000000E+00  0.0000000E+00  0.0000000E+00  0.0000000E+00  0.1127507E+00  0.1052857E+01  0.0000000E+00  0.0000000E+00  0.5879304E+00  0.1936268E+01  0.0000000E+00  0.0000000E+00  0.0000000E+00  0.0000000E+00  0.0000000E+00  0.0000000E+00  0.0000000E+00  0.0000000E+00
  0.2309998E+01  0.2570181E-04  0.7680628E-03  0.3267004E+00  0.4120390E-01  0.6462283E+01  0.7072437E+00  0.0000000E+00  0.0000000E+00  0.0000000E+00  0.0000000E+00  0.7251756E-01  0.9959554E-01  0.0000000E+00  0.0000000E+00  0.8727819E-04  0.3615762E-02  0.5591256E+00  0.2755377E+00  0.0000000E+00  0.0000000E+00  0.0000000E+00  0.0000000E+00  0.6331739E+00  0.2753952E+00  0.0000000E+00  0.0000000E+00  0.2978522E+00  0.1565555E+00  0.6718187E-03  0.9114331E-02  0.0000000E+00  0.0000000E+00  0.0000000E+00  0.0000000E+00  0.7645070E-01  0.9498288E-01  0.0000000E+00  0.0000000E+00  0.1290121E-03  0.3990911E-02  0.4938897E+00  0.3403475E+00  0.0000000E+00  0.0000000E+00  0.1018737E-03  0.3660179E-02  0.1180358E+01  0.7767768E-01  0.1572982E+00  0.8164637E-01  0.3894593E+00  0.2307243E+00  0.1022027E+01  0.3728318E+00  0.6966437E+00  0.2185804E+00  0.4089362E+00  0.2367589E+00  0.4692952E+00  0.1833476E+00  0.9344937E+00  0.2564687E+00  0.1229130E-02  0.1219079E-01  0.9640223E-03  0.1079294E-01  0.4522463E+00  0.1629845E+00  0.4450998E+00  0.2296928E+00  0.7402039E+00  0.1706522E+00  0.3099529E+00  0.1366993E+00  0.5128893E+00  0.2441038E+00  0.8293943E+00  0.3072484E+00  0.8312832E+00  0.2217869E+00  0.3939980E+00  0.2168233E+00  0.4375892E+00  0.1628439E+00  0.1085714E+01  0.3580326E+00  0.1139926E+01  0.3647969E+00  0.4120452E+00  0.1573930E+00  0.0000000E+00  0.0000000E+00  0.0000000E+00  0.0000000E+00  0.3430420E-02  0.1525400E+00  0.3638755E+00  0.1099377E+01  0.3936648E+01  0.5041149E+01  0.1291302E+02  0.6589032E+01  0.9225402E+00  0.1770772E+01  0.0000000E+00  0.0000000E+00  0.0000000E+00  0.0000000E+00  0.8382557E-03  0.4931500E-01  0.0000000E+00  0.0000000E+00  0.1397125E-02  0.5197173E-01  0.1345619E+02  0.6125591E+01  0.0000000E+00  0.0000000E+00  0.2933942E-02  0.1304610E+00  0.3627559E+00  0.1024716E+01  0.1417918E+01  0.2839588E+01  0.1663594E+02  0.6638949E+01  0.2083881E+01  0.3456257E+01  0.1676521E-02  0.9863139E-01  0.1533766E+02  0.6387325E+01  0.0000000E+00  0.0000000E+00  0.0000000E+00  0.0000000E+00  0.0000000E+00  0.0000000E+00  0.0000000E+00  0.0000000E+00  0.0000000E+00  0.0000000E+00  0.2535889E-01  0.5353674E+00  0.0000000E+00  0.0000000E+00  0.0000000E+00  0.0000000E+00  0.3043369E+00  0.1697949E+01  0.0000000E+00  0.0000000E+00  0.2616605E+00  0.1278188E+01  0.0000000E+00  0.0000000E+00  0.0000000E+00  0.0000000E+00  0.0000000E+00  0.0000000E+00  0.0000000E+00  0.0000000E+00  0.0000000E+00  0.0000000E+00  0.0000000E+00  0.0000000E+00  0.0000000E+00  0.0000000E+00  0.0000000E+00  0.0000000E+00  0.0000000E+00  0.0000000E+00  0.0000000E+00  0.0000000E+00  0.0000000E+00  0.0000000E+00  0.0000000E+00  0.0000000E+00  0.0000000E+00  0.0000000E+00  0.1071612E+00  0.1096566E+01  0.0000000E+00  0.0000000E+00  0.0000000E+00  0.0000000E+00  0.1189372E+00  0.1066838E+01  0.0000000E+00  0.0000000E+00  0.6595167E+00  0.2062184E+01  0.0000000E+00  0.0000000E+00  0.0000000E+00  0.0000000E+00  0.0000000E+00  0.0000000E+00  0.0000000E+00  0.0000000E+00
  0.2339998E+01  0.4602615E-03  0.3055149E-02  0.3142363E+00  0.3974480E-01  0.6627027E+01  0.7170637E+00  0.0000000E+00  0.0000000E+00  0.0000000E+00  0.0000000E+00  0.1153892E+00  0.1246627E+00  0.0000000E+00  0.0000000E+00  0.6267733E-03  0.9745120E-02  0.5699197E+00  0.2778847E+00  0.0000000E+00  0.0000000E+00  0.0000000E+00  0.0000000E+00  0.6563628E+00  0.2735216E+00  0.0000000E+00  0.0000000E+00  0.2968048E+00  0.1546459E+00  0.5907856E-02  0.2664679E-01  0.0000000E+00  0.0000000E+00  0.0000000E+00  0.0000000E+00  0.1338424E+00  0.1239465E+00  0.0000000E+00  0.0000000E+00  0.1210178E-02  0.1181709E-01  0.5127726E+00  0.3422706E+00  0.0000000E+00  0.0000000E+00  0.1303908E-02  0.1232282E-01  0.1183913E+01  0.7705541E-01  0.2000343E+00  0.8965937E-01  0.4157473E+00  0.2365944E+00  0.1091141E+01  0.3815085E+00  0.7286101E+00  0.2205075E+00  0.4079768E+00  0.2338708E+00  0.4593165E+00  0.1758230E+00  0.9422122E+00  0.2502349E+00  0.1806972E-02  0.1481362E-01  0.1833630E-02  0.1481077E-01  0.4752430E+00  0.1680510E+00  0.5355151E+00  0.2479657E+00  0.7512218E+00  0.1679723E+00  0.3072551E+00  0.1318592E+00  0.5276402E+00  0.2440507E+00  0.9025523E+00  0.3214296E+00  0.8500758E+00  0.2223346E+00  0.3892686E+00  0.2156687E+00  0.4341168E+00  0.1586095E+00  0.1060715E+01  0.3501264E+00  0.1246611E+01  0.3753977E+00  0.4033650E+00  0.1530214E+00  0.0000000E+00  0.0000000E+00  0.0000000E+00  0.0000000E+00  0.2722162E-01  0.4234234E+00  0.4226505E+00  0.1159890E+01  0.5207440E+01  0.5555494E+01  0.1141265E+02  0.6186636E+01  0.1034892E+01  0.1842063E+01  0.0000000E+00  0.0000000E+00  0.0000000E+00  0.0000000E+00  0.2042258E-03  0.2403184E-01  0.0000000E+00  0.0000000E+00  0.2859171E-02  0.7336394E-01  0.1095065E+02  0.5490976E+01  0.0000000E+00  0.0000000E+00  0.9803019E-02  0.2352671E+00  0.3866029E+00  0.1050382E+01  0.1811474E+01  0.3101808E+01  0.1426577E+02  0.6196384E+01  0.2176669E+01  0.3478170E+01  0.6535287E-02  0.1921496E+00  0.1318438E+02  0.5914753E+01  0.0000000E+00  0.0000000E+00  0.0000000E+00  0.0000000E+00  0.0000000E+00  0.0000000E+00  0.0000000E+00  0.0000000E+00  0.0000000E+00  0.0000000E+00  0.3188707E-01  0.5924507E+00  0.0000000E+00  0.0000000E+00  0.0000000E+00  0.0000000E+00  0.3572639E+00  0.1805087E+01  0.0000000E+00  0.0000000E+00  0.2695381E+00  0.1274420E+01  0.0000000E+00  0.0000000E+00  0.0000000E+00  0.0000000E+00  0.0000000E+00  0.0000000E+00  0.0000000E+00  0.0000000E+00  0.0000000E+00  0.0000000E+00  0.0000000E+00  0.0000000E+00  0.0000000E+00  0.0000000E+00  0.0000000E+00  0.0000000E+00  0.0000000E+00  0.0000000E+00  0.0000000E+00  0.0000000E+00  0.0000000E+00  0.0000000E+00  0.0000000E+00  0.0000000E+00  0.0000000E+00  0.0000000E+00  0.1267509E+00  0.1176119E+01  0.0000000E+00  0.0000000E+00  0.0000000E+00  0.0000000E+00  0.1097680E+00  0.1012127E+01  0.0000000E+00  0.0000000E+00  0.7236152E+00  0.2120031E+01  0.0000000E+00  0.0000000E+00  0.0000000E+00  0.0000000E+00  0.0000000E+00  0.0000000E+00  0.0000000E+00  0.0000000E+00
  0.2369998E+01  0.3044302E-02  0.7714900E-02  0.3074167E+00  0.3895048E-01  0.6283835E+01  0.6783357E+00  0.4527807E-04  0.3973957E-02  0.0000000E+00  0.0000000E+00  0.1775990E+00  0.1526229E+00  0.1515134E-04  0.1782868E-02  0.3823689E-02  0.2266688E-01  0.5889995E+00  0.2764063E+00  0.0000000E+00  0.0000000E+00  0.0000000E+00  0.0000000E+00  0.6673083E+00  0.2727939E+00  0.0000000E+00  0.0000000E+00  0.2927921E+00  0.1511358E+00  0.2719002E-01  0.5589667E-01  0.0000000E+00  0.0000000E+00  0.0000000E+00  0.0000000E+00  0.2108431E+00  0.1539489E+00  0.0000000E+00  0.0000000E+00  0.7586267E-02  0.2934488E-01  0.5315372E+00  0.3482448E+00  0.0000000E+00  0.0000000E+00  0.8480765E-02  0.3088522E-01  0.1177218E+01  0.7497322E-01  0.2542385E+00  0.1002137E+00  0.4380691E+00  0.2421522E+00  0.1144220E+01  0.3871108E+00  0.7597328E+00  0.2198620E+00  0.4092464E+00  0.2327335E+00  0.4487454E+00  0.1708802E+00  0.9517716E+00  0.2500343E+00  0.2800402E-02  0.1765284E-01  0.3516823E-02  0.1991185E-01  0.5013821E+00  0.1693849E+00  0.6308644E+00  0.2630524E+00  0.7594273E+00  0.1678682E+00  0.3044487E+00  0.1309311E+00  0.5420638E+00  0.2479649E+00  0.9743776E+00  0.3254647E+00  0.8679889E+00  0.2214286E+00  0.3808482E+00  0.2092413E+00  0.4261692E+00  0.1553223E+00  0.1039448E+01  0.3401769E+00  0.1335877E+01  0.3797582E+00  0.3984109E+00  0.1486875E+00  0.0000000E+00  0.0000000E+00  0.4655588E-03  0.5478420E-01  0.7542124E-01  0.6932209E+00  0.4727798E+00  0.1212474E+01  0.5668701E+01  0.5778301E+01  0.9659649E+01  0.5587673E+01  0.1179529E+01  0.1937210E+01  0.0000000E+00  0.0000000E+00  0.0000000E+00  0.0000000E+00  0.5972697E-03  0.4057444E-01  0.0000000E+00  0.0000000E+00  0.5176396E-02  0.9740590E-01  0.8591119E+01  0.4845687E+01  0.0000000E+00  0.0000000E+00  0.3663217E-01  0.4479347E+00  0.4264506E+00  0.1074299E+01  0.2137424E+01  0.3291734E+01  0.1185840E+02  0.5484636E+01  0.2314993E+01  0.3565035E+01  0.1592735E-01  0.2959161E+00  0.1096932E+02  0.5355925E+01  0.0000000E+00  0.0000000E+00  0.0000000E+00  0.0000000E+00  0.0000000E+00  0.0000000E+00  0.0000000E+00  0.0000000E+00  0.0000000E+00  0.0000000E+00  0.4429612E-01  0.6890135E+00  0.0000000E+00  0.0000000E+00  0.0000000E+00  0.0000000E+00  0.3429565E+00  0.1743253E+01  0.0000000E+00  0.0000000E+00  0.3646736E+00  0.1461946E+01  0.0000000E+00  0.0000000E+00  0.0000000E+00  0.0000000E+00  0.0000000E+00  0.0000000E+00  0.0000000E+00  0.0000000E+00  0.0000000E+00  0.0000000E+00  0.0000000E+00  0.0000000E+00  0.0000000E+00  0.0000000E+00  0.0000000E+00  0.0000000E+00  0.0000000E+00  0.0000000E+00  0.0000000E+00  0.0000000E+00  0.0000000E+00  0.0000000E+00  0.0000000E+00  0.0000000E+00  0.0000000E+00  0.0000000E+00  0.1220080E+00  0.1139368E+01  0.0000000E+00  0.0000000E+00  0.0000000E+00  0.0000000E+00  0.1296073E+00  0.1084487E+01  0.0000000E+00  0.0000000E+00  0.8281550E+00  0.2200360E+01  0.0000000E+00  0.0000000E+00  0.0000000E+00  0.0000000E+00  0.0000000E+00  0.0000000E+00  0.0000000E+00  0.0000000E+00
  0.2399998E+01  0.1329281E-01  0.1604127E-01  0.3051935E+00  0.3813848E-01  0.5597636E+01  0.6422638E+00  0.1470173E-03  0.6922395E-02  0.0000000E+00  0.0000000E+00  0.2589021E+00  0.1785503E+00  0.0000000E+00  0.0000000E+00  0.1958757E-01  0.5009002E-01  0.6116006E+00  0.2782139E+00  0.0000000E+00  0.0000000E+00  0.1383730E-03  0.5725262E-02  0.6774036E+00  0.2707593E+00  0.0000000E+00  0.0000000E+00  0.2918053E+00  0.1482209E+00  0.9617180E-01  0.1023009E+00  0.0000000E+00  0.0000000E+00  0.0000000E+00  0.0000000E+00  0.3091460E+00  0.1816176E+00  0.0000000E+00  0.0000000E+00  0.3407412E-01  0.6177289E-01  0.5521786E+00  0.3473114E+00  0.0000000E+00  0.0000000E+00  0.3859989E-01  0.6610167E-01  0.1161965E+01  0.7440683E-01  0.3121990E+00  0.1088006E+00  0.4568938E+00  0.2399076E+00  0.1179497E+01  0.3866099E+00  0.7874359E+00  0.2256075E+00  0.4155633E+00  0.2291525E+00  0.4435611E+00  0.1683895E+00  0.9592384E+00  0.2486044E+00  0.4163706E-02  0.2150746E-01  0.5837512E-02  0.2547193E-01  0.5293622E+00  0.1709225E+00  0.7255447E+00  0.2808123E+00  0.7619231E+00  0.1670245E+00  0.3073573E+00  0.1298822E+00  0.5482516E+00  0.2401663E+00  0.1042898E+01  0.3343711E+00  0.8807462E+00  0.2183079E+00  0.3843452E+00  0.2049033E+00  0.4270062E+00  0.1535807E+00  0.1027400E+01  0.3341056E+00  0.1408563E+01  0.3874856E+00  0.4005105E+00  0.1488040E+00  0.0000000E+00  0.0000000E+00  0.2269980E-02  0.1194424E+00  0.2288181E+00  0.1203805E+01  0.5282264E+00  0.1273270E+01  0.5751250E+01  0.5709060E+01  0.7964260E+01  0.5048755E+01  0.1313702E+01  0.2018718E+01  0.0000000E+00  0.0000000E+00  0.0000000E+00  0.0000000E+00  0.7765757E-03  0.4568584E-01  0.7765704E-03  0.6461391E-01  0.6083141E-02  0.1042411E+00  0.6751289E+01  0.4295551E+01  0.3882845E-03  0.4569083E-01  0.9124658E-01  0.7093582E+00  0.4403185E+00  0.1080907E+01  0.2306030E+01  0.3382430E+01  0.9523071E+01  0.4910767E+01  0.2377464E+01  0.3535755E+01  0.6251378E-01  0.5871543E+00  0.8910971E+01  0.4725869E+01  0.0000000E+00  0.0000000E+00  0.0000000E+00  0.0000000E+00  0.0000000E+00  0.0000000E+00  0.0000000E+00  0.0000000E+00  0.0000000E+00  0.0000000E+00  0.4016458E-01  0.6479901E+00  0.0000000E+00  0.0000000E+00  0.0000000E+00  0.0000000E+00  0.2949037E+00  0.1607244E+01  0.0000000E+00  0.0000000E+00  0.3867239E+00  0.1490378E+01  0.0000000E+00  0.0000000E+00  0.0000000E+00  0.0000000E+00  0.0000000E+00  0.0000000E+00  0.1944405E-02  0.1320928E+00  0.0000000E+00  0.0000000E+00  0.0000000E+00  0.0000000E+00  0.0000000E+00  0.0000000E+00  0.0000000E+00  0.0000000E+00  0.0000000E+00  0.0000000E+00  0.0000000E+00  0.0000000E+00  0.0000000E+00  0.0000000E+00  0.0000000E+00  0.0000000E+00  0.0000000E+00  0.0000000E+00  0.1159492E+00  0.1096976E+01  0.0000000E+00  0.0000000E+00  0.0000000E+00  0.0000000E+00  0.1244435E+00  0.1049500E+01  0.0000000E+00  0.0000000E+00  0.8343709E+00  0.2205717E+01  0.0000000E+00  0.0000000E+00  0.0000000E+00  0.0000000E+00  0.0000000E+00  0.0000000E+00  0.0000000E+00  0.0000000E+00
  0.2429998E+01  0.4086322E-01  0.2782185E-01  0.3073231E+00  0.3800761E-01  0.4789553E+01  0.5884802E+00  0.1004111E-02  0.1562243E-01  0.4292517E-04  0.3764608E-02  0.3483951E+00  0.2096035E+00  0.3581199E-03  0.9677197E-02  0.6415374E-01  0.9031180E-01  0.6272536E+00  0.2776285E+00  0.0000000E+00  0.0000000E+00  0.1411744E-02  0.1746012E-01  0.6935291E+00  0.2739632E+00  0.0000000E+00  0.0000000E+00  0.2966686E+00  0.1498155E+00  0.2556731E+00  0.1637503E+00  0.0000000E+00  0.0000000E+00  0.0000000E+00  0.0000000E+00  0.4262424E+00  0.2127539E+00  0.2575169E-03  0.8033521E-02  0.1061864E+00  0.1067989E+00  0.5807384E+00  0.3532076E+00  0.0000000E+00  0.0000000E+00  0.1209948E+00  0.1139246E+00  0.1142632E+01  0.7267206E-01  0.3784263E+00  0.1179856E+00  0.4722498E+00  0.2437053E+00  0.1211593E+01  0.3900439E+00  0.8110873E+00  0.2255831E+00  0.4318722E+00  0.2293546E+00  0.4415307E+00  0.1657452E+00  0.9648642E+00  0.2452163E+00  0.6522122E-02  0.2658687E-01  0.9337757E-02  0.3212811E-01  0.5502446E+00  0.1714173E+00  0.8016532E+00  0.2907494E+00  0.7589682E+00  0.1640535E+00  0.3165507E+00  0.1315776E+00  0.5507441E+00  0.2415064E+00  0.1095677E+01  0.3432671E+00  0.8899954E+00  0.2183092E+00  0.3924332E+00  0.2086266E+00  0.4354908E+00  0.1538362E+00  0.1005695E+01  0.3278644E+00  0.1468548E+01  0.3898852E+00  0.4025237E+00  0.1473662E+00  0.0000000E+00  0.0000000E+00  0.7528561E-02  0.2147371E+00  0.5083975E+00  0.1761743E+01  0.5568901E+00  0.1302896E+01  0.5265995E+01  0.5435997E+01  0.6491096E+01  0.4481943E+01  0.1487973E+01  0.2090533E+01  0.0000000E+00  0.0000000E+00  0.0000000E+00  0.0000000E+00  0.1515037E-02  0.6301476E-01  0.4166346E-02  0.1477678E+00  0.8837605E-02  0.1239896E+00  0.5337026E+01  0.3777816E+01  0.4923855E-02  0.1606269E+00  0.2435381E+00  0.1126827E+01  0.4861363E+00  0.1122109E+01  0.2296759E+01  0.3372364E+01  0.7547308E+01  0.4358231E+01  0.2475949E+01  0.3601013E+01  0.1363526E+00  0.8511155E+00  0.7059275E+01  0.4207819E+01  0.0000000E+00  0.0000000E+00  0.0000000E+00  0.0000000E+00  0.0000000E+00  0.0000000E+00  0.0000000E+00  0.0000000E+00  0.0000000E+00  0.0000000E+00  0.4139679E-01  0.6496516E+00  0.0000000E+00  0.0000000E+00  0.0000000E+00  0.0000000E+00  0.3331895E+00  0.1678474E+01  0.0000000E+00  0.0000000E+00  0.4632151E+00  0.1616151E+01  0.0000000E+00  0.0000000E+00  0.0000000E+00  0.0000000E+00  0.0000000E+00  0.0000000E+00  0.1896701E-02  0.1288476E+00  0.0000000E+00  0.0000000E+00  0.0000000E+00  0.0000000E+00  0.0000000E+00  0.0000000E+00  0.0000000E+00  0.0000000E+00  0.0000000E+00  0.0000000E+00  0.0000000E+00  0.0000000E+00  0.0000000E+00  0.0000000E+00  0.0000000E+00  0.0000000E+00  0.0000000E+00  0.0000000E+00  0.1234507E+00  0.1117359E+01  0.0000000E+00  0.0000000E+00  0.0000000E+00  0.0000000E+00  0.1251834E+00  0.1039406E+01  0.0000000E+00  0.0000000E+00  0.9230738E+00  0.2294314E+01  0.0000000E+00  0.0000000E+00  0.0000000E+00  0.0000000E+00  0.0000000E+00  0.0000000E+00  0.0000000E+00  0.0000000E+00
  0.2459998E+01  0.9747448E-01  0.4197302E-01  0.3141604E+00  0.3801931E-01  0.3979785E+01  0.5330014E+00  0.5109456E-02  0.3460252E-01  0.4197681E-03  0.1065750E-01  0.4596210E+00  0.2349149E+00  0.1666063E-02  0.2044301E-01  0.1741403E+00  0.1467700E+00  0.6443642E+00  0.2785382E+00  0.0000000E+00  0.0000000E+00  0.1008317E-01  0.4593722E-01  0.6980579E+00  0.2691489E+00  0.0000000E+00  0.0000000E+00  0.3050200E+00  0.1484849E+00  0.5406553E+00  0.2374367E+00  0.0000000E+00  0.0000000E+00  0.0000000E+00  0.0000000E+00  0.5446920E+00  0.2370109E+00  0.1628654E-02  0.1893897E-01  0.2644974E+00  0.1667300E+00  0.6119559E+00  0.3544055E+00  0.0000000E+00  0.0000000E+00  0.2965222E+00  0.1757174E+00  0.1116373E+01  0.7071761E-01  0.4547909E+00  0.1287951E+00  0.4809591E+00  0.2406289E+00  0.1233898E+01  0.3865837E+00  0.8380895E+00  0.2266206E+00  0.4448640E+00  0.2335990E+00  0.4445536E+00  0.1632351E+00  0.9704731E+00  0.2448919E+00  0.8821273E-02  0.3047631E-01  0.1548701E-01  0.4057290E-01  0.5763622E+00  0.1731974E+00  0.8894249E+00  0.3009263E+00  0.7459048E+00  0.1587805E+00  0.3291926E+00  0.1297329E+00  0.5520700E+00  0.2368111E+00  0.1144265E+01  0.3427075E+00  0.9033560E+00  0.2183502E+00  0.3992443E+00  0.2061215E+00  0.4435096E+00  0.1528534E+00  0.9879099E+00  0.3224529E+00  0.1505020E+01  0.3937209E+00  0.4100885E+00  0.1473146E+00  0.0000000E+00  0.0000000E+00  0.1858141E-01  0.3406105E+00  0.9839375E+00  0.2423065E+01  0.5669432E+00  0.1292143E+01  0.4618531E+01  0.5082787E+01  0.5306003E+01  0.4014086E+01  0.1595617E+01  0.2153432E+01  0.0000000E+00  0.0000000E+00  0.0000000E+00  0.0000000E+00  0.2771801E-02  0.8417292E-01  0.1515251E-01  0.2847821E+00  0.1355100E-01  0.1514425E+00  0.4097281E+01  0.3253406E+01  0.1515243E-01  0.2780621E+00  0.5211008E+00  0.1640273E+01  0.5055861E+00  0.1127266E+01  0.2230367E+01  0.3274471E+01  0.5926534E+01  0.3835872E+01  0.2431805E+01  0.3539495E+01  0.3403774E+00  0.1318969E+01  0.5589812E+01  0.3683208E+01  0.0000000E+00  0.0000000E+00  0.0000000E+00  0.0000000E+00  0.0000000E+00  0.0000000E+00  0.0000000E+00  0.0000000E+00  0.0000000E+00  0.0000000E+00  0.7717881E-01  0.8746200E+00  0.0000000E+00  0.0000000E+00  0.0000000E+00  0.0000000E+00  0.2924179E+00  0.1563362E+01  0.0000000E+00  0.0000000E+00  0.5140865E+00  0.1706385E+01  0.0000000E+00  0.0000000E+00  0.0000000E+00  0.0000000E+00  0.0000000E+00  0.0000000E+00  0.1233826E-02  0.1026611E+00  0.0000000E+00  0.0000000E+00  0.0000000E+00  0.0000000E+00  0.0000000E+00  0.0000000E+00  0.0000000E+00  0.0000000E+00  0.0000000E+00  0.0000000E+00  0.0000000E+00  0.0000000E+00  0.0000000E+00  0.0000000E+00  0.0000000E+00  0.0000000E+00  0.0000000E+00  0.0000000E+00  0.1074749E+00  0.1030522E+01  0.0000000E+00  0.0000000E+00  0.0000000E+00  0.0000000E+00  0.1246142E+00  0.1024225E+01  0.0000000E+00  0.0000000E+00  0.1009269E+01  0.2324637E+01  0.0000000E+00  0.0000000E+00  0.0000000E+00  0.0000000E+00  0.0000000E+00  0.0000000E+00  0.0000000E+00  0.0000000E+00
  0.2489998E+01  0.1951422E+00  0.5895058E-01  0.3247986E+00  0.3818956E-01  0.3254298E+01  0.4809258E+00  0.1425679E-01  0.5729962E-01  0.2486984E-02  0.2447306E-01  0.5689871E+00  0.2592116E+00  0.7284214E-02  0.4183120E-01  0.3728569E+00  0.2078198E+00  0.6640587E+00  0.2820045E+00  0.0000000E+00  0.0000000E+00  0.4522370E-01  0.9650861E-01  0.6986693E+00  0.2661568E+00  0.0000000E+00  0.0000000E+00  0.3122272E+00  0.1499411E+00  0.9399584E+00  0.3043366E+00  0.0000000E+00  0.0000000E+00  0.0000000E+00  0.0000000E+00  0.6698056E+00  0.2568354E+00  0.5412509E-02  0.3317761E-01  0.5300829E+00  0.2297570E+00  0.6521091E+00  0.3622015E+00  0.0000000E+00  0.0000000E+00  0.5830503E+00  0.2422189E+00  0.1087652E+01  0.6891412E-01  0.5456333E+00  0.1400404E+00  0.4979435E+00  0.2437010E+00  0.1235421E+01  0.3837471E+00  0.8589178E+00  0.2276677E+00  0.4594491E+00  0.2355572E+00  0.4521827E+00  0.1644149E+00  0.9720687E+00  0.2427549E+00  0.1342165E-01  0.3701389E-01  0.2366231E-01  0.4871681E-01  0.5963874E+00  0.1756411E+00  0.9632477E+00  0.3099359E+00  0.7382841E+00  0.1573842E+00  0.3458339E+00  0.1331857E+00  0.5514424E+00  0.2338214E+00  0.1185179E+01  0.3450741E+00  0.9094613E+00  0.2146219E+00  0.4105897E+00  0.2072690E+00  0.4528277E+00  0.1541665E+00  0.9746991E+00  0.3168380E+00  0.1537731E+01  0.3905498E+00  0.4246285E+00  0.1473944E+00  0.0000000E+00  0.0000000E+00  0.5187726E-01  0.5480088E+00  0.1738544E+01  0.3221569E+01  0.6219004E+00  0.1333898E+01  0.3876886E+01  0.4633813E+01  0.4224846E+01  0.3568235E+01  0.1690873E+01  0.2184798E+01  0.0000000E+00  0.0000000E+00  0.0000000E+00  0.0000000E+00  0.3066128E-02  0.8745595E-01  0.7142272E-01  0.5990745E+00  0.1503014E-01  0.1574788E+00  0.3260243E+01  0.2880049E+01  0.3318647E-01  0.4058006E+00  0.9746671E+00  0.2177291E+01  0.5484799E+00  0.1164307E+01  0.2053219E+01  0.3115967E+01  0.4675529E+01  0.3401640E+01  0.2478187E+01  0.3498811E+01  0.6918765E+00  0.1868933E+01  0.4375904E+01  0.3260602E+01  0.0000000E+00  0.0000000E+00  0.0000000E+00  0.0000000E+00  0.0000000E+00  0.0000000E+00  0.0000000E+00  0.0000000E+00  0.0000000E+00  0.0000000E+00  0.7885165E-01  0.8732356E+00  0.0000000E+00  0.0000000E+00  0.0000000E+00  0.0000000E+00  0.3251558E+00  0.1629627E+01  0.0000000E+00  0.0000000E+00  0.5832664E+00  0.1770365E+01  0.0000000E+00  0.0000000E+00  0.0000000E+00  0.0000000E+00  0.0000000E+00  0.0000000E+00  0.6021319E-02  0.2239897E+00  0.0000000E+00  0.0000000E+00  0.0000000E+00  0.0000000E+00  0.0000000E+00  0.0000000E+00  0.0000000E+00  0.0000000E+00  0.0000000E+00  0.0000000E+00  0.0000000E+00  0.0000000E+00  0.7040342E-03  0.8284582E-01  0.0000000E+00  0.0000000E+00  0.0000000E+00  0.0000000E+00  0.9926820E-01  0.9787584E+00  0.0000000E+00  0.0000000E+00  0.0000000E+00  0.0000000E+00  0.1204266E+00  0.9948581E+00  0.0000000E+00  0.0000000E+00  0.1022464E+01  0.2315443E+01  0.0000000E+00  0.0000000E+00  0.0000000E+00  0.0000000E+00  0.0000000E+00  0.0000000E+00  0.6021298E-03  0.7085444E-01
  0.2519998E+01  0.3446386E+00  0.7720108E-01  0.3401852E+00  0.3868469E-01  0.2613865E+01  0.4258829E+00  0.3055740E-01  0.8115924E-01  0.9151537E-02  0.4467817E-01  0.6822025E+00  0.2789551E+00  0.2579306E-01  0.7617509E-01  0.6709466E+00  0.2789128E+00  0.6899960E+00  0.2844661E+00  0.0000000E+00  0.0000000E+00  0.1501907E+00  0.1738993E+00  0.7157827E+00  0.2655386E+00  0.0000000E+00  0.0000000E+00  0.3247391E+00  0.1486237E+00  0.1405042E+01  0.3646351E+00  0.0000000E+00  0.0000000E+00  0.0000000E+00  0.0000000E+00  0.7846024E+00  0.2765367E+00  0.1935273E-01  0.6261194E-01  0.8885771E+00  0.2964110E+00  0.6908251E+00  0.3663797E+00  0.0000000E+00  0.0000000E+00  0.9740247E+00  0.3051214E+00  0.1055297E+01  0.6674100E-01  0.6426265E+00  0.1481462E+00  0.5127839E+00  0.2421515E+00  0.1232859E+01  0.3759029E+00  0.8825369E+00  0.2280342E+00  0.4835340E+00  0.2372348E+00  0.4638544E+00  0.1656654E+00  0.9669636E+00  0.2372448E+00  0.1748036E-01  0.4180584E-01  0.3463061E-01  0.5949463E-01  0.6209376E+00  0.1780951E+00  0.1019725E+01  0.3175006E+00  0.7241924E+00  0.1552670E+00  0.3654833E+00  0.1349054E+00  0.5454820E+00  0.2305059E+00  0.1212357E+01  0.3467118E+00  0.9167095E+00  0.2140199E+00  0.4222509E+00  0.2106308E+00  0.4726932E+00  0.1530782E+00  0.9564921E+00  0.3066800E+00  0.1545870E+01  0.3906532E+00  0.4431858E+00  0.1479619E+00  0.0000000E+00  0.0000000E+00  0.1239500E+00  0.8399605E+00  0.2585151E+01  0.3849283E+01  0.6495943E+00  0.1360295E+01  0.3120506E+01  0.4116642E+01  0.3332337E+01  0.3110278E+01  0.1800518E+01  0.2241241E+01  0.0000000E+00  0.0000000E+00  0.0000000E+00  0.0000000E+00  0.3874050E-02  0.9711760E-01  0.2208224E+00  0.1039197E+01  0.2077913E-01  0.1826169E+00  0.2625563E+01  0.2592853E+01  0.6480225E-01  0.5584314E+00  0.1715469E+01  0.2859323E+01  0.5679011E+00  0.1165989E+01  0.1859190E+01  0.2940686E+01  0.3708698E+01  0.2973072E+01  0.2464223E+01  0.3478724E+01  0.1257669E+01  0.2453314E+01  0.3566086E+01  0.2896984E+01  0.0000000E+00  0.0000000E+00  0.0000000E+00  0.0000000E+00  0.0000000E+00  0.0000000E+00  0.0000000E+00  0.0000000E+00  0.0000000E+00  0.0000000E+00  0.8385959E-01  0.8967926E+00  0.0000000E+00  0.0000000E+00  0.0000000E+00  0.0000000E+00  0.2863005E+00  0.1505930E+01  0.0000000E+00  0.0000000E+00  0.6364740E+00  0.1820167E+01  0.0000000E+00  0.0000000E+00  0.0000000E+00  0.0000000E+00  0.0000000E+00  0.0000000E+00  0.8818158E-02  0.2677896E+00  0.0000000E+00  0.0000000E+00  0.0000000E+00  0.0000000E+00  0.0000000E+00  0.0000000E+00  0.0000000E+00  0.0000000E+00  0.0000000E+00  0.0000000E+00  0.0000000E+00  0.0000000E+00  0.0000000E+00  0.0000000E+00  0.0000000E+00  0.0000000E+00  0.0000000E+00  0.0000000E+00  0.1051687E+00  0.9950147E+00  0.0000000E+00  0.0000000E+00  0.0000000E+00  0.0000000E+00  0.1363876E+00  0.1044850E+01  0.0000000E+00  0.0000000E+00  0.1034675E+01  0.2312790E+01  0.0000000E+00  0.0000000E+00  0.0000000E+00  0.0000000E+00  0.0000000E+00  0.0000000E+00  0.2351509E-02  0.1383403E+00
  0.2549998E+01  0.5521360E+00  0.9718529E-01  0.3601202E+00  0.3928510E-01  0.2104811E+01  0.3722824E+00  0.4365885E-01  0.9460911E-01  0.2127963E-01  0.6628166E-01  0.7851235E+00  0.3002541E+00  0.6332734E-01  0.1195363E+00  0.1034972E+01  0.3379671E+00  0.7092400E+00  0.2844638E+00  0.0000000E+00  0.0000000E+00  0.3794221E+00  0.2710707E+00  0.7223499E+00  0.2641405E+00  0.0000000E+00  0.0000000E+00  0.3370132E+00  0.1505120E+00  0.1842154E+01  0.4101256E+00  0.0000000E+00  0.0000000E+00  0.0000000E+00  0.0000000E+00  0.8962803E+00  0.2940949E+00  0.5200198E-01  0.9989636E-01  0.1293138E+01  0.3496372E+00  0.7351007E+00  0.3761906E+00  0.0000000E+00  0.0000000E+00  0.1413124E+01  0.3615698E+00  0.1022138E+01  0.6546111E-01  0.7541792E+00  0.1584829E+00  0.5292885E+00  0.2441497E+00  0.1230909E+01  0.3757163E+00  0.8994401E+00  0.2262949E+00  0.5044898E+00  0.2382955E+00  0.4748169E+00  0.1647260E+00  0.9662517E+00  0.2328913E+00  0.2607272E-01  0.5077733E-01  0.4930855E-01  0.7034981E-01  0.6490307E+00  0.1789569E+00  0.1076887E+01  0.3263083E+00  0.7124339E+00  0.1518576E+00  0.3892217E+00  0.1372676E+00  0.5462305E+00  0.2283876E+00  0.1233474E+01  0.3431902E+00  0.9204654E+00  0.2134029E+00  0.4429144E+00  0.2100116E+00  0.4933599E+00  0.1548188E+00  0.9459960E+00  0.3020500E+00  0.1551008E+01  0.3858269E+00  0.4674643E+00  0.1511139E+00  0.0000000E+00  0.0000000E+00  0.2135455E+00  0.1084051E+01  0.3595669E+01  0.4501530E+01  0.6874874E+00  0.1367270E+01  0.2572951E+01  0.3716113E+01  0.2717510E+01  0.2782818E+01  0.1903415E+01  0.2299791E+01  0.0000000E+00  0.0000000E+00  0.0000000E+00  0.0000000E+00  0.4127408E-02  0.9905946E-01  0.5737079E+00  0.1650691E+01  0.2510832E-01  0.1989897E+00  0.2152261E+01  0.2304013E+01  0.1141919E+00  0.7308419E+00  0.2763989E+01  0.3525434E+01  0.5773148E+00  0.1168747E+01  0.1688468E+01  0.2773312E+01  0.2938225E+01  0.2624246E+01  0.2549720E+01  0.3488020E+01  0.2073704E+01  0.3078731E+01  0.2866447E+01  0.2582827E+01  0.0000000E+00  0.0000000E+00  0.0000000E+00  0.0000000E+00  0.0000000E+00  0.0000000E+00  0.0000000E+00  0.0000000E+00  0.0000000E+00  0.0000000E+00  0.8928104E-01  0.9066334E+00  0.0000000E+00  0.0000000E+00  0.0000000E+00  0.0000000E+00  0.2692646E+00  0.1447682E+01  0.0000000E+00  0.0000000E+00  0.6127812E+00  0.1773245E+01  0.0000000E+00  0.0000000E+00  0.0000000E+00  0.0000000E+00  0.0000000E+00  0.0000000E+00  0.1435320E-01  0.3375067E+00  0.0000000E+00  0.0000000E+00  0.0000000E+00  0.0000000E+00  0.0000000E+00  0.0000000E+00  0.0000000E+00  0.0000000E+00  0.0000000E+00  0.0000000E+00  0.0000000E+00  0.0000000E+00  0.0000000E+00  0.0000000E+00  0.0000000E+00  0.0000000E+00  0.0000000E+00  0.0000000E+00  0.9935030E-01  0.9558687E+00  0.0000000E+00  0.0000000E+00  0.0000000E+00  0.0000000E+00  0.1326249E+00  0.1018257E+01  0.0000000E+00  0.0000000E+00  0.1106564E+01  0.2361794E+01  0.0000000E+00  0.0000000E+00  0.0000000E+00  0.0000000E+00  0.0000000E+00  0.0000000E+00  0.2296528E-02  0.1351045E+00
  0.2579998E+01  0.8110504E+00  0.1148835E+00  0.3857037E+00  0.4029600E-01  0.1699031E+01  0.3350809E+00  0.5670968E-01  0.1055566E+00  0.2997056E-01  0.7590453E-01  0.8768013E+00  0.3082545E+00  0.1287106E+00  0.1654352E+00  0.1408890E+01  0.3858650E+00  0.7295936E+00  0.2830371E+00  0.0000000E+00  0.0000000E+00  0.7638266E+00  0.3766280E+00  0.7274288E+00  0.2618838E+00  0.0000000E+00  0.0000000E+00  0.3528135E+00  0.1529714E+00  0.2167140E+01  0.4446750E+00  0.0000000E+00  0.0000000E+00  0.0000000E+00  0.0000000E+00  0.9841104E+00  0.3056162E+00  0.1156973E+00  0.1491992E+00  0.1691964E+01  0.3927180E+00  0.7868450E+00  0.3852813E+00  0.0000000E+00  0.0000000E+00  0.1821654E+01  0.4029888E+00  0.9876707E+00  0.6285796E-01  0.8779566E+00  0.1724885E+00  0.5413351E+00  0.2456045E+00  0.1216348E+01  0.3647954E+00  0.9127385E+00  0.2269526E+00  0.5291622E+00  0.2417379E+00  0.4916197E+00  0.1648815E+00  0.9628314E+00  0.2307482E+00  0.3625921E-01  0.5886183E-01  0.6931753E-01  0.8115579E-01  0.6639895E+00  0.1807408E+00  0.1121909E+01  0.3281825E+00  0.7000282E+00  0.1484448E+00  0.4205644E+00  0.1423516E+00  0.5457152E+00  0.2265899E+00  0.1252365E+01  0.3460259E+00  0.9150447E+00  0.2107050E+00  0.4544811E+00  0.2099393E+00  0.5154461E+00  0.1557587E+00  0.9223271E+00  0.2963171E+00  0.1538368E+01  0.3793503E+00  0.4937164E+00  0.1539337E+00  0.0000000E+00  0.0000000E+00  0.3386420E+00  0.1338604E+01  0.4359132E+01  0.4944902E+01  0.7159798E+00  0.1392185E+01  0.2091139E+01  0.3296012E+01  0.2266620E+01  0.2484013E+01  0.2001424E+01  0.2304703E+01  0.0000000E+00  0.0000000E+00  0.0000000E+00  0.0000000E+00  0.9239807E-02  0.1463211E+00  0.1171608E+01  0.2319323E+01  0.3673538E-01  0.2358514E+00  0.1770360E+01  0.2025458E+01  0.2005870E+00  0.9549462E+00  0.3808835E+01  0.4129934E+01  0.6094930E+00  0.1188726E+01  0.1514666E+01  0.2594745E+01  0.2366215E+01  0.2335613E+01  0.2519279E+01  0.3409176E+01  0.3144224E+01  0.3814335E+01  0.2318067E+01  0.2303545E+01  0.0000000E+00  0.0000000E+00  0.0000000E+00  0.0000000E+00  0.0000000E+00  0.0000000E+00  0.0000000E+00  0.0000000E+00  0.0000000E+00  0.0000000E+00  0.9770948E-01  0.9369026E+00  0.0000000E+00  0.0000000E+00  0.0000000E+00  0.0000000E+00  0.2708926E+00  0.1443158E+01  0.0000000E+00  0.0000000E+00  0.6135680E+00  0.1775586E+01  0.0000000E+00  0.0000000E+00  0.0000000E+00  0.0000000E+00  0.0000000E+00  0.0000000E+00  0.9534617E-02  0.2719573E+00  0.0000000E+00  0.0000000E+00  0.0000000E+00  0.0000000E+00  0.0000000E+00  0.0000000E+00  0.0000000E+00  0.0000000E+00  0.0000000E+00  0.0000000E+00  0.0000000E+00  0.0000000E+00  0.6557760E-03  0.7716646E-01  0.0000000E+00  0.0000000E+00  0.0000000E+00  0.0000000E+00  0.6885631E-01  0.7877327E+00  0.0000000E+00  0.0000000E+00  0.0000000E+00  0.0000000E+00  0.1340467E+00  0.1011498E+01  0.0000000E+00  0.0000000E+00  0.1066002E+01  0.2287136E+01  0.0000000E+00  0.0000000E+00  0.0000000E+00  0.0000000E+00  0.0000000E+00  0.0000000E+00  0.7851929E-02  0.2468252E+00
  0.2609998E+01  0.1114914E+01  0.1327432E+00  0.4148206E+00  0.4108633E-01  0.1374209E+01  0.2971858E+00  0.5698890E-01  0.1051165E+00  0.3612149E-01  0.8164630E-01  0.9646355E+00  0.3209599E+00  0.2363381E+00  0.2227954E+00  0.1735722E+01  0.4205604E+00  0.7553800E+00  0.2840078E+00  0.0000000E+00  0.0000000E+00  0.1262323E+01  0.4807342E+00  0.7364074E+00  0.2618870E+00  0.0000000E+00  0.0000000E+00  0.3730527E+00  0.1529077E+00  0.2354204E+01  0.4488721E+00  0.0000000E+00  0.0000000E+00  0.1066706E-04  0.1255224E-02  0.1061600E+01  0.3108884E+00  0.2268066E+00  0.2080179E+00  0.1988288E+01  0.4160648E+00  0.8390517E+00  0.3913084E+00  0.6386252E-04  0.3959601E-02  0.2142261E+01  0.4323192E+00  0.9559877E+00  0.6174789E-01  0.1011756E+01  0.1829214E+00  0.5552471E+00  0.2454105E+00  0.1197155E+01  0.3582131E+00  0.9324792E+00  0.2256442E+00  0.5505163E+00  0.2444457E+00  0.5163504E+00  0.1695745E+00  0.9621797E+00  0.2264933E+00  0.4670129E-01  0.6572574E-01  0.9069866E-01  0.9362605E-01  0.6856666E+00  0.1810025E+00  0.1146955E+01  0.3278178E+00  0.6819200E+00  0.1442006E+00  0.4515299E+00  0.1466769E+00  0.5546834E+00  0.2261537E+00  0.1256482E+01  0.3364430E+00  0.9209576E+00  0.2086499E+00  0.4785570E+00  0.2130074E+00  0.5456605E+00  0.1590135E+00  0.9128764E+00  0.2956051E+00  0.1521787E+01  0.3731170E+00  0.5262148E+00  0.1557528E+00  0.0000000E+00  0.0000000E+00  0.5201575E+00  0.1634018E+01  0.4870620E+01  0.5229043E+01  0.7285962E+00  0.1369717E+01  0.1725537E+01  0.3018237E+01  0.1880602E+01  0.2245725E+01  0.2061380E+01  0.2313062E+01  0.0000000E+00  0.0000000E+00  0.0000000E+00  0.0000000E+00  0.1264022E-01  0.1690404E+00  0.2006979E+01  0.3020170E+01  0.3917941E-01  0.2411904E+00  0.1464960E+01  0.1844503E+01  0.3112452E+00  0.1176371E+01  0.4976675E+01  0.4601684E+01  0.6106681E+00  0.1166847E+01  0.1291900E+01  0.2378165E+01  0.1938684E+01  0.2083085E+01  0.2487672E+01  0.3385664E+01  0.4311818E+01  0.4352585E+01  0.1896191E+01  0.2048424E+01  0.0000000E+00  0.0000000E+00  0.0000000E+00  0.0000000E+00  0.6407931E-03  0.7540205E-01  0.0000000E+00  0.0000000E+00  0.0000000E+00  0.0000000E+00  0.1025262E+00  0.9482939E+00  0.0000000E+00  0.0000000E+00  0.0000000E+00  0.0000000E+00  0.2482616E+00  0.1362250E+01  0.0000000E+00  0.0000000E+00  0.6032046E+00  0.1745410E+01  0.0000000E+00  0.0000000E+00  0.0000000E+00  0.0000000E+00  0.0000000E+00  0.0000000E+00  0.2356554E-01  0.4222423E+00  0.0000000E+00  0.0000000E+00  0.0000000E+00  0.0000000E+00  0.0000000E+00  0.0000000E+00  0.0000000E+00  0.0000000E+00  0.0000000E+00  0.0000000E+00  0.0000000E+00  0.0000000E+00  0.1281567E-02  0.1066310E+00  0.0000000E+00  0.0000000E+00  0.0000000E+00  0.0000000E+00  0.6728218E-01  0.7697444E+00  0.0000000E+00  0.0000000E+00  0.0000000E+00  0.0000000E+00  0.1627659E+00  0.1103245E+01  0.0000000E+00  0.0000000E+00  0.1061771E+01  0.2263736E+01  0.0000000E+00  0.0000000E+00  0.0000000E+00  0.0000000E+00  0.0000000E+00  0.0000000E+00  0.6576447E-02  0.2233086E+00
  0.2639998E+01  0.1435725E+01  0.1473809E+00  0.4492452E+00  0.4207665E-01  0.1119349E+01  0.2651183E+00  0.5601637E-01  0.1029074E+00  0.3164505E-01  0.7614975E-01  0.1033675E+01  0.3239593E+00  0.3863483E+00  0.2784570E+00  0.1972612E+01  0.4490826E+00  0.7746829E+00  0.2870139E+00  0.0000000E+00  0.0000000E+00  0.1802230E+01  0.5519614E+00  0.7371041E+00  0.2595922E+00  0.0000000E+00  0.0000000E+00  0.3950560E+00  0.1546486E+00  0.2377625E+01  0.4520211E+00  0.0000000E+00  0.0000000E+00  0.1039840E-03  0.4235608E-02  0.1127620E+01  0.3214071E+00  0.3807984E+00  0.2626314E+00  0.2172618E+01  0.4284361E+00  0.8979837E+00  0.4020250E+00  0.2806266E-03  0.7435505E-02  0.2323381E+01  0.4463646E+00  0.9242000E+00  0.5985442E-01  0.1153113E+01  0.1890436E+00  0.5742344E+00  0.2498391E+00  0.1173817E+01  0.3500249E+00  0.9437005E+00  0.2255962E+00  0.5731649E+00  0.2447590E+00  0.5425224E+00  0.1727674E+00  0.9590534E+00  0.2261527E+00  0.6122083E-01  0.7483786E-01  0.1193948E+00  0.1046614E+00  0.7062630E+00  0.1824774E+00  0.1167577E+01  0.3267325E+00  0.6705432E+00  0.1430851E+00  0.4912736E+00  0.1478919E+00  0.5665189E+00  0.2252643E+00  0.1259295E+01  0.3387119E+00  0.9187424E+00  0.2036361E+00  0.4970013E+00  0.2153130E+00  0.5734149E+00  0.1615295E+00  0.9045249E+00  0.2840536E+00  0.1505361E+01  0.3642386E+00  0.5624481E+00  0.1604201E+00  0.0000000E+00  0.0000000E+00  0.6734906E+00  0.1839838E+01  0.5161681E+01  0.5307226E+01  0.7549075E+00  0.1397722E+01  0.1453174E+01  0.2729617E+01  0.1549600E+01  0.2041968E+01  0.2135984E+01  0.2343832E+01  0.0000000E+00  0.0000000E+00  0.0000000E+00  0.0000000E+00  0.1444050E-01  0.1785411E+00  0.2903461E+01  0.3617001E+01  0.5455288E-01  0.2857156E+00  0.1294916E+01  0.1714006E+01  0.4534295E+00  0.1390968E+01  0.5934055E+01  0.4914132E+01  0.6331325E+00  0.1182078E+01  0.1179634E+01  0.2260765E+01  0.1614330E+01  0.1884492E+01  0.2410249E+01  0.3266284E+01  0.5440491E+01  0.4756752E+01  0.1613946E+01  0.1868523E+01  0.0000000E+00  0.0000000E+00  0.0000000E+00  0.0000000E+00  0.0000000E+00  0.0000000E+00  0.0000000E+00  0.0000000E+00  0.0000000E+00  0.0000000E+00  0.9644993E-01  0.9095187E+00  0.0000000E+00  0.0000000E+00  0.0000000E+00  0.0000000E+00  0.2271137E+00  0.1293376E+01  0.0000000E+00  0.0000000E+00  0.6467083E+00  0.1788873E+01  0.0000000E+00  0.0000000E+00  0.0000000E+00  0.0000000E+00  0.0000000E+00  0.0000000E+00  0.2892486E-01  0.4623009E+00  0.0000000E+00  0.0000000E+00  0.0000000E+00  0.0000000E+00  0.0000000E+00  0.0000000E+00  0.0000000E+00  0.0000000E+00  0.0000000E+00  0.0000000E+00  0.0000000E+00  0.0000000E+00  0.6263112E-03  0.7369801E-01  0.0000000E+00  0.0000000E+00  0.0000000E+00  0.0000000E+00  0.6263006E-01  0.7343407E+00  0.0000000E+00  0.0000000E+00  0.0000000E+00  0.0000000E+00  0.1649822E+00  0.1097440E+01  0.0000000E+00  0.0000000E+00  0.1061659E+01  0.2227117E+01  0.0000000E+00  0.0000000E+00  0.0000000E+00  0.0000000E+00  0.0000000E+00  0.0000000E+00  0.1606951E-01  0.3448770E+00
  0.2669998E+01  0.1738204E+01  0.1608957E+00  0.4867608E+00  0.4361572E-01  0.9208246E+00  0.2368061E+00  0.4305334E-01  0.9013587E-01  0.2426582E-01  0.6744929E-01  0.1098956E+01  0.3331337E+00  0.5678780E+00  0.3362472E+00  0.2110664E+01  0.4609541E+00  0.8022597E+00  0.2849877E+00  0.4067657E-04  0.2926999E-02  0.2254393E+01  0.6181235E+00  0.7503482E+00  0.2568890E+00  0.1018838E-04  0.1198902E-02  0.4197123E+00  0.1582564E+00  0.2288586E+01  0.4443732E+00  0.0000000E+00  0.0000000E+00  0.5286410E-03  0.9557010E-02  0.1178061E+01  0.3222977E+00  0.5770123E+00  0.3184481E+00  0.2242918E+01  0.4378011E+00  0.9415628E+00  0.4038977E+00  0.9046645E-03  0.1198652E-01  0.2374598E+01  0.4474120E+00  0.8952882E+00  0.5842115E-01  0.1306759E+01  0.2006110E+00  0.5947465E+00  0.2478743E+00  0.1149206E+01  0.3431088E+00  0.9534172E+00  0.2226636E+00  0.6029129E+00  0.2464430E+00  0.5712827E+00  0.1733653E+00  0.9597420E+00  0.2255823E+00  0.7942789E-01  0.8424866E-01  0.1555734E+00  0.1177772E+00  0.7241163E+00  0.1827432E+00  0.1191325E+01  0.3225730E+00  0.6606488E+00  0.1403918E+00  0.5285068E+00  0.1520011E+00  0.5843750E+00  0.2283857E+00  0.1264324E+01  0.3360026E+00  0.9124701E+00  0.2010222E+00  0.5225472E+00  0.2181902E+00  0.6094928E+00  0.1647365E+00  0.8960485E+00  0.2826328E+00  0.1468052E+01  0.3594591E+00  0.6045879E+00  0.1646071E+00  0.0000000E+00  0.0000000E+00  0.8462529E+00  0.2018550E+01  0.5110943E+01  0.5147543E+01  0.7776581E+00  0.1404036E+01  0.1277299E+01  0.2508292E+01  0.1315239E+01  0.1827853E+01  0.2207515E+01  0.2323589E+01  0.0000000E+00  0.0000000E+00  0.0000000E+00  0.0000000E+00  0.1992128E-01  0.2070731E+00  0.3792024E+01  0.4018643E+01  0.6985723E-01  0.3156177E+00  0.1154186E+01  0.1604549E+01  0.5894969E+00  0.1569816E+01  0.6545602E+01  0.5149203E+01  0.6480016E+00  0.1176880E+01  0.1095844E+01  0.2165290E+01  0.1365917E+01  0.1712371E+01  0.2451454E+01  0.3240958E+01  0.6389669E+01  0.5028779E+01  0.1357514E+01  0.1714185E+01  0.0000000E+00  0.0000000E+00  0.0000000E+00  0.0000000E+00  0.4898430E-02  0.2037400E+00  0.0000000E+00  0.0000000E+00  0.0000000E+00  0.0000000E+00  0.1053170E+00  0.9500756E+00  0.0000000E+00  0.0000000E+00  0.0000000E+00  0.0000000E+00  0.2361811E+00  0.1287252E+01  0.0000000E+00  0.0000000E+00  0.5976926E+00  0.1708964E+01  0.0000000E+00  0.0000000E+00  0.0000000E+00  0.0000000E+00  0.0000000E+00  0.0000000E+00  0.4241809E-01  0.5530056E+00  0.0000000E+00  0.0000000E+00  0.0000000E+00  0.0000000E+00  0.0000000E+00  0.0000000E+00  0.0000000E+00  0.0000000E+00  0.0000000E+00  0.0000000E+00  0.0000000E+00  0.0000000E+00  0.2449234E-02  0.1440889E+00  0.0000000E+00  0.0000000E+00  0.0000000E+00  0.0000000E+00  0.5878120E-01  0.7035376E+00  0.0000000E+00  0.0000000E+00  0.0000000E+00  0.0000000E+00  0.1675787E+00  0.1089619E+01  0.0000000E+00  0.0000000E+00  0.9747574E+00  0.2129631E+01  0.0000000E+00  0.0000000E+00  0.0000000E+00  0.0000000E+00  0.0000000E+00  0.0000000E+00  0.1989969E-01  0.3793629E+00
  0.2699998E+01  0.1989532E+01  0.1681900E+00  0.5312863E+00  0.4475090E-01  0.7712409E+00  0.2165817E+00  0.3530174E-01  0.8303544E-01  0.1779485E-01  0.5939475E-01  0.1147182E+01  0.3391615E+00  0.7572520E+00  0.3871641E+00  0.2131624E+01  0.4521678E+00  0.8202117E+00  0.2877634E+00  0.1591984E-03  0.5235738E-02  0.2560777E+01  0.6459336E+00  0.7530417E+00  0.2541346E+00  0.0000000E+00  0.0000000E+00  0.4497422E+00  0.1617820E+00  0.2126971E+01  0.4172398E+00  0.2990480E-04  0.2622597E-02  0.1510631E-02  0.1655035E-01  0.1209497E+01  0.3223605E+00  0.7887365E+00  0.3698985E+00  0.2210324E+01  0.4256522E+00  0.1003538E+01  0.4184943E+00  0.3269789E-02  0.2377452E-01  0.2325749E+01  0.4323771E+00  0.8685291E+00  0.5678992E-01  0.1463096E+01  0.2096432E+00  0.6154397E+00  0.2487278E+00  0.1109410E+01  0.3329317E+00  0.9675727E+00  0.2226926E+00  0.6306977E+00  0.2508338E+00  0.6034842E+00  0.1749872E+00  0.9523596E+00  0.2192907E+00  0.1015953E+00  0.9431914E-01  0.1970387E+00  0.1311272E+00  0.7434021E+00  0.1796107E+00  0.1188850E+01  0.3191688E+00  0.6511536E+00  0.1383356E+00  0.5706257E+00  0.1571445E+00  0.6049541E+00  0.2308329E+00  0.1260296E+01  0.3277114E+00  0.9129775E+00  0.1986540E+00  0.5415119E+00  0.2207707E+00  0.6477460E+00  0.1674301E+00  0.8823196E+00  0.2760584E+00  0.1432103E+01  0.3520210E+00  0.6492438E+00  0.1665847E+00  0.8596016E-03  0.5056966E-01  0.1025205E+01  0.2213707E+01  0.4868084E+01  0.4994926E+01  0.7907800E+00  0.1404003E+01  0.1206770E+01  0.2431115E+01  0.1156289E+01  0.1704994E+01  0.2345090E+01  0.2372721E+01  0.0000000E+00  0.0000000E+00  0.0000000E+00  0.0000000E+00  0.3175339E-01  0.2590259E+00  0.4408044E+01  0.4302531E+01  0.9193613E-01  0.3579394E+00  0.9881810E+00  0.1446088E+01  0.7203521E+00  0.1720832E+01  0.6667262E+01  0.5180387E+01  0.6803190E+00  0.1189038E+01  0.9584391E+00  0.1992905E+01  0.1152030E+01  0.1571066E+01  0.2435041E+01  0.3185626E+01  0.6943351E+01  0.5227065E+01  0.1135777E+01  0.1537924E+01  0.0000000E+00  0.0000000E+00  0.0000000E+00  0.0000000E+00  0.5987769E-02  0.2227447E+00  0.0000000E+00  0.0000000E+00  0.0000000E+00  0.0000000E+00  0.1329268E+00  0.1055602E+01  0.0000000E+00  0.0000000E+00  0.0000000E+00  0.0000000E+00  0.2458147E+00  0.1297199E+01  0.0000000E+00  0.0000000E+00  0.6172574E+00  0.1688277E+01  0.0000000E+00  0.0000000E+00  0.0000000E+00  0.0000000E+00  0.0000000E+00  0.0000000E+00  0.4609005E-01  0.5698516E+00  0.0000000E+00  0.0000000E+00  0.0000000E+00  0.0000000E+00  0.0000000E+00  0.0000000E+00  0.0000000E+00  0.0000000E+00  0.0000000E+00  0.0000000E+00  0.0000000E+00  0.0000000E+00  0.1197551E-02  0.9963948E-01  0.0000000E+00  0.0000000E+00  0.0000000E+00  0.0000000E+00  0.4430901E-01  0.6045217E+00  0.0000000E+00  0.0000000E+00  0.0000000E+00  0.0000000E+00  0.1930649E+00  0.1163536E+01  0.0000000E+00  0.0000000E+00  0.9661859E+00  0.2058661E+01  0.0000000E+00  0.0000000E+00  0.0000000E+00  0.0000000E+00  0.0000000E+00  0.0000000E+00  0.2662962E-01  0.4337490E+00
  0.2729998E+01  0.2170014E+01  0.1745544E+00  0.5800605E+00  0.4603721E-01  0.6543644E+00  0.1986713E+00  0.2866876E-01  0.7390483E-01  0.1552738E-01  0.5526952E-01  0.1186778E+01  0.3405540E+00  0.9510403E+00  0.4185219E+00  0.2079690E+01  0.4444140E+00  0.8469466E+00  0.2883043E+00  0.6414921E-03  0.9818563E-02  0.2698428E+01  0.6607861E+00  0.7603299E+00  0.2531022E+00  0.1954371E-04  0.1626116E-02  0.4826432E+00  0.1662930E+00  0.1917080E+01  0.3985392E+00  0.2431499E-03  0.6366682E-02  0.4550973E-02  0.2813440E-01  0.1232455E+01  0.3236356E+00  0.9902124E+00  0.4087804E+00  0.2095906E+01  0.4092630E+00  0.1047660E+01  0.4200373E+00  0.8808084E-02  0.3954707E-01  0.2210527E+01  0.4265778E+00  0.8440700E+00  0.5508828E-01  0.1623110E+01  0.2187684E+00  0.6359459E+00  0.2506562E+00  0.1077452E+01  0.3241772E+00  0.9764379E+00  0.2214327E+00  0.6543489E+00  0.2572566E+00  0.6379315E+00  0.1773612E+00  0.9507481E+00  0.2174865E+00  0.1243598E+00  0.1034913E+00  0.2398085E+00  0.1416489E+00  0.7531252E+00  0.1800599E+00  0.1183252E+01  0.3154994E+00  0.6420627E+00  0.1363846E+00  0.6161859E+00  0.1613048E+00  0.6374394E+00  0.2324324E+00  0.1246177E+01  0.3198707E+00  0.9125667E+00  0.1965166E+00  0.5669221E+00  0.2225811E+00  0.6851168E+00  0.1697943E+00  0.8772066E+00  0.2735110E+00  0.1400911E+01  0.3431843E+00  0.6945136E+00  0.1715678E+00  0.1471402E-02  0.6542819E-01  0.1078279E+01  0.2239226E+01  0.4480317E+01  0.4686153E+01  0.8291121E+00  0.1407336E+01  0.1228426E+01  0.2398293E+01  0.9978844E+00  0.1561287E+01  0.2310203E+01  0.2334235E+01  0.0000000E+00  0.0000000E+00  0.0000000E+00  0.0000000E+00  0.3225970E-01  0.2580921E+00  0.4640551E+01  0.4404388E+01  0.1118377E+00  0.3914259E+00  0.9040204E+00  0.1357853E+01  0.8561690E+00  0.1832659E+01  0.6485833E+01  0.5029559E+01  0.7028105E+00  0.1196474E+01  0.9110648E+00  0.1929161E+01  0.1010831E+01  0.1455503E+01  0.2341899E+01  0.3075325E+01  0.6939838E+01  0.5114944E+01  0.9892383E+00  0.1420672E+01  0.0000000E+00  0.0000000E+00  0.0000000E+00  0.0000000E+00  0.9371138E-02  0.2755271E+00  0.0000000E+00  0.0000000E+00  0.0000000E+00  0.0000000E+00  0.1347089E+00  0.1041123E+01  0.0000000E+00  0.0000000E+00  0.0000000E+00  0.0000000E+00  0.2484596E+00  0.1307789E+01  0.0000000E+00  0.0000000E+00  0.6254809E+00  0.1694817E+01  0.0000000E+00  0.0000000E+00  0.0000000E+00  0.0000000E+00  0.0000000E+00  0.0000000E+00  0.4808819E-01  0.5815580E+00  0.0000000E+00  0.0000000E+00  0.0000000E+00  0.0000000E+00  0.0000000E+00  0.0000000E+00  0.0000000E+00  0.0000000E+00  0.0000000E+00  0.0000000E+00  0.0000000E+00  0.0000000E+00  0.2928482E-02  0.1540875E+00  0.0000000E+00  0.0000000E+00  0.0000000E+00  0.0000000E+00  0.4275521E-01  0.5873203E+00  0.0000000E+00  0.0000000E+00  0.0000000E+00  0.0000000E+00  0.2083825E+00  0.1198719E+01  0.0000000E+00  0.0000000E+00  0.9473888E+00  0.2041864E+01  0.0000000E+00  0.0000000E+00  0.0000000E+00  0.0000000E+00  0.0000000E+00  0.0000000E+00  0.2755035E-01  0.4362919E+00
  0.2759998E+01  0.2264683E+01  0.1758354E+00  0.6306920E+00  0.4787859E-01  0.5606959E+00  0.1821313E+00  0.2690161E-01  0.7112949E-01  0.1879345E-01  0.6036175E-01  0.1220166E+01  0.3428895E+00  0.1113442E+01  0.4577890E+00  0.1986899E+01  0.4326619E+00  0.8662415E+00  0.2888368E+00  0.3195356E-02  0.2351985E-01  0.2654577E+01  0.6395998E+00  0.7735234E+00  0.2536875E+00  0.1806473E-03  0.5809282E-02  0.5180624E+00  0.1705931E+00  0.1714064E+01  0.3720413E+00  0.1055555E-02  0.1295844E-01  0.1092971E-01  0.4249658E-01  0.1241508E+01  0.3185528E+00  0.1160637E+01  0.4366595E+00  0.1961031E+01  0.3962347E+00  0.1086406E+01  0.4227228E+00  0.1997857E-01  0.5823199E-01  0.2031556E+01  0.4041336E+00  0.8225958E+00  0.5432007E-01  0.1780367E+01  0.2242058E+00  0.6593424E+00  0.2533498E+00  0.1042555E+01  0.3183237E+00  0.9812772E+00  0.2172782E+00  0.6896811E+00  0.2585737E+00  0.6755013E+00  0.1831099E+00  0.9507913E+00  0.2153072E+00  0.1520463E+00  0.1124210E+00  0.2912796E+00  0.1547638E+00  0.7724937E+00  0.1821418E+00  0.1175960E+01  0.3081137E+00  0.6425206E+00  0.1341386E+00  0.6615168E+00  0.1670952E+00  0.6605543E+00  0.2345746E+00  0.1238141E+01  0.3194304E+00  0.9105735E+00  0.1942222E+00  0.5936134E+00  0.2234007E+00  0.7247291E+00  0.1734383E+00  0.8700393E+00  0.2665631E+00  0.1364744E+01  0.3354394E+00  0.7485787E+00  0.1769743E+00  0.1028277E-02  0.5410571E-01  0.1154812E+01  0.2281920E+01  0.4066228E+01  0.4390325E+01  0.8472327E+00  0.1411211E+01  0.1187816E+01  0.2328934E+01  0.9282469E+00  0.1506342E+01  0.2354426E+01  0.2328531E+01  0.0000000E+00  0.0000000E+00  0.2935999E-03  0.3454913E-01  0.4271890E-01  0.2936176E+00  0.4579272E+01  0.4362893E+01  0.1349615E+00  0.4221555E+00  0.8072575E+00  0.1284099E+01  0.9333733E+00  0.1900940E+01  0.5986219E+01  0.4855117E+01  0.7113938E+00  0.1203301E+01  0.8579044E+00  0.1837768E+01  0.8840324E+00  0.1340986E+01  0.2354660E+01  0.3036356E+01  0.6687923E+01  0.5088035E+01  0.8790413E+00  0.1325233E+01  0.0000000E+00  0.0000000E+00  0.0000000E+00  0.0000000E+00  0.2463987E-01  0.4414931E+00  0.0000000E+00  0.0000000E+00  0.0000000E+00  0.0000000E+00  0.1214792E+00  0.9789385E+00  0.0000000E+00  0.0000000E+00  0.0000000E+00  0.0000000E+00  0.2386727E+00  0.1273866E+01  0.0000000E+00  0.0000000E+00  0.6181639E+00  0.1665145E+01  0.0000000E+00  0.0000000E+00  0.0000000E+00  0.0000000E+00  0.0000000E+00  0.0000000E+00  0.7302293E-01  0.7001776E+00  0.0000000E+00  0.0000000E+00  0.0000000E+00  0.0000000E+00  0.0000000E+00  0.0000000E+00  0.0000000E+00  0.0000000E+00  0.0000000E+00  0.0000000E+00  0.0000000E+00  0.0000000E+00  0.2292113E-02  0.1348476E+00  0.0000000E+00  0.0000000E+00  0.0000000E+00  0.0000000E+00  0.4813544E-01  0.6161506E+00  0.0000000E+00  0.0000000E+00  0.0000000E+00  0.0000000E+00  0.2323012E+00  0.1244594E+01  0.0000000E+00  0.0000000E+00  0.9547114E+00  0.2050939E+01  0.0000000E+00  0.0000000E+00  0.0000000E+00  0.0000000E+00  0.0000000E+00  0.0000000E+00  0.4165737E-01  0.5300740E+00
  0.2789998E+01  0.2286721E+01  0.1742456E+00  0.6864641E+00  0.4924106E-01  0.4874039E+00  0.1683668E+00  0.3322734E-01  0.7936222E-01  0.3037504E-01  0.7691117E-01  0.1232654E+01  0.3389899E+00  0.1250964E+01  0.4782029E+00  0.1841133E+01  0.4064762E+00  0.8880244E+00  0.2895452E+00  0.8869814E-02  0.3793230E-01  0.2523119E+01  0.6210821E+00  0.7801306E+00  0.2508719E+00  0.4000574E-03  0.8109385E-02  0.5603008E+00  0.1751034E+00  0.1513071E+01  0.3448991E+00  0.3435585E-02  0.2428201E-01  0.2481607E-01  0.6353760E-01  0.1237204E+01  0.3140145E+00  0.1277596E+01  0.4478919E+00  0.1809235E+01  0.3805799E+00  0.1122386E+01  0.4210462E+00  0.3998280E-01  0.8155478E-01  0.1849332E+01  0.3809400E+00  0.8058410E+00  0.5331388E-01  0.1924599E+01  0.2320279E+00  0.6858848E+00  0.2536348E+00  0.1001760E+01  0.3070503E+00  0.9887680E+00  0.2155116E+00  0.7193387E+00  0.2590878E+00  0.7111204E+00  0.1865069E+00  0.9469066E+00  0.2099430E+00  0.1867787E+00  0.1249216E+00  0.3500212E+00  0.1670553E+00  0.7860006E+00  0.1806678E+00  0.1148433E+01  0.3048067E+00  0.6383472E+00  0.1327558E+00  0.7110108E+00  0.1707069E+00  0.6957931E+00  0.2364490E+00  0.1219802E+01  0.3107430E+00  0.9049242E+00  0.1911596E+00  0.6239935E+00  0.2254117E+00  0.7674547E+00  0.1764464E+00  0.8586318E+00  0.2635332E+00  0.1329074E+01  0.3259425E+00  0.7999096E+00  0.1798656E+00  0.1610039E-02  0.6696753E-01  0.1233952E+01  0.2339703E+01  0.3646641E+01  0.4093877E+01  0.8442287E+00  0.1401295E+01  0.1171723E+01  0.2271476E+01  0.8240697E+00  0.1403008E+01  0.2430198E+01  0.2350937E+01  0.0000000E+00  0.0000000E+00  0.5746445E-03  0.4781218E-01  0.5114328E-01  0.3193491E+00  0.4260099E+01  0.4161864E+01  0.1608074E+00  0.4557816E+00  0.7631165E+00  0.1230042E+01  0.1001890E+01  0.1949020E+01  0.5348720E+01  0.4547603E+01  0.7280688E+00  0.1195091E+01  0.8248975E+00  0.1776848E+01  0.7853923E+00  0.1259482E+01  0.2340531E+01  0.2994174E+01  0.6183722E+01  0.4845610E+01  0.8224522E+00  0.1268264E+01  0.0000000E+00  0.0000000E+00  0.0000000E+00  0.0000000E+00  0.2579535E-01  0.4468173E+00  0.0000000E+00  0.0000000E+00  0.0000000E+00  0.0000000E+00  0.1138379E+00  0.9332954E+00  0.0000000E+00  0.0000000E+00  0.0000000E+00  0.0000000E+00  0.2330873E+00  0.1240272E+01  0.0000000E+00  0.0000000E+00  0.6090943E+00  0.1632663E+01  0.0000000E+00  0.0000000E+00  0.0000000E+00  0.0000000E+00  0.0000000E+00  0.0000000E+00  0.9112474E-01  0.7725922E+00  0.0000000E+00  0.0000000E+00  0.0000000E+00  0.0000000E+00  0.0000000E+00  0.0000000E+00  0.0000000E+00  0.0000000E+00  0.0000000E+00  0.0000000E+00  0.0000000E+00  0.0000000E+00  0.5607677E-02  0.2086038E+00  0.0000000E+00  0.0000000E+00  0.0000000E+00  0.0000000E+00  0.4261876E-01  0.5737083E+00  0.0000000E+00  0.0000000E+00  0.6714442E-02  0.2985660E+00  0.2824897E+00  0.1363845E+01  0.0000000E+00  0.0000000E+00  0.9563232E+00  0.2002656E+01  0.0000000E+00  0.0000000E+00  0.0000000E+00  0.0000000E+00  0.0000000E+00  0.0000000E+00  0.4412332E-01  0.5395386E+00
  0.2819998E+01  0.2238215E+01  0.1717223E+00  0.7457705E+00  0.5025192E-01  0.4317790E+00  0.1557468E+00  0.4792312E-01  0.9417946E-01  0.5569108E-01  0.1019659E+00  0.1247561E+01  0.3381787E+00  0.1338486E+01  0.4822896E+00  0.1707861E+01  0.3930104E+00  0.9100473E+00  0.2911668E+00  0.2233471E-01  0.6021645E-01  0.2307117E+01  0.5913954E+00  0.7931949E+00  0.2531210E+00  0.1475586E-02  0.1531090E-01  0.6093178E+00  0.1775823E+00  0.1339472E+01  0.3188403E+00  0.9759907E-02  0.4013147E-01  0.4559753E-01  0.8611187E-01  0.1228700E+01  0.3110654E+00  0.1353984E+01  0.4532662E+00  0.1655814E+01  0.3564090E+00  0.1145095E+01  0.4202748E+00  0.7244249E-01  0.1074806E+00  0.1666554E+01  0.3591534E+00  0.7913266E+00  0.5198903E-01  0.2058873E+01  0.2368661E+00  0.7142994E+00  0.2575068E+00  0.9629926E+00  0.2997649E+00  0.9973261E+00  0.2189065E+00  0.7476689E+00  0.2624546E+00  0.7517028E+00  0.1885431E+00  0.9423512E+00  0.2068857E+00  0.2196454E+00  0.1325385E+00  0.4081888E+00  0.1794041E+00  0.8013196E+00  0.1801726E+00  0.1121699E+01  0.2914627E+00  0.6377254E+00  0.1321133E+00  0.7551201E+00  0.1730747E+00  0.7258495E+00  0.2370104E+00  0.1199184E+01  0.3070095E+00  0.9033980E+00  0.1915077E+00  0.6568990E+00  0.2287106E+00  0.8054360E+00  0.1787072E+00  0.8579809E+00  0.2629358E+00  0.1289367E+01  0.3193135E+00  0.8504527E+00  0.1842530E+00  0.3742964E-02  0.1009827E+00  0.1238760E+01  0.2328962E+01  0.3313022E+01  0.3836050E+01  0.8857160E+00  0.1416395E+01  0.1083791E+01  0.2155755E+01  0.7772006E+00  0.1322395E+01  0.2428605E+01  0.2338795E+01  0.0000000E+00  0.0000000E+00  0.0000000E+00  0.0000000E+00  0.5751333E-01  0.3362575E+00  0.3943826E+01  0.3988318E+01  0.2011821E+00  0.5073977E+00  0.7300935E+00  0.1184734E+01  0.1059142E+01  0.1977397E+01  0.4806628E+01  0.4214953E+01  0.7611722E+00  0.1209522E+01  0.8077195E+00  0.1770019E+01  0.7007099E+00  0.1161036E+01  0.2385730E+01  0.2969932E+01  0.5615218E+01  0.4589081E+01  0.7128099E+00  0.1171198E+01  0.0000000E+00  0.0000000E+00  0.0000000E+00  0.0000000E+00  0.4006965E-01  0.5504275E+00  0.0000000E+00  0.0000000E+00  0.0000000E+00  0.0000000E+00  0.1449101E+00  0.1039471E+01  0.0000000E+00  0.0000000E+00  0.1877818E-02  0.1562431E+00  0.2380133E+00  0.1230897E+01  0.0000000E+00  0.0000000E+00  0.5561470E+00  0.1519005E+01  0.0000000E+00  0.0000000E+00  0.0000000E+00  0.0000000E+00  0.0000000E+00  0.0000000E+00  0.1075050E+00  0.8290573E+00  0.0000000E+00  0.0000000E+00  0.0000000E+00  0.0000000E+00  0.0000000E+00  0.0000000E+00  0.0000000E+00  0.0000000E+00  0.0000000E+00  0.0000000E+00  0.0000000E+00  0.0000000E+00  0.1042911E-01  0.2813641E+00  0.1097799E-02  0.1291824E+00  0.0000000E+00  0.0000000E+00  0.3403198E-01  0.5074677E+00  0.0000000E+00  0.0000000E+00  0.8450155E-02  0.3313533E+00  0.3370677E+00  0.1479146E+01  0.0000000E+00  0.0000000E+00  0.9508000E+00  0.1989295E+01  0.0000000E+00  0.0000000E+00  0.0000000E+00  0.0000000E+00  0.0000000E+00  0.0000000E+00  0.3708686E-01  0.4896188E+00
  0.2849998E+01  0.2148712E+01  0.1674435E+00  0.8065141E+00  0.5167392E-01  0.3878151E+00  0.1449971E+00  0.6893705E-01  0.1111260E+00  0.9758731E-01  0.1332791E+00  0.1247093E+01  0.3387550E+00  0.1404348E+01  0.4937781E+00  0.1570130E+01  0.3709512E+00  0.9348217E+00  0.2898338E+00  0.4987014E-01  0.8861660E-01  0.2087135E+01  0.5560336E+00  0.8088050E+00  0.2520883E+00  0.4388434E-02  0.2656028E-01  0.6603221E+00  0.1843448E+00  0.1193159E+01  0.3040079E+00  0.2466950E-01  0.6203848E-01  0.7869347E-01  0.1118506E+00  0.1210921E+01  0.3038141E+00  0.1376324E+01  0.4534929E+00  0.1511612E+01  0.3405764E+00  0.1154677E+01  0.4171982E+00  0.1210300E+00  0.1369015E+00  0.1511924E+01  0.3424924E+00  0.7807121E+00  0.5100399E-01  0.2175579E+01  0.2428583E+00  0.7354894E+00  0.2573322E+00  0.9289460E+00  0.2842875E+00  0.9972406E+00  0.2143567E+00  0.7752749E+00  0.2645596E+00  0.7940741E+00  0.1909576E+00  0.9363647E+00  0.2045745E+00  0.2579256E+00  0.1427981E+00  0.4762357E+00  0.1928690E+00  0.8150313E+00  0.1789909E+00  0.1081363E+01  0.2860073E+00  0.6400962E+00  0.1287495E+00  0.7967855E+00  0.1748134E+00  0.7633381E+00  0.2415852E+00  0.1173800E+01  0.2979728E+00  0.9014667E+00  0.1909295E+00  0.6882444E+00  0.2325465E+00  0.8480574E+00  0.1793613E+00  0.8517135E+00  0.2582240E+00  0.1254027E+01  0.3116703E+00  0.9025912E+00  0.1861115E+00  0.8293569E-02  0.1486042E+00  0.1237233E+01  0.2300351E+01  0.3117769E+01  0.3660594E+01  0.8784300E+00  0.1392331E+01  0.9774445E+00  0.2034048E+01  0.7052242E+00  0.1261251E+01  0.2409014E+01  0.2285801E+01  0.0000000E+00  0.0000000E+00  0.0000000E+00  0.0000000E+00  0.7104066E-01  0.3711379E+00  0.3571609E+01  0.3706302E+01  0.2222983E+00  0.5285125E+00  0.6864418E+00  0.1143598E+01  0.1059276E+01  0.1983758E+01  0.4319082E+01  0.4009724E+01  0.7774562E+00  0.1203105E+01  0.8075988E+00  0.1752089E+01  0.6260077E+00  0.1077823E+01  0.2322838E+01  0.2940695E+01  0.5161684E+01  0.4346470E+01  0.6898915E+00  0.1145070E+01  0.0000000E+00  0.0000000E+00  0.0000000E+00  0.0000000E+00  0.5589072E-01  0.6486999E+00  0.0000000E+00  0.0000000E+00  0.0000000E+00  0.0000000E+00  0.1520853E+00  0.1064269E+01  0.0000000E+00  0.0000000E+00  0.5515485E-02  0.2649176E+00  0.2334899E+00  0.1218292E+01  0.0000000E+00  0.0000000E+00  0.5598181E+00  0.1519615E+01  0.0000000E+00  0.0000000E+00  0.0000000E+00  0.0000000E+00  0.0000000E+00  0.0000000E+00  0.1309919E+00  0.9068877E+00  0.0000000E+00  0.0000000E+00  0.0000000E+00  0.0000000E+00  0.0000000E+00  0.0000000E+00  0.0000000E+00  0.0000000E+00  0.0000000E+00  0.0000000E+00  0.0000000E+00  0.0000000E+00  0.7523632E-02  0.2365030E+00  0.0000000E+00  0.0000000E+00  0.0000000E+00  0.0000000E+00  0.4675457E-01  0.5880159E+00  0.0000000E+00  0.0000000E+00  0.2573911E-01  0.5718247E+00  0.3520735E+00  0.1492733E+01  0.0000000E+00  0.0000000E+00  0.9250648E+00  0.1949463E+01  0.0000000E+00  0.0000000E+00  0.0000000E+00  0.0000000E+00  0.0000000E+00  0.0000000E+00  0.4963910E-01  0.5598937E+00
  0.2879998E+01  0.2026713E+01  0.1622796E+00  0.8691207E+00  0.5337534E-01  0.3491599E+00  0.1381261E+00  0.1013573E+00  0.1335824E+00  0.1601583E+00  0.1684189E+00  0.1248377E+01  0.3296921E+00  0.1449081E+01  0.4973791E+00  0.1437571E+01  0.3537367E+00  0.9495560E+00  0.2897515E+00  0.8977772E-01  0.1169030E+00  0.1840251E+01  0.5208733E+00  0.8201657E+00  0.2543460E+00  0.1131938E-01  0.4153043E-01  0.7193906E+00  0.1914053E+00  0.1073018E+01  0.2872751E+00  0.5247616E-01  0.8991008E-01  0.1272156E+00  0.1386895E+00  0.1190995E+01  0.3001592E+00  0.1379391E+01  0.4483407E+00  0.1396453E+01  0.3246727E+00  0.1156595E+01  0.4186778E+00  0.1911438E+00  0.1722034E+00  0.1367104E+01  0.3200890E+00  0.7738999E+00  0.5140935E-01  0.2268876E+01  0.2415086E+00  0.7637923E+00  0.2619364E+00  0.8966773E+00  0.2804054E+00  0.9981503E+00  0.2108581E+00  0.8079776E+00  0.2686656E+00  0.8273784E+00  0.1930019E+00  0.9352210E+00  0.2015940E+00  0.3004264E+00  0.1517475E+00  0.5513253E+00  0.2023586E+00  0.8266733E+00  0.1766652E+00  0.1041102E+01  0.2773589E+00  0.6469407E+00  0.1291288E+00  0.8346882E+00  0.1782995E+00  0.7969945E+00  0.2451018E+00  0.1149323E+01  0.2949280E+00  0.8981805E+00  0.1843710E+00  0.7245842E+00  0.2339707E+00  0.8897003E+00  0.1858556E+00  0.8443155E+00  0.2518535E+00  0.1212055E+01  0.3012596E+00  0.9535039E+00  0.1913620E+00  0.8877072E-02  0.1521163E+00  0.1210979E+01  0.2270013E+01  0.2974926E+01  0.3542805E+01  0.9168180E+00  0.1424516E+01  0.8338996E+00  0.1897496E+01  0.6515147E+00  0.1199010E+01  0.2346997E+01  0.2244482E+01  0.0000000E+00  0.0000000E+00  0.1078574E-02  0.6345311E-01  0.8871415E-01  0.4059616E+00  0.3234622E+01  0.3493653E+01  0.2599360E+00  0.5612778E+00  0.6549610E+00  0.1101242E+01  0.1079107E+01  0.1987010E+01  0.3969961E+01  0.3798382E+01  0.8230813E+00  0.1217699E+01  0.8229403E+00  0.1745310E+01  0.5941590E+00  0.1034656E+01  0.2297070E+01  0.2889498E+01  0.4665073E+01  0.4086704E+01  0.6266547E+00  0.1075099E+01  0.0000000E+00  0.0000000E+00  0.0000000E+00  0.0000000E+00  0.6052020E-01  0.6671387E+00  0.0000000E+00  0.0000000E+00  0.0000000E+00  0.0000000E+00  0.1526185E+00  0.1054510E+01  0.0000000E+00  0.0000000E+00  0.2970637E-01  0.6078081E+00  0.2381006E+00  0.1211036E+01  0.0000000E+00  0.0000000E+00  0.5323154E+00  0.1482504E+01  0.0000000E+00  0.0000000E+00  0.0000000E+00  0.0000000E+00  0.0000000E+00  0.0000000E+00  0.1422309E+00  0.9367560E+00  0.0000000E+00  0.0000000E+00  0.0000000E+00  0.0000000E+00  0.9002279E-03  0.1059311E+00  0.0000000E+00  0.0000000E+00  0.0000000E+00  0.0000000E+00  0.0000000E+00  0.0000000E+00  0.1315681E-01  0.3093683E+00  0.4210191E-02  0.2476856E+00  0.0000000E+00  0.0000000E+00  0.3841756E-01  0.5277321E+00  0.0000000E+00  0.0000000E+00  0.5761212E-01  0.8454987E+00  0.4032815E+00  0.1596084E+01  0.0000000E+00  0.0000000E+00  0.8911921E+00  0.1878762E+01  0.9002069E-03  0.7489975E-01  0.0000000E+00  0.0000000E+00  0.0000000E+00  0.0000000E+00  0.4275891E-01  0.5144752E+00
  0.2909998E+01  0.1889344E+01  0.1537158E+00  0.9324144E+00  0.5476823E-01  0.3238973E+00  0.1307167E+00  0.1437056E+00  0.1588728E+00  0.2381563E+00  0.2035370E+00  0.1246285E+01  0.3262680E+00  0.1476625E+01  0.5042250E+00  0.1338091E+01  0.3383389E+00  0.9671732E+00  0.2857539E+00  0.1580516E+00  0.1541223E+00  0.1640276E+01  0.4888939E+00  0.8346718E+00  0.2530971E+00  0.2349569E-01  0.5966270E-01  0.7814562E+00  0.1970509E+00  0.9897438E+00  0.2678933E+00  0.9833095E-01  0.1222002E+00  0.1886184E+00  0.1690044E+00  0.1166602E+01  0.2929203E+00  0.1339316E+01  0.4392915E+00  0.1289630E+01  0.3083703E+00  0.1156019E+01  0.4123303E+00  0.2814073E+00  0.2052491E+00  0.1251606E+01  0.3073738E+00  0.7704893E+00  0.5013774E-01  0.2336966E+01  0.2436868E+00  0.7895682E+00  0.2605300E+00  0.8587167E+00  0.2731338E+00  0.1004384E+01  0.2104354E+00  0.8428821E+00  0.2691853E+00  0.8656121E+00  0.1959257E+00  0.9289882E+00  0.2000892E+00  0.3486418E+00  0.1614655E+00  0.6264978E+00  0.2138644E+00  0.8384418E+00  0.1753689E+00  0.9985054E+00  0.2715223E+00  0.6534171E+00  0.1275460E+00  0.8725939E+00  0.1815170E+00  0.8354659E+00  0.2501016E+00  0.1122756E+01  0.2866730E+00  0.8953239E+00  0.1815915E+00  0.7608482E+00  0.2367829E+00  0.9263037E+00  0.1857543E+00  0.8400130E+00  0.2513649E+00  0.1161905E+01  0.2957064E+00  0.1000483E+01  0.1939648E+00  0.1979500E-01  0.2264264E+00  0.1176571E+01  0.2195976E+01  0.2919481E+01  0.3438712E+01  0.9437119E+00  0.1406689E+01  0.7303302E+00  0.1739389E+01  0.6143760E+00  0.1138700E+01  0.2322333E+01  0.2187164E+01  0.0000000E+00  0.0000000E+00  0.2377026E-02  0.9321199E-01  0.1026061E+00  0.4327226E+00  0.3074513E+01  0.3356829E+01  0.2923685E+00  0.5871986E+00  0.6230415E+00  0.1069340E+01  0.1097638E+01  0.1986406E+01  0.3762008E+01  0.3650344E+01  0.8281237E+00  0.1202022E+01  0.8068544E+00  0.1699801E+01  0.5691611E+00  0.1013160E+01  0.2297788E+01  0.2869169E+01  0.4344154E+01  0.3938719E+01  0.5924030E+00  0.1030899E+01  0.0000000E+00  0.0000000E+00  0.0000000E+00  0.0000000E+00  0.8299197E-01  0.7841895E+00  0.0000000E+00  0.0000000E+00  0.0000000E+00  0.0000000E+00  0.1639208E+00  0.1079512E+01  0.0000000E+00  0.0000000E+00  0.3879626E-01  0.6871668E+00  0.2393910E+00  0.1218573E+01  0.0000000E+00  0.0000000E+00  0.5205121E+00  0.1431317E+01  0.0000000E+00  0.0000000E+00  0.0000000E+00  0.0000000E+00  0.0000000E+00  0.0000000E+00  0.1710519E+00  0.1018154E+01  0.0000000E+00  0.0000000E+00  0.0000000E+00  0.0000000E+00  0.0000000E+00  0.0000000E+00  0.0000000E+00  0.0000000E+00  0.4408701E-03  0.5187782E-01  0.0000000E+00  0.0000000E+00  0.2525820E-01  0.4238597E+00  0.9278598E-02  0.3638366E+00  0.0000000E+00  0.0000000E+00  0.3350586E-01  0.4879043E+00  0.0000000E+00  0.0000000E+00  0.8552777E-01  0.1018295E+01  0.4329316E+00  0.1622741E+01  0.0000000E+00  0.0000000E+00  0.8911321E+00  0.1879862E+01  0.2204338E-02  0.1159881E+00  0.0000000E+00  0.0000000E+00  0.0000000E+00  0.0000000E+00  0.5069940E-01  0.5540326E+00
  0.2939998E+01  0.1752122E+01  0.1471995E+00  0.9967467E+00  0.5506334E-01  0.3005681E+00  0.1251917E+00  0.1910681E+00  0.1781987E+00  0.3414128E+00  0.2409241E+00  0.1240134E+01  0.3223332E+00  0.1482268E+01  0.4934054E+00  0.1243059E+01  0.3218478E+00  0.9865425E+00  0.2905814E+00  0.2452370E+00  0.1896602E+00  0.1445374E+01  0.4558456E+00  0.8593575E+00  0.2505325E+00  0.4626988E-01  0.8218943E-01  0.8432879E+00  0.2008651E+00  0.9259968E+00  0.2593958E+00  0.1597427E+00  0.1529133E+00  0.2713183E+00  0.1973055E+00  0.1138252E+01  0.2852666E+00  0.1293909E+01  0.4291700E+00  0.1207998E+01  0.2986644E+00  0.1136250E+01  0.4051227E+00  0.3884462E+00  0.2382338E+00  0.1153296E+01  0.2879105E+00  0.7700323E+00  0.4902639E-01  0.2377919E+01  0.2404490E+00  0.8197647E+00  0.2611256E+00  0.8307920E+00  0.2646406E+00  0.1005319E+01  0.2075446E+00  0.8667014E+00  0.2695132E+00  0.9001898E+00  0.1958024E+00  0.9233705E+00  0.1985085E+00  0.3946988E+00  0.1705603E+00  0.7065523E+00  0.2252830E+00  0.8499085E+00  0.1767627E+00  0.9576964E+00  0.2620602E+00  0.6605160E+00  0.1252916E+00  0.9077298E+00  0.1831201E+00  0.8674705E+00  0.2488506E+00  0.1089190E+01  0.2844492E+00  0.8967146E+00  0.1826151E+00  0.7937164E+00  0.2388551E+00  0.9565784E+00  0.1856962E+00  0.8433580E+00  0.2469354E+00  0.1128173E+01  0.2840597E+00  0.1045808E+01  0.1965768E+00  0.3117382E-01  0.2828437E+00  0.1189278E+01  0.2182777E+01  0.2963683E+01  0.3451467E+01  0.9467950E+00  0.1410406E+01  0.6347300E+00  0.1623730E+01  0.5975204E+00  0.1120650E+01  0.2210153E+01  0.2126000E+01  0.2587497E-03  0.3044806E-01  0.5174949E-03  0.4305845E-01  0.1178655E+00  0.4650511E+00  0.3001771E+01  0.3288562E+01  0.3203326E+00  0.6099877E+00  0.6107746E+00  0.1027169E+01  0.1039420E+01  0.1926729E+01  0.3666757E+01  0.3562149E+01  0.8516806E+00  0.1230402E+01  0.8316273E+00  0.1710070E+01  0.5189262E+00  0.9550629E+00  0.2252410E+01  0.2804188E+01  0.4182700E+01  0.3793060E+01  0.5776600E+00  0.1014192E+01  0.0000000E+00  0.0000000E+00  0.0000000E+00  0.0000000E+00  0.1004942E+00  0.8573565E+00  0.0000000E+00  0.0000000E+00  0.0000000E+00  0.0000000E+00  0.1626110E+00  0.1053929E+01  0.0000000E+00  0.0000000E+00  0.8638392E-01  0.1012924E+01  0.2682209E+00  0.1256539E+01  0.0000000E+00  0.0000000E+00  0.4897878E+00  0.1373892E+01  0.0000000E+00  0.0000000E+00  0.0000000E+00  0.0000000E+00  0.0000000E+00  0.0000000E+00  0.1757861E+00  0.1012780E+01  0.0000000E+00  0.0000000E+00  0.0000000E+00  0.0000000E+00  0.0000000E+00  0.0000000E+00  0.0000000E+00  0.0000000E+00  0.1295752E-02  0.8802534E-01  0.0000000E+00  0.0000000E+00  0.3383519E-01  0.4924879E+00  0.2121019E-01  0.5442605E+00  0.0000000E+00  0.0000000E+00  0.3686555E-01  0.5064143E+00  0.0000000E+00  0.0000000E+00  0.1572179E+00  0.1362388E+01  0.4656062E+00  0.1659531E+01  0.0000000E+00  0.0000000E+00  0.8923322E+00  0.1837104E+01  0.3455342E-02  0.1437182E+00  0.0000000E+00  0.0000000E+00  0.0000000E+00  0.0000000E+00  0.4491910E-01  0.5163798E+00
  0.2969998E+01  0.1623586E+01  0.1403270E+00  0.1057955E+01  0.5652387E-01  0.2868704E+00  0.1218196E+00  0.2520385E+00  0.2024071E+00  0.4571235E+00  0.2773853E+00  0.1224554E+01  0.3201192E+00  0.1481609E+01  0.4970935E+00  0.1167024E+01  0.3104382E+00  0.1000679E+01  0.2862685E+00  0.3550998E+00  0.2255347E+00  0.1288295E+01  0.4324472E+00  0.8714021E+00  0.2536738E+00  0.8007373E-01  0.1086056E+00  0.9124713E+00  0.2074439E+00  0.8815464E+00  0.2519532E+00  0.2477218E+00  0.1885270E+00  0.3646493E+00  0.2272459E+00  0.1111834E+01  0.2821646E+00  0.1214116E+01  0.4151710E+00  0.1141102E+01  0.2872489E+00  0.1118607E+01  0.3990099E+00  0.5120799E+00  0.2686329E+00  0.1072129E+01  0.2759966E+00  0.7719555E+00  0.4929653E-01  0.2385362E+01  0.2439505E+00  0.8457665E+00  0.2643488E+00  0.7987820E+00  0.2600092E+00  0.1011962E+01  0.2079121E+00  0.9071018E+00  0.2772155E+00  0.9313926E+00  0.2004550E+00  0.9224517E+00  0.1968869E+00  0.4489712E+00  0.1789925E+00  0.7913085E+00  0.2355524E+00  0.8604034E+00  0.1754744E+00  0.9123340E+00  0.2566693E+00  0.6729732E+00  0.1260668E+00  0.9304910E+00  0.1814573E+00  0.8990217E+00  0.2502739E+00  0.1067062E+01  0.2774059E+00  0.8976666E+00  0.1785629E+00  0.8334444E+00  0.2453972E+00  0.9876128E+00  0.1880151E+00  0.8353512E+00  0.2451219E+00  0.1089201E+01  0.2796031E+00  0.1086592E+01  0.1975390E+00  0.4528797E-01  0.3345926E+00  0.1132759E+01  0.2106155E+01  0.2954166E+01  0.3423252E+01  0.9643788E+00  0.1395212E+01  0.5680124E+00  0.1525845E+01  0.5503803E+00  0.1065199E+01  0.2157323E+01  0.2061289E+01  0.2535506E-03  0.2983557E-01  0.1521272E-02  0.7306951E-01  0.1351327E+00  0.4856972E+00  0.3027625E+01  0.3224946E+01  0.3391669E+00  0.6167987E+00  0.6067408E+00  0.1024089E+01  0.9733620E+00  0.1820490E+01  0.3605172E+01  0.3516858E+01  0.8531898E+00  0.1203766E+01  0.8311314E+00  0.1702557E+01  0.5095110E+00  0.9360243E+00  0.2222080E+01  0.2744909E+01  0.4043602E+01  0.3726588E+01  0.5717505E+00  0.9957858E+00  0.0000000E+00  0.0000000E+00  0.0000000E+00  0.0000000E+00  0.1311361E+00  0.9496047E+00  0.0000000E+00  0.0000000E+00  0.0000000E+00  0.0000000E+00  0.1771600E+00  0.1096780E+01  0.0000000E+00  0.0000000E+00  0.1489779E+00  0.1313036E+01  0.2598627E+00  0.1216631E+01  0.0000000E+00  0.0000000E+00  0.4932033E+00  0.1384754E+01  0.1269660E-02  0.8625591E-01  0.0000000E+00  0.0000000E+00  0.0000000E+00  0.0000000E+00  0.2023064E+00  0.1081400E+01  0.0000000E+00  0.0000000E+00  0.8464615E-03  0.7042962E-01  0.0000000E+00  0.0000000E+00  0.0000000E+00  0.0000000E+00  0.8464521E-02  0.2225748E+00  0.0000000E+00  0.0000000E+00  0.3810356E-01  0.5161937E+00  0.2870116E-01  0.6265415E+00  0.0000000E+00  0.0000000E+00  0.4404255E-01  0.5476032E+00  0.0000000E+00  0.0000000E+00  0.2556363E+00  0.1740800E+01  0.5146521E+00  0.1740428E+01  0.0000000E+00  0.0000000E+00  0.8492832E+00  0.1799011E+01  0.9311020E-02  0.2334203E+00  0.0000000E+00  0.0000000E+00  0.0000000E+00  0.0000000E+00  0.5502016E-01  0.5651898E+00
  0.2999998E+01  0.1506044E+01  0.1343834E+00  0.1115916E+01  0.5796343E-01  0.2706335E+00  0.1171594E+00  0.3228261E+00  0.2296817E+00  0.5857220E+00  0.3088168E+00  0.1209829E+01  0.3165297E+00  0.1472346E+01  0.4858673E+00  0.1105433E+01  0.3003927E+00  0.1017333E+01  0.2868955E+00  0.4826831E+00  0.2595106E+00  0.1149778E+01  0.4011068E+00  0.8912103E+00  0.2536263E+00  0.1358550E+00  0.1379404E+00  0.9812847E+00  0.2144680E+00  0.8525730E+00  0.2460660E+00  0.3457189E+00  0.2183349E+00  0.4745435E+00  0.2570526E+00  0.1083893E+01  0.2744316E+00  0.1152976E+01  0.3999371E+00  0.1085791E+01  0.2770239E+00  0.1092835E+01  0.3860388E+00  0.6536540E+00  0.3037900E+00  0.1012893E+01  0.2657745E+00  0.7775679E+00  0.4944780E-01  0.2363104E+01  0.2387349E+00  0.8789029E+00  0.2655146E+00  0.7729339E+00  0.2483803E+00  0.1015126E+01  0.2057727E+00  0.9264661E+00  0.2699989E+00  0.9572990E+00  0.1993344E+00  0.9197115E+00  0.1970413E+00  0.4980407E+00  0.1867406E+00  0.8760198E+00  0.2467583E+00  0.8685849E+00  0.1758210E+00  0.8736345E+00  0.2463787E+00  0.6839310E+00  0.1277141E+00  0.9561865E+00  0.1835626E+00  0.9231024E+00  0.2536961E+00  0.1035504E+01  0.2699385E+00  0.9038023E+00  0.1809535E+00  0.8724486E+00  0.2468516E+00  0.1008550E+01  0.1880103E+00  0.8312285E+00  0.2435133E+00  0.1047154E+01  0.2700461E+00  0.1122597E+01  0.2006291E+00  0.5361323E-01  0.3601599E+00  0.1113973E+01  0.2059052E+01  0.3062166E+01  0.3444395E+01  0.9714874E+00  0.1390750E+01  0.5416014E+00  0.1471909E+01  0.5554048E+00  0.1044680E+01  0.2083037E+01  0.2004373E+01  0.4970079E-03  0.4135333E-01  0.4224568E-02  0.1204963E+00  0.1555658E+00  0.5224676E+00  0.3138319E+01  0.3238254E+01  0.3632315E+00  0.6416140E+00  0.5964107E+00  0.1004740E+01  0.9719050E+00  0.1791348E+01  0.3624251E+01  0.3437668E+01  0.8864196E+00  0.1227589E+01  0.8429309E+00  0.1710475E+01  0.4932832E+00  0.9196396E+00  0.2221877E+01  0.2712830E+01  0.3941501E+01  0.3602120E+01  0.5546597E+00  0.9706673E+00  0.0000000E+00  0.0000000E+00  0.0000000E+00  0.0000000E+00  0.1411400E+00  0.9701075E+00  0.9700210E-03  0.1141446E+00  0.0000000E+00  0.0000000E+00  0.1707247E+00  0.1069382E+01  0.7466602E-02  0.2927897E+00  0.2132117E+00  0.1550482E+01  0.2642341E+00  0.1222978E+01  0.0000000E+00  0.0000000E+00  0.4549068E+00  0.1312847E+01  0.4148161E-03  0.4881206E-01  0.0000000E+00  0.0000000E+00  0.0000000E+00  0.0000000E+00  0.2128003E+00  0.1102432E+01  0.0000000E+00  0.0000000E+00  0.1244414E-02  0.8453823E-01  0.8296138E-03  0.9762697E-01  0.0000000E+00  0.0000000E+00  0.9540603E-02  0.2339077E+00  0.0000000E+00  0.0000000E+00  0.4219659E-01  0.5367860E+00  0.4268081E-01  0.7559876E+00  0.0000000E+00  0.0000000E+00  0.4219605E-01  0.5306805E+00  0.8296227E-03  0.9762450E-01  0.4421884E+00  0.2252785E+01  0.5508675E+00  0.1776581E+01  0.0000000E+00  0.0000000E+00  0.8423420E+00  0.1746995E+01  0.1576287E-01  0.3004927E+00  0.0000000E+00  0.0000000E+00  0.0000000E+00  0.0000000E+00  0.4811803E-01  0.5235371E+00
  0.3029998E+01  0.1402726E+01  0.1280045E+00  0.1173142E+01  0.5868985E-01  0.2631100E+00  0.1133126E+00  0.4047063E+00  0.2548480E+00  0.7271571E+00  0.3419031E+00  0.1199765E+01  0.3102893E+00  0.1455044E+01  0.4751902E+00  0.1052962E+01  0.2914242E+00  0.1027217E+01  0.2850212E+00  0.6208169E+00  0.2913935E+00  0.1043230E+01  0.3785191E+00  0.9106686E+00  0.2520216E+00  0.2100248E+00  0.1717708E+00  0.1046180E+01  0.2176374E+00  0.8362141E+00  0.2434476E+00  0.4589781E+00  0.2496579E+00  0.5939291E+00  0.2835441E+00  0.1052267E+01  0.2691480E+00  0.1074852E+01  0.3792823E+00  0.1046038E+01  0.2710346E+00  0.1067848E+01  0.3787808E+00  0.7933347E+00  0.3273661E+00  0.9671905E+00  0.2582821E+00  0.7851372E+00  0.4866376E-01  0.2318251E+01  0.2338693E+00  0.9042377E+00  0.2704480E+00  0.7556680E+00  0.2454814E+00  0.1017766E+01  0.2019509E+00  0.9599057E+00  0.2799688E+00  0.9806695E+00  0.1971431E+00  0.9176028E+00  0.1930081E+00  0.5542990E+00  0.1991975E+00  0.9555014E+00  0.2540648E+00  0.8771942E+00  0.1756857E+00  0.8317273E+00  0.2375280E+00  0.6964995E+00  0.1276759E+00  0.9732967E+00  0.1812394E+00  0.9496813E+00  0.2558640E+00  0.1009010E+01  0.2632960E+00  0.9059935E+00  0.1773399E+00  0.9058848E+00  0.2476059E+00  0.1029901E+01  0.1888028E+00  0.8237892E+00  0.2379238E+00  0.1006434E+01  0.2620202E+00  0.1149738E+01  0.1995796E+00  0.8019900E-01  0.4344224E+00  0.1113683E+01  0.2058000E+01  0.3118311E+01  0.3428515E+01  0.9987636E+00  0.1398678E+01  0.5283663E+00  0.1422251E+01  0.5327803E+00  0.1022836E+01  0.1978639E+01  0.1948914E+01  0.9744299E-03  0.5732616E-01  0.2679676E-02  0.9504141E-01  0.1699146E+00  0.5367854E+00  0.3358645E+01  0.3340002E+01  0.4024407E+00  0.6685077E+00  0.5811232E+00  0.9958643E+00  0.9927070E+00  0.1790296E+01  0.3733000E+01  0.3499327E+01  0.9056073E+00  0.1235793E+01  0.9374016E+00  0.1783982E+01  0.4930603E+00  0.9160824E+00  0.2180056E+01  0.2692762E+01  0.4018300E+01  0.3625254E+01  0.5367878E+00  0.9475902E+00  0.0000000E+00  0.0000000E+00  0.0000000E+00  0.0000000E+00  0.1721140E+00  0.1079904E+01  0.9508899E-03  0.1118964E+00  0.0000000E+00  0.0000000E+00  0.1920819E+00  0.1127640E+01  0.3253073E-02  0.1913809E+00  0.2952171E+00  0.1799333E+01  0.2578091E+00  0.1198185E+01  0.0000000E+00  0.0000000E+00  0.4589570E+00  0.1296668E+01  0.2033209E-02  0.1069796E+00  0.0000000E+00  0.0000000E+00  0.0000000E+00  0.0000000E+00  0.2423520E+00  0.1150736E+01  0.0000000E+00  0.0000000E+00  0.2439801E-02  0.1171884E+00  0.1626562E-02  0.1353370E+00  0.0000000E+00  0.0000000E+00  0.2114515E-01  0.3444164E+00  0.0000000E+00  0.0000000E+00  0.5182461E-01  0.5818408E+00  0.4279082E-01  0.7494347E+00  0.0000000E+00  0.0000000E+00  0.4326611E-01  0.5319700E+00  0.8132693E-03  0.9569918E-01  0.5741726E+00  0.2521204E+01  0.6054791E+00  0.1836474E+01  0.0000000E+00  0.0000000E+00  0.8520401E+00  0.1755260E+01  0.2358514E-01  0.3636656E+00  0.0000000E+00  0.0000000E+00  0.0000000E+00  0.0000000E+00  0.4554317E-01  0.5043646E+00
  0.3059998E+01  0.1319556E+01  0.1230290E+00  0.1224583E+01  0.5899459E-01  0.2559783E+00  0.1095283E+00  0.4850323E+00  0.2754061E+00  0.8699947E+00  0.3690092E+00  0.1186485E+01  0.3051803E+00  0.1446260E+01  0.4663354E+00  0.1007283E+01  0.2816731E+00  0.1037049E+01  0.2839798E+00  0.7755713E+00  0.3220453E+00  0.9523427E+00  0.3559224E+00  0.9263485E+00  0.2516971E+00  0.3027303E+00  0.2019851E+00  0.1103175E+01  0.2228772E+00  0.8296535E+00  0.2393777E+00  0.5751504E+00  0.2780845E+00  0.7242231E+00  0.3096199E+00  0.1024050E+01  0.2626575E+00  0.1011744E+01  0.3679668E+00  0.1008836E+01  0.2608176E+00  0.1033782E+01  0.3700918E+00  0.9485173E+00  0.3531251E+00  0.9294775E+00  0.2474918E+00  0.7953386E+00  0.4776417E-01  0.2244582E+01  0.2267534E+00  0.9431599E+00  0.2734778E+00  0.7383355E+00  0.2408040E+00  0.1015728E+01  0.1997648E+00  0.9807948E+00  0.2731749E+00  0.1003739E+01  0.1993609E+00  0.9178768E+00  0.1897202E+00  0.6092988E+00  0.2045898E+00  0.1040593E+01  0.2625552E+00  0.8826010E+00  0.1736778E+00  0.7966376E+00  0.2340546E+00  0.7114057E+00  0.1272314E+00  0.9852628E+00  0.1809375E+00  0.9750856E+00  0.2562489E+00  0.9808238E+00  0.2554422E+00  0.9124458E+00  0.1767829E+00  0.9417443E+00  0.2523648E+00  0.1046165E+01  0.1868911E+00  0.8215933E+00  0.2355268E+00  0.9657837E+00  0.2552334E+00  0.1177217E+01  0.1988063E+00  0.9536084E-01  0.4653031E+00  0.1055133E+01  0.1979885E+01  0.3149345E+01  0.3446111E+01  0.1029267E+01  0.1396173E+01  0.4959943E+00  0.1395954E+01  0.5155417E+00  0.9858913E+00  0.1923209E+01  0.1900236E+01  0.2627380E-02  0.9318540E-01  0.8359959E-02  0.1660774E+00  0.2026657E+00  0.5775862E+00  0.3542720E+01  0.3371554E+01  0.3972129E+00  0.6543561E+00  0.5853149E+00  0.9777706E+00  0.9694943E+00  0.1754727E+01  0.3773384E+01  0.3468015E+01  0.9176758E+00  0.1215225E+01  0.9272157E+00  0.1742646E+01  0.4824850E+00  0.8903333E+00  0.2164733E+01  0.2650750E+01  0.4068102E+01  0.3589399E+01  0.5419562E+00  0.9436915E+00  0.0000000E+00  0.0000000E+00  0.0000000E+00  0.0000000E+00  0.2009204E+00  0.1160581E+01  0.2797072E-02  0.1900145E+00  0.0000000E+00  0.0000000E+00  0.1808745E+00  0.1070960E+01  0.7176633E-02  0.2814192E+00  0.3699938E+00  0.1987133E+01  0.2898583E+00  0.1256168E+01  0.0000000E+00  0.0000000E+00  0.4874792E+00  0.1334070E+01  0.1594791E-02  0.9382498E-01  0.0000000E+00  0.0000000E+00  0.0000000E+00  0.0000000E+00  0.2623412E+00  0.1196830E+01  0.0000000E+00  0.0000000E+00  0.5183113E-02  0.1690866E+00  0.7974100E-03  0.9383445E-01  0.0000000E+00  0.0000000E+00  0.3269399E-01  0.4236018E+00  0.0000000E+00  0.0000000E+00  0.6619769E-01  0.6503447E+00  0.6433210E-01  0.9090899E+00  0.0000000E+00  0.0000000E+00  0.3682795E-01  0.4861978E+00  0.3987029E-02  0.2097851E+00  0.7607216E+00  0.2889615E+01  0.6482946E+00  0.1878547E+01  0.0000000E+00  0.0000000E+00  0.8686382E+00  0.1761290E+01  0.2711198E-01  0.3859486E+00  0.0000000E+00  0.0000000E+00  0.0000000E+00  0.0000000E+00  0.4345840E-01  0.4879075E+00
  0.3089998E+01  0.1250556E+01  0.1187310E+00  0.1270142E+01  0.5954036E-01  0.2524713E+00  0.1090724E+00  0.5808456E+00  0.2992361E+00  0.1009336E+01  0.3941053E+00  0.1179533E+01  0.3015060E+00  0.1419169E+01  0.4645868E+00  0.9778495E+00  0.2765399E+00  0.1040192E+01  0.2829197E+00  0.9271138E+00  0.3474188E+00  0.8811736E+00  0.3425230E+00  0.9435457E+00  0.2493882E+00  0.4171686E+00  0.2331566E+00  0.1159401E+01  0.2234726E+00  0.8250340E+00  0.2292715E+00  0.6856673E+00  0.3033437E+00  0.8555536E+00  0.3312276E+00  0.9933960E+00  0.2557289E+00  0.9451602E+00  0.3534566E+00  0.9848664E+00  0.2567076E+00  0.9954565E+00  0.3603255E+00  0.1099439E+01  0.3751277E+00  0.8953805E+00  0.2424369E+00  0.8092581E+00  0.4833933E-01  0.2146046E+01  0.2219143E+00  0.9692825E+00  0.2697955E+00  0.7287565E+00  0.2382645E+00  0.1020981E+01  0.1973400E+00  0.1003870E+01  0.2750833E+00  0.1017832E+01  0.1978382E+00  0.9119808E+00  0.1888800E+00  0.6626664E+00  0.2127939E+00  0.1118498E+01  0.2702785E+00  0.8894787E+00  0.1721570E+00  0.7610043E+00  0.2236762E+00  0.7232270E+00  0.1280172E+00  0.9930556E+00  0.1796355E+00  0.1002108E+01  0.2570406E+00  0.9527598E+00  0.2520120E+00  0.9206552E+00  0.1741931E+00  0.9756328E+00  0.2533822E+00  0.1055052E+01  0.1854218E+00  0.8168841E+00  0.2307832E+00  0.9298472E+00  0.2484541E+00  0.1192122E+01  0.1958539E+00  0.1174744E+00  0.5075347E+00  0.1030919E+01  0.1973378E+01  0.3230201E+01  0.3410341E+01  0.1043509E+01  0.1384903E+01  0.4932552E+00  0.1352408E+01  0.5125606E+00  0.1000047E+01  0.1807985E+01  0.1826885E+01  0.5387469E-02  0.1320821E+00  0.1124315E-01  0.1906402E+00  0.2248699E+00  0.6045069E+00  0.3788831E+01  0.3447645E+01  0.4453634E+00  0.6931193E+00  0.5916873E+00  0.9800876E+00  0.9144667E+00  0.1711074E+01  0.3851568E+01  0.3492614E+01  0.9421040E+00  0.1212931E+01  0.1013587E+01  0.1792917E+01  0.4577008E+00  0.8586216E+00  0.2191509E+01  0.2641973E+01  0.4074098E+01  0.3585039E+01  0.5494069E+00  0.9357660E+00  0.0000000E+00  0.0000000E+00  0.0000000E+00  0.0000000E+00  0.2176085E+00  0.1185556E+01  0.3657449E-02  0.2151590E+00  0.0000000E+00  0.0000000E+00  0.2180720E+00  0.1186695E+01  0.1876784E-01  0.4504296E+00  0.4379188E+00  0.2133141E+01  0.2791743E+00  0.1218432E+01  0.0000000E+00  0.0000000E+00  0.4929209E+00  0.1318222E+01  0.5474012E-02  0.1720719E+00  0.0000000E+00  0.0000000E+00  0.0000000E+00  0.0000000E+00  0.2717438E+00  0.1203410E+01  0.0000000E+00  0.0000000E+00  0.1016576E-01  0.2343940E+00  0.3127978E-02  0.1840196E+00  0.0000000E+00  0.0000000E+00  0.4066424E-01  0.4674632E+00  0.0000000E+00  0.0000000E+00  0.7086054E-01  0.6703556E+00  0.8046084E-01  0.1006147E+01  0.0000000E+00  0.0000000E+00  0.4480221E-01  0.5361149E+00  0.7037953E-02  0.2759815E+00  0.9164996E+00  0.3119080E+01  0.6646904E+00  0.1896769E+01  0.0000000E+00  0.0000000E+00  0.8737459E+00  0.1740232E+01  0.3479880E-01  0.4326745E+00  0.0000000E+00  0.0000000E+00  0.0000000E+00  0.0000000E+00  0.4574668E-01  0.4955854E+00
  0.3119998E+01  0.1195143E+01  0.1154091E+00  0.1309749E+01  0.6052959E-01  0.2524542E+00  0.1081101E+00  0.6746367E+00  0.3159837E+00  0.1138292E+01  0.4147504E+00  0.1162521E+01  0.2980366E+00  0.1389929E+01  0.4578717E+00  0.9441777E+00  0.2658076E+00  0.1048163E+01  0.2823501E+00  0.1069981E+01  0.3711227E+00  0.8197630E+00  0.3244970E+00  0.9676667E+00  0.2500947E+00  0.5497045E+00  0.2665976E+00  0.1200794E+01  0.2279748E+00  0.8303471E+00  0.2334923E+00  0.7974979E+00  0.3216018E+00  0.9918177E+00  0.3545601E+00  0.9735036E+00  0.2501755E+00  0.8956159E+00  0.3428792E+00  0.9613642E+00  0.2505536E+00  0.9566376E+00  0.3511621E+00  0.1243408E+01  0.3969339E+00  0.8769245E+00  0.2388622E+00  0.8230571E+00  0.4794702E-01  0.2034430E+01  0.2149941E+00  0.1005504E+01  0.2764665E+00  0.7147204E+00  0.2334731E+00  0.1020594E+01  0.1960203E+00  0.1026141E+01  0.2788110E+00  0.1026342E+01  0.1968029E+00  0.9138604E+00  0.1852704E+00  0.7179274E+00  0.2182811E+00  0.1199344E+01  0.2760778E+00  0.8960409E+00  0.1701130E+00  0.7394933E+00  0.2193706E+00  0.7373039E+00  0.1275748E+00  0.9904770E+00  0.1773731E+00  0.1023936E+01  0.2576535E+00  0.9297770E+00  0.2461056E+00  0.9337761E+00  0.1749395E+00  0.1009152E+01  0.2566331E+00  0.1057691E+01  0.1866221E+00  0.8126237E+00  0.2288579E+00  0.8909157E+00  0.2398837E+00  0.1205718E+01  0.1978249E+00  0.1395309E+00  0.5497688E+00  0.1025929E+01  0.1946613E+01  0.3258010E+01  0.3396538E+01  0.1081247E+01  0.1423112E+01  0.4983220E+00  0.1339165E+01  0.4979179E+00  0.9599841E+00  0.1676908E+01  0.1764798E+01  0.8271215E-02  0.1620115E+00  0.2067805E-01  0.2668524E+00  0.2574403E+00  0.6392894E+00  0.4100916E+01  0.3523726E+01  0.4586670E+00  0.6918355E+00  0.5776098E+00  0.9413060E+00  0.9493501E+00  0.1720813E+01  0.3973419E+01  0.3492740E+01  0.9549759E+00  0.1206878E+01  0.1056612E+01  0.1814016E+01  0.4700794E+00  0.8561464E+00  0.2140660E+01  0.2570431E+01  0.4177626E+01  0.3594454E+01  0.5614113E+00  0.9370115E+00  0.0000000E+00  0.0000000E+00  0.0000000E+00  0.0000000E+00  0.2246570E+00  0.1185682E+01  0.2152395E-01  0.5165771E+00  0.0000000E+00  0.0000000E+00  0.2040287E+00  0.1119453E+01  0.3835136E-01  0.6370956E+00  0.4533151E+00  0.2146953E+01  0.3048916E+00  0.1269569E+01  0.0000000E+00  0.0000000E+00  0.5348728E+00  0.1376155E+01  0.1150537E-01  0.2469278E+00  0.0000000E+00  0.0000000E+00  0.0000000E+00  0.0000000E+00  0.2757477E+00  0.1197206E+01  0.0000000E+00  0.0000000E+00  0.1457352E-01  0.2778222E+00  0.5369217E-02  0.2387508E+00  0.0000000E+00  0.0000000E+00  0.5561094E-01  0.5405949E+00  0.0000000E+00  0.0000000E+00  0.7040085E-01  0.6616537E+00  0.8430230E-01  0.1019735E+01  0.0000000E+00  0.0000000E+00  0.5605176E-01  0.5873011E+00  0.1687464E-01  0.4230269E+00  0.1081494E+01  0.3360895E+01  0.7175574E+00  0.1945446E+01  0.0000000E+00  0.0000000E+00  0.8779880E+00  0.1741555E+01  0.4218652E-01  0.4714553E+00  0.0000000E+00  0.0000000E+00  0.0000000E+00  0.0000000E+00  0.4717240E-01  0.4982956E+00
  0.3149997E+01  0.1155218E+01  0.1139981E+00  0.1343514E+01  0.6022374E-01  0.2520165E+00  0.1065903E+00  0.7655899E+00  0.3396900E+00  0.1256086E+01  0.4314342E+00  0.1144732E+01  0.2929831E+00  0.1363860E+01  0.4486608E+00  0.9219551E+00  0.2628364E+00  0.1050758E+01  0.2806671E+00  0.1216870E+01  0.3898640E+00  0.7760044E+00  0.3162295E+00  0.9854414E+00  0.2503122E+00  0.6985550E+00  0.3015468E+00  0.1232910E+01  0.2253317E+00  0.8374048E+00  0.2316473E+00  0.8905134E+00  0.3355751E+00  0.1112311E+01  0.3682956E+00  0.9512978E+00  0.2431714E+00  0.8503292E+00  0.3313408E+00  0.9466168E+00  0.2463505E+00  0.9237347E+00  0.3428097E+00  0.1380909E+01  0.4144318E+00  0.8551794E+00  0.2340721E+00  0.8389277E+00  0.4823937E-01  0.1903879E+01  0.2050218E+00  0.1036988E+01  0.2786509E+00  0.7120666E+00  0.2313468E+00  0.1022619E+01  0.1962709E+00  0.1041134E+01  0.2750002E+00  0.1035294E+01  0.1960973E+00  0.9120222E+00  0.1830568E+00  0.7761717E+00  0.2212130E+00  0.1267773E+01  0.2853649E+00  0.9035835E+00  0.1695098E+00  0.7234173E+00  0.2122351E+00  0.7541206E+00  0.1276765E+00  0.9887609E+00  0.1756779E+00  0.1043919E+01  0.2585635E+00  0.9068735E+00  0.2390282E+00  0.9473853E+00  0.1735956E+00  0.1037299E+01  0.2564099E+00  0.1060352E+01  0.1831044E+00  0.8098122E+00  0.2259461E+00  0.8670984E+00  0.2325852E+00  0.1209255E+01  0.1954687E+00  0.1779333E+00  0.6143261E+00  0.1057341E+01  0.1910182E+01  0.3410034E+01  0.3481567E+01  0.1103316E+01  0.1400738E+01  0.5110125E+00  0.1345226E+01  0.5162812E+00  0.9618433E+00  0.1595892E+01  0.1681483E+01  0.9917668E-02  0.1756637E+00  0.2547039E-01  0.2832974E+00  0.2781476E+00  0.6599425E+00  0.4426881E+01  0.3646868E+01  0.4529812E+00  0.6806390E+00  0.5891994E+00  0.9517778E+00  0.9108360E+00  0.1672399E+01  0.4109931E+01  0.3502331E+01  0.9846594E+00  0.1225331E+01  0.1069111E+01  0.1820119E+01  0.4844940E+00  0.8684947E+00  0.2058349E+01  0.2515980E+01  0.4231001E+01  0.3570364E+01  0.5568474E+00  0.9276063E+00  0.0000000E+00  0.0000000E+00  0.0000000E+00  0.0000000E+00  0.2362373E+00  0.1220870E+01  0.2727450E-01  0.5758191E+00  0.0000000E+00  0.0000000E+00  0.2142422E+00  0.1141111E+01  0.5643644E-01  0.7647989E+00  0.4898729E+00  0.2209244E+01  0.3171725E+00  0.1270673E+01  0.0000000E+00  0.0000000E+00  0.5731472E+00  0.1402629E+01  0.1693121E-01  0.2965258E+00  0.0000000E+00  0.0000000E+00  0.0000000E+00  0.0000000E+00  0.2953514E+00  0.1230749E+01  0.0000000E+00  0.0000000E+00  0.2332718E-01  0.3478444E+00  0.4515040E-02  0.2168574E+00  0.0000000E+00  0.0000000E+00  0.7562774E-01  0.6231381E+00  0.0000000E+00  0.0000000E+00  0.7654747E-01  0.6785697E+00  0.1126189E+00  0.1165970E+01  0.0000000E+00  0.0000000E+00  0.6510773E-01  0.6264113E+00  0.2407951E-01  0.5003461E+00  0.1142220E+01  0.3413064E+01  0.7216327E+00  0.1939295E+01  0.1504952E-02  0.1252219E+00  0.9090100E+00  0.1733645E+01  0.4891194E-01  0.5024417E+00  0.0000000E+00  0.0000000E+00  0.0000000E+00  0.0000000E+00  0.4514926E-01  0.4829082E+00
  0.3179997E+01  0.1124897E+01  0.1095213E+00  0.1369208E+01  0.6006855E-01  0.2533983E+00  0.1061451E+00  0.8655797E+00  0.3513066E+00  0.1366819E+01  0.4434274E+00  0.1136024E+01  0.2885928E+00  0.1335583E+01  0.4401983E+00  0.9018337E+00  0.2572164E+00  0.1054164E+01  0.2771238E+00  0.1348397E+01  0.4064077E+00  0.7378130E+00  0.3032647E+00  0.1004978E+01  0.2550001E+00  0.8432394E+00  0.3208491E+00  0.1256366E+01  0.2252770E+00  0.8470355E+00  0.2283038E+00  0.9678622E+00  0.3440853E+00  0.1241698E+01  0.3863840E+00  0.9286554E+00  0.2404217E+00  0.8043035E+00  0.3198800E+00  0.9270771E+00  0.2426398E+00  0.8994121E+00  0.3320833E+00  0.1511180E+01  0.4298209E+00  0.8449343E+00  0.2286206E+00  0.8559744E+00  0.4807840E-01  0.1770791E+01  0.1953307E+00  0.1069504E+01  0.2792028E+00  0.7109649E+00  0.2285067E+00  0.1023722E+01  0.1930267E+00  0.1053059E+01  0.2756738E+00  0.1035805E+01  0.1925833E+00  0.9050991E+00  0.1822392E+00  0.8286809E+00  0.2286144E+00  0.1329179E+01  0.2835678E+00  0.9092160E+00  0.1691783E+00  0.7065470E+00  0.2090212E+00  0.7700315E+00  0.1278276E+00  0.9858288E+00  0.1738445E+00  0.1065853E+01  0.2582602E+00  0.8897778E+00  0.2344249E+00  0.9622886E+00  0.1746048E+00  0.1064225E+01  0.2577705E+00  0.1056436E+01  0.1794062E+00  0.8088705E+00  0.2240937E+00  0.8417910E+00  0.2262919E+00  0.1210081E+01  0.1973184E+00  0.2096050E+00  0.6635523E+00  0.1005140E+01  0.1880304E+01  0.3468306E+01  0.3433745E+01  0.1113139E+01  0.1403707E+01  0.5340042E+00  0.1368063E+01  0.5302510E+00  0.9754881E+00  0.1510289E+01  0.1626405E+01  0.1902047E-01  0.2406082E+00  0.3914696E-01  0.3460037E+00  0.3016697E+00  0.6750068E+00  0.4821384E+01  0.3709066E+01  0.4654808E+00  0.6858097E+00  0.5970411E+00  0.9493462E+00  0.9348801E+00  0.1671934E+01  0.4130773E+01  0.3466616E+01  0.9784398E+00  0.1211997E+01  0.1106483E+01  0.1835876E+01  0.4939750E+00  0.8584806E+00  0.2046234E+01  0.2500459E+01  0.4300406E+01  0.3594887E+01  0.5731543E+00  0.9281545E+00  0.0000000E+00  0.0000000E+00  0.0000000E+00  0.0000000E+00  0.2482037E+00  0.1230808E+01  0.2330919E-01  0.5273773E+00  0.0000000E+00  0.0000000E+00  0.2201480E+00  0.1146262E+01  0.7678930E-01  0.8827590E+00  0.5434294E+00  0.2297024E+01  0.3462907E+00  0.1325209E+01  0.0000000E+00  0.0000000E+00  0.5850300E+00  0.1418571E+01  0.2990358E-01  0.3898527E+00  0.0000000E+00  0.0000000E+00  0.0000000E+00  0.0000000E+00  0.3034606E+00  0.1235860E+01  0.0000000E+00  0.0000000E+00  0.2695002E-01  0.3752696E+00  0.1329036E-01  0.3683939E+00  0.0000000E+00  0.0000000E+00  0.9081787E-01  0.6753078E+00  0.0000000E+00  0.0000000E+00  0.8633289E-01  0.7167768E+00  0.9237439E-01  0.1046775E+01  0.0000000E+00  0.0000000E+00  0.5784179E-01  0.5851573E+00  0.3987139E-01  0.6372449E+00  0.1250793E+01  0.3508771E+01  0.7353998E+00  0.1927940E+01  0.1476730E-02  0.1228673E+00  0.9052291E+00  0.1739009E+01  0.5426946E-01  0.5239276E+00  0.0000000E+00  0.0000000E+00  0.0000000E+00  0.0000000E+00  0.4762414E-01  0.4911267E+00
  0.3209997E+01  0.1105056E+01  0.1088722E+00  0.1389579E+01  0.5984001E-01  0.2592738E+00  0.1053709E+00  0.9705976E+00  0.3737244E+00  0.1461140E+01  0.4570365E+00  0.1121386E+01  0.2842506E+00  0.1308109E+01  0.4359715E+00  0.8880150E+00  0.2522140E+00  0.1064518E+01  0.2773313E+00  0.1468587E+01  0.4228514E+00  0.7041924E+00  0.2960485E+00  0.1019765E+01  0.2468508E+00  0.1002819E+01  0.3477647E+00  0.1259248E+01  0.2229510E+00  0.8522906E+00  0.2293939E+00  0.1035818E+01  0.3557610E+00  0.1348872E+01  0.3989994E+00  0.9036304E+00  0.2349669E+00  0.7710815E+00  0.3064908E+00  0.9132550E+00  0.2347988E+00  0.8623227E+00  0.3264081E+00  0.1624819E+01  0.4419654E+00  0.8400762E+00  0.2283223E+00  0.8758694E+00  0.4771388E-01  0.1628442E+01  0.1852593E+00  0.1097278E+01  0.2807249E+00  0.7157241E+00  0.2268040E+00  0.1027205E+01  0.1914764E+00  0.1068404E+01  0.2761563E+00  0.1036231E+01  0.1921847E+00  0.9084376E+00  0.1807043E+00  0.8808917E+00  0.2331312E+00  0.1387441E+01  0.2856210E+00  0.9157814E+00  0.1679299E+00  0.7004766E+00  0.2072208E+00  0.7885146E+00  0.1272749E+00  0.9778935E+00  0.1718122E+00  0.1083083E+01  0.2561092E+00  0.8712669E+00  0.2315702E+00  0.9799842E+00  0.1737045E+00  0.1082807E+01  0.2552512E+00  0.1054018E+01  0.1779123E+00  0.8097576E+00  0.2225486E+00  0.8255483E+00  0.2241906E+00  0.1203905E+01  0.1903511E+00  0.2538953E+00  0.7202446E+00  0.1057991E+01  0.1898686E+01  0.3527129E+01  0.3474007E+01  0.1134082E+01  0.1380943E+01  0.5656853E+00  0.1398322E+01  0.5205152E+00  0.9548509E+00  0.1446257E+01  0.1585176E+01  0.2040268E-01  0.2467977E+00  0.4753502E-01  0.3784527E+00  0.3316580E+00  0.7094139E+00  0.5130935E+01  0.3834774E+01  0.4935783E+00  0.7007028E+00  0.5922288E+00  0.9388866E+00  0.9003364E+00  0.1640627E+01  0.4189312E+01  0.3470932E+01  0.9864910E+00  0.1210209E+01  0.1150217E+01  0.1863650E+01  0.5246155E+00  0.8822848E+00  0.2001818E+01  0.2430707E+01  0.4349312E+01  0.3538609E+01  0.6183845E+00  0.9548008E+00  0.0000000E+00  0.0000000E+00  0.0000000E+00  0.0000000E+00  0.2588373E+00  0.1247329E+01  0.5676656E-01  0.8141251E+00  0.4236238E-03  0.4984956E-01  0.2092741E+00  0.1110663E+01  0.1434749E+00  0.1191290E+01  0.6079588E+00  0.2406054E+01  0.3398425E+00  0.1290724E+01  0.7246275E-03  0.8526930E-01  0.6077188E+00  0.1419200E+01  0.3985434E-01  0.4453854E+00  0.0000000E+00  0.0000000E+00  0.0000000E+00  0.0000000E+00  0.3347765E+00  0.1283548E+01  0.0000000E+00  0.0000000E+00  0.4818717E-01  0.4893352E+00  0.1739100E-01  0.4173873E+00  0.0000000E+00  0.0000000E+00  0.9999667E-01  0.7038186E+00  0.0000000E+00  0.0000000E+00  0.8557405E-01  0.7173190E+00  0.1118375E+00  0.1140035E+01  0.0000000E+00  0.0000000E+00  0.6608536E-01  0.6191271E+00  0.5869449E-01  0.7651982E+00  0.1360083E+01  0.3610301E+01  0.7775189E+00  0.1960995E+01  0.3623126E-02  0.1906380E+00  0.9081905E+00  0.1729207E+01  0.4891254E-01  0.4929644E+00  0.0000000E+00  0.0000000E+00  0.0000000E+00  0.0000000E+00  0.4492676E-01  0.4726464E+00
  0.3239997E+01  0.1089043E+01  0.1065239E+00  0.1402140E+01  0.6096965E-01  0.2648710E+00  0.1056343E+00  0.1065508E+01  0.3855971E+00  0.1534984E+01  0.4651281E+00  0.1097024E+01  0.2760779E+00  0.1280398E+01  0.4244060E+00  0.8764958E+00  0.2479451E+00  0.1064373E+01  0.2744355E+00  0.1563825E+01  0.4290543E+00  0.6836410E+00  0.2872557E+00  0.1027475E+01  0.2494418E+00  0.1160537E+01  0.3735897E+00  0.1258392E+01  0.2231732E+00  0.8605047E+00  0.2275424E+00  0.1102777E+01  0.3618932E+00  0.1444784E+01  0.4093783E+00  0.8886520E+00  0.2320324E+00  0.7478474E+00  0.3037083E+00  0.9032004E+00  0.2331141E+00  0.8439994E+00  0.3190150E+00  0.1719871E+01  0.4517647E+00  0.8294469E+00  0.2224456E+00  0.8952796E+00  0.4832065E-01  0.1493105E+01  0.1777594E+00  0.1124201E+01  0.2819017E+00  0.7260862E+00  0.2248257E+00  0.1030954E+01  0.1920577E+00  0.1075490E+01  0.2777155E+00  0.1029975E+01  0.1897271E+00  0.9087045E+00  0.1799612E+00  0.9325985E+00  0.2387559E+00  0.1437416E+01  0.2919444E+00  0.9163727E+00  0.1664422E+00  0.7006698E+00  0.2058747E+00  0.8025269E+00  0.1274507E+00  0.9639473E+00  0.1696934E+00  0.1099901E+01  0.2562085E+00  0.8606845E+00  0.2268537E+00  0.9945906E+00  0.1733582E+00  0.1102567E+01  0.2589463E+00  0.1043310E+01  0.1780518E+00  0.8063439E+00  0.2192900E+00  0.8046463E+00  0.2177406E+00  0.1193047E+01  0.1910699E+00  0.2641436E+00  0.7253057E+00  0.1053967E+01  0.1884361E+01  0.3692750E+01  0.3506854E+01  0.1159969E+01  0.1401152E+01  0.5769348E+00  0.1406650E+01  0.5186376E+00  0.9439805E+00  0.1378876E+01  0.1514912E+01  0.2471349E-01  0.2688976E+00  0.7371560E-01  0.4699489E+00  0.3661287E+00  0.7296512E+00  0.5304354E+01  0.3867573E+01  0.4949881E+00  0.6921707E+00  0.6137996E+00  0.9464569E+00  0.9178295E+00  0.1629844E+01  0.4223502E+01  0.3486361E+01  0.1039651E+01  0.1221696E+01  0.1202897E+01  0.1882853E+01  0.4998197E+00  0.8500548E+00  0.2015434E+01  0.2404437E+01  0.4321054E+01  0.3487396E+01  0.6230707E+00  0.9550689E+00  0.0000000E+00  0.0000000E+00  0.0000000E+00  0.0000000E+00  0.2719419E+00  0.1265728E+01  0.5239332E-01  0.7750103E+00  0.2079097E-02  0.1093969E+00  0.2174727E+00  0.1125718E+01  0.1678607E+00  0.1274827E+01  0.6365810E+00  0.2430408E+01  0.3335829E+00  0.1275199E+01  0.0000000E+00  0.0000000E+00  0.5853749E+00  0.1386258E+01  0.5156641E-01  0.5012941E+00  0.0000000E+00  0.0000000E+00  0.1422528E-02  0.1183608E+00  0.3563404E+00  0.1301705E+01  0.0000000E+00  0.0000000E+00  0.5370057E-01  0.5148639E+00  0.7823939E-02  0.2774913E+00  0.0000000E+00  0.0000000E+00  0.1226903E+00  0.7721250E+00  0.0000000E+00  0.0000000E+00  0.9189443E-01  0.7380145E+00  0.1363876E+00  0.1245828E+01  0.0000000E+00  0.0000000E+00  0.7567945E-01  0.6557772E+00  0.7610570E-01  0.8624490E+00  0.1383342E+01  0.3640574E+01  0.7813215E+00  0.1947945E+01  0.4978904E-02  0.2213944E+00  0.9035562E+00  0.1705839E+01  0.6757011E-01  0.5728888E+00  0.0000000E+00  0.0000000E+00  0.0000000E+00  0.0000000E+00  0.5156671E-01  0.5012910E+00
  0.3269997E+01  0.1079410E+01  0.1050984E+00  0.1409054E+01  0.6022338E-01  0.2729650E+00  0.1055702E+00  0.1154371E+01  0.4003136E+00  0.1591360E+01  0.4670274E+00  0.1086154E+01  0.2724796E+00  0.1248076E+01  0.4126087E+00  0.8707991E+00  0.2447135E+00  0.1065428E+01  0.2707551E+00  0.1666598E+01  0.4389944E+00  0.6637143E+00  0.2826397E+00  0.1048932E+01  0.2508175E+00  0.1309879E+01  0.3898584E+00  0.1247326E+01  0.2212162E+00  0.8725180E+00  0.2268623E+00  0.1160242E+01  0.3714970E+00  0.1531176E+01  0.4223938E+00  0.8603612E+00  0.2219728E+00  0.7231697E+00  0.2932244E+00  0.8949474E+00  0.2304773E+00  0.8142358E+00  0.3085762E+00  0.1793914E+01  0.4529922E+00  0.8285445E+00  0.2196078E+00  0.9144678E+00  0.4849416E-01  0.1363547E+01  0.1669177E+00  0.1153285E+01  0.2826082E+00  0.7349514E+00  0.2233913E+00  0.1033002E+01  0.1899853E+00  0.1085455E+01  0.2753380E+00  0.1026176E+01  0.1881758E+00  0.9100586E+00  0.1772196E+00  0.9844499E+00  0.2429471E+00  0.1469884E+01  0.2910673E+00  0.9268760E+00  0.1650705E+00  0.7008983E+00  0.2022715E+00  0.8188950E+00  0.1272468E+00  0.9550266E+00  0.1683394E+00  0.1110878E+01  0.2572706E+00  0.8491228E+00  0.2245785E+00  0.1005882E+01  0.1712435E+00  0.1119022E+01  0.2563753E+00  0.1035396E+01  0.1735352E+00  0.8021438E+00  0.2176813E+00  0.7907987E+00  0.2140912E+00  0.1178869E+01  0.1868195E+00  0.3133836E+00  0.7699891E+00  0.1105642E+01  0.1930323E+01  0.3675224E+01  0.3471337E+01  0.1177544E+01  0.1393592E+01  0.6170170E+00  0.1431855E+01  0.5299549E+00  0.9426544E+00  0.1328687E+01  0.1492456E+01  0.3702153E-01  0.3253644E+00  0.8638217E-01  0.5000179E+00  0.3793100E+00  0.7456616E+00  0.5506169E+01  0.3875151E+01  0.5007343E+00  0.6813808E+00  0.6126362E+00  0.9276698E+00  0.9065094E+00  0.1609775E+01  0.4228611E+01  0.3450047E+01  0.1084210E+01  0.1269714E+01  0.1262710E+01  0.1910256E+01  0.5451744E+00  0.8772030E+00  0.2006219E+01  0.2375145E+01  0.4269004E+01  0.3428474E+01  0.6581264E+00  0.9815599E+00  0.0000000E+00  0.0000000E+00  0.0000000E+00  0.0000000E+00  0.2665676E+00  0.1239924E+01  0.6776653E-01  0.8726720E+00  0.2449397E-02  0.1176442E+00  0.2135017E+00  0.1096765E+01  0.2185630E+00  0.1437237E+01  0.6703438E+00  0.2491627E+01  0.3407604E+00  0.1277739E+01  0.1396589E-02  0.1161984E+00  0.6212337E+00  0.1410715E+01  0.7297040E-01  0.5923285E+00  0.0000000E+00  0.0000000E+00  0.1396550E-02  0.1161993E+00  0.3578686E+00  0.1296074E+01  0.6982672E-03  0.8216751E-01  0.6459057E-01  0.5550797E+00  0.1117246E-01  0.3284977E+00  0.0000000E+00  0.0000000E+00  0.1536247E+00  0.8579357E+00  0.0000000E+00  0.0000000E+00  0.8409458E-01  0.6910574E+00  0.1118519E+00  0.1118994E+01  0.0000000E+00  0.0000000E+00  0.7021454E-01  0.6260995E+00  0.1494331E+00  0.1192771E+01  0.1458666E+01  0.3691194E+01  0.7695038E+00  0.1932868E+01  0.6982835E-02  0.2597563E+00  0.9287163E+00  0.1702269E+01  0.7192264E-01  0.5852850E+00  0.0000000E+00  0.0000000E+00  0.0000000E+00  0.0000000E+00  0.5097394E-01  0.4938142E+00
  0.3299997E+01  0.1073598E+01  0.1027214E+00  0.1409356E+01  0.6024316E-01  0.2834753E+00  0.1076439E+00  0.1239360E+01  0.4131261E+00  0.1647623E+01  0.4714564E+00  0.1073145E+01  0.2705628E+00  0.1219151E+01  0.4073558E+00  0.8624013E+00  0.2442944E+00  0.1065969E+01  0.2686664E+00  0.1733115E+01  0.4451445E+00  0.6542577E+00  0.2732167E+00  0.1057507E+01  0.2456384E+00  0.1446476E+01  0.4035332E+00  0.1229749E+01  0.2159025E+00  0.8781022E+00  0.2259536E+00  0.1214209E+01  0.3726913E+00  0.1604217E+01  0.4283863E+00  0.8504853E+00  0.2236905E+00  0.7007306E+00  0.2868226E+00  0.8855801E+00  0.2269920E+00  0.7938454E+00  0.3034608E+00  0.1858133E+01  0.4571634E+00  0.8232975E+00  0.2196658E+00  0.9353008E+00  0.4823968E-01  0.1247535E+01  0.1578252E+00  0.1175089E+01  0.2795958E+00  0.7500330E+00  0.2259094E+00  0.1034959E+01  0.1881902E+00  0.1083928E+01  0.2719888E+00  0.1015255E+01  0.1853428E+00  0.9110239E+00  0.1745301E+00  0.1036239E+01  0.2456852E+00  0.1499029E+01  0.2928417E+00  0.9281483E+00  0.1651866E+00  0.7068642E+00  0.2033121E+00  0.8345221E+00  0.1283986E+00  0.9437308E+00  0.1639227E+00  0.1128808E+01  0.2581923E+00  0.8418889E+00  0.2229864E+00  0.1018230E+01  0.1724500E+00  0.1125201E+01  0.2549924E+00  0.1023427E+01  0.1714954E+00  0.8036181E+00  0.2138739E+00  0.7882341E+00  0.2121214E+00  0.1163779E+01  0.1843424E+00  0.3448233E+00  0.8133025E+00  0.1123081E+01  0.1931354E+01  0.3699718E+01  0.3452928E+01  0.1175299E+01  0.1361533E+01  0.6642050E+00  0.1475226E+01  0.5346524E+00  0.9383916E+00  0.1309538E+01  0.1450939E+01  0.5606709E-01  0.3968412E+00  0.1139818E+00  0.5671805E+00  0.4084921E+00  0.7611312E+00  0.5583783E+01  0.3910383E+01  0.4969421E+00  0.6921585E+00  0.6689054E+00  0.9656664E+00  0.8985185E+00  0.1589416E+01  0.4161107E+01  0.3343332E+01  0.1096521E+01  0.1250965E+01  0.1309258E+01  0.1919155E+01  0.5551345E+00  0.8853187E+00  0.2006693E+01  0.2342799E+01  0.4257290E+01  0.3394192E+01  0.6623430E+00  0.9724334E+00  0.0000000E+00  0.0000000E+00  0.0000000E+00  0.0000000E+00  0.2837887E+00  0.1258433E+01  0.8658227E-01  0.9765519E+00  0.3607515E-02  0.1414621E+00  0.2048297E+00  0.1067475E+01  0.2413457E+00  0.1503095E+01  0.7322603E+00  0.2581430E+01  0.3767586E+00  0.1319480E+01  0.6856333E-03  0.8068148E-01  0.6664425E+00  0.1458284E+01  0.9256063E-01  0.6588676E+00  0.0000000E+00  0.0000000E+00  0.2742553E-02  0.1613453E+00  0.3582435E+00  0.1283517E+01  0.0000000E+00  0.0000000E+00  0.7850590E-01  0.6107698E+00  0.2125493E-01  0.4487268E+00  0.0000000E+00  0.0000000E+00  0.1799787E+00  0.9173719E+00  0.0000000E+00  0.0000000E+00  0.8778442E-01  0.7020954E+00  0.1370856E+00  0.1225996E+01  0.0000000E+00  0.0000000E+00  0.8497795E-01  0.6815155E+00  0.1700408E+00  0.1259204E+01  0.1551604E+01  0.3792295E+01  0.8045925E+00  0.1947858E+01  0.1371294E-01  0.3605730E+00  0.9189897E+00  0.1689747E+01  0.8536226E-01  0.6334117E+00  0.0000000E+00  0.0000000E+00  0.0000000E+00  0.0000000E+00  0.6753530E-01  0.5650700E+00
  0.3329997E+01  0.1069383E+01  0.1032226E+00  0.1404444E+01  0.5864910E-01  0.2949895E+00  0.1097510E+00  0.1316209E+01  0.4141224E+00  0.1675975E+01  0.4716218E+00  0.1059775E+01  0.2648008E+00  0.1193258E+01  0.4026298E+00  0.8544157E+00  0.2392887E+00  0.1069047E+01  0.2643673E+00  0.1788365E+01  0.4475802E+00  0.6498746E+00  0.2709813E+00  0.1071136E+01  0.2476797E+00  0.1570504E+01  0.4218895E+00  0.1204987E+01  0.2135397E+00  0.8817136E+00  0.2222431E+00  0.1254464E+01  0.3749445E+00  0.1654491E+01  0.4262343E+00  0.8293586E+00  0.2196902E+00  0.6853908E+00  0.2795323E+00  0.8758550E+00  0.2237746E+00  0.7641653E+00  0.2941090E+00  0.1894105E+01  0.4551907E+00  0.8274518E+00  0.2200744E+00  0.9556232E+00  0.4818400E-01  0.1134400E+01  0.1510617E+00  0.1199885E+01  0.2818415E+00  0.7662271E+00  0.2243270E+00  0.1033761E+01  0.1849893E+00  0.1085102E+01  0.2691135E+00  0.1004378E+01  0.1833557E+00  0.9086486E+00  0.1728437E+00  0.1079198E+01  0.2514962E+00  0.1515406E+01  0.2892631E+00  0.9337314E+00  0.1637117E+00  0.7121055E+00  0.1997756E+00  0.8524013E+00  0.1275922E+00  0.9348444E+00  0.1616010E+00  0.1135799E+01  0.2541601E+00  0.8344953E+00  0.2179309E+00  0.1030965E+01  0.1707881E+00  0.1133540E+01  0.2526495E+00  0.1010627E+01  0.1688447E+00  0.8057503E+00  0.2131108E+00  0.7767375E+00  0.2107081E+00  0.1149310E+01  0.1812001E+00  0.3856853E+00  0.8509390E+00  0.1148229E+01  0.1919211E+01  0.3638774E+01  0.3390599E+01  0.1221626E+01  0.1402801E+01  0.6919062E+00  0.1490399E+01  0.5749413E+00  0.9692062E+00  0.1295122E+01  0.1452698E+01  0.6191928E-01  0.4166722E+00  0.1302929E+00  0.5956720E+00  0.4489629E+00  0.7831276E+00  0.5631192E+01  0.3831967E+01  0.5007306E+00  0.6866291E+00  0.6687068E+00  0.9478846E+00  0.9104409E+00  0.1567637E+01  0.4183630E+01  0.3350558E+01  0.1143154E+01  0.1237384E+01  0.1355151E+01  0.1934803E+01  0.5869215E+00  0.8869610E+00  0.1938452E+01  0.2304398E+01  0.4199409E+01  0.3304848E+01  0.7099542E+00  0.9936889E+00  0.0000000E+00  0.0000000E+00  0.7872774E-03  0.9264292E-01  0.2787039E+00  0.1239302E+01  0.1228169E+00  0.1150628E+01  0.1141579E-01  0.2491988E+00  0.2019431E+00  0.1058361E+01  0.3077162E+00  0.1665721E+01  0.7703014E+00  0.2624961E+01  0.4090517E+00  0.1374946E+01  0.6060092E-02  0.2376308E+00  0.6829873E+00  0.1467363E+01  0.1329844E+00  0.7861235E+00  0.0000000E+00  0.0000000E+00  0.6733384E-03  0.7923394E-01  0.3484547E+00  0.1252656E+01  0.1346697E-02  0.1120498E+00  0.9797109E-01  0.6733775E+00  0.2962696E-01  0.5247639E+00  0.6733370E-03  0.7923349E-01  0.1898830E+00  0.9316717E+00  0.0000000E+00  0.0000000E+00  0.1019528E+00  0.7528836E+00  0.1275411E+00  0.1172292E+01  0.0000000E+00  0.0000000E+00  0.9014465E-01  0.6951751E+00  0.2188379E+00  0.1416098E+01  0.1525102E+01  0.3728806E+01  0.8218122E+00  0.1937940E+01  0.2222008E-01  0.4546399E+00  0.9085763E+00  0.1683095E+01  0.8988902E-01  0.6459731E+00  0.0000000E+00  0.0000000E+00  0.0000000E+00  0.0000000E+00  0.6767056E-01  0.5575954E+00
  0.3359997E+01  0.1071560E+01  0.1017542E+00  0.1395322E+01  0.5862676E-01  0.3088231E+00  0.1091650E+00  0.1385053E+01  0.4247003E+00  0.1702200E+01  0.4768602E+00  0.1040294E+01  0.2593631E+00  0.1165922E+01  0.3923651E+00  0.8522829E+00  0.2352034E+00  0.1068682E+01  0.2630329E+00  0.1827472E+01  0.4491420E+00  0.6436219E+00  0.2655048E+00  0.1072033E+01  0.2422078E+00  0.1675372E+01  0.4287708E+00  0.1173492E+01  0.2069914E+00  0.8877559E+00  0.2224254E+00  0.1292131E+01  0.3765774E+00  0.1694099E+01  0.4292727E+00  0.8160326E+00  0.2149104E+00  0.6777906E+00  0.2780328E+00  0.8706936E+00  0.2222575E+00  0.7501460E+00  0.2889032E+00  0.1918215E+01  0.4617857E+00  0.8297313E+00  0.2166283E+00  0.9767683E+00  0.4885734E-01  0.1043978E+01  0.1420531E+00  0.1222634E+01  0.2796519E+00  0.7884682E+00  0.2223322E+00  0.1037288E+01  0.1842271E+00  0.1084869E+01  0.2673997E+00  0.9960559E+00  0.1782143E+00  0.9126680E+00  0.1732767E+00  0.1127847E+01  0.2511961E+00  0.1523546E+01  0.2898500E+00  0.9388603E+00  0.1630279E+00  0.7309910E+00  0.2017111E+00  0.8659754E+00  0.1269179E+00  0.9224931E+00  0.1590286E+00  0.1150325E+01  0.2518131E+00  0.8368329E+00  0.2172253E+00  0.1035802E+01  0.1702526E+00  0.1137488E+01  0.2516937E+00  0.1002563E+01  0.1683547E+00  0.8011582E+00  0.2120233E+00  0.7780614E+00  0.2100509E+00  0.1131410E+01  0.1786229E+00  0.4115793E+00  0.8737090E+00  0.1213522E+01  0.1973675E+01  0.3493263E+01  0.3288978E+01  0.1214819E+01  0.1368861E+01  0.7463167E+00  0.1513820E+01  0.5779159E+00  0.9658070E+00  0.1259729E+01  0.1419927E+01  0.8657214E-01  0.4874550E+00  0.1666102E+00  0.6675444E+00  0.4762507E+00  0.8035794E+00  0.5402964E+01  0.3771035E+01  0.4986986E+00  0.6710721E+00  0.6837623E+00  0.9512564E+00  0.9194131E+00  0.1562751E+01  0.4135661E+01  0.3290210E+01  0.1175502E+01  0.1270572E+01  0.1406753E+01  0.1962358E+01  0.6196752E+00  0.9082749E+00  0.1913692E+01  0.2255566E+01  0.4086738E+01  0.3265458E+01  0.7552786E+00  0.1024451E+01  0.0000000E+00  0.0000000E+00  0.7733010E-03  0.9099616E-01  0.2818644E+00  0.1226494E+01  0.1299133E+00  0.1179362E+01  0.1159933E-01  0.2489450E+00  0.2103369E+00  0.1050058E+01  0.3511880E+00  0.1762161E+01  0.8485377E+00  0.2738546E+01  0.4298880E+00  0.1391144E+01  0.1322749E-01  0.3478073E+00  0.6973025E+00  0.1452888E+01  0.1415344E+00  0.8057760E+00  0.0000000E+00  0.0000000E+00  0.1322730E-02  0.1100573E+00  0.3673889E+00  0.1281146E+01  0.1984110E-02  0.1347899E+00  0.1233498E+00  0.7434082E+00  0.2711645E-01  0.4976062E+00  0.1984094E-02  0.1347871E+00  0.2281708E+00  0.1017481E+01  0.0000000E+00  0.0000000E+00  0.1167702E+00  0.8029432E+00  0.1082623E+00  0.1071255E+01  0.3866473E-03  0.4549778E-01  0.8390299E-01  0.6649786E+00  0.2824036E+00  0.1590880E+01  0.1575373E+01  0.3761837E+01  0.8515075E+00  0.1965169E+01  0.2976159E-01  0.5212409E+00  0.8608893E+00  0.1623436E+01  0.1114396E+00  0.7141541E+00  0.0000000E+00  0.0000000E+00  0.0000000E+00  0.0000000E+00  0.7671864E-01  0.5877407E+00
  0.3389997E+01  0.1072190E+01  0.1007691E+00  0.1382164E+01  0.5704684E-01  0.3237624E+00  0.1119723E+00  0.1446102E+01  0.4249361E+00  0.1700555E+01  0.4666078E+00  0.1027276E+01  0.2549505E+00  0.1147736E+01  0.3837964E+00  0.8464710E+00  0.2308389E+00  0.1069937E+01  0.2627435E+00  0.1851778E+01  0.4467272E+00  0.6397461E+00  0.2667476E+00  0.1078503E+01  0.2434197E+00  0.1763574E+01  0.4389999E+00  0.1146696E+01  0.2032822E+00  0.8936688E+00  0.2197866E+00  0.1334071E+01  0.3838150E+00  0.1721672E+01  0.4308265E+00  0.8042853E+00  0.2104061E+00  0.6713462E+00  0.2713223E+00  0.8647370E+00  0.2170655E+00  0.7292650E+00  0.2823862E+00  0.1928223E+01  0.4595843E+00  0.8341030E+00  0.2138620E+00  0.9962969E+00  0.4847653E-01  0.9672431E+00  0.1356061E+00  0.1242447E+01  0.2814129E+00  0.8016174E+00  0.2280104E+00  0.1040059E+01  0.1817708E+00  0.1083038E+01  0.2623280E+00  0.9838806E+00  0.1774716E+00  0.9160402E+00  0.1716053E+00  0.1174570E+01  0.2533620E+00  0.1513937E+01  0.2826903E+00  0.9427902E+00  0.1632306E+00  0.7442375E+00  0.2001118E+00  0.8855629E+00  0.1274220E+00  0.9152064E+00  0.1571678E+00  0.1156758E+01  0.2517104E+00  0.8347386E+00  0.2154883E+00  0.1041161E+01  0.1673908E+00  0.1143711E+01  0.2515952E+00  0.9886565E+00  0.1652032E+00  0.7986854E+00  0.2104434E+00  0.7823513E+00  0.2071493E+00  0.1111868E+01  0.1756172E+00  0.4538111E+00  0.9129341E+00  0.1299771E+01  0.2019197E+01  0.3386808E+01  0.3183961E+01  0.1210165E+01  0.1361562E+01  0.7718525E+00  0.1548291E+01  0.6005030E+00  0.9701456E+00  0.1244038E+01  0.1390028E+01  0.1010065E+00  0.5230221E+00  0.2041541E+00  0.7283828E+00  0.4997685E+00  0.8068688E+00  0.5136483E+01  0.3536172E+01  0.4985379E+00  0.6726635E+00  0.6965291E+00  0.9549070E+00  0.9345466E+00  0.1563556E+01  0.4021712E+01  0.3242456E+01  0.1194520E+01  0.1263225E+01  0.1410581E+01  0.1944740E+01  0.6306534E+00  0.9062767E+00  0.1864990E+01  0.2221030E+01  0.3989582E+01  0.3217560E+01  0.8013246E+00  0.1048277E+01  0.0000000E+00  0.0000000E+00  0.0000000E+00  0.0000000E+00  0.2757612E+00  0.1201023E+01  0.1564922E+00  0.1273494E+01  0.1329431E-01  0.2641035E+00  0.1906717E+00  0.9932762E+00  0.3625463E+00  0.1772574E+01  0.8758132E+00  0.2780729E+01  0.4612967E+00  0.1419348E+01  0.2079147E-01  0.4320067E+00  0.7324423E+00  0.1487377E+01  0.1741243E+00  0.8744398E+00  0.0000000E+00  0.0000000E+00  0.6497128E-02  0.2416907E+00  0.3443456E+00  0.1221434E+01  0.2598889E-02  0.1528907E+00  0.1224708E+00  0.7400285E+00  0.3248545E-01  0.5396507E+00  0.1949159E-02  0.1324128E+00  0.2618341E+00  0.1077924E+01  0.0000000E+00  0.0000000E+00  0.1393990E+00  0.8612601E+00  0.1283834E+00  0.1155031E+01  0.3798373E-03  0.4469704E-01  0.8584462E-01  0.6664487E+00  0.3664377E+00  0.1791538E+01  0.1725654E+01  0.3918437E+01  0.8267637E+00  0.1894256E+01  0.3118624E-01  0.5287888E+00  0.8632516E+00  0.1597853E+01  0.1188977E+00  0.7296790E+00  0.0000000E+00  0.0000000E+00  0.0000000E+00  0.0000000E+00  0.7114348E-01  0.5612344E+00
  0.3419997E+01  0.1074305E+01  0.1003345E+00  0.1365108E+01  0.5745115E-01  0.3391072E+00  0.1130732E+00  0.1503726E+01  0.4332768E+00  0.1703495E+01  0.4595538E+00  0.1015572E+01  0.2544335E+00  0.1116506E+01  0.3735602E+00  0.8369405E+00  0.2270566E+00  0.1065370E+01  0.2612210E+00  0.1857641E+01  0.4460995E+00  0.6427862E+00  0.2637205E+00  0.1082024E+01  0.2391757E+00  0.1848910E+01  0.4434322E+00  0.1106657E+01  0.1999982E+00  0.8949180E+00  0.2210019E+00  0.1364342E+01  0.3786868E+00  0.1742097E+01  0.4321392E+00  0.7897391E+00  0.2063522E+00  0.6678596E+00  0.2690590E+00  0.8625005E+00  0.2162103E+00  0.7134981E+00  0.2800920E+00  0.1927137E+01  0.4530957E+00  0.8401231E+00  0.2103520E+00  0.1015535E+01  0.4861251E-01  0.9003638E+00  0.1313789E+00  0.1260130E+01  0.2801454E+00  0.8280890E+00  0.2317192E+00  0.1036687E+01  0.1820809E+00  0.1080360E+01  0.2593653E+00  0.9793406E+00  0.1781469E+00  0.9187188E+00  0.1682875E+00  0.1219953E+01  0.2582618E+00  0.1506131E+01  0.2831212E+00  0.9474286E+00  0.1604917E+00  0.7590958E+00  0.2009235E+00  0.8988996E+00  0.1292033E+00  0.9058867E+00  0.1554828E+00  0.1166174E+01  0.2477822E+00  0.8398952E+00  0.2136321E+00  0.1042835E+01  0.1675916E+00  0.1140988E+01  0.2477979E+00  0.9775502E+00  0.1625502E+00  0.7934431E+00  0.2052585E+00  0.7894890E+00  0.2062976E+00  0.1090624E+01  0.1709559E+00  0.4861972E+00  0.9322619E+00  0.1421945E+01  0.2055999E+01  0.3103186E+01  0.3031429E+01  0.1246016E+01  0.1372602E+01  0.8084490E+00  0.1576357E+01  0.6291400E+00  0.9841542E+00  0.1229780E+01  0.1369516E+01  0.1174065E+00  0.5570189E+00  0.2413108E+00  0.7894782E+00  0.5164759E+00  0.8172770E+00  0.4741913E+01  0.3461248E+01  0.4975432E+00  0.6693559E+00  0.7349367E+00  0.9671810E+00  0.9312228E+00  0.1556885E+01  0.3934098E+01  0.3182823E+01  0.1230373E+01  0.1256087E+01  0.1459945E+01  0.1949752E+01  0.6809162E+00  0.9408536E+00  0.1805687E+01  0.2170926E+01  0.3778817E+01  0.3122854E+01  0.8142902E+00  0.1025578E+01  0.0000000E+00  0.0000000E+00  0.7463875E-03  0.8783256E-01  0.2545242E+00  0.1145578E+01  0.1604752E+00  0.1277865E+01  0.1940628E-01  0.3160975E+00  0.1925711E+00  0.9906309E+00  0.3779102E+00  0.1810238E+01  0.9716022E+00  0.2882868E+01  0.5103760E+00  0.1494155E+01  0.3447184E-01  0.5509530E+00  0.7800879E+00  0.1528016E+01  0.1969366E+00  0.9273378E+00  0.0000000E+00  0.0000000E+00  0.5106924E-02  0.2124130E+00  0.3498248E+00  0.1217789E+01  0.8298762E-02  0.2707264E+00  0.1433124E+00  0.7900615E+00  0.3574869E-01  0.5610228E+00  0.1915107E-02  0.1301006E+00  0.2882232E+00  0.1125622E+01  0.0000000E+00  0.0000000E+00  0.1425638E+00  0.8666769E+00  0.1365906E+00  0.1180327E+01  0.0000000E+00  0.0000000E+00  0.8732735E-01  0.6661034E+00  0.4028117E+00  0.1867768E+01  0.1642476E+01  0.3801553E+01  0.8608392E+00  0.1934898E+01  0.4660093E-01  0.6401432E+00  0.8181696E+00  0.1540686E+01  0.1334207E+00  0.7599737E+00  0.0000000E+00  0.0000000E+00  0.6383669E-03  0.7511826E-01  0.7692290E-01  0.5779990E+00
  0.3449997E+01  0.1077776E+01  0.9968121E-01  0.1346510E+01  0.5534568E-01  0.3565875E+00  0.1162497E+00  0.1542929E+01  0.4376544E+00  0.1706303E+01  0.4599137E+00  0.1003055E+01  0.2466576E+00  0.1103063E+01  0.3700191E+00  0.8372357E+00  0.2301335E+00  0.1059164E+01  0.2563640E+00  0.1846250E+01  0.4392555E+00  0.6459654E+00  0.2615294E+00  0.1087690E+01  0.2382195E+00  0.1911165E+01  0.4492435E+00  0.1077148E+01  0.1938888E+00  0.9005181E+00  0.2194004E+00  0.1384178E+01  0.3819608E+00  0.1748667E+01  0.4270216E+00  0.7767819E+00  0.2035692E+00  0.6688921E+00  0.2669926E+00  0.8544013E+00  0.2108505E+00  0.7006327E+00  0.2755620E+00  0.1911495E+01  0.4456698E+00  0.8491392E+00  0.2142985E+00  0.1033785E+01  0.4899164E-01  0.8484807E+00  0.1261378E+00  0.1277279E+01  0.2805375E+00  0.8542665E+00  0.2272896E+00  0.1041232E+01  0.1796535E+00  0.1069693E+01  0.2537721E+00  0.9695507E+00  0.1724229E+00  0.9251444E+00  0.1698852E+00  0.1265914E+01  0.2588942E+00  0.1489794E+01  0.2810736E+00  0.9515054E+00  0.1587617E+00  0.7770804E+00  0.2006823E+00  0.9163043E+00  0.1267362E+00  0.8963255E+00  0.1556492E+00  0.1176062E+01  0.2492020E+00  0.8415543E+00  0.2112051E+00  0.1038726E+01  0.1666930E+00  0.1136853E+01  0.2466454E+00  0.9677398E+00  0.1598338E+00  0.7975840E+00  0.2049764E+00  0.8014646E+00  0.2058503E+00  0.1072325E+01  0.1694750E+00  0.5077859E+00  0.9511585E+00  0.1498811E+01  0.2113245E+01  0.2824004E+01  0.2875576E+01  0.1273189E+01  0.1388584E+01  0.8339967E+00  0.1575064E+01  0.6508726E+00  0.9892587E+00  0.1210910E+01  0.1343706E+01  0.1431770E+00  0.6152025E+00  0.2905007E+00  0.8556560E+00  0.5427647E+00  0.8441088E+00  0.4309767E+01  0.3260461E+01  0.5003266E+00  0.6576138E+00  0.7704997E+00  0.9872081E+00  0.9934530E+00  0.1590304E+01  0.3798501E+01  0.3075503E+01  0.1240764E+01  0.1251980E+01  0.1519217E+01  0.1976305E+01  0.7247474E+00  0.9525452E+00  0.1784884E+01  0.2139028E+01  0.3633884E+01  0.3069975E+01  0.8706584E+00  0.1068260E+01  0.1466971E-02  0.1726214E+00  0.2200437E-02  0.1494832E+00  0.2721163E+00  0.1167808E+01  0.2127044E+00  0.1464613E+01  0.2420512E-01  0.3497688E+00  0.2006053E+00  0.9967162E+00  0.3663482E+00  0.1770752E+01  0.9942667E+00  0.2898410E+01  0.5253716E+00  0.1489458E+01  0.3701157E-01  0.5658282E+00  0.7996153E+00  0.1525669E+01  0.2038748E+00  0.9377528E+00  0.0000000E+00  0.0000000E+00  0.1380078E-01  0.3459728E+00  0.3230657E+00  0.1164534E+01  0.1066429E-01  0.3041820E+00  0.1690610E+00  0.8545523E+00  0.5018501E-01  0.6583607E+00  0.8782474E-02  0.2760694E+00  0.3061280E+00  0.1150263E+01  0.0000000E+00  0.0000000E+00  0.1525613E+00  0.8922906E+00  0.1356934E+00  0.1166104E+01  0.3667436E-03  0.4315580E-01  0.9571466E-01  0.6906121E+00  0.4962015E+00  0.2061493E+01  0.1738300E+01  0.3840430E+01  0.8587940E+00  0.1922366E+01  0.6900404E-01  0.7711467E+00  0.8307658E+00  0.1540073E+01  0.1574547E+00  0.8135402E+00  0.0000000E+00  0.0000000E+00  0.1881930E-02  0.1278473E+00  0.8060946E-01  0.5862024E+00
  0.3479997E+01  0.1078928E+01  0.9812846E-01  0.1325379E+01  0.5529702E-01  0.3785926E+00  0.1176337E+00  0.1580130E+01  0.4355842E+00  0.1682109E+01  0.4498546E+00  0.9942608E+00  0.2454510E+00  0.1076630E+01  0.3642931E+00  0.8335391E+00  0.2251662E+00  0.1055028E+01  0.2520818E+00  0.1829864E+01  0.4325081E+00  0.6531416E+00  0.2646606E+00  0.1084768E+01  0.2374579E+00  0.1957672E+01  0.4491182E+00  0.1047663E+01  0.1887720E+00  0.8982406E+00  0.2164496E+00  0.1414708E+01  0.3841071E+00  0.1743765E+01  0.4228711E+00  0.7682022E+00  0.2013206E+00  0.6714013E+00  0.2651745E+00  0.8494504E+00  0.2108423E+00  0.6938798E+00  0.2696572E+00  0.1896006E+01  0.4438601E+00  0.8594437E+00  0.2103483E+00  0.1052000E+01  0.4837582E-01  0.8024656E+00  0.1219208E+00  0.1290039E+01  0.2805258E+00  0.8839865E+00  0.2337490E+00  0.1039980E+01  0.1793054E+00  0.1068638E+01  0.2532572E+00  0.9611832E+00  0.1711344E+00  0.9276342E+00  0.1668049E+00  0.1309479E+01  0.2602136E+00  0.1460967E+01  0.2745543E+00  0.9549810E+00  0.1598768E+00  0.7978762E+00  0.2036510E+00  0.9356928E+00  0.1281618E+00  0.8962781E+00  0.1544094E+00  0.1184704E+01  0.2473471E+00  0.8478598E+00  0.2095135E+00  0.1036848E+01  0.1651935E+00  0.1130370E+01  0.2420546E+00  0.9594097E+00  0.1582625E+00  0.7959519E+00  0.2031297E+00  0.8135402E+00  0.2043756E+00  0.1056993E+01  0.1671249E+00  0.5367132E+00  0.9796979E+00  0.1528153E+01  0.2082447E+01  0.2460358E+01  0.2632317E+01  0.1265499E+01  0.1371070E+01  0.8490481E+00  0.1560134E+01  0.7042642E+00  0.1021207E+01  0.1187045E+01  0.1324722E+01  0.1623333E+00  0.6429315E+00  0.3174630E+00  0.8890763E+00  0.5760187E+00  0.8465891E+00  0.3813239E+01  0.3062130E+01  0.5170373E+00  0.6692515E+00  0.7842416E+00  0.9917579E+00  0.1041054E+01  0.1602394E+01  0.3579089E+01  0.2926439E+01  0.1291439E+01  0.1290302E+01  0.1550738E+01  0.1980124E+01  0.7583825E+00  0.9754274E+00  0.1745959E+01  0.2104134E+01  0.3367199E+01  0.2947811E+01  0.8944035E+00  0.1071694E+01  0.4325290E-02  0.2938325E+00  0.2883506E-02  0.1696402E+00  0.2515885E+00  0.1129262E+01  0.2025678E+00  0.1427813E+01  0.3207934E-01  0.3988660E+00  0.1946355E+00  0.9773549E+00  0.4198678E+00  0.1877292E+01  0.1149821E+01  0.3103614E+01  0.5404010E+00  0.1513704E+01  0.3884234E-01  0.5745641E+00  0.8604743E+00  0.1545673E+01  0.2191839E+00  0.9573796E+00  0.0000000E+00  0.0000000E+00  0.1109777E-01  0.3076168E+00  0.3076548E+00  0.1132222E+01  0.2096235E-01  0.4225413E+00  0.1763327E+00  0.8556757E+00  0.4747370E-01  0.6348759E+00  0.8631535E-02  0.2713332E+00  0.3233744E+00  0.1178588E+01  0.0000000E+00  0.0000000E+00  0.1625574E+00  0.9120210E+00  0.1499416E+00  0.1214231E+01  0.1441765E-02  0.8481970E-01  0.8326235E-01  0.6420754E+00  0.5117294E+00  0.2065243E+01  0.1824957E+01  0.3868741E+01  0.8585376E+00  0.1881104E+01  0.9309811E-01  0.8866699E+00  0.8298684E+00  0.1534235E+01  0.1720131E+00  0.8519342E+00  0.6165431E-03  0.7255071E-01  0.3082702E-02  0.1622036E+00  0.9433192E-01  0.6296270E+00
  0.3509997E+01  0.1080330E+01  0.9736080E-01  0.1303207E+01  0.5395365E-01  0.3993730E+00  0.1199746E+00  0.1608471E+01  0.4395210E+00  0.1673730E+01  0.4496400E+00  0.9829302E+00  0.2404248E+00  0.1066595E+01  0.3571061E+00  0.8317137E+00  0.2245984E+00  0.1045510E+01  0.2494213E+00  0.1797734E+01  0.4265619E+00  0.6619166E+00  0.2621278E+00  0.1082829E+01  0.2356310E+00  0.1992918E+01  0.4459387E+00  0.1022277E+01  0.1857047E+00  0.9053861E+00  0.2138178E+00  0.1424329E+01  0.3828605E+00  0.1743426E+01  0.4229913E+00  0.7612453E+00  0.1983107E+00  0.6721579E+00  0.2603159E+00  0.8448603E+00  0.2054311E+00  0.6837724E+00  0.2672519E+00  0.1864817E+01  0.4293329E+00  0.8686402E+00  0.2121632E+00  0.1068146E+01  0.4899060E-01  0.7689362E+00  0.1192138E+00  0.1306292E+01  0.2781888E+00  0.9126208E+00  0.2346508E+00  0.1039810E+01  0.1766767E+00  0.1065512E+01  0.2516318E+00  0.9608333E+00  0.1699179E+00  0.9310185E+00  0.1675632E+00  0.1344660E+01  0.2625042E+00  0.1429816E+01  0.2691990E+00  0.9633035E+00  0.1560428E+00  0.8159375E+00  0.2055164E+00  0.9518520E+00  0.1276324E+00  0.8931053E+00  0.1518984E+00  0.1193334E+01  0.2454106E+00  0.8518297E+00  0.2065671E+00  0.1026732E+01  0.1621185E+00  0.1124898E+01  0.2377306E+00  0.9546792E+00  0.1578759E+00  0.7948118E+00  0.2022115E+00  0.8249773E+00  0.2054805E+00  0.1041786E+01  0.1643841E+00  0.5561932E+00  0.9810651E+00  0.1519776E+01  0.2095396E+01  0.2109816E+01  0.2425267E+01  0.1309927E+01  0.1387547E+01  0.9125004E+00  0.1623067E+01  0.7127600E+00  0.1011104E+01  0.1131427E+01  0.1276593E+01  0.1978693E+00  0.7053566E+00  0.3610743E+00  0.9393067E+00  0.5825487E+00  0.8453473E+00  0.3342077E+01  0.2832879E+01  0.5120535E+00  0.6595599E+00  0.8210865E+00  0.1000185E+01  0.1110318E+01  0.1649601E+01  0.3464951E+01  0.2877200E+01  0.1306215E+01  0.1274705E+01  0.1585188E+01  0.1986468E+01  0.8127396E+00  0.1000223E+01  0.1716104E+01  0.2053293E+01  0.3009851E+01  0.2716784E+01  0.9646786E+00  0.1102902E+01  0.7086202E-02  0.3728525E+00  0.2125820E-02  0.1444168E+00  0.2965567E+00  0.1204381E+01  0.2225064E+00  0.1470294E+01  0.4818588E-01  0.4909694E+00  0.2086843E+00  0.1017861E+01  0.3836299E+00  0.1778752E+01  0.1167346E+01  0.3094044E+01  0.5518062E+00  0.1494921E+01  0.4727210E-01  0.6280936E+00  0.8795877E+00  0.1548547E+01  0.2172692E+00  0.9474332E+00  0.6060480E-03  0.7131571E-01  0.9090759E-02  0.2760635E+00  0.3269600E+00  0.1145000E+01  0.2727298E-01  0.4776461E+00  0.2048452E+00  0.9195663E+00  0.6181827E-01  0.7176170E+00  0.1575717E-01  0.3633138E+00  0.3796954E+00  0.1261546E+01  0.0000000E+00  0.0000000E+00  0.1824680E+00  0.9669397E+00  0.1495188E+00  0.1202045E+01  0.3188783E-02  0.1250440E+00  0.9707989E-01  0.6832994E+00  0.5563573E+00  0.2131417E+01  0.1890256E+01  0.3944176E+01  0.8851355E+00  0.1894575E+01  0.1060582E+00  0.9374552E+00  0.8256484E+00  0.1519776E+01  0.1769645E+00  0.8448867E+00  0.2424215E-02  0.1426154E+00  0.4242362E-02  0.1886428E+00  0.8545289E-01  0.5926961E+00
  0.3539997E+01  0.1083837E+01  0.9530047E-01  0.1281363E+01  0.5294915E-01  0.4223515E+00  0.1228255E+00  0.1638529E+01  0.4371213E+00  0.1639081E+01  0.4428294E+00  0.9705490E+00  0.2375576E+00  0.1050354E+01  0.3541343E+00  0.8318776E+00  0.2192016E+00  0.1036107E+01  0.2457061E+00  0.1771742E+01  0.4204939E+00  0.6723639E+00  0.2605364E+00  0.1082027E+01  0.2345870E+00  0.2021039E+01  0.4473537E+00  0.9977461E+00  0.1825755E+00  0.9003164E+00  0.2134068E+00  0.1430060E+01  0.3811320E+00  0.1738322E+01  0.4158753E+00  0.7537748E+00  0.1968976E+00  0.6832130E+00  0.2608083E+00  0.8414848E+00  0.2053689E+00  0.6733004E+00  0.2599267E+00  0.1828770E+01  0.4320116E+00  0.8784951E+00  0.2109970E+00  0.1084378E+01  0.4841658E-01  0.7431905E+00  0.1153557E+00  0.1316130E+01  0.2760192E+00  0.9393831E+00  0.2347927E+00  0.1043904E+01  0.1762520E+00  0.1063318E+01  0.2494707E+00  0.9583857E+00  0.1693263E+00  0.9377831E+00  0.1671920E+00  0.1385146E+01  0.2639594E+00  0.1395926E+01  0.2646675E+00  0.9649276E+00  0.1554400E+00  0.8404005E+00  0.2052649E+00  0.9649174E+00  0.1271926E+00  0.8929160E+00  0.1519033E+00  0.1202467E+01  0.2459697E+00  0.8644544E+00  0.2096957E+00  0.1020368E+01  0.1627004E+00  0.1116596E+01  0.2350768E+00  0.9506125E+00  0.1560639E+00  0.7899764E+00  0.2002485E+00  0.8359950E+00  0.2065332E+00  0.1030239E+01  0.1618248E+00  0.5729312E+00  0.9908161E+00  0.1538116E+01  0.2082788E+01  0.1792095E+01  0.2239831E+01  0.1282452E+01  0.1352525E+01  0.9173286E+00  0.1605095E+01  0.7444484E+00  0.1033514E+01  0.1096369E+01  0.1228209E+01  0.2334406E+00  0.7620210E+00  0.3969214E+00  0.9749189E+00  0.5952935E+00  0.8522913E+00  0.2845539E+01  0.2576051E+01  0.5078683E+00  0.6540405E+00  0.8331937E+00  0.9980512E+00  0.1171838E+01  0.1678072E+01  0.3188750E+01  0.2695190E+01  0.1347624E+01  0.1295870E+01  0.1644459E+01  0.1996365E+01  0.8540758E+00  0.1013394E+01  0.1632881E+01  0.1958494E+01  0.2750569E+01  0.2603872E+01  0.9590223E+00  0.1068702E+01  0.2089965E-01  0.6346683E+00  0.3483227E-02  0.1832793E+00  0.2797067E+00  0.1158251E+01  0.2285014E+00  0.1471620E+01  0.5782253E-01  0.5313150E+00  0.1867021E+00  0.9447572E+00  0.4081352E+00  0.1816399E+01  0.1267318E+01  0.3188729E+01  0.5570883E+00  0.1495355E+01  0.5779400E-01  0.6881246E+00  0.9296823E+00  0.1581525E+01  0.2377330E+00  0.9790812E+00  0.1191652E-02  0.9914934E-01  0.1549132E-01  0.3571788E+00  0.3059538E+00  0.1106875E+01  0.3038690E-01  0.4997974E+00  0.2064516E+00  0.9117112E+00  0.6434909E-01  0.7258133E+00  0.2204552E-01  0.4259214E+00  0.3899689E+00  0.1259778E+01  0.0000000E+00  0.0000000E+00  0.1762530E+00  0.9608718E+00  0.1372406E+00  0.1142441E+01  0.4528269E-02  0.1477219E+00  0.1020591E+00  0.6941822E+00  0.6065507E+00  0.2200668E+01  0.1846458E+01  0.3893368E+01  0.8913482E+00  0.1919405E+01  0.1096326E+00  0.9447567E+00  0.8718802E+00  0.1542226E+01  0.1855990E+00  0.8707821E+00  0.6554017E-02  0.2324532E+00  0.8341434E-02  0.2622111E+00  0.1015864E+00  0.6393529E+00
  0.3569997E+01  0.1083611E+01  0.9596275E-01  0.1259558E+01  0.5170060E-01  0.4469051E+00  0.1241910E+00  0.1650423E+01  0.4337761E+00  0.1619114E+01  0.4276804E+00  0.9653797E+00  0.2371187E+00  0.1032929E+01  0.3442855E+00  0.8277928E+00  0.2190762E+00  0.1031054E+01  0.2416994E+00  0.1722370E+01  0.4126665E+00  0.6813278E+00  0.2602788E+00  0.1073263E+01  0.2322090E+00  0.2032557E+01  0.4472064E+00  0.9754363E+00  0.1808759E+00  0.9037253E+00  0.2104535E+00  0.1436250E+01  0.3772557E+00  0.1717231E+01  0.4106410E+00  0.7454613E+00  0.1936478E+00  0.6870068E+00  0.2593225E+00  0.8364303E+00  0.2008931E+00  0.6622952E+00  0.2537080E+00  0.1799531E+01  0.4153317E+00  0.8855080E+00  0.2088995E+00  0.1097473E+01  0.4855361E-01  0.7231691E+00  0.1129966E+00  0.1322252E+01  0.2783354E+00  0.9707797E+00  0.2375466E+00  0.1042365E+01  0.1755434E+00  0.1058553E+01  0.2450574E+00  0.9577097E+00  0.1652103E+00  0.9417301E+00  0.1649382E+00  0.1421786E+01  0.2631687E+00  0.1348987E+01  0.2555624E+00  0.9716066E+00  0.1546405E+00  0.8614910E+00  0.2070825E+00  0.9828930E+00  0.1273325E+00  0.8957850E+00  0.1495828E+00  0.1211100E+01  0.2432344E+00  0.8728374E+00  0.2056564E+00  0.1012848E+01  0.1587697E+00  0.1107313E+01  0.2323916E+00  0.9489390E+00  0.1534049E+00  0.7919036E+00  0.2017218E+00  0.8548020E+00  0.2043567E+00  0.1019997E+01  0.1598099E+00  0.5917428E+00  0.9965630E+00  0.1579505E+01  0.2097396E+01  0.1478969E+01  0.2020157E+01  0.1297190E+01  0.1331025E+01  0.9536829E+00  0.1621834E+01  0.7798960E+00  0.1044478E+01  0.1072417E+01  0.1215997E+01  0.2807787E+00  0.8232198E+00  0.4660905E+00  0.1041332E+01  0.6256024E+00  0.8673813E+00  0.2331946E+01  0.2326899E+01  0.5120089E+00  0.6433272E+00  0.8717240E+00  0.1017252E+01  0.1267905E+01  0.1738278E+01  0.2865092E+01  0.2554277E+01  0.1364061E+01  0.1274936E+01  0.1696795E+01  0.2019546E+01  0.8963786E+00  0.1033943E+01  0.1596383E+01  0.1930663E+01  0.2375019E+01  0.2387928E+01  0.1019402E+01  0.1126377E+01  0.2465982E-01  0.6835405E+00  0.2055036E-02  0.1396012E+00  0.2678345E+00  0.1124069E+01  0.2719419E+00  0.1595199E+01  0.6267738E-01  0.5505365E+00  0.1774143E+00  0.9143035E+00  0.4786441E+00  0.1963078E+01  0.1348047E+01  0.3245897E+01  0.5881957E+00  0.1533395E+01  0.5155485E-01  0.6520038E+00  0.9502642E+00  0.1577168E+01  0.2498670E+00  0.9981383E+00  0.7030187E-02  0.2387165E+00  0.9373604E-02  0.2756052E+00  0.3087405E+00  0.1096496E+01  0.3339389E-01  0.5194277E+00  0.2088566E+00  0.9082819E+00  0.6678708E-01  0.7330644E+00  0.2636322E-01  0.4617240E+00  0.4235690E+00  0.1303073E+01  0.0000000E+00  0.0000000E+00  0.1952260E+00  0.9694239E+00  0.1417933E+00  0.1151074E+01  0.5479982E-02  0.1611258E+00  0.9658988E-01  0.6723226E+00  0.6309652E+00  0.2224621E+01  0.1863619E+01  0.3803848E+01  0.9092453E+00  0.1905032E+01  0.1353339E+00  0.1039047E+01  0.8422682E+00  0.1509703E+01  0.2360992E+00  0.9805386E+00  0.9959464E-02  0.2840774E+00  0.2050474E-01  0.4073484E+00  0.1092600E+00  0.6585159E+00
  0.3599997E+01  0.1085143E+01  0.9595373E-01  0.1235514E+01  0.5108160E-01  0.4737796E+00  0.1277253E+00  0.1650939E+01  0.4323497E+00  0.1583399E+01  0.4224239E+00  0.9503253E+00  0.2310569E+00  0.1017424E+01  0.3420775E+00  0.8247039E+00  0.2179051E+00  0.1013766E+01  0.2410220E+00  0.1680540E+01  0.4087358E+00  0.6956502E+00  0.2589767E+00  0.1066018E+01  0.2257168E+00  0.2044908E+01  0.4464299E+00  0.9553919E+00  0.1763457E+00  0.9058204E+00  0.2099761E+00  0.1431442E+01  0.3740492E+00  0.1708591E+01  0.4024442E+00  0.7393849E+00  0.1914196E+00  0.7015260E+00  0.2604308E+00  0.8337902E+00  0.2018759E+00  0.6518105E+00  0.2538210E+00  0.1760573E+01  0.4168603E+00  0.8993087E+00  0.2115153E+00  0.1109967E+01  0.4908434E-01  0.7070553E+00  0.1106929E+00  0.1335736E+01  0.2736967E+00  0.1002616E+01  0.2374540E+00  0.1041383E+01  0.1711113E+00  0.1059659E+01  0.2481753E+00  0.9549538E+00  0.1657599E+00  0.9474714E+00  0.1648447E+00  0.1454350E+01  0.2651042E+00  0.1309543E+01  0.2522210E+00  0.9775868E+00  0.1542699E+00  0.8819533E+00  0.2054578E+00  0.1001409E+01  0.1282348E+00  0.8980385E+00  0.1479686E+00  0.1220870E+01  0.2433778E+00  0.8854792E+00  0.2069879E+00  0.1003474E+01  0.1563336E+00  0.1096827E+01  0.2310211E+00  0.9501852E+00  0.1512525E+00  0.7928531E+00  0.1977173E+00  0.8759612E+00  0.2041478E+00  0.1007399E+01  0.1579127E+00  0.5789005E+00  0.9781882E+00  0.1591836E+01  0.2077378E+01  0.1207875E+01  0.1806172E+01  0.1317800E+01  0.1331653E+01  0.9812469E+00  0.1646022E+01  0.8016616E+00  0.1062717E+01  0.1002450E+01  0.1159155E+01  0.3448018E+00  0.9031247E+00  0.5399790E+00  0.1112694E+01  0.6204881E+00  0.8583962E+00  0.1879342E+01  0.2075577E+01  0.5074772E+00  0.6416140E+00  0.8959062E+00  0.1017362E+01  0.1364001E+01  0.1765803E+01  0.2480937E+01  0.2359286E+01  0.1438097E+01  0.1297769E+01  0.1769758E+01  0.2051224E+01  0.9604484E+00  0.1055974E+01  0.1554534E+01  0.1900330E+01  0.2017531E+01  0.2211709E+01  0.1067380E+01  0.1116639E+01  0.4715307E-01  0.9367636E+00  0.8757094E-02  0.2856771E+00  0.2792171E+00  0.1135903E+01  0.2708001E+00  0.1578136E+01  0.8353045E-01  0.6311213E+00  0.1525793E+00  0.8372272E+00  0.4925865E+00  0.1986133E+01  0.1327981E+01  0.3186732E+01  0.5798673E+00  0.1503195E+01  0.5761340E-01  0.6755176E+00  0.1011490E+01  0.1623960E+01  0.2399544E+00  0.9864913E+00  0.6913490E-02  0.2347534E+00  0.2074056E-01  0.4062537E+00  0.2889251E+00  0.1057116E+01  0.5012369E-01  0.6303781E+00  0.2313107E+00  0.9626445E+00  0.7028891E-01  0.7455309E+00  0.3226305E-01  0.5063218E+00  0.4269091E+00  0.1293220E+01  0.0000000E+00  0.0000000E+00  0.1812064E+00  0.9438702E+00  0.1098009E+00  0.1006094E+01  0.8756991E-02  0.2019106E+00  0.1084546E+00  0.7029111E+00  0.6579354E+00  0.2252504E+01  0.1822277E+01  0.3742092E+01  0.9108463E+00  0.1885549E+01  0.1382706E+00  0.1041177E+01  0.8755206E+00  0.1507268E+01  0.2520560E+00  0.9927731E+00  0.1325083E-01  0.3248723E+00  0.2246878E-01  0.4227956E+00  0.1134956E+00  0.6666873E+00
  0.3629997E+01  0.1084141E+01  0.9439719E-01  0.1214157E+01  0.4989499E-01  0.4996609E+00  0.1297285E+00  0.1658906E+01  0.4313551E+00  0.1563737E+01  0.4165397E+00  0.9468313E+00  0.2295029E+00  0.9987646E+00  0.3359070E+00  0.8327518E+00  0.2156792E+00  0.1007482E+01  0.2360381E+00  0.1617305E+01  0.3956791E+00  0.7098919E+00  0.2620824E+00  0.1056022E+01  0.2229339E+00  0.2049215E+01  0.4434496E+00  0.9385898E+00  0.1722553E+00  0.9032672E+00  0.2106960E+00  0.1427860E+01  0.3674239E+00  0.1678782E+01  0.4017540E+00  0.7341223E+00  0.1894808E+00  0.7074525E+00  0.2598492E+00  0.8318615E+00  0.1991908E+00  0.6458129E+00  0.2503138E+00  0.1733040E+01  0.4042695E+00  0.9106404E+00  0.2086498E+00  0.1121320E+01  0.4766835E-01  0.6958460E+00  0.1082461E+00  0.1346655E+01  0.2757508E+00  0.1027490E+01  0.2363898E+00  0.1042425E+01  0.1721318E+00  0.1060393E+01  0.2444389E+00  0.9580395E+00  0.1644290E+00  0.9511051E+00  0.1630258E+00  0.1489716E+01  0.2648085E+00  0.1270512E+01  0.2486962E+00  0.9804747E+00  0.1542199E+00  0.9035675E+00  0.2077446E+00  0.1016950E+01  0.1275385E+00  0.9035471E+00  0.1479769E+00  0.1227643E+01  0.2414743E+00  0.8956347E+00  0.2093029E+00  0.9967192E+00  0.1532849E+00  0.1090234E+01  0.2283211E+00  0.9505364E+00  0.1512283E+00  0.7929695E+00  0.1954140E+00  0.8936226E+00  0.2078339E+00  0.1001800E+01  0.1555397E+00  0.5904093E+00  0.9826480E+00  0.1666428E+01  0.2122979E+01  0.1039898E+01  0.1683893E+01  0.1366475E+01  0.1356537E+01  0.1029957E+01  0.1657479E+01  0.8411547E+00  0.1058715E+01  0.9997892E+00  0.1155596E+01  0.3898743E+00  0.9595546E+00  0.5497609E+00  0.1129434E+01  0.6269844E+00  0.8513111E+00  0.1427287E+01  0.1793230E+01  0.5229977E+00  0.6386473E+00  0.9296181E+00  0.1036291E+01  0.1433023E+01  0.1818334E+01  0.2170172E+01  0.2189071E+01  0.1443797E+01  0.1302089E+01  0.1838349E+01  0.2066232E+01  0.1006919E+01  0.1076377E+01  0.1538422E+01  0.1895342E+01  0.1716487E+01  0.1984241E+01  0.1114066E+01  0.1136103E+01  0.5167710E-01  0.9724197E+00  0.1258841E-01  0.3396113E+00  0.2848879E+00  0.1143608E+01  0.2829026E+00  0.1597523E+01  0.8182303E-01  0.6244480E+00  0.1480748E+00  0.8219257E+00  0.5451075E+00  0.2060832E+01  0.1397875E+01  0.3271799E+01  0.5938344E+00  0.1509092E+01  0.7423168E-01  0.7595830E+00  0.9784077E+00  0.1578995E+01  0.2518702E+00  0.9799617E+00  0.9632884E-02  0.2747648E+00  0.2946519E-01  0.4799391E+00  0.2892703E+00  0.1063639E+01  0.5496332E-01  0.6544241E+00  0.2368541E+00  0.9556333E+00  0.5666478E-01  0.6643987E+00  0.3796512E-01  0.5444837E+00  0.4901463E+00  0.1376209E+01  0.0000000E+00  0.0000000E+00  0.2113456E+00  0.9988797E+00  0.9871834E-01  0.9465409E+00  0.1225672E-01  0.2368071E+00  0.1136255E+00  0.7151052E+00  0.6975329E+00  0.2292089E+01  0.1823999E+01  0.3715456E+01  0.9400537E+00  0.1903902E+01  0.1456271E+00  0.1058998E+01  0.8739503E+00  0.1510269E+01  0.2680201E+00  0.1018557E+01  0.2039892E-01  0.3995641E+00  0.2946538E-01  0.4799394E+00  0.1249456E+00  0.6953374E+00
  0.3659997E+01  0.1084587E+01  0.9380730E-01  0.1192695E+01  0.4885161E-01  0.5301367E+00  0.1329032E+00  0.1647177E+01  0.4256933E+00  0.1524732E+01  0.4071200E+00  0.9381867E+00  0.2285110E+00  0.9863105E+00  0.3283207E+00  0.8329346E+00  0.2128626E+00  0.1000391E+01  0.2346569E+00  0.1563121E+01  0.3852365E+00  0.7240784E+00  0.2619105E+00  0.1046143E+01  0.2215663E+00  0.2031326E+01  0.4368402E+00  0.9260314E+00  0.1688528E+00  0.9037460E+00  0.2085446E+00  0.1412912E+01  0.3647010E+00  0.1654678E+01  0.4005602E+00  0.7240655E+00  0.1856614E+00  0.7255325E+00  0.2622740E+00  0.8368809E+00  0.1981798E+00  0.6471679E+00  0.2487436E+00  0.1694386E+01  0.3999752E+00  0.9192014E+00  0.2079898E+00  0.1129730E+01  0.4830943E-01  0.6866462E+00  0.1077525E+00  0.1349483E+01  0.2714511E+00  0.1057350E+01  0.2409849E+00  0.1044341E+01  0.1695665E+00  0.1058495E+01  0.2418269E+00  0.9596832E+00  0.1632811E+00  0.9580572E+00  0.1629995E+00  0.1517528E+01  0.2675754E+00  0.1225539E+01  0.2374028E+00  0.9867661E+00  0.1532569E+00  0.9270023E+00  0.2084693E+00  0.1033794E+01  0.1276674E+00  0.9107264E+00  0.1465106E+00  0.1236309E+01  0.2425123E+00  0.9044765E+00  0.2051708E+00  0.9851628E+00  0.1519622E+00  0.1087735E+01  0.2241141E+00  0.9536915E+00  0.1494534E+00  0.7954338E+00  0.1939688E+00  0.9111761E+00  0.2076698E+00  0.9972426E+00  0.1513994E+00  0.6050947E+00  0.9782653E+00  0.1701902E+01  0.2099895E+01  0.8607056E+00  0.1519847E+01  0.1392983E+01  0.1345997E+01  0.1028216E+01  0.1652324E+01  0.8598277E+00  0.1067199E+01  0.9929506E+00  0.1150109E+01  0.4409453E+00  0.1013561E+01  0.6154161E+00  0.1179703E+01  0.6394606E+00  0.8596122E+00  0.1104811E+01  0.1547434E+01  0.5332173E+00  0.6347736E+00  0.9601848E+00  0.1044399E+01  0.1542230E+01  0.1866229E+01  0.1828417E+01  0.1985551E+01  0.1457748E+01  0.1304020E+01  0.1943951E+01  0.2109221E+01  0.1083100E+01  0.1116922E+01  0.1476783E+01  0.1834568E+01  0.1391115E+01  0.1774937E+01  0.1140850E+01  0.1137512E+01  0.5604857E-01  0.1004263E+01  0.1824845E-01  0.4196716E+00  0.2903414E+00  0.1146328E+01  0.2958817E+00  0.1618037E+01  0.9026267E-01  0.6524092E+00  0.1590186E+00  0.8443286E+00  0.5802502E+00  0.2105849E+01  0.1306455E+01  0.3142446E+01  0.5955729E+00  0.1499795E+01  0.1042328E+00  0.9005134E+00  0.1037677E+01  0.1618596E+01  0.2700525E+00  0.1018898E+01  0.2842687E-01  0.4675609E+00  0.3623033E-01  0.5275825E+00  0.2942997E+00  0.1060361E+01  0.6800123E-01  0.7213022E+00  0.2494351E+00  0.9757419E+00  0.4682084E-01  0.5993443E+00  0.4905057E-01  0.6133567E+00  0.4715549E+00  0.1354334E+01  0.1303430E-02  0.1533817E+00  0.2007280E+00  0.9568240E+00  0.1101405E+00  0.9909130E+00  0.1498966E-01  0.2596422E+00  0.1254561E+00  0.7478016E+00  0.7552690E+00  0.2368962E+01  0.1770263E+01  0.3647130E+01  0.9456101E+00  0.1900940E+01  0.1856133E+00  0.1182461E+01  0.9109643E+00  0.1522782E+01  0.3004391E+00  0.1061689E+01  0.3344359E-01  0.5069740E+00  0.3400097E-01  0.5195139E+00  0.1351687E+00  0.7140381E+00
  0.3689997E+01  0.1084142E+01  0.9241007E-01  0.1172004E+01  0.4868025E-01  0.5608947E+00  0.1355852E+00  0.1625612E+01  0.4144593E+00  0.1495243E+01  0.4000526E+00  0.9310665E+00  0.2252445E+00  0.9811023E+00  0.3301249E+00  0.8389573E+00  0.2117934E+00  0.9919329E+00  0.2347911E+00  0.1506532E+01  0.3733453E+00  0.7431949E+00  0.2622963E+00  0.1039996E+01  0.2200893E+00  0.2024100E+01  0.4364586E+00  0.9114587E+00  0.1665525E+00  0.9029651E+00  0.2049801E+00  0.1400635E+01  0.3610280E+00  0.1614116E+01  0.3890020E+00  0.7213595E+00  0.1827518E+00  0.7373633E+00  0.2606797E+00  0.8277576E+00  0.1962982E+00  0.6378264E+00  0.2435357E+00  0.1659969E+01  0.3880820E+00  0.9300236E+00  0.2089560E+00  0.1136512E+01  0.4785351E-01  0.6821395E+00  0.1063691E+00  0.1354542E+01  0.2727063E+00  0.1081321E+01  0.2417690E+00  0.1043119E+01  0.1685498E+00  0.1059495E+01  0.2392227E+00  0.9614083E+00  0.1624100E+00  0.9604771E+00  0.1609505E+00  0.1553821E+01  0.2643722E+00  0.1180791E+01  0.2342331E+00  0.9902908E+00  0.1518139E+00  0.9479192E+00  0.2084586E+00  0.1046547E+01  0.1269506E+00  0.9211397E+00  0.1465925E+00  0.1242156E+01  0.2416708E+00  0.9167799E+00  0.2054644E+00  0.9799018E+00  0.1519631E+00  0.1082070E+01  0.2224295E+00  0.9612229E+00  0.1480342E+00  0.7951472E+00  0.1922238E+00  0.9332193E+00  0.2086036E+00  0.9918987E+00  0.1530360E+00  0.5827616E+00  0.9587568E+00  0.1767493E+01  0.2115839E+01  0.7424828E+00  0.1403843E+01  0.1397760E+01  0.1342581E+01  0.1065514E+01  0.1664652E+01  0.8966979E+00  0.1087126E+01  0.9743368E+00  0.1125811E+01  0.5022966E+00  0.1067655E+01  0.6655672E+00  0.1202534E+01  0.6552182E+00  0.8543131E+00  0.8508484E+00  0.1366224E+01  0.5256246E+00  0.6313280E+00  0.9712321E+00  0.1049573E+01  0.1635810E+01  0.1897900E+01  0.1488005E+01  0.1787608E+01  0.1535265E+01  0.1332505E+01  0.2018904E+01  0.2122850E+01  0.1158400E+01  0.1130976E+01  0.1466793E+01  0.1822973E+01  0.1138791E+01  0.1608130E+01  0.1195153E+01  0.1151917E+01  0.9104508E-01  0.1268230E+01  0.3782862E-01  0.6071274E+00  0.2910877E+00  0.1134593E+01  0.2776244E+00  0.1563603E+01  0.9393238E-01  0.6542907E+00  0.1554831E+00  0.8213537E+00  0.6295242E+00  0.2181520E+01  0.1362656E+01  0.3164644E+01  0.6287100E+00  0.1528193E+01  0.1255740E+00  0.9727055E+00  0.1050645E+01  0.1598532E+01  0.2689754E+00  0.1000445E+01  0.3290195E-01  0.4987628E+00  0.4222385E-01  0.5646746E+00  0.2785688E+00  0.1019053E+01  0.8061039E-01  0.7782528E+00  0.2610269E+00  0.9916168E+00  0.5428957E-01  0.6397768E+00  0.5099797E-01  0.6202132E+00  0.4888700E+00  0.1348008E+01  0.0000000E+00  0.0000000E+00  0.2119071E+00  0.9833800E+00  0.1090010E+00  0.9777147E+00  0.2179948E-01  0.3103271E+00  0.1170095E+00  0.7131806E+00  0.8165164E+00  0.2432437E+01  0.1778291E+01  0.3648982E+01  0.9322102E+00  0.1872852E+01  0.2149591E+00  0.1259425E+01  0.9219846E+00  0.1502061E+01  0.3092808E+00  0.1077963E+01  0.4057901E-01  0.5536236E+00  0.4935285E-01  0.6101977E+00  0.1395607E+00  0.7231249E+00
  0.3719997E+01  0.1081292E+01  0.9227240E-01  0.1152655E+01  0.4805803E-01  0.5896704E+00  0.1381437E+00  0.1625077E+01  0.4176250E+00  0.1453789E+01  0.3916621E+00  0.9218920E+00  0.2206363E+00  0.9697958E+00  0.3240083E+00  0.8422764E+00  0.2098393E+00  0.9846740E+00  0.2275061E+00  0.1448451E+01  0.3606885E+00  0.7502778E+00  0.2626247E+00  0.1031098E+01  0.2182439E+00  0.1998461E+01  0.4238972E+00  0.9031126E+00  0.1672210E+00  0.9035140E+00  0.2034801E+00  0.1389605E+01  0.3584602E+00  0.1586861E+01  0.3822600E+00  0.7187080E+00  0.1832365E+00  0.7564893E+00  0.2621060E+00  0.8336800E+00  0.1945996E+00  0.6363766E+00  0.2433325E+00  0.1621425E+01  0.3770391E+00  0.9404265E+00  0.2059584E+00  0.1141313E+01  0.4785774E-01  0.6785141E+00  0.1049904E+00  0.1352402E+01  0.2688096E+00  0.1103719E+01  0.2439259E+00  0.1047803E+01  0.1660744E+00  0.1059673E+01  0.2389768E+00  0.9648425E+00  0.1608162E+00  0.9682666E+00  0.1622448E+00  0.1568167E+01  0.2670304E+00  0.1142533E+01  0.2286399E+00  0.9954978E+00  0.1502164E+00  0.9687470E+00  0.2084489E+00  0.1063397E+01  0.1263745E+00  0.9278172E+00  0.1443583E+00  0.1249834E+01  0.2394846E+00  0.9304052E+00  0.2064822E+00  0.9739524E+00  0.1491233E+00  0.1073196E+01  0.2216067E+00  0.9680405E+00  0.1476933E+00  0.7955499E+00  0.1908143E+00  0.9471691E+00  0.2065751E+00  0.9893719E+00  0.1487357E+00  0.5778100E+00  0.9494064E+00  0.1842417E+01  0.2157038E+01  0.6377730E+00  0.1295559E+01  0.1401948E+01  0.1348425E+01  0.1061635E+01  0.1640631E+01  0.9315463E+00  0.1095423E+01  0.9616452E+00  0.1091544E+01  0.5606524E+00  0.1109305E+01  0.6783117E+00  0.1213148E+01  0.6475274E+00  0.8351247E+00  0.6068807E+00  0.1152003E+01  0.5332877E+00  0.6336763E+00  0.9847626E+00  0.1035161E+01  0.1726977E+01  0.1938000E+01  0.1266427E+01  0.1657346E+01  0.1602956E+01  0.1328981E+01  0.2137554E+01  0.2187069E+01  0.1213948E+01  0.1148771E+01  0.1441342E+01  0.1802312E+01  0.9419244E+00  0.1438071E+01  0.1232660E+01  0.1180440E+01  0.1223879E+00  0.1457207E+01  0.4731546E-01  0.6664705E+00  0.2810509E+00  0.1120807E+01  0.2611788E+00  0.1491487E+01  0.9967743E-01  0.6606734E+00  0.1397365E+00  0.7863880E+00  0.6366797E+00  0.2184274E+01  0.1250699E+01  0.3019788E+01  0.6328977E+00  0.1526697E+01  0.1505347E+00  0.1065056E+01  0.1063630E+01  0.1613222E+01  0.2543990E+00  0.9706202E+00  0.6096924E-01  0.6721904E+00  0.4963910E-01  0.6069831E+00  0.2705886E+00  0.9838154E+00  0.8471052E-01  0.7910575E+00  0.2870454E+00  0.1025883E+01  0.4748119E-01  0.5937268E+00  0.5989057E-01  0.6662611E+00  0.5252562E+00  0.1401600E+01  0.0000000E+00  0.0000000E+00  0.2088176E+00  0.9724762E+00  0.1034612E+00  0.9450819E+00  0.2555002E-01  0.3330931E+00  0.1321629E+00  0.7555593E+00  0.8557360E+00  0.2482222E+01  0.1729822E+01  0.3519030E+01  0.9793194E+00  0.1916529E+01  0.2169018E+00  0.1254470E+01  0.9017800E+00  0.1490342E+01  0.3283211E+00  0.1104273E+01  0.5611346E-01  0.6450713E+00  0.7769594E-01  0.7632496E+00  0.1521535E+00  0.7519600E+00
  0.3749997E+01  0.1079991E+01  0.9259767E-01  0.1134663E+01  0.4723838E-01  0.6239024E+00  0.1410021E+00  0.1599734E+01  0.4081922E+00  0.1422381E+01  0.3829210E+00  0.9173160E+00  0.2184161E+00  0.9593160E+00  0.3167849E+00  0.8466311E+00  0.2120146E+00  0.9730673E+00  0.2276170E+00  0.1390069E+01  0.3486886E+00  0.7679171E+00  0.2609210E+00  0.1019092E+01  0.2157407E+00  0.1970907E+01  0.4167573E+00  0.8947997E+00  0.1635626E+00  0.9026312E+00  0.2025684E+00  0.1364455E+01  0.3508803E+00  0.1551704E+01  0.3710566E+00  0.7185112E+00  0.1782440E+00  0.7699092E+00  0.2605417E+00  0.8310124E+00  0.1940380E+00  0.6406368E+00  0.2401378E+00  0.1590815E+01  0.3778900E+00  0.9499168E+00  0.2082404E+00  0.1143935E+01  0.4697451E-01  0.6761429E+00  0.1030849E+00  0.1356593E+01  0.2695172E+00  0.1123884E+01  0.2412507E+00  0.1047555E+01  0.1657995E+00  0.1066346E+01  0.2343184E+00  0.9687522E+00  0.1582173E+00  0.9722260E+00  0.1611356E+00  0.1586293E+01  0.2687389E+00  0.1108124E+01  0.2241823E+00  0.1000561E+01  0.1487769E+00  0.9917126E+00  0.2083771E+00  0.1071527E+01  0.1248245E+00  0.9404982E+00  0.1473727E+00  0.1257923E+01  0.2345990E+00  0.9418692E+00  0.2050682E+00  0.9712110E+00  0.1488856E+00  0.1071187E+01  0.2203777E+00  0.9760194E+00  0.1481679E+00  0.8031058E+00  0.1907637E+00  0.9648740E+00  0.2100511E+00  0.9896664E+00  0.1504130E+00  0.5905494E+00  0.9495052E+00  0.1908508E+01  0.2156376E+01  0.5480130E+00  0.1187720E+01  0.1443505E+01  0.1335299E+01  0.1112957E+01  0.1673766E+01  0.9710925E+00  0.1114818E+01  0.9840114E+00  0.1110569E+01  0.6678195E+00  0.1206794E+01  0.7040808E+00  0.1222674E+01  0.6695670E+00  0.8475068E+00  0.4588383E+00  0.1000178E+01  0.5370886E+00  0.6349036E+00  0.1033277E+01  0.1050143E+01  0.1811132E+01  0.1961073E+01  0.1057945E+01  0.1503401E+01  0.1662154E+01  0.1350739E+01  0.2250326E+01  0.2232397E+01  0.1262121E+01  0.1157576E+01  0.1416087E+01  0.1775643E+01  0.7524291E+00  0.1278805E+01  0.1245517E+01  0.1159085E+01  0.1924522E+00  0.1808847E+01  0.5090690E-01  0.6676393E+00  0.3091626E+00  0.1149521E+01  0.2830908E+00  0.1565115E+01  0.1042967E+00  0.6812646E+00  0.1440308E+00  0.7855174E+00  0.6854753E+00  0.2244678E+01  0.1227011E+01  0.2962022E+01  0.6735247E+00  0.1562738E+01  0.1619439E+00  0.1093498E+01  0.1058044E+01  0.1577510E+01  0.2731757E+00  0.9950454E+00  0.5468867E-01  0.6317589E+00  0.6052929E-01  0.6702215E+00  0.2564530E+00  0.9561059E+00  0.9929027E-01  0.8486471E+00  0.2904315E+00  0.1026455E+01  0.5787429E-01  0.6497543E+00  0.8920261E-01  0.8049320E+00  0.5036165E+00  0.1354269E+01  0.2483309E-02  0.2066171E+00  0.2290801E+00  0.1006081E+01  0.1067796E+00  0.9521199E+00  0.3414489E-01  0.3815828E+00  0.1334722E+00  0.7562664E+00  0.9965440E+00  0.2645435E+01  0.1685785E+01  0.3468229E+01  0.9451091E+00  0.1846827E+01  0.2569839E+00  0.1356132E+01  0.9451079E+00  0.1507413E+01  0.3437938E+00  0.1114111E+01  0.6424572E-01  0.6842908E+00  0.7805082E-01  0.7535199E+00  0.1627373E+00  0.7765504E+00
  0.3779997E+01  0.1077170E+01  0.9019811E-01  0.1118660E+01  0.4644674E-01  0.6576949E+00  0.1419266E+00  0.1568454E+01  0.4010881E+00  0.1385326E+01  0.3775798E+00  0.9131088E+00  0.2146745E+00  0.9509055E+00  0.3156850E+00  0.8523697E+00  0.2076501E+00  0.9616240E+00  0.2229232E+00  0.1340014E+01  0.3426059E+00  0.7870258E+00  0.2645463E+00  0.1006071E+01  0.2110230E+00  0.1938982E+01  0.4112055E+00  0.8863211E+00  0.1633673E+00  0.9021613E+00  0.1989847E+00  0.1353718E+01  0.3448097E+00  0.1521649E+01  0.3670634E+00  0.7165267E+00  0.1801698E+00  0.7925783E+00  0.2651842E+00  0.8337063E+00  0.1910856E+00  0.6346593E+00  0.2355508E+00  0.1561199E+01  0.3676089E+00  0.9596878E+00  0.2067532E+00  0.1145306E+01  0.4659681E-01  0.6780991E+00  0.1043426E+00  0.1351128E+01  0.2648883E+00  0.1140326E+01  0.2447635E+00  0.1049110E+01  0.1647517E+00  0.1067537E+01  0.2351263E+00  0.9680460E+00  0.1574739E+00  0.9761516E+00  0.1597048E+00  0.1608373E+01  0.2645808E+00  0.1076000E+01  0.2201567E+00  0.1008764E+01  0.1499928E+00  0.1016261E+01  0.2085813E+00  0.1084971E+01  0.1249335E+00  0.9511233E+00  0.1452223E+00  0.1260754E+01  0.2334086E+00  0.9593500E+00  0.2042823E+00  0.9673992E+00  0.1470920E+00  0.1071023E+01  0.2138740E+00  0.9822446E+00  0.1459946E+00  0.8040070E+00  0.1867941E+00  0.9857332E+00  0.2091302E+00  0.9868887E+00  0.1486141E+00  0.5903127E+00  0.9407883E+00  0.2038032E+01  0.2251649E+01  0.4996377E+00  0.1121508E+01  0.1430503E+01  0.1340181E+01  0.1076520E+01  0.1641099E+01  0.9866010E+00  0.1115020E+01  0.1008533E+01  0.1121353E+01  0.7555593E+00  0.1259126E+01  0.7702789E+00  0.1268199E+01  0.6751875E+00  0.8432297E+00  0.3690949E+00  0.8918874E+00  0.5418447E+00  0.6276237E+00  0.1032738E+01  0.1046924E+01  0.1939421E+01  0.2029977E+01  0.8926841E+00  0.1374208E+01  0.1752998E+01  0.1361464E+01  0.2385141E+01  0.2269835E+01  0.1338912E+01  0.1194979E+01  0.1407673E+01  0.1722649E+01  0.6511567E+00  0.1176278E+01  0.1267785E+01  0.1160326E+01  0.1723005E+00  0.1698804E+01  0.7454174E-01  0.7971684E+00  0.2966387E+00  0.1147535E+01  0.2792277E+00  0.1528482E+01  0.1087604E+00  0.6941829E+00  0.1408331E+00  0.7707570E+00  0.6903071E+00  0.2223139E+01  0.1124658E+01  0.2810984E+01  0.6741032E+00  0.1551207E+01  0.1985762E+00  0.1201213E+01  0.1074562E+01  0.1592881E+01  0.2795693E+00  0.1000690E+01  0.1139185E+00  0.9049605E+00  0.7629405E-01  0.7442016E+00  0.2568430E+00  0.9472921E+00  0.1102604E+00  0.8864124E+00  0.3017816E+00  0.1042925E+01  0.5225618E-01  0.6127162E+00  0.1055590E+00  0.8762856E+00  0.4914675E+00  0.1322291E+01  0.8553863E-02  0.3803640E+00  0.2266799E+00  0.9847094E+00  0.1301437E+00  0.1041254E+01  0.4093728E-01  0.4141422E+00  0.1451129E+00  0.7783097E+00  0.9975522E+00  0.2637683E+01  0.1623127E+01  0.3368901E+01  0.9936518E+00  0.1853717E+01  0.2889768E+00  0.1416898E+01  0.9827553E+00  0.1524510E+01  0.3576989E+00  0.1129593E+01  0.7315874E-01  0.7239189E+00  0.9719653E-01  0.8420442E+00  0.1716614E+00  0.7837980E+00
  0.3809997E+01  0.1075282E+01  0.8880842E-01  0.1103014E+01  0.4603587E-01  0.6913319E+00  0.1465857E+00  0.1550616E+01  0.3990408E+00  0.1336112E+01  0.3671184E+00  0.9111161E+00  0.2175044E+00  0.9464267E+00  0.3087989E+00  0.8544788E+00  0.2068987E+00  0.9547935E+00  0.2196628E+00  0.1291955E+01  0.3347029E+00  0.8002050E+00  0.2647933E+00  0.9992925E+00  0.2093559E+00  0.1895221E+01  0.4044416E+00  0.8841882E+00  0.1602000E+00  0.8999929E+00  0.1989523E+00  0.1329044E+01  0.3434849E+00  0.1488462E+01  0.3606359E+00  0.7215259E+00  0.1784558E+00  0.8113853E+00  0.2645663E+00  0.8361208E+00  0.1904566E+00  0.6313556E+00  0.2339911E+00  0.1519241E+01  0.3593404E+00  0.9636115E+00  0.2059570E+00  0.1144951E+01  0.4627501E-01  0.6784577E+00  0.1031495E+00  0.1346197E+01  0.2637323E+00  0.1153135E+01  0.2411913E+00  0.1049681E+01  0.1623693E+00  0.1073758E+01  0.2341643E+00  0.9711066E+00  0.1571846E+00  0.9775596E+00  0.1580442E+00  0.1623362E+01  0.2651745E+00  0.1048167E+01  0.2132929E+00  0.1016791E+01  0.1492600E+00  0.1031196E+01  0.2119610E+00  0.1091899E+01  0.1267820E+00  0.9597309E+00  0.1443581E+00  0.1269185E+01  0.2346649E+00  0.9716251E+00  0.2078188E+00  0.9657951E+00  0.1448191E+00  0.1064643E+01  0.2147189E+00  0.9899457E+00  0.1452473E+00  0.8123298E+00  0.1872156E+00  0.9968677E+00  0.2068603E+00  0.9866162E+00  0.1446635E+00  0.5774914E+00  0.9178657E+00  0.2105796E+01  0.2263113E+01  0.4773919E+00  0.1090649E+01  0.1473042E+01  0.1356834E+01  0.1113991E+01  0.1674924E+01  0.1037836E+01  0.1134371E+01  0.1009228E+01  0.1109698E+01  0.8378468E+00  0.1342020E+01  0.7759123E+00  0.1270216E+01  0.6785405E+00  0.8250837E+00  0.2674738E+00  0.7528946E+00  0.5371467E+00  0.6232111E+00  0.1056916E+01  0.1057865E+01  0.2023900E+01  0.2061264E+01  0.7420100E+00  0.1249182E+01  0.1825455E+01  0.1397519E+01  0.2410752E+01  0.2269227E+01  0.1383078E+01  0.1195234E+01  0.1368176E+01  0.1713767E+01  0.5503476E+00  0.1071831E+01  0.1300001E+01  0.1185570E+01  0.1720039E+00  0.1683872E+01  0.9021472E-01  0.8906541E+00  0.3091243E+00  0.1143195E+01  0.3019113E+00  0.1575845E+01  0.1052482E+00  0.6761954E+00  0.1253943E+00  0.7169077E+00  0.6784519E+00  0.2163318E+01  0.1156252E+01  0.2825516E+01  0.6877045E+00  0.1560203E+01  0.2366114E+00  0.1310430E+01  0.1120450E+01  0.1607628E+01  0.2602717E+00  0.9522636E+00  0.1373367E+00  0.9794762E+00  0.8589930E-01  0.7774827E+00  0.2384068E+00  0.9204371E+00  0.1167613E+00  0.9044552E+00  0.3047659E+00  0.1025216E+01  0.5246528E-01  0.6150516E+00  0.1100745E+00  0.8786342E+00  0.4919946E+00  0.1309706E+01  0.7216964E-02  0.3466445E+00  0.2342495E+00  0.9813882E+00  0.9983329E-01  0.9063458E+00  0.4630904E-01  0.4366822E+00  0.1617828E+00  0.8108771E+00  0.1075479E+01  0.2687424E+01  0.1566273E+01  0.3262659E+01  0.9829346E+00  0.1857027E+01  0.3003905E+00  0.1444358E+01  0.9438605E+00  0.1482488E+01  0.3981203E+00  0.1182634E+01  0.6583852E-01  0.6869899E+00  0.1172743E+00  0.9104474E+00  0.1975172E+00  0.8340167E+00
  0.3839997E+01  0.1073298E+01  0.8910090E-01  0.1089114E+01  0.4508223E-01  0.7264059E+00  0.1470436E+00  0.1532832E+01  0.3908063E+00  0.1294796E+01  0.3593579E+00  0.9126087E+00  0.2151414E+00  0.9350542E+00  0.3038967E+00  0.8622930E+00  0.2057724E+00  0.9480352E+00  0.2166248E+00  0.1248407E+01  0.3262844E+00  0.8146154E+00  0.2653766E+00  0.9878822E+00  0.2064448E+00  0.1836100E+01  0.3938011E+00  0.8828281E+00  0.1583877E+00  0.8995838E+00  0.1959578E+00  0.1309782E+01  0.3331976E+00  0.1446516E+01  0.3501895E+00  0.7221166E+00  0.1771805E+00  0.8316401E+00  0.2691881E+00  0.8365133E+00  0.1876397E+00  0.6322304E+00  0.2334329E+00  0.1471607E+01  0.3523086E+00  0.9721057E+00  0.2051455E+00  0.1143737E+01  0.4596895E-01  0.6840554E+00  0.1013875E+00  0.1344467E+01  0.2604539E+00  0.1161840E+01  0.2406729E+00  0.1056188E+01  0.1624732E+00  0.1078790E+01  0.2322767E+00  0.9739960E+00  0.1566216E+00  0.9793039E+00  0.1579611E+00  0.1628780E+01  0.2628801E+00  0.1026984E+01  0.2087281E+00  0.1023944E+01  0.1473628E+00  0.1049373E+01  0.2119430E+00  0.1097227E+01  0.1268615E+00  0.9721804E+00  0.1450865E+00  0.1267209E+01  0.2287808E+00  0.9826725E+00  0.2062214E+00  0.9670904E+00  0.1439658E+00  0.1065418E+01  0.2146086E+00  0.9943801E+00  0.1450876E+00  0.8172001E+00  0.1859717E+00  0.1009685E+01  0.2077559E+00  0.9846866E+00  0.1457637E+00  0.5566041E+00  0.8967786E+00  0.2231083E+01  0.2318108E+01  0.4373321E+00  0.1020056E+01  0.1489174E+01  0.1348129E+01  0.1091190E+01  0.1614979E+01  0.1059382E+01  0.1140727E+01  0.1037217E+01  0.1102651E+01  0.9500947E+00  0.1410487E+01  0.8049399E+00  0.1287760E+01  0.7024829E+00  0.8361766E+00  0.2209912E+00  0.6767771E+00  0.5539684E+00  0.6264700E+00  0.1097686E+01  0.1068805E+01  0.2168615E+01  0.2080972E+01  0.6512988E+00  0.1154580E+01  0.1853674E+01  0.1390983E+01  0.2542522E+01  0.2294520E+01  0.1402900E+01  0.1209014E+01  0.1347200E+01  0.1679455E+01  0.5008331E+00  0.1024214E+01  0.1318232E+01  0.1187574E+01  0.2486604E+00  0.2003890E+01  0.9295385E-01  0.8791537E+00  0.3232662E+00  0.1138378E+01  0.2717532E+00  0.1484156E+01  0.1136748E+00  0.6891329E+00  0.1379491E+00  0.7490258E+00  0.7261332E+00  0.2222810E+01  0.1060347E+01  0.2702780E+01  0.6770102E+00  0.1526075E+01  0.2577400E+00  0.1346087E+01  0.1126988E+01  0.1604985E+01  0.2802700E+00  0.9766302E+00  0.1620392E+00  0.1060255E+01  0.1154521E+00  0.8962803E+00  0.2316613E+00  0.8920901E+00  0.9367854E-01  0.8050649E+00  0.3326817E+00  0.1067320E+01  0.7949914E-01  0.7471547E+00  0.1321636E+00  0.9683391E+00  0.4650934E+00  0.1272922E+01  0.9472950E-02  0.3940119E+00  0.2285320E+00  0.9735292E+00  0.1071612E+00  0.9311823E+00  0.5535729E-01  0.4757033E+00  0.1551202E+00  0.7852939E+00  0.1129695E+01  0.2748518E+01  0.1532727E+01  0.3200753E+01  0.1003129E+01  0.1866449E+01  0.3149614E+00  0.1474221E+01  0.1005105E+01  0.1501424E+01  0.4157245E+00  0.1205570E+01  0.8810677E-01  0.7855885E+00  0.1260844E+00  0.9469007E+00  0.2035599E+00  0.8433923E+00
  0.3869997E+01  0.1070888E+01  0.8804537E-01  0.1075950E+01  0.4435923E-01  0.7619462E+00  0.1516952E+00  0.1514216E+01  0.3854705E+00  0.1249202E+01  0.3445809E+00  0.9087292E+00  0.2110961E+00  0.9350526E+00  0.3047224E+00  0.8668690E+00  0.2058203E+00  0.9417701E+00  0.2158182E+00  0.1201558E+01  0.3180736E+00  0.8290289E+00  0.2668508E+00  0.9754564E+00  0.2037068E+00  0.1785731E+01  0.3869131E+00  0.8792569E+00  0.1577141E+00  0.8989481E+00  0.1931094E+00  0.1293299E+01  0.3300038E+00  0.1410638E+01  0.3471550E+00  0.7305948E+00  0.1771850E+00  0.8539169E+00  0.2685975E+00  0.8365957E+00  0.1875373E+00  0.6351107E+00  0.2285243E+00  0.1424229E+01  0.3435739E+00  0.9764904E+00  0.2017499E+00  0.1141142E+01  0.4537866E-01  0.6879431E+00  0.1006598E+00  0.1336341E+01  0.2554572E+00  0.1162808E+01  0.2375876E+00  0.1057160E+01  0.1602640E+00  0.1091398E+01  0.2310185E+00  0.9754785E+00  0.1533584E+00  0.9859352E+00  0.1563154E+00  0.1640687E+01  0.2607958E+00  0.1007455E+01  0.2058361E+00  0.1030157E+01  0.1458456E+00  0.1071548E+01  0.2109639E+00  0.1100377E+01  0.1250341E+00  0.9791476E+00  0.1441079E+00  0.1266681E+01  0.2289213E+00  0.9955385E+00  0.2037967E+00  0.9655478E+00  0.1437555E+00  0.1063495E+01  0.2109952E+00  0.1003955E+01  0.1459308E+00  0.8269385E+00  0.1887091E+00  0.1025679E+01  0.2064253E+00  0.9849740E+00  0.1445623E+00  0.5560637E+00  0.8964028E+00  0.2302126E+01  0.2328555E+01  0.4150334E+00  0.9962620E+00  0.1517027E+01  0.1348395E+01  0.1086036E+01  0.1602680E+01  0.1116353E+01  0.1149692E+01  0.1046126E+01  0.1104923E+01  0.1052616E+01  0.1451774E+01  0.8208821E+00  0.1297451E+01  0.7175393E+00  0.8429062E+00  0.1887563E+00  0.6224524E+00  0.5759264E+00  0.6355361E+00  0.1081178E+01  0.1045891E+01  0.2319743E+01  0.2168262E+01  0.5649274E+00  0.1071453E+01  0.1926080E+01  0.1398759E+01  0.2666229E+01  0.2356236E+01  0.1423352E+01  0.1207187E+01  0.1344602E+01  0.1658481E+01  0.4518789E+00  0.9568444E+00  0.1345577E+01  0.1155873E+01  0.2623110E+00  0.2041085E+01  0.1090051E+00  0.9565910E+00  0.2888325E+00  0.1072655E+01  0.2593921E+00  0.1443290E+01  0.1060880E+00  0.6654405E+00  0.1428132E+00  0.7612772E+00  0.6725321E+00  0.2119804E+01  0.1083822E+01  0.2694006E+01  0.7174010E+00  0.1568703E+01  0.2921456E+00  0.1421653E+01  0.1143974E+01  0.1607554E+01  0.2879069E+00  0.9976484E+00  0.2188537E+00  0.1223650E+01  0.1356027E+00  0.9722747E+00  0.2303239E+00  0.8937562E+00  0.1141632E+00  0.8804130E+00  0.3312810E+00  0.1051669E+01  0.7976736E-01  0.7424340E+00  0.1600313E+00  0.1045501E+01  0.4673769E+00  0.1276301E+01  0.6994941E-02  0.3359748E+00  0.2287917E+00  0.9642926E+00  0.1084183E+00  0.9292234E+00  0.6470290E-01  0.5069140E+00  0.1643797E+00  0.8123896E+00  0.1197490E+01  0.2802144E+01  0.1376031E+01  0.3026816E+01  0.9860989E+00  0.1829021E+01  0.3544619E+00  0.1539402E+01  0.1026994E+01  0.1521857E+01  0.4494366E+00  0.1230685E+01  0.9821210E-01  0.8217539E+00  0.1550488E+00  0.1042973E+01  0.2315690E+00  0.9006247E+00
[truncated: 2,509,313 more chars]
