# Supplementary material for: Visualising reaction complexes in amine-based unloaded and CO2-loaded carbon capture solutions
Source: Nat Commun. 2026 Mar 12;17:3828. doi: 10.1038/s41467-026-70391-6 (PMC13121631; doi:10.1038/s41467-026-70391-6)
Supplement: Supplementary file 3 — Source Data [file 41467_2026_70391_MOESM3_ESM.zip › Source data/NaGly010623box.EPSR.z01]

#    r              Ow-Ow          Ow-Ow          Ow-Hw          Hw-Ow          Ow-Na1         Na1-Ow         Ow-C1          C1-Ow          Ow-C2          C2-Ow          Ow-H1          H1-Ow          Ow-N1          N1-Ow          Ow-O1          O1-Ow          Ow-H2          H2-Ow          Hw-Hw          Hw-Hw          Hw-Na1         Na1-Hw         Hw-C1          C1-Hw          Hw-C2          C2-Hw          Hw-H1          H1-Hw          Hw-N1          N1-Hw          Hw-O1          O1-Hw          Hw-H2          H2-Hw          Na1-Na1        Na1-Na1        Na1-C1         C1-Na1         Na1-C2         C2-Na1         Na1-H1         H1-Na1         Na1-N1         N1-Na1         Na1-O1         O1-Na1         Na1-H2         H2-Na1         C1-C1          C1-C1          C1-C2          C2-C1          C1-H1          H1-C1          C1-N1          N1-C1          C1-O1          O1-C1          C1-H2          H2-C1          C2-C2          C2-C2          C2-H1          H1-C2          C2-N1          N1-C2          C2-O1          O1-C2          C2-H2          H2-C2          H1-H1          H1-H1          H1-N1          N1-H1          H1-O1          O1-H1          H1-H2          H2-H1          N1-N1          N1-N1          N1-O1          O1-N1          N1-H2          H2-N1          O1-O1          O1-O1          O1-H2          H2-O1          H2-H2          H2-H2      
  0.0000000E+00  0.0000000E+00  0.0000000E+00  0.0000000E+00  0.0000000E+00  0.0000000E+00  0.0000000E+00  0.0000000E+00  0.0000000E+00  0.0000000E+00  0.0000000E+00  0.0000000E+00  0.0000000E+00  0.0000000E+00  0.0000000E+00  0.0000000E+00  0.0000000E+00  0.0000000E+00  0.0000000E+00  0.0000000E+00  0.0000000E+00  0.0000000E+00  0.0000000E+00  0.0000000E+00  0.0000000E+00  0.0000000E+00  0.0000000E+00  0.0000000E+00  0.0000000E+00  0.0000000E+00  0.0000000E+00  0.0000000E+00  0.0000000E+00  0.0000000E+00  0.0000000E+00  0.0000000E+00  0.0000000E+00  0.0000000E+00  0.0000000E+00  0.0000000E+00  0.0000000E+00  0.0000000E+00  0.0000000E+00  0.0000000E+00  0.0000000E+00  0.0000000E+00  0.0000000E+00  0.0000000E+00  0.0000000E+00  0.0000000E+00  0.0000000E+00  0.0000000E+00  0.0000000E+00  0.0000000E+00  0.0000000E+00  0.0000000E+00  0.0000000E+00  0.0000000E+00  0.0000000E+00  0.0000000E+00  0.0000000E+00  0.0000000E+00  0.0000000E+00  0.0000000E+00  0.0000000E+00  0.0000000E+00  0.0000000E+00  0.0000000E+00  0.0000000E+00  0.0000000E+00  0.0000000E+00  0.0000000E+00  0.0000000E+00  0.0000000E+00  0.0000000E+00  0.0000000E+00  0.0000000E+00  0.0000000E+00  0.0000000E+00  0.0000000E+00  0.0000000E+00  0.0000000E+00  0.0000000E+00  0.0000000E+00  0.0000000E+00  0.0000000E+00  0.0000000E+00  0.0000000E+00  0.0000000E+00  0.0000000E+00  0.0000000E+00
  0.7500000E-02  0.0000000E+00  0.0000000E+00  0.0000000E+00  0.0000000E+00  0.0000000E+00  0.0000000E+00  0.0000000E+00  0.0000000E+00  0.0000000E+00  0.0000000E+00  0.0000000E+00  0.0000000E+00  0.0000000E+00  0.0000000E+00  0.0000000E+00  0.0000000E+00  0.0000000E+00  0.0000000E+00  0.0000000E+00  0.0000000E+00  0.0000000E+00  0.0000000E+00  0.0000000E+00  0.0000000E+00  0.0000000E+00  0.0000000E+00  0.0000000E+00  0.0000000E+00  0.0000000E+00  0.0000000E+00  0.0000000E+00  0.0000000E+00  0.0000000E+00  0.0000000E+00  0.0000000E+00  0.0000000E+00  0.0000000E+00  0.0000000E+00  0.0000000E+00  0.0000000E+00  0.0000000E+00  0.0000000E+00  0.0000000E+00  0.0000000E+00  0.0000000E+00  0.0000000E+00  0.0000000E+00  0.0000000E+00  0.0000000E+00  0.0000000E+00  0.0000000E+00  0.0000000E+00  0.0000000E+00  0.0000000E+00  0.0000000E+00  0.0000000E+00  0.0000000E+00  0.0000000E+00  0.0000000E+00  0.0000000E+00  0.0000000E+00  0.0000000E+00  0.0000000E+00  0.0000000E+00  0.0000000E+00  0.0000000E+00  0.0000000E+00  0.0000000E+00  0.0000000E+00  0.0000000E+00  0.0000000E+00  0.0000000E+00  0.0000000E+00  0.0000000E+00  0.0000000E+00  0.0000000E+00  0.0000000E+00  0.0000000E+00  0.0000000E+00  0.0000000E+00  0.0000000E+00  0.0000000E+00  0.0000000E+00  0.0000000E+00  0.0000000E+00  0.0000000E+00  0.0000000E+00  0.0000000E+00  0.0000000E+00  0.0000000E+00
  0.3000000E-01  0.0000000E+00  0.0000000E+00  0.0000000E+00  0.0000000E+00  0.0000000E+00  0.0000000E+00  0.0000000E+00  0.0000000E+00  0.0000000E+00  0.0000000E+00  0.0000000E+00  0.0000000E+00  0.0000000E+00  0.0000000E+00  0.0000000E+00  0.0000000E+00  0.0000000E+00  0.0000000E+00  0.0000000E+00  0.0000000E+00  0.0000000E+00  0.0000000E+00  0.0000000E+00  0.0000000E+00  0.0000000E+00  0.0000000E+00  0.0000000E+00  0.0000000E+00  0.0000000E+00  0.0000000E+00  0.0000000E+00  0.0000000E+00  0.0000000E+00  0.0000000E+00  0.0000000E+00  0.0000000E+00  0.0000000E+00  0.0000000E+00  0.0000000E+00  0.0000000E+00  0.0000000E+00  0.0000000E+00  0.0000000E+00  0.0000000E+00  0.0000000E+00  0.0000000E+00  0.0000000E+00  0.0000000E+00  0.0000000E+00  0.0000000E+00  0.0000000E+00  0.0000000E+00  0.0000000E+00  0.0000000E+00  0.0000000E+00  0.0000000E+00  0.0000000E+00  0.0000000E+00  0.0000000E+00  0.0000000E+00  0.0000000E+00  0.0000000E+00  0.0000000E+00  0.0000000E+00  0.0000000E+00  0.0000000E+00  0.0000000E+00  0.0000000E+00  0.0000000E+00  0.0000000E+00  0.0000000E+00  0.0000000E+00  0.0000000E+00  0.0000000E+00  0.0000000E+00  0.0000000E+00  0.0000000E+00  0.0000000E+00  0.0000000E+00  0.0000000E+00  0.0000000E+00  0.0000000E+00  0.0000000E+00  0.0000000E+00  0.0000000E+00  0.0000000E+00  0.0000000E+00  0.0000000E+00  0.0000000E+00  0.0000000E+00
  0.5999999E-01  0.0000000E+00  0.0000000E+00  0.0000000E+00  0.0000000E+00  0.0000000E+00  0.0000000E+00  0.0000000E+00  0.0000000E+00  0.0000000E+00  0.0000000E+00  0.0000000E+00  0.0000000E+00  0.0000000E+00  0.0000000E+00  0.0000000E+00  0.0000000E+00  0.0000000E+00  0.0000000E+00  0.0000000E+00  0.0000000E+00  0.0000000E+00  0.0000000E+00  0.0000000E+00  0.0000000E+00  0.0000000E+00  0.0000000E+00  0.0000000E+00  0.0000000E+00  0.0000000E+00  0.0000000E+00  0.0000000E+00  0.0000000E+00  0.0000000E+00  0.0000000E+00  0.0000000E+00  0.0000000E+00  0.0000000E+00  0.0000000E+00  0.0000000E+00  0.0000000E+00  0.0000000E+00  0.0000000E+00  0.0000000E+00  0.0000000E+00  0.0000000E+00  0.0000000E+00  0.0000000E+00  0.0000000E+00  0.0000000E+00  0.0000000E+00  0.0000000E+00  0.0000000E+00  0.0000000E+00  0.0000000E+00  0.0000000E+00  0.0000000E+00  0.0000000E+00  0.0000000E+00  0.0000000E+00  0.0000000E+00  0.0000000E+00  0.0000000E+00  0.0000000E+00  0.0000000E+00  0.0000000E+00  0.0000000E+00  0.0000000E+00  0.0000000E+00  0.0000000E+00  0.0000000E+00  0.0000000E+00  0.0000000E+00  0.0000000E+00  0.0000000E+00  0.0000000E+00  0.0000000E+00  0.0000000E+00  0.0000000E+00  0.0000000E+00  0.0000000E+00  0.0000000E+00  0.0000000E+00  0.0000000E+00  0.0000000E+00  0.0000000E+00  0.0000000E+00  0.0000000E+00  0.0000000E+00  0.0000000E+00  0.0000000E+00
  0.9000000E-01  0.0000000E+00  0.0000000E+00  0.0000000E+00  0.0000000E+00  0.0000000E+00  0.0000000E+00  0.0000000E+00  0.0000000E+00  0.0000000E+00  0.0000000E+00  0.0000000E+00  0.0000000E+00  0.0000000E+00  0.0000000E+00  0.0000000E+00  0.0000000E+00  0.0000000E+00  0.0000000E+00  0.0000000E+00  0.0000000E+00  0.0000000E+00  0.0000000E+00  0.0000000E+00  0.0000000E+00  0.0000000E+00  0.0000000E+00  0.0000000E+00  0.0000000E+00  0.0000000E+00  0.0000000E+00  0.0000000E+00  0.0000000E+00  0.0000000E+00  0.0000000E+00  0.0000000E+00  0.0000000E+00  0.0000000E+00  0.0000000E+00  0.0000000E+00  0.0000000E+00  0.0000000E+00  0.0000000E+00  0.0000000E+00  0.0000000E+00  0.0000000E+00  0.0000000E+00  0.0000000E+00  0.0000000E+00  0.0000000E+00  0.0000000E+00  0.0000000E+00  0.0000000E+00  0.0000000E+00  0.0000000E+00  0.0000000E+00  0.0000000E+00  0.0000000E+00  0.0000000E+00  0.0000000E+00  0.0000000E+00  0.0000000E+00  0.0000000E+00  0.0000000E+00  0.0000000E+00  0.0000000E+00  0.0000000E+00  0.0000000E+00  0.0000000E+00  0.0000000E+00  0.0000000E+00  0.0000000E+00  0.0000000E+00  0.0000000E+00  0.0000000E+00  0.0000000E+00  0.0000000E+00  0.0000000E+00  0.0000000E+00  0.0000000E+00  0.0000000E+00  0.0000000E+00  0.0000000E+00  0.0000000E+00  0.0000000E+00  0.0000000E+00  0.0000000E+00  0.0000000E+00  0.0000000E+00  0.0000000E+00  0.0000000E+00
  0.1200000E+00  0.0000000E+00  0.0000000E+00  0.0000000E+00  0.0000000E+00  0.0000000E+00  0.0000000E+00  0.0000000E+00  0.0000000E+00  0.0000000E+00  0.0000000E+00  0.0000000E+00  0.0000000E+00  0.0000000E+00  0.0000000E+00  0.0000000E+00  0.0000000E+00  0.0000000E+00  0.0000000E+00  0.0000000E+00  0.0000000E+00  0.0000000E+00  0.0000000E+00  0.0000000E+00  0.0000000E+00  0.0000000E+00  0.0000000E+00  0.0000000E+00  0.0000000E+00  0.0000000E+00  0.0000000E+00  0.0000000E+00  0.0000000E+00  0.0000000E+00  0.0000000E+00  0.0000000E+00  0.0000000E+00  0.0000000E+00  0.0000000E+00  0.0000000E+00  0.0000000E+00  0.0000000E+00  0.0000000E+00  0.0000000E+00  0.0000000E+00  0.0000000E+00  0.0000000E+00  0.0000000E+00  0.0000000E+00  0.0000000E+00  0.0000000E+00  0.0000000E+00  0.0000000E+00  0.0000000E+00  0.0000000E+00  0.0000000E+00  0.0000000E+00  0.0000000E+00  0.0000000E+00  0.0000000E+00  0.0000000E+00  0.0000000E+00  0.0000000E+00  0.0000000E+00  0.0000000E+00  0.0000000E+00  0.0000000E+00  0.0000000E+00  0.0000000E+00  0.0000000E+00  0.0000000E+00  0.0000000E+00  0.0000000E+00  0.0000000E+00  0.0000000E+00  0.0000000E+00  0.0000000E+00  0.0000000E+00  0.0000000E+00  0.0000000E+00  0.0000000E+00  0.0000000E+00  0.0000000E+00  0.0000000E+00  0.0000000E+00  0.0000000E+00  0.0000000E+00  0.0000000E+00  0.0000000E+00  0.0000000E+00  0.0000000E+00
  0.1500000E+00  0.0000000E+00  0.0000000E+00  0.0000000E+00  0.0000000E+00  0.0000000E+00  0.0000000E+00  0.0000000E+00  0.0000000E+00  0.0000000E+00  0.0000000E+00  0.0000000E+00  0.0000000E+00  0.0000000E+00  0.0000000E+00  0.0000000E+00  0.0000000E+00  0.0000000E+00  0.0000000E+00  0.0000000E+00  0.0000000E+00  0.0000000E+00  0.0000000E+00  0.0000000E+00  0.0000000E+00  0.0000000E+00  0.0000000E+00  0.0000000E+00  0.0000000E+00  0.0000000E+00  0.0000000E+00  0.0000000E+00  0.0000000E+00  0.0000000E+00  0.0000000E+00  0.0000000E+00  0.0000000E+00  0.0000000E+00  0.0000000E+00  0.0000000E+00  0.0000000E+00  0.0000000E+00  0.0000000E+00  0.0000000E+00  0.0000000E+00  0.0000000E+00  0.0000000E+00  0.0000000E+00  0.0000000E+00  0.0000000E+00  0.0000000E+00  0.0000000E+00  0.0000000E+00  0.0000000E+00  0.0000000E+00  0.0000000E+00  0.0000000E+00  0.0000000E+00  0.0000000E+00  0.0000000E+00  0.0000000E+00  0.0000000E+00  0.0000000E+00  0.0000000E+00  0.0000000E+00  0.0000000E+00  0.0000000E+00  0.0000000E+00  0.0000000E+00  0.0000000E+00  0.0000000E+00  0.0000000E+00  0.0000000E+00  0.0000000E+00  0.0000000E+00  0.0000000E+00  0.0000000E+00  0.0000000E+00  0.0000000E+00  0.0000000E+00  0.0000000E+00  0.0000000E+00  0.0000000E+00  0.0000000E+00  0.0000000E+00  0.0000000E+00  0.0000000E+00  0.0000000E+00  0.0000000E+00  0.0000000E+00  0.0000000E+00
  0.1800000E+00  0.0000000E+00  0.0000000E+00  0.0000000E+00  0.0000000E+00  0.0000000E+00  0.0000000E+00  0.0000000E+00  0.0000000E+00  0.0000000E+00  0.0000000E+00  0.0000000E+00  0.0000000E+00  0.0000000E+00  0.0000000E+00  0.0000000E+00  0.0000000E+00  0.0000000E+00  0.0000000E+00  0.0000000E+00  0.0000000E+00  0.0000000E+00  0.0000000E+00  0.0000000E+00  0.0000000E+00  0.0000000E+00  0.0000000E+00  0.0000000E+00  0.0000000E+00  0.0000000E+00  0.0000000E+00  0.0000000E+00  0.0000000E+00  0.0000000E+00  0.0000000E+00  0.0000000E+00  0.0000000E+00  0.0000000E+00  0.0000000E+00  0.0000000E+00  0.0000000E+00  0.0000000E+00  0.0000000E+00  0.0000000E+00  0.0000000E+00  0.0000000E+00  0.0000000E+00  0.0000000E+00  0.0000000E+00  0.0000000E+00  0.0000000E+00  0.0000000E+00  0.0000000E+00  0.0000000E+00  0.0000000E+00  0.0000000E+00  0.0000000E+00  0.0000000E+00  0.0000000E+00  0.0000000E+00  0.0000000E+00  0.0000000E+00  0.0000000E+00  0.0000000E+00  0.0000000E+00  0.0000000E+00  0.0000000E+00  0.0000000E+00  0.0000000E+00  0.0000000E+00  0.0000000E+00  0.0000000E+00  0.0000000E+00  0.0000000E+00  0.0000000E+00  0.0000000E+00  0.0000000E+00  0.0000000E+00  0.0000000E+00  0.0000000E+00  0.0000000E+00  0.0000000E+00  0.0000000E+00  0.0000000E+00  0.0000000E+00  0.0000000E+00  0.0000000E+00  0.0000000E+00  0.0000000E+00  0.0000000E+00  0.0000000E+00
  0.2100000E+00  0.0000000E+00  0.0000000E+00  0.0000000E+00  0.0000000E+00  0.0000000E+00  0.0000000E+00  0.0000000E+00  0.0000000E+00  0.0000000E+00  0.0000000E+00  0.0000000E+00  0.0000000E+00  0.0000000E+00  0.0000000E+00  0.0000000E+00  0.0000000E+00  0.0000000E+00  0.0000000E+00  0.0000000E+00  0.0000000E+00  0.0000000E+00  0.0000000E+00  0.0000000E+00  0.0000000E+00  0.0000000E+00  0.0000000E+00  0.0000000E+00  0.0000000E+00  0.0000000E+00  0.0000000E+00  0.0000000E+00  0.0000000E+00  0.0000000E+00  0.0000000E+00  0.0000000E+00  0.0000000E+00  0.0000000E+00  0.0000000E+00  0.0000000E+00  0.0000000E+00  0.0000000E+00  0.0000000E+00  0.0000000E+00  0.0000000E+00  0.0000000E+00  0.0000000E+00  0.0000000E+00  0.0000000E+00  0.0000000E+00  0.0000000E+00  0.0000000E+00  0.0000000E+00  0.0000000E+00  0.0000000E+00  0.0000000E+00  0.0000000E+00  0.0000000E+00  0.0000000E+00  0.0000000E+00  0.0000000E+00  0.0000000E+00  0.0000000E+00  0.0000000E+00  0.0000000E+00  0.0000000E+00  0.0000000E+00  0.0000000E+00  0.0000000E+00  0.0000000E+00  0.0000000E+00  0.0000000E+00  0.0000000E+00  0.0000000E+00  0.0000000E+00  0.0000000E+00  0.0000000E+00  0.0000000E+00  0.0000000E+00  0.0000000E+00  0.0000000E+00  0.0000000E+00  0.0000000E+00  0.0000000E+00  0.0000000E+00  0.0000000E+00  0.0000000E+00  0.0000000E+00  0.0000000E+00  0.0000000E+00  0.0000000E+00
  0.2400000E+00  0.0000000E+00  0.0000000E+00  0.0000000E+00  0.0000000E+00  0.0000000E+00  0.0000000E+00  0.0000000E+00  0.0000000E+00  0.0000000E+00  0.0000000E+00  0.0000000E+00  0.0000000E+00  0.0000000E+00  0.0000000E+00  0.0000000E+00  0.0000000E+00  0.0000000E+00  0.0000000E+00  0.0000000E+00  0.0000000E+00  0.0000000E+00  0.0000000E+00  0.0000000E+00  0.0000000E+00  0.0000000E+00  0.0000000E+00  0.0000000E+00  0.0000000E+00  0.0000000E+00  0.0000000E+00  0.0000000E+00  0.0000000E+00  0.0000000E+00  0.0000000E+00  0.0000000E+00  0.0000000E+00  0.0000000E+00  0.0000000E+00  0.0000000E+00  0.0000000E+00  0.0000000E+00  0.0000000E+00  0.0000000E+00  0.0000000E+00  0.0000000E+00  0.0000000E+00  0.0000000E+00  0.0000000E+00  0.0000000E+00  0.0000000E+00  0.0000000E+00  0.0000000E+00  0.0000000E+00  0.0000000E+00  0.0000000E+00  0.0000000E+00  0.0000000E+00  0.0000000E+00  0.0000000E+00  0.0000000E+00  0.0000000E+00  0.0000000E+00  0.0000000E+00  0.0000000E+00  0.0000000E+00  0.0000000E+00  0.0000000E+00  0.0000000E+00  0.0000000E+00  0.0000000E+00  0.0000000E+00  0.0000000E+00  0.0000000E+00  0.0000000E+00  0.0000000E+00  0.0000000E+00  0.0000000E+00  0.0000000E+00  0.0000000E+00  0.0000000E+00  0.0000000E+00  0.0000000E+00  0.0000000E+00  0.0000000E+00  0.0000000E+00  0.0000000E+00  0.0000000E+00  0.0000000E+00  0.0000000E+00  0.0000000E+00
  0.2700000E+00  0.0000000E+00  0.0000000E+00  0.0000000E+00  0.0000000E+00  0.0000000E+00  0.0000000E+00  0.0000000E+00  0.0000000E+00  0.0000000E+00  0.0000000E+00  0.0000000E+00  0.0000000E+00  0.0000000E+00  0.0000000E+00  0.0000000E+00  0.0000000E+00  0.0000000E+00  0.0000000E+00  0.0000000E+00  0.0000000E+00  0.0000000E+00  0.0000000E+00  0.0000000E+00  0.0000000E+00  0.0000000E+00  0.0000000E+00  0.0000000E+00  0.0000000E+00  0.0000000E+00  0.0000000E+00  0.0000000E+00  0.0000000E+00  0.0000000E+00  0.0000000E+00  0.0000000E+00  0.0000000E+00  0.0000000E+00  0.0000000E+00  0.0000000E+00  0.0000000E+00  0.0000000E+00  0.0000000E+00  0.0000000E+00  0.0000000E+00  0.0000000E+00  0.0000000E+00  0.0000000E+00  0.0000000E+00  0.0000000E+00  0.0000000E+00  0.0000000E+00  0.0000000E+00  0.0000000E+00  0.0000000E+00  0.0000000E+00  0.0000000E+00  0.0000000E+00  0.0000000E+00  0.0000000E+00  0.0000000E+00  0.0000000E+00  0.0000000E+00  0.0000000E+00  0.0000000E+00  0.0000000E+00  0.0000000E+00  0.0000000E+00  0.0000000E+00  0.0000000E+00  0.0000000E+00  0.0000000E+00  0.0000000E+00  0.0000000E+00  0.0000000E+00  0.0000000E+00  0.0000000E+00  0.0000000E+00  0.0000000E+00  0.0000000E+00  0.0000000E+00  0.0000000E+00  0.0000000E+00  0.0000000E+00  0.0000000E+00  0.0000000E+00  0.0000000E+00  0.0000000E+00  0.0000000E+00  0.0000000E+00  0.0000000E+00
  0.3000000E+00  0.0000000E+00  0.0000000E+00  0.0000000E+00  0.0000000E+00  0.0000000E+00  0.0000000E+00  0.0000000E+00  0.0000000E+00  0.0000000E+00  0.0000000E+00  0.0000000E+00  0.0000000E+00  0.0000000E+00  0.0000000E+00  0.0000000E+00  0.0000000E+00  0.0000000E+00  0.0000000E+00  0.0000000E+00  0.0000000E+00  0.0000000E+00  0.0000000E+00  0.0000000E+00  0.0000000E+00  0.0000000E+00  0.0000000E+00  0.0000000E+00  0.0000000E+00  0.0000000E+00  0.0000000E+00  0.0000000E+00  0.0000000E+00  0.0000000E+00  0.0000000E+00  0.0000000E+00  0.0000000E+00  0.0000000E+00  0.0000000E+00  0.0000000E+00  0.0000000E+00  0.0000000E+00  0.0000000E+00  0.0000000E+00  0.0000000E+00  0.0000000E+00  0.0000000E+00  0.0000000E+00  0.0000000E+00  0.0000000E+00  0.0000000E+00  0.0000000E+00  0.0000000E+00  0.0000000E+00  0.0000000E+00  0.0000000E+00  0.0000000E+00  0.0000000E+00  0.0000000E+00  0.0000000E+00  0.0000000E+00  0.0000000E+00  0.0000000E+00  0.0000000E+00  0.0000000E+00  0.0000000E+00  0.0000000E+00  0.0000000E+00  0.0000000E+00  0.0000000E+00  0.0000000E+00  0.0000000E+00  0.0000000E+00  0.0000000E+00  0.0000000E+00  0.0000000E+00  0.0000000E+00  0.0000000E+00  0.0000000E+00  0.0000000E+00  0.0000000E+00  0.0000000E+00  0.0000000E+00  0.0000000E+00  0.0000000E+00  0.0000000E+00  0.0000000E+00  0.0000000E+00  0.0000000E+00  0.0000000E+00  0.0000000E+00
  0.3300000E+00  0.0000000E+00  0.0000000E+00  0.0000000E+00  0.0000000E+00  0.0000000E+00  0.0000000E+00  0.0000000E+00  0.0000000E+00  0.0000000E+00  0.0000000E+00  0.0000000E+00  0.0000000E+00  0.0000000E+00  0.0000000E+00  0.0000000E+00  0.0000000E+00  0.0000000E+00  0.0000000E+00  0.0000000E+00  0.0000000E+00  0.0000000E+00  0.0000000E+00  0.0000000E+00  0.0000000E+00  0.0000000E+00  0.0000000E+00  0.0000000E+00  0.0000000E+00  0.0000000E+00  0.0000000E+00  0.0000000E+00  0.0000000E+00  0.0000000E+00  0.0000000E+00  0.0000000E+00  0.0000000E+00  0.0000000E+00  0.0000000E+00  0.0000000E+00  0.0000000E+00  0.0000000E+00  0.0000000E+00  0.0000000E+00  0.0000000E+00  0.0000000E+00  0.0000000E+00  0.0000000E+00  0.0000000E+00  0.0000000E+00  0.0000000E+00  0.0000000E+00  0.0000000E+00  0.0000000E+00  0.0000000E+00  0.0000000E+00  0.0000000E+00  0.0000000E+00  0.0000000E+00  0.0000000E+00  0.0000000E+00  0.0000000E+00  0.0000000E+00  0.0000000E+00  0.0000000E+00  0.0000000E+00  0.0000000E+00  0.0000000E+00  0.0000000E+00  0.0000000E+00  0.0000000E+00  0.0000000E+00  0.0000000E+00  0.0000000E+00  0.0000000E+00  0.0000000E+00  0.0000000E+00  0.0000000E+00  0.0000000E+00  0.0000000E+00  0.0000000E+00  0.0000000E+00  0.0000000E+00  0.0000000E+00  0.0000000E+00  0.0000000E+00  0.0000000E+00  0.0000000E+00  0.0000000E+00  0.0000000E+00  0.0000000E+00
  0.3600000E+00  0.0000000E+00  0.0000000E+00  0.0000000E+00  0.0000000E+00  0.0000000E+00  0.0000000E+00  0.0000000E+00  0.0000000E+00  0.0000000E+00  0.0000000E+00  0.0000000E+00  0.0000000E+00  0.0000000E+00  0.0000000E+00  0.0000000E+00  0.0000000E+00  0.0000000E+00  0.0000000E+00  0.0000000E+00  0.0000000E+00  0.0000000E+00  0.0000000E+00  0.0000000E+00  0.0000000E+00  0.0000000E+00  0.0000000E+00  0.0000000E+00  0.0000000E+00  0.0000000E+00  0.0000000E+00  0.0000000E+00  0.0000000E+00  0.0000000E+00  0.0000000E+00  0.0000000E+00  0.0000000E+00  0.0000000E+00  0.0000000E+00  0.0000000E+00  0.0000000E+00  0.0000000E+00  0.0000000E+00  0.0000000E+00  0.0000000E+00  0.0000000E+00  0.0000000E+00  0.0000000E+00  0.0000000E+00  0.0000000E+00  0.0000000E+00  0.0000000E+00  0.0000000E+00  0.0000000E+00  0.0000000E+00  0.0000000E+00  0.0000000E+00  0.0000000E+00  0.0000000E+00  0.0000000E+00  0.0000000E+00  0.0000000E+00  0.0000000E+00  0.0000000E+00  0.0000000E+00  0.0000000E+00  0.0000000E+00  0.0000000E+00  0.0000000E+00  0.0000000E+00  0.0000000E+00  0.0000000E+00  0.0000000E+00  0.0000000E+00  0.0000000E+00  0.0000000E+00  0.0000000E+00  0.0000000E+00  0.0000000E+00  0.0000000E+00  0.0000000E+00  0.0000000E+00  0.0000000E+00  0.0000000E+00  0.0000000E+00  0.0000000E+00  0.0000000E+00  0.0000000E+00  0.0000000E+00  0.0000000E+00  0.0000000E+00
  0.3900000E+00  0.0000000E+00  0.0000000E+00  0.0000000E+00  0.0000000E+00  0.0000000E+00  0.0000000E+00  0.0000000E+00  0.0000000E+00  0.0000000E+00  0.0000000E+00  0.0000000E+00  0.0000000E+00  0.0000000E+00  0.0000000E+00  0.0000000E+00  0.0000000E+00  0.0000000E+00  0.0000000E+00  0.0000000E+00  0.0000000E+00  0.0000000E+00  0.0000000E+00  0.0000000E+00  0.0000000E+00  0.0000000E+00  0.0000000E+00  0.0000000E+00  0.0000000E+00  0.0000000E+00  0.0000000E+00  0.0000000E+00  0.0000000E+00  0.0000000E+00  0.0000000E+00  0.0000000E+00  0.0000000E+00  0.0000000E+00  0.0000000E+00  0.0000000E+00  0.0000000E+00  0.0000000E+00  0.0000000E+00  0.0000000E+00  0.0000000E+00  0.0000000E+00  0.0000000E+00  0.0000000E+00  0.0000000E+00  0.0000000E+00  0.0000000E+00  0.0000000E+00  0.0000000E+00  0.0000000E+00  0.0000000E+00  0.0000000E+00  0.0000000E+00  0.0000000E+00  0.0000000E+00  0.0000000E+00  0.0000000E+00  0.0000000E+00  0.0000000E+00  0.0000000E+00  0.0000000E+00  0.0000000E+00  0.0000000E+00  0.0000000E+00  0.0000000E+00  0.0000000E+00  0.0000000E+00  0.0000000E+00  0.0000000E+00  0.0000000E+00  0.0000000E+00  0.0000000E+00  0.0000000E+00  0.0000000E+00  0.0000000E+00  0.0000000E+00  0.0000000E+00  0.0000000E+00  0.0000000E+00  0.0000000E+00  0.0000000E+00  0.0000000E+00  0.0000000E+00  0.0000000E+00  0.0000000E+00  0.0000000E+00  0.0000000E+00
  0.4200000E+00  0.0000000E+00  0.0000000E+00  0.0000000E+00  0.0000000E+00  0.0000000E+00  0.0000000E+00  0.0000000E+00  0.0000000E+00  0.0000000E+00  0.0000000E+00  0.0000000E+00  0.0000000E+00  0.0000000E+00  0.0000000E+00  0.0000000E+00  0.0000000E+00  0.0000000E+00  0.0000000E+00  0.0000000E+00  0.0000000E+00  0.0000000E+00  0.0000000E+00  0.0000000E+00  0.0000000E+00  0.0000000E+00  0.0000000E+00  0.0000000E+00  0.0000000E+00  0.0000000E+00  0.0000000E+00  0.0000000E+00  0.0000000E+00  0.0000000E+00  0.0000000E+00  0.0000000E+00  0.0000000E+00  0.0000000E+00  0.0000000E+00  0.0000000E+00  0.0000000E+00  0.0000000E+00  0.0000000E+00  0.0000000E+00  0.0000000E+00  0.0000000E+00  0.0000000E+00  0.0000000E+00  0.0000000E+00  0.0000000E+00  0.0000000E+00  0.0000000E+00  0.0000000E+00  0.0000000E+00  0.0000000E+00  0.0000000E+00  0.0000000E+00  0.0000000E+00  0.0000000E+00  0.0000000E+00  0.0000000E+00  0.0000000E+00  0.0000000E+00  0.0000000E+00  0.0000000E+00  0.0000000E+00  0.0000000E+00  0.0000000E+00  0.0000000E+00  0.0000000E+00  0.0000000E+00  0.0000000E+00  0.0000000E+00  0.0000000E+00  0.0000000E+00  0.0000000E+00  0.0000000E+00  0.0000000E+00  0.0000000E+00  0.0000000E+00  0.0000000E+00  0.0000000E+00  0.0000000E+00  0.0000000E+00  0.0000000E+00  0.0000000E+00  0.0000000E+00  0.0000000E+00  0.0000000E+00  0.0000000E+00  0.0000000E+00
  0.4500000E+00  0.0000000E+00  0.0000000E+00  0.0000000E+00  0.0000000E+00  0.0000000E+00  0.0000000E+00  0.0000000E+00  0.0000000E+00  0.0000000E+00  0.0000000E+00  0.0000000E+00  0.0000000E+00  0.0000000E+00  0.0000000E+00  0.0000000E+00  0.0000000E+00  0.0000000E+00  0.0000000E+00  0.0000000E+00  0.0000000E+00  0.0000000E+00  0.0000000E+00  0.0000000E+00  0.0000000E+00  0.0000000E+00  0.0000000E+00  0.0000000E+00  0.0000000E+00  0.0000000E+00  0.0000000E+00  0.0000000E+00  0.0000000E+00  0.0000000E+00  0.0000000E+00  0.0000000E+00  0.0000000E+00  0.0000000E+00  0.0000000E+00  0.0000000E+00  0.0000000E+00  0.0000000E+00  0.0000000E+00  0.0000000E+00  0.0000000E+00  0.0000000E+00  0.0000000E+00  0.0000000E+00  0.0000000E+00  0.0000000E+00  0.0000000E+00  0.0000000E+00  0.0000000E+00  0.0000000E+00  0.0000000E+00  0.0000000E+00  0.0000000E+00  0.0000000E+00  0.0000000E+00  0.0000000E+00  0.0000000E+00  0.0000000E+00  0.0000000E+00  0.0000000E+00  0.0000000E+00  0.0000000E+00  0.0000000E+00  0.0000000E+00  0.0000000E+00  0.0000000E+00  0.0000000E+00  0.0000000E+00  0.0000000E+00  0.0000000E+00  0.0000000E+00  0.0000000E+00  0.0000000E+00  0.0000000E+00  0.0000000E+00  0.0000000E+00  0.0000000E+00  0.0000000E+00  0.0000000E+00  0.0000000E+00  0.0000000E+00  0.0000000E+00  0.0000000E+00  0.0000000E+00  0.0000000E+00  0.0000000E+00  0.0000000E+00
  0.4800000E+00  0.0000000E+00  0.0000000E+00  0.0000000E+00  0.0000000E+00  0.0000000E+00  0.0000000E+00  0.0000000E+00  0.0000000E+00  0.0000000E+00  0.0000000E+00  0.0000000E+00  0.0000000E+00  0.0000000E+00  0.0000000E+00  0.0000000E+00  0.0000000E+00  0.0000000E+00  0.0000000E+00  0.0000000E+00  0.0000000E+00  0.0000000E+00  0.0000000E+00  0.0000000E+00  0.0000000E+00  0.0000000E+00  0.0000000E+00  0.0000000E+00  0.0000000E+00  0.0000000E+00  0.0000000E+00  0.0000000E+00  0.0000000E+00  0.0000000E+00  0.0000000E+00  0.0000000E+00  0.0000000E+00  0.0000000E+00  0.0000000E+00  0.0000000E+00  0.0000000E+00  0.0000000E+00  0.0000000E+00  0.0000000E+00  0.0000000E+00  0.0000000E+00  0.0000000E+00  0.0000000E+00  0.0000000E+00  0.0000000E+00  0.0000000E+00  0.0000000E+00  0.0000000E+00  0.0000000E+00  0.0000000E+00  0.0000000E+00  0.0000000E+00  0.0000000E+00  0.0000000E+00  0.0000000E+00  0.0000000E+00  0.0000000E+00  0.0000000E+00  0.0000000E+00  0.0000000E+00  0.0000000E+00  0.0000000E+00  0.0000000E+00  0.0000000E+00  0.0000000E+00  0.0000000E+00  0.0000000E+00  0.0000000E+00  0.0000000E+00  0.0000000E+00  0.0000000E+00  0.0000000E+00  0.0000000E+00  0.0000000E+00  0.0000000E+00  0.0000000E+00  0.0000000E+00  0.0000000E+00  0.0000000E+00  0.0000000E+00  0.0000000E+00  0.0000000E+00  0.0000000E+00  0.0000000E+00  0.0000000E+00  0.0000000E+00
  0.5100000E+00  0.0000000E+00  0.0000000E+00  0.0000000E+00  0.0000000E+00  0.0000000E+00  0.0000000E+00  0.0000000E+00  0.0000000E+00  0.0000000E+00  0.0000000E+00  0.0000000E+00  0.0000000E+00  0.0000000E+00  0.0000000E+00  0.0000000E+00  0.0000000E+00  0.1110605E-05  0.1475774E-04  0.0000000E+00  0.0000000E+00  0.0000000E+00  0.0000000E+00  0.0000000E+00  0.0000000E+00  0.0000000E+00  0.0000000E+00  0.0000000E+00  0.0000000E+00  0.0000000E+00  0.0000000E+00  0.0000000E+00  0.0000000E+00  0.0000000E+00  0.0000000E+00  0.0000000E+00  0.0000000E+00  0.0000000E+00  0.0000000E+00  0.0000000E+00  0.0000000E+00  0.0000000E+00  0.0000000E+00  0.0000000E+00  0.0000000E+00  0.0000000E+00  0.0000000E+00  0.0000000E+00  0.0000000E+00  0.0000000E+00  0.0000000E+00  0.0000000E+00  0.0000000E+00  0.0000000E+00  0.0000000E+00  0.0000000E+00  0.0000000E+00  0.0000000E+00  0.0000000E+00  0.0000000E+00  0.0000000E+00  0.0000000E+00  0.0000000E+00  0.0000000E+00  0.0000000E+00  0.0000000E+00  0.0000000E+00  0.0000000E+00  0.0000000E+00  0.0000000E+00  0.0000000E+00  0.0000000E+00  0.0000000E+00  0.0000000E+00  0.0000000E+00  0.0000000E+00  0.0000000E+00  0.0000000E+00  0.0000000E+00  0.0000000E+00  0.0000000E+00  0.0000000E+00  0.0000000E+00  0.0000000E+00  0.0000000E+00  0.0000000E+00  0.0000000E+00  0.0000000E+00  0.0000000E+00  0.0000000E+00  0.0000000E+00
  0.5400000E+00  0.0000000E+00  0.0000000E+00  0.0000000E+00  0.0000000E+00  0.0000000E+00  0.0000000E+00  0.0000000E+00  0.0000000E+00  0.0000000E+00  0.0000000E+00  0.0000000E+00  0.0000000E+00  0.0000000E+00  0.0000000E+00  0.0000000E+00  0.0000000E+00  0.1110605E-05  0.1475774E-04  0.0000000E+00  0.0000000E+00  0.0000000E+00  0.0000000E+00  0.0000000E+00  0.0000000E+00  0.0000000E+00  0.0000000E+00  0.0000000E+00  0.0000000E+00  0.0000000E+00  0.0000000E+00  0.0000000E+00  0.0000000E+00  0.0000000E+00  0.0000000E+00  0.0000000E+00  0.0000000E+00  0.0000000E+00  0.0000000E+00  0.0000000E+00  0.0000000E+00  0.0000000E+00  0.0000000E+00  0.0000000E+00  0.0000000E+00  0.0000000E+00  0.0000000E+00  0.0000000E+00  0.0000000E+00  0.0000000E+00  0.0000000E+00  0.0000000E+00  0.0000000E+00  0.0000000E+00  0.0000000E+00  0.0000000E+00  0.0000000E+00  0.0000000E+00  0.0000000E+00  0.0000000E+00  0.0000000E+00  0.0000000E+00  0.0000000E+00  0.0000000E+00  0.0000000E+00  0.0000000E+00  0.0000000E+00  0.0000000E+00  0.0000000E+00  0.0000000E+00  0.0000000E+00  0.0000000E+00  0.0000000E+00  0.0000000E+00  0.0000000E+00  0.0000000E+00  0.0000000E+00  0.0000000E+00  0.0000000E+00  0.0000000E+00  0.0000000E+00  0.0000000E+00  0.0000000E+00  0.0000000E+00  0.0000000E+00  0.0000000E+00  0.0000000E+00  0.0000000E+00  0.0000000E+00  0.0000000E+00  0.0000000E+00
  0.5699999E+00  0.0000000E+00  0.0000000E+00  0.0000000E+00  0.0000000E+00  0.0000000E+00  0.0000000E+00  0.0000000E+00  0.0000000E+00  0.0000000E+00  0.0000000E+00  0.0000000E+00  0.0000000E+00  0.0000000E+00  0.0000000E+00  0.0000000E+00  0.0000000E+00  0.1388441E-05  0.1844963E-04  0.0000000E+00  0.0000000E+00  0.0000000E+00  0.0000000E+00  0.0000000E+00  0.0000000E+00  0.0000000E+00  0.0000000E+00  0.0000000E+00  0.0000000E+00  0.0000000E+00  0.0000000E+00  0.0000000E+00  0.0000000E+00  0.0000000E+00  0.0000000E+00  0.0000000E+00  0.0000000E+00  0.0000000E+00  0.0000000E+00  0.0000000E+00  0.0000000E+00  0.0000000E+00  0.0000000E+00  0.0000000E+00  0.0000000E+00  0.0000000E+00  0.0000000E+00  0.0000000E+00  0.0000000E+00  0.0000000E+00  0.0000000E+00  0.0000000E+00  0.0000000E+00  0.0000000E+00  0.0000000E+00  0.0000000E+00  0.0000000E+00  0.0000000E+00  0.0000000E+00  0.0000000E+00  0.0000000E+00  0.0000000E+00  0.0000000E+00  0.0000000E+00  0.0000000E+00  0.0000000E+00  0.0000000E+00  0.0000000E+00  0.0000000E+00  0.0000000E+00  0.0000000E+00  0.0000000E+00  0.0000000E+00  0.0000000E+00  0.0000000E+00  0.0000000E+00  0.0000000E+00  0.0000000E+00  0.0000000E+00  0.0000000E+00  0.0000000E+00  0.0000000E+00  0.0000000E+00  0.0000000E+00  0.0000000E+00  0.0000000E+00  0.0000000E+00  0.0000000E+00  0.0000000E+00  0.0000000E+00  0.0000000E+00
  0.5999999E+00  0.0000000E+00  0.0000000E+00  0.0000000E+00  0.0000000E+00  0.0000000E+00  0.0000000E+00  0.0000000E+00  0.0000000E+00  0.0000000E+00  0.0000000E+00  0.0000000E+00  0.0000000E+00  0.0000000E+00  0.0000000E+00  0.0000000E+00  0.0000000E+00  0.2223945E-05  0.2955182E-04  0.0000000E+00  0.0000000E+00  0.0000000E+00  0.0000000E+00  0.0000000E+00  0.0000000E+00  0.0000000E+00  0.0000000E+00  0.0000000E+00  0.0000000E+00  0.0000000E+00  0.0000000E+00  0.0000000E+00  0.0000000E+00  0.0000000E+00  0.0000000E+00  0.0000000E+00  0.0000000E+00  0.0000000E+00  0.0000000E+00  0.0000000E+00  0.0000000E+00  0.0000000E+00  0.0000000E+00  0.0000000E+00  0.0000000E+00  0.0000000E+00  0.0000000E+00  0.0000000E+00  0.0000000E+00  0.0000000E+00  0.0000000E+00  0.0000000E+00  0.0000000E+00  0.0000000E+00  0.0000000E+00  0.0000000E+00  0.0000000E+00  0.0000000E+00  0.0000000E+00  0.0000000E+00  0.0000000E+00  0.0000000E+00  0.0000000E+00  0.0000000E+00  0.0000000E+00  0.0000000E+00  0.0000000E+00  0.0000000E+00  0.0000000E+00  0.0000000E+00  0.0000000E+00  0.0000000E+00  0.0000000E+00  0.0000000E+00  0.0000000E+00  0.0000000E+00  0.0000000E+00  0.0000000E+00  0.0000000E+00  0.0000000E+00  0.0000000E+00  0.0000000E+00  0.0000000E+00  0.0000000E+00  0.0000000E+00  0.0000000E+00  0.0000000E+00  0.0000000E+00  0.0000000E+00  0.0000000E+00  0.0000000E+00
  0.6299999E+00  0.0000000E+00  0.0000000E+00  0.0000000E+00  0.0000000E+00  0.0000000E+00  0.0000000E+00  0.0000000E+00  0.0000000E+00  0.0000000E+00  0.0000000E+00  0.0000000E+00  0.0000000E+00  0.0000000E+00  0.0000000E+00  0.0000000E+00  0.0000000E+00  0.3335010E-05  0.4431568E-04  0.0000000E+00  0.0000000E+00  0.0000000E+00  0.0000000E+00  0.0000000E+00  0.0000000E+00  0.0000000E+00  0.0000000E+00  0.0000000E+00  0.0000000E+00  0.0000000E+00  0.0000000E+00  0.0000000E+00  0.0000000E+00  0.0000000E+00  0.0000000E+00  0.0000000E+00  0.0000000E+00  0.0000000E+00  0.0000000E+00  0.0000000E+00  0.0000000E+00  0.0000000E+00  0.0000000E+00  0.0000000E+00  0.0000000E+00  0.0000000E+00  0.0000000E+00  0.0000000E+00  0.0000000E+00  0.0000000E+00  0.0000000E+00  0.0000000E+00  0.0000000E+00  0.0000000E+00  0.0000000E+00  0.0000000E+00  0.0000000E+00  0.0000000E+00  0.0000000E+00  0.0000000E+00  0.0000000E+00  0.0000000E+00  0.0000000E+00  0.0000000E+00  0.0000000E+00  0.0000000E+00  0.0000000E+00  0.0000000E+00  0.0000000E+00  0.0000000E+00  0.0000000E+00  0.0000000E+00  0.0000000E+00  0.0000000E+00  0.0000000E+00  0.0000000E+00  0.0000000E+00  0.0000000E+00  0.0000000E+00  0.0000000E+00  0.0000000E+00  0.0000000E+00  0.0000000E+00  0.0000000E+00  0.0000000E+00  0.0000000E+00  0.0000000E+00  0.0000000E+00  0.0000000E+00  0.0000000E+00  0.0000000E+00
  0.6599998E+00  0.0000000E+00  0.0000000E+00  0.0000000E+00  0.0000000E+00  0.0000000E+00  0.0000000E+00  0.0000000E+00  0.0000000E+00  0.0000000E+00  0.0000000E+00  0.0000000E+00  0.0000000E+00  0.0000000E+00  0.0000000E+00  0.0000000E+00  0.0000000E+00  0.3615224E-05  0.4803916E-04  0.0000000E+00  0.0000000E+00  0.0000000E+00  0.0000000E+00  0.0000000E+00  0.0000000E+00  0.0000000E+00  0.0000000E+00  0.0000000E+00  0.0000000E+00  0.0000000E+00  0.0000000E+00  0.0000000E+00  0.0000000E+00  0.0000000E+00  0.0000000E+00  0.0000000E+00  0.0000000E+00  0.0000000E+00  0.0000000E+00  0.0000000E+00  0.0000000E+00  0.0000000E+00  0.0000000E+00  0.0000000E+00  0.0000000E+00  0.0000000E+00  0.0000000E+00  0.0000000E+00  0.0000000E+00  0.0000000E+00  0.0000000E+00  0.0000000E+00  0.0000000E+00  0.0000000E+00  0.0000000E+00  0.0000000E+00  0.0000000E+00  0.0000000E+00  0.0000000E+00  0.0000000E+00  0.0000000E+00  0.0000000E+00  0.0000000E+00  0.0000000E+00  0.0000000E+00  0.0000000E+00  0.0000000E+00  0.0000000E+00  0.0000000E+00  0.0000000E+00  0.0000000E+00  0.0000000E+00  0.0000000E+00  0.0000000E+00  0.0000000E+00  0.0000000E+00  0.0000000E+00  0.0000000E+00  0.0000000E+00  0.0000000E+00  0.0000000E+00  0.0000000E+00  0.0000000E+00  0.0000000E+00  0.0000000E+00  0.0000000E+00  0.0000000E+00  0.0000000E+00  0.0000000E+00  0.0000000E+00  0.0000000E+00
  0.6899998E+00  0.0000000E+00  0.0000000E+00  0.0000000E+00  0.0000000E+00  0.0000000E+00  0.0000000E+00  0.0000000E+00  0.0000000E+00  0.0000000E+00  0.0000000E+00  0.0000000E+00  0.0000000E+00  0.0000000E+00  0.0000000E+00  0.0000000E+00  0.0000000E+00  0.3891867E-05  0.5171520E-04  0.0000000E+00  0.0000000E+00  0.0000000E+00  0.0000000E+00  0.0000000E+00  0.0000000E+00  0.0000000E+00  0.0000000E+00  0.0000000E+00  0.0000000E+00  0.0000000E+00  0.0000000E+00  0.0000000E+00  0.0000000E+00  0.0000000E+00  0.0000000E+00  0.0000000E+00  0.0000000E+00  0.0000000E+00  0.0000000E+00  0.0000000E+00  0.0000000E+00  0.0000000E+00  0.0000000E+00  0.0000000E+00  0.0000000E+00  0.0000000E+00  0.0000000E+00  0.0000000E+00  0.0000000E+00  0.0000000E+00  0.0000000E+00  0.0000000E+00  0.0000000E+00  0.0000000E+00  0.0000000E+00  0.0000000E+00  0.0000000E+00  0.0000000E+00  0.0000000E+00  0.0000000E+00  0.0000000E+00  0.0000000E+00  0.0000000E+00  0.0000000E+00  0.0000000E+00  0.0000000E+00  0.0000000E+00  0.0000000E+00  0.0000000E+00  0.0000000E+00  0.0000000E+00  0.0000000E+00  0.0000000E+00  0.0000000E+00  0.0000000E+00  0.0000000E+00  0.0000000E+00  0.0000000E+00  0.0000000E+00  0.0000000E+00  0.0000000E+00  0.0000000E+00  0.0000000E+00  0.0000000E+00  0.0000000E+00  0.0000000E+00  0.0000000E+00  0.0000000E+00  0.0000000E+00  0.0000000E+00  0.0000000E+00
  0.7199998E+00  0.0000000E+00  0.0000000E+00  0.0000000E+00  0.0000000E+00  0.0000000E+00  0.0000000E+00  0.0000000E+00  0.0000000E+00  0.0000000E+00  0.0000000E+00  0.0000000E+00  0.0000000E+00  0.0000000E+00  0.0000000E+00  0.0000000E+00  0.0000000E+00  0.4170409E-05  0.5541647E-04  0.0000000E+00  0.0000000E+00  0.0000000E+00  0.0000000E+00  0.0000000E+00  0.0000000E+00  0.0000000E+00  0.0000000E+00  0.0000000E+00  0.0000000E+00  0.0000000E+00  0.0000000E+00  0.0000000E+00  0.0000000E+00  0.0000000E+00  0.0000000E+00  0.0000000E+00  0.0000000E+00  0.0000000E+00  0.0000000E+00  0.0000000E+00  0.0000000E+00  0.0000000E+00  0.0000000E+00  0.0000000E+00  0.0000000E+00  0.0000000E+00  0.0000000E+00  0.0000000E+00  0.0000000E+00  0.0000000E+00  0.0000000E+00  0.0000000E+00  0.0000000E+00  0.0000000E+00  0.0000000E+00  0.0000000E+00  0.0000000E+00  0.0000000E+00  0.0000000E+00  0.0000000E+00  0.0000000E+00  0.0000000E+00  0.0000000E+00  0.0000000E+00  0.0000000E+00  0.0000000E+00  0.0000000E+00  0.0000000E+00  0.0000000E+00  0.0000000E+00  0.0000000E+00  0.0000000E+00  0.0000000E+00  0.0000000E+00  0.0000000E+00  0.0000000E+00  0.0000000E+00  0.0000000E+00  0.0000000E+00  0.0000000E+00  0.0000000E+00  0.0000000E+00  0.0000000E+00  0.0000000E+00  0.0000000E+00  0.0000000E+00  0.0000000E+00  0.0000000E+00  0.0000000E+00  0.0000000E+00  0.0000000E+00
  0.7499998E+00  0.0000000E+00  0.0000000E+00  0.0000000E+00  0.0000000E+00  0.0000000E+00  0.0000000E+00  0.0000000E+00  0.0000000E+00  0.0000000E+00  0.0000000E+00  0.0000000E+00  0.0000000E+00  0.0000000E+00  0.0000000E+00  0.0000000E+00  0.0000000E+00  0.5284719E-05  0.7022345E-04  0.0000000E+00  0.0000000E+00  0.0000000E+00  0.0000000E+00  0.0000000E+00  0.0000000E+00  0.0000000E+00  0.0000000E+00  0.0000000E+00  0.0000000E+00  0.0000000E+00  0.0000000E+00  0.0000000E+00  0.0000000E+00  0.0000000E+00  0.0000000E+00  0.0000000E+00  0.0000000E+00  0.0000000E+00  0.0000000E+00  0.0000000E+00  0.0000000E+00  0.0000000E+00  0.0000000E+00  0.0000000E+00  0.0000000E+00  0.0000000E+00  0.0000000E+00  0.0000000E+00  0.0000000E+00  0.0000000E+00  0.0000000E+00  0.0000000E+00  0.0000000E+00  0.0000000E+00  0.0000000E+00  0.0000000E+00  0.0000000E+00  0.0000000E+00  0.0000000E+00  0.0000000E+00  0.0000000E+00  0.0000000E+00  0.0000000E+00  0.0000000E+00  0.0000000E+00  0.0000000E+00  0.0000000E+00  0.0000000E+00  0.0000000E+00  0.0000000E+00  0.0000000E+00  0.0000000E+00  0.0000000E+00  0.0000000E+00  0.0000000E+00  0.0000000E+00  0.0000000E+00  0.0000000E+00  0.0000000E+00  0.0000000E+00  0.0000000E+00  0.0000000E+00  0.0000000E+00  0.0000000E+00  0.0000000E+00  0.0000000E+00  0.0000000E+00  0.0000000E+00  0.0000000E+00  0.0000000E+00  0.0000000E+00
  0.7799997E+00  0.0000000E+00  0.0000000E+00  0.0000000E+00  0.0000000E+00  0.0000000E+00  0.0000000E+00  0.0000000E+00  0.0000000E+00  0.0000000E+00  0.0000000E+00  0.0000000E+00  0.0000000E+00  0.0000000E+00  0.0000000E+00  0.0000000E+00  0.0000000E+00  0.7790173E-05  0.1035160E-03  0.0000000E+00  0.0000000E+00  0.0000000E+00  0.0000000E+00  0.0000000E+00  0.0000000E+00  0.0000000E+00  0.0000000E+00  0.0000000E+00  0.0000000E+00  0.0000000E+00  0.0000000E+00  0.0000000E+00  0.0000000E+00  0.0000000E+00  0.0000000E+00  0.0000000E+00  0.0000000E+00  0.0000000E+00  0.0000000E+00  0.0000000E+00  0.0000000E+00  0.0000000E+00  0.0000000E+00  0.0000000E+00  0.0000000E+00  0.0000000E+00  0.0000000E+00  0.0000000E+00  0.0000000E+00  0.0000000E+00  0.0000000E+00  0.0000000E+00  0.0000000E+00  0.0000000E+00  0.0000000E+00  0.0000000E+00  0.0000000E+00  0.0000000E+00  0.0000000E+00  0.0000000E+00  0.0000000E+00  0.0000000E+00  0.0000000E+00  0.0000000E+00  0.0000000E+00  0.0000000E+00  0.0000000E+00  0.0000000E+00  0.0000000E+00  0.0000000E+00  0.0000000E+00  0.0000000E+00  0.0000000E+00  0.0000000E+00  0.0000000E+00  0.0000000E+00  0.0000000E+00  0.0000000E+00  0.0000000E+00  0.0000000E+00  0.0000000E+00  0.0000000E+00  0.0000000E+00  0.0000000E+00  0.0000000E+00  0.0000000E+00  0.0000000E+00  0.0000000E+00  0.0000000E+00  0.0000000E+00  0.0000000E+00
  0.8099997E+00  0.0000000E+00  0.0000000E+00  0.0000000E+00  0.0000000E+00  0.0000000E+00  0.0000000E+00  0.0000000E+00  0.0000000E+00  0.0000000E+00  0.0000000E+00  0.0000000E+00  0.0000000E+00  0.0000000E+00  0.0000000E+00  0.0000000E+00  0.0000000E+00  0.9734709E-05  0.1293550E-03  0.0000000E+00  0.0000000E+00  0.0000000E+00  0.0000000E+00  0.0000000E+00  0.0000000E+00  0.0000000E+00  0.0000000E+00  0.0000000E+00  0.0000000E+00  0.0000000E+00  0.0000000E+00  0.0000000E+00  0.0000000E+00  0.0000000E+00  0.0000000E+00  0.0000000E+00  0.0000000E+00  0.0000000E+00  0.0000000E+00  0.0000000E+00  0.0000000E+00  0.0000000E+00  0.0000000E+00  0.0000000E+00  0.0000000E+00  0.0000000E+00  0.0000000E+00  0.0000000E+00  0.0000000E+00  0.0000000E+00  0.0000000E+00  0.0000000E+00  0.0000000E+00  0.0000000E+00  0.0000000E+00  0.0000000E+00  0.0000000E+00  0.0000000E+00  0.0000000E+00  0.0000000E+00  0.0000000E+00  0.0000000E+00  0.0000000E+00  0.0000000E+00  0.0000000E+00  0.0000000E+00  0.0000000E+00  0.0000000E+00  0.0000000E+00  0.0000000E+00  0.0000000E+00  0.0000000E+00  0.0000000E+00  0.0000000E+00  0.0000000E+00  0.0000000E+00  0.0000000E+00  0.0000000E+00  0.0000000E+00  0.0000000E+00  0.0000000E+00  0.0000000E+00  0.0000000E+00  0.0000000E+00  0.0000000E+00  0.0000000E+00  0.0000000E+00  0.0000000E+00  0.0000000E+00  0.0000000E+00  0.0000000E+00
  0.8399997E+00  0.0000000E+00  0.0000000E+00  0.0000000E+00  0.0000000E+00  0.0000000E+00  0.0000000E+00  0.0000000E+00  0.0000000E+00  0.0000000E+00  0.0000000E+00  0.0000000E+00  0.0000000E+00  0.0000000E+00  0.0000000E+00  0.0000000E+00  0.0000000E+00  0.9734709E-05  0.1293550E-03  0.0000000E+00  0.0000000E+00  0.0000000E+00  0.0000000E+00  0.0000000E+00  0.0000000E+00  0.0000000E+00  0.0000000E+00  0.0000000E+00  0.0000000E+00  0.0000000E+00  0.0000000E+00  0.0000000E+00  0.0000000E+00  0.0000000E+00  0.0000000E+00  0.0000000E+00  0.0000000E+00  0.0000000E+00  0.0000000E+00  0.0000000E+00  0.0000000E+00  0.0000000E+00  0.0000000E+00  0.0000000E+00  0.0000000E+00  0.0000000E+00  0.0000000E+00  0.0000000E+00  0.0000000E+00  0.0000000E+00  0.0000000E+00  0.0000000E+00  0.0000000E+00  0.0000000E+00  0.0000000E+00  0.0000000E+00  0.0000000E+00  0.0000000E+00  0.0000000E+00  0.0000000E+00  0.0000000E+00  0.0000000E+00  0.0000000E+00  0.0000000E+00  0.0000000E+00  0.0000000E+00  0.0000000E+00  0.0000000E+00  0.0000000E+00  0.0000000E+00  0.0000000E+00  0.0000000E+00  0.0000000E+00  0.0000000E+00  0.0000000E+00  0.0000000E+00  0.0000000E+00  0.0000000E+00  0.0000000E+00  0.0000000E+00  0.0000000E+00  0.0000000E+00  0.0000000E+00  0.0000000E+00  0.0000000E+00  0.0000000E+00  0.0000000E+00  0.0000000E+00  0.0000000E+00  0.0000000E+00  0.0000000E+00
  0.8699996E+00  0.0000000E+00  0.0000000E+00  0.0000000E+00  0.0000000E+00  0.0000000E+00  0.0000000E+00  0.0000000E+00  0.0000000E+00  0.0000000E+00  0.0000000E+00  0.0000000E+00  0.0000000E+00  0.0000000E+00  0.0000000E+00  0.0000000E+00  0.0000000E+00  0.1056703E-04  0.1404148E-03  0.0000000E+00  0.0000000E+00  0.0000000E+00  0.0000000E+00  0.0000000E+00  0.0000000E+00  0.0000000E+00  0.0000000E+00  0.0000000E+00  0.0000000E+00  0.0000000E+00  0.0000000E+00  0.0000000E+00  0.0000000E+00  0.0000000E+00  0.0000000E+00  0.0000000E+00  0.0000000E+00  0.0000000E+00  0.0000000E+00  0.0000000E+00  0.0000000E+00  0.0000000E+00  0.0000000E+00  0.0000000E+00  0.0000000E+00  0.0000000E+00  0.0000000E+00  0.0000000E+00  0.0000000E+00  0.0000000E+00  0.0000000E+00  0.0000000E+00  0.0000000E+00  0.0000000E+00  0.0000000E+00  0.0000000E+00  0.0000000E+00  0.0000000E+00  0.0000000E+00  0.0000000E+00  0.0000000E+00  0.0000000E+00  0.0000000E+00  0.0000000E+00  0.0000000E+00  0.0000000E+00  0.0000000E+00  0.0000000E+00  0.0000000E+00  0.0000000E+00  0.0000000E+00  0.0000000E+00  0.0000000E+00  0.0000000E+00  0.0000000E+00  0.0000000E+00  0.0000000E+00  0.0000000E+00  0.0000000E+00  0.0000000E+00  0.0000000E+00  0.0000000E+00  0.0000000E+00  0.0000000E+00  0.0000000E+00  0.0000000E+00  0.0000000E+00  0.0000000E+00  0.0000000E+00  0.0000000E+00  0.0000000E+00
  0.8999996E+00  0.0000000E+00  0.0000000E+00  0.0000000E+00  0.0000000E+00  0.0000000E+00  0.0000000E+00  0.0000000E+00  0.0000000E+00  0.0000000E+00  0.0000000E+00  0.0000000E+00  0.0000000E+00  0.0000000E+00  0.0000000E+00  0.0000000E+00  0.0000000E+00  0.1363448E-04  0.1811752E-03  0.0000000E+00  0.0000000E+00  0.0000000E+00  0.0000000E+00  0.0000000E+00  0.0000000E+00  0.0000000E+00  0.0000000E+00  0.0000000E+00  0.0000000E+00  0.0000000E+00  0.0000000E+00  0.0000000E+00  0.0000000E+00  0.0000000E+00  0.0000000E+00  0.0000000E+00  0.0000000E+00  0.0000000E+00  0.0000000E+00  0.0000000E+00  0.0000000E+00  0.0000000E+00  0.0000000E+00  0.0000000E+00  0.0000000E+00  0.0000000E+00  0.0000000E+00  0.0000000E+00  0.0000000E+00  0.0000000E+00  0.0000000E+00  0.0000000E+00  0.0000000E+00  0.0000000E+00  0.0000000E+00  0.0000000E+00  0.0000000E+00  0.0000000E+00  0.0000000E+00  0.0000000E+00  0.0000000E+00  0.0000000E+00  0.0000000E+00  0.0000000E+00  0.0000000E+00  0.0000000E+00  0.0000000E+00  0.0000000E+00  0.0000000E+00  0.0000000E+00  0.0000000E+00  0.0000000E+00  0.0000000E+00  0.0000000E+00  0.0000000E+00  0.0000000E+00  0.0000000E+00  0.0000000E+00  0.0000000E+00  0.0000000E+00  0.0000000E+00  0.0000000E+00  0.0000000E+00  0.0000000E+00  0.0000000E+00  0.0000000E+00  0.0000000E+00  0.0000000E+00  0.0000000E+00  0.0000000E+00  0.0000000E+00
  0.9299996E+00  0.0000000E+00  0.0000000E+00  0.0000000E+00  0.0000000E+00  0.0000000E+00  0.0000000E+00  0.0000000E+00  0.0000000E+00  0.0000000E+00  0.0000000E+00  0.0000000E+00  0.0000000E+00  0.0000000E+00  0.0000000E+00  0.0000000E+00  0.0000000E+00  0.1670237E-04  0.2219414E-03  0.0000000E+00  0.0000000E+00  0.0000000E+00  0.0000000E+00  0.0000000E+00  0.0000000E+00  0.0000000E+00  0.0000000E+00  0.0000000E+00  0.0000000E+00  0.0000000E+00  0.0000000E+00  0.0000000E+00  0.0000000E+00  0.0000000E+00  0.0000000E+00  0.0000000E+00  0.0000000E+00  0.0000000E+00  0.0000000E+00  0.0000000E+00  0.0000000E+00  0.0000000E+00  0.0000000E+00  0.0000000E+00  0.0000000E+00  0.0000000E+00  0.0000000E+00  0.0000000E+00  0.0000000E+00  0.0000000E+00  0.0000000E+00  0.0000000E+00  0.0000000E+00  0.0000000E+00  0.0000000E+00  0.0000000E+00  0.0000000E+00  0.0000000E+00  0.0000000E+00  0.0000000E+00  0.0000000E+00  0.0000000E+00  0.0000000E+00  0.0000000E+00  0.0000000E+00  0.0000000E+00  0.0000000E+00  0.0000000E+00  0.0000000E+00  0.0000000E+00  0.0000000E+00  0.0000000E+00  0.0000000E+00  0.0000000E+00  0.0000000E+00  0.0000000E+00  0.0000000E+00  0.0000000E+00  0.0000000E+00  0.0000000E+00  0.0000000E+00  0.0000000E+00  0.0000000E+00  0.0000000E+00  0.0000000E+00  0.0000000E+00  0.0000000E+00  0.0000000E+00  0.0000000E+00  0.0000000E+00  0.0000000E+00
  0.9599996E+00  0.0000000E+00  0.0000000E+00  0.0000000E+00  0.0000000E+00  0.0000000E+00  0.0000000E+00  0.0000000E+00  0.0000000E+00  0.0000000E+00  0.0000000E+00  0.0000000E+00  0.0000000E+00  0.0000000E+00  0.0000000E+00  0.0000000E+00  0.0000000E+00  0.2172885E-04  0.2887334E-03  0.0000000E+00  0.0000000E+00  0.0000000E+00  0.0000000E+00  0.0000000E+00  0.0000000E+00  0.0000000E+00  0.0000000E+00  0.0000000E+00  0.0000000E+00  0.0000000E+00  0.0000000E+00  0.0000000E+00  0.0000000E+00  0.0000000E+00  0.0000000E+00  0.0000000E+00  0.0000000E+00  0.0000000E+00  0.0000000E+00  0.0000000E+00  0.0000000E+00  0.0000000E+00  0.0000000E+00  0.0000000E+00  0.0000000E+00  0.0000000E+00  0.0000000E+00  0.0000000E+00  0.0000000E+00  0.0000000E+00  0.0000000E+00  0.0000000E+00  0.0000000E+00  0.0000000E+00  0.0000000E+00  0.0000000E+00  0.0000000E+00  0.0000000E+00  0.0000000E+00  0.0000000E+00  0.0000000E+00  0.0000000E+00  0.0000000E+00  0.0000000E+00  0.0000000E+00  0.0000000E+00  0.0000000E+00  0.0000000E+00  0.0000000E+00  0.0000000E+00  0.0000000E+00  0.0000000E+00  0.0000000E+00  0.0000000E+00  0.0000000E+00  0.0000000E+00  0.0000000E+00  0.0000000E+00  0.0000000E+00  0.0000000E+00  0.0000000E+00  0.0000000E+00  0.0000000E+00  0.0000000E+00  0.0000000E+00  0.0000000E+00  0.0000000E+00  0.0000000E+00  0.0000000E+00  0.0000000E+00  0.0000000E+00
  0.9899995E+00  0.0000000E+00  0.0000000E+00  0.0000000E+00  0.0000000E+00  0.0000000E+00  0.0000000E+00  0.0000000E+00  0.0000000E+00  0.0000000E+00  0.0000000E+00  0.0000000E+00  0.0000000E+00  0.0000000E+00  0.0000000E+00  0.0000000E+00  0.0000000E+00  0.2730264E-04  0.3627980E-03  0.0000000E+00  0.0000000E+00  0.0000000E+00  0.0000000E+00  0.0000000E+00  0.0000000E+00  0.0000000E+00  0.0000000E+00  0.0000000E+00  0.0000000E+00  0.0000000E+00  0.0000000E+00  0.0000000E+00  0.0000000E+00  0.0000000E+00  0.0000000E+00  0.0000000E+00  0.0000000E+00  0.0000000E+00  0.0000000E+00  0.0000000E+00  0.0000000E+00  0.0000000E+00  0.0000000E+00  0.0000000E+00  0.0000000E+00  0.0000000E+00  0.0000000E+00  0.0000000E+00  0.0000000E+00  0.0000000E+00  0.0000000E+00  0.0000000E+00  0.0000000E+00  0.0000000E+00  0.0000000E+00  0.0000000E+00  0.0000000E+00  0.0000000E+00  0.0000000E+00  0.0000000E+00  0.0000000E+00  0.0000000E+00  0.0000000E+00  0.0000000E+00  0.0000000E+00  0.0000000E+00  0.0000000E+00  0.0000000E+00  0.0000000E+00  0.0000000E+00  0.0000000E+00  0.0000000E+00  0.0000000E+00  0.0000000E+00  0.0000000E+00  0.0000000E+00  0.0000000E+00  0.0000000E+00  0.0000000E+00  0.0000000E+00  0.0000000E+00  0.0000000E+00  0.0000000E+00  0.0000000E+00  0.0000000E+00  0.0000000E+00  0.0000000E+00  0.0000000E+00  0.0000000E+00  0.0000000E+00  0.0000000E+00
  0.1020000E+01  0.0000000E+00  0.0000000E+00  0.0000000E+00  0.0000000E+00  0.0000000E+00  0.0000000E+00  0.0000000E+00  0.0000000E+00  0.0000000E+00  0.0000000E+00  0.0000000E+00  0.0000000E+00  0.0000000E+00  0.0000000E+00  0.0000000E+00  0.0000000E+00  0.4151653E-04  0.5516724E-03  0.0000000E+00  0.0000000E+00  0.0000000E+00  0.0000000E+00  0.0000000E+00  0.0000000E+00  0.0000000E+00  0.0000000E+00  0.0000000E+00  0.0000000E+00  0.0000000E+00  0.0000000E+00  0.0000000E+00  0.0000000E+00  0.0000000E+00  0.0000000E+00  0.0000000E+00  0.0000000E+00  0.0000000E+00  0.0000000E+00  0.0000000E+00  0.0000000E+00  0.0000000E+00  0.0000000E+00  0.0000000E+00  0.0000000E+00  0.0000000E+00  0.0000000E+00  0.0000000E+00  0.0000000E+00  0.0000000E+00  0.0000000E+00  0.0000000E+00  0.0000000E+00  0.0000000E+00  0.0000000E+00  0.0000000E+00  0.0000000E+00  0.0000000E+00  0.0000000E+00  0.0000000E+00  0.0000000E+00  0.0000000E+00  0.0000000E+00  0.0000000E+00  0.0000000E+00  0.0000000E+00  0.0000000E+00  0.0000000E+00  0.0000000E+00  0.0000000E+00  0.0000000E+00  0.0000000E+00  0.0000000E+00  0.0000000E+00  0.0000000E+00  0.0000000E+00  0.0000000E+00  0.0000000E+00  0.0000000E+00  0.0000000E+00  0.0000000E+00  0.0000000E+00  0.0000000E+00  0.0000000E+00  0.0000000E+00  0.0000000E+00  0.0000000E+00  0.0000000E+00  0.0000000E+00  0.0000000E+00  0.0000000E+00
  0.1049999E+01  0.0000000E+00  0.0000000E+00  0.0000000E+00  0.0000000E+00  0.0000000E+00  0.0000000E+00  0.0000000E+00  0.0000000E+00  0.0000000E+00  0.0000000E+00  0.0000000E+00  0.0000000E+00  0.0000000E+00  0.0000000E+00  0.0000000E+00  0.0000000E+00  0.5543322E-04  0.7365976E-03  0.0000000E+00  0.0000000E+00  0.0000000E+00  0.0000000E+00  0.0000000E+00  0.0000000E+00  0.0000000E+00  0.0000000E+00  0.0000000E+00  0.0000000E+00  0.0000000E+00  0.0000000E+00  0.0000000E+00  0.0000000E+00  0.0000000E+00  0.0000000E+00  0.0000000E+00  0.0000000E+00  0.0000000E+00  0.0000000E+00  0.0000000E+00  0.0000000E+00  0.0000000E+00  0.0000000E+00  0.0000000E+00  0.0000000E+00  0.0000000E+00  0.0000000E+00  0.0000000E+00  0.0000000E+00  0.0000000E+00  0.0000000E+00  0.0000000E+00  0.0000000E+00  0.0000000E+00  0.0000000E+00  0.0000000E+00  0.0000000E+00  0.0000000E+00  0.0000000E+00  0.0000000E+00  0.0000000E+00  0.0000000E+00  0.0000000E+00  0.0000000E+00  0.0000000E+00  0.0000000E+00  0.0000000E+00  0.0000000E+00  0.0000000E+00  0.0000000E+00  0.0000000E+00  0.0000000E+00  0.0000000E+00  0.0000000E+00  0.0000000E+00  0.0000000E+00  0.0000000E+00  0.0000000E+00  0.0000000E+00  0.0000000E+00  0.0000000E+00  0.0000000E+00  0.0000000E+00  0.0000000E+00  0.0000000E+00  0.0000000E+00  0.0000000E+00  0.0000000E+00  0.0000000E+00  0.0000000E+00  0.0000000E+00
  0.1079999E+01  0.0000000E+00  0.0000000E+00  0.0000000E+00  0.0000000E+00  0.0000000E+00  0.0000000E+00  0.0000000E+00  0.0000000E+00  0.0000000E+00  0.0000000E+00  0.0000000E+00  0.0000000E+00  0.0000000E+00  0.0000000E+00  0.0000000E+00  0.0000000E+00  0.7132973E-04  0.9478307E-03  0.1030758E-05  0.1030758E-05  0.0000000E+00  0.0000000E+00  0.0000000E+00  0.0000000E+00  0.0000000E+00  0.0000000E+00  0.0000000E+00  0.0000000E+00  0.0000000E+00  0.0000000E+00  0.0000000E+00  0.0000000E+00  0.0000000E+00  0.0000000E+00  0.0000000E+00  0.0000000E+00  0.0000000E+00  0.0000000E+00  0.0000000E+00  0.0000000E+00  0.0000000E+00  0.0000000E+00  0.0000000E+00  0.0000000E+00  0.0000000E+00  0.0000000E+00  0.0000000E+00  0.0000000E+00  0.0000000E+00  0.0000000E+00  0.0000000E+00  0.0000000E+00  0.0000000E+00  0.0000000E+00  0.0000000E+00  0.0000000E+00  0.0000000E+00  0.0000000E+00  0.0000000E+00  0.0000000E+00  0.0000000E+00  0.0000000E+00  0.0000000E+00  0.0000000E+00  0.0000000E+00  0.0000000E+00  0.0000000E+00  0.0000000E+00  0.0000000E+00  0.0000000E+00  0.0000000E+00  0.0000000E+00  0.0000000E+00  0.0000000E+00  0.0000000E+00  0.0000000E+00  0.0000000E+00  0.0000000E+00  0.0000000E+00  0.0000000E+00  0.0000000E+00  0.0000000E+00  0.0000000E+00  0.0000000E+00  0.0000000E+00  0.0000000E+00  0.0000000E+00  0.0000000E+00  0.0000000E+00  0.0000000E+00
  0.1109999E+01  0.0000000E+00  0.0000000E+00  0.0000000E+00  0.0000000E+00  0.0000000E+00  0.0000000E+00  0.0000000E+00  0.0000000E+00  0.0000000E+00  0.0000000E+00  0.0000000E+00  0.0000000E+00  0.0000000E+00  0.0000000E+00  0.0000000E+00  0.0000000E+00  0.8441042E-04  0.1121647E-02  0.2094425E-05  0.2094425E-05  0.0000000E+00  0.0000000E+00  0.0000000E+00  0.0000000E+00  0.0000000E+00  0.0000000E+00  0.0000000E+00  0.0000000E+00  0.0000000E+00  0.0000000E+00  0.2794597E-06  0.7426931E-05  0.1389389E-06  0.3692445E-05  0.0000000E+00  0.0000000E+00  0.0000000E+00  0.0000000E+00  0.0000000E+00  0.0000000E+00  0.0000000E+00  0.0000000E+00  0.0000000E+00  0.0000000E+00  0.0000000E+00  0.0000000E+00  0.0000000E+00  0.0000000E+00  0.0000000E+00  0.0000000E+00  0.0000000E+00  0.0000000E+00  0.0000000E+00  0.0000000E+00  0.0000000E+00  0.0000000E+00  0.0000000E+00  0.0000000E+00  0.0000000E+00  0.0000000E+00  0.0000000E+00  0.0000000E+00  0.0000000E+00  0.0000000E+00  0.0000000E+00  0.0000000E+00  0.0000000E+00  0.0000000E+00  0.0000000E+00  0.0000000E+00  0.0000000E+00  0.0000000E+00  0.0000000E+00  0.0000000E+00  0.0000000E+00  0.0000000E+00  0.0000000E+00  0.0000000E+00  0.0000000E+00  0.0000000E+00  0.0000000E+00  0.0000000E+00  0.0000000E+00  0.0000000E+00  0.0000000E+00  0.0000000E+00  0.0000000E+00  0.0000000E+00  0.0000000E+00  0.0000000E+00
  0.1139999E+01  0.0000000E+00  0.0000000E+00  0.0000000E+00  0.0000000E+00  0.0000000E+00  0.0000000E+00  0.0000000E+00  0.0000000E+00  0.0000000E+00  0.0000000E+00  0.0000000E+00  0.0000000E+00  0.0000000E+00  0.0000000E+00  0.0000000E+00  0.0000000E+00  0.1064238E-03  0.1414162E-02  0.5072833E-05  0.5072833E-05  0.0000000E+00  0.0000000E+00  0.0000000E+00  0.0000000E+00  0.0000000E+00  0.0000000E+00  0.0000000E+00  0.0000000E+00  0.0000000E+00  0.0000000E+00  0.1256726E-05  0.3339880E-04  0.1389389E-06  0.3692445E-05  0.0000000E+00  0.0000000E+00  0.0000000E+00  0.0000000E+00  0.0000000E+00  0.0000000E+00  0.0000000E+00  0.0000000E+00  0.0000000E+00  0.0000000E+00  0.0000000E+00  0.0000000E+00  0.0000000E+00  0.0000000E+00  0.0000000E+00  0.0000000E+00  0.0000000E+00  0.0000000E+00  0.0000000E+00  0.0000000E+00  0.0000000E+00  0.0000000E+00  0.0000000E+00  0.0000000E+00  0.0000000E+00  0.0000000E+00  0.0000000E+00  0.0000000E+00  0.0000000E+00  0.0000000E+00  0.0000000E+00  0.0000000E+00  0.0000000E+00  0.0000000E+00  0.0000000E+00  0.0000000E+00  0.0000000E+00  0.0000000E+00  0.0000000E+00  0.0000000E+00  0.0000000E+00  0.0000000E+00  0.0000000E+00  0.0000000E+00  0.0000000E+00  0.0000000E+00  0.0000000E+00  0.0000000E+00  0.0000000E+00  0.0000000E+00  0.0000000E+00  0.0000000E+00  0.0000000E+00  0.0000000E+00  0.0000000E+00  0.0000000E+00
  0.1169999E+01  0.0000000E+00  0.0000000E+00  0.0000000E+00  0.0000000E+00  0.0000000E+00  0.0000000E+00  0.0000000E+00  0.0000000E+00  0.0000000E+00  0.0000000E+00  0.0000000E+00  0.0000000E+00  0.0000000E+00  0.0000000E+00  0.0000000E+00  0.0000000E+00  0.1276090E-03  0.1695671E-02  0.1107303E-04  0.1107303E-04  0.0000000E+00  0.0000000E+00  0.0000000E+00  0.0000000E+00  0.0000000E+00  0.0000000E+00  0.0000000E+00  0.0000000E+00  0.0000000E+00  0.0000000E+00  0.5716568E-05  0.1519237E-03  0.5559421E-06  0.1477474E-04  0.0000000E+00  0.0000000E+00  0.0000000E+00  0.0000000E+00  0.0000000E+00  0.0000000E+00  0.0000000E+00  0.0000000E+00  0.0000000E+00  0.0000000E+00  0.0000000E+00  0.0000000E+00  0.0000000E+00  0.0000000E+00  0.0000000E+00  0.0000000E+00  0.0000000E+00  0.0000000E+00  0.0000000E+00  0.0000000E+00  0.0000000E+00  0.0000000E+00  0.0000000E+00  0.0000000E+00  0.0000000E+00  0.0000000E+00  0.0000000E+00  0.0000000E+00  0.0000000E+00  0.0000000E+00  0.0000000E+00  0.0000000E+00  0.0000000E+00  0.0000000E+00  0.0000000E+00  0.0000000E+00  0.0000000E+00  0.0000000E+00  0.0000000E+00  0.0000000E+00  0.0000000E+00  0.0000000E+00  0.0000000E+00  0.0000000E+00  0.0000000E+00  0.0000000E+00  0.0000000E+00  0.0000000E+00  0.0000000E+00  0.0000000E+00  0.0000000E+00  0.0000000E+00  0.0000000E+00  0.0000000E+00  0.0000000E+00  0.0000000E+00
  0.1199999E+01  0.0000000E+00  0.0000000E+00  0.1034190E-05  0.5170951E-06  0.0000000E+00  0.0000000E+00  0.0000000E+00  0.0000000E+00  0.0000000E+00  0.0000000E+00  0.0000000E+00  0.0000000E+00  0.0000000E+00  0.0000000E+00  0.0000000E+00  0.0000000E+00  0.1443309E-03  0.1917872E-02  0.3302375E-04  0.3302375E-04  0.0000000E+00  0.0000000E+00  0.0000000E+00  0.0000000E+00  0.0000000E+00  0.0000000E+00  0.1401492E-06  0.3724611E-05  0.0000000E+00  0.0000000E+00  0.1128402E-04  0.2998845E-03  0.9753237E-06  0.2592024E-04  0.0000000E+00  0.0000000E+00  0.0000000E+00  0.0000000E+00  0.0000000E+00  0.0000000E+00  0.0000000E+00  0.0000000E+00  0.0000000E+00  0.0000000E+00  0.0000000E+00  0.0000000E+00  0.0000000E+00  0.0000000E+00  0.0000000E+00  0.0000000E+00  0.0000000E+00  0.0000000E+00  0.0000000E+00  0.0000000E+00  0.0000000E+00  0.0000000E+00  0.0000000E+00  0.0000000E+00  0.0000000E+00  0.0000000E+00  0.0000000E+00  0.0000000E+00  0.0000000E+00  0.0000000E+00  0.0000000E+00  0.0000000E+00  0.0000000E+00  0.0000000E+00  0.0000000E+00  0.0000000E+00  0.0000000E+00  0.0000000E+00  0.0000000E+00  0.0000000E+00  0.0000000E+00  0.0000000E+00  0.0000000E+00  0.0000000E+00  0.0000000E+00  0.0000000E+00  0.0000000E+00  0.0000000E+00  0.0000000E+00  0.0000000E+00  0.0000000E+00  0.0000000E+00  0.0000000E+00  0.0000000E+00  0.0000000E+00  0.0000000E+00
  0.1229999E+01  0.0000000E+00  0.0000000E+00  0.7018575E-05  0.3509287E-05  0.0000000E+00  0.0000000E+00  0.0000000E+00  0.0000000E+00  0.0000000E+00  0.0000000E+00  0.0000000E+00  0.0000000E+00  0.0000000E+00  0.0000000E+00  0.0000000E+00  0.0000000E+00  0.1526759E-03  0.2028760E-02  0.8945822E-04  0.8945822E-04  0.0000000E+00  0.0000000E+00  0.0000000E+00  0.0000000E+00  0.0000000E+00  0.0000000E+00  0.4188994E-06  0.1113269E-04  0.0000000E+00  0.0000000E+00  0.2089297E-04  0.5552524E-03  0.2229521E-05  0.5925183E-04  0.0000000E+00  0.0000000E+00  0.0000000E+00  0.0000000E+00  0.0000000E+00  0.0000000E+00  0.0000000E+00  0.0000000E+00  0.0000000E+00  0.0000000E+00  0.0000000E+00  0.0000000E+00  0.0000000E+00  0.0000000E+00  0.0000000E+00  0.0000000E+00  0.0000000E+00  0.0000000E+00  0.0000000E+00  0.0000000E+00  0.0000000E+00  0.0000000E+00  0.0000000E+00  0.0000000E+00  0.0000000E+00  0.0000000E+00  0.0000000E+00  0.0000000E+00  0.0000000E+00  0.0000000E+00  0.0000000E+00  0.0000000E+00  0.0000000E+00  0.0000000E+00  0.0000000E+00  0.0000000E+00  0.0000000E+00  0.0000000E+00  0.0000000E+00  0.0000000E+00  0.0000000E+00  0.0000000E+00  0.0000000E+00  0.0000000E+00  0.0000000E+00  0.0000000E+00  0.0000000E+00  0.0000000E+00  0.0000000E+00  0.0000000E+00  0.0000000E+00  0.0000000E+00  0.0000000E+00  0.0000000E+00  0.0000000E+00  0.0000000E+00
  0.1259999E+01  0.0000000E+00  0.0000000E+00  0.2574261E-04  0.1287131E-04  0.0000000E+00  0.0000000E+00  0.0000000E+00  0.0000000E+00  0.0000000E+00  0.0000000E+00  0.0000000E+00  0.0000000E+00  0.0000000E+00  0.0000000E+00  0.0000000E+00  0.0000000E+00  0.1632647E-03  0.2169465E-02  0.1566217E-03  0.1566217E-03  0.0000000E+00  0.0000000E+00  0.0000000E+00  0.0000000E+00  0.0000000E+00  0.0000000E+00  0.8388255E-06  0.2229266E-04  0.0000000E+00  0.0000000E+00  0.4527553E-04  0.1203244E-02  0.3760105E-05  0.9992868E-04  0.0000000E+00  0.0000000E+00  0.0000000E+00  0.0000000E+00  0.0000000E+00  0.0000000E+00  0.0000000E+00  0.0000000E+00  0.0000000E+00  0.0000000E+00  0.0000000E+00  0.0000000E+00  0.0000000E+00  0.0000000E+00  0.0000000E+00  0.0000000E+00  0.0000000E+00  0.0000000E+00  0.0000000E+00  0.0000000E+00  0.0000000E+00  0.0000000E+00  0.0000000E+00  0.0000000E+00  0.0000000E+00  0.0000000E+00  0.0000000E+00  0.0000000E+00  0.0000000E+00  0.0000000E+00  0.0000000E+00  0.0000000E+00  0.0000000E+00  0.0000000E+00  0.0000000E+00  0.0000000E+00  0.0000000E+00  0.0000000E+00  0.0000000E+00  0.0000000E+00  0.0000000E+00  0.0000000E+00  0.0000000E+00  0.0000000E+00  0.0000000E+00  0.0000000E+00  0.0000000E+00  0.0000000E+00  0.0000000E+00  0.0000000E+00  0.0000000E+00  0.0000000E+00  0.0000000E+00  0.0000000E+00  0.0000000E+00  0.0000000E+00
  0.1289999E+01  0.0000000E+00  0.0000000E+00  0.8704036E-04  0.4352018E-04  0.0000000E+00  0.0000000E+00  0.0000000E+00  0.0000000E+00  0.0000000E+00  0.0000000E+00  0.0000000E+00  0.0000000E+00  0.0000000E+00  0.0000000E+00  0.0000000E+00  0.0000000E+00  0.1685579E-03  0.2239800E-02  0.3259421E-03  0.3259421E-03  0.0000000E+00  0.0000000E+00  0.0000000E+00  0.0000000E+00  0.0000000E+00  0.0000000E+00  0.1117325E-05  0.2969408E-04  0.0000000E+00  0.0000000E+00  0.8359551E-04  0.2221637E-02  0.8082387E-05  0.2147978E-03  0.0000000E+00  0.0000000E+00  0.0000000E+00  0.0000000E+00  0.0000000E+00  0.0000000E+00  0.0000000E+00  0.0000000E+00  0.0000000E+00  0.0000000E+00  0.0000000E+00  0.0000000E+00  0.0000000E+00  0.0000000E+00  0.0000000E+00  0.0000000E+00  0.0000000E+00  0.0000000E+00  0.0000000E+00  0.0000000E+00  0.0000000E+00  0.0000000E+00  0.0000000E+00  0.0000000E+00  0.0000000E+00  0.0000000E+00  0.0000000E+00  0.0000000E+00  0.0000000E+00  0.0000000E+00  0.0000000E+00  0.0000000E+00  0.0000000E+00  0.0000000E+00  0.0000000E+00  0.0000000E+00  0.0000000E+00  0.0000000E+00  0.0000000E+00  0.0000000E+00  0.0000000E+00  0.0000000E+00  0.0000000E+00  0.0000000E+00  0.0000000E+00  0.0000000E+00  0.0000000E+00  0.0000000E+00  0.0000000E+00  0.0000000E+00  0.0000000E+00  0.0000000E+00  0.0000000E+00  0.0000000E+00  0.0000000E+00  0.0000000E+00
  0.1319999E+01  0.0000000E+00  0.0000000E+00  0.2417081E-03  0.1208540E-03  0.0000000E+00  0.0000000E+00  0.0000000E+00  0.0000000E+00  0.0000000E+00  0.0000000E+00  0.0000000E+00  0.0000000E+00  0.0000000E+00  0.0000000E+00  0.0000000E+00  0.0000000E+00  0.1724543E-03  0.2291576E-02  0.5703996E-03  0.5703996E-03  0.0000000E+00  0.0000000E+00  0.0000000E+00  0.0000000E+00  0.0000000E+00  0.0000000E+00  0.2650058E-05  0.7042804E-04  0.5594254E-06  0.2973462E-04  0.1710581E-03  0.4546045E-02  0.1615366E-04  0.4293004E-03  0.0000000E+00  0.0000000E+00  0.0000000E+00  0.0000000E+00  0.0000000E+00  0.0000000E+00  0.0000000E+00  0.0000000E+00  0.0000000E+00  0.0000000E+00  0.0000000E+00  0.0000000E+00  0.0000000E+00  0.0000000E+00  0.0000000E+00  0.0000000E+00  0.0000000E+00  0.0000000E+00  0.0000000E+00  0.0000000E+00  0.0000000E+00  0.0000000E+00  0.0000000E+00  0.0000000E+00  0.0000000E+00  0.0000000E+00  0.0000000E+00  0.0000000E+00  0.0000000E+00  0.0000000E+00  0.0000000E+00  0.0000000E+00  0.0000000E+00  0.0000000E+00  0.0000000E+00  0.0000000E+00  0.0000000E+00  0.0000000E+00  0.0000000E+00  0.0000000E+00  0.0000000E+00  0.0000000E+00  0.0000000E+00  0.0000000E+00  0.0000000E+00  0.0000000E+00  0.0000000E+00  0.0000000E+00  0.0000000E+00  0.0000000E+00  0.0000000E+00  0.0000000E+00  0.0000000E+00  0.0000000E+00  0.0000000E+00  0.0000000E+00
  0.1349999E+01  0.0000000E+00  0.0000000E+00  0.5959435E-03  0.2979718E-03  0.0000000E+00  0.0000000E+00  0.0000000E+00  0.0000000E+00  0.0000000E+00  0.0000000E+00  0.0000000E+00  0.0000000E+00  0.0000000E+00  0.0000000E+00  0.0000000E+00  0.0000000E+00  0.1738411E-03  0.2310004E-02  0.9964170E-03  0.9964170E-03  0.0000000E+00  0.0000000E+00  0.0000000E+00  0.0000000E+00  0.0000000E+00  0.0000000E+00  0.4463081E-05  0.1186110E-03  0.2789942E-05  0.1482912E-03  0.3126127E-03  0.8308006E-02  0.2798674E-04  0.7437766E-03  0.0000000E+00  0.0000000E+00  0.0000000E+00  0.0000000E+00  0.0000000E+00  0.0000000E+00  0.0000000E+00  0.0000000E+00  0.0000000E+00  0.0000000E+00  0.0000000E+00  0.0000000E+00  0.0000000E+00  0.0000000E+00  0.0000000E+00  0.0000000E+00  0.0000000E+00  0.0000000E+00  0.0000000E+00  0.0000000E+00  0.0000000E+00  0.0000000E+00  0.0000000E+00  0.0000000E+00  0.0000000E+00  0.0000000E+00  0.0000000E+00  0.0000000E+00  0.0000000E+00  0.0000000E+00  0.0000000E+00  0.0000000E+00  0.0000000E+00  0.0000000E+00  0.0000000E+00  0.0000000E+00  0.0000000E+00  0.0000000E+00  0.0000000E+00  0.0000000E+00  0.0000000E+00  0.0000000E+00  0.0000000E+00  0.0000000E+00  0.0000000E+00  0.0000000E+00  0.0000000E+00  0.0000000E+00  0.0000000E+00  0.0000000E+00  0.0000000E+00  0.0000000E+00  0.0000000E+00  0.0000000E+00  0.0000000E+00  0.0000000E+00
  0.1379999E+01  0.0000000E+00  0.0000000E+00  0.1348552E-02  0.6742759E-03  0.0000000E+00  0.0000000E+00  0.0000000E+00  0.0000000E+00  0.0000000E+00  0.0000000E+00  0.0000000E+00  0.0000000E+00  0.0000000E+00  0.0000000E+00  0.0000000E+00  0.0000000E+00  0.1777431E-03  0.2361853E-02  0.1535307E-02  0.1535307E-02  0.0000000E+00  0.0000000E+00  0.0000000E+00  0.0000000E+00  0.0000000E+00  0.0000000E+00  0.7805083E-05  0.2074282E-03  0.7388559E-05  0.3927172E-03  0.5355984E-03  0.1423408E-01  0.4609121E-04  0.1224922E-02  0.0000000E+00  0.0000000E+00  0.0000000E+00  0.0000000E+00  0.0000000E+00  0.0000000E+00  0.0000000E+00  0.0000000E+00  0.0000000E+00  0.0000000E+00  0.0000000E+00  0.0000000E+00  0.0000000E+00  0.0000000E+00  0.0000000E+00  0.0000000E+00  0.0000000E+00  0.0000000E+00  0.0000000E+00  0.0000000E+00  0.0000000E+00  0.0000000E+00  0.0000000E+00  0.0000000E+00  0.0000000E+00  0.0000000E+00  0.0000000E+00  0.0000000E+00  0.0000000E+00  0.0000000E+00  0.0000000E+00  0.0000000E+00  0.0000000E+00  0.0000000E+00  0.0000000E+00  0.0000000E+00  0.0000000E+00  0.0000000E+00  0.0000000E+00  0.0000000E+00  0.0000000E+00  0.0000000E+00  0.4298788E-05  0.4298788E-05  0.0000000E+00  0.0000000E+00  0.0000000E+00  0.0000000E+00  0.0000000E+00  0.0000000E+00  0.0000000E+00  0.0000000E+00  0.0000000E+00  0.0000000E+00  0.0000000E+00  0.0000000E+00
  0.1409999E+01  0.0000000E+00  0.0000000E+00  0.2855874E-02  0.1427937E-02  0.0000000E+00  0.0000000E+00  0.0000000E+00  0.0000000E+00  0.0000000E+00  0.0000000E+00  0.0000000E+00  0.0000000E+00  0.0000000E+00  0.0000000E+00  0.0000000E+00  0.0000000E+00  0.1788534E-03  0.2376607E-02  0.2242038E-02  0.2242038E-02  0.0000000E+00  0.0000000E+00  0.0000000E+00  0.0000000E+00  0.0000000E+00  0.0000000E+00  0.1546972E-04  0.4111237E-03  0.1630419E-04  0.8666013E-03  0.8838237E-03  0.2348853E-01  0.7883782E-04  0.2095197E-02  0.0000000E+00  0.0000000E+00  0.0000000E+00  0.0000000E+00  0.0000000E+00  0.0000000E+00  0.0000000E+00  0.0000000E+00  0.0000000E+00  0.0000000E+00  0.0000000E+00  0.0000000E+00  0.0000000E+00  0.0000000E+00  0.0000000E+00  0.0000000E+00  0.0000000E+00  0.0000000E+00  0.0000000E+00  0.0000000E+00  0.0000000E+00  0.0000000E+00  0.0000000E+00  0.0000000E+00  0.0000000E+00  0.0000000E+00  0.0000000E+00  0.0000000E+00  0.0000000E+00  0.0000000E+00  0.0000000E+00  0.0000000E+00  0.0000000E+00  0.0000000E+00  0.0000000E+00  0.0000000E+00  0.0000000E+00  0.0000000E+00  0.0000000E+00  0.0000000E+00  0.0000000E+00  0.0000000E+00  0.1719512E-04  0.1719512E-04  0.0000000E+00  0.0000000E+00  0.0000000E+00  0.0000000E+00  0.0000000E+00  0.0000000E+00  0.0000000E+00  0.0000000E+00  0.0000000E+00  0.0000000E+00  0.0000000E+00  0.0000000E+00
  0.1439999E+01  0.0000000E+00  0.0000000E+00  0.5500022E-02  0.2750011E-02  0.0000000E+00  0.0000000E+00  0.0000000E+00  0.0000000E+00  0.0000000E+00  0.0000000E+00  0.0000000E+00  0.0000000E+00  0.0000000E+00  0.0000000E+00  0.0000000E+00  0.0000000E+00  0.1808034E-03  0.2402519E-02  0.3209754E-02  0.3209754E-02  0.0000000E+00  0.0000000E+00  0.0000000E+00  0.0000000E+00  0.0000000E+00  0.0000000E+00  0.2731321E-04  0.7258768E-03  0.3426623E-04  0.1821321E-02  0.1447221E-02  0.3846139E-01  0.1242601E-03  0.3302342E-02  0.0000000E+00  0.0000000E+00  0.0000000E+00  0.0000000E+00  0.0000000E+00  0.0000000E+00  0.0000000E+00  0.0000000E+00  0.0000000E+00  0.0000000E+00  0.0000000E+00  0.0000000E+00  0.0000000E+00  0.0000000E+00  0.0000000E+00  0.0000000E+00  0.0000000E+00  0.0000000E+00  0.0000000E+00  0.0000000E+00  0.0000000E+00  0.0000000E+00  0.0000000E+00  0.0000000E+00  0.0000000E+00  0.0000000E+00  0.0000000E+00  0.0000000E+00  0.0000000E+00  0.0000000E+00  0.0000000E+00  0.0000000E+00  0.0000000E+00  0.0000000E+00  0.0000000E+00  0.0000000E+00  0.0000000E+00  0.0000000E+00  0.0000000E+00  0.0000000E+00  0.0000000E+00  0.0000000E+00  0.2149390E-04  0.2149390E-04  0.0000000E+00  0.0000000E+00  0.0000000E+00  0.0000000E+00  0.0000000E+00  0.0000000E+00  0.0000000E+00  0.0000000E+00  0.0000000E+00  0.0000000E+00  0.0000000E+00  0.0000000E+00
  0.1469999E+01  0.0000000E+00  0.0000000E+00  0.1014569E-01  0.5072844E-02  0.0000000E+00  0.0000000E+00  0.0000000E+00  0.0000000E+00  0.0000000E+00  0.0000000E+00  0.0000000E+00  0.0000000E+00  0.0000000E+00  0.0000000E+00  0.0000000E+00  0.0000000E+00  0.1816398E-03  0.2413633E-02  0.4415601E-02  0.4415601E-02  0.0000000E+00  0.0000000E+00  0.0000000E+00  0.0000000E+00  0.0000000E+00  0.0000000E+00  0.4402200E-04  0.1169930E-02  0.6547995E-04  0.3480395E-02  0.2273690E-02  0.6042567E-01  0.1884631E-03  0.5008601E-02  0.0000000E+00  0.0000000E+00  0.0000000E+00  0.0000000E+00  0.0000000E+00  0.0000000E+00  0.0000000E+00  0.0000000E+00  0.0000000E+00  0.0000000E+00  0.0000000E+00  0.0000000E+00  0.0000000E+00  0.0000000E+00  0.0000000E+00  0.0000000E+00  0.0000000E+00  0.0000000E+00  0.0000000E+00  0.0000000E+00  0.0000000E+00  0.0000000E+00  0.0000000E+00  0.0000000E+00  0.0000000E+00  0.0000000E+00  0.0000000E+00  0.0000000E+00  0.0000000E+00  0.0000000E+00  0.0000000E+00  0.0000000E+00  0.0000000E+00  0.0000000E+00  0.0000000E+00  0.0000000E+00  0.0000000E+00  0.0000000E+00  0.0000000E+00  0.0000000E+00  0.0000000E+00  0.0000000E+00  0.6448174E-04  0.6448174E-04  0.0000000E+00  0.0000000E+00  0.0000000E+00  0.0000000E+00  0.0000000E+00  0.0000000E+00  0.0000000E+00  0.0000000E+00  0.0000000E+00  0.0000000E+00  0.0000000E+00  0.0000000E+00
  0.1499999E+01  0.0000000E+00  0.0000000E+00  0.1765783E-01  0.8828916E-02  0.0000000E+00  0.0000000E+00  0.0000000E+00  0.0000000E+00  0.0000000E+00  0.0000000E+00  0.0000000E+00  0.0000000E+00  0.0000000E+00  0.0000000E+00  0.0000000E+00  0.0000000E+00  0.1841509E-03  0.2447001E-02  0.5969720E-02  0.5969720E-02  0.0000000E+00  0.0000000E+00  0.0000000E+00  0.0000000E+00  0.0000000E+00  0.0000000E+00  0.7006734E-04  0.1862112E-02  0.1184034E-03  0.6293384E-02  0.3387472E-02  0.9002557E-01  0.2818085E-03  0.7489351E-02  0.0000000E+00  0.0000000E+00  0.0000000E+00  0.0000000E+00  0.0000000E+00  0.0000000E+00  0.0000000E+00  0.0000000E+00  0.0000000E+00  0.0000000E+00  0.0000000E+00  0.0000000E+00  0.0000000E+00  0.0000000E+00  0.0000000E+00  0.0000000E+00  0.0000000E+00  0.0000000E+00  0.0000000E+00  0.0000000E+00  0.0000000E+00  0.0000000E+00  0.0000000E+00  0.0000000E+00  0.0000000E+00  0.0000000E+00  0.0000000E+00  0.0000000E+00  0.0000000E+00  0.0000000E+00  0.0000000E+00  0.0000000E+00  0.0000000E+00  0.0000000E+00  0.0000000E+00  0.0000000E+00  0.0000000E+00  0.0000000E+00  0.0000000E+00  0.0000000E+00  0.0000000E+00  0.0000000E+00  0.1203660E-03  0.1203660E-03  0.0000000E+00  0.0000000E+00  0.0000000E+00  0.0000000E+00  0.0000000E+00  0.0000000E+00  0.0000000E+00  0.0000000E+00  0.0000000E+00  0.0000000E+00  0.0000000E+00  0.0000000E+00
  0.1529999E+01  0.0000000E+00  0.0000000E+00  0.2942460E-01  0.1471230E-01  0.0000000E+00  0.0000000E+00  0.0000000E+00  0.0000000E+00  0.0000000E+00  0.0000000E+00  0.0000000E+00  0.0000000E+00  0.0000000E+00  0.0000000E+00  0.0000000E+00  0.0000000E+00  0.1858208E-03  0.2469190E-02  0.7933455E-02  0.7933455E-02  0.0000000E+00  0.0000000E+00  0.0000000E+00  0.0000000E+00  0.0000000E+00  0.0000000E+00  0.1125371E-03  0.2990790E-02  0.2125897E-03  0.1129958E-01  0.4913991E-02  0.1305944E+00  0.4167714E-03  0.1107613E-01  0.0000000E+00  0.0000000E+00  0.0000000E+00  0.0000000E+00  0.0000000E+00  0.0000000E+00  0.0000000E+00  0.0000000E+00  0.0000000E+00  0.0000000E+00  0.0000000E+00  0.0000000E+00  0.0000000E+00  0.0000000E+00  0.0000000E+00  0.0000000E+00  0.0000000E+00  0.0000000E+00  0.0000000E+00  0.0000000E+00  0.0000000E+00  0.0000000E+00  0.0000000E+00  0.0000000E+00  0.0000000E+00  0.0000000E+00  0.0000000E+00  0.0000000E+00  0.0000000E+00  0.0000000E+00  0.0000000E+00  0.0000000E+00  0.0000000E+00  0.0000000E+00  0.0000000E+00  0.0000000E+00  0.0000000E+00  0.0000000E+00  0.0000000E+00  0.0000000E+00  0.0000000E+00  0.0000000E+00  0.2192380E-03  0.2192380E-03  0.0000000E+00  0.0000000E+00  0.0000000E+00  0.0000000E+00  0.0000000E+00  0.0000000E+00  0.0000000E+00  0.0000000E+00  0.0000000E+00  0.0000000E+00  0.0000000E+00  0.0000000E+00
  0.1559999E+01  0.0000000E+00  0.0000000E+00  0.4679321E-01  0.2339661E-01  0.0000000E+00  0.0000000E+00  0.0000000E+00  0.0000000E+00  0.0000000E+00  0.0000000E+00  0.0000000E+00  0.0000000E+00  0.0000000E+00  0.0000000E+00  0.0000000E+00  0.0000000E+00  0.1888862E-03  0.2509923E-02  0.1032621E-01  0.1032621E-01  0.0000000E+00  0.0000000E+00  0.0000000E+00  0.0000000E+00  0.1391878E-06  0.7398117E-05  0.1732709E-03  0.4604853E-02  0.3492143E-03  0.1856146E-01  0.6818422E-02  0.1812066E+00  0.5909003E-03  0.1570379E-01  0.0000000E+00  0.0000000E+00  0.0000000E+00  0.0000000E+00  0.0000000E+00  0.0000000E+00  0.0000000E+00  0.0000000E+00  0.0000000E+00  0.0000000E+00  0.0000000E+00  0.0000000E+00  0.0000000E+00  0.0000000E+00  0.0000000E+00  0.0000000E+00  0.0000000E+00  0.0000000E+00  0.0000000E+00  0.0000000E+00  0.0000000E+00  0.0000000E+00  0.0000000E+00  0.0000000E+00  0.0000000E+00  0.0000000E+00  0.0000000E+00  0.0000000E+00  0.0000000E+00  0.0000000E+00  0.0000000E+00  0.0000000E+00  0.0000000E+00  0.0000000E+00  0.0000000E+00  0.0000000E+00  0.0000000E+00  0.0000000E+00  0.0000000E+00  0.0000000E+00  0.0000000E+00  0.0000000E+00  0.3396041E-03  0.3396041E-03  0.0000000E+00  0.0000000E+00  0.0000000E+00  0.0000000E+00  0.0000000E+00  0.0000000E+00  0.0000000E+00  0.0000000E+00  0.4298782E-05  0.4298782E-05  0.8597563E-05  0.8597563E-05
  0.1589999E+01  0.0000000E+00  0.0000000E+00  0.7067086E-01  0.3533543E-01  0.0000000E+00  0.0000000E+00  0.0000000E+00  0.0000000E+00  0.0000000E+00  0.0000000E+00  0.0000000E+00  0.0000000E+00  0.0000000E+00  0.0000000E+00  0.0000000E+00  0.0000000E+00  0.1947321E-03  0.2587603E-02  0.1321069E-01  0.1321069E-01  0.0000000E+00  0.0000000E+00  0.0000000E+00  0.0000000E+00  0.1391878E-06  0.7398117E-05  0.2563005E-03  0.6811452E-02  0.5570455E-03  0.2960812E-01  0.9255469E-02  0.2459737E+00  0.8250660E-03  0.2192698E-01  0.0000000E+00  0.0000000E+00  0.0000000E+00  0.0000000E+00  0.0000000E+00  0.0000000E+00  0.0000000E+00  0.0000000E+00  0.0000000E+00  0.0000000E+00  0.0000000E+00  0.0000000E+00  0.0000000E+00  0.0000000E+00  0.0000000E+00  0.0000000E+00  0.0000000E+00  0.0000000E+00  0.0000000E+00  0.0000000E+00  0.0000000E+00  0.0000000E+00  0.0000000E+00  0.0000000E+00  0.0000000E+00  0.0000000E+00  0.0000000E+00  0.0000000E+00  0.0000000E+00  0.0000000E+00  0.0000000E+00  0.0000000E+00  0.0000000E+00  0.0000000E+00  0.0000000E+00  0.0000000E+00  0.0000000E+00  0.0000000E+00  0.0000000E+00  0.0000000E+00  0.0000000E+00  0.0000000E+00  0.5029583E-03  0.5029583E-03  0.0000000E+00  0.0000000E+00  0.0000000E+00  0.0000000E+00  0.0000000E+00  0.0000000E+00  0.0000000E+00  0.0000000E+00  0.8597550E-05  0.8597550E-05  0.8597563E-05  0.8597563E-05
  0.1619999E+01  0.0000000E+00  0.0000000E+00  0.1023753E+00  0.5118765E-01  0.0000000E+00  0.0000000E+00  0.0000000E+00  0.0000000E+00  0.0000000E+00  0.0000000E+00  0.0000000E+00  0.0000000E+00  0.0000000E+00  0.0000000E+00  0.0000000E+00  0.0000000E+00  0.1991872E-03  0.2646802E-02  0.1679982E-01  0.1679982E-01  0.0000000E+00  0.0000000E+00  0.0000000E+00  0.0000000E+00  0.2793163E-06  0.1484624E-04  0.3642677E-03  0.9680793E-02  0.8388699E-03  0.4458767E-01  0.1215615E-01  0.3230622E+00  0.1118041E-02  0.2971309E-01  0.0000000E+00  0.0000000E+00  0.0000000E+00  0.0000000E+00  0.0000000E+00  0.0000000E+00  0.0000000E+00  0.0000000E+00  0.0000000E+00  0.0000000E+00  0.0000000E+00  0.0000000E+00  0.0000000E+00  0.0000000E+00  0.0000000E+00  0.0000000E+00  0.0000000E+00  0.0000000E+00  0.0000000E+00  0.0000000E+00  0.0000000E+00  0.0000000E+00  0.0000000E+00  0.0000000E+00  0.0000000E+00  0.0000000E+00  0.0000000E+00  0.0000000E+00  0.0000000E+00  0.0000000E+00  0.0000000E+00  0.0000000E+00  0.0000000E+00  0.0000000E+00  0.0000000E+00  0.0000000E+00  0.0000000E+00  0.0000000E+00  0.0000000E+00  0.0000000E+00  0.0000000E+00  0.0000000E+00  0.7522880E-03  0.7522880E-03  0.0000000E+00  0.0000000E+00  0.0000000E+00  0.0000000E+00  0.0000000E+00  0.0000000E+00  0.0000000E+00  0.0000000E+00  0.8597550E-05  0.8597550E-05  0.8597563E-05  0.8597563E-05
  0.1649999E+01  0.0000000E+00  0.0000000E+00  0.1434347E+00  0.7171737E-01  0.0000000E+00  0.0000000E+00  0.0000000E+00  0.0000000E+00  0.0000000E+00  0.0000000E+00  0.0000000E+00  0.0000000E+00  0.0000000E+00  0.0000000E+00  0.0000000E+00  0.0000000E+00  0.2117281E-03  0.2813446E-02  0.2124248E-01  0.2124248E-01  0.0000000E+00  0.0000000E+00  0.5566081E-06  0.2958487E-04  0.4183593E-06  0.2223666E-04  0.5053634E-03  0.1343056E-01  0.1213003E-02  0.6447363E-01  0.1551987E-01  0.4124567E+00  0.1511151E-02  0.4016040E-01  0.0000000E+00  0.0000000E+00  0.0000000E+00  0.0000000E+00  0.0000000E+00  0.0000000E+00  0.0000000E+00  0.0000000E+00  0.0000000E+00  0.0000000E+00  0.0000000E+00  0.0000000E+00  0.0000000E+00  0.0000000E+00  0.0000000E+00  0.0000000E+00  0.0000000E+00  0.0000000E+00  0.0000000E+00  0.0000000E+00  0.0000000E+00  0.0000000E+00  0.0000000E+00  0.0000000E+00  0.0000000E+00  0.0000000E+00  0.0000000E+00  0.0000000E+00  0.0000000E+00  0.0000000E+00  0.0000000E+00  0.0000000E+00  0.0000000E+00  0.0000000E+00  0.0000000E+00  0.0000000E+00  0.0000000E+00  0.0000000E+00  0.0000000E+00  0.0000000E+00  0.0000000E+00  0.0000000E+00  0.1053203E-02  0.1053203E-02  0.0000000E+00  0.0000000E+00  0.0000000E+00  0.0000000E+00  0.0000000E+00  0.0000000E+00  0.0000000E+00  0.0000000E+00  0.2579268E-04  0.2579268E-04  0.3439019E-04  0.3439019E-04
  0.1679999E+01  0.0000000E+00  0.0000000E+00  0.1941396E+00  0.9706981E-01  0.0000000E+00  0.0000000E+00  0.0000000E+00  0.0000000E+00  0.0000000E+00  0.0000000E+00  0.0000000E+00  0.0000000E+00  0.0000000E+00  0.0000000E+00  0.0000000E+00  0.0000000E+00  0.2345735E-03  0.3117016E-02  0.2662258E-01  0.2662258E-01  0.0000000E+00  0.0000000E+00  0.1114934E-05  0.5926105E-04  0.6988125E-06  0.3714333E-04  0.6823872E-03  0.1813515E-01  0.1709189E-02  0.9084693E-01  0.1922980E-01  0.5110519E+00  0.1998975E-02  0.5312483E-01  0.0000000E+00  0.0000000E+00  0.0000000E+00  0.0000000E+00  0.0000000E+00  0.0000000E+00  0.0000000E+00  0.0000000E+00  0.0000000E+00  0.0000000E+00  0.0000000E+00  0.0000000E+00  0.0000000E+00  0.0000000E+00  0.0000000E+00  0.0000000E+00  0.0000000E+00  0.0000000E+00  0.0000000E+00  0.0000000E+00  0.0000000E+00  0.0000000E+00  0.0000000E+00  0.0000000E+00  0.0000000E+00  0.0000000E+00  0.0000000E+00  0.0000000E+00  0.0000000E+00  0.0000000E+00  0.0000000E+00  0.0000000E+00  0.0000000E+00  0.0000000E+00  0.0000000E+00  0.0000000E+00  0.0000000E+00  0.0000000E+00  0.0000000E+00  0.0000000E+00  0.0000000E+00  0.0000000E+00  0.1448691E-02  0.1448691E-02  0.0000000E+00  0.0000000E+00  0.0000000E+00  0.0000000E+00  0.0000000E+00  0.0000000E+00  0.0000000E+00  0.0000000E+00  0.8167685E-04  0.8167685E-04  0.6878046E-04  0.6878046E-04
  0.1709999E+01  0.0000000E+00  0.0000000E+00  0.2541820E+00  0.1270910E+00  0.0000000E+00  0.0000000E+00  0.0000000E+00  0.0000000E+00  0.0000000E+00  0.0000000E+00  0.0000000E+00  0.0000000E+00  0.0000000E+00  0.0000000E+00  0.0000000E+00  0.0000000E+00  0.2710703E-03  0.3601986E-02  0.3340653E-01  0.3340653E-01  0.0000000E+00  0.0000000E+00  0.2922371E-05  0.1553301E-03  0.2789565E-05  0.1482712E-03  0.9277040E-03  0.2465469E-01  0.2308422E-02  0.1226974E+00  0.2321960E-01  0.6170850E+00  0.2604147E-02  0.6920790E-01  0.0000000E+00  0.0000000E+00  0.0000000E+00  0.0000000E+00  0.0000000E+00  0.0000000E+00  0.0000000E+00  0.0000000E+00  0.0000000E+00  0.0000000E+00  0.0000000E+00  0.0000000E+00  0.0000000E+00  0.0000000E+00  0.0000000E+00  0.0000000E+00  0.0000000E+00  0.0000000E+00  0.0000000E+00  0.0000000E+00  0.0000000E+00  0.0000000E+00  0.0000000E+00  0.0000000E+00  0.0000000E+00  0.0000000E+00  0.0000000E+00  0.0000000E+00  0.0000000E+00  0.0000000E+00  0.0000000E+00  0.0000000E+00  0.0000000E+00  0.0000000E+00  0.0000000E+00  0.0000000E+00  0.0000000E+00  0.0000000E+00  0.0000000E+00  0.0000000E+00  0.0000000E+00  0.0000000E+00  0.1672229E-02  0.1672229E-02  0.0000000E+00  0.0000000E+00  0.0000000E+00  0.0000000E+00  0.0000000E+00  0.0000000E+00  0.0000000E+00  0.0000000E+00  0.1762503E-03  0.1762503E-03  0.1633537E-03  0.1633537E-03
  0.1739999E+01  0.0000000E+00  0.0000000E+00  0.3228149E+00  0.1614074E+00  0.0000000E+00  0.0000000E+00  0.0000000E+00  0.0000000E+00  0.0000000E+00  0.0000000E+00  0.0000000E+00  0.0000000E+00  0.0000000E+00  0.0000000E+00  0.0000000E+00  0.0000000E+00  0.3379367E-03  0.4490510E-02  0.4195100E-01  0.4195100E-01  0.0000000E+00  0.0000000E+00  0.5713141E-05  0.3036653E-03  0.4737370E-05  0.2518010E-03  0.1218298E-02  0.3237753E-01  0.3005059E-02  0.1597251E+00  0.2739444E-01  0.7280357E+00  0.3285668E-02  0.8732001E-01  0.0000000E+00  0.0000000E+00  0.0000000E+00  0.0000000E+00  0.0000000E+00  0.0000000E+00  0.0000000E+00  0.0000000E+00  0.0000000E+00  0.0000000E+00  0.0000000E+00  0.0000000E+00  0.0000000E+00  0.0000000E+00  0.0000000E+00  0.0000000E+00  0.0000000E+00  0.0000000E+00  0.0000000E+00  0.0000000E+00  0.0000000E+00  0.0000000E+00  0.0000000E+00  0.0000000E+00  0.0000000E+00  0.0000000E+00  0.0000000E+00  0.0000000E+00  0.0000000E+00  0.0000000E+00  0.0000000E+00  0.0000000E+00  0.0000000E+00  0.0000000E+00  0.0000000E+00  0.0000000E+00  0.0000000E+00  0.0000000E+00  0.0000000E+00  0.0000000E+00  0.0000000E+00  0.0000000E+00  0.2016132E-02  0.2016132E-02  0.0000000E+00  0.0000000E+00  0.0000000E+00  0.0000000E+00  0.0000000E+00  0.0000000E+00  0.0000000E+00  0.0000000E+00  0.3653968E-03  0.3653968E-03  0.2923177E-03  0.2923177E-03
  0.1769999E+01  0.0000000E+00  0.0000000E+00  0.3983628E+00  0.1991814E+00  0.0000000E+00  0.0000000E+00  0.0000000E+00  0.0000000E+00  0.0000000E+00  0.0000000E+00  0.0000000E+00  0.0000000E+00  0.0000000E+00  0.0000000E+00  0.0000000E+00  0.0000000E+00  0.4558011E-03  0.6056693E-02  0.5244100E-01  0.5244100E-01  0.0000000E+00  0.0000000E+00  0.1225927E-04  0.6516058E-03  0.1058633E-04  0.5626854E-03  0.1575969E-02  0.4188301E-01  0.3796495E-02  0.2017916E+00  0.3171417E-01  0.8428370E+00  0.4122154E-02  0.1095505E+00  0.0000000E+00  0.0000000E+00  0.0000000E+00  0.0000000E+00  0.0000000E+00  0.0000000E+00  0.0000000E+00  0.0000000E+00  0.0000000E+00  0.0000000E+00  0.0000000E+00  0.0000000E+00  0.0000000E+00  0.0000000E+00  0.0000000E+00  0.0000000E+00  0.0000000E+00  0.0000000E+00  0.0000000E+00  0.0000000E+00  0.0000000E+00  0.0000000E+00  0.0000000E+00  0.0000000E+00  0.0000000E+00  0.0000000E+00  0.0000000E+00  0.0000000E+00  0.0000000E+00  0.0000000E+00  0.0000000E+00  0.0000000E+00  0.0000000E+00  0.0000000E+00  0.0000000E+00  0.0000000E+00  0.0000000E+00  0.0000000E+00  0.0000000E+00  0.0000000E+00  0.0000000E+00  0.0000000E+00  0.2329942E-02  0.2329942E-02  0.0000000E+00  0.0000000E+00  0.0000000E+00  0.0000000E+00  0.0000000E+00  0.0000000E+00  0.0000000E+00  0.0000000E+00  0.5545432E-03  0.5545432E-03  0.4384766E-03  0.4384766E-03
  0.1799999E+01  0.0000000E+00  0.0000000E+00  0.4795703E+00  0.2397851E+00  0.0000000E+00  0.0000000E+00  0.0000000E+00  0.0000000E+00  0.0000000E+00  0.0000000E+00  0.0000000E+00  0.0000000E+00  0.0000000E+00  0.0000000E+00  0.0000000E+00  0.0000000E+00  0.6068139E-03  0.8063355E-02  0.6547493E-01  0.6547493E-01  0.0000000E+00  0.0000000E+00  0.2409291E-04  0.1280588E-02  0.2102429E-04  0.1117485E-02  0.2004967E-02  0.5328408E-01  0.4713537E-02  0.2505342E+00  0.3602816E-01  0.9574858E+00  0.5110053E-02  0.1358050E+00  0.0000000E+00  0.0000000E+00  0.0000000E+00  0.0000000E+00  0.0000000E+00  0.0000000E+00  0.0000000E+00  0.0000000E+00  0.0000000E+00  0.0000000E+00  0.0000000E+00  0.0000000E+00  0.0000000E+00  0.0000000E+00  0.0000000E+00  0.0000000E+00  0.0000000E+00  0.0000000E+00  0.0000000E+00  0.0000000E+00  0.0000000E+00  0.0000000E+00  0.0000000E+00  0.0000000E+00  0.0000000E+00  0.0000000E+00  0.0000000E+00  0.0000000E+00  0.0000000E+00  0.0000000E+00  0.0000000E+00  0.0000000E+00  0.0000000E+00  0.0000000E+00  0.0000000E+00  0.0000000E+00  0.0000000E+00  0.0000000E+00  0.0000000E+00  0.0000000E+00  0.0000000E+00  0.0000000E+00  0.2828599E-02  0.2828599E-02  0.0000000E+00  0.0000000E+00  0.0000000E+00  0.0000000E+00  0.0000000E+00  0.0000000E+00  0.0000000E+00  0.0000000E+00  0.8124703E-03  0.8124703E-03  0.5760377E-03  0.5760377E-03
  0.1829999E+01  0.0000000E+00  0.0000000E+00  0.5637122E+00  0.2818561E+00  0.0000000E+00  0.0000000E+00  0.0000000E+00  0.0000000E+00  0.0000000E+00  0.0000000E+00  0.0000000E+00  0.0000000E+00  0.0000000E+00  0.0000000E+00  0.0000000E+00  0.0000000E+00  0.8118837E-03  0.1078833E-01  0.8153818E-01  0.8153818E-01  0.0000000E+00  0.0000000E+00  0.3760622E-04  0.1998849E-02  0.4163878E-04  0.2213188E-02  0.2526835E-02  0.6715324E-01  0.5692112E-02  0.3025475E+00  0.4028649E-01  0.1070655E+01  0.6263059E-02  0.1664473E+00  0.0000000E+00  0.0000000E+00  0.0000000E+00  0.0000000E+00  0.0000000E+00  0.0000000E+00  0.0000000E+00  0.0000000E+00  0.0000000E+00  0.0000000E+00  0.0000000E+00  0.0000000E+00  0.0000000E+00  0.0000000E+00  0.0000000E+00  0.0000000E+00  0.0000000E+00  0.0000000E+00  0.0000000E+00  0.0000000E+00  0.0000000E+00  0.0000000E+00  0.0000000E+00  0.0000000E+00  0.0000000E+00  0.0000000E+00  0.0000000E+00  0.0000000E+00  0.0000000E+00  0.0000000E+00  0.0000000E+00  0.0000000E+00  0.0000000E+00  0.0000000E+00  0.0000000E+00  0.0000000E+00  0.0000000E+00  0.0000000E+00  0.0000000E+00  0.0000000E+00  0.0000000E+00  0.0000000E+00  0.3301464E-02  0.3301464E-02  0.0000000E+00  0.0000000E+00  0.0000000E+00  0.0000000E+00  0.0000000E+00  0.0000000E+00  0.0000000E+00  0.0000000E+00  0.1173568E-02  0.1173568E-02  0.7479891E-03  0.7479891E-03
  0.1859999E+01  0.0000000E+00  0.0000000E+00  0.6499257E+00  0.3249629E+00  0.0000000E+00  0.0000000E+00  0.0000000E+00  0.0000000E+00  0.0000000E+00  0.0000000E+00  0.0000000E+00  0.0000000E+00  0.0000000E+00  0.0000000E+00  0.0000000E+00  0.0000000E+00  0.1112765E-02  0.1478644E-01  0.1015096E+00  0.1015096E+00  0.1398983E-06  0.7435885E-05  0.5640783E-04  0.2998193E-02  0.8383946E-04  0.4456242E-02  0.3136245E-02  0.8334894E-01  0.6731094E-02  0.3577716E+00  0.4446063E-01  0.1181588E+01  0.7614400E-02  0.2023606E+00  0.0000000E+00  0.0000000E+00  0.0000000E+00  0.0000000E+00  0.0000000E+00  0.0000000E+00  0.0000000E+00  0.0000000E+00  0.0000000E+00  0.0000000E+00  0.0000000E+00  0.0000000E+00  0.0000000E+00  0.0000000E+00  0.0000000E+00  0.0000000E+00  0.0000000E+00  0.0000000E+00  0.0000000E+00  0.0000000E+00  0.0000000E+00  0.0000000E+00  0.0000000E+00  0.0000000E+00  0.0000000E+00  0.0000000E+00  0.0000000E+00  0.0000000E+00  0.0000000E+00  0.0000000E+00  0.0000000E+00  0.0000000E+00  0.0000000E+00  0.0000000E+00  0.0000000E+00  0.0000000E+00  0.0000000E+00  0.0000000E+00  0.0000000E+00  0.0000000E+00  0.0000000E+00  0.0000000E+00  0.3684057E-02  0.3684057E-02  0.0000000E+00  0.0000000E+00  0.0000000E+00  0.0000000E+00  0.0000000E+00  0.0000000E+00  0.0000000E+00  0.0000000E+00  0.1710917E-02  0.1710917E-02  0.1040306E-02  0.1040306E-02
  0.1889999E+01  0.0000000E+00  0.0000000E+00  0.7350918E+00  0.3675459E+00  0.0000000E+00  0.0000000E+00  0.0000000E+00  0.0000000E+00  0.0000000E+00  0.0000000E+00  0.1110608E-05  0.1475778E-04  0.0000000E+00  0.0000000E+00  0.0000000E+00  0.0000000E+00  0.1503898E-02  0.1998382E-01  0.1258334E+00  0.1258334E+00  0.2795449E-06  0.1485839E-04  0.8537874E-04  0.4538057E-02  0.1598886E-03  0.8498412E-02  0.3866634E-02  0.1027598E+00  0.7774142E-02  0.4132117E+00  0.4840249E-01  0.1286347E+01  0.9123288E-02  0.2424608E+00  0.0000000E+00  0.0000000E+00  0.0000000E+00  0.0000000E+00  0.0000000E+00  0.0000000E+00  0.0000000E+00  0.0000000E+00  0.0000000E+00  0.0000000E+00  0.0000000E+00  0.0000000E+00  0.0000000E+00  0.0000000E+00  0.0000000E+00  0.0000000E+00  0.0000000E+00  0.0000000E+00  0.0000000E+00  0.0000000E+00  0.0000000E+00  0.0000000E+00  0.0000000E+00  0.0000000E+00  0.0000000E+00  0.0000000E+00  0.0000000E+00  0.0000000E+00  0.0000000E+00  0.0000000E+00  0.0000000E+00  0.0000000E+00  0.0000000E+00  0.0000000E+00  0.0000000E+00  0.0000000E+00  0.0000000E+00  0.0000000E+00  0.0000000E+00  0.0000000E+00  0.0000000E+00  0.0000000E+00  0.4264396E-02  0.4264396E-02  0.0000000E+00  0.0000000E+00  0.0000000E+00  0.0000000E+00  0.0000000E+00  0.0000000E+00  0.0000000E+00  0.0000000E+00  0.2291253E-02  0.2291253E-02  0.1375612E-02  0.1375612E-02
  0.1919999E+01  0.0000000E+00  0.0000000E+00  0.8190079E+00  0.4095039E+00  0.0000000E+00  0.0000000E+00  0.0000000E+00  0.0000000E+00  0.0000000E+00  0.0000000E+00  0.1945945E-05  0.2585775E-04  0.0000000E+00  0.0000000E+00  0.0000000E+00  0.0000000E+00  0.2019088E-02  0.2682967E-01  0.1558230E+00  0.1558230E+00  0.9773026E-06  0.5194566E-04  0.1269128E-03  0.6745677E-02  0.2718599E-03  0.1444991E-01  0.4702173E-02  0.1249651E+00  0.8821366E-02  0.4688739E+00  0.5227273E-01  0.1389202E+01  0.1080128E-01  0.2870553E+00  0.0000000E+00  0.0000000E+00  0.0000000E+00  0.0000000E+00  0.0000000E+00  0.0000000E+00  0.0000000E+00  0.0000000E+00  0.0000000E+00  0.0000000E+00  0.0000000E+00  0.0000000E+00  0.0000000E+00  0.0000000E+00  0.0000000E+00  0.0000000E+00  0.0000000E+00  0.0000000E+00  0.0000000E+00  0.0000000E+00  0.0000000E+00  0.0000000E+00  0.0000000E+00  0.0000000E+00  0.0000000E+00  0.0000000E+00  0.0000000E+00  0.0000000E+00  0.0000000E+00  0.0000000E+00  0.0000000E+00  0.0000000E+00  0.0000000E+00  0.0000000E+00  0.0000000E+00  0.0000000E+00  0.2579266E-04  0.2579266E-04  0.0000000E+00  0.0000000E+00  0.0000000E+00  0.0000000E+00  0.4930709E-02  0.4930709E-02  0.0000000E+00  0.0000000E+00  0.0000000E+00  0.0000000E+00  0.1719510E-04  0.8597551E-05  0.0000000E+00  0.0000000E+00  0.3069334E-02  0.3069334E-02  0.1710917E-02  0.1710917E-02
  0.1949999E+01  0.0000000E+00  0.0000000E+00  0.8997304E+00  0.4498652E+00  0.0000000E+00  0.0000000E+00  0.0000000E+00  0.0000000E+00  0.0000000E+00  0.0000000E+00  0.1945945E-05  0.2585775E-04  0.0000000E+00  0.0000000E+00  0.0000000E+00  0.0000000E+00  0.2698323E-02  0.3585536E-01  0.1916297E+00  0.1916297E+00  0.1533791E-05  0.8152414E-04  0.1890380E-03  0.1004776E-01  0.4637623E-03  0.2464992E-01  0.5684502E-02  0.1510715E+00  0.9867599E-02  0.5244833E+00  0.5591904E-01  0.1486107E+01  0.1273781E-01  0.3385203E+00  0.0000000E+00  0.0000000E+00  0.0000000E+00  0.0000000E+00  0.0000000E+00  0.0000000E+00  0.0000000E+00  0.0000000E+00  0.0000000E+00  0.0000000E+00  0.0000000E+00  0.0000000E+00  0.8597570E-05  0.4298785E-05  0.0000000E+00  0.0000000E+00  0.0000000E+00  0.0000000E+00  0.0000000E+00  0.0000000E+00  0.0000000E+00  0.0000000E+00  0.0000000E+00  0.0000000E+00  0.0000000E+00  0.0000000E+00  0.0000000E+00  0.0000000E+00  0.0000000E+00  0.0000000E+00  0.0000000E+00  0.0000000E+00  0.0000000E+00  0.0000000E+00  0.8597570E-05  0.4298785E-05  0.8597574E-04  0.8597574E-04  0.0000000E+00  0.0000000E+00  0.0000000E+00  0.0000000E+00  0.5605617E-02  0.5605617E-02  0.0000000E+00  0.0000000E+00  0.0000000E+00  0.0000000E+00  0.5158527E-04  0.2579263E-04  0.0000000E+00  0.0000000E+00  0.3791530E-02  0.3791530E-02  0.2321344E-02  0.2321344E-02
  0.1979999E+01  0.0000000E+00  0.0000000E+00  0.9764313E+00  0.4882156E+00  0.0000000E+00  0.0000000E+00  0.0000000E+00  0.0000000E+00  0.0000000E+00  0.0000000E+00  0.2223947E-05  0.2955184E-04  0.0000000E+00  0.0000000E+00  0.0000000E+00  0.0000000E+00  0.3589063E-02  0.4769154E-01  0.2345898E+00  0.2345898E+00  0.3898454E-05  0.2072109E-03  0.2715145E-03  0.1443156E-01  0.7559075E-03  0.4017805E-01  0.6767008E-02  0.1798402E+00  0.1088843E-01  0.5787427E+00  0.5934507E-01  0.1577157E+01  0.1483858E-01  0.3943507E+00  0.0000000E+00  0.0000000E+00  0.0000000E+00  0.0000000E+00  0.0000000E+00  0.0000000E+00  0.0000000E+00  0.0000000E+00  0.0000000E+00  0.0000000E+00  0.0000000E+00  0.0000000E+00  0.8597570E-05  0.4298785E-05  0.0000000E+00  0.0000000E+00  0.0000000E+00  0.0000000E+00  0.0000000E+00  0.0000000E+00  0.0000000E+00  0.0000000E+00  0.0000000E+00  0.0000000E+00  0.0000000E+00  0.0000000E+00  0.0000000E+00  0.0000000E+00  0.0000000E+00  0.0000000E+00  0.0000000E+00  0.0000000E+00  0.0000000E+00  0.0000000E+00  0.1719514E-04  0.8597568E-05  0.2751221E-03  0.2751221E-03  0.0000000E+00  0.0000000E+00  0.0000000E+00  0.0000000E+00  0.6349303E-02  0.6349303E-02  0.0000000E+00  0.0000000E+00  0.0000000E+00  0.0000000E+00  0.1289636E-03  0.6448178E-04  0.0000000E+00  0.0000000E+00  0.4638390E-02  0.4638390E-02  0.2914579E-02  0.2914579E-02
  0.2009999E+01  0.0000000E+00  0.0000000E+00  0.1048553E+01  0.5242764E+00  0.0000000E+00  0.0000000E+00  0.0000000E+00  0.0000000E+00  0.0000000E+00  0.0000000E+00  0.4448488E-05  0.5911159E-04  0.0000000E+00  0.0000000E+00  0.0000000E+00  0.0000000E+00  0.4651557E-02  0.6180996E-01  0.2853860E+00  0.2853860E+00  0.7515207E-05  0.3994489E-03  0.3904974E-03  0.2075574E-01  0.1165189E-02  0.6193219E-01  0.8009402E-02  0.2128582E+00  0.1187852E-01  0.6313682E+00  0.6254354E-01  0.1662160E+01  0.1711874E-01  0.4549482E+00  0.0000000E+00  0.0000000E+00  0.0000000E+00  0.0000000E+00  0.0000000E+00  0.0000000E+00  0.0000000E+00  0.0000000E+00  0.0000000E+00  0.0000000E+00  0.5158543E-04  0.2579271E-04  0.1719513E-04  0.8597563E-05  0.0000000E+00  0.0000000E+00  0.0000000E+00  0.0000000E+00  0.0000000E+00  0.0000000E+00  0.0000000E+00  0.0000000E+00  0.0000000E+00  0.0000000E+00  0.0000000E+00  0.0000000E+00  0.0000000E+00  0.0000000E+00  0.0000000E+00  0.0000000E+00  0.0000000E+00  0.0000000E+00  0.0000000E+00  0.0000000E+00  0.3439031E-04  0.1719515E-04  0.4900612E-03  0.4900612E-03  0.0000000E+00  0.0000000E+00  0.0000000E+00  0.0000000E+00  0.7213360E-02  0.7213360E-02  0.0000000E+00  0.0000000E+00  0.0000000E+00  0.0000000E+00  0.2235370E-03  0.1117685E-03  0.0000000E+00  0.0000000E+00  0.5498146E-02  0.5498146E-02  0.3567993E-02  0.3567993E-02
  0.2039999E+01  0.0000000E+00  0.0000000E+00  0.1115271E+01  0.5576354E+00  0.0000000E+00  0.0000000E+00  0.0000000E+00  0.0000000E+00  0.0000000E+00  0.0000000E+00  0.5845311E-05  0.7767259E-04  0.0000000E+00  0.0000000E+00  0.0000000E+00  0.0000000E+00  0.5864698E-02  0.7793021E-01  0.3442815E+00  0.3442815E+00  0.1531175E-04  0.8138510E-03  0.5448263E-03  0.2895865E-01  0.1721718E-02  0.9151290E-01  0.9403555E-02  0.2499092E+00  0.1283965E-01  0.6824540E+00  0.6555957E-01  0.1742314E+01  0.1971485E-01  0.5239426E+00  0.0000000E+00  0.0000000E+00  0.0000000E+00  0.0000000E+00  0.0000000E+00  0.0000000E+00  0.0000000E+00  0.0000000E+00  0.0000000E+00  0.0000000E+00  0.3009153E-03  0.1504577E-03  0.5158540E-04  0.2579270E-04  0.0000000E+00  0.0000000E+00  0.0000000E+00  0.0000000E+00  0.0000000E+00  0.0000000E+00  0.0000000E+00  0.0000000E+00  0.0000000E+00  0.0000000E+00  0.0000000E+00  0.0000000E+00  0.0000000E+00  0.0000000E+00  0.0000000E+00  0.0000000E+00  0.0000000E+00  0.0000000E+00  0.0000000E+00  0.0000000E+00  0.5158546E-04  0.2579273E-04  0.6964032E-03  0.6964032E-03  0.0000000E+00  0.0000000E+00  0.0000000E+00  0.0000000E+00  0.8111805E-02  0.8111805E-02  0.0000000E+00  0.0000000E+00  0.0000000E+00  0.0000000E+00  0.3868908E-03  0.1934454E-03  0.0000000E+00  0.0000000E+00  0.6572840E-02  0.6572840E-02  0.4290190E-02  0.4290190E-02
  0.2069999E+01  0.0000000E+00  0.0000000E+00  0.1176601E+01  0.5883007E+00  0.8077061E-05  0.2146562E-03  0.0000000E+00  0.0000000E+00  0.0000000E+00  0.0000000E+00  0.6121953E-05  0.8134863E-04  0.0000000E+00  0.0000000E+00  0.0000000E+00  0.0000000E+00  0.7291985E-02  0.9689602E-01  0.4125996E+00  0.4125996E+00  0.3259337E-04  0.1732405E-02  0.7602754E-03  0.4041021E-01  0.2482836E-02  0.1319679E+00  0.1097354E-01  0.2916331E+00  0.1374356E-01  0.7304984E+00  0.6837997E-01  0.1817269E+01  0.2247696E-01  0.5973485E+00  0.0000000E+00  0.0000000E+00  0.0000000E+00  0.0000000E+00  0.0000000E+00  0.0000000E+00  0.8597563E-05  0.4298781E-05  0.0000000E+00  0.0000000E+00  0.1839881E-02  0.9199406E-03  0.6878061E-04  0.3439030E-04  0.0000000E+00  0.0000000E+00  0.0000000E+00  0.0000000E+00  0.0000000E+00  0.0000000E+00  0.0000000E+00  0.0000000E+00  0.0000000E+00  0.0000000E+00  0.3439022E-04  0.1719511E-04  0.0000000E+00  0.0000000E+00  0.0000000E+00  0.0000000E+00  0.0000000E+00  0.0000000E+00  0.0000000E+00  0.0000000E+00  0.8597567E-04  0.4298783E-04  0.1117683E-02  0.1117683E-02  0.0000000E+00  0.0000000E+00  0.0000000E+00  0.0000000E+00  0.9165009E-02  0.9165009E-02  0.0000000E+00  0.0000000E+00  0.0000000E+00  0.0000000E+00  0.6878058E-03  0.3439029E-03  0.0000000E+00  0.0000000E+00  0.7617446E-02  0.7617446E-02  0.5106960E-02  0.5106960E-02
  0.2099998E+01  0.0000000E+00  0.0000000E+00  0.1233117E+01  0.6165587E+00  0.8187971E-04  0.2176038E-02  0.0000000E+00  0.0000000E+00  0.0000000E+00  0.0000000E+00  0.8345118E-05  0.1108901E-03  0.0000000E+00  0.0000000E+00  0.0000000E+00  0.0000000E+00  0.8881482E-02  0.1180173E+00  0.4906229E+00  0.4906229E+00  0.6392857E-04  0.3397936E-02  0.1034406E-02  0.5498084E-01  0.3453561E-02  0.1835639E+00  0.1271575E-01  0.3379343E+00  0.1461080E-01  0.7765943E+00  0.7105058E-01  0.1888243E+01  0.2546782E-01  0.6768337E+00  0.0000000E+00  0.0000000E+00  0.0000000E+00  0.0000000E+00  0.0000000E+00  0.0000000E+00  0.2579266E-04  0.1289633E-04  0.0000000E+00  0.0000000E+00  0.7402509E-02  0.3701254E-02  0.2149396E-03  0.1074698E-03  0.0000000E+00  0.0000000E+00  0.0000000E+00  0.0000000E+00  0.0000000E+00  0.0000000E+00  0.0000000E+00  0.0000000E+00  0.0000000E+00  0.0000000E+00  0.5158534E-04  0.2579267E-04  0.0000000E+00  0.0000000E+00  0.0000000E+00  0.0000000E+00  0.0000000E+00  0.0000000E+00  0.0000000E+00  0.0000000E+00  0.1547562E-03  0.7737811E-04  0.1461586E-02  0.1461586E-02  0.0000000E+00  0.0000000E+00  0.0000000E+00  0.0000000E+00  0.1026120E-01  0.1026120E-01  0.0000000E+00  0.0000000E+00  0.0000000E+00  0.0000000E+00  0.1048904E-02  0.5244522E-03  0.0000000E+00  0.0000000E+00  0.8743729E-02  0.8743729E-02  0.6138668E-02  0.6138668E-02
  0.2129998E+01  0.0000000E+00  0.0000000E+00  0.1285393E+01  0.6426964E+00  0.4805497E-03  0.1277111E-01  0.0000000E+00  0.0000000E+00  0.0000000E+00  0.0000000E+00  0.9734722E-05  0.1293552E-03  0.0000000E+00  0.0000000E+00  0.0000000E+00  0.0000000E+00  0.1071264E-01  0.1423497E+00  0.5803657E+00  0.5803657E+00  0.1193514E-03  0.6343776E-02  0.1364261E-02  0.7251330E-01  0.4625314E-02  0.2458450E+00  0.1467431E-01  0.3899851E+00  0.1547019E-01  0.8222727E+00  0.7356765E-01  0.1955137E+01  0.2863684E-01  0.7610537E+00  0.0000000E+00  0.0000000E+00  0.0000000E+00  0.0000000E+00  0.0000000E+00  0.0000000E+00  0.1031708E-03  0.5158541E-04  0.8597583E-05  0.8597583E-05  0.2241388E-01  0.1120694E-01  0.3525008E-03  0.1762504E-03  0.0000000E+00  0.0000000E+00  0.0000000E+00  0.0000000E+00  0.0000000E+00  0.0000000E+00  0.0000000E+00  0.0000000E+00  0.0000000E+00  0.0000000E+00  0.6878049E-04  0.3439024E-04  0.0000000E+00  0.0000000E+00  0.0000000E+00  0.0000000E+00  0.0000000E+00  0.0000000E+00  0.0000000E+00  0.0000000E+00  0.2321345E-03  0.1160672E-03  0.2166586E-02  0.2166586E-02  0.0000000E+00  0.0000000E+00  0.0000000E+00  0.0000000E+00  0.1143047E-01  0.1143047E-01  0.0000000E+00  0.0000000E+00  0.0000000E+00  0.0000000E+00  0.1470188E-02  0.7350939E-03  0.0000000E+00  0.0000000E+00  0.9852815E-02  0.9852815E-02  0.7093000E-02  0.7093000E-02
  0.2159998E+01  0.0000000E+00  0.0000000E+00  0.1333620E+01  0.6668100E+00  0.1833741E-02  0.4873356E-01  0.0000000E+00  0.0000000E+00  0.0000000E+00  0.0000000E+00  0.1168104E-04  0.1552179E-03  0.0000000E+00  0.0000000E+00  0.0000000E+00  0.0000000E+00  0.1269483E-01  0.1686891E+00  0.6800350E+00  0.6800350E+00  0.2033623E-03  0.1080913E-01  0.1751087E-02  0.9307388E-01  0.6039834E-02  0.3210297E+00  0.1684544E-01  0.4476852E+00  0.1629004E-01  0.8658494E+00  0.7600036E-01  0.2019789E+01  0.3197440E-01  0.8497527E+00  0.0000000E+00  0.0000000E+00  0.0000000E+00  0.0000000E+00  0.0000000E+00  0.0000000E+00  0.1633537E-03  0.8167683E-04  0.6018305E-04  0.6018305E-04  0.5301263E-01  0.2650632E-01  0.6534164E-03  0.3267082E-03  0.0000000E+00  0.0000000E+00  0.0000000E+00  0.0000000E+00  0.0000000E+00  0.0000000E+00  0.0000000E+00  0.0000000E+00  0.0000000E+00  0.0000000E+00  0.8597564E-04  0.4298782E-04  0.0000000E+00  0.0000000E+00  0.0000000E+00  0.0000000E+00  0.0000000E+00  0.0000000E+00  0.0000000E+00  0.0000000E+00  0.3267078E-03  0.1633539E-03  0.2974756E-02  0.2974756E-02  0.0000000E+00  0.0000000E+00  0.0000000E+00  0.0000000E+00  0.1278888E-01  0.1278888E-01  0.0000000E+00  0.0000000E+00  0.0000000E+00  0.0000000E+00  0.1968846E-02  0.9844231E-03  0.0000000E+00  0.0000000E+00  0.1082864E-01  0.1082864E-01  0.8382635E-02  0.8382635E-02
  0.2189998E+01  0.0000000E+00  0.0000000E+00  0.1378892E+01  0.6894462E+00  0.5325707E-02  0.1415362E+00  0.0000000E+00  0.0000000E+00  0.0000000E+00  0.0000000E+00  0.1753044E-04  0.2329448E-03  0.0000000E+00  0.0000000E+00  0.0000000E+00  0.0000000E+00  0.1493041E-01  0.1983956E+00  0.7904304E+00  0.7904304E+00  0.3325815E-03  0.1767739E-01  0.2243033E-02  0.1192219E+00  0.7687280E-02  0.4085949E+00  0.1920613E-01  0.5104227E+00  0.1706932E-01  0.9072698E+00  0.7831137E-01  0.2081206E+01  0.3560267E-01  0.9461778E+00  0.0000000E+00  0.0000000E+00  0.0000000E+00  0.0000000E+00  0.0000000E+00  0.0000000E+00  0.3439027E-03  0.1719513E-03  0.3610981E-03  0.3610981E-03  0.1002992E+00  0.5014961E-01  0.1074698E-02  0.5373489E-03  0.0000000E+00  0.0000000E+00  0.0000000E+00  0.0000000E+00  0.0000000E+00  0.0000000E+00  0.0000000E+00  0.0000000E+00  0.0000000E+00  0.0000000E+00  0.1203659E-03  0.6018297E-04  0.0000000E+00  0.0000000E+00  0.0000000E+00  0.0000000E+00  0.0000000E+00  0.0000000E+00  0.0000000E+00  0.0000000E+00  0.5072569E-03  0.2536285E-03  0.3980670E-02  0.3980670E-02  0.0000000E+00  0.0000000E+00  0.4298775E-05  0.4298775E-05  0.1413440E-01  0.1413440E-01  0.0000000E+00  0.0000000E+00  0.0000000E+00  0.0000000E+00  0.2501893E-02  0.1250946E-02  0.0000000E+00  0.0000000E+00  0.1201510E-01  0.1201510E-01  0.9646482E-02  0.9646482E-02
  0.2219998E+01  0.0000000E+00  0.0000000E+00  0.1420533E+01  0.7102666E+00  0.1195303E-01  0.3176641E+00  0.0000000E+00  0.0000000E+00  0.0000000E+00  0.0000000E+00  0.4623393E-04  0.6143573E-03  0.0000000E+00  0.0000000E+00  0.0000000E+00  0.0000000E+00  0.1731104E-01  0.2300294E+00  0.9111298E+00  0.9111298E+00  0.5362224E-03  0.2850133E-01  0.2797461E-02  0.1486908E+00  0.9592780E-02  0.5098761E+00  0.2178361E-01  0.5789221E+00  0.1782762E-01  0.9475749E+00  0.8058206E-01  0.2141552E+01  0.3941704E-01  0.1047549E+01  0.0000000E+00  0.0000000E+00  0.0000000E+00  0.0000000E+00  0.0000000E+00  0.0000000E+00  0.5760367E-03  0.2880184E-03  0.1874269E-02  0.1874269E-02  0.1627263E+00  0.8136315E-01  0.1753907E-02  0.8769536E-03  0.0000000E+00  0.0000000E+00  0.0000000E+00  0.0000000E+00  0.0000000E+00  0.0000000E+00  0.0000000E+00  0.0000000E+00  0.0000000E+00  0.0000000E+00  0.1891466E-03  0.9457329E-04  0.0000000E+00  0.0000000E+00  0.0000000E+00  0.0000000E+00  0.0000000E+00  0.0000000E+00  0.0000000E+00  0.0000000E+00  0.6792082E-03  0.3396041E-03  0.5244512E-02  0.5244512E-02  0.0000000E+00  0.0000000E+00  0.5158548E-04  0.5158548E-04  0.1561748E-01  0.1561748E-01  0.0000000E+00  0.0000000E+00  0.0000000E+00  0.0000000E+00  0.3034943E-02  0.1517471E-02  0.0000000E+00  0.0000000E+00  0.1334342E-01  0.1334342E-01  0.1092752E-01  0.1092752E-01
  0.2249998E+01  0.0000000E+00  0.0000000E+00  0.1459597E+01  0.7297984E+00  0.2213795E-01  0.5883389E+00  0.0000000E+00  0.0000000E+00  0.0000000E+00  0.0000000E+00  0.1172733E-03  0.1558330E-02  0.0000000E+00  0.0000000E+00  0.0000000E+00  0.0000000E+00  0.1982246E-01  0.2634012E+00  0.1041115E+01  0.1041115E+01  0.8052380E-03  0.4280007E-01  0.3460396E-02  0.1839272E+00  0.1172649E-01  0.6232871E+00  0.2460942E-01  0.6540210E+00  0.1860598E-01  0.9889467E+00  0.8280402E-01  0.2200603E+01  0.4345569E-01  0.1154880E+01  0.0000000E+00  0.0000000E+00  0.0000000E+00  0.0000000E+00  0.0000000E+00  0.0000000E+00  0.1031707E-02  0.5158533E-03  0.4935001E-02  0.4935001E-02  0.2344389E+00  0.1172195E+00  0.2630859E-02  0.1315429E-02  0.0000000E+00  0.0000000E+00  0.0000000E+00  0.0000000E+00  0.0000000E+00  0.0000000E+00  0.0000000E+00  0.0000000E+00  0.0000000E+00  0.0000000E+00  0.3009150E-03  0.1504575E-03  0.0000000E+00  0.0000000E+00  0.0000000E+00  0.0000000E+00  0.0000000E+00  0.0000000E+00  0.0000000E+00  0.0000000E+00  0.9801234E-03  0.4900617E-03  0.6774881E-02  0.6774881E-02  0.0000000E+00  0.0000000E+00  0.1203661E-03  0.1203661E-03  0.1705758E-01  0.1705758E-01  0.0000000E+00  0.0000000E+00  0.0000000E+00  0.0000000E+00  0.3731347E-02  0.1865673E-02  0.0000000E+00  0.0000000E+00  0.1463736E-01  0.1463736E-01  0.1260405E-01  0.1260405E-01
  0.2279998E+01  0.0000000E+00  0.0000000E+00  0.1497021E+01  0.7485103E+00  0.3550542E-01  0.9435934E+00  0.0000000E+00  0.0000000E+00  0.0000000E+00  0.0000000E+00  0.2782913E-03  0.3697939E-02  0.0000000E+00  0.0000000E+00  0.0000000E+00  0.0000000E+00  0.2253740E-01  0.2994773E+00  0.1180792E+01  0.1180792E+01  0.1187878E-02  0.6313816E-01  0.4212077E-02  0.2238806E+00  0.1406287E-01  0.7474708E+00  0.2764208E-01  0.7346170E+00  0.1941506E-01  0.1031951E+01  0.8497873E-01  0.2258398E+01  0.4767080E-01  0.1266901E+01  0.0000000E+00  0.0000000E+00  0.0000000E+00  0.0000000E+00  0.0000000E+00  0.0000000E+00  0.1642135E-02  0.8210676E-03  0.1098769E-01  0.1098769E-01  0.3083611E+00  0.1541806E+00  0.3739948E-02  0.1869974E-02  0.0000000E+00  0.0000000E+00  0.0000000E+00  0.0000000E+00  0.0000000E+00  0.0000000E+00  0.0000000E+00  0.0000000E+00  0.0000000E+00  0.0000000E+00  0.3868906E-03  0.1934453E-03  0.0000000E+00  0.0000000E+00  0.0000000E+00  0.0000000E+00  0.0000000E+00  0.0000000E+00  0.0000000E+00  0.0000000E+00  0.1341221E-02  0.6706106E-03  0.8528788E-02  0.8528788E-02  0.0000000E+00  0.0000000E+00  0.2450310E-03  0.2450310E-03  0.1847618E-01  0.1847618E-01  0.0000000E+00  0.0000000E+00  0.0000000E+00  0.0000000E+00  0.4393362E-02  0.2196681E-02  0.0000000E+00  0.0000000E+00  0.1599147E-01  0.1599147E-01  0.1427197E-01  0.1427197E-01
  0.2309998E+01  0.0000000E+00  0.0000000E+00  0.1532798E+01  0.7663991E+00  0.5064452E-01  0.1345931E+01  0.0000000E+00  0.0000000E+00  0.0000000E+00  0.0000000E+00  0.5953066E-03  0.7910445E-02  0.0000000E+00  0.0000000E+00  0.5590017E-06  0.7428025E-05  0.2547712E-01  0.3385404E+00  0.1328262E+01  0.1328262E+01  0.1690622E-02  0.8986009E-01  0.5064582E-02  0.2691930E+00  0.1659218E-01  0.8819086E+00  0.3089258E-01  0.8210022E+00  0.2021200E-01  0.1074310E+01  0.8713407E-01  0.2315679E+01  0.5203724E-01  0.1382943E+01  0.0000000E+00  0.0000000E+00  0.0000000E+00  0.0000000E+00  0.0000000E+00  0.0000000E+00  0.2209573E-02  0.1104787E-02  0.2038483E-01  0.2038483E-01  0.3785518E+00  0.1892759E+00  0.5253118E-02  0.2626559E-02  0.0000000E+00  0.0000000E+00  0.0000000E+00  0.0000000E+00  0.0000000E+00  0.0000000E+00  0.0000000E+00  0.0000000E+00  0.0000000E+00  0.0000000E+00  0.5846347E-03  0.2923174E-03  0.0000000E+00  0.0000000E+00  0.0000000E+00  0.0000000E+00  0.0000000E+00  0.0000000E+00  0.0000000E+00  0.0000000E+00  0.1556161E-02  0.7780804E-03  0.1023970E-01  0.1023970E-01  0.8597556E-05  0.1719511E-04  0.4341774E-03  0.4341774E-03  0.2023008E-01  0.2023008E-01  0.0000000E+00  0.0000000E+00  0.0000000E+00  0.0000000E+00  0.5167145E-02  0.2583573E-02  0.0000000E+00  0.0000000E+00  0.1747456E-01  0.1747456E-01  0.1607746E-01  0.1607746E-01
  0.2339998E+01  0.0000000E+00  0.0000000E+00  0.1567629E+01  0.7838145E+00  0.6668651E-01  0.1772263E+01  0.0000000E+00  0.0000000E+00  0.0000000E+00  0.0000000E+00  0.1198090E-02  0.1592025E-01  0.0000000E+00  0.0000000E+00  0.2512342E-05  0.3338405E-04  0.2853030E-01  0.3791111E+00  0.1482117E+01  0.1482117E+01  0.2335200E-02  0.1241207E+00  0.5984728E-02  0.3181006E+00  0.1929504E-01  0.1025572E+01  0.3443521E-01  0.9151515E+00  0.2105278E-01  0.1118999E+01  0.8933178E-01  0.2374085E+01  0.5660699E-01  0.1504389E+01  0.0000000E+00  0.0000000E+00  0.0000000E+00  0.0000000E+00  0.8597593E-05  0.8597593E-05  0.3249881E-02  0.1624940E-02  0.3213771E-01  0.3213771E-01  0.4401446E+00  0.2200723E+00  0.7540073E-02  0.3770037E-02  0.0000000E+00  0.0000000E+00  0.0000000E+00  0.0000000E+00  0.0000000E+00  0.0000000E+00  0.0000000E+00  0.0000000E+00  0.0000000E+00  0.0000000E+00  0.9457330E-03  0.4728665E-03  0.0000000E+00  0.0000000E+00  0.0000000E+00  0.0000000E+00  0.0000000E+00  0.0000000E+00  0.0000000E+00  0.0000000E+00  0.1891466E-02  0.9457330E-03  0.1213976E-01  0.1213976E-01  0.2149392E-04  0.4298783E-04  0.7092998E-03  0.7092998E-03  0.2180344E-01  0.2180344E-01  0.0000000E+00  0.0000000E+00  0.0000000E+00  0.0000000E+00  0.5811965E-02  0.2905982E-02  0.0000000E+00  0.0000000E+00  0.1896624E-01  0.1896624E-01  0.1835582E-01  0.1835582E-01
  0.2369998E+01  0.1927346E-05  0.1927346E-05  0.1602271E+01  0.8011354E+00  0.8219053E-01  0.2184299E+01  0.0000000E+00  0.0000000E+00  0.0000000E+00  0.0000000E+00  0.2111397E-02  0.2805629E-01  0.0000000E+00  0.0000000E+00  0.1810492E-04  0.2405785E-03  0.3176250E-01  0.4220607E+00  0.1640262E+01  0.1640262E+01  0.3146354E-02  0.1672353E+00  0.6988645E-02  0.3714609E+00  0.2207887E-01  0.1173538E+01  0.3821401E-01  0.1015577E+01  0.2191670E-01  0.1164918E+01  0.9153970E-01  0.2432763E+01  0.6128893E-01  0.1628817E+01  0.0000000E+00  0.0000000E+00  0.0000000E+00  0.0000000E+00  0.9457321E-04  0.9457321E-04  0.4513722E-02  0.2256861E-02  0.4495669E-01  0.4495669E-01  0.4950485E+00  0.2475243E+00  0.1005056E-01  0.5025281E-02  0.0000000E+00  0.0000000E+00  0.0000000E+00  0.0000000E+00  0.0000000E+00  0.0000000E+00  0.0000000E+00  0.0000000E+00  0.0000000E+00  0.0000000E+00  0.1367014E-02  0.6835070E-03  0.0000000E+00  0.0000000E+00  0.0000000E+00  0.0000000E+00  0.0000000E+00  0.0000000E+00  0.0000000E+00  0.0000000E+00  0.2243967E-02  0.1121983E-02  0.1403983E-01  0.1403983E-01  0.6448180E-04  0.1289636E-03  0.1199360E-02  0.1199360E-02  0.2349716E-01  0.2349716E-01  0.0000000E+00  0.0000000E+00  0.0000000E+00  0.0000000E+00  0.6559954E-02  0.3279977E-02  0.0000000E+00  0.0000000E+00  0.2039773E-01  0.2039773E-01  0.2045363E-01  0.2045363E-01
  0.2399998E+01  0.2160289E-04  0.2160289E-04  0.1636667E+01  0.8183336E+00  0.9613740E-01  0.2554951E+01  0.0000000E+00  0.0000000E+00  0.0000000E+00  0.0000000E+00  0.3525301E-02  0.4684427E-01  0.0000000E+00  0.0000000E+00  0.8972640E-04  0.1192286E-02  0.3521919E-01  0.4679933E+00  0.1803557E+01  0.1803557E+01  0.4153323E-02  0.2207577E+00  0.8043557E-02  0.4275317E+00  0.2501747E-01  0.1329730E+01  0.4221433E-01  0.1121890E+01  0.2284654E-01  0.1214341E+01  0.9374839E-01  0.2491461E+01  0.6616979E-01  0.1758530E+01  0.0000000E+00  0.0000000E+00  0.0000000E+00  0.0000000E+00  0.5072571E-03  0.5072571E-03  0.6035489E-02  0.3017745E-02  0.5756933E-01  0.5756933E-01  0.5408048E+00  0.2704024E+00  0.1338642E-01  0.6693211E-02  0.0000000E+00  0.0000000E+00  0.0000000E+00  0.0000000E+00  0.0000000E+00  0.0000000E+00  0.0000000E+00  0.0000000E+00  0.0000000E+00  0.0000000E+00  0.1753904E-02  0.8769521E-03  0.0000000E+00  0.0000000E+00  0.0000000E+00  0.0000000E+00  0.0000000E+00  0.0000000E+00  0.0000000E+00  0.0000000E+00  0.2691039E-02  0.1345520E-02  0.1593130E-01  0.1593130E-01  0.1762504E-03  0.3525008E-03  0.1771099E-02  0.1771099E-02  0.2523387E-01  0.2523387E-01  0.0000000E+00  0.0000000E+00  0.0000000E+00  0.0000000E+00  0.7178980E-02  0.3589490E-02  0.0000000E+00  0.0000000E+00  0.2168737E-01  0.2168737E-01  0.2249985E-01  0.2249985E-01
  0.2429998E+01  0.1656313E-03  0.1656313E-03  0.1671748E+01  0.8358740E+00  0.1083000E+00  0.2878184E+01  0.1110606E-05  0.2951549E-04  0.0000000E+00  0.0000000E+00  0.5467795E-02  0.7265616E-01  0.0000000E+00  0.0000000E+00  0.3650586E-03  0.4850905E-02  0.3891144E-01  0.5170560E+00  0.1968920E+01  0.1968920E+01  0.5379231E-02  0.2859173E+00  0.9185111E-02  0.4882076E+00  0.2813174E-01  0.1495260E+01  0.4649995E-01  0.1235785E+01  0.2385747E-01  0.1268074E+01  0.9602524E-01  0.2551971E+01  0.7117926E-01  0.1891662E+01  0.0000000E+00  0.0000000E+00  0.8597552E-05  0.8597552E-05  0.1891464E-02  0.1891464E-02  0.8073115E-02  0.4036557E-02  0.6940819E-01  0.6940819E-01  0.5807319E+00  0.2903660E+00  0.1708338E-01  0.8541691E-02  0.0000000E+00  0.0000000E+00  0.0000000E+00  0.0000000E+00  0.8597578E-05  0.4298789E-05  0.0000000E+00  0.0000000E+00  0.0000000E+00  0.0000000E+00  0.2329937E-02  0.1164969E-02  0.0000000E+00  0.0000000E+00  0.8597557E-05  0.4298779E-05  0.0000000E+00  0.0000000E+00  0.0000000E+00  0.0000000E+00  0.3052137E-02  0.1526068E-02  0.1783136E-01  0.1783136E-01  0.3267079E-03  0.6534159E-03  0.2544879E-02  0.2544879E-02  0.2688890E-01  0.2688890E-01  0.0000000E+00  0.0000000E+00  0.0000000E+00  0.0000000E+00  0.8038736E-02  0.4019368E-02  0.0000000E+00  0.0000000E+00  0.2313176E-01  0.2313176E-01  0.2465784E-01  0.2465784E-01
  0.2459998E+01  0.1124250E-02  0.1124250E-02  0.1708094E+01  0.8540471E+00  0.1186417E+00  0.3153025E+01  0.1110606E-05  0.2951549E-04  0.0000000E+00  0.0000000E+00  0.7976406E-02  0.1059906E+00  0.8354785E-06  0.2220371E-04  0.1179354E-02  0.1567128E-01  0.4274363E-01  0.5679781E+00  0.2136176E+01  0.2136176E+01  0.6831843E-02  0.3631266E+00  0.1040887E-01  0.5532531E+00  0.3130434E-01  0.1663890E+01  0.5095399E-01  0.1354155E+01  0.2491438E-01  0.1324251E+01  0.9837659E-01  0.2614460E+01  0.7633519E-01  0.2028687E+01  0.0000000E+00  0.0000000E+00  0.3439032E-04  0.3439032E-04  0.5416479E-02  0.5416479E-02  0.1033428E-01  0.5167138E-02  0.7939857E-01  0.7939857E-01  0.6129041E+00  0.3064520E+00  0.2145095E-01  0.1072547E-01  0.0000000E+00  0.0000000E+00  0.0000000E+00  0.0000000E+00  0.3439031E-04  0.1719516E-04  0.0000000E+00  0.0000000E+00  0.0000000E+00  0.0000000E+00  0.2957561E-02  0.1478781E-02  0.0000000E+00  0.0000000E+00  0.8597557E-05  0.4298779E-05  0.0000000E+00  0.0000000E+00  0.0000000E+00  0.0000000E+00  0.3628172E-02  0.1814086E-02  0.2008392E-01  0.2008392E-01  0.5502447E-03  0.1100489E-02  0.3525001E-02  0.3525001E-02  0.2892653E-01  0.2892653E-01  0.0000000E+00  0.0000000E+00  0.0000000E+00  0.0000000E+00  0.8803918E-02  0.4401959E-02  0.0000000E+00  0.0000000E+00  0.2449448E-01  0.2449448E-01  0.2689320E-01  0.2689320E-01
  0.2489998E+01  0.5097480E-02  0.5097480E-02  0.1746597E+01  0.8732985E+00  0.1271688E+00  0.3379644E+01  0.1668106E-05  0.4433164E-04  0.0000000E+00  0.0000000E+00  0.1111412E-01  0.1476846E+00  0.7797224E-05  0.2072193E-03  0.2985889E-02  0.3967655E-01  0.4682709E-01  0.6222392E+00  0.2303234E+01  0.2303234E+01  0.8604541E-02  0.4573492E+00  0.1168699E-01  0.6211879E+00  0.3456402E-01  0.1837149E+01  0.5562653E-01  0.1478333E+01  0.2608736E-01  0.1386597E+01  0.1007903E+00  0.2678607E+01  0.8167411E-01  0.2170574E+01  0.0000000E+00  0.0000000E+00  0.8597570E-04  0.8597570E-04  0.1118546E-01  0.1118546E-01  0.1289635E-01  0.6448174E-02  0.8826268E-01  0.8826268E-01  0.6400036E+00  0.3200018E+00  0.2665249E-01  0.1332624E-01  0.0000000E+00  0.0000000E+00  0.0000000E+00  0.0000000E+00  0.6878057E-04  0.3439029E-04  0.0000000E+00  0.0000000E+00  0.0000000E+00  0.0000000E+00  0.3542197E-02  0.1771098E-02  0.0000000E+00  0.0000000E+00  0.8597557E-05  0.4298779E-05  0.0000000E+00  0.0000000E+00  0.0000000E+00  0.0000000E+00  0.4281587E-02  0.2140794E-02  0.2228490E-01  0.2228490E-01  0.8554584E-03  0.1710917E-02  0.4569607E-02  0.4569607E-02  0.3079221E-01  0.3079221E-01  0.0000000E+00  0.0000000E+00  0.0000000E+00  0.0000000E+00  0.9801234E-02  0.4900617E-02  0.0000000E+00  0.0000000E+00  0.2576692E-01  0.2576692E-01  0.2941229E-01  0.2941229E-01
  0.2519998E+01  0.1715623E-01  0.1715623E-01  0.1787850E+01  0.8939252E+00  0.1343239E+00  0.3569797E+01  0.3335012E-05  0.8863142E-04  0.0000000E+00  0.0000000E+00  0.1490577E-01  0.1980682E+00  0.3983131E-04  0.1058558E-02  0.6345613E-02  0.8432062E-01  0.5106922E-01  0.6786087E+00  0.2470476E+01  0.2470476E+01  0.1066652E-01  0.5669478E+00  0.1299537E-01  0.6907310E+00  0.3786682E-01  0.2012700E+01  0.6056920E-01  0.1609689E+01  0.2730206E-01  0.1451161E+01  0.1033276E+00  0.2746040E+01  0.8713363E-01  0.2315666E+01  0.0000000E+00  0.0000000E+00  0.2751226E-03  0.2751226E-03  0.2095233E-01  0.2095233E-01  0.1621501E-01  0.8107505E-02  0.9489998E-01  0.9489998E-01  0.6627356E+00  0.3313678E+00  0.3211192E-01  0.1605596E-01  0.0000000E+00  0.0000000E+00  0.0000000E+00  0.0000000E+00  0.1375611E-03  0.6878057E-04  0.0000000E+00  0.0000000E+00  0.0000000E+00  0.0000000E+00  0.4230008E-02  0.2115004E-02  0.0000000E+00  0.0000000E+00  0.4298786E-04  0.2149393E-04  0.0000000E+00  0.0000000E+00  0.0000000E+00  0.0000000E+00  0.4960798E-02  0.2480399E-02  0.2428814E-01  0.2428814E-01  0.1349819E-02  0.2699639E-02  0.5768972E-02  0.5768972E-02  0.3285993E-01  0.3285993E-01  0.0000000E+00  0.0000000E+00  0.0000000E+00  0.0000000E+00  0.1078136E-01  0.5390679E-02  0.0000000E+00  0.0000000E+00  0.2703936E-01  0.2703936E-01  0.3198297E-01  0.3198297E-01
  0.2549998E+01  0.4442909E-01  0.4442909E-01  0.1832400E+01  0.9161998E+00  0.1402262E+00  0.3726658E+01  0.3891871E-05  0.1034305E-03  0.0000000E+00  0.0000000E+00  0.1932278E-01  0.2567614E+00  0.1409916E-03  0.3746999E-02  0.1172374E-01  0.1557853E+00  0.5552133E-01  0.7377684E+00  0.2635708E+01  0.2635708E+01  0.1309902E-01  0.6962398E+00  0.1445351E-01  0.7682342E+00  0.4119392E-01  0.2189542E+01  0.6572943E-01  0.1746828E+01  0.2863975E-01  0.1522262E+01  0.1060148E+00  0.2817454E+01  0.9267615E-01  0.2462964E+01  0.0000000E+00  0.0000000E+00  0.5674396E-03  0.5674396E-03  0.3585193E-01  0.3585193E-01  0.2008392E-01  0.1004196E-01  0.1004798E+00  0.1004798E+00  0.6828454E+00  0.3414227E+00  0.3860304E-01  0.1930152E-01  0.0000000E+00  0.0000000E+00  0.0000000E+00  0.0000000E+00  0.2321338E-03  0.1160669E-03  0.0000000E+00  0.0000000E+00  0.0000000E+00  0.0000000E+00  0.5149948E-02  0.2574974E-02  0.0000000E+00  0.0000000E+00  0.9457332E-04  0.4728666E-04  0.0000000E+00  0.0000000E+00  0.0000000E+00  0.0000000E+00  0.5811960E-02  0.2905980E-02  0.2672125E-01  0.2672125E-01  0.2020430E-02  0.4040860E-02  0.7178975E-02  0.7178975E-02  0.3481587E-01  0.3481587E-01  0.0000000E+00  0.0000000E+00  0.8597564E-05  0.4298782E-05  0.1207959E-01  0.6039795E-02  0.0000000E+00  0.0000000E+00  0.2832041E-01  0.2832041E-01  0.3459663E-01  0.3459663E-01
  0.2579998E+01  0.9833066E-01  0.9833066E-01  0.1880666E+01  0.9403328E+00  0.1450934E+00  0.3856008E+01  0.3891871E-05  0.1034305E-03  0.0000000E+00  0.0000000E+00  0.2436550E-01  0.3237693E+00  0.3878658E-03  0.1030793E-01  0.1945719E-01  0.2585475E+00  0.6017401E-01  0.7995933E+00  0.2799066E+01  0.2799066E+01  0.1598995E-01  0.8498988E+00  0.1597143E-01  0.8489143E+00  0.4457473E-01  0.2369239E+01  0.7117157E-01  0.1891459E+01  0.3006656E-01  0.1598100E+01  0.1087644E+00  0.2890526E+01  0.9830584E-01  0.2612579E+01  0.0000000E+00  0.0000000E+00  0.1177867E-02  0.1177867E-02  0.5456885E-01  0.5456885E-01  0.2397002E-01  0.1198501E-01  0.1053116E+00  0.1053116E+00  0.6998342E+00  0.3499171E+00  0.4573902E-01  0.2286951E-01  0.0000000E+00  0.0000000E+00  0.0000000E+00  0.0000000E+00  0.4126828E-03  0.2063414E-03  0.0000000E+00  0.0000000E+00  0.0000000E+00  0.0000000E+00  0.6173061E-02  0.3086530E-02  0.0000000E+00  0.0000000E+00  0.1891466E-03  0.9457328E-04  0.0000000E+00  0.0000000E+00  0.0000000E+00  0.0000000E+00  0.6714703E-02  0.3357352E-02  0.2899101E-01  0.2899101E-01  0.2880185E-02  0.5760371E-02  0.8855502E-02  0.8855502E-02  0.3672884E-01  0.3672884E-01  0.0000000E+00  0.0000000E+00  0.1719512E-04  0.8597559E-05  0.1360996E-01  0.6804979E-02  0.2579271E-04  0.2579271E-04  0.2974760E-01  0.2974760E-01  0.3739084E-01  0.3739084E-01
  0.2609998E+01  0.1888049E+00  0.1888049E+00  0.1934551E+01  0.9672754E+00  0.1491777E+00  0.3964552E+01  0.4169955E-05  0.1108209E-03  0.2783765E-06  0.7398143E-05  0.3002313E-01  0.3989479E+00  0.9103590E-03  0.2419373E-01  0.2930234E-01  0.3893700E+00  0.6501666E-01  0.8639426E+00  0.2960715E+01  0.2960715E+01  0.1931562E-01  0.1026665E+01  0.1757262E-01  0.9340213E+00  0.4792961E-01  0.2547558E+01  0.7674129E-01  0.2039479E+01  0.3163403E-01  0.1681414E+01  0.1118224E+00  0.2971797E+01  0.1040350E+00  0.2764838E+01  0.0000000E+00  0.0000000E+00  0.2115002E-02  0.2115002E-02  0.7607138E-01  0.7607138E-01  0.2885344E-01  0.1442672E-01  0.1091547E+00  0.1091547E+00  0.7148628E+00  0.3574314E+00  0.5301253E-01  0.2650626E-01  0.0000000E+00  0.0000000E+00  0.0000000E+00  0.0000000E+00  0.7393904E-03  0.3696952E-03  0.0000000E+00  0.0000000E+00  0.0000000E+00  0.0000000E+00  0.7282145E-02  0.3641072E-02  0.0000000E+00  0.0000000E+00  0.3009151E-03  0.1504576E-03  0.0000000E+00  0.0000000E+00  0.0000000E+00  0.0000000E+00  0.7883972E-02  0.3941986E-02  0.3098565E-01  0.3098565E-01  0.3886103E-02  0.7772205E-02  0.1071258E-01  0.1071258E-01  0.3854723E-01  0.3854723E-01  0.0000000E+00  0.0000000E+00  0.7737823E-04  0.3868912E-04  0.1489959E-01  0.7449797E-02  0.4298786E-04  0.4298786E-04  0.3110172E-01  0.3110172E-01  0.4023663E-01  0.4023663E-01
  0.2639998E+01  0.3204780E+00  0.3204780E+00  0.1994330E+01  0.9971651E+00  0.1525983E+00  0.4055459E+01  0.4169955E-05  0.1108209E-03  0.1396799E-05  0.3712138E-04  0.3624368E-01  0.4816067E+00  0.1823586E-02  0.4846368E-01  0.4077445E-01  0.5418116E+00  0.7018738E-01  0.9326512E+00  0.3119272E+01  0.3119272E+01  0.2320613E-01  0.1233454E+01  0.1927751E-01  0.1024640E+01  0.5129571E-01  0.2726473E+01  0.8251058E-01  0.2192804E+01  0.3328139E-01  0.1768975E+01  0.1150522E+00  0.3057631E+01  0.1099003E+00  0.2920715E+01  0.0000000E+00  0.0000000E+00  0.3189700E-02  0.3189700E-02  0.9908709E-01  0.9908709E-01  0.3395179E-01  0.1697590E-01  0.1122756E+00  0.1122756E+00  0.7281116E+00  0.3640558E+00  0.6113727E-01  0.3056864E-01  0.0000000E+00  0.0000000E+00  0.0000000E+00  0.0000000E+00  0.1177867E-02  0.5889335E-03  0.0000000E+00  0.0000000E+00  0.0000000E+00  0.0000000E+00  0.8563182E-02  0.4281591E-02  0.0000000E+00  0.0000000E+00  0.4814642E-03  0.2407321E-03  0.0000000E+00  0.0000000E+00  0.0000000E+00  0.0000000E+00  0.9328363E-02  0.4664182E-02  0.3304907E-01  0.3304907E-01  0.4926407E-02  0.9852814E-02  0.1278459E-01  0.1278459E-01  0.4046449E-01  0.4046449E-01  0.0000000E+00  0.0000000E+00  0.1633540E-03  0.8167699E-04  0.1660192E-01  0.8300959E-02  0.9457324E-04  0.9457324E-04  0.3258481E-01  0.3258481E-01  0.4328877E-01  0.4328877E-01
  0.2669998E+01  0.4936751E+00  0.4936751E+00  0.2061156E+01  0.1030578E+01  0.1555172E+00  0.4133032E+01  0.4725143E-05  0.1255756E-03  0.5024564E-05  0.1335330E-03  0.4280169E-01  0.5687496E+00  0.3181160E-02  0.8454262E-01  0.5341587E-01  0.7097911E+00  0.7557712E-01  0.1004270E+01  0.3275295E+01  0.3275295E+01  0.2761034E-01  0.1467547E+01  0.2107033E-01  0.1119932E+01  0.5459813E-01  0.2902004E+01  0.8849899E-01  0.2351953E+01  0.3514605E-01  0.1868086E+01  0.1185067E+00  0.3149440E+01  0.1158768E+00  0.3079545E+01  0.0000000E+00  0.0000000E+00  0.5020982E-02  0.5020982E-02  0.1213462E+00  0.1213462E+00  0.3960040E-01  0.1980020E-01  0.1144766E+00  0.1144766E+00  0.7399677E+00  0.3699839E+00  0.7000133E-01  0.3500066E-01  0.0000000E+00  0.0000000E+00  0.0000000E+00  0.0000000E+00  0.1719513E-02  0.8597564E-03  0.0000000E+00  0.0000000E+00  0.0000000E+00  0.0000000E+00  0.9998981E-02  0.4999490E-02  0.0000000E+00  0.0000000E+00  0.6706109E-03  0.3353054E-03  0.0000000E+00  0.0000000E+00  0.0000000E+00  0.0000000E+00  0.1070397E-01  0.5351987E-02  0.3513828E-01  0.3513828E-01  0.5988207E-02  0.1197641E-01  0.1514033E-01  0.1514033E-01  0.4242043E-01  0.4242043E-01  0.0000000E+00  0.0000000E+00  0.3954885E-03  0.1977442E-03  0.1885448E-01  0.9427240E-02  0.1977437E-03  0.1977437E-03  0.3415816E-01  0.3415816E-01  0.4665042E-01  0.4665042E-01
  0.2699998E+01  0.7026644E+00  0.7026644E+00  0.2135626E+01  0.1067813E+01  0.1579592E+00  0.4197929E+01  0.1168722E-04  0.3106000E-03  0.1589330E-04  0.4223809E-03  0.4986719E-01  0.6626361E+00  0.5156935E-02  0.1370509E+00  0.6626863E-01  0.8805788E+00  0.8114280E-01  0.1078227E+01  0.3429330E+01  0.3429330E+01  0.3258238E-01  0.1731821E+01  0.2304292E-01  0.1224779E+01  0.5784476E-01  0.3074569E+01  0.9468047E-01  0.2516232E+01  0.3712954E-01  0.1973512E+01  0.1222391E+00  0.3248631E+01  0.1219409E+00  0.3240705E+01  0.0000000E+00  0.0000000E+00  0.7316533E-02  0.7316533E-02  0.1422899E+00  0.1422899E+00  0.4536938E-01  0.2268469E-01  0.1165830E+00  0.1165830E+00  0.7500613E+00  0.3750306E+00  0.8056775E-01  0.4028387E-01  0.0000000E+00  0.0000000E+00  0.0000000E+00  0.0000000E+00  0.2381523E-02  0.1190761E-02  0.0000000E+00  0.0000000E+00  0.0000000E+00  0.0000000E+00  0.1198502E-01  0.5992509E-02  0.0000000E+00  0.0000000E+00  0.9371357E-03  0.4685678E-03  0.0000000E+00  0.0000000E+00  0.0000000E+00  0.0000000E+00  0.1204519E-01  0.6022597E-02  0.3697816E-01  0.3697816E-01  0.7376715E-02  0.1475343E-01  0.1772820E-01  0.1772820E-01  0.4441077E-01  0.4441077E-01  0.0000000E+00  0.0000000E+00  0.7307938E-03  0.3653969E-03  0.2072875E-01  0.1036438E-01  0.2923169E-03  0.2923169E-03  0.3571002E-01  0.3571002E-01  0.4966817E-01  0.4966817E-01
  0.2729998E+01  0.9362591E+00  0.9362591E+00  0.2219299E+01  0.1109650E+01  0.1601318E+00  0.4255670E+01  0.2004828E-04  0.5328038E-03  0.4289953E-04  0.1140099E-02  0.5724679E-01  0.7606964E+00  0.7652363E-02  0.2033694E+00  0.7949920E-01  0.1056387E+01  0.8689077E-01  0.1154606E+01  0.3580554E+01  0.3580554E+01  0.3820941E-01  0.2030909E+01  0.2509557E-01  0.1333881E+01  0.6108696E-01  0.3246899E+01  0.1010683E+00  0.2685996E+01  0.3921405E-01  0.2084308E+01  0.1262676E+00  0.3355693E+01  0.1281948E+00  0.3406909E+01  0.0000000E+00  0.0000000E+00  0.1065238E-01  0.1065238E-01  0.1615742E+00  0.1615742E+00  0.5223025E-01  0.2611512E-01  0.1186206E+00  0.1186206E+00  0.7596390E+00  0.3798195E+00  0.9113415E-01  0.4556707E-01  0.0000000E+00  0.0000000E+00  0.0000000E+00  0.0000000E+00  0.3172502E-02  0.1586251E-02  0.0000000E+00  0.0000000E+00  0.0000000E+00  0.0000000E+00  0.1354118E-01  0.6770589E-02  0.0000000E+00  0.0000000E+00  0.1143478E-02  0.5717388E-03  0.0000000E+00  0.0000000E+00  0.0000000E+00  0.0000000E+00  0.1367014E-01  0.6835068E-02  0.3871487E-01  0.3871487E-01  0.8752326E-02  0.1750465E-01  0.2026877E-01  0.2026877E-01  0.4628934E-01  0.4628934E-01  0.0000000E+00  0.0000000E+00  0.1418600E-02  0.7092999E-03  0.2275778E-01  0.1137889E-01  0.5416467E-03  0.5416467E-03  0.3727908E-01  0.3727908E-01  0.5315879E-01  0.5315879E-01
  0.2759998E+01  0.1183106E+01  0.1183106E+01  0.2313472E+01  0.1156736E+01  0.1620954E+00  0.4307854E+01  0.3927990E-04  0.1043904E-02  0.1033297E-03  0.2746095E-02  0.6495468E-01  0.8631190E+00  0.1069376E-01  0.2841978E+00  0.9237446E-01  0.1227473E+01  0.9280456E-01  0.1233189E+01  0.3730507E+01  0.3730507E+01  0.4442621E-01  0.2361345E+01  0.2732461E-01  0.1452360E+01  0.6425266E-01  0.3415162E+01  0.1076071E+00  0.2859771E+01  0.4146668E-01  0.2204040E+01  0.1306861E+00  0.3473119E+01  0.1343942E+00  0.3571664E+01  0.0000000E+00  0.0000000E+00  0.1425475E-01  0.1425475E-01  0.1784169E+00  0.1784169E+00  0.5955539E-01  0.2977770E-01  0.1202542E+00  0.1202542E+00  0.7684429E+00  0.3842214E+00  0.1028010E+00  0.5140052E-01  0.0000000E+00  0.0000000E+00  0.0000000E+00  0.0000000E+00  0.3929086E-02  0.1964543E-02  0.0000000E+00  0.0000000E+00  0.0000000E+00  0.0000000E+00  0.1535528E-01  0.7677638E-02  0.0000000E+00  0.0000000E+00  0.1495978E-02  0.7479888E-03  0.0000000E+00  0.0000000E+00  0.0000000E+00  0.0000000E+00  0.1520910E-01  0.7604552E-02  0.4038280E-01  0.4038280E-01  0.1005916E-01  0.2011831E-01  0.2302860E-01  0.2302860E-01  0.4824528E-01  0.4824528E-01  0.0000000E+00  0.0000000E+00  0.2407320E-02  0.1203660E-02  0.2486419E-01  0.1243209E-01  0.8511588E-03  0.8511588E-03  0.3882235E-01  0.3882235E-01  0.5680415E-01  0.5680415E-01
  0.2789998E+01  0.1430770E+01  0.1430770E+01  0.2419612E+01  0.1209806E+01  0.1638362E+00  0.4354118E+01  0.7772385E-04  0.2065592E-02  0.2417302E-03  0.6424231E-02  0.7297982E-01  0.9697573E+00  0.1417032E-01  0.3765908E+00  0.1044907E+00  0.1388474E+01  0.9900660E-01  0.1315601E+01  0.3878104E+01  0.3878104E+01  0.5123901E-01  0.2723459E+01  0.2968456E-01  0.1577796E+01  0.6737664E-01  0.3581208E+01  0.1142742E+00  0.3036956E+01  0.4389101E-01  0.2332898E+01  0.1353937E+00  0.3598227E+01  0.1408012E+00  0.3741937E+01  0.0000000E+00  0.0000000E+00  0.1814085E-01  0.1814085E-01  0.1943138E+00  0.1943138E+00  0.6776606E-01  0.3388303E-01  0.1214321E+00  0.1214321E+00  0.7760775E+00  0.3880388E+00  0.1150956E+00  0.5754779E-01  0.0000000E+00  0.0000000E+00  0.0000000E+00  0.0000000E+00  0.4857624E-02  0.2428812E-02  0.0000000E+00  0.0000000E+00  0.0000000E+00  0.0000000E+00  0.1734132E-01  0.8670658E-02  0.0000000E+00  0.0000000E+00  0.2020429E-02  0.1010215E-02  0.0000000E+00  0.0000000E+00  0.0000000E+00  0.0000000E+00  0.1676526E-01  0.8382632E-02  0.4208512E-01  0.4208512E-01  0.1145626E-01  0.2291252E-01  0.2575833E-01  0.2575833E-01  0.5040758E-01  0.5040758E-01  0.0000000E+00  0.0000000E+00  0.3482016E-02  0.1741008E-02  0.2711675E-01  0.1355837E-01  0.1478781E-02  0.1478781E-02  0.4048598E-01  0.4048598E-01  0.6040653E-01  0.6040653E-01
  0.2819998E+01  0.1673417E+01  0.1673417E+01  0.2538658E+01  0.1269329E+01  0.1653924E+00  0.4395475E+01  0.1429093E-03  0.3797963E-02  0.4949515E-03  0.1315385E-01  0.8118585E-01  0.1078799E+01  0.1799919E-01  0.4783472E+00  0.1160371E+00  0.1541903E+01  0.1054775E+00  0.1401587E+01  0.4026211E+01  0.4026211E+01  0.5863328E-01  0.3116480E+01  0.3218795E-01  0.1710856E+01  0.7042397E-01  0.3743180E+01  0.1211402E+00  0.3219425E+01  0.4652155E-01  0.2472716E+01  0.1404860E+00  0.3733560E+01  0.1473728E+00  0.3916583E+01  0.0000000E+00  0.0000000E+00  0.2268897E-01  0.2268897E-01  0.2098581E+00  0.2098581E+00  0.7639799E-01  0.3819899E-01  0.1227991E+00  0.1227991E+00  0.7831275E+00  0.3915638E+00  0.1281810E+00  0.6409050E-01  0.0000000E+00  0.0000000E+00  0.0000000E+00  0.0000000E+00  0.6164455E-02  0.3082227E-02  0.0000000E+00  0.0000000E+00  0.8597623E-05  0.4298811E-05  0.1936175E-01  0.9680874E-02  0.0000000E+00  0.0000000E+00  0.2527687E-02  0.1263843E-02  0.0000000E+00  0.0000000E+00  0.8597596E-05  0.4298798E-05  0.1845039E-01  0.9225194E-02  0.4359830E-01  0.4359830E-01  0.1292645E-01  0.2585289E-01  0.2840209E-01  0.2840209E-01  0.5249249E-01  0.5249249E-01  0.1203657E-03  0.1203657E-03  0.5003782E-02  0.2501891E-02  0.2943809E-01  0.1471905E-01  0.2364328E-02  0.2364328E-02  0.4213671E-01  0.4213671E-01  0.6418946E-01  0.6418946E-01
  0.2849998E+01  0.1902779E+01  0.1902779E+01  0.2671848E+01  0.1335924E+01  0.1667957E+00  0.4432769E+01  0.2713416E-03  0.7211183E-02  0.9415986E-03  0.2502396E-01  0.8968995E-01  0.1191802E+01  0.2211582E-01  0.5877510E+00  0.1270653E+00  0.1688445E+01  0.1121445E+00  0.1490178E+01  0.4173843E+01  0.4173843E+01  0.6655259E-01  0.3537408E+01  0.3490169E-01  0.1855097E+01  0.7337814E-01  0.3900200E+01  0.1281887E+00  0.3406747E+01  0.4932803E-01  0.2621887E+01  0.1459794E+00  0.3879555E+01  0.1539742E+00  0.4092022E+01  0.0000000E+00  0.0000000E+00  0.2721986E-01  0.2721986E-01  0.2241817E+00  0.2241817E+00  0.8550281E-01  0.4275141E-01  0.1239168E+00  0.1239168E+00  0.7897993E+00  0.3948996E+00  0.1426163E+00  0.7130815E-01  0.0000000E+00  0.0000000E+00  0.0000000E+00  0.0000000E+00  0.7307935E-02  0.3653967E-02  0.0000000E+00  0.0000000E+00  0.2579280E-04  0.1289640E-04  0.2153694E-01  0.1076847E-01  0.0000000E+00  0.0000000E+00  0.3181102E-02  0.1590551E-02  0.8597590E-05  0.8597590E-05  0.8597596E-05  0.4298798E-05  0.2043643E-01  0.1021822E-01  0.4506848E-01  0.4506848E-01  0.1452559E-01  0.2905119E-01  0.3139834E-01  0.3139834E-01  0.5449142E-01  0.5449142E-01  0.1891463E-03  0.1891463E-03  0.7092991E-02  0.3546496E-02  0.3184541E-01  0.1592270E-01  0.3353053E-02  0.3353053E-02  0.4390781E-01  0.4390781E-01  0.6785203E-01  0.6785203E-01
  0.2879998E+01  0.2117525E+01  0.2117525E+01  0.2821039E+01  0.1410520E+01  0.1681753E+00  0.4469433E+01  0.4964917E-03  0.1319478E-01  0.1685121E-02  0.4478384E-01  0.9830148E-01  0.1306232E+01  0.2657464E-01  0.7062486E+00  0.1374026E+00  0.1825808E+01  0.1190403E+00  0.1581810E+01  0.4322680E+01  0.4322680E+01  0.7490926E-01  0.3981583E+01  0.3767540E-01  0.2002525E+01  0.7625505E-01  0.4053114E+01  0.1354484E+00  0.3599683E+01  0.5228984E-01  0.2779313E+01  0.1518313E+00  0.4035076E+01  0.1607417E+00  0.4271876E+01  0.0000000E+00  0.0000000E+00  0.3222366E-01  0.3222366E-01  0.2372930E+00  0.2372930E+00  0.9502894E-01  0.4751447E-01  0.1251462E+00  0.1251462E+00  0.7961701E+00  0.3980850E+00  0.1579715E+00  0.7898576E-01  0.0000000E+00  0.0000000E+00  0.0000000E+00  0.0000000E+00  0.8597574E-02  0.4298787E-02  0.0000000E+00  0.0000000E+00  0.2579280E-04  0.1289640E-04  0.2401303E-01  0.1200652E-01  0.0000000E+00  0.0000000E+00  0.4032260E-02  0.2016130E-02  0.3439019E-04  0.3439019E-04  0.3439028E-04  0.1719514E-04  0.2217314E-01  0.1108657E-01  0.4644410E-01  0.4644410E-01  0.1609465E-01  0.3218930E-01  0.3436450E-01  0.3436450E-01  0.5681277E-01  0.5681277E-01  0.3267076E-03  0.3267076E-03  0.9775428E-02  0.4887714E-02  0.3450206E-01  0.1725103E-01  0.4702871E-02  0.4702871E-02  0.4588095E-01  0.4588095E-01  0.7136843E-01  0.7136843E-01
  0.2909998E+01  0.2313690E+01  0.2313690E+01  0.2986215E+01  0.1493107E+01  0.1694473E+00  0.4503239E+01  0.8520278E-03  0.2264352E-01  0.2764684E-02  0.7347433E-01  0.1071961E+00  0.1424424E+01  0.3117460E-01  0.8284973E+00  0.1471760E+00  0.1955677E+01  0.1262055E+00  0.1677022E+01  0.4472895E+01  0.4472895E+01  0.8364207E-01  0.4445750E+01  0.4066979E-01  0.2161683E+01  0.7905516E-01  0.4201946E+01  0.1427854E+00  0.3794672E+01  0.5552922E-01  0.2951493E+01  0.1580469E+00  0.4200259E+01  0.1676043E+00  0.4454258E+01  0.0000000E+00  0.0000000E+00  0.3733063E-01  0.3733063E-01  0.2502152E+00  0.2502152E+00  0.1044347E+00  0.5221736E-01  0.1263327E+00  0.1263327E+00  0.8028589E+00  0.4014295E+00  0.1752698E+00  0.8763492E-01  0.0000000E+00  0.0000000E+00  0.0000000E+00  0.0000000E+00  0.1010215E-01  0.5051076E-02  0.0000000E+00  0.0000000E+00  0.6018311E-04  0.3009156E-04  0.2670407E-01  0.1335204E-01  0.0000000E+00  0.0000000E+00  0.4977994E-02  0.2488997E-02  0.6018291E-04  0.6018291E-04  0.6018301E-04  0.3009151E-04  0.2426236E-01  0.1213118E-01  0.4786270E-01  0.4786270E-01  0.1778407E-01  0.3556815E-01  0.3727478E-01  0.3727478E-01  0.5914701E-01  0.5914701E-01  0.6534140E-03  0.6534140E-03  0.1214836E-01  0.6074180E-02  0.3764877E-01  0.1882439E-01  0.6637332E-02  0.6637332E-02  0.4760906E-01  0.4760906E-01  0.7492783E-01  0.7492783E-01
  0.2939998E+01  0.2492068E+01  0.2492068E+01  0.3168265E+01  0.1584133E+01  0.1706547E+00  0.4535326E+01  0.1379399E-02  0.3665895E-01  0.4296088E-02  0.1141730E+00  0.1162396E+00  0.1544594E+01  0.3603437E-01  0.9576507E+00  0.1564528E+00  0.2078948E+01  0.1335810E+00  0.1775027E+01  0.4626466E+01  0.4626466E+01  0.9275981E-01  0.4930377E+01  0.4385576E-01  0.2331024E+01  0.8178976E-01  0.4347296E+01  0.1502731E+00  0.3993664E+01  0.5894358E-01  0.3132973E+01  0.1646179E+00  0.4374892E+01  0.1746273E+00  0.4640902E+01  0.0000000E+00  0.0000000E+00  0.4225703E-01  0.4225703E-01  0.2633523E+00  0.2633523E+00  0.1148120E+00  0.5740602E-01  0.1274761E+00  0.1274761E+00  0.8092641E+00  0.4046321E+00  0.1925767E+00  0.9628837E-01  0.0000000E+00  0.0000000E+00  0.0000000E+00  0.0000000E+00  0.1182166E-01  0.5910832E-02  0.0000000E+00  0.0000000E+00  0.1719512E-03  0.8597561E-04  0.2951547E-01  0.1475774E-01  0.0000000E+00  0.0000000E+00  0.6216049E-02  0.3108024E-02  0.8597558E-04  0.8597558E-04  0.8597567E-04  0.4298783E-04  0.2617962E-01  0.1308981E-01  0.4909215E-01  0.4909215E-01  0.1946490E-01  0.3892979E-01  0.4007758E-01  0.4007758E-01  0.6130070E-01  0.6130070E-01  0.1048901E-02  0.1048901E-02  0.1527787E-01  0.7638937E-02  0.4058055E-01  0.2029027E-01  0.8760932E-02  0.8760932E-02  0.4962949E-01  0.4962949E-01  0.7848722E-01  0.7848722E-01
  0.2969998E+01  0.2655310E+01  0.2655310E+01  0.3368255E+01  0.1684127E+01  0.1718268E+00  0.4566475E+01  0.2164903E-02  0.5753454E-01  0.6347821E-02  0.1686999E+00  0.1253269E+00  0.1665346E+01  0.4111059E-01  0.1092556E+01  0.1652661E+00  0.2196059E+01  0.1412102E+00  0.1876404E+01  0.4782111E+01  0.4782111E+01  0.1020092E+00  0.5422003E+01  0.4722754E-01  0.2510241E+01  0.8443818E-01  0.4488065E+01  0.1579095E+00  0.4196608E+01  0.6259084E-01  0.3326832E+01  0.1716670E+00  0.4562228E+01  0.1817912E+00  0.4831288E+01  0.0000000E+00  0.0000000E+00  0.4735539E-01  0.4735539E-01  0.2771944E+00  0.2771944E+00  0.1260663E+00  0.6303313E-01  0.1287486E+00  0.1287486E+00  0.8149385E+00  0.4074693E+00  0.2107090E+00  0.1053545E+00  0.0000000E+00  0.0000000E+00  0.0000000E+00  0.0000000E+00  0.1390227E-01  0.6951137E-02  0.0000000E+00  0.0000000E+00  0.2837194E-03  0.1418597E-03  0.3281694E-01  0.1640847E-01  0.0000000E+00  0.0000000E+00  0.7574464E-02  0.3787232E-02  0.1805490E-03  0.1805490E-03  0.1891468E-03  0.9457339E-04  0.2808828E-01  0.1404414E-01  0.5064831E-01  0.5064831E-01  0.2124889E-01  0.4249778E-01  0.4288469E-01  0.4288469E-01  0.6366502E-01  0.6366502E-01  0.1599144E-02  0.1599144E-02  0.1860513E-01  0.9302567E-02  0.4390781E-01  0.2195391E-01  0.1146917E-01  0.1146917E-01  0.5179179E-01  0.5179179E-01  0.8248509E-01  0.8248509E-01
  0.2999998E+01  0.2805050E+01  0.2805050E+01  0.3585763E+01  0.1792881E+01  0.1729960E+00  0.4597548E+01  0.3196532E-02  0.8495115E-01  0.8895132E-02  0.2363973E+00  0.1344583E+00  0.1786685E+01  0.4643066E-01  0.1233943E+01  0.1737152E+00  0.2308331E+01  0.1490677E+00  0.1980814E+01  0.4941443E+01  0.4941443E+01  0.1112518E+00  0.5913263E+01  0.5075546E-01  0.2697757E+01  0.8704688E-01  0.4626722E+01  0.1658399E+00  0.4407367E+01  0.6641699E-01  0.3530200E+01  0.1790609E+00  0.4758729E+01  0.1890104E+00  0.5023146E+01  0.0000000E+00  0.0000000E+00  0.5266866E-01  0.5266866E-01  0.2912944E+00  0.2912944E+00  0.1369508E+00  0.6847540E-01  0.1300812E+00  0.1300812E+00  0.8206043E+00  0.4103022E+00  0.2290047E+00  0.1145023E+00  0.0000000E+00  0.0000000E+00  0.0000000E+00  0.0000000E+00  0.1585393E-01  0.7926964E-02  0.2579271E-04  0.2579271E-04  0.4986584E-03  0.2493292E-03  0.3653109E-01  0.1826555E-01  0.0000000E+00  0.0000000E+00  0.9139221E-02  0.4569611E-02  0.2665247E-03  0.2665247E-03  0.3525006E-03  0.1762503E-03  0.3015171E-01  0.1507585E-01  0.5217008E-01  0.5217008E-01  0.2297700E-01  0.4595401E-01  0.4574768E-01  0.4574768E-01  0.6609815E-01  0.6609815E-01  0.2785611E-02  0.2785611E-02  0.2192380E-01  0.1096190E-01  0.4726086E-01  0.2363043E-01  0.1474484E-01  0.1474484E-01  0.5399276E-01  0.5399276E-01  0.8615626E-01  0.8615626E-01
  0.3029998E+01  0.2942481E+01  0.2942481E+01  0.3821784E+01  0.1910892E+01  0.1741586E+00  0.4628448E+01  0.4622133E-02  0.1228380E+00  0.1213634E-01  0.3225359E+00  0.1437333E+00  0.1909931E+01  0.5191428E-01  0.1379676E+01  0.1820036E+00  0.2418467E+01  0.1570168E+00  0.2086442E+01  0.5105090E+01  0.5105090E+01  0.1204902E+00  0.6404305E+01  0.5445709E-01  0.2894507E+01  0.8966000E-01  0.4765615E+01  0.1738452E+00  0.4620116E+01  0.7048211E-01  0.3746269E+01  0.1867729E+00  0.4963685E+01  0.1964756E+00  0.5221542E+01  0.0000000E+00  0.0000000E+00  0.5791319E-01  0.5791319E-01  0.3061424E+00  0.3061424E+00  0.1486950E+00  0.7434751E-01  0.1315428E+00  0.1315428E+00  0.8261583E+00  0.4130792E+00  0.2465007E+00  0.1232504E+00  0.0000000E+00  0.0000000E+00  0.0000000E+00  0.0000000E+00  0.1787436E-01  0.8937181E-02  0.7737812E-04  0.7737812E-04  0.7995734E-03  0.3997867E-03  0.4003890E-01  0.2001945E-01  0.0000000E+00  0.0000000E+00  0.1066959E-01  0.5334795E-02  0.5760380E-03  0.5760380E-03  0.5244520E-03  0.2622260E-03  0.3267079E-01  0.1633540E-01  0.5364027E-01  0.5364027E-01  0.2479969E-01  0.4959938E-01  0.4849461E-01  0.4849461E-01  0.6853986E-01  0.6853986E-01  0.3972074E-02  0.3972074E-02  0.2580130E-01  0.1290065E-01  0.5109539E-01  0.2554769E-01  0.1851917E-01  0.1851917E-01  0.5650325E-01  0.5650325E-01  0.8997359E-01  0.8997359E-01
  0.3059998E+01  0.3070139E+01  0.3070139E+01  0.4075821E+01  0.2037911E+01  0.1752772E+00  0.4658174E+01  0.6436721E-02  0.1710625E+00  0.1600750E-01  0.4254159E+00  0.1531735E+00  0.2035373E+01  0.5753998E-01  0.1529185E+01  0.1901223E+00  0.2526349E+01  0.1652952E+00  0.2196445E+01  0.5273708E+01  0.5273708E+01  0.1295976E+00  0.6888382E+01  0.5838745E-01  0.3103414E+01  0.9229677E-01  0.4905765E+01  0.1819269E+00  0.4834897E+01  0.7472584E-01  0.3971833E+01  0.1948557E+00  0.5178493E+01  0.2039551E+00  0.5420318E+01  0.0000000E+00  0.0000000E+00  0.6349304E-01  0.6349304E-01  0.3210678E+00  0.3210678E+00  0.1609982E+00  0.8049908E-01  0.1333139E+00  0.1333139E+00  0.8316178E+00  0.4158089E+00  0.2644696E+00  0.1322348E+00  0.0000000E+00  0.0000000E+00  0.0000000E+00  0.0000000E+00  0.2025589E-01  0.1012794E-01  0.9457328E-04  0.9457328E-04  0.1246647E-02  0.6233234E-03  0.4375305E-01  0.2187653E-01  0.0000000E+00  0.0000000E+00  0.1246648E-01  0.6233240E-02  0.8339653E-03  0.8339653E-03  0.9113426E-03  0.4556713E-03  0.3529305E-01  0.1764653E-01  0.5521363E-01  0.5521363E-01  0.2661807E-01  0.5323615E-01  0.5144788E-01  0.5144788E-01  0.7122660E-01  0.7122660E-01  0.4986588E-02  0.4986588E-02  0.2953265E-01  0.1476633E-01  0.5506746E-01  0.2753373E-01  0.2249126E-01  0.2249126E-01  0.5931035E-01  0.5931035E-01  0.9375652E-01  0.9375652E-01
  0.3089998E+01  0.3192331E+01  0.3192331E+01  0.4346505E+01  0.2173252E+01  0.1764004E+00  0.4688025E+01  0.8664872E-02  0.2302780E+00  0.2055004E-01  0.5461388E+00  0.1625643E+00  0.2160158E+01  0.6321098E-01  0.1679897E+01  0.1980642E+00  0.2631881E+01  0.1736533E+00  0.2307508E+01  0.5448617E+01  0.5448617E+01  0.1384113E+00  0.7356848E+01  0.6251639E-01  0.3322876E+01  0.9496960E-01  0.5047832E+01  0.1902217E+00  0.5055338E+01  0.7914912E-01  0.4206939E+01  0.2030534E+00  0.5396356E+01  0.2116868E+00  0.5625795E+01  0.3439028E-04  0.3439028E-04  0.6939957E-01  0.6939957E-01  0.3375665E+00  0.3375665E+00  0.1729832E+00  0.8649159E-01  0.1349732E+00  0.1349732E+00  0.8371718E+00  0.4185859E+00  0.2806417E+00  0.1403208E+00  0.0000000E+00  0.0000000E+00  0.0000000E+00  0.0000000E+00  0.2288674E-01  0.1144337E-01  0.1461585E-03  0.1461585E-03  0.1693720E-02  0.8468601E-03  0.4745001E-01  0.2372500E-01  0.0000000E+00  0.0000000E+00  0.1409142E-01  0.7045710E-02  0.1143478E-02  0.1143478E-02  0.1410001E-02  0.7050004E-03  0.3807867E-01  0.1903933E-01  0.5673540E-01  0.5673540E-01  0.2853533E-01  0.5707066E-01  0.5451291E-01  0.5451291E-01  0.7415838E-01  0.7415838E-01  0.6465372E-02  0.6465372E-02  0.3364229E-01  0.1682114E-01  0.5952961E-01  0.2976480E-01  0.2675566E-01  0.2675566E-01  0.6214755E-01  0.6214755E-01  0.9788336E-01  0.9788336E-01
  0.3119998E+01  0.3308932E+01  0.3308932E+01  0.4634963E+01  0.2317482E+01  0.1775665E+00  0.4719014E+01  0.1131041E-01  0.3005857E+00  0.2561451E-01  0.6807323E+00  0.1721871E+00  0.2288026E+01  0.6913701E-01  0.1837388E+01  0.2059401E+00  0.2736536E+01  0.1822740E+00  0.2422060E+01  0.5629385E+01  0.5629385E+01  0.1468703E+00  0.7806460E+01  0.6678136E-01  0.3549568E+01  0.9764894E-01  0.5190244E+01  0.1986987E+00  0.5280624E+01  0.8377896E-01  0.4453024E+01  0.2115606E+00  0.5622443E+01  0.2194955E+00  0.5833320E+01  0.5158541E-04  0.5158541E-04  0.7515134E-01  0.7515134E-01  0.3541512E+00  0.3541512E+00  0.1853551E+00  0.9267755E-01  0.1366756E+00  0.1366756E+00  0.8423561E+00  0.4211781E+00  0.2964698E+00  0.1482349E+00  0.0000000E+00  0.0000000E+00  0.0000000E+00  0.0000000E+00  0.2620540E-01  0.1310270E-01  0.2321344E-03  0.2321344E-03  0.2390124E-02  0.1195062E-02  0.5129312E-01  0.2564656E-01  0.0000000E+00  0.0000000E+00  0.1595709E-01  0.7978546E-02  0.1633539E-02  0.1633539E-02  0.2115002E-02  0.1057501E-02  0.4119099E-01  0.2059549E-01  0.5859248E-01  0.5859248E-01  0.3069332E-01  0.6138664E-01  0.5773700E-01  0.5773700E-01  0.7698698E-01  0.7698698E-01  0.8133303E-02  0.8133303E-02  0.3788948E-01  0.1894474E-01  0.6358766E-01  0.3179383E-01  0.3146713E-01  0.3146713E-01  0.6505354E-01  0.6505354E-01  0.1017609E+00  0.1017609E+00
  0.3149997E+01  0.3420923E+01  0.3420923E+01  0.4937459E+01  0.2468730E+01  0.1787651E+00  0.4750870E+01  0.1449131E-01  0.3851216E+00  0.3124783E-01  0.8304435E+00  0.1818718E+00  0.2416717E+01  0.7503463E-01  0.1994123E+01  0.2137631E+00  0.2840488E+01  0.1911684E+00  0.2540249E+01  0.5817843E+01  0.5817843E+01  0.1549557E+00  0.8236215E+01  0.7140122E-01  0.3795123E+01  0.1003806E+00  0.5335435E+01  0.2073911E+00  0.5511633E+01  0.8852172E-01  0.4705112E+01  0.2203539E+00  0.5856134E+01  0.2274412E+00  0.6044486E+01  0.5158541E-04  0.5158541E-04  0.8123841E-01  0.8123841E-01  0.3713893E+00  0.3713893E+00  0.1980107E+00  0.9900536E-01  0.1384724E+00  0.1384724E+00  0.8479789E+00  0.4239895E+00  0.3104495E+00  0.1552247E+00  0.0000000E+00  0.0000000E+00  0.0000000E+00  0.0000000E+00  0.2928332E-01  0.1464166E-01  0.5158542E-03  0.5158542E-03  0.3017746E-02  0.1508873E-02  0.5506746E-01  0.2753373E-01  0.0000000E+00  0.0000000E+00  0.1792593E-01  0.8962967E-02  0.2218172E-02  0.2218172E-02  0.2871589E-02  0.1435794E-02  0.4440648E-01  0.2220324E-01  0.6040656E-01  0.6040656E-01  0.3258909E-01  0.6517818E-01  0.6105566E-01  0.6105566E-01  0.8006492E-01  0.8006492E-01  0.9732451E-02  0.9732451E-02  0.4193034E-01  0.2096517E-01  0.6818736E-01  0.3409368E-01  0.3650530E-01  0.3650530E-01  0.6800251E-01  0.6800251E-01  0.1056040E+00  0.1056040E+00
  0.3179997E+01  0.3530711E+01  0.3530711E+01  0.5255056E+01  0.2627528E+01  0.1800265E+00  0.4784393E+01  0.1816412E-01  0.4827304E+00  0.3737163E-01  0.9931897E+00  0.1915515E+00  0.2545340E+01  0.8106688E-01  0.2154436E+01  0.2214842E+00  0.2943086E+01  0.2001339E+00  0.2659382E+01  0.6013011E+01  0.6013011E+01  0.1626157E+00  0.8643362E+01  0.7614293E-01  0.4047155E+01  0.1032251E+00  0.5486629E+01  0.2161438E+00  0.5744245E+01  0.9343320E-01  0.4966167E+01  0.2292221E+00  0.6091816E+01  0.2355278E+00  0.6259396E+01  0.1375610E-03  0.1375610E-03  0.8702460E-01  0.8702460E-01  0.3875012E+00  0.3875012E+00  0.2103224E+00  0.1051612E+00  0.1406992E+00  0.1406992E+00  0.8535759E+00  0.4267880E+00  0.3242056E+00  0.1621028E+00  0.0000000E+00  0.0000000E+00  0.0000000E+00  0.0000000E+00  0.3249022E-01  0.1624511E-01  0.8511591E-03  0.8511591E-03  0.3972074E-02  0.1986037E-02  0.5856666E-01  0.2928333E-01  0.0000000E+00  0.0000000E+00  0.2010112E-01  0.1005056E-01  0.2759821E-02  0.2759821E-02  0.4058048E-02  0.2029024E-02  0.4795727E-01  0.2397864E-01  0.6250437E-01  0.6250437E-01  0.3472988E-01  0.6945977E-01  0.6443451E-01  0.6443451E-01  0.8340507E-01  0.8340507E-01  0.1134880E-01  0.1134880E-01  0.4629791E-01  0.2314895E-01  0.7285583E-01  0.3642792E-01  0.4128556E-01  0.4128556E-01  0.7108904E-01  0.7108904E-01  0.1089914E+00  0.1089914E+00
  0.3209997E+01  0.3639444E+01  0.3639444E+01  0.5584641E+01  0.2792320E+01  0.1812871E+00  0.4817893E+01  0.2238148E-01  0.5948110E+00  0.4382949E-01  0.1164814E+01  0.2012915E+00  0.2674766E+01  0.8708689E-01  0.2314424E+01  0.2292619E+00  0.3046438E+01  0.2093948E+00  0.2782442E+01  0.6215625E+01  0.6215625E+01  0.1696101E+00  0.9015131E+01  0.8114344E-01  0.4312943E+01  0.1061530E+00  0.5642253E+01  0.2252341E+00  0.5985829E+01  0.9845716E-01  0.5233201E+01  0.2382515E+00  0.6331780E+01  0.2436879E+00  0.6476259E+01  0.1719514E-03  0.1719514E-03  0.9238949E-01  0.9238949E-01  0.4052981E+00  0.4052981E+00  0.2231328E+00  0.1115664E+00  0.1429260E+00  0.1429260E+00  0.8596029E+00  0.4298014E+00  0.3367580E+00  0.1683790E+00  0.0000000E+00  0.0000000E+00  0.0000000E+00  0.0000000E+00  0.3613559E-01  0.1806780E-01  0.1461584E-02  0.1461584E-02  0.5072561E-02  0.2536281E-02  0.6201429E-01  0.3100714E-01  0.0000000E+00  0.0000000E+00  0.2221612E-01  0.1110806E-01  0.3387442E-02  0.3387442E-02  0.5304696E-02  0.2652348E-02  0.5157685E-01  0.2578843E-01  0.6442163E-01  0.6442163E-01  0.3669443E-01  0.7338886E-01  0.6813575E-01  0.6813575E-01  0.8686130E-01  0.8686130E-01  0.1327465E-01  0.1327465E-01  0.5076005E-01  0.2538002E-01  0.7740395E-01  0.3870197E-01  0.4673642E-01  0.4673642E-01  0.7430024E-01  0.7430024E-01  0.1126454E+00  0.1126454E+00
  0.3239997E+01  0.3748480E+01  0.3748480E+01  0.5925964E+01  0.2962982E+01  0.1825756E+00  0.4852135E+01  0.2713501E-01  0.7211410E+00  0.5069247E-01  0.1347205E+01  0.2110621E+00  0.2804598E+01  0.9317429E-01  0.2476203E+01  0.2371349E+00  0.3151054E+01  0.2188308E+00  0.2907827E+01  0.6426182E+01  0.6426182E+01  0.1761368E+00  0.9362037E+01  0.8630488E-01  0.4587284E+01  0.1091562E+00  0.5801879E+01  0.2344745E+00  0.6231403E+01  0.1036542E+00  0.5509435E+01  0.2474343E+00  0.6575822E+01  0.2520110E+00  0.6697453E+01  0.3267077E-03  0.3267077E-03  0.9793494E-01  0.9793494E-01  0.4233874E+00  0.4233874E+00  0.2359689E+00  0.1179845E+00  0.1454451E+00  0.1454451E+00  0.8653890E+00  0.4326945E+00  0.3483217E+00  0.1741608E+00  0.0000000E+00  0.0000000E+00  0.0000000E+00  0.0000000E+00  0.3983254E-01  0.1991627E-01  0.2080608E-02  0.2080608E-02  0.6173050E-02  0.3086525E-02  0.6577143E-01  0.3288572E-01  0.0000000E+00  0.0000000E+00  0.2463204E-01  0.1231602E-01  0.4058052E-02  0.4058052E-02  0.6852254E-02  0.3426127E-02  0.5507607E-01  0.2753804E-01  0.6629590E-01  0.6629590E-01  0.3867187E-01  0.7734375E-01  0.7166076E-01  0.7166076E-01  0.9039060E-01  0.9039060E-01  0.1535526E-01  0.1535526E-01  0.5514482E-01  0.2757241E-01  0.8234754E-01  0.4117377E-01  0.5203252E-01  0.5203252E-01  0.7777365E-01  0.7777365E-01  0.1162306E+00  0.1162306E+00
  0.3269997E+01  0.3857317E+01  0.3857317E+01  0.6276186E+01  0.3138093E+01  0.1839385E+00  0.4888356E+01  0.3245449E-01  0.8625116E+00  0.5784919E-01  0.1537402E+01  0.2209950E+00  0.2936586E+01  0.9937344E-01  0.2640952E+01  0.2450231E+00  0.3255872E+01  0.2284583E+00  0.3035758E+01  0.6645860E+01  0.6645860E+01  0.1822239E+00  0.9685580E+01  0.9166500E-01  0.4872185E+01  0.1123076E+00  0.5969380E+01  0.2439146E+00  0.6482284E+01  0.1089322E+00  0.5789973E+01  0.2567050E+00  0.6822203E+01  0.2605521E+00  0.6924441E+01  0.5158542E-03  0.5158542E-03  0.1034288E+00  0.1034288E+00  0.4405911E+00  0.4405911E+00  0.2487105E+00  0.1243552E+00  0.1483167E+00  0.1483167E+00  0.8718114E+00  0.4359057E+00  0.3597822E+00  0.1798911E+00  0.0000000E+00  0.0000000E+00  0.0000000E+00  0.0000000E+00  0.4360688E-01  0.2180344E-01  0.2991948E-02  0.2991948E-02  0.7746402E-02  0.3873201E-02  0.6924485E-01  0.3462243E-01  0.0000000E+00  0.0000000E+00  0.2733168E-01  0.1366584E-01  0.4960799E-02  0.4960799E-02  0.8554572E-02  0.4277286E-02  0.5893638E-01  0.2946819E-01  0.6838511E-01  0.6838511E-01  0.4068800E-01  0.8137601E-01  0.7554685E-01  0.7554685E-01  0.9406177E-01  0.9406177E-01  0.1781417E-01  0.1781417E-01  0.5964995E-01  0.2982497E-01  0.8705042E-01  0.4352521E-01  0.5785308E-01  0.5785308E-01  0.8098055E-01  0.8098055E-01  0.1202972E+00  0.1202972E+00
  0.3299997E+01  0.3967974E+01  0.3967974E+01  0.6635950E+01  0.3317975E+01  0.1854114E+00  0.4927501E+01  0.3846962E-01  0.1022370E+01  0.6538589E-01  0.1737698E+01  0.2309953E+00  0.3069470E+01  0.1055233E+00  0.2804392E+01  0.2529116E+00  0.3360694E+01  0.2382663E+00  0.3166087E+01  0.6874923E+01  0.6874923E+01  0.1878454E+00  0.9984372E+01  0.9724121E-01  0.5168572E+01  0.1155607E+00  0.6142291E+01  0.2535734E+00  0.6738978E+01  0.1143835E+00  0.6079716E+01  0.2660723E+00  0.7071149E+01  0.2691405E+00  0.7152688E+01  0.8425617E-03  0.8425617E-03  0.1089914E+00  0.1089914E+00  0.4592393E+00  0.4592393E+00  0.2615209E+00  0.1307605E+00  0.1508443E+00  0.1508443E+00  0.8782339E+00  0.4391169E+00  0.3703487E+00  0.1851743E+00  0.0000000E+00  0.0000000E+00  0.0000000E+00  0.0000000E+00  0.4757895E-01  0.2378947E-01  0.4032254E-02  0.4032254E-02  0.9422923E-02  0.4711462E-02  0.7307938E-01  0.3653969E-01  0.1719515E-04  0.1719515E-04  0.3040101E-01  0.1520050E-01  0.5863541E-02  0.5863541E-02  0.1035147E-01  0.5175736E-02  0.6302883E-01  0.3151442E-01  0.7092999E-01  0.7092999E-01  0.4278151E-01  0.8556303E-01  0.7942006E-01  0.7942006E-01  0.9769854E-01  0.9769854E-01  0.2037624E-01  0.2037624E-01  0.6387995E-01  0.3193998E-01  0.9195103E-01  0.4597552E-01  0.6357906E-01  0.6357906E-01  0.8475058E-01  0.8475058E-01  0.1242435E+00  0.1242435E+00
  0.3329997E+01  0.4080951E+01  0.4080951E+01  0.7001949E+01  0.3500975E+01  0.1869716E+00  0.4968964E+01  0.4481686E-01  0.1191054E+01  0.7319508E-01  0.1945235E+01  0.2409630E+00  0.3201921E+01  0.1117539E+00  0.2969976E+01  0.2608360E+00  0.3465993E+01  0.2482769E+00  0.3299108E+01  0.7111938E+01  0.7111938E+01  0.1931003E+00  0.1026368E+02  0.1029497E+00  0.5471989E+01  0.1189986E+00  0.6325025E+01  0.2634073E+00  0.7000324E+01  0.1198508E+00  0.6370319E+01  0.2756542E+00  0.7325797E+01  0.2779191E+00  0.7385987E+01  0.1513174E-02  0.1513174E-02  0.1143735E+00  0.1143735E+00  0.4773285E+00  0.4773285E+00  0.2739874E+00  0.1369937E+00  0.1536300E+00  0.1536300E+00  0.8845617E+00  0.4422808E+00  0.3807947E+00  0.1903974E+00  0.0000000E+00  0.0000000E+00  0.2579274E-04  0.2579274E-04  0.5179176E-01  0.2589588E-01  0.5227312E-02  0.5227312E-02  0.1164110E-01  0.5820550E-02  0.7681932E-01  0.3840966E-01  0.1719515E-04  0.1719515E-04  0.3335857E-01  0.1667929E-01  0.6964033E-02  0.6964033E-02  0.1225154E-01  0.6125769E-02  0.6702670E-01  0.3351335E-01  0.7350067E-01  0.7350067E-01  0.4484493E-01  0.8968987E-01  0.8332766E-01  0.8332766E-01  0.1016534E+00  0.1016534E+00  0.2269758E-01  0.2269758E-01  0.6777465E-01  0.3388733E-01  0.9696341E-01  0.4848171E-01  0.6982950E-01  0.6982950E-01  0.8854640E-01  0.8854640E-01  0.1284391E+00  0.1284391E+00
  0.3359997E+01  0.4196651E+01  0.4196651E+01  0.7372723E+01  0.3686361E+01  0.1886406E+00  0.5013320E+01  0.5171317E-01  0.1374331E+01  0.8107755E-01  0.2154720E+01  0.2511363E+00  0.3337105E+01  0.1179551E+00  0.3134780E+01  0.2689342E+00  0.3573603E+01  0.2584672E+00  0.3434516E+01  0.7358697E+01  0.7358697E+01  0.1980216E+00  0.1052526E+02  0.1088738E+00  0.5786868E+01  0.1225215E+00  0.6512271E+01  0.2734610E+00  0.7267511E+01  0.1254041E+00  0.6665486E+01  0.2853183E+00  0.7582630E+01  0.2869309E+00  0.7625487E+01  0.2355740E-02  0.2355740E-02  0.1202199E+00  0.1202199E+00  0.4948934E+00  0.4948934E+00  0.2867805E+00  0.1433903E+00  0.1566821E+00  0.1566821E+00  0.8915515E+00  0.4457757E+00  0.3905873E+00  0.1952937E+00  0.0000000E+00  0.0000000E+00  0.6018300E-04  0.6018300E-04  0.5561769E-01  0.2780884E-01  0.6465364E-02  0.6465364E-02  0.1409141E-01  0.7045705E-02  0.8042170E-01  0.4021085E-01  0.1719515E-04  0.1719515E-04  0.3698675E-01  0.1849337E-01  0.8064521E-02  0.8064521E-02  0.1475343E-01  0.7376717E-02  0.7150604E-01  0.3575302E-01  0.7605415E-01  0.7605415E-01  0.4692984E-01  0.9385969E-01  0.8747169E-01  0.8747169E-01  0.1057158E+00  0.1057158E+00  0.2503612E-01  0.2503612E-01  0.7174673E-01  0.3587336E-01  0.1022165E+00  0.5110826E-01  0.7628629E-01  0.7628629E-01  0.9284949E-01  0.9284949E-01  0.1325402E+00  0.1325402E+00
  0.3389997E+01  0.4315009E+01  0.4315009E+01  0.7746770E+01  0.3873385E+01  0.1903455E+00  0.5058628E+01  0.5918148E-01  0.1572809E+01  0.8928637E-01  0.2372878E+01  0.2613057E+00  0.3472235E+01  0.1241834E+00  0.3300302E+01  0.2770576E+00  0.3681547E+01  0.2689080E+00  0.3573254E+01  0.7615848E+01  0.7615848E+01  0.2025588E+00  0.1076642E+02  0.1149938E+00  0.6112159E+01  0.1262691E+00  0.6711463E+01  0.2836533E+00  0.7538382E+01  0.1310593E+00  0.6966071E+01  0.2950081E+00  0.7840147E+01  0.2960508E+00  0.7867856E+01  0.3387446E-02  0.3387446E-02  0.1255160E+00  0.1255160E+00  0.5111772E+00  0.5111772E+00  0.3000208E+00  0.1500104E+00  0.1602157E+00  0.1602157E+00  0.8987563E+00  0.4493781E+00  0.3993224E+00  0.1996612E+00  0.0000000E+00  0.0000000E+00  0.1117685E-03  0.1117685E-03  0.5975311E-01  0.2987656E-01  0.7918354E-02  0.7918354E-02  0.1722092E-01  0.8610459E-02  0.8402408E-01  0.4201204E-01  0.6878101E-04  0.6878101E-04  0.4050314E-01  0.2025157E-01  0.9319769E-02  0.9319769E-02  0.1704898E-01  0.8524491E-02  0.7546952E-01  0.3773476E-01  0.7848726E-01  0.7848726E-01  0.4890299E-01  0.9780598E-01  0.9178767E-01  0.9178767E-01  0.1097824E+00  0.1097824E+00  0.2740906E-01  0.2740906E-01  0.7600252E-01  0.3800126E-01  0.1074611E+00  0.5373053E-01  0.8304398E-01  0.8304398E-01  0.9731162E-01  0.9731162E-01  0.1368647E+00  0.1368647E+00
  0.3419997E+01  0.4436203E+01  0.4436203E+01  0.8124494E+01  0.4062247E+01  0.1922238E+00  0.5108547E+01  0.6693373E-01  0.1778833E+01  0.9750012E-01  0.2591166E+01  0.2714618E+00  0.3607190E+01  0.1304494E+00  0.3466828E+01  0.2852874E+00  0.3790904E+01  0.2795594E+00  0.3714790E+01  0.7881391E+01  0.7881391E+01  0.2068610E+00  0.1099509E+02  0.1213138E+00  0.6448081E+01  0.1302140E+00  0.6921143E+01  0.2940792E+00  0.7815461E+01  0.1367575E+00  0.7268944E+01  0.3048209E+00  0.8100932E+01  0.3053665E+00  0.8115432E+01  0.5158544E-02  0.5158544E-02  0.1311044E+00  0.1311044E+00  0.5263519E+00  0.5263519E+00  0.3133728E+00  0.1566864E+00  0.1638955E+00  0.1638955E+00  0.9063909E+00  0.4531955E+00  0.4090807E+00  0.2045403E+00  0.1203658E-03  0.1203658E-03  0.1891465E-03  0.1891465E-03  0.6384555E-01  0.3192278E-01  0.9646463E-02  0.9646463E-02  0.2091788E-01  0.1045894E-01  0.8762646E-01  0.4381323E-01  0.8597615E-04  0.8597615E-04  0.4417431E-01  0.2208715E-01  0.1056642E-01  0.1056642E-01  0.1965405E-01  0.9827024E-02  0.7986289E-01  0.3993145E-01  0.8122988E-01  0.8122988E-01  0.5091052E-01  0.1018210E+00  0.9611225E-01  0.9611225E-01  0.1142274E+00  0.1142274E+00  0.3034943E-01  0.3034943E-01  0.8011216E-01  0.4005608E-01  0.1128775E+00  0.5643876E-01  0.8950074E-01  0.8950074E-01  0.1022638E+00  0.1022638E+00  0.1410604E+00  0.1410604E+00
  0.3449997E+01  0.4561548E+01  0.4561548E+01  0.8502977E+01  0.4251489E+01  0.1942086E+00  0.5161296E+01  0.7526466E-01  0.2000237E+01  0.1057653E+00  0.2810821E+01  0.2817048E+00  0.3743299E+01  0.1366197E+00  0.3630810E+01  0.2937583E+00  0.3903466E+01  0.2903463E+00  0.3858127E+01  0.8157083E+01  0.8157083E+01  0.2110003E+00  0.1121510E+02  0.1277836E+00  0.6791962E+01  0.1343883E+00  0.7143017E+01  0.3046922E+00  0.8097511E+01  0.1425328E+00  0.7575912E+01  0.3147078E+00  0.8363688E+01  0.3148249E+00  0.8366798E+01  0.7342327E-02  0.7342327E-02  0.1371657E+00  0.1371657E+00  0.5405207E+00  0.5405207E+00  0.3272751E+00  0.1636376E+00  0.1675838E+00  0.1675838E+00  0.9139997E+00  0.4569999E+00  0.4185122E+00  0.2092561E+00  0.3267076E-03  0.3267076E-03  0.2665246E-03  0.2665246E-03  0.6823032E-01  0.3411516E-01  0.1154653E-01  0.1154653E-01  0.2502752E-01  0.1251376E-01  0.9135780E-01  0.4567890E-01  0.1719521E-03  0.1719521E-03  0.4844730E-01  0.2422365E-01  0.1183026E-01  0.1183026E-01  0.2259442E-01  0.1129721E-01  0.8409289E-01  0.4204645E-01  0.8441098E-01  0.8441098E-01  0.5290086E-01  0.1058017E+00  0.1003724E+00  0.1003724E+00  0.1186078E+00  0.1186078E+00  0.3337577E-01  0.3337577E-01  0.8400686E-01  0.4200343E-01  0.1185347E+00  0.5926736E-01  0.9636161E-01  0.9636161E-01  0.1069452E+00  0.1069452E+00  0.1455053E+00  0.1455053E+00
  0.3479997E+01  0.4689805E+01  0.4689805E+01  0.8881937E+01  0.4440969E+01  0.1963974E+00  0.5219465E+01  0.8401937E-01  0.2232902E+01  0.1140832E+00  0.3031878E+01  0.2920156E+00  0.3880310E+01  0.1428739E+00  0.3797023E+01  0.3022609E+00  0.4016449E+01  0.3013233E+00  0.4003989E+01  0.8443278E+01  0.8443278E+01  0.2149266E+00  0.1142379E+02  0.1344236E+00  0.7144893E+01  0.1388064E+00  0.7377851E+01  0.3154808E+00  0.8384231E+01  0.1483986E+00  0.7887691E+01  0.3248185E+00  0.8632388E+01  0.3245201E+00  0.8624459E+01  0.1023111E-01  0.1023111E-01  0.1436225E+00  0.1436225E+00  0.5523338E+00  0.5523338E+00  0.3408420E+00  0.1704210E+00  0.1712034E+00  0.1712034E+00  0.9219267E+00  0.4609633E+00  0.4283220E+00  0.2141610E+00  0.7393919E-03  0.7393919E-03  0.3525004E-03  0.3525004E-03  0.7271825E-01  0.3635912E-01  0.1373891E-01  0.1373891E-01  0.2931771E-01  0.1465886E-01  0.9532988E-01  0.4766494E-01  0.3095134E-03  0.3095134E-03  0.5280627E-01  0.2640314E-01  0.1334343E-01  0.1334343E-01  0.2566376E-01  0.1283188E-01  0.8878717E-01  0.4439358E-01  0.8785000E-01  0.8785000E-01  0.5484821E-01  0.1096964E+00  0.1045680E+00  0.1045680E+00  0.1230098E+00  0.1230098E+00  0.3672882E-01  0.3672882E-01  0.8803053E-01  0.4401527E-01  0.1237878E+00  0.6189392E-01  0.1031967E+00  0.1031967E+00  0.1118974E+00  0.1118974E+00  0.1497869E+00  0.1497869E+00
  0.3509997E+01  0.4823040E+01  0.4823040E+01  0.9259561E+01  0.4629780E+01  0.1986436E+00  0.5279161E+01  0.9278716E-01  0.2465915E+01  0.1224854E+00  0.3255175E+01  0.3022805E+00  0.4016709E+01  0.1490251E+00  0.3960498E+01  0.3109328E+00  0.4131681E+01  0.3122857E+00  0.4149658E+01  0.8738223E+01  0.8738223E+01  0.2187865E+00  0.1162895E+02  0.1413285E+00  0.7511903E+01  0.1434327E+00  0.7623747E+01  0.3264806E+00  0.8676560E+01  0.1542694E+00  0.8199738E+01  0.3349798E+00  0.8902436E+01  0.3343947E+00  0.8886887E+01  0.1310270E-01  0.1310270E-01  0.1502770E+00  0.1502770E+00  0.5621952E+00  0.5621952E+00  0.3542542E+00  0.1771271E+00  0.1755538E+00  0.1755538E+00  0.9298279E+00  0.4649139E+00  0.4376074E+00  0.2188037E+00  0.1341221E-02  0.1341221E-02  0.5932325E-03  0.5932325E-03  0.7724917E-01  0.3862458E-01  0.1627519E-01  0.1627519E-01  0.3392601E-01  0.1696301E-01  0.9917299E-01  0.4958650E-01  0.4470743E-03  0.4470743E-03  0.5741457E-01  0.2870729E-01  0.1485660E-01  0.1485660E-01  0.2887925E-01  0.1443963E-01  0.9299138E-01  0.4649569E-01  0.9095373E-01  0.9095373E-01  0.5686863E-01  0.1137373E+00  0.1092751E+00  0.1092751E+00  0.1275794E+00  0.1275794E+00  0.3939407E-01  0.3939407E-01  0.9216596E-01  0.4608298E-01  0.1293419E+00  0.6467094E-01  0.1099200E+00  0.1099200E+00  0.1171591E+00  0.1171591E+00  0.1545070E+00  0.1545070E+00
  0.3539997E+01  0.4958775E+01  0.4958775E+01  0.9637172E+01  0.4818586E+01  0.2011006E+00  0.5344458E+01  0.1018867E+00  0.2707746E+01  0.1309684E+00  0.3480619E+01  0.3127220E+00  0.4155457E+01  0.1552414E+00  0.4125701E+01  0.3197627E+00  0.4249013E+01  0.3234885E+00  0.4298521E+01  0.9043344E+01  0.9043344E+01  0.2225986E+00  0.1183158E+02  0.1482911E+00  0.7881978E+01  0.1483118E+00  0.7883080E+01  0.3376603E+00  0.8973674E+01  0.1601962E+00  0.8514758E+01  0.3453266E+00  0.9177414E+01  0.3444844E+00  0.9155030E+01  0.1638697E-01  0.1638697E-01  0.1580750E+00  0.1580750E+00  0.5693398E+00  0.5693398E+00  0.3682424E+00  0.1841212E+00  0.1797150E+00  0.1797150E+00  0.9379612E+00  0.4689806E+00  0.4469100E+00  0.2234550E+00  0.2338539E-02  0.2338539E-02  0.8855499E-03  0.8855499E-03  0.8158235E-01  0.4079117E-01  0.1950788E-01  0.1950788E-01  0.3924791E-01  0.1962395E-01  0.1029989E+00  0.5149946E-01  0.6190256E-03  0.6190256E-03  0.6254733E-01  0.3127366E-01  0.1665349E-01  0.1665349E-01  0.3270517E-01  0.1635258E-01  0.9763408E-01  0.4881704E-01  0.9473667E-01  0.9473667E-01  0.5882028E-01  0.1176406E+00  0.1138104E+00  0.1138104E+00  0.1322694E+00  0.1322694E+00  0.4260956E-01  0.4260956E-01  0.9626699E-01  0.4813350E-01  0.1349045E+00  0.6745225E-01  0.1165487E+00  0.1165487E+00  0.1221844E+00  0.1221844E+00  0.1595709E+00  0.1595709E+00
  0.3569997E+01  0.5099985E+01  0.5099985E+01  0.1001364E+02  0.5006822E+01  0.2037372E+00  0.5414527E+01  0.1112589E+00  0.2956822E+01  0.1394113E+00  0.3704999E+01  0.3231106E+00  0.4293499E+01  0.1613782E+00  0.4288792E+01  0.3287354E+00  0.4368242E+01  0.3347238E+00  0.4447815E+01  0.9358706E+01  0.9358706E+01  0.2262872E+00  0.1202763E+02  0.1555416E+00  0.8267357E+01  0.1535179E+00  0.8159794E+01  0.3488807E+00  0.9271867E+01  0.1662594E+00  0.8837029E+01  0.3558209E+00  0.9456309E+01  0.3547944E+00  0.9429030E+01  0.2056539E-01  0.2056539E-01  0.1663974E+00  0.1663974E+00  0.5756418E+00  0.5756418E+00  0.3822564E+00  0.1911282E+00  0.1840052E+00  0.1840052E+00  0.9457678E+00  0.4728839E+00  0.4567456E+00  0.2283728E+00  0.3593782E-02  0.3593782E-02  0.1367014E-02  0.1367014E-02  0.8610466E-01  0.4305233E-01  0.2254282E-01  0.2254282E-01  0.4519743E-01  0.2259871E-01  0.1068850E+00  0.5344251E-01  0.7393918E-03  0.7393918E-03  0.6769728E-01  0.3384864E-01  0.1827843E-01  0.1827843E-01  0.3676322E-01  0.1838161E-01  0.1021736E+00  0.5108679E-01  0.9826167E-01  0.9826167E-01  0.6073754E-01  0.1214751E+00  0.1183499E+00  0.1183499E+00  0.1371528E+00  0.1371528E+00  0.4637530E-01  0.4637530E-01  0.1003079E+00  0.5015393E-01  0.1408368E+00  0.7041842E-01  0.1236933E+00  0.1236933E+00  0.1278373E+00  0.1278373E+00  0.1646865E+00  0.1646865E+00
  0.3599997E+01  0.5243989E+01  0.5243989E+01  0.1038818E+02  0.5194088E+01  0.2064966E+00  0.5487862E+01  0.1206360E+00  0.3206026E+01  0.1478128E+00  0.3928277E+01  0.3336113E+00  0.4433033E+01  0.1675380E+00  0.4452495E+01  0.3376901E+00  0.4487233E+01  0.3461585E+00  0.4599760E+01  0.9683140E+01  0.9683140E+01  0.2298993E+00  0.1221962E+02  0.1628779E+00  0.8657299E+01  0.1590325E+00  0.8452910E+01  0.3604006E+00  0.9578021E+01  0.1723499E+00  0.9160751E+01  0.3665840E+00  0.9742352E+01  0.3652629E+00  0.9707242E+01  0.2529406E-01  0.2529406E-01  0.1756485E+00  0.1756485E+00  0.5805252E+00  0.5805252E+00  0.3959438E+00  0.1979719E+00  0.1886221E+00  0.1886221E+00  0.9537979E+00  0.4768989E+00  0.4671831E+00  0.2335915E+00  0.5261713E-02  0.5261713E-02  0.1882867E-02  0.1882867E-02  0.9089350E-01  0.4544675E-01  0.2595606E-01  0.2595606E-01  0.5135330E-01  0.2567665E-01  0.1111838E+00  0.5559190E-01  0.9285382E-03  0.9285382E-03  0.7338027E-01  0.3669013E-01  0.1985179E-01  0.1985179E-01  0.4061493E-01  0.2030747E-01  0.1072032E+00  0.5360159E-01  0.1021134E+00  0.1021134E+00  0.6265479E-01  0.1253096E+00  0.1229238E+00  0.1229238E+00  0.1418342E+00  0.1418342E+00  0.4984872E-01  0.4984872E-01  0.1044347E+00  0.5221734E-01  0.1467262E+00  0.7336308E-01  0.1313881E+00  0.1313881E+00  0.1335891E+00  0.1335891E+00  0.1698794E+00  0.1698794E+00
  0.3629997E+01  0.5391778E+01  0.5391778E+01  0.1076148E+02  0.5380740E+01  0.2094585E+00  0.5566579E+01  0.1302253E+00  0.3460873E+01  0.1561257E+00  0.4149202E+01  0.3442596E+00  0.4574529E+01  0.1737217E+00  0.4616835E+01  0.3469574E+00  0.4610376E+01  0.3576310E+00  0.4752207E+01  0.1001636E+02  0.1001636E+02  0.2335378E+00  0.1241302E+02  0.1704256E+00  0.9058474E+01  0.1647117E+00  0.8754769E+01  0.3721488E+00  0.9890242E+01  0.1786058E+00  0.9493267E+01  0.3776157E+00  0.1003553E+02  0.3759136E+00  0.9990294E+01  0.3026346E-01  0.3026346E-01  0.1852605E+00  0.1852605E+00  0.5844457E+00  0.5844457E+00  0.4100179E+00  0.2050090E+00  0.1930240E+00  0.1930240E+00  0.9628167E+00  0.4814084E+00  0.4775345E+00  0.2387673E+00  0.7342324E-02  0.7342324E-02  0.2441710E-02  0.2441710E-02  0.9567375E-01  0.4783688E-01  0.2927472E-01  0.2927472E-01  0.5776709E-01  0.2888354E-01  0.1155685E+00  0.5778427E-01  0.1220855E-02  0.1220855E-02  0.7918362E-01  0.3959181E-01  0.2188941E-01  0.2188941E-01  0.4460421E-01  0.2230211E-01  0.1120436E+00  0.5602180E-01  0.1055954E+00  0.1055954E+00  0.6466232E-01  0.1293246E+00  0.1275837E+00  0.1275837E+00  0.1469239E+00  0.1469239E+00  0.5327055E-01  0.5327055E-01  0.1086475E+00  0.5432375E-01  0.1522630E+00  0.7613150E-01  0.1387820E+00  0.1387820E+00  0.1391947E+00  0.1391947E+00  0.1752271E+00  0.1752271E+00
  0.3659997E+01  0.5543349E+01  0.5543349E+01  0.1113291E+02  0.5566456E+01  0.2126467E+00  0.5651307E+01  0.1396805E+00  0.3712154E+01  0.1644174E+00  0.4369562E+01  0.3549569E+00  0.4716674E+01  0.1799485E+00  0.4782317E+01  0.3563338E+00  0.4734971E+01  0.3692417E+00  0.4906489E+01  0.1035736E+02  0.1035736E+02  0.2371366E+00  0.1260430E+02  0.1780603E+00  0.9464272E+01  0.1707867E+00  0.9077667E+01  0.3840797E+00  0.1020732E+02  0.1849175E+00  0.9828746E+01  0.3888064E+00  0.1033293E+02  0.3868870E+00  0.1028192E+02  0.3569712E-01  0.3569712E-01  0.1954658E+00  0.1954658E+00  0.5873001E+00  0.5873001E+00  0.4237741E+00  0.2118870E+00  0.1977097E+00  0.1977097E+00  0.9718528E+00  0.4859264E+00  0.4882041E+00  0.2441021E+00  0.9560497E-02  0.9560497E-02  0.3077930E-02  0.3077930E-02  0.1004540E+00  0.5022700E-01  0.3240424E-01  0.3240424E-01  0.6461935E-01  0.3230968E-01  0.1202112E+00  0.6010562E-01  0.1960251E-02  0.1960251E-02  0.8507296E-01  0.4253648E-01  0.2381528E-01  0.2381528E-01  0.4913513E-01  0.2456756E-01  0.1167809E+00  0.5839043E-01  0.1094471E+00  0.1094471E+00  0.6683751E-01  0.1336750E+00  0.1320071E+00  0.1320071E+00  0.1521040E+00  0.1521040E+00  0.5701909E-01  0.5701909E-01  0.1132558E+00  0.5662790E-01  0.1581351E+00  0.7906757E-01  0.1462705E+00  0.1462705E+00  0.1445811E+00  0.1445811E+00  0.1808241E+00  0.1808241E+00
  0.3689997E+01  0.5699763E+01  0.5699763E+01  0.1150369E+02  0.5751847E+01  0.2161603E+00  0.5744683E+01  0.1492800E+00  0.3967271E+01  0.1726340E+00  0.4587928E+01  0.3656757E+00  0.4859106E+01  0.1860783E+00  0.4945223E+01  0.3659492E+00  0.4862740E+01  0.3809457E+00  0.5062013E+01  0.1070749E+02  0.1070749E+02  0.2408568E+00  0.1280204E+02  0.1858434E+00  0.9877964E+01  0.1771034E+00  0.9413416E+01  0.3960484E+00  0.1052540E+02  0.1912347E+00  0.1016452E+02  0.4001635E+00  0.1063476E+02  0.3979883E+00  0.1057695E+02  0.4125116E-01  0.4125116E-01  0.2068060E+00  0.2068060E+00  0.5897418E+00  0.5897418E+00  0.4384329E+00  0.2192165E+00  0.2021203E+00  0.2021203E+00  0.9814820E+00  0.4907410E+00  0.4995701E+00  0.2497851E+00  0.1239769E-01  0.1239769E-01  0.4092439E-02  0.4092439E-02  0.1053546E+00  0.5267731E-01  0.3606680E-01  0.3606680E-01  0.7212505E-01  0.3606252E-01  0.1251118E+00  0.6255592E-01  0.2510495E-02  0.2510495E-02  0.9091070E-01  0.4545535E-01  0.2578412E-01  0.2578412E-01  0.5408733E-01  0.2704366E-01  0.1217245E+00  0.6086224E-01  0.1134794E+00  0.1134794E+00  0.6898260E-01  0.1379652E+00  0.1367401E+00  0.1367401E+00  0.1570003E+00  0.1570003E+00  0.6061287E-01  0.6061287E-01  0.1178211E+00  0.5891055E-01  0.1644458E+00  0.8222289E-01  0.1538535E+00  0.1538535E+00  0.1499975E+00  0.1499975E+00  0.1868252E+00  0.1868252E+00
  0.3719997E+01  0.5859231E+01  0.5859231E+01  0.1187364E+02  0.5936821E+01  0.2198593E+00  0.5842989E+01  0.1590112E+00  0.4225887E+01  0.1808235E+00  0.4805571E+01  0.3763544E+00  0.5001005E+01  0.1923125E+00  0.5110904E+01  0.3756916E+00  0.4992198E+01  0.3927651E+00  0.5219069E+01  0.1106640E+02  0.1106640E+02  0.2445591E+00  0.1299883E+02  0.1938763E+00  0.1030493E+02  0.1837030E+00  0.9764198E+01  0.4083310E+00  0.1085182E+02  0.1977175E+00  0.1050909E+02  0.4117958E+00  0.1094390E+02  0.4092833E+00  0.1087713E+02  0.4580787E-01  0.4580787E-01  0.2186277E+00  0.2186277E+00  0.5918654E+00  0.5918654E+00  0.4531519E+00  0.2265760E+00  0.2064620E+00  0.2064620E+00  0.9907072E+00  0.4953536E+00  0.5104116E+00  0.2552058E+00  0.1492537E-01  0.1492537E-01  0.5201525E-02  0.5201525E-02  0.1101005E+00  0.5505024E-01  0.3988412E-01  0.3988412E-01  0.7944158E-01  0.3972079E-01  0.1303993E+00  0.6519967E-01  0.3146718E-02  0.3146718E-02  0.9718693E-01  0.4859347E-01  0.2816565E-01  0.2816565E-01  0.5934904E-01  0.2967452E-01  0.1265907E+00  0.6329534E-01  0.1178727E+00  0.1178727E+00  0.7096864E-01  0.1419373E+00  0.1415031E+00  0.1415031E+00  0.1620514E+00  0.1620514E+00  0.6443019E-01  0.6443019E-01  0.1231688E+00  0.6158439E-01  0.1705758E+00  0.8528792E-01  0.1615398E+00  0.1615398E+00  0.1559041E+00  0.1559041E+00  0.1932304E+00  0.1932304E+00
  0.3749997E+01  0.6021200E+01  0.6021200E+01  0.1224280E+02  0.6121400E+01  0.2239081E+00  0.5950591E+01  0.1685821E+00  0.4480244E+01  0.1889471E+00  0.5021465E+01  0.3871875E+00  0.5144956E+01  0.1984779E+00  0.5274756E+01  0.3856094E+00  0.5123985E+01  0.4045594E+00  0.5375793E+01  0.1143136E+02  0.1143136E+02  0.2483789E+00  0.1320185E+02  0.2020695E+00  0.1074041E+02  0.1906235E+00  0.1013204E+02  0.4208244E+00  0.1118385E+02  0.2042604E+00  0.1085686E+02  0.4236269E+00  0.1125832E+02  0.4208860E+00  0.1118548E+02  0.5033020E-01  0.5033020E-01  0.2307589E+00  0.2307589E+00  0.5937912E+00  0.5937912E+00  0.4687909E+00  0.2343955E+00  0.2107436E+00  0.2107436E+00  0.1000293E+01  0.5001467E+00  0.5218378E+00  0.2609189E+00  0.1731549E-01  0.1731549E-01  0.6405189E-02  0.6405189E-02  0.1147088E+00  0.5735439E-01  0.4359827E-01  0.4359827E-01  0.8676672E-01  0.4338336E-01  0.1355665E+00  0.6778324E-01  0.3662572E-02  0.3662572E-02  0.1034890E+00  0.5174448E-01  0.3045260E-01  0.3045260E-01  0.6461076E-01  0.3230538E-01  0.1318094E+00  0.6590471E-01  0.1226616E+00  0.1226616E+00  0.7305785E-01  0.1461157E+00  0.1462404E+00  0.1462404E+00  0.1673217E+00  0.1673217E+00  0.6833349E-01  0.6833349E-01  0.1284391E+00  0.6421955E-01  0.1769037E+00  0.8845183E-01  0.1698450E+00  0.1698450E+00  0.1617418E+00  0.1617418E+00  0.1998248E+00  0.1998248E+00
  0.3779997E+01  0.6187411E+01  0.6187411E+01  0.1261218E+02  0.6306091E+01  0.2282441E+00  0.6065824E+01  0.1783082E+00  0.4738726E+01  0.1968618E+00  0.5231807E+01  0.3981017E+00  0.5289983E+01  0.2047677E+00  0.5441916E+01  0.3957945E+00  0.5259325E+01  0.4165345E+00  0.5534918E+01  0.1180201E+02  0.1180201E+02  0.2522266E+00  0.1340637E+02  0.2102672E+00  0.1117614E+02  0.1976743E+00  0.1050680E+02  0.4334852E+00  0.1152032E+02  0.2109626E+00  0.1121310E+02  0.4357657E+00  0.1158092E+02  0.4326866E+00  0.1149910E+02  0.5507605E-01  0.5507605E-01  0.2436467E+00  0.2436467E+00  0.5953302E+00  0.5953302E+00  0.4839398E+00  0.2419699E+00  0.2151628E+00  0.2151628E+00  0.1010060E+01  0.5050302E+00  0.5338399E+00  0.2669200E+00  0.2013550E-01  0.2013550E-01  0.7789396E-02  0.7789396E-02  0.1195492E+00  0.5977461E-01  0.4756175E-01  0.4756175E-01  0.9451313E-01  0.4725657E-01  0.1408798E+00  0.7043990E-01  0.4694279E-02  0.4694279E-02  0.1103756E+00  0.5518781E-01  0.3349613E-01  0.3349613E-01  0.7028515E-01  0.3514257E-01  0.1364951E+00  0.6824754E-01  0.1276396E+00  0.1276396E+00  0.7534910E-01  0.1506982E+00  0.1513044E+00  0.1513044E+00  0.1730176E+00  0.1730176E+00  0.7177252E-01  0.7177252E-01  0.1338126E+00  0.6690629E-01  0.1833518E+00  0.9167591E-01  0.1781846E+00  0.1781846E+00  0.1680352E+00  0.1680352E+00  0.2058517E+00  0.2058517E+00
  0.3809997E+01  0.6356152E+01  0.6356152E+01  0.1298157E+02  0.6490785E+01  0.2328767E+00  0.6188941E+01  0.1881389E+00  0.4999985E+01  0.2046787E+00  0.5439548E+01  0.4090944E+00  0.5436055E+01  0.2111370E+00  0.5611184E+01  0.4061211E+00  0.5396546E+01  0.4284662E+00  0.5693466E+01  0.1217934E+02  0.1217934E+02  0.2561722E+00  0.1361608E+02  0.2186479E+00  0.1162159E+02  0.2050568E+00  0.1089920E+02  0.4464468E+00  0.1186479E+02  0.2177614E+00  0.1157447E+02  0.4480883E+00  0.1190841E+02  0.4446970E+00  0.1181829E+02  0.5964995E-01  0.5964995E-01  0.2572394E+00  0.2572394E+00  0.5966456E+00  0.5966456E+00  0.5002407E+00  0.2501204E+00  0.2199258E+00  0.2199258E+00  0.1020558E+01  0.5102790E+00  0.5453779E+00  0.2726889E+00  0.2273197E-01  0.2273197E-01  0.9173605E-02  0.9173605E-02  0.1242951E+00  0.6214754E-01  0.5161981E-01  0.5161981E-01  0.1024917E+00  0.5124584E-01  0.1466058E+00  0.7330289E-01  0.5640011E-02  0.5640011E-02  0.1169528E+00  0.5847638E-01  0.3602382E-01  0.3602382E-01  0.7620027E-01  0.3810013E-01  0.1415762E+00  0.7078812E-01  0.1323768E+00  0.1323768E+00  0.7787679E-01  0.1557536E+00  0.1564242E+00  0.1564242E+00  0.1784255E+00  0.1784255E+00  0.7583058E-01  0.7583058E-01  0.1392118E+00  0.6960592E-01  0.1896797E+00  0.9483983E-01  0.1868080E+00  0.1868080E+00  0.1746339E+00  0.1746339E+00  0.2127899E+00  0.2127899E+00
  0.3839997E+01  0.6530617E+01  0.6530617E+01  0.1335208E+02  0.6676038E+01  0.2378061E+00  0.6319942E+01  0.1979278E+00  0.5260137E+01  0.2122922E+00  0.5641885E+01  0.4202685E+00  0.5584537E+01  0.2173662E+00  0.5776733E+01  0.4166398E+00  0.5536318E+01  0.4406165E+00  0.5854919E+01  0.1256303E+02  0.1256303E+02  0.2601489E+00  0.1382745E+02  0.2270487E+00  0.1206811E+02  0.2125160E+00  0.1129567E+02  0.4595889E+00  0.1221405E+02  0.2247576E+00  0.1194633E+02  0.4605563E+00  0.1223976E+02  0.4571187E+00  0.1214841E+02  0.6418946E-01  0.6418946E-01  0.2710127E+00  0.2710127E+00  0.5980384E+00  0.5980384E+00  0.5170834E+00  0.2585417E+00  0.2245685E+00  0.2245685E+00  0.1031314E+01  0.5156568E+00  0.5577583E+00  0.2788792E+00  0.2556917E-01  0.2556917E-01  0.1072117E-01  0.1072117E-01  0.1292387E+00  0.6461935E-01  0.5554029E-01  0.5554029E-01  0.1100146E+00  0.5500728E-01  0.1525295E+00  0.7626475E-01  0.6654526E-02  0.6654526E-02  0.1236417E+00  0.6182084E-01  0.3876644E-01  0.3876644E-01  0.8338784E-01  0.4169392E-01  0.1468466E+00  0.7342328E-01  0.1379739E+00  0.1379739E+00  0.8013365E-01  0.1602673E+00  0.1620342E+00  0.1620342E+00  0.1846372E+00  0.1846372E+00  0.7947595E-01  0.7947595E-01  0.1452559E+00  0.7262797E-01  0.1966179E+00  0.9830894E-01  0.1949843E+00  0.1949843E+00  0.1806951E+00  0.1806951E+00  0.2197883E+00  0.2197883E+00
  0.3869997E+01  0.6708225E+01  0.6708225E+01  0.1372429E+02  0.6862145E+01  0.2431218E+00  0.6461214E+01  0.2076048E+00  0.5517314E+01  0.2198607E+00  0.5843026E+01  0.4314960E+00  0.5733727E+01  0.2236162E+00  0.5942831E+01  0.4275167E+00  0.5680851E+01  0.4527418E+00  0.6016041E+01  0.1295183E+02  0.1295183E+02  0.2642681E+00  0.1404640E+02  0.2356088E+00  0.1252309E+02  0.2202430E+00  0.1170638E+02  0.4730443E+00  0.1257164E+02  0.2318388E+00  0.1232271E+02  0.4732425E+00  0.1257691E+02  0.4696447E+00  0.1248130E+02  0.6929642E-01  0.6929642E-01  0.2855512E+00  0.2855512E+00  0.5991905E+00  0.5991905E+00  0.5335048E+00  0.2667524E+00  0.2293574E+00  0.2293574E+00  0.1042490E+01  0.5212452E+00  0.5704570E+00  0.2852285E+00  0.2792490E-01  0.2792490E-01  0.1233752E-01  0.1233752E-01  0.1338642E+00  0.6693210E-01  0.5922865E-01  0.5922865E-01  0.1179157E+00  0.5895786E-01  0.1587628E+00  0.7938138E-01  0.8047331E-02  0.8047331E-02  0.1307863E+00  0.6539313E-01  0.4170681E-01  0.4170681E-01  0.9057540E-01  0.4528770E-01  0.1522888E+00  0.7614441E-01  0.1434849E+00  0.1434849E+00  0.8290637E-01  0.1658127E+00  0.1674850E+00  0.1674850E+00  0.1904578E+00  0.1904578E+00  0.8310412E-01  0.8310412E-01  0.1516525E+00  0.7582626E-01  0.2037883E+00  0.1018941E+00  0.2045018E+00  0.2045018E+00  0.1869800E+00  0.1869800E+00  0.2271048E+00  0.2271048E+00
  0.3899997E+01  0.6888695E+01  0.6888695E+01  0.1409769E+02  0.7048847E+01  0.2488509E+00  0.6613471E+01  0.2173559E+00  0.5776458E+01  0.2272237E+00  0.6038704E+01  0.4427986E+00  0.5883916E+01  0.2299861E+00  0.6112119E+01  0.4386969E+00  0.5829413E+01  0.4650716E+00  0.6179879E+01  0.1334573E+02  0.1334573E+02  0.2685302E+00  0.1427294E+02  0.2443255E+00  0.1298641E+02  0.2281985E+00  0.1212923E+02  0.4866631E+00  0.1293358E+02  0.2391335E+00  0.1271044E+02  0.4861463E+00  0.1291984E+02  0.4824333E+00  0.1282117E+02  0.7376715E-01  0.7376715E-01  0.3008979E+00  0.3008979E+00  0.6005661E+00  0.6005661E+00  0.5502701E+00  0.2751350E+00  0.2341978E+00  0.2341978E+00  0.1054398E+01  0.5271990E+00  0.5825968E+00  0.2912984E+00  0.3069331E-01  0.3069331E-01  0.1426337E-01  0.1426337E-01  0.1385671E+00  0.6928353E-01  0.6334689E-01  0.6334689E-01  0.1262296E+00  0.6311479E-01  0.1652883E+00  0.8264415E-01  0.9508924E-02  0.9508924E-02  0.1380340E+00  0.6901700E-01  0.4536937E-01  0.4536937E-01  0.9784894E-01  0.4892447E-01  0.1573786E+00  0.7868930E-01  0.1495892E+00  0.1495892E+00  0.8571777E-01  0.1714355E+00  0.1735291E+00  0.1735291E+00  0.1967168E+00  0.1967168E+00  0.8642278E-01  0.8642278E-01  0.1583672E+00  0.7918362E-01  0.2105202E+00  0.1052601E+00  0.2147845E+00  0.2147845E+00  0.1930413E+00  0.1930413E+00  0.2336820E+00  0.2336820E+00
  0.3929997E+01  0.7072360E+01  0.7072360E+01  0.1447497E+02  0.7237487E+01  0.2547793E+00  0.6771025E+01  0.2272201E+00  0.6038610E+01  0.2344704E+00  0.6231292E+01  0.4544511E+00  0.6038755E+01  0.2364267E+00  0.6283285E+01  0.4500567E+00  0.5980362E+01  0.4774319E+00  0.6344123E+01  0.1374476E+02  0.1374476E+02  0.2729054E+00  0.1450549E+02  0.2531581E+00  0.1345587E+02  0.2363057E+00  0.1256014E+02  0.5005894E+00  0.1330368E+02  0.2465527E+00  0.1310479E+02  0.4991905E+00  0.1326651E+02  0.4954140E+00  0.1316614E+02  0.7880532E-01  0.7880532E-01  0.3178008E+00  0.3178008E+00  0.6018471E+00  0.6018471E+00  0.5667602E+00  0.2833801E+00  0.2392446E+00  0.2392446E+00  0.1066925E+01  0.5334623E+00  0.5962153E+00  0.2981077E+00  0.3361649E-01  0.3361649E-01  0.1633538E-01  0.1633538E-01  0.1432699E+00  0.7163496E-01  0.6743073E-01  0.6743073E-01  0.1346036E+00  0.6730182E-01  0.1720202E+00  0.8601011E-01  0.1110807E-01  0.1110807E-01  0.1445338E+00  0.7226688E-01  0.4898895E-01  0.4898895E-01  0.1060338E+00  0.5301691E-01  0.1630100E+00  0.8150501E-01  0.1556075E+00  0.1556075E+00  0.8856357E-01  0.1771271E+00  0.1793969E+00  0.1793969E+00  0.2033842E+00  0.2033842E+00  0.8991340E-01  0.8991340E-01  0.1648326E+00  0.8241630E-01  0.2176905E+00  0.1088453E+00  0.2246288E+00  0.2246288E+00  0.1995410E+00  0.1995410E+00  0.2404912E+00  0.2404912E+00
  0.3959997E+01  0.7260021E+01  0.7260021E+01  0.1485542E+02  0.7427712E+01  0.2610852E+00  0.6938611E+01  0.2369681E+00  0.6297672E+01  0.2416277E+00  0.6421505E+01  0.4661663E+00  0.6194427E+01  0.2429314E+00  0.6456155E+01  0.4617636E+00  0.6135924E+01  0.4897085E+00  0.6507256E+01  0.1414859E+02  0.1414859E+02  0.2773671E+00  0.1474264E+02  0.2620056E+00  0.1392614E+02  0.2444950E+00  0.1299542E+02  0.5147361E+00  0.1367965E+02  0.2541872E+00  0.1351058E+02  0.5124561E+00  0.1361905E+02  0.5087250E+00  0.1351990E+02  0.8394667E-01  0.8394667E-01  0.3364404E+00  0.3364404E+00  0.6031110E+00  0.6031110E+00  0.5835427E+00  0.2917714E+00  0.2447298E+00  0.2447298E+00  0.1079451E+01  0.5397257E+00  0.6102465E+00  0.3051233E+00  0.3691795E-01  0.3691795E-01  0.1844179E-01  0.1844179E-01  0.1479986E+00  0.7399929E-01  0.7133403E-01  0.7133403E-01  0.1430207E+00  0.7151033E-01  0.1787521E+00  0.8937605E-01  0.1305112E-01  0.1305112E-01  0.1514978E+00  0.7574891E-01  0.5278907E-01  0.5278907E-01  0.1151215E+00  0.5756073E-01  0.1693120E+00  0.8465602E-01  0.1622104E+00  0.1622104E+00  0.9156842E-01  0.1831368E+00  0.1857462E+00  0.1857462E+00  0.2099700E+00  0.2099700E+00  0.9292255E-01  0.9292255E-01  0.1720546E+00  0.8602729E-01  0.2250758E+00  0.1125379E+00  0.2347223E+00  0.2347223E+00  0.2057399E+00  0.2057399E+00  0.2474811E+00  0.2474811E+00
  0.3989997E+01  0.7449907E+01  0.7449907E+01  0.1523934E+02  0.7619668E+01  0.2678114E+00  0.7117367E+01  0.2465317E+00  0.6551836E+01  0.2486535E+00  0.6608223E+01  0.4780560E+00  0.6352417E+01  0.2494808E+00  0.6630212E+01  0.4736091E+00  0.6293328E+01  0.5021890E+00  0.6673096E+01  0.1455555E+02  0.1455555E+02  0.2819732E+00  0.1498746E+02  0.2709202E+00  0.1439997E+02  0.2528401E+00  0.1343898E+02  0.5291808E+00  0.1406353E+02  0.2619295E+00  0.1392210E+02  0.5259408E+00  0.1397742E+02  0.5222781E+00  0.1388008E+02  0.8869252E-01  0.8869252E-01  0.3564727E+00  0.3564727E+00  0.6045812E+00  0.6045812E+00  0.6009528E+00  0.3004764E+00  0.2507052E+00  0.2507052E+00  0.1092803E+01  0.5464017E+00  0.6250429E+00  0.3125215E+00  0.4018504E-01  0.4018504E-01  0.2077173E-01  0.2077173E-01  0.1529078E+00  0.7645389E-01  0.7515135E-01  0.7515135E-01  0.1515924E+00  0.7579622E-01  0.1863180E+00  0.9315898E-01  0.1573356E-01  0.1573356E-01  0.1585220E+00  0.7926101E-01  0.5679554E-01  0.5679554E-01  0.1244154E+00  0.6220772E-01  0.1753389E+00  0.8766947E-01  0.1683491E+00  0.1683491E+00  0.9462915E-01  0.1892583E+00  0.1923449E+00  0.1923449E+00  0.2167062E+00  0.2167062E+00  0.9627560E-01  0.9627560E-01  0.1793539E+00  0.8967696E-01  0.2322032E+00  0.1161016E+00  0.2448761E+00  0.2448761E+00  0.2127426E+00  0.2127426E+00  0.2547116E+00  0.2547116E+00
  0.4019997E+01  0.7643828E+01  0.7643828E+01  0.1562742E+02  0.7813711E+01  0.2747790E+00  0.7302537E+01  0.2561846E+00  0.6808372E+01  0.2555552E+00  0.6791644E+01  0.4902282E+00  0.6514162E+01  0.2561065E+00  0.6806295E+01  0.4858298E+00  0.6455716E+01  0.5148264E+00  0.6841022E+01  0.1496717E+02  0.1496717E+02  0.2867722E+00  0.1524254E+02  0.2798383E+00  0.1487398E+02  0.2612460E+00  0.1388577E+02  0.5440125E+00  0.1445770E+02  0.2697618E+00  0.1433840E+02  0.5396017E+00  0.1434047E+02  0.5360985E+00  0.1424737E+02  0.9379949E-01  0.9379949E-01  0.3788006E+00  0.3788006E+00  0.6063523E+00  0.6063523E+00  0.6191711E+00  0.3095856E+00  0.2569642E+00  0.2569642E+00  0.1107737E+01  0.5538687E+00  0.6401059E+00  0.3200530E+00  0.4298785E-01  0.4298785E-01  0.2301569E-01  0.2301569E-01  0.1578428E+00  0.7892140E-01  0.7894288E-01  0.7894288E-01  0.1601470E+00  0.8007351E-01  0.1936259E+00  0.9681294E-01  0.1839881E-01  0.1839881E-01  0.1660019E+00  0.8300096E-01  0.6110292E-01  0.6110292E-01  0.1347411E+00  0.6737056E-01  0.1813401E+00  0.9067003E-01  0.1752099E+00  0.1752099E+00  0.9778447E-01  0.1955689E+00  0.1994551E+00  0.1994551E+00  0.2234596E+00  0.2234596E+00  0.1002133E+00  0.1002133E+00  0.1867994E+00  0.9339971E-01  0.2396659E+00  0.1198330E+00  0.2551845E+00  0.2551845E+00  0.2198871E+00  0.2198871E+00  0.2619078E+00  0.2619078E+00
  0.4049997E+01  0.7841934E+01  0.7841934E+01  0.1601880E+02  0.8009398E+01  0.2821114E+00  0.7497404E+01  0.2658989E+00  0.7066540E+01  0.2624125E+00  0.6973883E+01  0.5026016E+00  0.6678580E+01  0.2629251E+00  0.6987506E+01  0.4982267E+00  0.6620447E+01  0.5276383E+00  0.7011267E+01  0.1538243E+02  0.1538243E+02  0.2917037E+00  0.1550466E+02  0.2888879E+00  0.1535499E+02  0.2696877E+00  0.1433446E+02  0.5590169E+00  0.1485646E+02  0.2778003E+00  0.1476566E+02  0.5534662E+00  0.1470894E+02  0.5502682E+00  0.1462395E+02  0.9895803E-01  0.9895803E-01  0.4036303E+00  0.4036303E+00  0.6089315E+00  0.6089315E+00  0.6378967E+00  0.3189484E+00  0.2629825E+00  0.2629825E+00  0.1123342E+01  0.5616710E+00  0.6548077E+00  0.3274039E+00  0.4556712E-01  0.4556712E-01  0.2546600E-01  0.2546600E-01  0.1628466E+00  0.8142329E-01  0.8232173E-01  0.8232173E-01  0.1682889E+00  0.8414446E-01  0.2011316E+00  0.1005658E+00  0.2085771E-01  0.2085771E-01  0.1737053E+00  0.8685267E-01  0.6562524E-01  0.6562524E-01  0.1448863E+00  0.7244313E-01  0.1881665E+00  0.9408326E-01  0.1825351E+00  0.1825351E+00  0.1011848E+00  0.2023696E+00  0.2061569E+00  0.2061569E+00  0.2305612E+00  0.2305612E+00  0.1039962E+00  0.1039962E+00  0.1950703E+00  0.9753514E-01  0.2471200E+00  0.1235600E+00  0.2661292E+00  0.2661292E+00  0.2270919E+00  0.2270919E+00  0.2695940E+00  0.2695940E+00
  0.4079998E+01  0.8042083E+01  0.8042083E+01  0.1641422E+02  0.8207110E+01  0.2897514E+00  0.7700443E+01  0.2756979E+00  0.7326957E+01  0.2691750E+00  0.7153603E+01  0.5151191E+00  0.6844913E+01  0.2697455E+00  0.7168765E+01  0.5110097E+00  0.6790307E+01  0.5404577E+00  0.7181611E+01  0.1580089E+02  0.1580089E+02  0.2967897E+00  0.1577499E+02  0.2979637E+00  0.1583739E+02  0.2782165E+00  0.1478778E+02  0.5744262E+00  0.1526597E+02  0.2860146E+00  0.1520227E+02  0.5675262E+00  0.1508260E+02  0.5645611E+00  0.1500380E+02  0.1039274E+00  0.1039274E+00  0.4318734E+00  0.4318734E+00  0.6120524E+00  0.6120524E+00  0.6568543E+00  0.3284272E+00  0.2694736E+00  0.2694736E+00  0.1139282E+01  0.5696409E+00  0.6703262E+00  0.3351631E+00  0.4862786E-01  0.4862786E-01  0.2832899E-01  0.2832899E-01  0.1680997E+00  0.8404984E-01  0.8633679E-01  0.8633679E-01  0.1778236E+00  0.8891182E-01  0.2086115E+00  0.1043057E+00  0.2347137E-01  0.2347137E-01  0.1811422E+00  0.9057112E-01  0.6981226E-01  0.6981226E-01  0.1558224E+00  0.7791118E-01  0.1951392E+00  0.9756958E-01  0.1898860E+00  0.1898860E+00  0.1046539E+00  0.2093079E+00  0.2133487E+00  0.2133487E+00  0.2375252E+00  0.2375252E+00  0.1075384E+00  0.1075384E+00  0.2034357E+00  0.1017179E+00  0.2548148E+00  0.1274074E+00  0.2780798E+00  0.2780798E+00  0.2345546E+00  0.2345546E+00  0.2780196E+00  0.2780196E+00
  0.4109998E+01  0.8246080E+01  0.8246080E+01  0.1681346E+02  0.8406731E+01  0.2975960E+00  0.7908922E+01  0.2854234E+00  0.7585423E+01  0.2759521E+00  0.7333714E+01  0.5279186E+00  0.7014992E+01  0.2766947E+00  0.7353449E+01  0.5240154E+00  0.6963127E+01  0.5532652E+00  0.7351798E+01  0.1622341E+02  0.1622341E+02  0.3019964E+00  0.1605174E+02  0.3070282E+00  0.1631919E+02  0.2868692E+00  0.1524769E+02  0.5901013E+00  0.1568255E+02  0.2943256E+00  0.1564401E+02  0.5818067E+00  0.1546212E+02  0.5791914E+00  0.1539261E+02  0.1097738E+00  0.1097738E+00  0.4605979E+00  0.4605979E+00  0.6155001E+00  0.6155001E+00  0.6764740E+00  0.3382370E+00  0.2758530E+00  0.2758530E+00  0.1157199E+01  0.5785996E+00  0.6868334E+00  0.3434167E+00  0.5208408E-01  0.5208408E-01  0.3149290E-01  0.3149290E-01  0.1728369E+00  0.8641847E-01  0.9029166E-01  0.9029166E-01  0.1867049E+00  0.9335246E-01  0.2168651E+00  0.1084326E+00  0.2636016E-01  0.2636016E-01  0.1889832E+00  0.9449162E-01  0.7423142E-01  0.7423142E-01  0.1666811E+00  0.8334055E-01  0.2022665E+00  0.1011333E+00  0.1980107E+00  0.1980107E+00  0.1082778E+00  0.2165556E+00  0.2205750E+00  0.2205750E+00  0.2446182E+00  0.2446182E+00  0.1113557E+00  0.1113557E+00  0.2118270E+00  0.1059135E+00  0.2628794E+00  0.1314397E+00  0.2896779E+00  0.2896779E+00  0.2419958E+00  0.2419958E+00  0.2864625E+00  0.2864625E+00
  0.4139998E+01  0.8452264E+01  0.8452264E+01  0.1721715E+02  0.8608573E+01  0.3058955E+00  0.8129491E+01  0.2950995E+00  0.7842575E+01  0.2828113E+00  0.7516004E+01  0.5409990E+00  0.7188805E+01  0.2838601E+00  0.7543875E+01  0.5373769E+00  0.7140675E+01  0.5662556E+00  0.7524415E+01  0.1664857E+02  0.1664857E+02  0.3074037E+00  0.1633914E+02  0.3161547E+00  0.1680428E+02  0.2955084E+00  0.1570689E+02  0.6060800E+00  0.1610720E+02  0.3028828E+00  0.1609885E+02  0.5964234E+00  0.1585057E+02  0.5940144E+00  0.1578655E+02  0.1150355E+00  0.1150355E+00  0.4897951E+00  0.4897951E+00  0.6197817E+00  0.6197817E+00  0.6967556E+00  0.3483778E+00  0.2829288E+00  0.2829288E+00  0.1175813E+01  0.5879065E+00  0.7036761E+00  0.3518381E+00  0.5543713E-01  0.5543713E-01  0.3436448E-01  0.3436448E-01  0.1782964E+00  0.8914821E-01  0.9426374E-01  0.9426374E-01  0.1957926E+00  0.9789628E-01  0.2248007E+00  0.1124003E+00  0.2942089E-01  0.2942089E-01  0.1963771E+00  0.9818857E-01  0.7875375E-01  0.7875375E-01  0.1780643E+00  0.8903214E-01  0.2092908E+00  0.1046454E+00  0.2061698E+00  0.2061698E+00  0.1121897E+00  0.2243794E+00  0.2279259E+00  0.2279259E+00  0.2519476E+00  0.2519476E+00  0.1150527E+00  0.1150527E+00  0.2207512E+00  0.1103756E+00  0.2700669E+00  0.1350335E+00  0.3014996E+00  0.3014996E+00  0.2497078E+00  0.2497078E+00  0.2946216E+00  0.2946216E+00
  0.4169998E+01  0.8662190E+01  0.8662190E+01  0.1762537E+02  0.8812683E+01  0.3145345E+00  0.8359080E+01  0.3048431E+00  0.8101521E+01  0.2897277E+00  0.7699813E+01  0.5544630E+00  0.7367714E+01  0.2911420E+00  0.7737399E+01  0.5509959E+00  0.7321645E+01  0.5793077E+00  0.7697852E+01  0.1707748E+02  0.1707748E+02  0.3130816E+00  0.1664094E+02  0.3253519E+00  0.1729313E+02  0.3041765E+00  0.1616762E+02  0.6222934E+00  0.1653809E+02  0.3115673E+00  0.1656045E+02  0.6112158E+00  0.1624369E+02  0.6091074E+00  0.1618766E+02  0.1198501E+00  0.1198501E+00  0.5188120E+00  0.5188120E+00  0.6250864E+00  0.6250864E+00  0.7170115E+00  0.3585057E+00  0.2900562E+00  0.2900562E+00  0.1195226E+01  0.5976131E+00  0.7223930E+00  0.3611965E+00  0.5928885E-01  0.5928885E-01  0.3750259E-01  0.3750259E-01  0.1835925E+00  0.9179626E-01  0.9811545E-01  0.9811545E-01  0.2055078E+00  0.1027539E+00  0.2334670E+00  0.1167335E+00  0.3335857E-01  0.3335857E-01  0.2040548E+00  0.1020274E+00  0.8308692E-01  0.8308692E-01  0.1897742E+00  0.9488708E-01  0.2171919E+00  0.1085960E+00  0.2145352E+00  0.2145352E+00  0.1158910E+00  0.2317819E+00  0.2358916E+00  0.2358916E+00  0.2595178E+00  0.2595178E+00  0.1189044E+00  0.1189044E+00  0.2300624E+00  0.1150312E+00  0.2778134E+00  0.1389067E+00  0.3138629E+00  0.3138629E+00  0.2577637E+00  0.2577637E+00  0.3036146E+00  0.3036146E+00
  0.4199998E+01  0.8874054E+01  0.8874054E+01  0.1803562E+02  0.9017809E+01  0.3233817E+00  0.8594205E+01  0.3146760E+00  0.8362842E+01  0.2967618E+00  0.7886753E+01  0.5680702E+00  0.7548527E+01  0.2984329E+00  0.7931163E+01  0.5650407E+00  0.7508272E+01  0.5926962E+00  0.7875758E+01  0.1751102E+02  0.1751102E+02  0.3189090E+00  0.1695068E+02  0.3345188E+00  0.1778037E+02  0.3128571E+00  0.1662901E+02  0.6387683E+00  0.1697593E+02  0.3204345E+00  0.1703176E+02  0.6261874E+00  0.1664158E+02  0.6244215E+00  0.1659465E+02  0.1245616E+00  0.1245616E+00  0.5463501E+00  0.5463501E+00  0.6313196E+00  0.6313196E+00  0.7380239E+00  0.3690119E+00  0.2976307E+00  0.2976307E+00  0.1215422E+01  0.6077109E+00  0.7415569E+00  0.3707785E+00  0.6286544E-01  0.6286544E-01  0.4080406E-01  0.4080406E-01  0.1893185E+00  0.9465925E-01  0.1019586E+00  0.1019586E+00  0.2154810E+00  0.1077405E+00  0.2422022E+00  0.1211011E+00  0.3721028E-01  0.3721028E-01  0.2117496E+00  0.1058748E+00  0.8713638E-01  0.8713638E-01  0.2022836E+00  0.1011418E+00  0.2255230E+00  0.1127615E+00  0.2230382E+00  0.2230382E+00  0.1197642E+00  0.2395284E+00  0.2438100E+00  0.2438100E+00  0.2672814E+00  0.2672814E+00  0.1226873E+00  0.1226873E+00  0.2394939E+00  0.1197470E+00  0.2856286E+00  0.1428143E+00  0.3266991E+00  0.3266991E+00  0.2657595E+00  0.2657595E+00  0.3129172E+00  0.3129172E+00
  0.4229999E+01  0.9089651E+01  0.9089651E+01  0.1845131E+02  0.9225657E+01  0.3324782E+00  0.8835955E+01  0.3244918E+00  0.8623704E+01  0.3039145E+00  0.8076842E+01  0.5821338E+00  0.7735404E+01  0.3060091E+00  0.8132510E+01  0.5792662E+00  0.7697300E+01  0.6061142E+00  0.8054057E+01  0.1794754E+02  0.1794754E+02  0.3249423E+00  0.1727136E+02  0.3438046E+00  0.1827392E+02  0.3215619E+00  0.1709169E+02  0.6555607E+00  0.1742220E+02  0.3293975E+00  0.1750816E+02  0.6413271E+00  0.1704394E+02  0.6399801E+00  0.1700814E+02  0.1298577E+00  0.1298577E+00  0.5730885E+00  0.5730885E+00  0.6386189E+00  0.6386189E+00  0.7597154E+00  0.3798577E+00  0.3057554E+00  0.3057554E+00  0.1237131E+01  0.6185653E+00  0.7619417E+00  0.3809708E+00  0.6601214E-01  0.6601214E-01  0.4448382E-01  0.4448382E-01  0.1951562E+00  0.9757812E-01  0.1058877E+00  0.1058877E+00  0.2257121E+00  0.1128560E+00  0.2514360E+00  0.1257180E+00  0.4149187E-01  0.4149187E-01  0.2201838E+00  0.1100919E+00  0.9130620E-01  0.9130620E-01  0.2149393E+00  0.1074696E+00  0.2336219E+00  0.1168109E+00  0.2310082E+00  0.2310082E+00  0.1236976E+00  0.2473951E+00  0.2521539E+00  0.2521539E+00  0.2755350E+00  0.2755350E+00  0.1264187E+00  0.1264187E+00  0.2496563E+00  0.1248281E+00  0.2936759E+00  0.1468380E+00  0.3394665E+00  0.3394665E+00  0.2739014E+00  0.2739014E+00  0.3226152E+00  0.3226152E+00
  0.4259999E+01  0.9307938E+01  0.9307938E+01  0.1887058E+02  0.9435288E+01  0.3418798E+00  0.9085811E+01  0.3343135E+00  0.8884727E+01  0.3111913E+00  0.8270230E+01  0.5966428E+00  0.7928200E+01  0.3136608E+00  0.8335862E+01  0.5938869E+00  0.7891581E+01  0.6198217E+00  0.8236203E+01  0.1838827E+02  0.1838827E+02  0.3311677E+00  0.1760225E+02  0.3531605E+00  0.1877121E+02  0.3303822E+00  0.1756050E+02  0.6725529E+00  0.1787379E+02  0.3385854E+00  0.1799652E+02  0.6567755E+00  0.1745449E+02  0.6557763E+00  0.1742794E+02  0.1349474E+00  0.1349474E+00  0.5963449E+00  0.5963449E+00  0.6467952E+00  0.6467952E+00  0.7819746E+00  0.3909873E+00  0.3144647E+00  0.3144647E+00  0.1259467E+01  0.6297336E+00  0.7834527E+00  0.3917264E+00  0.6909007E-01  0.6909007E-01  0.4869663E-01  0.4869663E-01  0.2014841E+00  0.1007420E+00  0.1103068E+00  0.1103068E+00  0.2360808E+00  0.1180404E+00  0.2612458E+00  0.1306229E+00  0.4608298E-01  0.4608298E-01  0.2278701E+00  0.1139350E+00  0.9548462E-01  0.9548462E-01  0.2282225E+00  0.1141113E+00  0.2424172E+00  0.1212086E+00  0.2393306E+00  0.2393306E+00  0.1274762E+00  0.2549524E+00  0.2610567E+00  0.2610567E+00  0.2841498E+00  0.2841498E+00  0.1304767E+00  0.1304767E+00  0.2595951E+00  0.1297975E+00  0.3019812E+00  0.1509906E+00  0.3526122E+00  0.3526122E+00  0.2823528E+00  0.2823528E+00  0.3327604E+00  0.3327604E+00
  0.4289999E+01  0.9530263E+01  0.9530263E+01  0.1929378E+02  0.9646889E+01  0.3515240E+00  0.9342116E+01  0.3441464E+00  0.9146047E+01  0.3186382E+00  0.8468140E+01  0.6116883E+00  0.8128124E+01  0.3215355E+00  0.8545139E+01  0.6087627E+00  0.8089251E+01  0.6336188E+00  0.8419539E+01  0.1883455E+02  0.1883455E+02  0.3376434E+00  0.1794645E+02  0.3624863E+00  0.1926690E+02  0.3392593E+00  0.1803234E+02  0.6897604E+00  0.1833110E+02  0.3477072E+00  0.1848136E+02  0.6723931E+00  0.1786954E+02  0.6717272E+00  0.1785185E+02  0.1393494E+00  0.1393494E+00  0.6175122E+00  0.6175122E+00  0.6555132E+00  0.6555132E+00  0.8039758E+00  0.4019879E+00  0.3233977E+00  0.3233977E+00  0.1284185E+01  0.6420926E+00  0.8063480E+00  0.4031740E+00  0.7232275E-01  0.7232275E-01  0.5283207E-01  0.5283207E-01  0.2078205E+00  0.1039102E+00  0.1146142E+00  0.1146142E+00  0.2465612E+00  0.1232806E+00  0.2710729E+00  0.1355364E+00  0.5074286E-01  0.5074286E-01  0.2358572E+00  0.1179286E+00  0.9964584E-01  0.9964584E-01  0.2416261E+00  0.1208131E+00  0.2514876E+00  0.1257438E+00  0.2477734E+00  0.2477734E+00  0.1314354E+00  0.2628708E+00  0.2702690E+00  0.2702690E+00  0.2930526E+00  0.2930526E+00  0.1345176E+00  0.1345176E+00  0.2695510E+00  0.1347755E+00  0.3105873E+00  0.1552937E+00  0.3657063E+00  0.3657063E+00  0.2910105E+00  0.2910105E+00  0.3429485E+00  0.3429485E+00
  0.4319999E+01  0.9754734E+01  0.9754734E+01  0.1971925E+02  0.9859626E+01  0.3613660E+00  0.9603678E+01  0.3541482E+00  0.9411855E+01  0.3262725E+00  0.8671028E+01  0.6270218E+00  0.8331876E+01  0.3295845E+00  0.8759049E+01  0.6241788E+00  0.8294099E+01  0.6475458E+00  0.8604601E+01  0.1928485E+02  0.1928485E+02  0.3443623E+00  0.1830357E+02  0.3718752E+00  0.1976593E+02  0.3482308E+00  0.1850920E+02  0.7071321E+00  0.1879277E+02  0.3570244E+00  0.1897659E+02  0.6882336E+00  0.1829052E+02  0.6879670E+00  0.1828344E+02  0.1446627E+00  0.1446627E+00  0.6380604E+00  0.6380604E+00  0.6649877E+00  0.6649877E+00  0.8279545E+00  0.4139773E+00  0.3332591E+00  0.3332591E+00  0.1309625E+01  0.6548126E+00  0.8310488E+00  0.4155244E+00  0.7615727E-01  0.7615727E-01  0.5739738E-01  0.5739738E-01  0.2151972E+00  0.1075986E+00  0.1187238E+00  0.1187238E+00  0.2566376E+00  0.1283188E+00  0.2811750E+00  0.1405875E+00  0.5502443E-01  0.5502443E-01  0.2441625E+00  0.1220812E+00  0.1045121E+00  0.1045121E+00  0.2556230E+00  0.1278115E+00  0.2607644E+00  0.1303822E+00  0.2562850E+00  0.2562850E+00  0.1352226E+00  0.2704453E+00  0.2794555E+00  0.2794555E+00  0.3022606E+00  0.3022606E+00  0.1390571E+00  0.1390571E+00  0.2795070E+00  0.1397535E+00  0.3192451E+00  0.1596226E+00  0.3788520E+00  0.3788520E+00  0.2997113E+00  0.2997113E+00  0.3537986E+00  0.3537986E+00
  0.4349999E+01  0.9984033E+01  0.9984033E+01  0.2014952E+02  0.1007476E+02  0.3713857E+00  0.9869961E+01  0.3641460E+00  0.9677557E+01  0.3341163E+00  0.8879486E+01  0.6426082E+00  0.8538989E+01  0.3378242E+00  0.8978027E+01  0.6397008E+00  0.8500357E+01  0.6617542E+00  0.8793403E+01  0.1974010E+02  0.1974010E+02  0.3512959E+00  0.1867211E+02  0.3813306E+00  0.2026851E+02  0.3571824E+00  0.1898499E+02  0.7246618E+00  0.1925864E+02  0.3664411E+00  0.1947710E+02  0.7042782E+00  0.1871692E+02  0.7044554E+00  0.1872164E+02  0.1492366E+00  0.1492366E+00  0.6570696E+00  0.6570696E+00  0.6744106E+00  0.6744106E+00  0.8536441E+00  0.4268220E+00  0.3438600E+00  0.3438600E+00  0.1336295E+01  0.6681474E+00  0.8554229E+00  0.4277115E+00  0.8037008E-01  0.8037008E-01  0.6204007E-01  0.6204007E-01  0.2229694E+00  0.1114847E+00  0.1225927E+00  0.1225927E+00  0.2678574E+00  0.1339287E+00  0.2913631E+00  0.1456816E+00  0.5982188E-01  0.5982188E-01  0.2530524E+00  0.1265262E+00  0.1090086E+00  0.1090086E+00  0.2702475E+00  0.1351237E+00  0.2698950E+00  0.1349475E+00  0.2655016E+00  0.2655016E+00  0.1393194E+00  0.2786388E+00  0.2890676E+00  0.2890676E+00  0.3117867E+00  0.3117867E+00  0.1438030E+00  0.1438030E+00  0.2902110E+00  0.1451055E+00  0.3285820E+00  0.1642910E+00  0.3918171E+00  0.3918171E+00  0.3089150E+00  0.3089150E+00  0.3651646E+00  0.3651646E+00
  0.4380000E+01  0.1021444E+02  0.1021444E+02  0.2058373E+02  0.1029187E+02  0.3815696E+00  0.1014061E+02  0.3741401E+00  0.9943158E+01  0.3422185E+00  0.9094812E+01  0.6586574E+00  0.8752252E+01  0.3462264E+00  0.9201324E+01  0.6556930E+00  0.8712861E+01  0.6760876E+00  0.8983865E+01  0.2020049E+02  0.2020049E+02  0.3585104E+00  0.1905557E+02  0.3907459E+00  0.2076896E+02  0.3662933E+00  0.1946925E+02  0.7424353E+00  0.1973099E+02  0.3759992E+00  0.1998514E+02  0.7206125E+00  0.1915102E+02  0.7211159E+00  0.1916441E+02  0.1540856E+00  0.1540856E+00  0.6752277E+00  0.6752277E+00  0.6851231E+00  0.6851231E+00  0.8810875E+00  0.4405438E+00  0.3546671E+00  0.3546671E+00  0.1362242E+01  0.6811212E+00  0.8818260E+00  0.4409130E+00  0.8458289E-01  0.8458289E-01  0.6753391E-01  0.6753391E-01  0.2311199E+00  0.1155600E+00  0.1267196E+00  0.1267196E+00  0.2789826E+00  0.1394913E+00  0.3019037E+00  0.1509519E+00  0.6494603E-01  0.6494603E-01  0.2619165E+00  0.1309582E+00  0.1134965E+00  0.1134965E+00  0.2859724E+00  0.1429862E+00  0.2797049E+00  0.1398524E+00  0.2734716E+00  0.2734716E+00  0.1434634E+00  0.2869268E+00  0.2990880E+00  0.2990880E+00  0.3220866E+00  0.3220866E+00  0.1493742E+00  0.1493742E+00  0.3007946E+00  0.1503973E+00  0.3381168E+00  0.1690584E+00  0.4044126E+00  0.4044126E+00  0.3185443E+00  0.3185443E+00  0.3765736E+00  0.3765736E+00
  0.4410000E+01  0.1044932E+02  0.1044932E+02  0.2102168E+02  0.1051084E+02  0.3919720E+00  0.1041706E+02  0.3841357E+00  0.1020880E+02  0.3506535E+00  0.9318980E+01  0.6751565E+00  0.8971492E+01  0.3548647E+00  0.9430897E+01  0.6722234E+00  0.8932518E+01  0.6906465E+00  0.9177324E+01  0.2066454E+02  0.2066454E+02  0.3659509E+00  0.1945105E+02  0.4001710E+00  0.2126992E+02  0.3755265E+00  0.1996002E+02  0.7602351E+00  0.2020404E+02  0.3856221E+00  0.2049661E+02  0.7371601E+00  0.1959079E+02  0.7381012E+00  0.1961581E+02  0.1585908E+00  0.1585908E+00  0.6923197E+00  0.6923197E+00  0.6955434E+00  0.6955434E+00  0.9102419E+00  0.4551210E+00  0.3662309E+00  0.3662309E+00  0.1389634E+01  0.6948171E+00  0.9090546E+00  0.4545273E+00  0.8852057E-01  0.8852057E-01  0.7333727E-01  0.7333727E-01  0.2396831E+00  0.1198415E+00  0.1308894E+00  0.1308894E+00  0.2906066E+00  0.1453033E+00  0.3124873E+00  0.1562437E+00  0.6979506E-01  0.6979506E-01  0.2708493E+00  0.1354247E+00  0.1184315E+00  0.1184315E+00  0.3012933E+00  0.1506466E+00  0.2893083E+00  0.1446542E+00  0.2819230E+00  0.2819230E+00  0.1473796E+00  0.2947592E+00  0.3097662E+00  0.3097662E+00  0.3327003E+00  0.3327003E+00  0.1548938E+00  0.1548938E+00  0.3119371E+00  0.1559685E+00  0.3478750E+00  0.1739375E+00  0.4172573E+00  0.4172573E+00  0.3283412E+00  0.3283412E+00  0.3882835E+00  0.3882835E+00
  0.4440000E+01  0.1068789E+02  0.1068789E+02  0.2146393E+02  0.1073196E+02  0.4025427E+00  0.1069799E+02  0.3942694E+00  0.1047812E+02  0.3594177E+00  0.9551896E+01  0.6921377E+00  0.9197138E+01  0.3636900E+00  0.9665440E+01  0.6891467E+00  0.9157394E+01  0.7052731E+00  0.9371682E+01  0.2113539E+02  0.2113539E+02  0.3736799E+00  0.1986187E+02  0.4096843E+00  0.2177557E+02  0.3848582E+00  0.2045602E+02  0.7784539E+00  0.2068822E+02  0.3952377E+00  0.2100770E+02  0.7539653E+00  0.2003741E+02  0.7552488E+00  0.2007152E+02  0.1634054E+00  0.1634054E+00  0.7090678E+00  0.7090678E+00  0.7067460E+00  0.7067460E+00  0.9417003E+00  0.4708502E+00  0.3799010E+00  0.3799010E+00  0.1416734E+01  0.7083669E+00  0.9365410E+00  0.4682705E+00  0.9321485E-01  0.9321485E-01  0.7945014E-01  0.7945014E-01  0.2491576E+00  0.1245788E+00  0.1357900E+00  0.1357900E+00  0.3021101E+00  0.1510551E+00  0.3230709E+00  0.1615355E+00  0.7497080E-01  0.7497080E-01  0.2804356E+00  0.1402178E+00  0.1232290E+00  0.1232290E+00  0.3173879E+00  0.1586940E+00  0.2988516E+00  0.1494258E+00  0.2904603E+00  0.2904603E+00  0.1512872E+00  0.3025744E+00  0.3204358E+00  0.3204358E+00  0.3433183E+00  0.3433183E+00  0.1604994E+00  0.1604994E+00  0.3224519E+00  0.1612260E+00  0.3576504E+00  0.1788252E+00  0.4297152E+00  0.4297152E+00  0.3387572E+00  0.3387572E+00  0.4008789E+00  0.4008789E+00
  0.4470000E+01  0.1093013E+02  0.1093013E+02  0.2190962E+02  0.1095481E+02  0.4133598E+00  0.1098547E+02  0.4043982E+00  0.1074730E+02  0.3685535E+00  0.9794689E+01  0.7090819E+00  0.9422294E+01  0.3728250E+00  0.9908213E+01  0.7067047E+00  0.9390706E+01  0.7204262E+00  0.9573037E+01  0.2161006E+02  0.2161006E+02  0.3816399E+00  0.2028496E+02  0.4191952E+00  0.2228109E+02  0.3942460E+00  0.2095500E+02  0.7967523E+00  0.2117452E+02  0.4049625E+00  0.2152460E+02  0.7710626E+00  0.2049179E+02  0.7727914E+00  0.2053774E+02  0.1679277E+00  0.1679277E+00  0.7248959E+00  0.7248959E+00  0.7184817E+00  0.7184817E+00  0.9759014E+00  0.4879507E+00  0.3940870E+00  0.3940870E+00  0.1442905E+01  0.7214524E+00  0.9647583E+00  0.4823791E+00  0.9796072E-01  0.9796072E-01  0.8594990E-01  0.8594990E-01  0.2590448E+00  0.1295224E+00  0.1404327E+00  0.1404327E+00  0.3139232E+00  0.1569616E+00  0.3340672E+00  0.1670336E+00  0.7988861E-01  0.7988861E-01  0.2897726E+00  0.1448863E+00  0.1284735E+00  0.1284735E+00  0.3345830E+00  0.1672915E+00  0.3089452E+00  0.1544726E+00  0.2997457E+00  0.2997457E+00  0.1555258E+00  0.3110516E+00  0.3314106E+00  0.3314106E+00  0.3546155E+00  0.3546155E+00  0.1662254E+00  0.1662254E+00  0.3326487E+00  0.1663243E+00  0.3680019E+00  0.1840010E+00  0.4420699E+00  0.4420699E+00  0.3494053E+00  0.3494053E+00  0.4133540E+00  0.4133540E+00
  0.4500000E+01  0.1117446E+02  0.1117446E+02  0.2235942E+02  0.1117971E+02  0.4241783E+00  0.1127298E+02  0.4145603E+00  0.1101737E+02  0.3781496E+00  0.1004972E+02  0.7268129E+00  0.9657903E+01  0.3821548E+00  0.1015616E+02  0.7245425E+00  0.9627734E+01  0.7358055E+00  0.9777398E+01  0.2209009E+02  0.2209009E+02  0.3898691E+00  0.2072235E+02  0.4287017E+00  0.2278638E+02  0.4037414E+00  0.2145970E+02  0.8150750E+00  0.2166146E+02  0.4147972E+00  0.2204733E+02  0.7883912E+00  0.2095231E+02  0.7904060E+00  0.2100587E+02  0.1729659E+00  0.1729659E+00  0.7394344E+00  0.7394344E+00  0.7301400E+00  0.7301400E+00  0.1013576E+01  0.5067880E+00  0.4088404E+00  0.4088404E+00  0.1467511E+01  0.7337555E+00  0.9942651E+00  0.4971326E+00  0.1025002E+00  0.1025002E+00  0.9265600E-01  0.9265600E-01  0.2689922E+00  0.1344961E+00  0.1450840E+00  0.1450840E+00  0.3254095E+00  0.1627048E+00  0.3453386E+00  0.1726693E+00  0.8478923E-01  0.8478923E-01  0.2992987E+00  0.1496493E+00  0.1335375E+00  0.1335375E+00  0.3513827E+00  0.1756914E+00  0.3189527E+00  0.1594764E+00  0.3093836E+00  0.3093836E+00  0.1594549E+00  0.3189098E+00  0.3434644E+00  0.3434644E+00  0.3662094E+00  0.3662094E+00  0.1709885E+00  0.1709885E+00  0.3440405E+00  0.1720202E+00  0.3787833E+00  0.1893916E+00  0.4541753E+00  0.4541753E+00  0.3607541E+00  0.3607541E+00  0.4264911E+00  0.4264911E+00
  0.4530001E+01  0.1142223E+02  0.1142223E+02  0.2281326E+02  0.1140663E+02  0.4351773E+00  0.1156529E+02  0.4247395E+00  0.1128789E+02  0.3881029E+00  0.1031423E+02  0.7448894E+00  0.9898103E+01  0.3916401E+00  0.1040824E+02  0.7429143E+00  0.9871860E+01  0.7514094E+00  0.9984743E+01  0.2257693E+02  0.2257693E+02  0.3982621E+00  0.2116846E+02  0.4382549E+00  0.2329415E+02  0.4132813E+00  0.2196676E+02  0.8336230E+00  0.2215440E+02  0.4245946E+00  0.2256808E+02  0.8059117E+00  0.2141794E+02  0.8082826E+00  0.2148095E+02  0.1779869E+00  0.1779869E+00  0.7528809E+00  0.7528809E+00  0.7418843E+00  0.7418843E+00  0.1054483E+01  0.5272416E+00  0.4251156E+00  0.4251156E+00  0.1492298E+01  0.7461489E+00  0.1025019E+01  0.5125093E+00  0.1081574E+00  0.1081574E+00  0.9992956E-01  0.9992956E-01  0.2792319E+00  0.1396160E+00  0.1504059E+00  0.1504059E+00  0.3369389E+00  0.1684694E+00  0.3567648E+00  0.1783824E+00  0.8987898E-01  0.8987898E-01  0.3098651E+00  0.1549326E+00  0.1395730E+00  0.1395730E+00  0.3688358E+00  0.1844179E+00  0.3298631E+00  0.1649315E+00  0.3194686E+00  0.3194686E+00  0.1637709E+00  0.3275417E+00  0.3554709E+00  0.3554709E+00  0.3778419E+00  0.3778419E+00  0.1772131E+00  0.1772131E+00  0.3553720E+00  0.1776860E+00  0.3896248E+00  0.1948124E+00  0.4658336E+00  0.4658336E+00  0.3725413E+00  0.3725413E+00  0.4400581E+00  0.4400581E+00
  0.4560001E+01  0.1167276E+02  0.1167276E+02  0.2327191E+02  0.1163595E+02  0.4461900E+00  0.1185796E+02  0.4350173E+00  0.1156104E+02  0.3982915E+00  0.1058501E+02  0.7632967E+00  0.1014270E+02  0.4012848E+00  0.1066456E+02  0.7616465E+00  0.1012077E+02  0.7673340E+00  0.1019635E+02  0.2306859E+02  0.2306859E+02  0.4070231E+00  0.2163412E+02  0.4477968E+00  0.2380132E+02  0.4230098E+00  0.2248385E+02  0.8521650E+00  0.2264717E+02  0.4345630E+00  0.2309792E+02  0.8237643E+00  0.2189239E+02  0.8264469E+00  0.2196369E+02  0.1825264E+00  0.1825264E+00  0.7659664E+00  0.7659664E+00  0.7535512E+00  0.7535512E+00  0.1099268E+01  0.5496340E+00  0.4427750E+00  0.4427750E+00  0.1514953E+01  0.7574763E+00  0.1057070E+01  0.5285352E+00  0.1133504E+00  0.1133504E+00  0.1072461E+00  0.1072461E+00  0.2902540E+00  0.1451270E+00  0.1558395E+00  0.1558395E+00  0.3484510E+00  0.1742255E+00  0.3683199E+00  0.1841600E+00  0.9534704E-01  0.9534704E-01  0.3207066E+00  0.1603533E+00  0.1451872E+00  0.1451872E+00  0.3867531E+00  0.1933766E+00  0.3407218E+00  0.1703609E+00  0.3296825E+00  0.3296825E+00  0.1676398E+00  0.3352795E+00  0.3682211E+00  0.3682211E+00  0.3902439E+00  0.3902439E+00  0.1830251E+00  0.1830251E+00  0.3674001E+00  0.1837000E+00  0.4005093E+00  0.2002547E+00  0.4775951E+00  0.4775951E+00  0.3849218E+00  0.3849218E+00  0.4544848E+00  0.4544848E+00
  0.4590001E+01  0.1192648E+02  0.1192648E+02  0.2373367E+02  0.1186683E+02  0.4575369E+00  0.1215952E+02  0.4454120E+00  0.1183729E+02  0.4087846E+00  0.1086387E+02  0.7821158E+00  0.1039277E+02  0.4112359E+00  0.1092902E+02  0.7808241E+00  0.1037561E+02  0.7835990E+00  0.1041248E+02  0.2356413E+02  0.2356413E+02  0.4160329E+00  0.2211301E+02  0.4574533E+00  0.2431458E+02  0.4328825E+00  0.2300861E+02  0.8709570E+00  0.2314659E+02  0.4443966E+00  0.2362060E+02  0.8418753E+00  0.2237371E+02  0.8448032E+00  0.2245153E+02  0.1873926E+00  0.1873926E+00  0.7785705E+00  0.7785705E+00  0.7654502E+00  0.7654502E+00  0.1146709E+01  0.5733547E+00  0.4619218E+00  0.4619218E+00  0.1539095E+01  0.7695473E+00  0.1090334E+01  0.5451672E+00  0.1190248E+00  0.1190248E+00  0.1146916E+00  0.1146916E+00  0.3014395E+00  0.1507197E+00  0.1609551E+00  0.1609551E+00  0.3601265E+00  0.1800632E+00  0.3794538E+00  0.1897269E+00  0.1006259E+00  0.1006259E+00  0.3315396E+00  0.1657698E+00  0.1513860E+00  0.1513860E+00  0.4052894E+00  0.2026447E+00  0.3520018E+00  0.1760009E+00  0.3407906E+00  0.3407906E+00  0.1718268E+00  0.3436536E+00  0.3809756E+00  0.3809756E+00  0.4033165E+00  0.4033165E+00  0.1889918E+00  0.1889918E+00  0.3800901E+00  0.1900450E+00  0.4118495E+00  0.2059248E+00  0.4891502E+00  0.4891502E+00  0.3980116E+00  0.3980116E+00  0.4687224E+00  0.4687224E+00
  0.4620001E+01  0.1218326E+02  0.1218326E+02  0.2419996E+02  0.1209998E+02  0.4688116E+00  0.1245916E+02  0.4558259E+00  0.1211405E+02  0.4194516E+00  0.1114736E+02  0.8012269E+00  0.1064672E+02  0.4213550E+00  0.1119795E+02  0.8005639E+00  0.1063791E+02  0.8002637E+00  0.1063392E+02  0.2406496E+02  0.2406496E+02  0.4253721E+00  0.2260942E+02  0.4671763E+00  0.2483138E+02  0.4427976E+00  0.2353562E+02  0.8897320E+00  0.2364555E+02  0.4544174E+00  0.2415322E+02  0.8602988E+00  0.2286333E+02  0.8634603E+00  0.2294736E+02  0.1914507E+00  0.1914507E+00  0.7904437E+00  0.7904437E+00  0.7763778E+00  0.7763778E+00  0.1197272E+01  0.5986359E+00  0.4821518E+00  0.4821518E+00  0.1562669E+01  0.7813346E+00  0.1125129E+01  0.5625643E+00  0.1246992E+00  0.1246992E+00  0.1223090E+00  0.1223090E+00  0.3127969E+00  0.1563984E+00  0.1670250E+00  0.1670250E+00  0.3721373E+00  0.1860687E+00  0.3915850E+00  0.1957925E+00  0.1059049E+00  0.1059049E+00  0.3421146E+00  0.1710573E+00  0.1578428E+00  0.1578428E+00  0.4228284E+00  0.2114142E+00  0.3633162E+00  0.1816581E+00  0.3523285E+00  0.3523285E+00  0.1766027E+00  0.3532054E+00  0.3941729E+00  0.3941729E+00  0.4162988E+00  0.4162988E+00  0.1958011E+00  0.1958011E+00  0.3930466E+00  0.1965233E+00  0.4234992E+00  0.2117496E+00  0.5009031E+00  0.5009031E+00  0.4110971E+00  0.4110971E+00  0.4835618E+00  0.4835618E+00
  0.4650002E+01  0.1244238E+02  0.1244238E+02  0.2467105E+02  0.1233552E+02  0.4801576E+00  0.1276069E+02  0.4663055E+00  0.1239255E+02  0.4304921E+00  0.1144077E+02  0.8207795E+00  0.1090653E+02  0.4316819E+00  0.1147239E+02  0.8207374E+00  0.1090597E+02  0.8173041E+00  0.1086035E+02  0.2457350E+02  0.2457350E+02  0.4349482E+00  0.2311840E+02  0.4768893E+00  0.2534765E+02  0.4529554E+00  0.2407552E+02  0.9085885E+00  0.2414668E+02  0.4643840E+00  0.2468297E+02  0.8789791E+00  0.2335978E+02  0.8824466E+00  0.2345194E+02  0.1957839E+00  0.1957839E+00  0.8011563E+00  0.8011563E+00  0.7879673E+00  0.7879673E+00  0.1249855E+01  0.6249273E+00  0.5038779E+00  0.5038779E+00  0.1585960E+01  0.7929800E+00  0.1160456E+01  0.5802280E+00  0.1306487E+00  0.1306487E+00  0.1302188E+00  0.1302188E+00  0.3246787E+00  0.1623394E+00  0.1726822E+00  0.1726822E+00  0.3842255E+00  0.1921127E+00  0.4035098E+00  0.2017549E+00  0.1117168E+00  0.1117168E+00  0.3530163E+00  0.1765081E+00  0.1639213E+00  0.1639213E+00  0.4420525E+00  0.2210262E+00  0.3752067E+00  0.1876033E+00  0.3647434E+00  0.3647434E+00  0.1813830E+00  0.3627659E+00  0.4077656E+00  0.4077656E+00  0.4300205E+00  0.4300205E+00  0.2020945E+00  0.2020945E+00  0.4062955E+00  0.2031477E+00  0.4349168E+00  0.2174584E+00  0.5127076E+00  0.5127076E+00  0.4250467E+00  0.4250467E+00  0.4985732E+00  0.4985732E+00
  0.4680002E+01  0.1270396E+02  0.1270396E+02  0.2514810E+02  0.1257405E+02  0.4917285E+00  0.1306820E+02  0.4769211E+00  0.1267467E+02  0.4415914E+00  0.1173575E+02  0.8406026E+00  0.1116994E+02  0.4421307E+00  0.1175008E+02  0.8412472E+00  0.1117851E+02  0.8348280E+00  0.1109321E+02  0.2508658E+02  0.2508658E+02  0.4447543E+00  0.2363962E+02  0.4865786E+00  0.2586266E+02  0.4631488E+00  0.2461732E+02  0.9276968E+00  0.2465451E+02  0.4745539E+00  0.2522352E+02  0.8978657E+00  0.2386171E+02  0.9017350E+00  0.2396455E+02  0.2002890E+00  0.2002890E+00  0.8111209E+00  0.8111209E+00  0.7997976E+00  0.7997976E+00  0.1304587E+01  0.6522933E+00  0.5283036E+00  0.5283036E+00  0.1609775E+01  0.8048877E+00  0.1196506E+01  0.5982528E+00  0.1373376E+00  0.1373376E+00  0.1382919E+00  0.1382919E+00  0.3366895E+00  0.1683448E+00  0.1785199E+00  0.1785199E+00  0.3961503E+00  0.1980751E+00  0.4158989E+00  0.2079495E+00  0.1176319E+00  0.1176319E+00  0.3646058E+00  0.1823029E+00  0.1703523E+00  0.1703523E+00  0.4605802E+00  0.2302901E+00  0.3877763E+00  0.1938881E+00  0.3768746E+00  0.3768746E+00  0.1860901E+00  0.3721803E+00  0.4220419E+00  0.4220419E+00  0.4444086E+00  0.4444086E+00  0.2090069E+00  0.2090069E+00  0.4190543E+00  0.2095271E+00  0.4470308E+00  0.2235154E+00  0.5248731E+00  0.5248731E+00  0.4396969E+00  0.4396969E+00  0.5129054E+00  0.5129054E+00
  0.4710002E+01  0.1296684E+02  0.1296684E+02  0.2562966E+02  0.1281483E+02  0.5034108E+00  0.1337866E+02  0.4877123E+00  0.1296146E+02  0.4528400E+00  0.1203469E+02  0.8608227E+00  0.1143863E+02  0.4526589E+00  0.1202988E+02  0.8619907E+00  0.1145415E+02  0.8526845E+00  0.1133049E+02  0.2560572E+02  0.2560572E+02  0.4548054E+00  0.2417385E+02  0.4964007E+00  0.2638472E+02  0.4735333E+00  0.2516928E+02  0.9469585E+00  0.2516641E+02  0.4847840E+00  0.2576727E+02  0.9168990E+00  0.2436754E+02  0.9212303E+00  0.2448266E+02  0.2053787E+00  0.2053787E+00  0.8212575E+00  0.8212575E+00  0.8109916E+00  0.8109916E+00  0.1360144E+01  0.6800720E+00  0.5539073E+00  0.5539073E+00  0.1634975E+01  0.8174874E+00  0.1234584E+01  0.6172920E+00  0.1437858E+00  0.1437858E+00  0.1469067E+00  0.1469067E+00  0.3494827E+00  0.1747414E+00  0.1847532E+00  0.1847532E+00  0.4079806E+00  0.2039903E+00  0.4277722E+00  0.2138861E+00  0.1239769E+00  0.1239769E+00  0.3758772E+00  0.1879386E+00  0.1774453E+00  0.1774453E+00  0.4787125E+00  0.2393562E+00  0.4009908E+00  0.2004954E+00  0.3904501E+00  0.3904501E+00  0.1914808E+00  0.3829616E+00  0.4362408E+00  0.4362408E+00  0.4585903E+00  0.4585903E+00  0.2162633E+00  0.2162633E+00  0.4329651E+00  0.2164826E+00  0.4590330E+00  0.2295165E+00  0.5365400E+00  0.5365400E+00  0.4541709E+00  0.4541709E+00  0.5281317E+00  0.5281317E+00
  0.4740002E+01  0.1323182E+02  0.1323182E+02  0.2611848E+02  0.1305924E+02  0.5149115E+00  0.1368431E+02  0.4984396E+00  0.1324655E+02  0.4641350E+00  0.1233487E+02  0.8811746E+00  0.1170906E+02  0.4632937E+00  0.1231251E+02  0.8830596E+00  0.1173411E+02  0.8712645E+00  0.1157738E+02  0.2612872E+02  0.2612872E+02  0.4652140E+00  0.2472709E+02  0.5062897E+00  0.2691034E+02  0.4839648E+00  0.2572373E+02  0.9663644E+00  0.2568214E+02  0.4949527E+00  0.2630776E+02  0.9363422E+00  0.2488427E+02  0.9409837E+00  0.2500762E+02  0.2103138E+00  0.2103138E+00  0.8305686E+00  0.8305686E+00  0.8222974E+00  0.8222974E+00  0.1415100E+01  0.7075498E+00  0.5809466E+00  0.5809466E+00  0.1661283E+01  0.8306417E+00  0.1272517E+01  0.6362583E+00  0.1499588E+00  0.1499588E+00  0.1546703E+00  0.1546703E+00  0.3615967E+00  0.1807983E+00  0.1910294E+00  0.1910294E+00  0.4197679E+00  0.2098839E+00  0.4406428E+00  0.2203214E+00  0.1309582E+00  0.1309582E+00  0.3872088E+00  0.1936044E+00  0.1849939E+00  0.1849939E+00  0.4962687E+00  0.2481344E+00  0.4137409E+00  0.2068705E+00  0.4041375E+00  0.4041375E+00  0.1966952E+00  0.3933905E+00  0.4510544E+00  0.4510544E+00  0.4730944E+00  0.4730944E+00  0.2228490E+00  0.2228490E+00  0.4467814E+00  0.2233907E+00  0.4717660E+00  0.2358830E+00  0.5489721E+00  0.5489721E+00  0.4688341E+00  0.4688341E+00  0.5440114E+00  0.5440114E+00
  0.4770002E+01  0.1349945E+02  0.1349945E+02  0.2661106E+02  0.1330553E+02  0.5265126E+00  0.1399262E+02  0.5090923E+00  0.1352966E+02  0.4755056E+00  0.1263705E+02  0.9019935E+00  0.1198571E+02  0.4740280E+00  0.1259779E+02  0.9044713E+00  0.1201863E+02  0.8903117E+00  0.1183048E+02  0.2665624E+02  0.2665624E+02  0.4758103E+00  0.2529031E+02  0.5162806E+00  0.2744138E+02  0.4944571E+00  0.2628142E+02  0.9858354E+00  0.2619960E+02  0.5051519E+00  0.2684986E+02  0.9561149E+00  0.2540975E+02  0.9610998E+00  0.2554223E+02  0.2153519E+00  0.2153519E+00  0.8395789E+00  0.8395789E+00  0.8330272E+00  0.8330272E+00  0.1468516E+01  0.7342582E+00  0.6089318E+00  0.6089318E+00  0.1687377E+01  0.8436885E+00  0.1310922E+01  0.6554610E+00  0.1567853E+00  0.1567853E+00  0.1631561E+00  0.1631561E+00  0.3744758E+00  0.1872379E+00  0.1974604E+00  0.1974604E+00  0.4322859E+00  0.2161430E+00  0.4526364E+00  0.2263182E+00  0.1377846E+00  0.1377846E+00  0.3990391E+00  0.1995195E+00  0.1927059E+00  0.1927059E+00  0.5143408E+00  0.2571704E+00  0.4273079E+00  0.2136540E+00  0.4192778E+00  0.4192778E+00  0.2020257E+00  0.4040515E+00  0.4657778E+00  0.4657778E+00  0.4876587E+00  0.4876587E+00  0.2301054E+00  0.2301054E+00  0.4605891E+00  0.2302946E+00  0.4855050E+00  0.2427525E+00  0.5617653E+00  0.5617653E+00  0.4839572E+00  0.4839572E+00  0.5595644E+00  0.5595644E+00
  0.4800003E+01  0.1377017E+02  0.1377017E+02  0.2711184E+02  0.1355592E+02  0.5379853E+00  0.1429752E+02  0.5197408E+00  0.1381265E+02  0.4868728E+00  0.1293915E+02  0.9231742E+00  0.1226716E+02  0.4847997E+00  0.1288405E+02  0.9259946E+00  0.1230463E+02  0.9097865E+00  0.1208926E+02  0.2718901E+02  0.2718901E+02  0.4866295E+00  0.2586537E+02  0.5261897E+00  0.2796807E+02  0.5051779E+00  0.2685126E+02  0.1005590E+01  0.2672459E+02  0.5153949E+00  0.2739430E+02  0.9760821E+00  0.2594040E+02  0.9814308E+00  0.2608255E+02  0.2206824E+00  0.2206824E+00  0.8484945E+00  0.8484945E+00  0.8437312E+00  0.8437312E+00  0.1521478E+01  0.7607388E+00  0.6371318E+00  0.6371318E+00  0.1714064E+01  0.8570319E+00  0.1350247E+01  0.6751236E+00  0.1641105E+00  0.1641105E+00  0.1717623E+00  0.1717623E+00  0.3884468E+00  0.1942234E+00  0.2040461E+00  0.2040461E+00  0.4457755E+00  0.2228877E+00  0.4650427E+00  0.2325213E+00  0.1453677E+00  0.1453677E+00  0.4120300E+00  0.2060150E+00  0.2007017E+00  0.2007017E+00  0.5316821E+00  0.2658410E+00  0.4411930E+00  0.2205965E+00  0.4340914E+00  0.4340914E+00  0.2078979E+00  0.4157957E+00  0.4806902E+00  0.4806902E+00  0.5030053E+00  0.5030053E+00  0.2371038E+00  0.2371038E+00  0.4740787E+00  0.2370394E+00  0.4995448E+00  0.2497724E+00  0.5749110E+00  0.5749110E+00  0.4998111E+00  0.4998111E+00  0.5760546E+00  0.5760546E+00
  0.4830003E+01  0.1404161E+02  0.1404161E+02  0.2761794E+02  0.1380897E+02  0.5494982E+00  0.1460348E+02  0.5304174E+00  0.1409639E+02  0.4982103E+00  0.1324045E+02  0.9447864E+00  0.1255434E+02  0.4956966E+00  0.1317365E+02  0.9474655E+00  0.1258994E+02  0.9297835E+00  0.1235498E+02  0.2772673E+02  0.2772673E+02  0.4976970E+00  0.2645363E+02  0.5361978E+00  0.2850002E+02  0.5158935E+00  0.2742081E+02  0.1025374E+01  0.2725037E+02  0.5256537E+00  0.2793958E+02  0.9964449E+00  0.2648156E+02  0.1001945E+01  0.2662774E+02  0.2260989E+00  0.2260989E+00  0.8575563E+00  0.8575563E+00  0.8550886E+00  0.8550886E+00  0.1572401E+01  0.7862005E+00  0.6665612E+00  0.6665612E+00  0.1742204E+01  0.8711019E+00  0.1389771E+01  0.6948853E+00  0.1714700E+00  0.1714700E+00  0.1800073E+00  0.1800073E+00  0.4012228E+00  0.2006114E+00  0.2109414E+00  0.2109414E+00  0.4591447E+00  0.2295724E+00  0.4775779E+00  0.2387890E+00  0.1539652E+00  0.1539652E+00  0.4252359E+00  0.2126179E+00  0.2083707E+00  0.2083707E+00  0.5494962E+00  0.2747481E+00  0.4554220E+00  0.2277110E+00  0.4496014E+00  0.4496014E+00  0.2140838E+00  0.4281676E+00  0.4962690E+00  0.4962690E+00  0.5188463E+00  0.5188463E+00  0.2453746E+00  0.2453746E+00  0.4878692E+00  0.2439346E+00  0.5139887E+00  0.2569943E+00  0.5887187E+00  0.5887187E+00  0.5162669E+00  0.5162669E+00  0.5917366E+00  0.5917366E+00
  0.4860003E+01  0.1431430E+02  0.1431430E+02  0.2813056E+02  0.1406528E+02  0.5610214E+00  0.1490973E+02  0.5411239E+00  0.1438093E+02  0.5096291E+00  0.1354392E+02  0.9669988E+00  0.1284950E+02  0.5067063E+00  0.1346624E+02  0.9693324E+00  0.1288051E+02  0.9502305E+00  0.1262668E+02  0.2826907E+02  0.2826907E+02  0.5090110E+00  0.2705500E+02  0.5462699E+00  0.2903537E+02  0.5267947E+00  0.2800023E+02  0.1045476E+01  0.2778462E+02  0.5359619E+00  0.2848748E+02  0.1017017E+01  0.2702829E+02  0.1022759E+01  0.2718090E+02  0.2314982E+00  0.2314982E+00  0.8658530E+00  0.8658530E+00  0.8660247E+00  0.8660247E+00  0.1620590E+01  0.8102952E+00  0.6960079E+00  0.6960079E+00  0.1769922E+01  0.8849612E+00  0.1430746E+01  0.7153732E+00  0.1792422E+00  0.1792422E+00  0.1882094E+00  0.1882094E+00  0.4146264E+00  0.2073132E+00  0.2176733E+00  0.2176733E+00  0.4721872E+00  0.2360936E+00  0.4899154E+00  0.2449577E+00  0.1619782E+00  0.1619782E+00  0.4385622E+00  0.2192811E+00  0.2164094E+00  0.2164094E+00  0.5672502E+00  0.2836251E+00  0.4697197E+00  0.2348599E+00  0.4652576E+00  0.4652576E+00  0.2199345E+00  0.4398689E+00  0.5121960E+00  0.5121960E+00  0.5354784E+00  0.5354784E+00  0.2523903E+00  0.2523903E+00  0.5021928E+00  0.2510964E+00  0.5293182E+00  0.2646591E+00  0.6025608E+00  0.6025608E+00  0.5327957E+00  0.5327957E+00  0.6079688E+00  0.6079688E+00
  0.4890003E+01  0.1458939E+02  0.1458939E+02  0.2865098E+02  0.1432549E+02  0.5724248E+00  0.1521278E+02  0.5517851E+00  0.1466426E+02  0.5211618E+00  0.1385041E+02  0.9895301E+00  0.1314889E+02  0.5177823E+00  0.1376060E+02  0.9913080E+00  0.1317252E+02  0.9712930E+00  0.1290656E+02  0.2881666E+02  0.2881666E+02  0.5205538E+00  0.2766852E+02  0.5564025E+00  0.2957394E+02  0.5377424E+00  0.2858212E+02  0.1065752E+01  0.2832347E+02  0.5462567E+00  0.2903467E+02  0.1037998E+01  0.2758588E+02  0.1043716E+01  0.2773784E+02  0.2368975E+00  0.2368975E+00  0.8744764E+00  0.8744764E+00  0.8775283E+00  0.8775283E+00  0.1666200E+01  0.8331002E+00  0.7252998E+00  0.7252998E+00  0.1798320E+01  0.8991601E+00  0.1471585E+01  0.7357925E+00  0.1868080E+00  0.1868080E+00  0.1967468E+00  0.1967468E+00  0.4280387E+00  0.2140193E+00  0.2247663E+00  0.2247663E+00  0.4857799E+00  0.2428900E+00  0.5030267E+00  0.2515134E+00  0.1710400E+00  0.1710400E+00  0.4517938E+00  0.2258969E+00  0.2248264E+00  0.2248264E+00  0.5844969E+00  0.2922485E+00  0.4852556E+00  0.2426278E+00  0.4824270E+00  0.4824270E+00  0.2263912E+00  0.4527825E+00  0.5279768E+00  0.5279768E+00  0.5515773E+00  0.5515773E+00  0.2600421E+00  0.2600421E+00  0.5170322E+00  0.2585161E+00  0.5448282E+00  0.2724141E+00  0.6165920E+00  0.6165920E+00  0.5490881E+00  0.5490881E+00  0.6239517E+00  0.6239517E+00
  0.4920003E+01  0.1486496E+02  0.1486496E+02  0.2917736E+02  0.1458868E+02  0.5837997E+00  0.1551508E+02  0.5623935E+00  0.1494619E+02  0.5327153E+00  0.1415746E+02  0.1012385E+01  0.1345259E+02  0.5289482E+00  0.1405735E+02  0.1013503E+01  0.1346745E+02  0.9928358E+00  0.1319282E+02  0.2936930E+02  0.2936930E+02  0.5323989E+00  0.2829811E+02  0.5665972E+00  0.3011581E+02  0.5488004E+00  0.2916988E+02  0.1086160E+01  0.2886582E+02  0.5564867E+00  0.2957841E+02  0.1059155E+01  0.2814816E+02  0.1065185E+01  0.2830841E+02  0.2421935E+00  0.2421935E+00  0.8830310E+00  0.8830310E+00  0.8890404E+00  0.8890404E+00  0.1707933E+01  0.8539665E+00  0.7542995E+00  0.7542995E+00  0.1826125E+01  0.9130624E+00  0.1512458E+01  0.7562288E+00  0.1950617E+00  0.1950617E+00  0.2054303E+00  0.2054303E+00  0.4412703E+00  0.2206352E+00  0.2322634E+00  0.2322634E+00  0.4989342E+00  0.2494671E+00  0.5165851E+00  0.2582925E+00  0.1803770E+00  0.1803770E+00  0.4648191E+00  0.2324096E+00  0.2330887E+00  0.2330887E+00  0.6016834E+00  0.3008417E+00  0.5007054E+00  0.2503527E+00  0.4993298E+00  0.4993298E+00  0.2327921E+00  0.4655843E+00  0.5442692E+00  0.5442692E+00  0.5679213E+00  0.5679213E+00  0.2686053E+00  0.2686053E+00  0.5320178E+00  0.2660089E+00  0.5605531E+00  0.2802766E+00  0.6308640E+00  0.6308640E+00  0.5661500E+00  0.5661500E+00  0.6408202E+00  0.6408202E+00
  0.4950004E+01  0.1514125E+02  0.1514125E+02  0.2971326E+02  0.1485663E+02  0.5950037E+00  0.1581284E+02  0.5728769E+00  0.1522480E+02  0.5443650E+00  0.1446706E+02  0.1035709E+01  0.1376252E+02  0.5401368E+00  0.1435469E+02  0.1035687E+01  0.1376223E+02  0.1014906E+01  0.1348609E+02  0.2992768E+02  0.2992768E+02  0.5444496E+00  0.2893863E+02  0.5768874E+00  0.3066276E+02  0.5600721E+00  0.2976899E+02  0.1106743E+01  0.2941286E+02  0.5668707E+00  0.3013035E+02  0.1080736E+01  0.2872169E+02  0.1086897E+01  0.2888542E+02  0.2474897E+00  0.2474897E+00  0.8917919E+00  0.8917919E+00  0.9007933E+00  0.9007933E+00  0.1747955E+01  0.8739774E+00  0.7833765E+00  0.7833765E+00  0.1853422E+01  0.9267111E+00  0.1552127E+01  0.7760634E+00  0.2037109E+00  0.2037109E+00  0.2147415E+00  0.2147415E+00  0.4548975E+00  0.2274487E+00  0.2398808E+00  0.2398808E+00  0.5128709E+00  0.2564355E+00  0.5299457E+00  0.2649728E+00  0.1905909E+00  0.1905909E+00  0.4796070E+00  0.2398035E+00  0.2418926E+00  0.2418926E+00  0.6197469E+00  0.3098735E+00  0.5164475E+00  0.2582238E+00  0.5171010E+00  0.5171010E+00  0.2396702E+00  0.4793404E+00  0.5610904E+00  0.5610904E+00  0.5848112E+00  0.5848112E+00  0.2765151E+00  0.2765151E+00  0.5475622E+00  0.2737811E+00  0.5768713E+00  0.2884356E+00  0.6457980E+00  0.6457980E+00  0.5837063E+00  0.5837063E+00  0.6578864E+00  0.6578864E+00
  0.4980004E+01  0.1542147E+02  0.1542147E+02  0.3025464E+02  0.1512732E+02  0.6061713E+00  0.1610963E+02  0.5833753E+00  0.1550381E+02  0.5559911E+00  0.1477604E+02  0.1059278E+01  0.1407570E+02  0.5513794E+00  0.1465348E+02  0.1058271E+01  0.1406233E+02  0.1037652E+01  0.1378834E+02  0.3049154E+02  0.3049154E+02  0.5566961E+00  0.2958956E+02  0.5872147E+00  0.3121168E+02  0.5713478E+00  0.3036832E+02  0.1127592E+01  0.2996694E+02  0.5773207E+00  0.3068578E+02  0.1102558E+01  0.2930162E+02  0.1108713E+01  0.2946521E+02  0.2533704E+00  0.2533704E+00  0.9008967E+00  0.9008967E+00  0.9126924E+00  0.9126924E+00  0.1786446E+01  0.8932230E+00  0.8111209E+00  0.8111209E+00  0.1880066E+01  0.9400330E+00  0.1593086E+01  0.7965429E+00  0.2110360E+00  0.2110360E+00  0.2238120E+00  0.2238120E+00  0.4692382E+00  0.2346191E+00  0.2474982E+00  0.2474982E+00  0.5270913E+00  0.2635456E+00  0.5436502E+00  0.2718251E+00  0.2013894E+00  0.2013894E+00  0.4943948E+00  0.2471974E+00  0.2510233E+00  0.2510233E+00  0.6371742E+00  0.3185871E+00  0.5328517E+00  0.2664258E+00  0.5355084E+00  0.5355084E+00  0.2469309E+00  0.4938617E+00  0.5785090E+00  0.5785090E+00  0.6024835E+00  0.6024835E+00  0.2850783E+00  0.2850783E+00  0.5629690E+00  0.2814845E+00  0.5942298E+00  0.2971149E+00  0.6608008E+00  0.6608008E+00  0.6014860E+00  0.6014860E+00  0.6760960E+00  0.6760960E+00
  0.5010004E+01  0.1570283E+02  0.1570283E+02  0.3080636E+02  0.1540318E+02  0.6172509E+00  0.1640408E+02  0.5936790E+00  0.1577764E+02  0.5675827E+00  0.1508409E+02  0.1083181E+01  0.1439333E+02  0.5627894E+00  0.1495671E+02  0.1081046E+01  0.1436496E+02  0.1060834E+01  0.1409639E+02  0.3105781E+02  0.3105781E+02  0.5689906E+00  0.3024304E+02  0.5977795E+00  0.3177321E+02  0.5826808E+00  0.3097069E+02  0.1148773E+01  0.3052983E+02  0.5878528E+00  0.3124559E+02  0.1124790E+01  0.2989247E+02  0.1130956E+01  0.3005633E+02  0.2588557E+00  0.2588557E+00  0.9101305E+00  0.9101305E+00  0.9250041E+00  0.9250041E+00  0.1823949E+01  0.9119743E+00  0.8393123E+00  0.8393123E+00  0.1906340E+01  0.9531700E+00  0.1634672E+01  0.8173361E+00  0.2180860E+00  0.2180860E+00  0.2332951E+00  0.2332951E+00  0.4829943E+00  0.2414972E+00  0.2554854E+00  0.2554854E+00  0.5419306E+00  0.2709653E+00  0.5576470E+00  0.2788235E+00  0.2138387E+00  0.2138387E+00  0.5099048E+00  0.2549524E+00  0.2597154E+00  0.2597154E+00  0.6539997E+00  0.3269998E+00  0.5500812E+00  0.2750406E+00  0.5537353E+00  0.5537353E+00  0.2545698E+00  0.5091396E+00  0.5958073E+00  0.5958073E+00  0.6205728E+00  0.6205728E+00  0.2939509E+00  0.2939509E+00  0.5776709E+00  0.2888354E+00  0.6116399E+00  0.3058199E+00  0.6759927E+00  0.6759927E+00  0.6196699E+00  0.6196699E+00  0.6941853E+00  0.6941853E+00
  0.5040004E+01  0.1598422E+02  0.1598422E+02  0.3136569E+02  0.1568284E+02  0.6283027E+00  0.1669779E+02  0.6039266E+00  0.1604998E+02  0.5792799E+00  0.1539496E+02  0.1107840E+01  0.1472100E+02  0.5740867E+00  0.1525695E+02  0.1104089E+01  0.1467116E+02  0.1084335E+01  0.1440866E+02  0.3162893E+02  0.3162893E+02  0.5816484E+00  0.3091583E+02  0.6083525E+00  0.3233519E+02  0.5941312E+00  0.3157931E+02  0.1170038E+01  0.3109496E+02  0.5984751E+00  0.3181018E+02  0.1147149E+01  0.3048667E+02  0.1153375E+01  0.3065215E+02  0.2648052E+00  0.2648052E+00  0.9188055E+00  0.9188055E+00  0.9372385E+00  0.9372385E+00  0.1858218E+01  0.9291092E+00  0.8674521E+00  0.8674521E+00  0.1933500E+01  0.9667498E+00  0.1675528E+01  0.8377640E+00  0.2257551E+00  0.2257551E+00  0.2426063E+00  0.2426063E+00  0.4979799E+00  0.2489899E+00  0.2634124E+00  0.2634124E+00  0.5568732E+00  0.2784366E+00  0.5725552E+00  0.2862776E+00  0.2263911E+00  0.2263911E+00  0.5260510E+00  0.2630255E+00  0.2684076E+00  0.2684076E+00  0.6712120E+00  0.3356060E+00  0.5673366E+00  0.2836683E+00  0.5724178E+00  0.5724178E+00  0.2623592E+00  0.5247184E+00  0.6132561E+00  0.6132561E+00  0.6387180E+00  0.6387180E+00  0.3020498E+00  0.3020498E+00  0.5932325E+00  0.2966163E+00  0.6301934E+00  0.3150967E+00  0.6912534E+00  0.6912534E+00  0.6390703E+00  0.6390703E+00  0.7134525E+00  0.7134525E+00
  0.5070004E+01  0.1626826E+02  0.1626826E+02  0.3193191E+02  0.1596595E+02  0.6392977E+00  0.1699000E+02  0.6140773E+00  0.1631974E+02  0.5911775E+00  0.1571115E+02  0.1133019E+01  0.1505558E+02  0.5855599E+00  0.1556186E+02  0.1127529E+01  0.1498263E+02  0.1108511E+01  0.1472992E+02  0.3220591E+02  0.3220591E+02  0.5944258E+00  0.3159497E+02  0.6190274E+00  0.3290259E+02  0.6056185E+00  0.3218988E+02  0.1191604E+01  0.3166813E+02  0.6091331E+00  0.3237668E+02  0.1169828E+01  0.3108940E+02  0.1175966E+01  0.3125251E+02  0.2706859E+00  0.2706859E+00  0.9288905E+00  0.9288905E+00  0.9504014E+00  0.9504014E+00  0.1891981E+01  0.9459905E+00  0.8938380E+00  0.8938380E+00  0.1959714E+01  0.9798568E+00  0.1715180E+01  0.8575900E+00  0.2333725E+00  0.2333725E+00  0.2522613E+00  0.2522613E+00  0.5124324E+00  0.2562162E+00  0.2718122E+00  0.2718122E+00  0.5720135E+00  0.2860067E+00  0.5877128E+00  0.2938564E+00  0.2394937E+00  0.2394937E+00  0.5418448E+00  0.2709224E+00  0.2775984E+00  0.2775984E+00  0.6892411E+00  0.3446206E+00  0.5848670E+00  0.2924335E+00  0.5919515E+00  0.5919515E+00  0.2705441E+00  0.5410882E+00  0.6306963E+00  0.6306963E+00  0.6566569E+00  0.6566569E+00  0.3108537E+00  0.3108537E+00  0.6095507E+00  0.3047754E+00  0.6481538E+00  0.3240769E+00  0.7079842E+00  0.7079842E+00  0.6585352E+00  0.6585352E+00  0.7338976E+00  0.7338976E+00
  0.5100005E+01  0.1655576E+02  0.1655576E+02  0.3250850E+02  0.1625425E+02  0.6501247E+00  0.1727774E+02  0.6242017E+00  0.1658881E+02  0.6030719E+00  0.1602726E+02  0.1158556E+01  0.1539491E+02  0.5972337E+00  0.1587210E+02  0.1151367E+01  0.1529939E+02  0.1132967E+01  0.1505488E+02  0.3278622E+02  0.3278622E+02  0.6074370E+00  0.3228654E+02  0.6298355E+00  0.3347706E+02  0.6173403E+00  0.3281292E+02  0.1213470E+01  0.3224923E+02  0.6199718E+00  0.3295278E+02  0.1192814E+01  0.3170026E+02  0.1198820E+01  0.3185987E+02  0.2771169E+00  0.2771169E+00  0.9394913E+00  0.9394913E+00  0.9636159E+00  0.9636159E+00  0.1923594E+01  0.9617971E+00  0.9197425E+00  0.9197425E+00  0.1984818E+01  0.9924092E+00  0.1754574E+01  0.8772871E+00  0.2408352E+00  0.2408352E+00  0.2624151E+00  0.2624151E+00  0.5272288E+00  0.2636144E+00  0.2797735E+00  0.2797735E+00  0.5875837E+00  0.2937919E+00  0.6039450E+00  0.3019725E+00  0.2534562E+00  0.2534562E+00  0.5573720E+00  0.2786860E+00  0.2873394E+00  0.2873394E+00  0.7078463E+00  0.3539231E+00  0.6030423E+00  0.3015212E+00  0.6111413E+00  0.6111413E+00  0.2792878E+00  0.5585756E+00  0.6488716E+00  0.6488716E+00  0.6753437E+00  0.6753437E+00  0.3185056E+00  0.3185056E+00  0.6261097E+00  0.3130548E+00  0.6671716E+00  0.3335858E+00  0.7245432E+00  0.7245432E+00  0.6779571E+00  0.6779571E+00  0.7532163E+00  0.7532163E+00
  0.5130005E+01  0.1684378E+02  0.1684378E+02  0.3309107E+02  0.1654554E+02  0.6607623E+00  0.1756044E+02  0.6343608E+00  0.1685880E+02  0.6152206E+00  0.1635012E+02  0.1184471E+01  0.1573927E+02  0.6088673E+00  0.1618128E+02  0.1175601E+01  0.1562141E+02  0.1158284E+01  0.1539130E+02  0.3337239E+02  0.3337239E+02  0.6205138E+00  0.3298160E+02  0.6406898E+00  0.3405399E+02  0.6290550E+00  0.3343558E+02  0.1235524E+01  0.3283533E+02  0.6308193E+00  0.3352935E+02  0.1216176E+01  0.3232114E+02  0.1221940E+01  0.3247433E+02  0.2833587E+00  0.2833587E+00  0.9503586E+00  0.9503586E+00  0.9765553E+00  0.9765553E+00  0.1955001E+01  0.9775006E+00  0.9445208E+00  0.9445208E+00  0.2009949E+01  0.1004974E+01  0.1794338E+01  0.8971690E+00  0.2473865E+00  0.2473865E+00  0.2728010E+00  0.2728010E+00  0.5427561E+00  0.2713780E+00  0.2877607E+00  0.2877607E+00  0.6038245E+00  0.3019122E+00  0.6214582E+00  0.3107291E+00  0.2674186E+00  0.2674186E+00  0.5746446E+00  0.2873223E+00  0.2963926E+00  0.2963926E+00  0.7266664E+00  0.3633332E+00  0.6217936E+00  0.3108968E+00  0.6310360E+00  0.6310360E+00  0.2881648E+00  0.5763296E+00  0.6674510E+00  0.6674510E+00  0.6940435E+00  0.6940435E+00  0.3268452E+00  0.3268452E+00  0.6430899E+00  0.3215449E+00  0.6867569E+00  0.3433785E+00  0.7417469E+00  0.7417469E+00  0.6976756E+00  0.6976756E+00  0.7737387E+00  0.7737387E+00
  0.5160005E+01  0.1713514E+02  0.1713514E+02  0.3368359E+02  0.1684179E+02  0.6714346E+00  0.1784407E+02  0.6444618E+00  0.1712724E+02  0.6272019E+00  0.1666853E+02  0.1210670E+01  0.1608741E+02  0.6204660E+00  0.1648953E+02  0.1200386E+01  0.1595075E+02  0.1183926E+01  0.1573203E+02  0.3396492E+02  0.3396492E+02  0.6338378E+00  0.3368980E+02  0.6516280E+00  0.3463538E+02  0.6409258E+00  0.3406653E+02  0.1257918E+01  0.3343048E+02  0.6417566E+00  0.3411069E+02  0.1239753E+01  0.3294770E+02  0.1245294E+01  0.3309498E+02  0.2899445E+00  0.2899445E+00  0.9620513E+00  0.9620513E+00  0.9898129E+00  0.9898129E+00  0.1985531E+01  0.9927656E+00  0.9686627E+00  0.9686627E+00  0.2034822E+01  0.1017411E+01  0.1832967E+01  0.9164835E+00  0.2545913E+00  0.2545913E+00  0.2837113E+00  0.2837113E+00  0.5577416E+00  0.2788708E+00  0.2960573E+00  0.2960573E+00  0.6216645E+00  0.3108322E+00  0.6384642E+00  0.3192321E+00  0.2824988E+00  0.2824988E+00  0.5916592E+00  0.2958296E+00  0.3055060E+00  0.3055060E+00  0.7455209E+00  0.3727604E+00  0.6408114E+00  0.3204057E+00  0.6511372E+00  0.6511372E+00  0.2981251E+00  0.5962502E+00  0.6861077E+00  0.6861077E+00  0.7129281E+00  0.7129281E+00  0.3353740E+00  0.3353740E+00  0.6601647E+00  0.3300823E+00  0.7062820E+00  0.3531410E+00  0.7595869E+00  0.7595869E+00  0.7181121E+00  0.7181121E+00  0.7940118E+00  0.7940118E+00
  0.5190005E+01  0.1742762E+02  0.1742762E+02  0.3428357E+02  0.1714178E+02  0.6822195E+00  0.1813069E+02  0.6543519E+00  0.1739008E+02  0.6392618E+00  0.1698904E+02  0.1237496E+01  0.1644386E+02  0.6322789E+00  0.1680346E+02  0.1225519E+01  0.1628473E+02  0.1209592E+01  0.1607308E+02  0.3456193E+02  0.3456193E+02  0.6471441E+00  0.3439706E+02  0.6626224E+00  0.3521975E+02  0.6528203E+00  0.3469875E+02  0.1280588E+01  0.3403295E+02  0.6526875E+00  0.3469169E+02  0.1263536E+01  0.3357977E+02  0.1269029E+01  0.3372578E+02  0.2970633E+00  0.2970633E+00  0.9733486E+00  0.9733486E+00  0.1003595E+01  0.1003595E+01  0.2014513E+01  0.1007257E+01  0.9916526E+00  0.9916526E+00  0.2059076E+01  0.1029538E+01  0.1870942E+01  0.9354712E+00  0.2619164E+00  0.2619164E+00  0.2945442E+00  0.2945442E+00  0.5738965E+00  0.2869482E+00  0.3045518E+00  0.3045518E+00  0.6406221E+00  0.3203111E+00  0.6558657E+00  0.3279328E+00  0.2978197E+00  0.2978197E+00  0.6089059E+00  0.3044530E+00  0.3154792E+00  0.3154792E+00  0.7652093E+00  0.3826047E+00  0.6610931E+00  0.3305466E+00  0.6699486E+00  0.6699486E+00  0.3079220E+00  0.6158440E+00  0.7052330E+00  0.7052330E+00  0.7324359E+00  0.7324359E+00  0.3435073E+00  0.3435073E+00  0.6783141E+00  0.3391571E+00  0.7268388E+00  0.3634194E+00  0.7787337E+00  0.7787337E+00  0.7388796E+00  0.7388796E+00  0.8137347E+00  0.8137347E+00
  0.5220006E+01  0.1772390E+02  0.1772390E+02  0.3489418E+02  0.1744709E+02  0.6929725E+00  0.1841646E+02  0.6644196E+00  0.1765764E+02  0.6513956E+00  0.1731151E+02  0.1264442E+01  0.1680193E+02  0.6443615E+00  0.1712457E+02  0.1251026E+01  0.1662365E+02  0.1235888E+01  0.1642250E+02  0.3516486E+02  0.3516486E+02  0.6607144E+00  0.3511835E+02  0.6736243E+00  0.3580453E+02  0.6648356E+00  0.3533739E+02  0.1303732E+01  0.3464804E+02  0.6637928E+00  0.3528196E+02  0.1287791E+01  0.3422438E+02  0.1292884E+01  0.3435972E+02  0.3036662E+00  0.3036662E+00  0.9855399E+00  0.9855399E+00  0.1018245E+01  0.1018245E+01  0.2043247E+01  0.1021623E+01  0.1013981E+01  0.1013981E+01  0.2083493E+01  0.1041746E+01  0.1908437E+01  0.9542183E+00  0.2702733E+00  0.2702733E+00  0.3056609E+00  0.3056609E+00  0.5902920E+00  0.2951460E+00  0.3126937E+00  0.3126937E+00  0.6600355E+00  0.3300177E+00  0.6748061E+00  0.3374031E+00  0.3137940E+00  0.3137940E+00  0.6263418E+00  0.3131709E+00  0.3251773E+00  0.3251773E+00  0.7852417E+00  0.3926208E+00  0.6816327E+00  0.3408163E+00  0.6897488E+00  0.6897488E+00  0.3182348E+00  0.6364696E+00  0.7247968E+00  0.7247968E+00  0.7526703E+00  0.7526703E+00  0.3521221E+00  0.3521221E+00  0.6972890E+00  0.3486445E+00  0.7475160E+00  0.3737580E+00  0.7986972E+00  0.7986972E+00  0.7604079E+00  0.7604079E+00  0.8346096E+00  0.8346096E+00
  0.5250006E+01  0.1802267E+02  0.1802267E+02  0.3551513E+02  0.1775756E+02  0.7036286E+00  0.1869966E+02  0.6744088E+00  0.1792311E+02  0.6638054E+00  0.1764131E+02  0.1291655E+01  0.1716354E+02  0.6563535E+00  0.1744327E+02  0.1276880E+01  0.1696721E+02  0.1262498E+01  0.1677609E+02  0.3577409E+02  0.3577409E+02  0.6741871E+00  0.3583445E+02  0.6847068E+00  0.3639359E+02  0.6768365E+00  0.3597526E+02  0.1327100E+01  0.3526907E+02  0.6750309E+00  0.3587929E+02  0.1312103E+01  0.3487049E+02  0.1316870E+01  0.3499719E+02  0.3109570E+00  0.3109570E+00  0.9979805E+00  0.9979805E+00  0.1032680E+01  0.1032680E+01  0.2071550E+01  0.1035775E+01  0.1035406E+01  0.1035406E+01  0.2106827E+01  0.1053413E+01  0.1945896E+01  0.9729481E+00  0.2782174E+00  0.2782174E+00  0.3159694E+00  0.3159694E+00  0.6069369E+00  0.3034685E+00  0.3211537E+00  0.3211537E+00  0.6809018E+00  0.3404509E+00  0.6932565E+00  0.3466282E+00  0.3306797E+00  0.3306797E+00  0.6447921E+00  0.3223961E+00  0.3351762E+00  0.3351762E+00  0.8057899E+00  0.4028949E+00  0.7034361E+00  0.3517181E+00  0.7092137E+00  0.7092137E+00  0.3285562E+00  0.6571124E+00  0.7443433E+00  0.7443433E+00  0.7728789E+00  0.7728789E+00  0.3608228E+00  0.3608228E+00  0.7165046E+00  0.3582523E+00  0.7685887E+00  0.3842943E+00  0.8199418E+00  0.8199418E+00  0.7821597E+00  0.7821597E+00  0.8570836E+00  0.8570836E+00
  0.5280006E+01  0.1832574E+02  0.1832574E+02  0.3614410E+02  0.1807205E+02  0.7144492E+00  0.1898723E+02  0.6845819E+00  0.1819348E+02  0.6762223E+00  0.1797130E+02  0.1319043E+01  0.1752746E+02  0.6682943E+00  0.1776061E+02  0.1302980E+01  0.1731403E+02  0.1289700E+01  0.1713756E+02  0.3638932E+02  0.3638932E+02  0.6877796E+00  0.3655692E+02  0.6959953E+00  0.3699359E+02  0.6890153E+00  0.3662259E+02  0.1350672E+01  0.3589550E+02  0.6863748E+00  0.3648224E+02  0.1336798E+01  0.3552681E+02  0.1341383E+01  0.3564865E+02  0.3177834E+00  0.3177834E+00  0.1010834E+01  0.1010834E+01  0.1048397E+01  0.1048397E+01  0.2098735E+01  0.1049368E+01  0.1057089E+01  0.1057089E+01  0.2130100E+01  0.1065050E+01  0.1984869E+01  0.9924344E+00  0.2860240E+00  0.2860240E+00  0.3276707E+00  0.3276707E+00  0.6237194E+00  0.3118597E+00  0.3293644E+00  0.3293644E+00  0.7016133E+00  0.3508067E+00  0.7133318E+00  0.3566659E+00  0.3486314E+00  0.3486314E+00  0.6631222E+00  0.3315611E+00  0.3451322E+00  0.3451322E+00  0.8269399E+00  0.4134700E+00  0.7254631E+00  0.3627315E+00  0.7285239E+00  0.7285239E+00  0.3393461E+00  0.6786923E+00  0.7640017E+00  0.7640017E+00  0.7930101E+00  0.7930101E+00  0.3698159E+00  0.3698159E+00  0.7368723E+00  0.3684361E+00  0.7905468E+00  0.3952734E+00  0.8415389E+00  0.8415389E+00  0.8051324E+00  0.8051324E+00  0.8789558E+00  0.8789558E+00
  0.5310006E+01  0.1862889E+02  0.1862889E+02  0.3678142E+02  0.1839071E+02  0.7251403E+00  0.1927135E+02  0.6947569E+00  0.1846389E+02  0.6887795E+00  0.1830502E+02  0.1346638E+01  0.1789414E+02  0.6804189E+00  0.1808284E+02  0.1329519E+01  0.1766668E+02  0.1317167E+01  0.1750254E+02  0.3701064E+02  0.3701064E+02  0.7012972E+00  0.3727540E+02  0.7073684E+00  0.3759809E+02  0.7012087E+00  0.3727069E+02  0.1374730E+01  0.3653485E+02  0.6976538E+00  0.3708174E+02  0.1361787E+01  0.3619090E+02  0.1365976E+01  0.3630222E+02  0.3250398E+00  0.3250398E+00  0.1024857E+01  0.1024857E+01  0.1063864E+01  0.1063864E+01  0.2125379E+01  0.1062690E+01  0.1077714E+01  0.1077714E+01  0.2153262E+01  0.1076631E+01  0.2022999E+01  0.1011500E+01  0.2945872E+00  0.2945872E+00  0.3387271E+00  0.3387271E+00  0.6409747E+00  0.3204874E+00  0.3377814E+00  0.3377814E+00  0.7239326E+00  0.3619663E+00  0.7337252E+00  0.3668626E+00  0.3656202E+00  0.3656202E+00  0.6828794E+00  0.3414397E+00  0.3548475E+00  0.3548475E+00  0.8483565E+00  0.4241782E+00  0.7496653E+00  0.3748326E+00  0.7485219E+00  0.7485219E+00  0.3507207E+00  0.7014415E+00  0.7843134E+00  0.7843134E+00  0.8134852E+00  0.8134852E+00  0.3791701E+00  0.3791701E+00  0.7569820E+00  0.3784910E+00  0.8138978E+00  0.4069489E+00  0.8636433E+00  0.8636433E+00  0.8273786E+00  0.8273786E+00  0.9014729E+00  0.9014729E+00
  0.5340006E+01  0.1893457E+02  0.1893457E+02  0.3742674E+02  0.1871337E+02  0.7359884E+00  0.1955965E+02  0.7051579E+00  0.1874030E+02  0.7014041E+00  0.1864054E+02  0.1374357E+01  0.1826247E+02  0.6925979E+00  0.1840651E+02  0.1356406E+01  0.1802395E+02  0.1344996E+01  0.1787233E+02  0.3763868E+02  0.3763868E+02  0.7149994E+00  0.3800371E+02  0.7187552E+00  0.3820333E+02  0.7135153E+00  0.3792482E+02  0.1398946E+01  0.3717843E+02  0.7092197E+00  0.3769649E+02  0.1386947E+01  0.3685955E+02  0.1390934E+01  0.3696553E+02  0.3325541E+00  0.3325541E+00  0.1038724E+01  0.1038724E+01  0.1079511E+01  0.1079511E+01  0.2150587E+01  0.1075294E+01  0.1097815E+01  0.1097815E+01  0.2176699E+01  0.1088350E+01  0.2061654E+01  0.1030827E+01  0.3032879E+00  0.3032879E+00  0.3504370E+00  0.3504370E+00  0.6587201E+00  0.3293600E+00  0.3461469E+00  0.3461469E+00  0.7467076E+00  0.3733538E+00  0.7547549E+00  0.3773775E+00  0.3839502E+00  0.3839502E+00  0.7024475E+00  0.3512237E+00  0.3652333E+00  0.3652333E+00  0.8712604E+00  0.4356302E+00  0.7734805E+00  0.3867403E+00  0.7687176E+00  0.7687176E+00  0.3621856E+00  0.7243712E+00  0.8050379E+00  0.8050379E+00  0.8344547E+00  0.8344547E+00  0.3886446E+00  0.3886446E+00  0.7779945E+00  0.3889972E+00  0.8380312E+00  0.4190156E+00  0.8864956E+00  0.8864956E+00  0.8502825E+00  0.8502825E+00  0.9243252E+00  0.9243252E+00
  0.5370007E+01  0.1924463E+02  0.1924463E+02  0.3807970E+02  0.1903985E+02  0.7468293E+00  0.1984776E+02  0.7156535E+00  0.1901924E+02  0.7140561E+00  0.1897678E+02  0.1402197E+01  0.1863242E+02  0.7049569E+00  0.1873496E+02  0.1383479E+01  0.1838370E+02  0.1372973E+01  0.1824409E+02  0.3827340E+02  0.3827340E+02  0.7287368E+00  0.3873388E+02  0.7301606E+00  0.3880955E+02  0.7258865E+00  0.3858237E+02  0.1423395E+01  0.3782818E+02  0.7209280E+00  0.3831881E+02  0.1412406E+01  0.3753617E+02  0.1416038E+01  0.3763269E+02  0.3405326E+00  0.3405326E+00  0.1053074E+01  0.1053074E+01  0.1095124E+01  0.1095124E+01  0.2175279E+01  0.1087640E+01  0.1117547E+01  0.1117547E+01  0.2199517E+01  0.1099759E+01  0.2099311E+01  0.1049656E+01  0.3121090E+00  0.3121090E+00  0.3623877E+00  0.3623877E+00  0.6776605E+00  0.3388303E+00  0.3551743E+00  0.3551743E+00  0.7705658E+00  0.3852829E+00  0.7763692E+00  0.3881846E+00  0.4021598E+00  0.4021598E+00  0.7226174E+00  0.3613087E+00  0.3759545E+00  0.3759545E+00  0.8939752E+00  0.4469876E+00  0.7986713E+00  0.3993357E+00  0.7884920E+00  0.7884920E+00  0.3737235E+00  0.7474471E+00  0.8264072E+00  0.8264072E+00  0.8555961E+00  0.8555961E+00  0.3976548E+00  0.3976548E+00  0.7988694E+00  0.3994347E+00  0.8624569E+00  0.4312285E+00  0.9095457E+00  0.9095457E+00  0.8733928E+00  0.8733928E+00  0.9475043E+00  0.9475043E+00
  0.5400007E+01  0.1955774E+02  0.1955774E+02  0.3874176E+02  0.1937088E+02  0.7579398E+00  0.2014303E+02  0.7261563E+00  0.1929836E+02  0.7266197E+00  0.1931067E+02  0.1430302E+01  0.1900588E+02  0.7172672E+00  0.1906212E+02  0.1410963E+01  0.1874891E+02  0.1401126E+01  0.1861819E+02  0.3891549E+02  0.3891549E+02  0.7425683E+00  0.3946905E+02  0.7416939E+00  0.3942257E+02  0.7382759E+00  0.3924089E+02  0.1448146E+01  0.3848597E+02  0.7327214E+00  0.3894566E+02  0.1438154E+01  0.3822044E+02  0.1441500E+01  0.3830937E+02  0.3477202E+00  0.3477202E+00  0.1067544E+01  0.1067544E+01  0.1110996E+01  0.1110996E+01  0.2199714E+01  0.1099857E+01  0.1137803E+01  0.1137803E+01  0.2222662E+01  0.1111331E+01  0.2138473E+01  0.1069237E+01  0.3220306E+00  0.3220306E+00  0.3751808E+00  0.3751808E+00  0.6974350E+00  0.3487175E+00  0.3647090E+00  0.3647090E+00  0.7951463E+00  0.3975731E+00  0.7993248E+00  0.3996624E+00  0.4209884E+00  0.4209884E+00  0.7427873E+00  0.3713937E+00  0.3868734E+00  0.3868734E+00  0.9171972E+00  0.4585986E+00  0.8236817E+00  0.4118408E+00  0.8083867E+00  0.8083867E+00  0.3854678E+00  0.7709357E+00  0.8480774E+00  0.8480774E+00  0.8770040E+00  0.8770040E+00  0.4079031E+00  0.4079031E+00  0.8190650E+00  0.4095325E+00  0.8874844E+00  0.4437422E+00  0.9336447E+00  0.9336447E+00  0.8973284E+00  0.8973284E+00  0.9709756E+00  0.9709756E+00
  0.5430007E+01  0.1987254E+02  0.1987254E+02  0.3941334E+02  0.1970667E+02  0.7691556E+00  0.2044110E+02  0.7366289E+00  0.1957668E+02  0.7394213E+00  0.1965088E+02  0.1458183E+01  0.1937636E+02  0.7296032E+00  0.1938996E+02  0.1438599E+01  0.1911613E+02  0.1429603E+01  0.1899659E+02  0.3956606E+02  0.3956606E+02  0.7563446E+00  0.4020129E+02  0.7533422E+00  0.4004170E+02  0.7509257E+00  0.3991325E+02  0.1473195E+01  0.3915168E+02  0.7447057E+00  0.3958265E+02  0.1463999E+01  0.3890731E+02  0.1467153E+01  0.3899112E+02  0.3563866E+00  0.3563866E+00  0.1082675E+01  0.1082675E+01  0.1127185E+01  0.1127185E+01  0.2224346E+01  0.1112173E+01  0.1156193E+01  0.1156193E+01  0.2246400E+01  0.1123200E+01  0.2177566E+01  0.1088783E+01  0.3326744E+00  0.3326744E+00  0.3879224E+00  0.3879224E+00  0.7188343E+00  0.3594172E+00  0.3745790E+00  0.3745790E+00  0.8208788E+00  0.4104394E+00  0.8223920E+00  0.4111960E+00  0.4404705E+00  0.4404705E+00  0.7633441E+00  0.3816721E+00  0.3989186E+00  0.3989186E+00  0.9400754E+00  0.4700377E+00  0.8498096E+00  0.4249048E+00  0.8282300E+00  0.8282300E+00  0.3979429E+00  0.7958858E+00  0.8699797E+00  0.8699797E+00  0.8988590E+00  0.8988590E+00  0.4172573E+00  0.4172573E+00  0.8409544E+00  0.4204772E+00  0.9123572E+00  0.4561786E+00  0.9568066E+00  0.9568066E+00  0.9211223E+00  0.9211223E+00  0.9937334E+00  0.9937334E+00
  0.5460007E+01  0.2019020E+02  0.2019020E+02  0.4009040E+02  0.2004520E+02  0.7804149E+00  0.2074033E+02  0.7472863E+00  0.1985991E+02  0.7523164E+00  0.1999358E+02  0.1486140E+01  0.1974785E+02  0.7420647E+00  0.1972114E+02  0.1466331E+01  0.1948463E+02  0.1458320E+01  0.1937818E+02  0.4022539E+02  0.4022539E+02  0.7700409E+00  0.4092928E+02  0.7650759E+00  0.4066537E+02  0.7636436E+00  0.4058923E+02  0.1498403E+01  0.3982161E+02  0.7567132E+00  0.4022087E+02  0.1490155E+01  0.3960242E+02  0.1493049E+01  0.3967933E+02  0.3654828E+00  0.3654828E+00  0.1098074E+01  0.1098074E+01  0.1142772E+01  0.1142772E+01  0.2248711E+01  0.1124356E+01  0.1175228E+01  0.1175228E+01  0.2269776E+01  0.1134888E+01  0.2215636E+01  0.1107818E+01  0.3439372E+00  0.3439372E+00  0.4012916E+00  0.4012916E+00  0.7404744E+00  0.3702372E+00  0.3846210E+00  0.3846210E+00  0.8467660E+00  0.4233830E+00  0.8460784E+00  0.4230392E+00  0.4601589E+00  0.4601589E+00  0.7848810E+00  0.3924405E+00  0.4111530E+00  0.4111530E+00  0.9644151E+00  0.4822076E+00  0.8761355E+00  0.4380678E+00  0.8485460E+00  0.8485460E+00  0.4101601E+00  0.8203201E+00  0.8916241E+00  0.8916241E+00  0.9210880E+00  0.9210880E+00  0.4269381E+00  0.4269381E+00  0.8631533E+00  0.4315767E+00  0.9378576E+00  0.4689288E+00  0.9801834E+00  0.9801834E+00  0.9459606E+00  0.9459606E+00  0.1017411E+01  0.1017411E+01
  0.5490007E+01  0.2051033E+02  0.2051033E+02  0.4077831E+02  0.2038915E+02  0.7917541E+00  0.2104168E+02  0.7581895E+00  0.2014967E+02  0.7652751E+00  0.2033797E+02  0.1514277E+01  0.2012174E+02  0.7544293E+00  0.2004974E+02  0.1494386E+01  0.1985743E+02  0.1486912E+01  0.1975811E+02  0.4089183E+02  0.4089183E+02  0.7838850E+00  0.4166512E+02  0.7768497E+00  0.4129118E+02  0.7763453E+00  0.4126435E+02  0.1524065E+01  0.4050361E+02  0.7689256E+00  0.4086998E+02  0.1516579E+01  0.4030466E+02  0.1519228E+01  0.4037507E+02  0.3743899E+00  0.3743899E+00  0.1114151E+01  0.1114151E+01  0.1159065E+01  0.1159065E+01  0.2273232E+01  0.1136616E+01  0.1193790E+01  0.1193790E+01  0.2293901E+01  0.1146951E+01  0.2253784E+01  0.1126892E+01  0.3549937E+00  0.3549937E+00  0.4145405E+00  0.4145405E+00  0.7629828E+00  0.3814914E+00  0.3946974E+00  0.3946974E+00  0.8742352E+00  0.4371176E+00  0.8705987E+00  0.4352993E+00  0.4807587E+00  0.4807587E+00  0.8072433E+00  0.4036216E+00  0.4235764E+00  0.4235764E+00  0.9884539E+00  0.4942270E+00  0.9033383E+00  0.4516691E+00  0.8685354E+00  0.8685354E+00  0.4228372E+00  0.8456744E+00  0.9151298E+00  0.9151298E+00  0.9442112E+00  0.9442112E+00  0.4367566E+00  0.4367566E+00  0.8866505E+00  0.4433253E+00  0.9635988E+00  0.4817994E+00  0.1005400E+01  0.1005400E+01  0.9708119E+00  0.9708119E+00  0.1041235E+01  0.1041235E+01
  0.5520008E+01  0.2083483E+02  0.2083483E+02  0.4147441E+02  0.2073721E+02  0.8031726E+00  0.2134514E+02  0.7692376E+00  0.2044329E+02  0.7783594E+00  0.2068570E+02  0.1542350E+01  0.2049478E+02  0.7669812E+00  0.2038332E+02  0.1522364E+01  0.2022920E+02  0.1515747E+01  0.2014128E+02  0.4156585E+02  0.4156585E+02  0.7977138E+00  0.4240015E+02  0.7887239E+00  0.4192231E+02  0.7891728E+00  0.4194616E+02  0.1549992E+01  0.4119264E+02  0.7811929E+00  0.4152201E+02  0.1543322E+01  0.4101537E+02  0.1545794E+01  0.4108109E+02  0.3827124E+00  0.3827124E+00  0.1130822E+01  0.1130822E+01  0.1175194E+01  0.1175194E+01  0.2297081E+01  0.1148541E+01  0.1212447E+01  0.1212447E+01  0.2317527E+01  0.1158764E+01  0.2292421E+01  0.1146211E+01  0.3678901E+00  0.3678901E+00  0.4279871E+00  0.4279871E+00  0.7863167E+00  0.3931583E+00  0.4046190E+00  0.4046190E+00  0.9016615E+00  0.4508307E+00  0.8953597E+00  0.4476798E+00  0.5003784E+00  0.5003784E+00  0.8297517E+00  0.4148759E+00  0.4359054E+00  0.4359054E+00  0.1011057E+01  0.5055285E+00  0.9307644E+00  0.4653822E+00  0.8887053E+00  0.8887053E+00  0.4358926E+00  0.8717853E+00  0.9385453E+00  0.9385453E+00  0.9678072E+00  0.9678072E+00  0.4473831E+00  0.4473831E+00  0.9110590E+00  0.4555295E+00  0.9893571E+00  0.4946786E+00  0.1030961E+01  0.1030961E+01  0.9963424E+00  0.9963424E+00  0.1065497E+01  0.1065497E+01
  0.5550008E+01  0.2116256E+02  0.2116256E+02  0.4217884E+02  0.2108942E+02  0.8148923E+00  0.2165661E+02  0.7804996E+00  0.2074259E+02  0.7915608E+00  0.2103654E+02  0.1570426E+01  0.2086785E+02  0.7794393E+00  0.2071441E+02  0.1550683E+01  0.2060550E+02  0.1544715E+01  0.2052621E+02  0.4224809E+02  0.4224809E+02  0.8114828E+00  0.4313200E+02  0.8006151E+00  0.4255435E+02  0.8020107E+00  0.4262852E+02  0.1576289E+01  0.4189152E+02  0.7936926E+00  0.4218640E+02  0.1570073E+01  0.4172633E+02  0.1572592E+01  0.4179327E+02  0.3924620E+00  0.3924620E+00  0.1148120E+01  0.1148120E+01  0.1190962E+01  0.1190962E+01  0.2322143E+01  0.1161072E+01  0.1230485E+01  0.1230485E+01  0.2340990E+01  0.1170495E+01  0.2331153E+01  0.1165577E+01  0.3796344E+00  0.3796344E+00  0.4413993E+00  0.4413993E+00  0.8101406E+00  0.4050703E+00  0.4151510E+00  0.4151510E+00  0.9295434E+00  0.4647717E+00  0.9200003E+00  0.4600002E+00  0.5199463E+00  0.5199463E+00  0.8531801E+00  0.4265901E+00  0.4490510E+00  0.4490510E+00  0.1034821E+01  0.5174103E+00  0.9581906E+00  0.4790953E+00  0.9095286E+00  0.9095286E+00  0.4489266E+00  0.8978531E+00  0.9635342E+00  0.9635342E+00  0.9910938E+00  0.9910938E+00  0.4591274E+00  0.4591274E+00  0.9351408E+00  0.4675704E+00  0.1016070E+01  0.5080349E+00  0.1057656E+01  0.1057656E+01  0.1021929E+01  0.1021929E+01  0.1090043E+01  0.1090043E+01
  0.5580008E+01  0.2149249E+02  0.2149249E+02  0.4289141E+02  0.2144571E+02  0.8267916E+00  0.2197284E+02  0.7919859E+00  0.2104785E+02  0.8047935E+00  0.2138821E+02  0.1598469E+01  0.2124049E+02  0.7920285E+00  0.2104897E+02  0.1578919E+01  0.2098071E+02  0.1573887E+01  0.2091383E+02  0.4294166E+02  0.4294166E+02  0.8252592E+00  0.4386425E+02  0.8126990E+00  0.4319664E+02  0.8150275E+00  0.4332040E+02  0.1602745E+01  0.4259460E+02  0.8062741E+00  0.4285513E+02  0.1597167E+01  0.4244637E+02  0.1599694E+01  0.4251354E+02  0.4026243E+00  0.4026243E+00  0.1164610E+01  0.1164610E+01  0.1206867E+01  0.1206867E+01  0.2346895E+01  0.1173448E+01  0.1249881E+01  0.1249881E+01  0.2365175E+01  0.1182588E+01  0.2371227E+01  0.1185613E+01  0.3928403E+00  0.3928403E+00  0.4546740E+00  0.4546740E+00  0.8341106E+00  0.4170553E+00  0.4252360E+00  0.4252360E+00  0.9579929E+00  0.4789964E+00  0.9452686E+00  0.4726343E+00  0.5398067E+00  0.5398067E+00  0.8771415E+00  0.4385708E+00  0.4620764E+00  0.4620764E+00  0.1058601E+01  0.5293007E+00  0.9861757E+00  0.4930878E+00  0.9311343E+00  0.9311343E+00  0.4626568E+00  0.9253137E+00  0.9887465E+00  0.9887465E+00  0.1015081E+01  0.1015081E+01  0.4703903E+00  0.4703903E+00  0.9605725E+00  0.4802862E+00  0.1042980E+01  0.5214900E+00  0.1083526E+01  0.1083526E+01  0.1047597E+01  0.1047597E+01  0.1114331E+01  0.1114331E+01
  0.5610008E+01  0.2182784E+02  0.2182784E+02  0.4361179E+02  0.2180589E+02  0.8389822E+00  0.2229682E+02  0.8035940E+00  0.2135634E+02  0.8180466E+00  0.2174043E+02  0.1626583E+01  0.2161406E+02  0.8047838E+00  0.2138796E+02  0.1607150E+01  0.2135585E+02  0.1603259E+01  0.2130413E+02  0.4364268E+02  0.4364268E+02  0.8390448E+00  0.4459698E+02  0.8248554E+00  0.4384277E+02  0.8281572E+00  0.4401826E+02  0.1629513E+01  0.4330598E+02  0.8188986E+00  0.4352615E+02  0.1624511E+01  0.4317307E+02  0.1626948E+01  0.4323783E+02  0.4124428E+00  0.4124428E+00  0.1181066E+01  0.1181066E+01  0.1221646E+01  0.1221646E+01  0.2372439E+01  0.1186219E+01  0.1267798E+01  0.1267798E+01  0.2390366E+01  0.1195183E+01  0.2409125E+01  0.1204562E+01  0.4058742E+00  0.4058742E+00  0.4681207E+00  0.4681207E+00  0.8587684E+00  0.4293842E+00  0.4365418E+00  0.4365418E+00  0.9869925E+00  0.4934962E+00  0.9704251E+00  0.4852125E+00  0.5596327E+00  0.5596327E+00  0.9013609E+00  0.4506804E+00  0.4760302E+00  0.4760302E+00  0.1083320E+01  0.5416598E+00  0.1015347E+01  0.5076736E+00  0.9538577E+00  0.9538577E+00  0.4761034E+00  0.9522069E+00  0.1014849E+01  0.1014849E+01  0.1039558E+01  0.1039558E+01  0.4814124E+00  0.4814124E+00  0.9860557E+00  0.4930278E+00  0.1070277E+01  0.5351387E+00  0.1111271E+01  0.1111271E+01  0.1073738E+01  0.1073738E+01  0.1138706E+01  0.1138706E+01
  0.5640008E+01  0.2216719E+02  0.2216719E+02  0.4433999E+02  0.2217000E+02  0.8514200E+00  0.2262737E+02  0.8155285E+00  0.2167351E+02  0.8314983E+00  0.2209792E+02  0.1654644E+01  0.2198693E+02  0.8177094E+00  0.2173147E+02  0.1635598E+01  0.2173386E+02  0.1632765E+01  0.2169621E+02  0.4435260E+02  0.4435260E+02  0.8529545E+00  0.4533631E+02  0.8371311E+00  0.4449525E+02  0.8412924E+00  0.4471643E+02  0.1656675E+01  0.4402785E+02  0.8317871E+00  0.4421120E+02  0.1652090E+01  0.4390601E+02  0.1654466E+01  0.4396915E+02  0.4244794E+00  0.4244794E+00  0.1198098E+01  0.1198098E+01  0.1236297E+01  0.1236297E+01  0.2398894E+01  0.1199447E+01  0.1284606E+01  0.1284606E+01  0.2415445E+01  0.1207722E+01  0.2446903E+01  0.1223451E+01  0.4194927E+00  0.4194927E+00  0.4826849E+00  0.4826849E+00  0.8838475E+00  0.4419238E+00  0.4471254E+00  0.4471254E+00  0.1017333E+01  0.5086667E+00  0.9958567E+00  0.4979284E+00  0.5788397E+00  0.5788397E+00  0.9274287E+00  0.4637144E+00  0.4899497E+00  0.4899497E+00  0.1106653E+01  0.5533267E+00  0.1044304E+01  0.5221520E+00  0.9759793E+00  0.9759793E+00  0.4903066E+00  0.9806132E+00  0.1041858E+01  0.1041858E+01  0.1064538E+01  0.1064538E+01  0.4926924E+00  0.4926924E+00  0.1011874E+01  0.5059371E+00  0.1097299E+01  0.5486497E+00  0.1139101E+01  0.1139101E+01  0.1100502E+01  0.1100502E+01  0.1163398E+01  0.1163398E+01
  0.5670009E+01  0.2251089E+02  0.2251089E+02  0.4507620E+02  0.2253810E+02  0.8640457E+00  0.2296291E+02  0.8276009E+00  0.2199435E+02  0.8449586E+00  0.2245564E+02  0.1682951E+01  0.2236308E+02  0.8307248E+00  0.2207737E+02  0.1663982E+01  0.2211102E+02  0.1662089E+01  0.2208587E+02  0.4507208E+02  0.4507208E+02  0.8667782E+00  0.4607107E+02  0.8494668E+00  0.4515092E+02  0.8545557E+00  0.4542140E+02  0.1684003E+01  0.4475410E+02  0.8447157E+00  0.4489838E+02  0.1679990E+01  0.4464748E+02  0.1682212E+01  0.4470653E+02  0.4353983E+00  0.4353983E+00  0.1215637E+01  0.1215637E+01  0.1251248E+01  0.1251248E+01  0.2426578E+01  0.1213289E+01  0.1301096E+01  0.1301096E+01  0.2440438E+01  0.1220219E+01  0.2484861E+01  0.1242431E+01  0.4339023E+00  0.4339023E+00  0.4957962E+00  0.4957962E+00  0.9098122E+00  0.4549061E+00  0.4584570E+00  0.4584570E+00  0.1048388E+01  0.5241939E+00  0.1022225E+01  0.5111127E+00  0.5986141E+00  0.5986141E+00  0.9534793E+00  0.4767397E+00  0.5050728E+00  0.5050728E+00  0.1131518E+01  0.5657588E+00  0.1073562E+01  0.5367808E+00  0.9989348E+00  0.9989348E+00  0.5042691E+00  0.1008538E+01  0.1069366E+01  0.1069366E+01  0.1089269E+01  0.1089269E+01  0.5053651E+00  0.5053651E+00  0.1038776E+01  0.5193880E+00  0.1124984E+01  0.5624918E+00  0.1167843E+01  0.1167843E+01  0.1127447E+01  0.1127447E+01  0.1187815E+01  0.1187815E+01
  0.5700009E+01  0.2286032E+02  0.2286032E+02  0.4581923E+02  0.2290961E+02  0.8766394E+00  0.2329760E+02  0.8398299E+00  0.2231935E+02  0.8585312E+00  0.2281635E+02  0.1711397E+01  0.2274107E+02  0.8439284E+00  0.2242827E+02  0.1692593E+01  0.2249121E+02  0.1691576E+01  0.2247769E+02  0.4580143E+02  0.4580143E+02  0.8806310E+00  0.4680738E+02  0.8619092E+00  0.4581226E+02  0.8678874E+00  0.4613001E+02  0.1711738E+01  0.4549120E+02  0.8579578E+00  0.4560223E+02  0.1708175E+01  0.4539651E+02  0.1710214E+01  0.4545072E+02  0.4478475E+00  0.4478475E+00  0.1233150E+01  0.1233150E+01  0.1266637E+01  0.1266637E+01  0.2452912E+01  0.1226456E+01  0.1316976E+01  0.1316976E+01  0.2465294E+01  0.1232647E+01  0.2522725E+01  0.1261362E+01  0.4487588E+00  0.4487588E+00  0.5085894E+00  0.5085894E+00  0.9366710E+00  0.4683355E+00  0.4697800E+00  0.4697800E+00  0.1077809E+01  0.5389043E+00  0.1049402E+01  0.5247012E+00  0.6163080E+00  0.6163080E+00  0.9797192E+00  0.4898596E+00  0.5182185E+00  0.5182185E+00  0.1156511E+01  0.5782554E+00  0.1102484E+01  0.5512419E+00  0.1022329E+01  0.1022329E+01  0.5185152E+00  0.1037030E+01  0.1096925E+01  0.1096925E+01  0.1114619E+01  0.1114619E+01  0.5181412E+00  0.5181412E+00  0.1065618E+01  0.5328088E+00  0.1153631E+01  0.5768154E+00  0.1196576E+01  0.1196576E+01  0.1154671E+01  0.1154671E+01  0.1211278E+01  0.1211278E+01
  0.5730009E+01  0.2321400E+02  0.2321400E+02  0.4656934E+02  0.2328467E+02  0.8895460E+00  0.2364061E+02  0.8522735E+00  0.2265005E+02  0.8721786E+00  0.2317904E+02  0.1739759E+01  0.2311795E+02  0.8572237E+00  0.2278160E+02  0.1721193E+01  0.2287125E+02  0.1721072E+01  0.2286964E+02  0.4654073E+02  0.4654073E+02  0.8945213E+00  0.4754568E+02  0.8745439E+00  0.4648382E+02  0.8813871E+00  0.4684754E+02  0.1739816E+01  0.4623740E+02  0.8711797E+00  0.4630500E+02  0.1736611E+01  0.4615224E+02  0.1738268E+01  0.4619627E+02  0.4616037E+00  0.4616037E+00  0.1250844E+01  0.1250844E+01  0.1281270E+01  0.1281270E+01  0.2480975E+01  0.1240487E+01  0.1332262E+01  0.1332262E+01  0.2491714E+01  0.1245857E+01  0.2560339E+01  0.1280170E+01  0.4638388E+00  0.4638388E+00  0.5220703E+00  0.5220703E+00  0.9632805E+00  0.4816402E+00  0.4819283E+00  0.4819283E+00  0.1107187E+01  0.5535933E+00  0.1077783E+01  0.5388916E+00  0.6345522E+00  0.6345522E+00  0.1007343E+01  0.5036716E+00  0.5326280E+00  0.5326280E+00  0.1181916E+01  0.5909582E+00  0.1132859E+01  0.5664294E+00  0.1045001E+01  0.1045001E+01  0.5328904E+00  0.1065781E+01  0.1125706E+01  0.1125706E+01  0.1141126E+01  0.1141126E+01  0.5315190E+00  0.5315190E+00  0.1093207E+01  0.5466036E+00  0.1181203E+01  0.5906016E+00  0.1224991E+01  0.1224991E+01  0.1182394E+01  0.1182394E+01  0.1235248E+01  0.1235248E+01
  0.5760009E+01  0.2357351E+02  0.2357351E+02  0.4732743E+02  0.2366372E+02  0.9026889E+00  0.2398989E+02  0.8650098E+00  0.2298853E+02  0.8859662E+00  0.2354546E+02  0.1768317E+01  0.2349743E+02  0.8706582E+00  0.2313864E+02  0.1750029E+01  0.2325442E+02  0.1750839E+01  0.2326517E+02  0.4728866E+02  0.4728866E+02  0.9085150E+00  0.4828947E+02  0.8872632E+00  0.4715987E+02  0.8948260E+00  0.4756185E+02  0.1768234E+01  0.4699265E+02  0.8845249E+00  0.4701432E+02  0.1765409E+01  0.4691758E+02  0.1766718E+01  0.4695236E+02  0.4751191E+00  0.4751191E+00  0.1269432E+01  0.1269432E+01  0.1295637E+01  0.1295637E+01  0.2509441E+01  0.1254721E+01  0.1347454E+01  0.1347454E+01  0.2518315E+01  0.1259157E+01  0.2596647E+01  0.1298323E+01  0.4793661E+00  0.4793661E+00  0.5357921E+00  0.5357921E+00  0.9902941E+00  0.4951470E+00  0.4945668E+00  0.4945668E+00  0.1137278E+01  0.5686389E+00  0.1105364E+01  0.5526820E+00  0.6522116E+00  0.6522116E+00  0.1036300E+01  0.5181499E+00  0.5464185E+00  0.5464185E+00  0.1207529E+01  0.6037643E+00  0.1163948E+01  0.5819739E+00  0.1069126E+01  0.1069126E+01  0.5475535E+00  0.1095107E+01  0.1154512E+01  0.1154512E+01  0.1167705E+01  0.1167705E+01  0.5444154E+00  0.5444154E+00  0.1120384E+01  0.5601921E+00  0.1209575E+01  0.6047875E+00  0.1253569E+01  0.1253569E+01  0.1210465E+01  0.1210465E+01  0.1259725E+01  0.1259725E+01
  0.5790009E+01  0.2393687E+02  0.2393687E+02  0.4809374E+02  0.2404687E+02  0.9163615E+00  0.2435326E+02  0.8779206E+00  0.2333165E+02  0.8996617E+00  0.2390943E+02  0.1796799E+01  0.2387590E+02  0.8842270E+00  0.2349925E+02  0.1779263E+01  0.2364289E+02  0.1780519E+01  0.2365957E+02  0.4804628E+02  0.4804628E+02  0.9224544E+00  0.4903038E+02  0.9001110E+00  0.4784276E+02  0.9083396E+00  0.4828012E+02  0.1797078E+01  0.4775922E+02  0.8979252E+00  0.4772658E+02  0.1794364E+01  0.4768708E+02  0.1795418E+01  0.4771508E+02  0.4891331E+00  0.4891331E+00  0.1288639E+01  0.1288639E+01  0.1309720E+01  0.1309720E+01  0.2538931E+01  0.1269465E+01  0.1362259E+01  0.1362259E+01  0.2543893E+01  0.1271946E+01  0.2631759E+01  0.1315880E+01  0.4935521E+00  0.4935521E+00  0.5493074E+00  0.5493074E+00  0.1017531E+01  0.5087656E+00  0.5078242E+00  0.5078242E+00  0.1166854E+01  0.5834268E+00  0.1134114E+01  0.5670572E+00  0.6693207E+00  0.6693207E+00  0.1064809E+01  0.5324047E+00  0.5601403E+00  0.5601403E+00  0.1233553E+01  0.6167767E+00  0.1194237E+01  0.5971185E+00  0.1094531E+01  0.1094531E+01  0.5621909E+00  0.1124382E+01  0.1183774E+01  0.1183774E+01  0.1194800E+01  0.1194800E+01  0.5582746E+00  0.5582746E+00  0.1148386E+01  0.5741932E+00  0.1237698E+01  0.6188489E+00  0.1282397E+01  0.1282397E+01  0.1238669E+01  0.1238669E+01  0.1285148E+01  0.1285148E+01
  0.5820010E+01  0.2430599E+02  0.2430599E+02  0.4886848E+02  0.2443424E+02  0.9299744E+00  0.2471503E+02  0.8911783E+00  0.2368399E+02  0.9133880E+00  0.2427422E+02  0.1825464E+01  0.2425679E+02  0.8980194E+00  0.2386579E+02  0.1808293E+01  0.2402863E+02  0.1810519E+01  0.2405821E+02  0.4881404E+02  0.4881404E+02  0.9365070E+00  0.4977731E+02  0.9130462E+00  0.4853030E+02  0.9220566E+00  0.4900920E+02  0.1826162E+01  0.4853214E+02  0.9115511E+00  0.4845082E+02  0.1823667E+01  0.4846585E+02  0.1824393E+01  0.4848512E+02  0.5034222E+00  0.5034222E+00  0.1306728E+01  0.1306728E+01  0.1323802E+01  0.1323802E+01  0.2569065E+01  0.1284533E+01  0.1376497E+01  0.1376497E+01  0.2569522E+01  0.1284761E+01  0.2667508E+01  0.1333754E+01  0.5086150E+00  0.5086150E+00  0.5624015E+00  0.5624015E+00  0.1046230E+01  0.5231149E+00  0.5219157E+00  0.5219157E+00  0.1195501E+01  0.5977503E+00  0.1162684E+01  0.5813420E+00  0.6853467E+00  0.6853467E+00  0.1094161E+01  0.5470807E+00  0.5742833E+00  0.5742833E+00  0.1259604E+01  0.6298020E+00  0.1225248E+01  0.6126242E+00  0.1118957E+01  0.1118957E+01  0.5773871E+00  0.1154774E+01  0.1212786E+01  0.1212786E+01  0.1222046E+01  0.1222046E+01  0.5736127E+00  0.5736127E+00  0.1177206E+01  0.5886028E+00  0.1266646E+01  0.6333229E+00  0.1310408E+01  0.1310408E+01  0.1267127E+01  0.1267127E+01  0.1310158E+01  0.1310158E+01
  0.5850010E+01  0.2468073E+02  0.2468073E+02  0.4964928E+02  0.2482464E+02  0.9438534E+00  0.2508388E+02  0.9045553E+00  0.2403949E+02  0.9273316E+00  0.2464479E+02  0.1854225E+01  0.2463898E+02  0.9119636E+00  0.2423637E+02  0.1837569E+01  0.2441764E+02  0.1840481E+01  0.2445634E+02  0.4959000E+02  0.4959000E+02  0.9505715E+00  0.5052486E+02  0.9262113E+00  0.4923005E+02  0.9359030E+00  0.4974517E+02  0.1855732E+01  0.4931800E+02  0.9253749E+00  0.4918559E+02  0.1853393E+01  0.4925584E+02  0.1853660E+01  0.4926294E+02  0.5187774E+00  0.5187774E+00  0.1324491E+01  0.1324491E+01  0.1337008E+01  0.1337008E+01  0.2600403E+01  0.1300202E+01  0.1390021E+01  0.1390021E+01  0.2596174E+01  0.1298087E+01  0.2702156E+01  0.1351078E+01  0.5246581E+00  0.5246581E+00  0.5757622E+00  0.5757622E+00  0.1075014E+01  0.5375072E+00  0.5366519E+00  0.5366519E+00  0.1224853E+01  0.6124263E+00  0.1191537E+01  0.5957687E+00  0.7012866E+00  0.7012866E+00  0.1124167E+01  0.5620834E+00  0.5880222E+00  0.5880222E+00  0.1286703E+01  0.6433517E+00  0.1257231E+01  0.6286157E+00  0.1143417E+01  0.1143417E+01  0.5922565E+00  0.1184513E+01  0.1242173E+01  0.1242173E+01  0.1249631E+01  0.1249631E+01  0.5874720E+00  0.5874720E+00  0.1206601E+01  0.6033003E+00  0.1296101E+01  0.6480505E+00  0.1339889E+01  0.1339889E+01  0.1294966E+01  0.1294966E+01  0.1334945E+01  0.1334945E+01
  0.5880010E+01  0.2506079E+02  0.2506079E+02  0.5044135E+02  0.2522067E+02  0.9579161E+00  0.2545761E+02  0.9181097E+00  0.2439972E+02  0.9413007E+00  0.2501604E+02  0.1883167E+01  0.2502356E+02  0.9260396E+00  0.2461046E+02  0.1867066E+01  0.2480961E+02  0.1870682E+01  0.2485765E+02  0.5037822E+02  0.5037822E+02  0.9647197E+00  0.5127687E+02  0.9394637E+00  0.4993444E+02  0.9499478E+00  0.5049168E+02  0.1885442E+01  0.5010757E+02  0.9393715E+00  0.4992954E+02  0.1883308E+01  0.5005085E+02  0.1883200E+01  0.5004799E+02  0.5357490E+00  0.5357490E+00  0.1343354E+01  0.1343354E+01  0.1350042E+01  0.1350042E+01  0.2631879E+01  0.1315939E+01  0.1403399E+01  0.1403399E+01  0.2623274E+01  0.1311637E+01  0.2737449E+01  0.1368724E+01  0.5400305E+00  0.5400305E+00  0.5881599E+00  0.5881599E+00  0.1104908E+01  0.5524542E+00  0.5517148E+00  0.5517148E+00  0.1255022E+01  0.6275108E+00  0.1220537E+01  0.6102685E+00  0.7176048E+00  0.7176048E+00  0.1154336E+01  0.5771678E+00  0.6020707E+00  0.6020707E+00  0.1313588E+01  0.6567940E+00  0.1288234E+01  0.6441171E+00  0.1169029E+01  0.1169029E+01  0.6080202E+00  0.1216040E+01  0.1272075E+01  0.1272075E+01  0.1277960E+01  0.1277960E+01  0.6024833E+00  0.6024833E+00  0.1236245E+01  0.6181226E+00  0.1326141E+01  0.6630705E+00  0.1367968E+01  0.1367968E+01  0.1323652E+01  0.1323652E+01  0.1359861E+01  0.1359861E+01
  0.5910010E+01  0.2544680E+02  0.2544680E+02  0.5124063E+02  0.2562032E+02  0.9722970E+00  0.2583980E+02  0.9320502E+00  0.2477020E+02  0.9554254E+00  0.2539141E+02  0.1912400E+01  0.2541200E+02  0.9403253E+00  0.2499011E+02  0.1896668E+01  0.2520296E+02  0.1900906E+01  0.2525928E+02  0.5117729E+02  0.5117729E+02  0.9790211E+00  0.5203702E+02  0.9529952E+00  0.5065367E+02  0.9640880E+00  0.5124326E+02  0.1915518E+01  0.5090687E+02  0.9534548E+00  0.5067809E+02  0.1913456E+01  0.5085208E+02  0.1912889E+01  0.5083701E+02  0.5524454E+00  0.5524454E+00  0.1362243E+01  0.1362243E+01  0.1362672E+01  0.1362672E+01  0.2664550E+01  0.1332275E+01  0.1416415E+01  0.1416415E+01  0.2650064E+01  0.1325032E+01  0.2772432E+01  0.1386216E+01  0.5561081E+00  0.5561081E+00  0.6002910E+00  0.6002910E+00  0.1134682E+01  0.5673409E+00  0.5670271E+00  0.5670271E+00  0.1285019E+01  0.6425093E+00  0.1250474E+01  0.6252369E+00  0.7325474E+00  0.7325474E+00  0.1185450E+01  0.5927252E+00  0.6164029E+00  0.6164029E+00  0.1341590E+01  0.6707951E+00  0.1319297E+01  0.6596485E+00  0.1195785E+01  0.1195785E+01  0.6240761E+00  0.1248152E+01  0.1301775E+01  0.1301775E+01  0.1306401E+01  0.1306401E+01  0.6173743E+00  0.6173743E+00  0.1266973E+01  0.6334864E+00  0.1356482E+01  0.6782409E+00  0.1396452E+01  0.1396452E+01  0.1352518E+01  0.1352518E+01  0.1385877E+01  0.1385877E+01
  0.5940011E+01  0.2583845E+02  0.2583845E+02  0.5204650E+02  0.2602325E+02  0.9867674E+00  0.2622437E+02  0.9459710E+00  0.2514016E+02  0.9697325E+00  0.2577164E+02  0.1941775E+01  0.2580233E+02  0.9547634E+00  0.2537382E+02  0.1926476E+01  0.2559905E+02  0.1931326E+01  0.2566350E+02  0.5198247E+02  0.5198247E+02  0.9933420E+00  0.5279820E+02  0.9667499E+00  0.5138476E+02  0.9783287E+00  0.5200019E+02  0.1945924E+01  0.5171495E+02  0.9676967E+00  0.5143508E+02  0.1943958E+01  0.5166270E+02  0.1943043E+01  0.5163837E+02  0.5688496E+00  0.5688496E+00  0.1380495E+01  0.1380495E+01  0.1375181E+01  0.1375181E+01  0.2697048E+01  0.1348524E+01  0.1429329E+01  0.1429329E+01  0.2677327E+01  0.1338663E+01  0.2807476E+01  0.1403738E+01  0.5705520E+00  0.5705520E+00  0.6134367E+00  0.6134367E+00  0.1164902E+01  0.5824512E+00  0.5831561E+00  0.5831561E+00  0.1315377E+01  0.6576883E+00  0.1280565E+01  0.6402827E+00  0.7466474E+00  0.7466474E+00  0.1216943E+01  0.6084715E+00  0.6314228E+00  0.6314228E+00  0.1370143E+01  0.6850714E+00  0.1350962E+01  0.6754808E+00  0.1223521E+01  0.1223521E+01  0.6399386E+00  0.1279877E+01  0.1331076E+01  0.1331076E+01  0.1335448E+01  0.1335448E+01  0.6332453E+00  0.6332453E+00  0.1297666E+01  0.6488330E+00  0.1387450E+01  0.6937252E+00  0.1424893E+01  0.1424893E+01  0.1381397E+01  0.1381397E+01  0.1412796E+01  0.1412796E+01
  0.5970011E+01  0.2623786E+02  0.2623786E+02  0.5286237E+02  0.2643118E+02  0.1001576E+01  0.2661792E+02  0.9603791E+00  0.2552307E+02  0.9840590E+00  0.2615238E+02  0.1971400E+01  0.2619600E+02  0.9693360E+00  0.2576110E+02  0.1956305E+01  0.2599541E+02  0.1962001E+01  0.2607111E+02  0.5279910E+02  0.5279910E+02  0.1007744E+01  0.5356371E+02  0.9806927E+00  0.5212585E+02  0.9927672E+00  0.5276762E+02  0.1976519E+01  0.5252805E+02  0.9820990E+00  0.5220059E+02  0.1974664E+01  0.5247874E+02  0.1973594E+01  0.5245031E+02  0.5869732E+00  0.5869732E+00  0.1399771E+01  0.1399771E+01  0.1387828E+01  0.1387828E+01  0.2730794E+01  0.1365397E+01  0.1442286E+01  0.1442286E+01  0.2704822E+01  0.1352411E+01  0.2841523E+01  0.1420761E+01  0.5854086E+00  0.5854086E+00  0.6255163E+00  0.6255163E+00  0.1195450E+01  0.5977248E+00  0.5996118E+00  0.5996118E+00  0.1346938E+01  0.6734692E+00  0.1311388E+01  0.6556938E+00  0.7602316E+00  0.7602316E+00  0.1248229E+01  0.6241146E+00  0.6461075E+00  0.6461075E+00  0.1398687E+01  0.6993434E+00  0.1382420E+01  0.6912101E+00  0.1251368E+01  0.1251368E+01  0.6561708E+00  0.1312342E+01  0.1361137E+01  0.1361137E+01  0.1363979E+01  0.1363979E+01  0.6487209E+00  0.6487209E+00  0.1330027E+01  0.6650137E+00  0.1418746E+01  0.7093729E+00  0.1454056E+01  0.1454056E+01  0.1411412E+01  0.1411412E+01  0.1440214E+01  0.1440214E+01
  0.6000011E+01  0.2664355E+02  0.2664355E+02  0.5368506E+02  0.2684253E+02  0.1016467E+01  0.2701367E+02  0.9747632E+00  0.2590534E+02  0.9984337E+00  0.2653441E+02  0.2001317E+01  0.2659353E+02  0.9841289E+00  0.2615424E+02  0.1986670E+01  0.2639890E+02  0.1992687E+01  0.2647886E+02  0.5362514E+02  0.5362514E+02  0.1022226E+01  0.5433343E+02  0.9948013E+00  0.5287575E+02  0.1007341E+01  0.5354226E+02  0.2007502E+01  0.5335144E+02  0.9968156E+00  0.5298281E+02  0.2005489E+01  0.5329794E+02  0.2004423E+01  0.5326963E+02  0.6044607E+00  0.6044607E+00  0.1419064E+01  0.1419064E+01  0.1400776E+01  0.1400776E+01  0.2765649E+01  0.1382824E+01  0.1454812E+01  0.1454812E+01  0.2732257E+01  0.1366128E+01  0.2876420E+01  0.1438210E+01  0.6002651E+00  0.6002651E+00  0.6383353E+00  0.6383353E+00  0.1226418E+01  0.6132091E+00  0.6158440E+00  0.6158440E+00  0.1378689E+01  0.6893445E+00  0.1342373E+01  0.6711867E+00  0.7734374E+00  0.7734374E+00  0.1281046E+01  0.6405231E+00  0.6608437E+00  0.6608437E+00  0.1428624E+01  0.7143118E+00  0.1414343E+01  0.7071714E+00  0.1278777E+01  0.1278777E+01  0.6727039E+00  0.1345408E+01  0.1391302E+01  0.1391302E+01  0.1392656E+01  0.1392656E+01  0.6654173E+00  0.6654173E+00  0.1363008E+01  0.6815040E+00  0.1449774E+01  0.7248872E+00  0.1481568E+01  0.1481568E+01  0.1441744E+01  0.1441744E+01  0.1469205E+01  0.1469205E+01
  0.6030011E+01  0.2705448E+02  0.2705448E+02  0.5451793E+02  0.2725897E+02  0.1031703E+01  0.2741858E+02  0.9896023E+00  0.2629971E+02  0.1013054E+01  0.2692296E+02  0.2031332E+01  0.2699237E+02  0.9990223E+00  0.2655005E+02  0.2017099E+01  0.2680325E+02  0.2023633E+01  0.2689007E+02  0.5446072E+02  0.5446072E+02  0.1036911E+01  0.5511399E+02  0.1009023E+01  0.5363168E+02  0.1022063E+01  0.5432476E+02  0.2038748E+01  0.5418185E+02  0.1011626E+01  0.5377001E+02  0.2036613E+01  0.5412508E+02  0.2035488E+01  0.5409520E+02  0.6214324E+00  0.6214324E+00  0.1438606E+01  0.1438606E+01  0.1413389E+01  0.1413389E+01  0.2801363E+01  0.1400681E+01  0.1467631E+01  0.1467631E+01  0.2760267E+01  0.1380134E+01  0.2911232E+01  0.1455616E+01  0.6147606E+00  0.6147606E+00  0.6517303E+00  0.6517303E+00  0.1257962E+01  0.6289812E+00  0.6340020E+00  0.6340020E+00  0.1410113E+01  0.7050565E+00  0.1375285E+01  0.6876426E+00  0.7876577E+00  0.7876577E+00  0.1313794E+01  0.6568972E+00  0.6763709E+00  0.6763709E+00  0.1458036E+01  0.7290179E+00  0.1445569E+01  0.7227846E+00  0.1307141E+01  0.1307141E+01  0.6898258E+00  0.1379652E+01  0.1421660E+01  0.1421660E+01  0.1421793E+01  0.1421793E+01  0.6818559E+00  0.6818559E+00  0.1395489E+01  0.6977446E+00  0.1482093E+01  0.7410464E+00  0.1510525E+01  0.1510525E+01  0.1471354E+01  0.1471354E+01  0.1498557E+01  0.1498557E+01
  0.6060011E+01  0.2747181E+02  0.2747181E+02  0.5535858E+02  0.2767929E+02  0.1047002E+01  0.2782517E+02  0.1004512E+01  0.2669594E+02  0.1027535E+01  0.2730780E+02  0.2061844E+01  0.2739782E+02  0.1014036E+01  0.2694906E+02  0.2047915E+01  0.2721273E+02  0.2054867E+01  0.2730511E+02  0.5530632E+02  0.5530632E+02  0.1051672E+01  0.5589857E+02  0.1023597E+01  0.5440633E+02  0.1037020E+01  0.5511975E+02  0.2070191E+01  0.5501748E+02  0.1026600E+01  0.5456591E+02  0.2068239E+01  0.5496558E+02  0.2066752E+01  0.5492609E+02  0.6400890E+00  0.6400890E+00  0.1457891E+01  0.1457891E+01  0.1426552E+01  0.1426552E+01  0.2837713E+01  0.1418857E+01  0.1480777E+01  0.1480777E+01  0.2789250E+01  0.1394625E+01  0.2945106E+01  0.1472553E+01  0.6298236E+00  0.6298236E+00  0.6656756E+00  0.6656756E+00  0.1290650E+01  0.6453252E+00  0.6513433E+00  0.6513433E+00  0.1442423E+01  0.7212113E+00  0.1407096E+01  0.7035481E+00  0.8008292E+00  0.8008292E+00  0.1344694E+01  0.6723470E+00  0.6916745E+00  0.6916745E+00  0.1488635E+01  0.7443173E+00  0.1477647E+01  0.7388234E+00  0.1335676E+01  0.1335676E+01  0.7069006E+00  0.1413801E+01  0.1452014E+01  0.1452014E+01  0.1451270E+01  0.1451270E+01  0.6986383E+00  0.6986383E+00  0.1427575E+01  0.7137877E+00  0.1515082E+01  0.7575409E+00  0.1539550E+01  0.1539550E+01  0.1501875E+01  0.1501875E+01  0.1528580E+01  0.1528580E+01
  0.6090012E+01  0.2789285E+02  0.2789285E+02  0.5620619E+02  0.2810309E+02  0.1062615E+01  0.2824010E+02  0.1019669E+01  0.2709875E+02  0.1042385E+01  0.2770245E+02  0.2092598E+01  0.2780647E+02  0.1029215E+01  0.2735244E+02  0.2078900E+01  0.2762446E+02  0.2086311E+01  0.2772294E+02  0.5616268E+02  0.5616268E+02  0.1066701E+01  0.5669739E+02  0.1038236E+01  0.5518438E+02  0.1052062E+01  0.5591928E+02  0.2101884E+01  0.5585975E+02  0.1041772E+01  0.5537234E+02  0.2100040E+01  0.5581073E+02  0.2098576E+01  0.5577182E+02  0.6595711E+00  0.6595711E+00  0.1476728E+01  0.1476728E+01  0.1439938E+01  0.1439938E+01  0.2874107E+01  0.1437053E+01  0.1493897E+01  0.1493897E+01  0.2819427E+01  0.1409714E+01  0.2978998E+01  0.1489499E+01  0.6455227E+00  0.6455227E+00  0.6794919E+00  0.6794919E+00  0.1324121E+01  0.6620603E+00  0.6699139E+00  0.6699139E+00  0.1475128E+01  0.7375638E+00  0.1440352E+01  0.7201758E+00  0.8142758E+00  0.8142758E+00  0.1378938E+01  0.6894691E+00  0.7075027E+00  0.7075027E+00  0.1519500E+01  0.7597499E+00  0.1508736E+01  0.7543678E+00  0.1364641E+01  0.1364641E+01  0.7233909E+00  0.1446782E+01  0.1483244E+01  0.1483244E+01  0.1481761E+01  0.1481761E+01  0.7157645E+00  0.7157645E+00  0.1461501E+01  0.7307507E+00  0.1547125E+01  0.7735624E+00  0.1568662E+01  0.1568662E+01  0.1533149E+01  0.1533149E+01  0.1558327E+01  0.1558327E+01
  0.6120012E+01  0.2832080E+02  0.2832080E+02  0.5706044E+02  0.2853022E+02  0.1078519E+01  0.2866277E+02  0.1035031E+01  0.2750702E+02  0.1057248E+01  0.2809745E+02  0.2123362E+01  0.2821526E+02  0.1044674E+01  0.2776328E+02  0.2110227E+01  0.2804073E+02  0.2118048E+01  0.2814466E+02  0.5702890E+02  0.5702890E+02  0.1081861E+01  0.5750317E+02  0.1053123E+01  0.5597565E+02  0.1067251E+01  0.5672661E+02  0.2133873E+01  0.5670988E+02  0.1057137E+01  0.5618903E+02  0.2132228E+01  0.5666616E+02  0.2130606E+01  0.5662305E+02  0.6787094E+00  0.6787094E+00  0.1495058E+01  0.1495058E+01  0.1452620E+01  0.1452620E+01  0.2911592E+01  0.1455796E+01  0.1507275E+01  0.1507275E+01  0.2849381E+01  0.1424691E+01  0.3013311E+01  0.1506655E+01  0.6617549E+00  0.6617549E+00  0.6935489E+00  0.6935489E+00  0.1357342E+01  0.6786708E+00  0.6883557E+00  0.6883557E+00  0.1507609E+01  0.7538046E+00  0.1473753E+01  0.7368767E+00  0.8273441E+00  0.8273441E+00  0.1412624E+01  0.7063118E+00  0.7243798E+00  0.7243798E+00  0.1550847E+01  0.7754233E+00  0.1542197E+01  0.7710985E+00  0.1393890E+01  0.1393890E+01  0.7404227E+00  0.1480845E+01  0.1514432E+01  0.1514432E+01  0.1512068E+01  0.1512068E+01  0.7329939E+00  0.7329939E+00  0.1496382E+01  0.7481908E+00  0.1579925E+01  0.7899623E+00  0.1597971E+01  0.1597971E+01  0.1564263E+01  0.1564263E+01  0.1589390E+01  0.1589390E+01
  0.6150012E+01  0.2875608E+02  0.2875608E+02  0.5792509E+02  0.2896255E+02  0.1094555E+01  0.2908893E+02  0.1050617E+01  0.2792123E+02  0.1072148E+01  0.2849343E+02  0.2154417E+01  0.2862792E+02  0.1060255E+01  0.2817738E+02  0.2141917E+01  0.2846183E+02  0.2149972E+01  0.2856887E+02  0.5790294E+02  0.5790294E+02  0.1097119E+01  0.5831416E+02  0.1068248E+01  0.5677959E+02  0.1082595E+01  0.5754214E+02  0.2166185E+01  0.5756860E+02  0.1072717E+01  0.5701711E+02  0.2164626E+01  0.5752716E+02  0.2162976E+01  0.5748332E+02  0.6974865E+00  0.6974865E+00  0.1514815E+01  0.1514815E+01  0.1466307E+01  0.1466307E+01  0.2949808E+01  0.1474904E+01  0.1521194E+01  0.1521194E+01  0.2879877E+01  0.1439939E+01  0.3046807E+01  0.1523403E+01  0.6770242E+00  0.6770242E+00  0.7083625E+00  0.7083625E+00  0.1391543E+01  0.6957713E+00  0.7083108E+00  0.7083108E+00  0.1540271E+01  0.7701357E+00  0.1508642E+01  0.7543212E+00  0.8397247E+00  0.8397247E+00  0.1445914E+01  0.7229568E+00  0.7412052E+00  0.7412052E+00  0.1584240E+01  0.7921199E+00  0.1575504E+01  0.7877520E+00  0.1423354E+01  0.1423354E+01  0.7578327E+00  0.1515665E+01  0.1545835E+01  0.1545835E+01  0.1542641E+01  0.1542641E+01  0.7495700E+00  0.7495700E+00  0.1531881E+01  0.7659405E+00  0.1613008E+01  0.8065040E+00  0.1628776E+01  0.1628776E+01  0.1595782E+01  0.1595782E+01  0.1620367E+01  0.1620367E+01
  0.6180012E+01  0.2919392E+02  0.2919392E+02  0.5879942E+02  0.2939971E+02  0.1110749E+01  0.2951929E+02  0.1066397E+01  0.2834060E+02  0.1087259E+01  0.2889502E+02  0.2185604E+01  0.2904235E+02  0.1076019E+01  0.2859633E+02  0.2173997E+01  0.2888811E+02  0.2182195E+01  0.2899705E+02  0.5878604E+02  0.5878604E+02  0.1112571E+01  0.5913547E+02  0.1083719E+01  0.5760193E+02  0.1098087E+01  0.5836556E+02  0.2198743E+01  0.5843387E+02  0.1088554E+01  0.5785887E+02  0.2197387E+01  0.5839783E+02  0.2195607E+01  0.5835054E+02  0.7167451E+00  0.7167451E+00  0.1533730E+01  0.1533730E+01  0.1479229E+01  0.1479229E+01  0.2988257E+01  0.1494128E+01  0.1535689E+01  0.1535689E+01  0.2909771E+01  0.1454885E+01  0.3079632E+01  0.1539816E+01  0.6934799E+00  0.6934799E+00  0.7247323E+00  0.7247323E+00  0.1425606E+01  0.7128031E+00  0.7272858E+00  0.7272858E+00  0.1574842E+01  0.7874212E+00  0.1544374E+01  0.7721869E+00  0.8523115E+00  0.8523115E+00  0.1480218E+01  0.7401091E+00  0.7585379E+00  0.7585379E+00  0.1618510E+01  0.8092549E+00  0.1609250E+01  0.8046249E+00  0.1455208E+01  0.1455208E+01  0.7758232E+00  0.1551646E+01  0.1577267E+01  0.1577267E+01  0.1573407E+01  0.1573407E+01  0.7668510E+00  0.7668510E+00  0.1568644E+01  0.7843220E+00  0.1645876E+01  0.8229382E+00  0.1659503E+01  0.1659503E+01  0.1627834E+01  0.1627834E+01  0.1651447E+01  0.1651447E+01
  0.6210012E+01  0.2964223E+02  0.2964223E+02  0.5968245E+02  0.2984122E+02  0.1127143E+01  0.2995500E+02  0.1082428E+01  0.2876664E+02  0.1102445E+01  0.2929862E+02  0.2217106E+01  0.2946094E+02  0.1091944E+01  0.2901954E+02  0.2206317E+01  0.2931758E+02  0.2214702E+01  0.2942899E+02  0.5967931E+02  0.5967931E+02  0.1128187E+01  0.5996550E+02  0.1099225E+01  0.5842607E+02  0.1113829E+01  0.5920230E+02  0.2231602E+01  0.5930713E+02  0.1104512E+01  0.5870709E+02  0.2230422E+01  0.5927577E+02  0.2228354E+01  0.5922081E+02  0.7356426E+00  0.7356426E+00  0.1552662E+01  0.1552662E+01  0.1492848E+01  0.1492848E+01  0.3027462E+01  0.1513731E+01  0.1549790E+01  0.1549790E+01  0.2941805E+01  0.1470903E+01  0.3112802E+01  0.1556401E+01  0.7096949E+00  0.7096949E+00  0.7419016E+00  0.7419016E+00  0.1461647E+01  0.7308237E+00  0.7456674E+00  0.7456674E+00  0.1609112E+01  0.8045561E+00  0.1579392E+01  0.7896958E+00  0.8646404E+00  0.8646404E+00  0.1514583E+01  0.7572913E+00  0.7758361E+00  0.7758361E+00  0.1652719E+01  0.8263597E+00  0.1643296E+01  0.8216480E+00  0.1485317E+01  0.1485317E+01  0.7935771E+00  0.1587154E+01  0.1609521E+01  0.1609521E+01  0.1605055E+01  0.1605055E+01  0.7851810E+00  0.7851810E+00  0.1604075E+01  0.8020374E+00  0.1678745E+01  0.8393725E+00  0.1691418E+01  0.1691418E+01  0.1660629E+01  0.1660629E+01  0.1682923E+01  0.1682923E+01
  0.6240013E+01  0.3009560E+02  0.3009560E+02  0.6057685E+02  0.3028842E+02  0.1143800E+01  0.3039768E+02  0.1098781E+01  0.2920123E+02  0.1117691E+01  0.2970378E+02  0.2248940E+01  0.2988395E+02  0.1108065E+01  0.2944797E+02  0.2239115E+01  0.2975339E+02  0.2247402E+01  0.2986351E+02  0.6058172E+02  0.6058172E+02  0.1143857E+01  0.6079839E+02  0.1115009E+01  0.5926502E+02  0.1129698E+01  0.6004575E+02  0.2264817E+01  0.6018985E+02  0.1120594E+01  0.5956187E+02  0.2263624E+01  0.6015814E+02  0.2261730E+01  0.6010783E+02  0.7537319E+00  0.7537319E+00  0.1571972E+01  0.1571972E+01  0.1505830E+01  0.1505830E+01  0.3066443E+01  0.1533221E+01  0.1564509E+01  0.1564509E+01  0.2973840E+01  0.1486920E+01  0.3145610E+01  0.1572805E+01  0.7266150E+00  0.7266150E+00  0.7593288E+00  0.7593288E+00  0.1496382E+01  0.7481908E+00  0.7645133E+00  0.7645133E+00  0.1643313E+01  0.8216567E+00  0.1614693E+01  0.8073466E+00  0.8769865E+00  0.8769865E+00  0.1548801E+01  0.7744004E+00  0.7938824E+00  0.7938824E+00  0.1686198E+01  0.8430991E+00  0.1676827E+01  0.8384133E+00  0.1517609E+01  0.1517609E+01  0.8117653E+00  0.1623531E+01  0.1641569E+01  0.1641569E+01  0.1636818E+01  0.1636818E+01  0.8034079E+00  0.8034079E+00  0.1640124E+01  0.8200622E+00  0.1711897E+01  0.8559486E+00  0.1723005E+01  0.1723005E+01  0.1693537E+01  0.1693537E+01  0.1714777E+01  0.1714777E+01
  0.6270013E+01  0.3055766E+02  0.3055766E+02  0.6147898E+02  0.3073949E+02  0.1160585E+01  0.3084375E+02  0.1115327E+01  0.2964096E+02  0.1133274E+01  0.3011793E+02  0.2281126E+01  0.3031164E+02  0.1124315E+01  0.2987985E+02  0.2272316E+01  0.3019457E+02  0.2280389E+01  0.3030184E+02  0.6149421E+02  0.6149421E+02  0.1159808E+01  0.6164620E+02  0.1131035E+01  0.6011688E+02  0.1145724E+01  0.6089759E+02  0.2298221E+01  0.6107759E+02  0.1136898E+01  0.6042847E+02  0.2297108E+01  0.6104802E+02  0.2295130E+01  0.6099546E+02  0.7721478E+00  0.7721478E+00  0.1591686E+01  0.1591686E+01  0.1520231E+01  0.1520231E+01  0.3105021E+01  0.1552510E+01  0.1579150E+01  0.1579150E+01  0.3006244E+01  0.1503122E+01  0.3178229E+01  0.1589115E+01  0.7446011E+00  0.7446011E+00  0.7763864E+00  0.7763864E+00  0.1533472E+01  0.7667359E+00  0.7842878E+00  0.7842878E+00  0.1677248E+01  0.8386241E+00  0.1650975E+01  0.8254875E+00  0.8898829E+00  0.8898829E+00  0.1583509E+01  0.7917546E+00  0.8119375E+00  0.8119375E+00  0.1722110E+01  0.8610550E+00  0.1710546E+01  0.8552731E+00  0.1549713E+01  0.1549713E+01  0.8298934E+00  0.1659787E+01  0.1674033E+01  0.1674033E+01  0.1668844E+01  0.1668844E+01  0.8233371E+00  0.8233371E+00  0.1677369E+01  0.8386844E+00  0.1744895E+01  0.8724473E+00  0.1756080E+01  0.1756080E+01  0.1726336E+01  0.1726336E+01  0.1747319E+01  0.1747319E+01
  0.6300013E+01  0.3102423E+02  0.3102423E+02  0.6239200E+02  0.3119600E+02  0.1177819E+01  0.3130176E+02  0.1131964E+01  0.3008312E+02  0.1149090E+01  0.3053824E+02  0.2313610E+01  0.3074328E+02  0.1140786E+01  0.3031756E+02  0.2305902E+01  0.3064087E+02  0.2313484E+01  0.3074161E+02  0.6241438E+02  0.6241438E+02  0.1175850E+01  0.6249891E+02  0.1147358E+01  0.6098448E+02  0.1161871E+01  0.6175580E+02  0.2331983E+01  0.6197485E+02  0.1153368E+01  0.6130390E+02  0.2331008E+01  0.6194894E+02  0.2329099E+01  0.6189822E+02  0.7898589E+00  0.7898589E+00  0.1610893E+01  0.1610893E+01  0.1534125E+01  0.1534125E+01  0.3145421E+01  0.1572710E+01  0.1594368E+01  0.1594368E+01  0.3039233E+01  0.1519616E+01  0.3209799E+01  0.1604900E+01  0.7630687E+00  0.7630687E+00  0.7961007E+00  0.7961007E+00  0.1569521E+01  0.7847607E+00  0.8048444E+00  0.8048444E+00  0.1712266E+01  0.8561330E+00  0.1688650E+01  0.8443248E+00  0.9032091E+00  0.9032091E+00  0.1618966E+01  0.8094828E+00  0.8299751E+00  0.8299751E+00  0.1758297E+01  0.8791487E+00  0.1745367E+01  0.8726833E+00  0.1583707E+01  0.1583707E+01  0.8474065E+00  0.1694813E+01  0.1706433E+01  0.1706433E+01  0.1701279E+01  0.1701279E+01  0.8429913E+00  0.8429913E+00  0.1714966E+01  0.8574830E+00  0.1777436E+01  0.8887182E+00  0.1789241E+01  0.1789241E+01  0.1759553E+01  0.1759553E+01  0.1780205E+01  0.1780205E+01
  0.6330013E+01  0.3149792E+02  0.3149792E+02  0.6331484E+02  0.3165742E+02  0.1195106E+01  0.3176118E+02  0.1148822E+01  0.3053113E+02  0.1164771E+01  0.3095499E+02  0.2346367E+01  0.3117856E+02  0.1157364E+01  0.3075815E+02  0.2339401E+01  0.3108601E+02  0.2347075E+01  0.3118797E+02  0.6334579E+02  0.6334579E+02  0.1192034E+01  0.6335908E+02  0.1163915E+01  0.6186450E+02  0.1178293E+01  0.6262868E+02  0.2366016E+01  0.6287933E+02  0.1170142E+01  0.6219546E+02  0.2365259E+01  0.6285921E+02  0.2363232E+01  0.6280535E+02  0.8088596E+00  0.8088596E+00  0.1629120E+01  0.1629120E+01  0.1548250E+01  0.1548250E+01  0.3185107E+01  0.1592553E+01  0.1609680E+01  0.1609680E+01  0.3072729E+01  0.1536365E+01  0.3242341E+01  0.1621171E+01  0.7814847E+00  0.7814847E+00  0.8144907E+00  0.8144907E+00  0.1606216E+01  0.8031080E+00  0.8243179E+00  0.8243179E+00  0.1747507E+01  0.8737536E+00  0.1726135E+01  0.8630676E+00  0.9161227E+00  0.9161227E+00  0.1654482E+01  0.8272411E+00  0.8494486E+00  0.8494486E+00  0.1795413E+01  0.8977064E+00  0.1780591E+01  0.8902956E+00  0.1618184E+01  0.1618184E+01  0.8655173E+00  0.1731035E+01  0.1738614E+01  0.1738614E+01  0.1734564E+01  0.1734564E+01  0.8624733E+00  0.8624733E+00  0.1752615E+01  0.8763074E+00  0.1809342E+01  0.9046711E+00  0.1822281E+01  0.1822281E+01  0.1793483E+01  0.1793483E+01  0.1813727E+01  0.1813727E+01
  0.6360013E+01  0.3197687E+02  0.3197687E+02  0.6424664E+02  0.3212332E+02  0.1212356E+01  0.3221962E+02  0.1165860E+01  0.3098393E+02  0.1180701E+01  0.3137836E+02  0.2379377E+01  0.3161720E+02  0.1174111E+01  0.3120320E+02  0.2373790E+01  0.3154296E+02  0.2380724E+01  0.3163510E+02  0.6428552E+02  0.6428552E+02  0.1208474E+01  0.6423293E+02  0.1180619E+01  0.6275238E+02  0.1194819E+01  0.6350708E+02  0.2400374E+01  0.6379242E+02  0.1186924E+01  0.6308745E+02  0.2399857E+01  0.6377868E+02  0.2397761E+01  0.6372299E+02  0.8271896E+00  0.8271896E+00  0.1648275E+01  0.1648275E+01  0.1562780E+01  0.1562780E+01  0.3225317E+01  0.1612659E+01  0.1625835E+01  0.1625835E+01  0.3106131E+01  0.1553065E+01  0.3274169E+01  0.1637085E+01  0.8002790E+00  0.8002790E+00  0.8344628E+00  0.8344628E+00  0.1644020E+01  0.8220099E+00  0.8443846E+00  0.8443846E+00  0.1783032E+01  0.8915161E+00  0.1763913E+01  0.8819563E+00  0.9299132E+00  0.9299132E+00  0.1690695E+01  0.8453477E+00  0.8690596E+00  0.8690596E+00  0.1831592E+01  0.9157958E+00  0.1815033E+01  0.9075165E+00  0.1652952E+01  0.1652952E+01  0.8831251E+00  0.1766250E+01  0.1771680E+01  0.1771680E+01  0.1768481E+01  0.1768481E+01  0.8825744E+00  0.8825744E+00  0.1789799E+01  0.8948997E+00  0.1841841E+01  0.9209205E+00  0.1855674E+01  0.1855674E+01  0.1827121E+01  0.1827121E+01  0.1847025E+01  0.1847025E+01
  0.6390014E+01  0.3245962E+02  0.3245962E+02  0.6518750E+02  0.3259375E+02  0.1229926E+01  0.3268654E+02  0.1183205E+01  0.3144489E+02  0.1196809E+01  0.3180643E+02  0.2412717E+01  0.3206023E+02  0.1191258E+01  0.3165892E+02  0.2408324E+01  0.3200185E+02  0.2414744E+01  0.3208715E+02  0.6523307E+02  0.6523307E+02  0.1225064E+01  0.6511469E+02  0.1197571E+01  0.6365340E+02  0.1211477E+01  0.6439246E+02  0.2434922E+01  0.6471056E+02  0.1203940E+01  0.6399193E+02  0.2434654E+01  0.6470345E+02  0.2432674E+01  0.6465084E+02  0.8459667E+00  0.8459667E+00  0.1666562E+01  0.1666562E+01  0.1577697E+01  0.1577697E+01  0.3266139E+01  0.1633069E+01  0.1641655E+01  0.1641655E+01  0.3140229E+01  0.1570114E+01  0.3306702E+01  0.1653351E+01  0.8200363E+00  0.8200363E+00  0.8542975E+00  0.8542975E+00  0.1681582E+01  0.8407912E+00  0.8641675E+00  0.8641675E+00  0.1818403E+01  0.9092013E+00  0.1801192E+01  0.9005958E+00  0.9431018E+00  0.9431018E+00  0.1727261E+01  0.8636305E+00  0.8878626E+00  0.8878626E+00  0.1868785E+01  0.9343924E+00  0.1849518E+01  0.9247589E+00  0.1687394E+01  0.1687394E+01  0.9012575E+00  0.1802515E+01  0.1805124E+01  0.1805124E+01  0.1802158E+01  0.1802158E+01  0.9032085E+00  0.9032085E+00  0.1827775E+01  0.9138875E+00  0.1874658E+01  0.9373289E+00  0.1890701E+01  0.1890701E+01  0.1860484E+01  0.1860484E+01  0.1880590E+01  0.1880590E+01
  0.6420014E+01  0.3294865E+02  0.3294865E+02  0.6613907E+02  0.3306953E+02  0.1247541E+01  0.3315469E+02  0.1200718E+01  0.3191032E+02  0.1213165E+01  0.3224110E+02  0.2446343E+01  0.3250705E+02  0.1208377E+01  0.3211388E+02  0.2443144E+01  0.3246454E+02  0.2449055E+01  0.3254308E+02  0.6619144E+02  0.6619144E+02  0.1241872E+01  0.6600806E+02  0.1214717E+01  0.6456475E+02  0.1228383E+01  0.6529107E+02  0.2469850E+01  0.6563882E+02  0.1221237E+01  0.6491126E+02  0.2469606E+01  0.6563234E+02  0.2467807E+01  0.6558454E+02  0.8629383E+00  0.8629383E+00  0.1685761E+01  0.1685761E+01  0.1593156E+01  0.1593156E+01  0.3307278E+01  0.1653639E+01  0.1658377E+01  0.1658377E+01  0.3174584E+01  0.1587292E+01  0.3338634E+01  0.1669317E+01  0.8406189E+00  0.8406189E+00  0.8751038E+00  0.8751038E+00  0.1719868E+01  0.8599339E+00  0.8836755E+00  0.8836755E+00  0.1853635E+01  0.9268177E+00  0.1839150E+01  0.9195750E+00  0.9568923E+00  0.9568923E+00  0.1763990E+01  0.8819949E+00  0.9079379E+00  0.9079379E+00  0.1905849E+01  0.9529245E+00  0.1884338E+01  0.9421690E+00  0.1722171E+01  0.1722171E+01  0.9194070E+00  0.1838814E+01  0.1838139E+01  0.1838139E+01  0.1836854E+01  0.1836854E+01  0.9237566E+00  0.9237566E+00  0.1864736E+01  0.9323679E+00  0.1907406E+01  0.9537030E+00  0.1926295E+01  0.1926295E+01  0.1894290E+01  0.1894290E+01  0.1914258E+01  0.1914258E+01
  0.6450014E+01  0.3344423E+02  0.3344423E+02  0.6709900E+02  0.3354950E+02  0.1265523E+01  0.3363260E+02  0.1218554E+01  0.3238432E+02  0.1229808E+01  0.3268343E+02  0.2480175E+01  0.3295660E+02  0.1225723E+01  0.3257485E+02  0.2478229E+01  0.3293075E+02  0.2483652E+01  0.3300282E+02  0.6715797E+02  0.6715797E+02  0.1258871E+01  0.6691161E+02  0.1232086E+01  0.6548791E+02  0.1245551E+01  0.6620358E+02  0.2505053E+01  0.6657436E+02  0.1238727E+01  0.6584093E+02  0.2505018E+01  0.6657344E+02  0.2503204E+01  0.6652525E+02  0.8801162E+00  0.8801162E+00  0.1705913E+01  0.1705913E+01  0.1609543E+01  0.1609543E+01  0.3350111E+01  0.1675055E+01  0.1675606E+01  0.1675606E+01  0.3209069E+01  0.1604535E+01  0.3371838E+01  0.1685919E+01  0.8620096E+00  0.8620096E+00  0.8962624E+00  0.8962624E+00  0.1757826E+01  0.8789129E+00  0.9037594E+00  0.9037594E+00  0.1888464E+01  0.9442321E+00  0.1878020E+01  0.9390098E+00  0.9703733E+00  0.9703733E+00  0.1801364E+01  0.9006818E+00  0.9276953E+00  0.9276953E+00  0.1944074E+01  0.9720370E+00  0.1921522E+01  0.9607612E+00  0.1757533E+01  0.1757533E+01  0.9381368E+00  0.1876274E+01  0.1872972E+01  0.1872972E+01  0.1871072E+01  0.1871072E+01  0.9436515E+00  0.9436515E+00  0.1902926E+01  0.9514632E+00  0.1939518E+01  0.9697590E+00  0.1962181E+01  0.1962181E+01  0.1929660E+01  0.1929660E+01  0.1949947E+01  0.1949947E+01
  0.6480014E+01  0.3394272E+02  0.3394272E+02  0.6807077E+02  0.3403539E+02  0.1283605E+01  0.3411313E+02  0.1236502E+01  0.3286133E+02  0.1246460E+01  0.3312597E+02  0.2514480E+01  0.3341245E+02  0.1243224E+01  0.3303997E+02  0.2513963E+01  0.3340559E+02  0.2518822E+01  0.3347015E+02  0.6813406E+02  0.6813406E+02  0.1275981E+01  0.6782107E+02  0.1249586E+01  0.6641809E+02  0.1262728E+01  0.6711657E+02  0.2540577E+01  0.6751847E+02  0.1256397E+01  0.6678013E+02  0.2540836E+01  0.6752536E+02  0.2538985E+01  0.6747617E+02  0.8971222E+00  0.8971222E+00  0.1725550E+01  0.1725550E+01  0.1626299E+01  0.1626299E+01  0.3393142E+01  0.1696571E+01  0.1691495E+01  0.1691495E+01  0.3244543E+01  0.1622271E+01  0.3404835E+01  0.1702417E+01  0.8834004E+00  0.8834004E+00  0.9175243E+00  0.9175243E+00  0.1796386E+01  0.8981929E+00  0.9239981E+00  0.9239981E+00  0.1923740E+01  0.9618700E+00  0.1917061E+01  0.9585305E+00  0.9845421E+00  0.9845421E+00  0.1839279E+01  0.9196395E+00  0.9466873E+00  0.9466873E+00  0.1981817E+01  0.9909086E+00  0.1958079E+01  0.9790397E+00  0.1794657E+01  0.1794657E+01  0.9562690E+00  0.1912538E+01  0.1907689E+01  0.1907689E+01  0.1905797E+01  0.1905797E+01  0.9645608E+00  0.9645608E+00  0.1941375E+01  0.9706873E+00  0.1972765E+01  0.9863824E+00  0.1997508E+01  0.1997508E+01  0.1964403E+01  0.1964403E+01  0.1984535E+01  0.1984535E+01
  0.6510015E+01  0.3444811E+02  0.3444811E+02  0.6905234E+02  0.3452617E+02  0.1301848E+01  0.3459795E+02  0.1254857E+01  0.3334912E+02  0.1263266E+01  0.3357261E+02  0.2549353E+01  0.3387584E+02  0.1260830E+01  0.3350786E+02  0.2549833E+01  0.3388223E+02  0.2554043E+01  0.3393817E+02  0.6911710E+02  0.6911710E+02  0.1293357E+01  0.6874461E+02  0.1267483E+01  0.6736936E+02  0.1280016E+01  0.6803548E+02  0.2576417E+01  0.6847094E+02  0.1274220E+01  0.6772744E+02  0.2576955E+01  0.6848525E+02  0.2575062E+01  0.6843495E+02  0.9135780E+00  0.9135780E+00  0.1744448E+01  0.1744448E+01  0.1643434E+01  0.1643434E+01  0.3437213E+01  0.1718606E+01  0.1708982E+01  0.1708982E+01  0.3280747E+01  0.1640374E+01  0.3438082E+01  0.1719041E+01  0.9058401E+00  0.9058401E+00  0.9387518E+00  0.9387518E+00  0.1836158E+01  0.9180791E+00  0.9450536E+00  0.9450536E+00  0.1959050E+01  0.9795251E+00  0.1956550E+01  0.9782748E+00  0.9988829E+00  0.9988829E+00  0.1878209E+01  0.9391044E+00  0.9672870E+00  0.9672870E+00  0.2019810E+01  0.1009905E+01  0.1994860E+01  0.9974298E+00  0.1832332E+01  0.1832332E+01  0.9746937E+00  0.1949387E+01  0.1943795E+01  0.1943795E+01  0.1940747E+01  0.1940747E+01  0.9854873E+00  0.9854873E+00  0.1979754E+01  0.9898771E+00  0.2006364E+01  0.1003182E+01  0.2033601E+01  0.2033601E+01  0.1999421E+01  0.1999421E+01  0.2019751E+01  0.2019751E+01
  0.6540015E+01  0.3495998E+02  0.3495998E+02  0.7004424E+02  0.3502212E+02  0.1320210E+01  0.3508593E+02  0.1273297E+01  0.3383918E+02  0.1280349E+01  0.3402660E+02  0.2584493E+01  0.3434278E+02  0.1278886E+01  0.3398772E+02  0.2585997E+01  0.3436277E+02  0.2589703E+01  0.3441201E+02  0.7011256E+02  0.7011256E+02  0.1310903E+01  0.6967722E+02  0.1285484E+01  0.6832613E+02  0.1297553E+01  0.6896758E+02  0.2612611E+01  0.6943283E+02  0.1292268E+01  0.6868675E+02  0.2613425E+01  0.6945449E+02  0.2611469E+01  0.6940249E+02  0.9305152E+00  0.9305152E+00  0.1765236E+01  0.1765236E+01  0.1661205E+01  0.1661205E+01  0.3480673E+01  0.1740337E+01  0.1726392E+01  0.1726392E+01  0.3317708E+01  0.1658854E+01  0.3471552E+01  0.1735776E+01  0.9275919E+00  0.9275919E+00  0.9603059E+00  0.9603059E+00  0.1877469E+01  0.9387347E+00  0.9664530E+00  0.9664530E+00  0.1994928E+01  0.9974639E+00  0.1995866E+01  0.9979330E+00  0.1013722E+01  0.1013722E+01  0.1917801E+01  0.9589003E+00  0.9876460E+00  0.9876460E+00  0.2057647E+01  0.1028824E+01  0.2032294E+01  0.1016147E+01  0.1870411E+01  0.1870411E+01  0.9940039E+00  0.1988008E+01  0.1979990E+01  0.1979990E+01  0.1976384E+01  0.1976384E+01  0.1005245E+01  0.1005245E+01  0.2019269E+01  0.1009634E+01  0.2039877E+01  0.1019939E+01  0.2070183E+01  0.2070183E+01  0.2034731E+01  0.2034731E+01  0.2055878E+01  0.2055878E+01
  0.6570015E+01  0.3547675E+02  0.3547675E+02  0.7104626E+02  0.3552313E+02  0.1338683E+01  0.3557689E+02  0.1291930E+01  0.3433437E+02  0.1297789E+01  0.3449008E+02  0.2620249E+01  0.3481791E+02  0.1297200E+01  0.3447444E+02  0.2622708E+01  0.3485059E+02  0.2625521E+01  0.3488797E+02  0.7111436E+02  0.7111436E+02  0.1328678E+01  0.7062203E+02  0.1303775E+01  0.6929835E+02  0.1315232E+01  0.6990727E+02  0.2649163E+01  0.7040424E+02  0.1310473E+01  0.6965439E+02  0.2650390E+01  0.7043685E+02  0.2648103E+01  0.7037608E+02  0.9472461E+00  0.9472461E+00  0.1785492E+01  0.1785492E+01  0.1680077E+01  0.1680077E+01  0.3526266E+01  0.1763133E+01  0.1743459E+01  0.1743459E+01  0.3353844E+01  0.1676922E+01  0.3506673E+01  0.1753337E+01  0.9504442E+00  0.9504442E+00  0.9816708E+00  0.9816708E+00  0.1918875E+01  0.9594375E+00  0.9879038E+00  0.9879038E+00  0.2031055E+01  0.1015527E+01  0.2034865E+01  0.1017432E+01  0.1029679E+01  0.1029679E+01  0.1958209E+01  0.9791046E+00  0.1007403E+01  0.1007403E+01  0.2095322E+01  0.1047661E+01  0.2070475E+01  0.1035238E+01  0.1908747E+01  0.1908747E+01  0.1012342E+01  0.2024685E+01  0.2016100E+01  0.2016100E+01  0.2012145E+01  0.2012145E+01  0.1026412E+01  0.1026412E+01  0.2058276E+01  0.1029138E+01  0.2074706E+01  0.1037353E+01  0.2107333E+01  0.2107333E+01  0.2071013E+01  0.2071013E+01  0.2092366E+01  0.2092366E+01
  0.6600015E+01  0.3600162E+02  0.3600162E+02  0.7205968E+02  0.3602984E+02  0.1357581E+01  0.3607912E+02  0.1310641E+01  0.3483165E+02  0.1315391E+01  0.3495786E+02  0.2656080E+01  0.3529403E+02  0.1315668E+01  0.3496524E+02  0.2659363E+01  0.3533766E+02  0.2661610E+01  0.3536752E+02  0.7212905E+02  0.7212905E+02  0.1346591E+01  0.7157414E+02  0.1322248E+01  0.7028023E+02  0.1333122E+01  0.7085818E+02  0.2685938E+01  0.7138158E+02  0.1328905E+01  0.7063408E+02  0.2687580E+01  0.7142522E+02  0.2684990E+01  0.7135641E+02  0.9646648E+00  0.9646648E+00  0.1805791E+01  0.1805791E+01  0.1699430E+01  0.1699430E+01  0.3571738E+01  0.1785869E+01  0.1762872E+01  0.1762872E+01  0.3391836E+01  0.1695918E+01  0.3541528E+01  0.1770764E+01  0.9729009E+00  0.9729009E+00  0.1003130E+01  0.1003130E+01  0.1961192E+01  0.9805962E+00  0.1009380E+01  0.1009380E+01  0.2066580E+01  0.1033290E+01  0.2074817E+01  0.1037409E+01  0.1046445E+01  0.1046445E+01  0.1997775E+01  0.9988875E+00  0.1027822E+01  0.1027822E+01  0.2132962E+01  0.1066481E+01  0.2108734E+01  0.1054367E+01  0.1947651E+01  0.1947651E+01  0.1031386E+01  0.2062772E+01  0.2052081E+01  0.2052081E+01  0.2048298E+01  0.2048298E+01  0.1047012E+01  0.1047012E+01  0.2098315E+01  0.1049158E+01  0.2107807E+01  0.1053903E+01  0.2143838E+01  0.2143838E+01  0.2106925E+01  0.2106925E+01  0.2129077E+01  0.2129077E+01
  0.6630015E+01  0.3652777E+02  0.3652777E+02  0.7308344E+02  0.3654172E+02  0.1376427E+01  0.3657997E+02  0.1329709E+01  0.3533839E+02  0.1332998E+01  0.3542580E+02  0.2692589E+01  0.3577916E+02  0.1334449E+01  0.3546435E+02  0.2696543E+01  0.3583171E+02  0.2698351E+01  0.3585573E+02  0.7315130E+02  0.7315130E+02  0.1364597E+01  0.7253120E+02  0.1341022E+01  0.7127811E+02  0.1351159E+01  0.7181689E+02  0.2722882E+01  0.7236340E+02  0.1347638E+01  0.7162975E+02  0.2725099E+01  0.7242233E+02  0.2722281E+01  0.7234746E+02  0.9809657E+00  0.9809657E+00  0.1826021E+01  0.1826021E+01  0.1718981E+01  0.1718981E+01  0.3616188E+01  0.1808094E+01  0.1781683E+01  0.1781683E+01  0.3429124E+01  0.1714562E+01  0.3577543E+01  0.1788772E+01  0.9952718E+00  0.9952718E+00  0.1025931E+01  0.1025931E+01  0.2004034E+01  0.1002017E+01  0.1031365E+01  0.1031365E+01  0.2103438E+01  0.1051719E+01  0.2115286E+01  0.1057643E+01  0.1064001E+01  0.1064001E+01  0.2039293E+01  0.1019646E+01  0.1048938E+01  0.1048938E+01  0.2170628E+01  0.1085314E+01  0.2146280E+01  0.1073140E+01  0.1987105E+01  0.1987105E+01  0.1051208E+01  0.2102416E+01  0.2088346E+01  0.2088346E+01  0.2084627E+01  0.2084627E+01  0.1066373E+01  0.1066373E+01  0.2138835E+01  0.1069418E+01  0.2143126E+01  0.1071563E+01  0.2180705E+01  0.2180705E+01  0.2143155E+01  0.2143155E+01  0.2166288E+01  0.2166288E+01
  0.6660016E+01  0.3706063E+02  0.3706063E+02  0.7411582E+02  0.3705791E+02  0.1395603E+01  0.3708959E+02  0.1348878E+01  0.3584784E+02  0.1350942E+01  0.3590267E+02  0.2729352E+01  0.3626767E+02  0.1353520E+01  0.3597118E+02  0.2734163E+01  0.3633161E+02  0.2735221E+01  0.3634566E+02  0.7418407E+02  0.7418407E+02  0.1382869E+01  0.7350237E+02  0.1360064E+01  0.7229021E+02  0.1369553E+01  0.7279454E+02  0.2760355E+01  0.7335930E+02  0.1366508E+01  0.7263273E+02  0.2762892E+01  0.7342672E+02  0.2759801E+01  0.7334459E+02  0.9978170E+00  0.9978170E+00  0.1845125E+01  0.1845125E+01  0.1739392E+01  0.1739392E+01  0.3661463E+01  0.1830731E+01  0.1801079E+01  0.1801079E+01  0.3466635E+01  0.1733318E+01  0.3615063E+01  0.1807531E+01  0.1018262E+01  0.1018262E+01  0.1049076E+01  0.1049076E+01  0.2048037E+01  0.1024018E+01  0.1053581E+01  0.1053581E+01  0.2140614E+01  0.1070307E+01  0.2156598E+01  0.1078299E+01  0.1081867E+01  0.1081867E+01  0.2081705E+01  0.1040852E+01  0.1069804E+01  0.1069804E+01  0.2208174E+01  0.1104087E+01  0.2185588E+01  0.1092794E+01  0.2027806E+01  0.2027806E+01  0.1070423E+01  0.2140847E+01  0.2125681E+01  0.2125681E+01  0.2121407E+01  0.2121407E+01  0.1085993E+01  0.1085993E+01  0.2179330E+01  0.1089665E+01  0.2179364E+01  0.1089682E+01  0.2218585E+01  0.2218585E+01  0.2179441E+01  0.2179441E+01  0.2204564E+01  0.2204564E+01
  0.6690016E+01  0.3759762E+02  0.3759762E+02  0.7516027E+02  0.3758014E+02  0.1414660E+01  0.3759607E+02  0.1368180E+01  0.3636081E+02  0.1369050E+01  0.3638392E+02  0.2766591E+01  0.3676250E+02  0.1372601E+01  0.3647829E+02  0.2771988E+01  0.3683422E+02  0.2772511E+01  0.3684118E+02  0.7522652E+02  0.7522652E+02  0.1401445E+01  0.7448973E+02  0.1379369E+01  0.7331634E+02  0.1388113E+01  0.7378103E+02  0.2798003E+01  0.7435982E+02  0.1385493E+01  0.7364180E+02  0.2801046E+01  0.7444070E+02  0.2797620E+01  0.7434966E+02  0.1014806E+01  0.1014806E+01  0.1866120E+01  0.1866120E+01  0.1759690E+01  0.1759690E+01  0.3707760E+01  0.1853880E+01  0.1820664E+01  0.1820664E+01  0.3504103E+01  0.1752052E+01  0.3653657E+01  0.1826829E+01  0.1039945E+01  0.1039945E+01  0.1070922E+01  0.1070922E+01  0.2091927E+01  0.1045964E+01  0.1075272E+01  0.1075272E+01  0.2178056E+01  0.1089028E+01  0.2197599E+01  0.1098800E+01  0.1099939E+01  0.1099939E+01  0.2124048E+01  0.1062024E+01  0.1091745E+01  0.1091745E+01  0.2245969E+01  0.1122984E+01  0.2224999E+01  0.1112500E+01  0.2069204E+01  0.2069204E+01  0.1089712E+01  0.2179424E+01  0.2163312E+01  0.2163312E+01  0.2158837E+01  0.2158837E+01  0.1106232E+01  0.1106232E+01  0.2221252E+01  0.1110626E+01  0.2215637E+01  0.1107819E+01  0.2257498E+01  0.2257498E+01  0.2217159E+01  0.2217159E+01  0.2242978E+01  0.2242978E+01
  0.6720016E+01  0.3814149E+02  0.3814149E+02  0.7621409E+02  0.3810704E+02  0.1434040E+01  0.3811111E+02  0.1387911E+01  0.3688519E+02  0.1387490E+01  0.3687397E+02  0.2804048E+01  0.3726023E+02  0.1391960E+01  0.3699276E+02  0.2810271E+01  0.3734293E+02  0.2810332E+01  0.3734374E+02  0.7627592E+02  0.7627592E+02  0.1420190E+01  0.7548609E+02  0.1398740E+01  0.7434595E+02  0.1406702E+01  0.7476909E+02  0.2835940E+01  0.7536804E+02  0.1404813E+01  0.7466871E+02  0.2839424E+01  0.7546065E+02  0.2835807E+01  0.7536453E+02  0.1032431E+01  0.1032431E+01  0.1886299E+01  0.1886299E+01  0.1780729E+01  0.1780729E+01  0.3753319E+01  0.1876660E+01  0.1840869E+01  0.1840869E+01  0.3542655E+01  0.1771327E+01  0.3691727E+01  0.1845864E+01  0.1063124E+01  0.1063124E+01  0.1093723E+01  0.1093723E+01  0.2136626E+01  0.1068313E+01  0.1099096E+01  0.1099096E+01  0.2213762E+01  0.1106881E+01  0.2239160E+01  0.1119580E+01  0.1119593E+01  0.1119593E+01  0.2167362E+01  0.1083681E+01  0.1112896E+01  0.1112896E+01  0.2282895E+01  0.1141448E+01  0.2264875E+01  0.1132437E+01  0.2111074E+01  0.2111074E+01  0.1109306E+01  0.2218612E+01  0.2200535E+01  0.2200535E+01  0.2196361E+01  0.2196361E+01  0.1126212E+01  0.1126212E+01  0.2264807E+01  0.1132403E+01  0.2252710E+01  0.1126355E+01  0.2295757E+01  0.2295757E+01  0.2254825E+01  0.2254825E+01  0.2281126E+01  0.2281126E+01
  0.6750016E+01  0.3868732E+02  0.3868732E+02  0.7727867E+02  0.3863934E+02  0.1453371E+01  0.3862483E+02  0.1407813E+01  0.3741408E+02  0.1406407E+01  0.3737671E+02  0.2842158E+01  0.3776664E+02  0.1411628E+01  0.3751547E+02  0.2849022E+01  0.3785786E+02  0.2848481E+01  0.3785066E+02  0.7733746E+02  0.7733746E+02  0.1439095E+01  0.7649091E+02  0.1418364E+01  0.7538899E+02  0.1425580E+01  0.7577251E+02  0.2874428E+01  0.7639091E+02  0.1424263E+01  0.7570252E+02  0.2878171E+01  0.7649039E+02  0.2874449E+01  0.7639148E+02  0.1050451E+01  0.1050451E+01  0.1906563E+01  0.1906563E+01  0.1802824E+01  0.1802824E+01  0.3799316E+01  0.1899658E+01  0.1861151E+01  0.1861151E+01  0.3581980E+01  0.1790990E+01  0.3729858E+01  0.1864929E+01  0.1086509E+01  0.1086509E+01  0.1117495E+01  0.1117495E+01  0.2181841E+01  0.1090920E+01  0.1122327E+01  0.1122327E+01  0.2251394E+01  0.1125697E+01  0.2280463E+01  0.1140231E+01  0.1139556E+01  0.1139556E+01  0.2212310E+01  0.1106155E+01  0.1135430E+01  0.1135430E+01  0.2320931E+01  0.1160465E+01  0.2304914E+01  0.1152457E+01  0.2153305E+01  0.2153305E+01  0.1128827E+01  0.2257653E+01  0.2239186E+01  0.2239186E+01  0.2233266E+01  0.2233266E+01  0.1146709E+01  0.1146709E+01  0.2307356E+01  0.1153678E+01  0.2289929E+01  0.1144964E+01  0.2334059E+01  0.2334059E+01  0.2293703E+01  0.2293703E+01  0.2320657E+01  0.2320657E+01
  0.6780016E+01  0.3924023E+02  0.3924023E+02  0.7835317E+02  0.3917659E+02  0.1472938E+01  0.3914485E+02  0.1427783E+01  0.3794480E+02  0.1425407E+01  0.3788165E+02  0.2880573E+01  0.3827710E+02  0.1431443E+01  0.3804206E+02  0.2888141E+01  0.3837766E+02  0.2887379E+01  0.3836755E+02  0.7840623E+02  0.7840623E+02  0.1458273E+01  0.7751025E+02  0.1438349E+01  0.7645123E+02  0.1444505E+01  0.7677843E+02  0.2913324E+01  0.7742461E+02  0.1443841E+01  0.7674312E+02  0.2917188E+01  0.7752731E+02  0.2913426E+01  0.7742734E+02  0.1068558E+01  0.1068558E+01  0.1926768E+01  0.1926768E+01  0.1825049E+01  0.1825049E+01  0.3846706E+01  0.1923353E+01  0.1880925E+01  0.1880925E+01  0.3621125E+01  0.1810562E+01  0.3769260E+01  0.1884630E+01  0.1109602E+01  0.1109602E+01  0.1140322E+01  0.1140322E+01  0.2227219E+01  0.1113609E+01  0.1146434E+01  0.1146434E+01  0.2289378E+01  0.1144689E+01  0.2323227E+01  0.1161613E+01  0.1159675E+01  0.1159675E+01  0.2257482E+01  0.1128741E+01  0.1157775E+01  0.1157775E+01  0.2358330E+01  0.1179165E+01  0.2346053E+01  0.1173027E+01  0.2194204E+01  0.2194204E+01  0.1148386E+01  0.2296772E+01  0.2277969E+01  0.2277969E+01  0.2272544E+01  0.2272544E+01  0.1167997E+01  0.1167997E+01  0.2350722E+01  0.1175361E+01  0.2327612E+01  0.1163806E+01  0.2372370E+01  0.2372370E+01  0.2332340E+01  0.2332340E+01  0.2359965E+01  0.2359965E+01
  0.6810017E+01  0.3979453E+02  0.3979453E+02  0.7943655E+02  0.3971828E+02  0.1492793E+01  0.3967253E+02  0.1447948E+01  0.3848072E+02  0.1444694E+01  0.3839422E+02  0.2919614E+01  0.3879588E+02  0.1451462E+01  0.3857410E+02  0.2927447E+01  0.3889996E+02  0.2926346E+01  0.3888533E+02  0.7948759E+02  0.7948759E+02  0.1477667E+01  0.7854108E+02  0.1458480E+01  0.7752124E+02  0.1463632E+01  0.7779502E+02  0.2952529E+01  0.7846651E+02  0.1463627E+01  0.7779481E+02  0.2956567E+01  0.7857384E+02  0.2952727E+01  0.7847179E+02  0.1087438E+01  0.1087438E+01  0.1946516E+01  0.1946516E+01  0.1847523E+01  0.1847523E+01  0.3893511E+01  0.1946756E+01  0.1901955E+01  0.1901955E+01  0.3661000E+01  0.1830500E+01  0.3808792E+01  0.1904396E+01  0.1133211E+01  0.1133211E+01  0.1163587E+01  0.1163587E+01  0.2272975E+01  0.1136487E+01  0.1170559E+01  0.1170559E+01  0.2326382E+01  0.1163191E+01  0.2365880E+01  0.1182940E+01  0.1180343E+01  0.1180343E+01  0.2302680E+01  0.1151340E+01  0.1179948E+01  0.1179948E+01  0.2395248E+01  0.1197624E+01  0.2386711E+01  0.1193356E+01  0.2237029E+01  0.2237029E+01  0.1168152E+01  0.2336304E+01  0.2318047E+01  0.2318047E+01  0.2310979E+01  0.2310979E+01  0.1187960E+01  0.1187960E+01  0.2392850E+01  0.1196425E+01  0.2365545E+01  0.1182772E+01  0.2411781E+01  0.2411781E+01  0.2371571E+01  0.2371571E+01  0.2398766E+01  0.2398766E+01
  0.6840017E+01  0.4035407E+02  0.4035407E+02  0.8053261E+02  0.4026630E+02  0.1512635E+01  0.4019983E+02  0.1468462E+01  0.3902589E+02  0.1464271E+01  0.3891451E+02  0.2958954E+01  0.3931862E+02  0.1471513E+01  0.3910697E+02  0.2967310E+01  0.3942967E+02  0.2965853E+01  0.3941031E+02  0.8057635E+02  0.8057635E+02  0.1497253E+01  0.7958212E+02  0.1478772E+01  0.7859979E+02  0.1482962E+01  0.7882249E+02  0.2992115E+01  0.7951856E+02  0.1483669E+01  0.7886008E+02  0.2996268E+01  0.7962893E+02  0.2992293E+01  0.7952329E+02  0.1106542E+01  0.1106542E+01  0.1966738E+01  0.1966738E+01  0.1869498E+01  0.1869498E+01  0.3941194E+01  0.1970597E+01  0.1923234E+01  0.1923234E+01  0.3701848E+01  0.1850924E+01  0.3849011E+01  0.1924506E+01  0.1156373E+01  0.1156373E+01  0.1186818E+01  0.1186818E+01  0.2320726E+01  0.1160363E+01  0.1195466E+01  0.1195466E+01  0.2364684E+01  0.1182342E+01  0.2407801E+01  0.1203901E+01  0.1201390E+01  0.1201390E+01  0.2348522E+01  0.1174261E+01  0.1202164E+01  0.1202164E+01  0.2431126E+01  0.1215563E+01  0.2428616E+01  0.1214308E+01  0.2280248E+01  0.2280248E+01  0.1188107E+01  0.2376214E+01  0.2358528E+01  0.2358528E+01  0.2350747E+01  0.2350747E+01  0.1210847E+01  0.1210847E+01  0.2436569E+01  0.1218284E+01  0.2403460E+01  0.1201730E+01  0.2451391E+01  0.2451391E+01  0.2412062E+01  0.2412062E+01  0.2438642E+01  0.2438642E+01
  0.6870017E+01  0.4091859E+02  0.4091859E+02  0.8163616E+02  0.4081808E+02  0.1532688E+01  0.4073278E+02  0.1489022E+01  0.3957231E+02  0.1484036E+01  0.3943978E+02  0.2998783E+01  0.3984787E+02  0.1491940E+01  0.3964984E+02  0.3007307E+01  0.3996114E+02  0.3005608E+01  0.3993858E+02  0.8167511E+02  0.8167511E+02  0.1517066E+01  0.8063526E+02  0.1499335E+01  0.7969275E+02  0.1502577E+01  0.7986507E+02  0.3031911E+01  0.8057619E+02  0.1503788E+01  0.7992946E+02  0.3036412E+01  0.8069581E+02  0.3032142E+01  0.8058234E+02  0.1127056E+01  0.1127056E+01  0.1987054E+01  0.1987054E+01  0.1893434E+01  0.1893434E+01  0.3988498E+01  0.1994249E+01  0.1943722E+01  0.1943722E+01  0.3742308E+01  0.1871154E+01  0.3889480E+01  0.1944740E+01  0.1180704E+01  0.1180704E+01  0.1211132E+01  0.1211132E+01  0.2367763E+01  0.1183882E+01  0.1220477E+01  0.1220477E+01  0.2404835E+01  0.1202417E+01  0.2451933E+01  0.1225966E+01  0.1222213E+01  0.1222213E+01  0.2395800E+01  0.1197900E+01  0.1223426E+01  0.1223426E+01  0.2468164E+01  0.1234082E+01  0.2470383E+01  0.1235191E+01  0.2323391E+01  0.2323391E+01  0.1207920E+01  0.2415840E+01  0.2399109E+01  0.2399109E+01  0.2390786E+01  0.2390786E+01  0.1231756E+01  0.1231756E+01  0.2480055E+01  0.1240028E+01  0.2442570E+01  0.1221285E+01  0.2492513E+01  0.2492513E+01  0.2452608E+01  0.2452608E+01  0.2479351E+01  0.2479351E+01
  0.6900017E+01  0.4148607E+02  0.4148607E+02  0.8275066E+02  0.4137533E+02  0.1552991E+01  0.4127235E+02  0.1509741E+01  0.4012294E+02  0.1504212E+01  0.3997598E+02  0.3038946E+01  0.4038156E+02  0.1512566E+01  0.4019801E+02  0.3047812E+01  0.4049938E+02  0.3045737E+01  0.4047181E+02  0.8278532E+02  0.8278532E+02  0.1537018E+01  0.8169574E+02  0.1520091E+01  0.8079601E+02  0.1522457E+01  0.8092172E+02  0.3072076E+01  0.8164361E+02  0.1524082E+01  0.8100812E+02  0.3076858E+01  0.8177069E+02  0.3072211E+01  0.8164722E+02  0.1147225E+01  0.1147225E+01  0.2007679E+01  0.2007679E+01  0.1915968E+01  0.1915968E+01  0.4036963E+01  0.2018481E+01  0.1965551E+01  0.1965551E+01  0.3783928E+01  0.1891964E+01  0.3931256E+01  0.1965628E+01  0.1204777E+01  0.1204777E+01  0.1234663E+01  0.1234663E+01  0.2415420E+01  0.1207710E+01  0.1246467E+01  0.1246467E+01  0.2445011E+01  0.1222505E+01  0.2494886E+01  0.1247443E+01  0.1242727E+01  0.1242727E+01  0.2442364E+01  0.1221182E+01  0.1244972E+01  0.1244972E+01  0.2505409E+01  0.1252705E+01  0.2512984E+01  0.1256492E+01  0.2367969E+01  0.2367969E+01  0.1227269E+01  0.2454538E+01  0.2439290E+01  0.2439290E+01  0.2431148E+01  0.2431148E+01  0.1252528E+01  0.1252528E+01  0.2523722E+01  0.1261861E+01  0.2483039E+01  0.1241520E+01  0.2533257E+01  0.2533257E+01  0.2493068E+01  0.2493068E+01  0.2519493E+01  0.2519493E+01
  0.6930017E+01  0.4206113E+02  0.4206113E+02  0.8387366E+02  0.4193683E+02  0.1573363E+01  0.4181376E+02  0.1530841E+01  0.4068370E+02  0.1524437E+01  0.4051347E+02  0.3079949E+01  0.4092640E+02  0.1533432E+01  0.4075254E+02  0.3088698E+01  0.4104266E+02  0.3086212E+01  0.4100963E+02  0.8390424E+02  0.8390424E+02  0.1557165E+01  0.8276661E+02  0.1541039E+01  0.8190943E+02  0.1542569E+01  0.8199073E+02  0.3112797E+01  0.8272581E+02  0.1544601E+01  0.8209874E+02  0.3117618E+01  0.8285392E+02  0.3112945E+01  0.8272975E+02  0.1167086E+01  0.1167086E+01  0.2028666E+01  0.2028666E+01  0.1938597E+01  0.1938597E+01  0.4084344E+01  0.2042172E+01  0.1987431E+01  0.1987431E+01  0.3827097E+01  0.1913548E+01  0.3973591E+01  0.1986795E+01  0.1229762E+01  0.1229762E+01  0.1259682E+01  0.1259682E+01  0.2463437E+01  0.1231718E+01  0.1271795E+01  0.1271795E+01  0.2486305E+01  0.1243152E+01  0.2537289E+01  0.1268645E+01  0.1262914E+01  0.1262914E+01  0.2490167E+01  0.1245083E+01  0.1266070E+01  0.1266070E+01  0.2542740E+01  0.1271370E+01  0.2556702E+01  0.1278351E+01  0.2410510E+01  0.2410510E+01  0.1247138E+01  0.2494276E+01  0.2480648E+01  0.2480648E+01  0.2472906E+01  0.2472906E+01  0.1273180E+01  0.1273180E+01  0.2568094E+01  0.1284047E+01  0.2524041E+01  0.1262020E+01  0.2574843E+01  0.2574843E+01  0.2534844E+01  0.2534844E+01  0.2559790E+01  0.2559790E+01
  0.6960018E+01  0.4264138E+02  0.4264138E+02  0.8500822E+02  0.4250411E+02  0.1594140E+01  0.4236592E+02  0.1552040E+01  0.4124707E+02  0.1545207E+01  0.4106545E+02  0.3121096E+01  0.4147317E+02  0.1554579E+01  0.4131454E+02  0.3129682E+01  0.4158726E+02  0.3127109E+01  0.4155308E+02  0.8503250E+02  0.8503250E+02  0.1577513E+01  0.8384811E+02  0.1562168E+01  0.8303248E+02  0.1562737E+01  0.8306268E+02  0.3153689E+01  0.8381255E+02  0.1565510E+01  0.8321012E+02  0.3159083E+01  0.8395590E+02  0.3153835E+01  0.8381645E+02  0.1187892E+01  0.1187892E+01  0.2049361E+01  0.2049361E+01  0.1961381E+01  0.1961381E+01  0.4133677E+01  0.2066839E+01  0.2009132E+01  0.2009132E+01  0.3870042E+01  0.1935021E+01  0.4016596E+01  0.2008298E+01  0.1255159E+01  0.1255159E+01  0.1285578E+01  0.1285578E+01  0.2510956E+01  0.1255478E+01  0.1297090E+01  0.1297090E+01  0.2528012E+01  0.1264006E+01  0.2581146E+01  0.1290573E+01  0.1283222E+01  0.1283222E+01  0.2537213E+01  0.1268606E+01  0.1287684E+01  0.1287684E+01  0.2581480E+01  0.1290740E+01  0.2599235E+01  0.1299617E+01  0.2453137E+01  0.2453137E+01  0.1267510E+01  0.2535020E+01  0.2523090E+01  0.2523090E+01  0.2514467E+01  0.2514467E+01  0.1295825E+01  0.1295825E+01  0.2612157E+01  0.1306078E+01  0.2566771E+01  0.1283386E+01  0.2617126E+01  0.2617126E+01  0.2577427E+01  0.2577427E+01  0.2600904E+01  0.2600904E+01
  0.6990018E+01  0.4322310E+02  0.4322310E+02  0.8615118E+02  0.4307559E+02  0.1614883E+01  0.4291718E+02  0.1573525E+01  0.4181806E+02  0.1565950E+01  0.4161672E+02  0.3162750E+01  0.4202667E+02  0.1575890E+01  0.4188089E+02  0.3171242E+01  0.4213952E+02  0.3168526E+01  0.4210343E+02  0.8617154E+02  0.8617154E+02  0.1598118E+01  0.8494334E+02  0.1583502E+01  0.8416640E+02  0.1583272E+01  0.8415416E+02  0.3195069E+01  0.8491227E+02  0.1586416E+01  0.8432133E+02  0.3200615E+01  0.8505965E+02  0.3195355E+01  0.8491989E+02  0.1209970E+01  0.1209970E+01  0.2070760E+01  0.2070760E+01  0.1985222E+01  0.1985222E+01  0.4183122E+01  0.2091561E+01  0.2031520E+01  0.2031520E+01  0.3914663E+01  0.1957332E+01  0.4060856E+01  0.2030428E+01  0.1279129E+01  0.1279129E+01  0.1311311E+01  0.1311311E+01  0.2558294E+01  0.1279147E+01  0.1322409E+01  0.1322409E+01  0.2569977E+01  0.1284988E+01  0.2624718E+01  0.1312359E+01  0.1302325E+01  0.1302325E+01  0.2584757E+01  0.1292379E+01  0.1309591E+01  0.1309591E+01  0.2620487E+01  0.1310244E+01  0.2641122E+01  0.1320561E+01  0.2497071E+01  0.2497071E+01  0.1287469E+01  0.2574938E+01  0.2565438E+01  0.2565438E+01  0.2556324E+01  0.2556324E+01  0.1318128E+01  0.1318128E+01  0.2656537E+01  0.1328269E+01  0.2609552E+01  0.1304776E+01  0.2659383E+01  0.2659383E+01  0.2619899E+01  0.2619899E+01  0.2640616E+01  0.2640616E+01
  0.7020018E+01  0.4381093E+02  0.4381093E+02  0.8730552E+02  0.4365276E+02  0.1635733E+01  0.4347129E+02  0.1595169E+01  0.4239328E+02  0.1587063E+01  0.4217783E+02  0.3204692E+01  0.4258400E+02  0.1597356E+01  0.4245137E+02  0.3213163E+01  0.4269657E+02  0.3210025E+01  0.4265486E+02  0.8731778E+02  0.8731778E+02  0.1619045E+01  0.8605566E+02  0.1605106E+01  0.8531470E+02  0.1603926E+01  0.8525199E+02  0.3236770E+01  0.8602053E+02  0.1607487E+01  0.8544128E+02  0.3242361E+01  0.8616911E+02  0.3237050E+01  0.8602798E+02  0.1232049E+01  0.1232049E+01  0.2091652E+01  0.2091652E+01  0.2008444E+01  0.2008444E+01  0.4233435E+01  0.2116718E+01  0.2054089E+01  0.2054089E+01  0.3959689E+01  0.1979844E+01  0.4105736E+01  0.2052868E+01  0.1304320E+01  0.1304320E+01  0.1337077E+01  0.1337077E+01  0.2606776E+01  0.1303388E+01  0.1347497E+01  0.1347497E+01  0.2612638E+01  0.1306319E+01  0.2668247E+01  0.1334124E+01  0.1322375E+01  0.1322375E+01  0.2633239E+01  0.1316620E+01  0.1331678E+01  0.1331678E+01  0.2658592E+01  0.1329296E+01  0.2683104E+01  0.1341552E+01  0.2541838E+01  0.2541838E+01  0.1307712E+01  0.2615424E+01  0.2608155E+01  0.2608155E+01  0.2598628E+01  0.2598628E+01  0.1340241E+01  0.1340241E+01  0.2701382E+01  0.1350691E+01  0.2652996E+01  0.1326498E+01  0.2701528E+01  0.2701528E+01  0.2662948E+01  0.2662948E+01  0.2680681E+01  0.2680681E+01
  0.7050018E+01  0.4440288E+02  0.4440288E+02  0.8846975E+02  0.4423487E+02  0.1656836E+01  0.4403212E+02  0.1616985E+01  0.4297306E+02  0.1608731E+01  0.4275366E+02  0.3247236E+01  0.4314932E+02  0.1619146E+01  0.4303046E+02  0.3255562E+01  0.4325996E+02  0.3252549E+01  0.4321993E+02  0.8847589E+02  0.8847589E+02  0.1640047E+01  0.8717194E+02  0.1626749E+01  0.8646510E+02  0.1624822E+01  0.8636267E+02  0.3278737E+01  0.8713583E+02  0.1628846E+01  0.8657655E+02  0.3284474E+01  0.8728831E+02  0.3279186E+01  0.8714779E+02  0.1255400E+01  0.1255400E+01  0.2112966E+01  0.2112966E+01  0.2031847E+01  0.2031847E+01  0.4283860E+01  0.2141930E+01  0.2076674E+01  0.2076674E+01  0.4004963E+01  0.2002482E+01  0.4152997E+01  0.2076499E+01  0.1329408E+01  0.1329408E+01  0.1363850E+01  0.1363850E+01  0.2654802E+01  0.1327401E+01  0.1372232E+01  0.1372232E+01  0.2655651E+01  0.1327826E+01  0.2712955E+01  0.1356477E+01  0.1343026E+01  0.1343026E+01  0.2680560E+01  0.1340280E+01  0.1354720E+01  0.1354720E+01  0.2698063E+01  0.1349032E+01  0.2727347E+01  0.1363673E+01  0.2586657E+01  0.2586657E+01  0.1327800E+01  0.2655600E+01  0.2653008E+01  0.2653008E+01  0.2641663E+01  0.2641663E+01  0.1364004E+01  0.1364004E+01  0.2745376E+01  0.1372688E+01  0.2698185E+01  0.1349092E+01  0.2743321E+01  0.2743321E+01  0.2707036E+01  0.2707036E+01  0.2721450E+01  0.2721450E+01
  0.7080019E+01  0.4499948E+02  0.4499948E+02  0.8964610E+02  0.4482305E+02  0.1678079E+01  0.4459668E+02  0.1639138E+01  0.4356180E+02  0.1630568E+01  0.4333402E+02  0.3290103E+01  0.4371894E+02  0.1641091E+01  0.4361369E+02  0.3298478E+01  0.4383022E+02  0.3295146E+01  0.4378595E+02  0.8964231E+02  0.8964231E+02  0.1661404E+01  0.8830709E+02  0.1648624E+01  0.8762777E+02  0.1645941E+01  0.8748516E+02  0.3321151E+01  0.8826304E+02  0.1650326E+01  0.8771826E+02  0.3327109E+01  0.8842137E+02  0.3321576E+01  0.8827435E+02  0.1279181E+01  0.1279181E+01  0.2135259E+01  0.2135259E+01  0.2055361E+01  0.2055361E+01  0.4334337E+01  0.2167168E+01  0.2099458E+01  0.2099458E+01  0.4050960E+01  0.2025480E+01  0.4199192E+01  0.2099596E+01  0.1354547E+01  0.1354547E+01  0.1390167E+01  0.1390167E+01  0.2702492E+01  0.1351246E+01  0.1397028E+01  0.1397028E+01  0.2700032E+01  0.1350016E+01  0.2759098E+01  0.1379549E+01  0.1362594E+01  0.1362594E+01  0.2728552E+01  0.1364276E+01  0.1377778E+01  0.1377778E+01  0.2737956E+01  0.1368978E+01  0.2771581E+01  0.1385791E+01  0.2631115E+01  0.2631115E+01  0.1348065E+01  0.2696129E+01  0.2697101E+01  0.2697101E+01  0.2684518E+01  0.2684518E+01  0.1386702E+01  0.1386702E+01  0.2789387E+01  0.1394693E+01  0.2743606E+01  0.1371803E+01  0.2785733E+01  0.2785733E+01  0.2750049E+01  0.2750049E+01  0.2762504E+01  0.2762504E+01
  0.7110019E+01  0.4559776E+02  0.4559776E+02  0.9083175E+02  0.4541587E+02  0.1699490E+01  0.4516571E+02  0.1661506E+01  0.4415624E+02  0.1652529E+01  0.4391764E+02  0.3333697E+01  0.4429822E+02  0.1663073E+01  0.4419788E+02  0.3341708E+01  0.4440466E+02  0.3338074E+01  0.4435638E+02  0.9081979E+02  0.9081979E+02  0.1682965E+01  0.8945310E+02  0.1670718E+01  0.8880215E+02  0.1667245E+01  0.8861751E+02  0.3363769E+01  0.8939565E+02  0.1672107E+01  0.8887597E+02  0.3370026E+01  0.8956194E+02  0.3364247E+01  0.8940837E+02  0.1303650E+01  0.1303650E+01  0.2156495E+01  0.2156495E+01  0.2080647E+01  0.2080647E+01  0.4384873E+01  0.2192437E+01  0.2122413E+01  0.2122413E+01  0.4095788E+01  0.2047894E+01  0.4246324E+01  0.2123162E+01  0.1379377E+01  0.1379377E+01  0.1417258E+01  0.1417258E+01  0.2748782E+01  0.1374391E+01  0.1422846E+01  0.1422846E+01  0.2745040E+01  0.1372520E+01  0.2805688E+01  0.1402844E+01  0.1382867E+01  0.1382867E+01  0.2777781E+01  0.1388891E+01  0.1400768E+01  0.1400768E+01  0.2777694E+01  0.1388847E+01  0.2816770E+01  0.1408385E+01  0.2676776E+01  0.2676776E+01  0.1368970E+01  0.2737939E+01  0.2741903E+01  0.2741903E+01  0.2728086E+01  0.2728086E+01  0.1409296E+01  0.1409296E+01  0.2833570E+01  0.1416785E+01  0.2788975E+01  0.1394488E+01  0.2829477E+01  0.2829477E+01  0.2793343E+01  0.2793343E+01  0.2803402E+01  0.2803402E+01
  0.7140019E+01  0.4620018E+02  0.4620018E+02  0.9202528E+02  0.4601264E+02  0.1721040E+01  0.4573840E+02  0.1683942E+01  0.4475252E+02  0.1674783E+01  0.4450908E+02  0.3377552E+01  0.4488096E+02  0.1685335E+01  0.4478951E+02  0.3385229E+01  0.4498297E+02  0.3381487E+01  0.4493325E+02  0.9200900E+02  0.9200900E+02  0.1704841E+01  0.9061586E+02  0.1693071E+01  0.8999025E+02  0.1689002E+01  0.8977396E+02  0.3406973E+01  0.9054386E+02  0.1694083E+01  0.9004406E+02  0.3413251E+01  0.9071067E+02  0.3407478E+01  0.9055729E+02  0.1326983E+01  0.1326983E+01  0.2178342E+01  0.2178342E+01  0.2106087E+01  0.2106087E+01  0.4435289E+01  0.2217645E+01  0.2144174E+01  0.2144174E+01  0.4142223E+01  0.2071112E+01  0.4293731E+01  0.2146866E+01  0.1403570E+01  0.1403570E+01  0.1444900E+01  0.1444900E+01  0.2795914E+01  0.1397957E+01  0.1446997E+01  0.1446997E+01  0.2790049E+01  0.1395024E+01  0.2851015E+01  0.1425507E+01  0.1403914E+01  0.1403914E+01  0.2827200E+01  0.1413600E+01  0.1423990E+01  0.1423990E+01  0.2818042E+01  0.1409021E+01  0.2862036E+01  0.1431018E+01  0.2722438E+01  0.2722438E+01  0.1390042E+01  0.2780085E+01  0.2787913E+01  0.2787913E+01  0.2772191E+01  0.2772191E+01  0.1432991E+01  0.1432991E+01  0.2877495E+01  0.1438747E+01  0.2833949E+01  0.1416974E+01  0.2872577E+01  0.2872577E+01  0.2837405E+01  0.2837405E+01  0.2845160E+01  0.2845160E+01
  0.7170019E+01  0.4680253E+02  0.4680253E+02  0.9322883E+02  0.4661441E+02  0.1742898E+01  0.4631932E+02  0.1706676E+01  0.4535669E+02  0.1697293E+01  0.4510729E+02  0.3422038E+01  0.4547209E+02  0.1707753E+01  0.4538530E+02  0.3429340E+01  0.4556912E+02  0.3425283E+01  0.4551522E+02  0.9320604E+02  0.9320604E+02  0.1726794E+01  0.9178275E+02  0.1715554E+01  0.9118524E+02  0.1710955E+01  0.9094080E+02  0.3450535E+01  0.9170155E+02  0.1716261E+01  0.9122283E+02  0.3456870E+01  0.9186990E+02  0.3451073E+01  0.9171586E+02  0.1352587E+01  0.1352587E+01  0.2200833E+01  0.2200833E+01  0.2131424E+01  0.2131424E+01  0.4485431E+01  0.2242715E+01  0.2168161E+01  0.2168161E+01  0.4189372E+01  0.2094686E+01  0.4341491E+01  0.2170745E+01  0.1428692E+01  0.1428692E+01  0.1472025E+01  0.1472025E+01  0.2843621E+01  0.1421811E+01  0.1472523E+01  0.1472523E+01  0.2836089E+01  0.1418044E+01  0.2897080E+01  0.1448540E+01  0.1425649E+01  0.1425649E+01  0.2875811E+01  0.1437906E+01  0.1448227E+01  0.1448227E+01  0.2858605E+01  0.1429303E+01  0.2908214E+01  0.1454107E+01  0.2767774E+01  0.2767774E+01  0.1411369E+01  0.2822737E+01  0.2833708E+01  0.2833708E+01  0.2816211E+01  0.2816211E+01  0.1456772E+01  0.1456772E+01  0.2921162E+01  0.1460581E+01  0.2880496E+01  0.1440248E+01  0.2915152E+01  0.2915152E+01  0.2881678E+01  0.2881678E+01  0.2886566E+01  0.2886566E+01
  0.7200019E+01  0.4741370E+02  0.4741370E+02  0.9444111E+02  0.4722055E+02  0.1764722E+01  0.4689930E+02  0.1729764E+01  0.4597028E+02  0.1720166E+01  0.4571516E+02  0.3467303E+01  0.4607358E+02  0.1730585E+01  0.4599207E+02  0.3473774E+01  0.4615956E+02  0.3469510E+01  0.4610291E+02  0.9441113E+02  0.9441113E+02  0.1748864E+01  0.9295579E+02  0.1738208E+01  0.9238939E+02  0.1733114E+01  0.9211858E+02  0.3494653E+01  0.9287405E+02  0.1738553E+01  0.9240772E+02  0.3501036E+01  0.9304366E+02  0.3495155E+01  0.9288741E+02  0.1377142E+01  0.1377142E+01  0.2223754E+01  0.2223754E+01  0.2156391E+01  0.2156391E+01  0.4536612E+01  0.2268306E+01  0.2191280E+01  0.2191280E+01  0.4237287E+01  0.2118643E+01  0.4390213E+01  0.2195107E+01  0.1453900E+01  0.1453900E+01  0.1499786E+01  0.1499786E+01  0.2891690E+01  0.1445845E+01  0.1497937E+01  0.1497937E+01  0.2882086E+01  0.1441043E+01  0.2943636E+01  0.1471818E+01  0.1449430E+01  0.1449430E+01  0.2924344E+01  0.1462172E+01  0.1472670E+01  0.1472670E+01  0.2900312E+01  0.1450156E+01  0.2953257E+01  0.1476628E+01  0.2814432E+01  0.2814432E+01  0.1433430E+01  0.2866860E+01  0.2880092E+01  0.2880092E+01  0.2861142E+01  0.2861142E+01  0.1479951E+01  0.1479951E+01  0.2966488E+01  0.1483244E+01  0.2927095E+01  0.1463547E+01  0.2959069E+01  0.2959069E+01  0.2926897E+01  0.2926897E+01  0.2929030E+01  0.2929030E+01
  0.7230020E+01  0.4802695E+02  0.4802695E+02  0.9566420E+02  0.4783210E+02  0.1786890E+01  0.4748845E+02  0.1753022E+01  0.4658838E+02  0.1743296E+01  0.4632988E+02  0.3512670E+01  0.4667641E+02  0.1753386E+01  0.4659805E+02  0.3518616E+01  0.4675543E+02  0.3514298E+01  0.4669805E+02  0.9562804E+02  0.9562804E+02  0.1771197E+01  0.9414285E+02  0.1761077E+01  0.9360491E+02  0.1755396E+01  0.9330291E+02  0.3538970E+01  0.9405182E+02  0.1761155E+01  0.9360906E+02  0.3545360E+01  0.9422161E+02  0.3539392E+01  0.9406303E+02  0.1401318E+01  0.1401318E+01  0.2246133E+01  0.2246133E+01  0.2181290E+01  0.2181290E+01  0.4588885E+01  0.2294443E+01  0.2214287E+01  0.2214287E+01  0.4286198E+01  0.2143099E+01  0.4438876E+01  0.2219438E+01  0.1481464E+01  0.1481464E+01  0.1526809E+01  0.1526809E+01  0.2939897E+01  0.1469949E+01  0.1522088E+01  0.1522088E+01  0.2929768E+01  0.1464884E+01  0.2989797E+01  0.1494898E+01  0.1472403E+01  0.1472403E+01  0.2972628E+01  0.1486314E+01  0.1497096E+01  0.1497096E+01  0.2943317E+01  0.1471659E+01  0.2999280E+01  0.1499640E+01  0.2861212E+01  0.2861212E+01  0.1454894E+01  0.2909788E+01  0.2927469E+01  0.2927469E+01  0.2906864E+01  0.2906864E+01  0.1504145E+01  0.1504145E+01  0.3010405E+01  0.1505202E+01  0.2973531E+01  0.1486765E+01  0.3000810E+01  0.3000810E+01  0.2972370E+01  0.2972370E+01  0.2971425E+01  0.2971425E+01
  0.7260020E+01  0.4864334E+02  0.4864334E+02  0.9689893E+02  0.4844946E+02  0.1809150E+01  0.4808003E+02  0.1776504E+01  0.4721243E+02  0.1766709E+01  0.4695210E+02  0.3558276E+01  0.4728243E+02  0.1776494E+01  0.4721215E+02  0.3563492E+01  0.4735173E+02  0.3559301E+01  0.4729605E+02  0.9685445E+02  0.9685445E+02  0.1793794E+01  0.9534392E+02  0.1784204E+01  0.9483415E+02  0.1777913E+01  0.9449977E+02  0.3583831E+01  0.9524405E+02  0.1783917E+01  0.9481892E+02  0.3590315E+01  0.9541633E+02  0.3584142E+01  0.9525232E+02  0.1425684E+01  0.1425684E+01  0.2268599E+01  0.2268599E+01  0.2206618E+01  0.2206618E+01  0.4640832E+01  0.2320416E+01  0.2237973E+01  0.2237973E+01  0.4336520E+01  0.2168260E+01  0.4487908E+01  0.2243954E+01  0.1508375E+01  0.1508375E+01  0.1553341E+01  0.1553341E+01  0.2987528E+01  0.1493764E+01  0.1546496E+01  0.1546496E+01  0.2979264E+01  0.1489632E+01  0.3036619E+01  0.1518310E+01  0.1497060E+01  0.1497060E+01  0.3024291E+01  0.1512146E+01  0.1522269E+01  0.1522269E+01  0.2988145E+01  0.1494072E+01  0.3045758E+01  0.1522879E+01  0.2908197E+01  0.2908197E+01  0.1476328E+01  0.2952655E+01  0.2976698E+01  0.2976698E+01  0.2952401E+01  0.2952401E+01  0.1526739E+01  0.1526739E+01  0.3054140E+01  0.1527070E+01  0.3019837E+01  0.1509918E+01  0.3043978E+01  0.3043978E+01  0.3018453E+01  0.3018453E+01  0.3013312E+01  0.3013312E+01
  0.7290020E+01  0.4926440E+02  0.4926440E+02  0.9814120E+02  0.4907060E+02  0.1831655E+01  0.4867812E+02  0.1800338E+01  0.4784584E+02  0.1789934E+01  0.4756932E+02  0.3604466E+01  0.4789620E+02  0.1799590E+01  0.4782594E+02  0.3609083E+01  0.4795755E+02  0.3604582E+01  0.4789775E+02  0.9808993E+02  0.9808993E+02  0.1816592E+01  0.9655569E+02  0.1807372E+01  0.9606556E+02  0.1800667E+01  0.9570918E+02  0.3628886E+01  0.9644141E+02  0.1806926E+01  0.9604187E+02  0.3635549E+01  0.9661847E+02  0.3629153E+01  0.9644854E+02  0.1450599E+01  0.1450599E+01  0.2293179E+01  0.2293179E+01  0.2232265E+01  0.2232265E+01  0.4692116E+01  0.2346058E+01  0.2260860E+01  0.2260860E+01  0.4386179E+01  0.2193090E+01  0.4537086E+01  0.2268543E+01  0.1536523E+01  0.1536523E+01  0.1579606E+01  0.1579606E+01  0.3036724E+01  0.1518362E+01  0.1570931E+01  0.1570931E+01  0.3030429E+01  0.1515214E+01  0.3083863E+01  0.1541932E+01  0.1521254E+01  0.1521254E+01  0.3075584E+01  0.1537792E+01  0.1547245E+01  0.1547245E+01  0.3034606E+01  0.1517303E+01  0.3092494E+01  0.1546247E+01  0.2955991E+01  0.2955991E+01  0.1497822E+01  0.2995643E+01  0.3026409E+01  0.3026409E+01  0.2999128E+01  0.2999128E+01  0.1550503E+01  0.1550503E+01  0.3098994E+01  0.1549497E+01  0.3066573E+01  0.1533287E+01  0.3088522E+01  0.3088522E+01  0.3063633E+01  0.3063633E+01  0.3057142E+01  0.3057142E+01
  0.7320020E+01  0.4988882E+02  0.4988882E+02  0.9939541E+02  0.4969770E+02  0.1854384E+01  0.4928218E+02  0.1824129E+01  0.4847812E+02  0.1813626E+01  0.4819897E+02  0.3650987E+01  0.4851437E+02  0.1823132E+01  0.4845161E+02  0.3654900E+01  0.4856637E+02  0.3650641E+01  0.4850978E+02  0.9933376E+02  0.9933376E+02  0.1839667E+01  0.9778216E+02  0.1830772E+01  0.9730933E+02  0.1823655E+01  0.9693105E+02  0.3674323E+01  0.9764896E+02  0.1830064E+01  0.9727171E+02  0.3681069E+01  0.9782822E+02  0.3674629E+01  0.9765711E+02  0.1477235E+01  0.1477235E+01  0.2316530E+01  0.2316530E+01  0.2257980E+01  0.2257980E+01  0.4744157E+01  0.2372079E+01  0.2284478E+01  0.2284478E+01  0.4437094E+01  0.2218547E+01  0.4586995E+01  0.2293497E+01  0.1563726E+01  0.1563726E+01  0.1605339E+01  0.1605339E+01  0.3086005E+01  0.1543002E+01  0.1595752E+01  0.1595752E+01  0.3081189E+01  0.1540594E+01  0.3130875E+01  0.1565437E+01  0.1547734E+01  0.1547734E+01  0.3125948E+01  0.1562974E+01  0.1572943E+01  0.1572943E+01  0.3080792E+01  0.1540396E+01  0.3139205E+01  0.1569602E+01  0.3003733E+01  0.3003733E+01  0.1520377E+01  0.3040755E+01  0.3076146E+01  0.3076146E+01  0.3045315E+01  0.3045315E+01  0.1574387E+01  0.1574387E+01  0.3143134E+01  0.1571567E+01  0.3113783E+01  0.1556891E+01  0.3131218E+01  0.3131218E+01  0.3110257E+01  0.3110257E+01  0.3101463E+01  0.3101463E+01
  0.7350020E+01  0.5051825E+02  0.5051825E+02  0.1006571E+03  0.5032857E+02  0.1877411E+01  0.4989415E+02  0.1848140E+01  0.4911625E+02  0.1837506E+01  0.4883359E+02  0.3698196E+01  0.4914168E+02  0.1846866E+01  0.4908237E+02  0.3701027E+01  0.4917930E+02  0.3697069E+01  0.4912672E+02  0.1005903E+03  0.1005903E+03  0.1862960E+01  0.9902021E+02  0.1854364E+01  0.9856331E+02  0.1846800E+01  0.9816123E+02  0.3720147E+01  0.9886677E+02  0.1853548E+01  0.9851991E+02  0.3727097E+01  0.9905145E+02  0.3720531E+01  0.9887698E+02  0.1502133E+01  0.1502133E+01  0.2340483E+01  0.2340483E+01  0.2283042E+01  0.2283042E+01  0.4797755E+01  0.2398877E+01  0.2307811E+01  0.2307811E+01  0.4487364E+01  0.2243682E+01  0.4635786E+01  0.2317893E+01  0.1591995E+01  0.1591995E+01  0.1630031E+01  0.1630031E+01  0.3135140E+01  0.1567570E+01  0.1620461E+01  0.1620461E+01  0.3132774E+01  0.1566387E+01  0.3177258E+01  0.1588629E+01  0.1574696E+01  0.1574696E+01  0.3177104E+01  0.1588552E+01  0.1599261E+01  0.1599261E+01  0.3128543E+01  0.1564272E+01  0.3186294E+01  0.1593147E+01  0.3051794E+01  0.3051794E+01  0.1542881E+01  0.3085763E+01  0.3127014E+01  0.3127014E+01  0.3091483E+01  0.3091483E+01  0.1596912E+01  0.1596912E+01  0.3187695E+01  0.1593847E+01  0.3160003E+01  0.1580002E+01  0.3174911E+01  0.3174911E+01  0.3156835E+01  0.3156835E+01  0.3145104E+01  0.3145104E+01
  0.7380021E+01  0.5115086E+02  0.5115086E+02  0.1019285E+03  0.5096426E+02  0.1900597E+01  0.5051032E+02  0.1872390E+01  0.4976072E+02  0.1861489E+01  0.4947097E+02  0.3745550E+01  0.4977093E+02  0.1870574E+01  0.4971243E+02  0.3747458E+01  0.4979629E+02  0.3743971E+01  0.4974995E+02  0.1018535E+03  0.1018535E+03  0.1886515E+01  0.1002722E+03  0.1878136E+01  0.9982684E+02  0.1870229E+01  0.9940651E+02  0.3766670E+01  0.1001032E+03  0.1877290E+01  0.9978185E+02  0.3773408E+01  0.1002822E+03  0.3766896E+01  0.1001092E+03  0.1527771E+01  0.1527771E+01  0.2364247E+01  0.2364247E+01  0.2308276E+01  0.2308276E+01  0.4850062E+01  0.2425031E+01  0.2330879E+01  0.2330879E+01  0.4538665E+01  0.2269333E+01  0.4684156E+01  0.2342078E+01  0.1620367E+01  0.1620367E+01  0.1655411E+01  0.1655411E+01  0.3186648E+01  0.1593324E+01  0.1644801E+01  0.1644801E+01  0.3184704E+01  0.1592352E+01  0.3223892E+01  0.1611946E+01  0.1600919E+01  0.1600919E+01  0.3229197E+01  0.1614599E+01  0.1625784E+01  0.1625784E+01  0.3176844E+01  0.1588422E+01  0.3233383E+01  0.1616691E+01  0.3099725E+01  0.3099725E+01  0.1565854E+01  0.3131708E+01  0.3177933E+01  0.3177933E+01  0.3138830E+01  0.3138830E+01  0.1621450E+01  0.1621450E+01  0.3232651E+01  0.1616326E+01  0.3208158E+01  0.1604079E+01  0.3218234E+01  0.3218234E+01  0.3203498E+01  0.3203498E+01  0.3189640E+01  0.3189640E+01
  0.7410021E+01  0.5178485E+02  0.5178485E+02  0.1032100E+03  0.5160502E+02  0.1923885E+01  0.5112922E+02  0.1896765E+01  0.5040851E+02  0.1885612E+01  0.5011206E+02  0.3793274E+01  0.5040509E+02  0.1894615E+01  0.5035134E+02  0.3794318E+01  0.5041896E+02  0.3791300E+01  0.5037886E+02  0.1031274E+03  0.1031274E+03  0.1910366E+01  0.1015399E+03  0.1902052E+01  0.1010980E+03  0.1894072E+01  0.1006739E+03  0.3813430E+01  0.1013459E+03  0.1901309E+01  0.1010585E+03  0.3820390E+01  0.1015308E+03  0.3813613E+01  0.1013507E+03  0.1552223E+01  0.1552223E+01  0.2388561E+01  0.2388561E+01  0.2334318E+01  0.2334318E+01  0.4902078E+01  0.2451039E+01  0.2354685E+01  0.2354685E+01  0.4589142E+01  0.2294571E+01  0.4734099E+01  0.2367050E+01  0.1649048E+01  0.1649048E+01  0.1680215E+01  0.1680215E+01  0.3236368E+01  0.1618184E+01  0.1669502E+01  0.1669502E+01  0.3239307E+01  0.1619653E+01  0.3271780E+01  0.1635890E+01  0.1627193E+01  0.1627193E+01  0.3281358E+01  0.1640679E+01  0.1653124E+01  0.1653124E+01  0.3226409E+01  0.1613205E+01  0.3280437E+01  0.1640219E+01  0.3148379E+01  0.3148379E+01  0.1589373E+01  0.3178746E+01  0.3227967E+01  0.3227967E+01  0.3186031E+01  0.3186031E+01  0.1644818E+01  0.1644818E+01  0.3278158E+01  0.1639079E+01  0.3256889E+01  0.1628445E+01  0.3262116E+01  0.3262116E+01  0.3250312E+01  0.3250312E+01  0.3235422E+01  0.3235422E+01
  0.7440021E+01  0.5242438E+02  0.5242438E+02  0.1044996E+03  0.5224979E+02  0.1947176E+01  0.5174820E+02  0.1921406E+01  0.5106337E+02  0.1910100E+01  0.5076286E+02  0.3841365E+01  0.5104412E+02  0.1918929E+01  0.5099751E+02  0.3841575E+01  0.5104691E+02  0.3838955E+01  0.5101210E+02  0.1044147E+03  0.1044147E+03  0.1934246E+01  0.1028092E+03  0.1926209E+01  0.1023820E+03  0.1918035E+01  0.1019475E+03  0.3860515E+01  0.1025972E+03  0.1925340E+01  0.1023358E+03  0.3867382E+01  0.1027797E+03  0.3860552E+01  0.1025982E+03  0.1579701E+01  0.1579701E+01  0.2413141E+01  0.2413141E+01  0.2360360E+01  0.2360360E+01  0.4954497E+01  0.2477249E+01  0.2378320E+01  0.2378320E+01  0.4641518E+01  0.2320759E+01  0.4784438E+01  0.2392219E+01  0.1676664E+01  0.1676664E+01  0.1705861E+01  0.1705861E+01  0.3287523E+01  0.1643762E+01  0.1694134E+01  0.1694134E+01  0.3293928E+01  0.1646964E+01  0.3319952E+01  0.1659976E+01  0.1653485E+01  0.1653485E+01  0.3333331E+01  0.1666665E+01  0.1680585E+01  0.1680585E+01  0.3276318E+01  0.1638159E+01  0.3329108E+01  0.1664554E+01  0.3197884E+01  0.3197884E+01  0.1612530E+01  0.3225061E+01  0.3279423E+01  0.3279423E+01  0.3233240E+01  0.3233240E+01  0.1667825E+01  0.1667825E+01  0.3324069E+01  0.1662035E+01  0.3304735E+01  0.1652367E+01  0.3306178E+01  0.3306178E+01  0.3297388E+01  0.3297388E+01  0.3282330E+01  0.3282330E+01
  0.7470021E+01  0.5306638E+02  0.5306638E+02  0.1057985E+03  0.5289925E+02  0.1971076E+01  0.5238338E+02  0.1946010E+01  0.5171725E+02  0.1934481E+01  0.5141082E+02  0.3889978E+01  0.5169009E+02  0.1943526E+01  0.5165120E+02  0.3889199E+01  0.5167974E+02  0.3886858E+01  0.5164863E+02  0.1057099E+03  0.1057099E+03  0.1958419E+01  0.1040941E+03  0.1950508E+01  0.1036736E+03  0.1942314E+01  0.1032380E+03  0.3907854E+01  0.1038553E+03  0.1949729E+01  0.1036321E+03  0.3915258E+01  0.1040520E+03  0.3908219E+01  0.1038650E+03  0.1604290E+01  0.1604290E+01  0.2438942E+01  0.2438942E+01  0.2386135E+01  0.2386135E+01  0.5006100E+01  0.2503050E+01  0.2403201E+01  0.2403201E+01  0.4693757E+01  0.2346879E+01  0.4835568E+01  0.2417784E+01  0.1705655E+01  0.1705655E+01  0.1731241E+01  0.1731241E+01  0.3339195E+01  0.1669597E+01  0.1718310E+01  0.1718310E+01  0.3349244E+01  0.1674622E+01  0.3367540E+01  0.1683770E+01  0.1679828E+01  0.1679828E+01  0.3385054E+01  0.1692527E+01  0.1707306E+01  0.1707306E+01  0.3327792E+01  0.1663896E+01  0.3377092E+01  0.1688546E+01  0.3248171E+01  0.3248171E+01  0.1637334E+01  0.3274669E+01  0.3331825E+01  0.3331825E+01  0.3280432E+01  0.3280432E+01  0.1689182E+01  0.1689182E+01  0.3371253E+01  0.1685627E+01  0.3352597E+01  0.1676299E+01  0.3351668E+01  0.3351668E+01  0.3344868E+01  0.3344868E+01  0.3327975E+01  0.3327975E+01
  0.7500021E+01  0.5371426E+02  0.5371426E+02  0.1071088E+03  0.5355442E+02  0.1994918E+01  0.5301701E+02  0.1970952E+01  0.5238009E+02  0.1959220E+01  0.5206829E+02  0.3939193E+01  0.5234406E+02  0.1968147E+01  0.5230553E+02  0.3937353E+01  0.5231961E+02  0.3935279E+01  0.5229206E+02  0.1070126E+03  0.1070126E+03  0.1982865E+01  0.1053934E+03  0.1974956E+01  0.1049730E+03  0.1966846E+01  0.1045419E+03  0.3955622E+01  0.1051248E+03  0.1974439E+01  0.1049456E+03  0.3963348E+01  0.1053301E+03  0.3955975E+01  0.1051342E+03  0.1630890E+01  0.1630890E+01  0.2465414E+01  0.2465414E+01  0.2412177E+01  0.2412177E+01  0.5056851E+01  0.2528426E+01  0.2428856E+01  0.2428856E+01  0.4746417E+01  0.2373209E+01  0.4887059E+01  0.2443530E+01  0.1735162E+01  0.1735162E+01  0.1757318E+01  0.1757318E+01  0.3392224E+01  0.1696112E+01  0.1742641E+01  0.1742641E+01  0.3405240E+01  0.1702620E+01  0.3416099E+01  0.1708050E+01  0.1707082E+01  0.1707082E+01  0.3439313E+01  0.1719657E+01  0.1736151E+01  0.1736151E+01  0.3380650E+01  0.1690325E+01  0.3425195E+01  0.1712597E+01  0.3298304E+01  0.3298304E+01  0.1662018E+01  0.3324036E+01  0.3383802E+01  0.3383802E+01  0.3328837E+01  0.3328837E+01  0.1712498E+01  0.1712498E+01  0.3419460E+01  0.1709730E+01  0.3401165E+01  0.1700583E+01  0.3397751E+01  0.3397751E+01  0.3393087E+01  0.3393087E+01  0.3375863E+01  0.3375863E+01
  0.7530022E+01  0.5436632E+02  0.5436632E+02  0.1084276E+03  0.5421379E+02  0.2018770E+01  0.5365088E+02  0.1996009E+01  0.5304600E+02  0.1984233E+01  0.5273303E+02  0.3988851E+01  0.5300391E+02  0.1992977E+01  0.5296543E+02  0.3985994E+01  0.5296596E+02  0.3984337E+01  0.5294394E+02  0.1083249E+03  0.1083249E+03  0.2007655E+01  0.1067111E+03  0.1999568E+01  0.1062812E+03  0.1991552E+01  0.1058551E+03  0.4003819E+01  0.1064057E+03  0.1999363E+01  0.1062703E+03  0.4011818E+01  0.1066182E+03  0.4004284E+01  0.1064180E+03  0.1656683E+01  0.1656683E+01  0.2492488E+01  0.2492488E+01  0.2437256E+01  0.2437256E+01  0.5106803E+01  0.2553401E+01  0.2453557E+01  0.2453557E+01  0.4799370E+01  0.2399685E+01  0.4940459E+01  0.2470229E+01  0.1764737E+01  0.1764737E+01  0.1782603E+01  0.1782603E+01  0.3446896E+01  0.1723448E+01  0.1766388E+01  0.1766388E+01  0.3461047E+01  0.1730523E+01  0.3465114E+01  0.1732557E+01  0.1733700E+01  0.1733700E+01  0.3493839E+01  0.1746920E+01  0.1766759E+01  0.1766759E+01  0.3432278E+01  0.1716139E+01  0.3472946E+01  0.1736473E+01  0.3348393E+01  0.3348393E+01  0.1687338E+01  0.3374676E+01  0.3436810E+01  0.3436810E+01  0.3377026E+01  0.3377026E+01  0.1735884E+01  0.1735884E+01  0.3467099E+01  0.1733549E+01  0.3450928E+01  0.1725464E+01  0.3445545E+01  0.3445545E+01  0.3441565E+01  0.3441565E+01  0.3424284E+01  0.3424284E+01
  0.7560022E+01  0.5502007E+02  0.5502007E+02  0.1097562E+03  0.5487812E+02  0.2043141E+01  0.5429858E+02  0.2021398E+01  0.5372076E+02  0.2009229E+01  0.5339732E+02  0.4038736E+01  0.5366678E+02  0.2017926E+01  0.5362847E+02  0.4034851E+01  0.5361516E+02  0.4033696E+01  0.5359982E+02  0.1096479E+03  0.1096479E+03  0.2032613E+01  0.1080376E+03  0.2024419E+01  0.1076021E+03  0.2016379E+01  0.1071747E+03  0.4052596E+01  0.1077020E+03  0.2024476E+01  0.1076051E+03  0.4060461E+01  0.1079109E+03  0.4053159E+01  0.1077169E+03  0.1681994E+01  0.1681994E+01  0.2519467E+01  0.2519467E+01  0.2462757E+01  0.2462757E+01  0.5158432E+01  0.2579216E+01  0.2479737E+01  0.2479737E+01  0.4853139E+01  0.2426569E+01  0.4993050E+01  0.2496525E+01  0.1793866E+01  0.1793866E+01  0.1808069E+01  0.1808069E+01  0.3500683E+01  0.1750341E+01  0.1791381E+01  0.1791381E+01  0.3517533E+01  0.1758767E+01  0.3513475E+01  0.1756737E+01  0.1759734E+01  0.1759734E+01  0.3546895E+01  0.1773447E+01  0.1795526E+01  0.1795526E+01  0.3484233E+01  0.1742117E+01  0.3522047E+01  0.1761023E+01  0.3398457E+01  0.3398457E+01  0.1713260E+01  0.3426519E+01  0.3489724E+01  0.3489724E+01  0.3425216E+01  0.3425216E+01  0.1759802E+01  0.1759802E+01  0.3515744E+01  0.1757872E+01  0.3499548E+01  0.1749774E+01  0.3491379E+01  0.3491379E+01  0.3490752E+01  0.3490752E+01  0.3473738E+01  0.3473738E+01
  0.7590022E+01  0.5567911E+02  0.5567911E+02  0.1110925E+03  0.5554623E+02  0.2067629E+01  0.5494938E+02  0.2046795E+01  0.5439569E+02  0.2034536E+01  0.5406988E+02  0.4089141E+01  0.5433656E+02  0.2043147E+01  0.5429873E+02  0.4083996E+01  0.5426820E+02  0.4083581E+01  0.5426270E+02  0.1109806E+03  0.1109806E+03  0.2057730E+01  0.1093726E+03  0.2049426E+01  0.1089312E+03  0.2041707E+01  0.1085210E+03  0.4101761E+01  0.1090086E+03  0.2049677E+01  0.1089446E+03  0.4109844E+01  0.1092233E+03  0.4102421E+01  0.1090261E+03  0.1708234E+01  0.1708234E+01  0.2547186E+01  0.2547186E+01  0.2489375E+01  0.2489375E+01  0.5209011E+01  0.2604506E+01  0.2505959E+01  0.2505959E+01  0.4907475E+01  0.2453738E+01  0.5047713E+01  0.2523857E+01  0.1823356E+01  0.1823356E+01  0.1833518E+01  0.1833518E+01  0.3554228E+01  0.1777114E+01  0.1816374E+01  0.1816374E+01  0.3574191E+01  0.1787096E+01  0.3562318E+01  0.1781159E+01  0.1787349E+01  0.1787349E+01  0.3600715E+01  0.1800358E+01  0.1825084E+01  0.1825084E+01  0.3536756E+01  0.1768378E+01  0.3571448E+01  0.1785724E+01  0.3450790E+01  0.3450790E+01  0.1738597E+01  0.3477193E+01  0.3542449E+01  0.3542449E+01  0.3474764E+01  0.3474764E+01  0.1783634E+01  0.1783634E+01  0.3565593E+01  0.1782796E+01  0.3547385E+01  0.1773692E+01  0.3536808E+01  0.3536808E+01  0.3540149E+01  0.3540149E+01  0.3522408E+01  0.3522408E+01
  0.7620022E+01  0.5634352E+02  0.5634352E+02  0.1124398E+03  0.5621990E+02  0.2092221E+01  0.5560293E+02  0.2072535E+01  0.5507977E+02  0.2059947E+01  0.5474521E+02  0.4139641E+01  0.5500761E+02  0.2068690E+01  0.5497756E+02  0.4133578E+01  0.5492705E+02  0.4133502E+01  0.5492604E+02  0.1123230E+03  0.1123230E+03  0.2083192E+01  0.1107260E+03  0.2074666E+01  0.1102728E+03  0.2067313E+01  0.1098819E+03  0.4151341E+01  0.1103262E+03  0.2075123E+01  0.1102971E+03  0.4159557E+01  0.1105445E+03  0.4152098E+01  0.1103463E+03  0.1735781E+01  0.1735781E+01  0.2574509E+01  0.2574509E+01  0.2516629E+01  0.2516629E+01  0.5258344E+01  0.2629172E+01  0.2532723E+01  0.2532723E+01  0.4961563E+01  0.2480782E+01  0.5100536E+01  0.2550268E+01  0.1852416E+01  0.1852416E+01  0.1858124E+01  0.1858124E+01  0.3609012E+01  0.1804506E+01  0.1840688E+01  0.1840688E+01  0.3631691E+01  0.1815846E+01  0.3611848E+01  0.1805924E+01  0.1813881E+01  0.1813881E+01  0.3655113E+01  0.1827556E+01  0.1854376E+01  0.1854376E+01  0.3589854E+01  0.1794927E+01  0.3621598E+01  0.1810799E+01  0.3502874E+01  0.3502874E+01  0.1763706E+01  0.3527411E+01  0.3595986E+01  0.3595986E+01  0.3525408E+01  0.3525408E+01  0.1808000E+01  0.1808000E+01  0.3616224E+01  0.1808112E+01  0.3597732E+01  0.1798866E+01  0.3583261E+01  0.3583261E+01  0.3590397E+01  0.3590397E+01  0.3572997E+01  0.3572997E+01
  0.7650023E+01  0.5701353E+02  0.5701353E+02  0.1137974E+03  0.5689868E+02  0.2117136E+01  0.5626508E+02  0.2098228E+01  0.5576260E+02  0.2085651E+01  0.5542832E+02  0.4190378E+01  0.5568180E+02  0.2094377E+01  0.5566023E+02  0.4183668E+01  0.5559264E+02  0.4183961E+01  0.5559655E+02  0.1136746E+03  0.1136746E+03  0.2108802E+01  0.1120872E+03  0.2100093E+01  0.1116243E+03  0.2093089E+01  0.1112520E+03  0.4201400E+01  0.1116566E+03  0.2100848E+01  0.1116644E+03  0.4209427E+01  0.1118699E+03  0.4202048E+01  0.1116738E+03  0.1761677E+01  0.1761677E+01  0.2601979E+01  0.2601979E+01  0.2544081E+01  0.2544081E+01  0.5308648E+01  0.2654324E+01  0.2560158E+01  0.2560158E+01  0.5015075E+01  0.2507537E+01  0.5153523E+01  0.2576762E+01  0.1882232E+01  0.1882232E+01  0.1883530E+01  0.1883530E+01  0.3664518E+01  0.1832259E+01  0.1864787E+01  0.1864787E+01  0.3688960E+01  0.1844480E+01  0.3661860E+01  0.1830930E+01  0.1839845E+01  0.1839845E+01  0.3710128E+01  0.1855064E+01  0.1883711E+01  0.1883711E+01  0.3643503E+01  0.1821751E+01  0.3670759E+01  0.1835379E+01  0.3556290E+01  0.3556290E+01  0.1790577E+01  0.3581155E+01  0.3650155E+01  0.3650155E+01  0.3574465E+01  0.3574465E+01  0.1834085E+01  0.1834085E+01  0.3665084E+01  0.1832542E+01  0.3648879E+01  0.1824439E+01  0.3631502E+01  0.3631502E+01  0.3640977E+01  0.3640977E+01  0.3624763E+01  0.3624763E+01
  0.7680023E+01  0.5768660E+02  0.5768660E+02  0.1151638E+03  0.5758191E+02  0.2142285E+01  0.5693343E+02  0.2123919E+01  0.5644535E+02  0.2111598E+01  0.5611789E+02  0.4242035E+01  0.5636822E+02  0.2120368E+01  0.5635098E+02  0.4234156E+01  0.5626353E+02  0.4235256E+01  0.5627816E+02  0.1150367E+03  0.1150367E+03  0.2134614E+01  0.1134592E+03  0.2125596E+01  0.1129798E+03  0.2118938E+01  0.1126259E+03  0.4251815E+01  0.1129964E+03  0.2126848E+01  0.1130464E+03  0.4259821E+01  0.1132091E+03  0.4252700E+01  0.1130199E+03  0.1788450E+01  0.1788450E+01  0.2629817E+01  0.2629817E+01  0.2570579E+01  0.2570579E+01  0.5359262E+01  0.2679631E+01  0.2588522E+01  0.2588522E+01  0.5069394E+01  0.2534697E+01  0.5207878E+01  0.2603939E+01  0.1910002E+01  0.1910002E+01  0.1909237E+01  0.1909237E+01  0.3718975E+01  0.1859488E+01  0.1888877E+01  0.1888877E+01  0.3745643E+01  0.1872822E+01  0.3711967E+01  0.1855983E+01  0.1865363E+01  0.1865363E+01  0.3765066E+01  0.1882533E+01  0.1913141E+01  0.1913141E+01  0.3695776E+01  0.1847888E+01  0.3719533E+01  0.1859766E+01  0.3610077E+01  0.3610077E+01  0.1817118E+01  0.3634236E+01  0.3704441E+01  0.3704441E+01  0.3624821E+01  0.3624821E+01  0.1859861E+01  0.1859861E+01  0.3716463E+01  0.1858231E+01  0.3700688E+01  0.1850344E+01  0.3678762E+01  0.3678762E+01  0.3691840E+01  0.3691840E+01  0.3675678E+01  0.3675678E+01
  0.7710023E+01  0.5836502E+02  0.5836502E+02  0.1165389E+03  0.5826944E+02  0.2167676E+01  0.5760822E+02  0.2149962E+01  0.5713747E+02  0.2137759E+01  0.5681316E+02  0.4293673E+01  0.5705438E+02  0.2146337E+01  0.5704111E+02  0.4284777E+01  0.5693618E+02  0.4286786E+01  0.5696289E+02  0.1164098E+03  0.1164098E+03  0.2160664E+01  0.1148438E+03  0.2151384E+01  0.1143505E+03  0.2145184E+01  0.1140210E+03  0.4302686E+01  0.1143484E+03  0.2152973E+01  0.1144350E+03  0.4310575E+01  0.1145580E+03  0.4303731E+01  0.1143761E+03  0.1815876E+01  0.1815876E+01  0.2657269E+01  0.2657269E+01  0.2596690E+01  0.2596690E+01  0.5409601E+01  0.2704800E+01  0.2617676E+01  0.2617676E+01  0.5124281E+01  0.2562140E+01  0.5263307E+01  0.2631653E+01  0.1939802E+01  0.1939802E+01  0.1935236E+01  0.1935236E+01  0.3774086E+01  0.1887043E+01  0.1914060E+01  0.1914060E+01  0.3802697E+01  0.1901348E+01  0.3760440E+01  0.1880220E+01  0.1892084E+01  0.1892084E+01  0.3819154E+01  0.1909577E+01  0.1942725E+01  0.1942725E+01  0.3748591E+01  0.1874296E+01  0.3770233E+01  0.1885116E+01  0.3662763E+01  0.3662763E+01  0.1843010E+01  0.3686019E+01  0.3758584E+01  0.3758584E+01  0.3674808E+01  0.3674808E+01  0.1884794E+01  0.1884794E+01  0.3768556E+01  0.1884278E+01  0.3754827E+01  0.1877413E+01  0.3726668E+01  0.3726668E+01  0.3742493E+01  0.3742493E+01  0.3726816E+01  0.3726816E+01
  0.7740023E+01  0.5904827E+02  0.5904827E+02  0.1179241E+03  0.5896206E+02  0.2193377E+01  0.5829124E+02  0.2176155E+01  0.5783359E+02  0.2164110E+01  0.5751347E+02  0.4345881E+01  0.5774812E+02  0.2172505E+01  0.5773656E+02  0.4335934E+01  0.5761596E+02  0.4338911E+01  0.5765553E+02  0.1177915E+03  0.1177915E+03  0.2186783E+01  0.1162321E+03  0.2177307E+01  0.1157284E+03  0.2171684E+01  0.1154295E+03  0.4354139E+01  0.1157158E+03  0.2179366E+01  0.1158378E+03  0.4361915E+01  0.1159224E+03  0.4355134E+01  0.1157422E+03  0.1841926E+01  0.1841926E+01  0.2685444E+01  0.2685444E+01  0.2625045E+01  0.2625045E+01  0.5459252E+01  0.2729626E+01  0.2646994E+01  0.2646994E+01  0.5179624E+01  0.2589812E+01  0.5317386E+01  0.2658693E+01  0.1968741E+01  0.1968741E+01  0.1960702E+01  0.1960702E+01  0.3829978E+01  0.1914989E+01  0.1938649E+01  0.1938649E+01  0.3859131E+01  0.1929566E+01  0.3809997E+01  0.1904998E+01  0.1918634E+01  0.1918634E+01  0.3874333E+01  0.1937166E+01  0.1972008E+01  0.1972008E+01  0.3802868E+01  0.1901434E+01  0.3822446E+01  0.1911223E+01  0.3716403E+01  0.3716403E+01  0.1869881E+01  0.3739763E+01  0.3813716E+01  0.3813716E+01  0.3725327E+01  0.3725327E+01  0.1911068E+01  0.1911068E+01  0.3821233E+01  0.1910616E+01  0.3806816E+01  0.1903408E+01  0.3775846E+01  0.3775846E+01  0.3794409E+01  0.3794409E+01  0.3777714E+01  0.3777714E+01
  0.7770023E+01  0.5973376E+02  0.5973376E+02  0.1193189E+03  0.5965944E+02  0.2219201E+01  0.5897755E+02  0.2202416E+01  0.5853149E+02  0.2190539E+01  0.5821582E+02  0.4398224E+01  0.5844366E+02  0.2198918E+01  0.5843851E+02  0.4387536E+01  0.5830164E+02  0.4391625E+01  0.5835599E+02  0.1191846E+03  0.1191846E+03  0.2213208E+01  0.1176366E+03  0.2203501E+01  0.1171206E+03  0.2198216E+01  0.1168397E+03  0.4405887E+01  0.1170910E+03  0.2205779E+01  0.1172418E+03  0.4413632E+01  0.1172968E+03  0.4407049E+01  0.1171219E+03  0.1868304E+01  0.1868304E+01  0.2712766E+01  0.2712766E+01  0.2652067E+01  0.2652067E+01  0.5508258E+01  0.2754129E+01  0.2676939E+01  0.2676939E+01  0.5234330E+01  0.2617165E+01  0.5371267E+01  0.2685634E+01  0.1998231E+01  0.1998231E+01  0.1986838E+01  0.1986838E+01  0.3884573E+01  0.1942286E+01  0.1963926E+01  0.1963926E+01  0.3915995E+01  0.1957998E+01  0.3859759E+01  0.1929880E+01  0.1945665E+01  0.1945665E+01  0.3929693E+01  0.1964846E+01  0.2000957E+01  0.2000957E+01  0.3858477E+01  0.1929239E+01  0.3874040E+01  0.1937020E+01  0.3769123E+01  0.3769123E+01  0.1896474E+01  0.3792947E+01  0.3867460E+01  0.3867460E+01  0.3776190E+01  0.3776190E+01  0.1939096E+01  0.1939096E+01  0.3873351E+01  0.1936676E+01  0.3858505E+01  0.1929252E+01  0.3825300E+01  0.3825300E+01  0.3846386E+01  0.3846386E+01  0.3828285E+01  0.3828285E+01
  0.7800024E+01  0.6042561E+02  0.6042561E+02  0.1207215E+03  0.6036073E+02  0.2245307E+01  0.5967136E+02  0.2228889E+01  0.5923505E+02  0.2217234E+01  0.5892529E+02  0.4450874E+01  0.5914328E+02  0.2225733E+01  0.5915115E+02  0.4439835E+01  0.5899659E+02  0.4444632E+01  0.5906034E+02  0.1205877E+03  0.1205877E+03  0.2239882E+01  0.1190544E+03  0.2229902E+01  0.1185239E+03  0.2225184E+01  0.1182731E+03  0.4458224E+01  0.1184819E+03  0.2232523E+01  0.1186633E+03  0.4465878E+01  0.1186853E+03  0.4459438E+01  0.1185142E+03  0.1895180E+01  0.1895180E+01  0.2740924E+01  0.2740924E+01  0.2679553E+01  0.2679553E+01  0.5556766E+01  0.2778383E+01  0.2707486E+01  0.2707486E+01  0.5291014E+01  0.2645507E+01  0.5424968E+01  0.2712484E+01  0.2026637E+01  0.2026637E+01  0.2013216E+01  0.2013216E+01  0.3939219E+01  0.1969609E+01  0.1990544E+01  0.1990544E+01  0.3971295E+01  0.1985647E+01  0.3910021E+01  0.1955010E+01  0.1971870E+01  0.1971870E+01  0.3984193E+01  0.1992097E+01  0.2030395E+01  0.2030395E+01  0.3912582E+01  0.1956291E+01  0.3926536E+01  0.1963268E+01  0.3824260E+01  0.3824260E+01  0.1923582E+01  0.3847163E+01  0.3922054E+01  0.3922054E+01  0.3827733E+01  0.3827733E+01  0.1964888E+01  0.1964888E+01  0.3926321E+01  0.1963161E+01  0.3911543E+01  0.1955772E+01  0.3873979E+01  0.3873979E+01  0.3899269E+01  0.3899269E+01  0.3879483E+01  0.3879483E+01
  0.7830024E+01  0.6112233E+02  0.6112233E+02  0.1221357E+03  0.6106787E+02  0.2271728E+01  0.6037351E+02  0.2255491E+01  0.5994202E+02  0.2244146E+01  0.5964051E+02  0.4504217E+01  0.5985210E+02  0.2252642E+01  0.5986629E+02  0.4492600E+01  0.5969773E+02  0.4497841E+01  0.5976740E+02  0.1220012E+03  0.1220012E+03  0.2266811E+01  0.1204857E+03  0.2256490E+01  0.1199371E+03  0.2252249E+01  0.1197116E+03  0.4510786E+01  0.1198788E+03  0.2259551E+01  0.1200999E+03  0.4518301E+01  0.1200785E+03  0.4512192E+01  0.1199162E+03  0.1923586E+01  0.1923586E+01  0.2769588E+01  0.2769588E+01  0.2708243E+01  0.2708243E+01  0.5604035E+01  0.2802017E+01  0.2738042E+01  0.2738042E+01  0.5347329E+01  0.2673664E+01  0.5478170E+01  0.2739085E+01  0.2055164E+01  0.2055164E+01  0.2038862E+01  0.2038862E+01  0.3993383E+01  0.1996692E+01  0.2017144E+01  0.2017144E+01  0.4026947E+01  0.2013474E+01  0.3958950E+01  0.1979475E+01  0.1998127E+01  0.1998127E+01  0.4037146E+01  0.2018573E+01  0.2060065E+01  0.2060065E+01  0.3967279E+01  0.1983640E+01  0.3979609E+01  0.1989805E+01  0.3879542E+01  0.3879542E+01  0.1950471E+01  0.3900941E+01  0.3976296E+01  0.3976296E+01  0.3880040E+01  0.3880040E+01  0.1992263E+01  0.1992263E+01  0.3978698E+01  0.1989349E+01  0.3965759E+01  0.1982880E+01  0.3923501E+01  0.3923501E+01  0.3952716E+01  0.3952716E+01  0.3931988E+01  0.3931988E+01
  0.7860024E+01  0.6182615E+02  0.6182615E+02  0.1235599E+03  0.6177996E+02  0.2298481E+01  0.6108450E+02  0.2282205E+01  0.6065198E+02  0.2271383E+01  0.6036433E+02  0.4558141E+01  0.6056865E+02  0.2279604E+01  0.6058282E+02  0.4545616E+01  0.6040221E+02  0.4551542E+01  0.6048098E+02  0.1234257E+03  0.1234257E+03  0.2293775E+01  0.1219189E+03  0.2283286E+01  0.1213614E+03  0.2279588E+01  0.1211648E+03  0.4563785E+01  0.1212873E+03  0.2286665E+01  0.1215410E+03  0.4570963E+01  0.1214781E+03  0.4565512E+01  0.1213332E+03  0.1951511E+01  0.1951511E+01  0.2797659E+01  0.2797659E+01  0.2736908E+01  0.2736908E+01  0.5653823E+01  0.2826912E+01  0.2767841E+01  0.2767841E+01  0.5403686E+01  0.2701843E+01  0.5530839E+01  0.2765419E+01  0.2085358E+01  0.2085358E+01  0.2064792E+01  0.2064792E+01  0.4047504E+01  0.2023752E+01  0.2044029E+01  0.2044029E+01  0.4082126E+01  0.2041063E+01  0.4008394E+01  0.2004197E+01  0.2025244E+01  0.2025244E+01  0.4092694E+01  0.2046347E+01  0.2089271E+01  0.2089271E+01  0.4023190E+01  0.2011595E+01  0.4032819E+01  0.2016410E+01  0.3934824E+01  0.3934824E+01  0.1977622E+01  0.3955244E+01  0.4031531E+01  0.4031531E+01  0.3932795E+01  0.3932795E+01  0.2019552E+01  0.2019552E+01  0.4031839E+01  0.2015919E+01  0.4019761E+01  0.2009880E+01  0.3971235E+01  0.3971235E+01  0.4005432E+01  0.4005432E+01  0.3983814E+01  0.3983814E+01
  0.7890024E+01  0.6253073E+02  0.6253073E+02  0.1249924E+03  0.6249621E+02  0.2325305E+01  0.6179737E+02  0.2309131E+01  0.6136755E+02  0.2298451E+01  0.6108372E+02  0.4612301E+01  0.6128833E+02  0.2306794E+01  0.6130542E+02  0.4599355E+01  0.6111630E+02  0.4605763E+01  0.6120147E+02  0.1248610E+03  0.1248610E+03  0.2321029E+01  0.1233675E+03  0.2310303E+01  0.1227974E+03  0.2307076E+01  0.1226258E+03  0.4617226E+01  0.1227076E+03  0.2313984E+01  0.1229931E+03  0.4624064E+01  0.1228893E+03  0.4619175E+01  0.1227594E+03  0.1977424E+01  0.1977424E+01  0.2825317E+01  0.2825317E+01  0.2766096E+01  0.2766096E+01  0.5702598E+01  0.2851299E+01  0.2798733E+01  0.2798733E+01  0.5461246E+01  0.2730623E+01  0.5584384E+01  0.2792192E+01  0.2114556E+01  0.2114556E+01  0.2090292E+01  0.2090292E+01  0.4101068E+01  0.2050534E+01  0.2070914E+01  0.2070914E+01  0.4135998E+01  0.2067999E+01  0.4058002E+01  0.2029001E+01  0.2053719E+01  0.2053719E+01  0.4147710E+01  0.2073855E+01  0.2119079E+01  0.2119079E+01  0.4077088E+01  0.2038544E+01  0.4087801E+01  0.2043900E+01  0.3990451E+01  0.3990451E+01  0.2004468E+01  0.4008936E+01  0.4087592E+01  0.4087592E+01  0.3985820E+01  0.3985820E+01  0.2047615E+01  0.2047615E+01  0.4087053E+01  0.2043526E+01  0.4074415E+01  0.2037208E+01  0.4022175E+01  0.4022175E+01  0.4058410E+01  0.4058410E+01  0.4038847E+01  0.4038847E+01
  0.7920024E+01  0.6324327E+02  0.6324327E+02  0.1264375E+03  0.6321873E+02  0.2352358E+01  0.6251633E+02  0.2336009E+01  0.6208187E+02  0.2326047E+01  0.6181711E+02  0.4666850E+01  0.6201318E+02  0.2334183E+01  0.6203333E+02  0.4653506E+01  0.6183586E+02  0.4660157E+01  0.6192424E+02  0.1263034E+03  0.1263034E+03  0.2348590E+01  0.1248324E+03  0.2337569E+01  0.1242466E+03  0.2334745E+01  0.1240965E+03  0.4671237E+01  0.1241430E+03  0.2341352E+01  0.1244478E+03  0.4677761E+01  0.1243163E+03  0.4673161E+01  0.1241941E+03  0.2004506E+01  0.2004506E+01  0.2854239E+01  0.2854239E+01  0.2795182E+01  0.2795182E+01  0.5752094E+01  0.2876047E+01  0.2829718E+01  0.2829718E+01  0.5517990E+01  0.2758995E+01  0.5638076E+01  0.2819038E+01  0.2144647E+01  0.2144647E+01  0.2117297E+01  0.2117297E+01  0.4155671E+01  0.2077835E+01  0.2096956E+01  0.2096956E+01  0.4189329E+01  0.2094665E+01  0.4107644E+01  0.2053822E+01  0.2080028E+01  0.2080028E+01  0.4203972E+01  0.2101986E+01  0.2147675E+01  0.2147675E+01  0.4131511E+01  0.2065755E+01  0.4144278E+01  0.2072139E+01  0.4046876E+01  0.4046876E+01  0.2031705E+01  0.4063410E+01  0.4143747E+01  0.4143747E+01  0.4039529E+01  0.4039529E+01  0.2077517E+01  0.2077517E+01  0.4140856E+01  0.2070428E+01  0.4128494E+01  0.2064247E+01  0.4072514E+01  0.4072514E+01  0.4112265E+01  0.4112265E+01  0.4093880E+01  0.4093880E+01
  0.7950025E+01  0.6395975E+02  0.6395975E+02  0.1278909E+03  0.6394546E+02  0.2379745E+01  0.6324417E+02  0.2363271E+01  0.6280639E+02  0.2354039E+01  0.6256102E+02  0.4721821E+01  0.6274364E+02  0.2361857E+01  0.6276878E+02  0.4708126E+01  0.6256164E+02  0.4715001E+01  0.6265301E+02  0.1277609E+03  0.1277609E+03  0.2376254E+01  0.1263028E+03  0.2364922E+01  0.1257005E+03  0.2362665E+01  0.1255805E+03  0.4725561E+01  0.1255867E+03  0.2368919E+01  0.1259130E+03  0.4731807E+01  0.1257526E+03  0.4727859E+01  0.1256478E+03  0.2030557E+01  0.2030557E+01  0.2882818E+01  0.2882818E+01  0.2824577E+01  0.2824577E+01  0.5801117E+01  0.2900558E+01  0.2860360E+01  0.2860360E+01  0.5575138E+01  0.2787569E+01  0.5692516E+01  0.2846258E+01  0.2174618E+01  0.2174618E+01  0.2144569E+01  0.2144569E+01  0.4210222E+01  0.2105111E+01  0.2122946E+01  0.2122946E+01  0.4242351E+01  0.2121175E+01  0.4157836E+01  0.2078918E+01  0.2107093E+01  0.2107093E+01  0.4259160E+01  0.2129580E+01  0.2176700E+01  0.2176700E+01  0.4186965E+01  0.2093482E+01  0.4198683E+01  0.2099342E+01  0.4103638E+01  0.4103638E+01  0.2058289E+01  0.4116578E+01  0.4200039E+01  0.4200039E+01  0.4093501E+01  0.4093501E+01  0.2105872E+01  0.2105872E+01  0.4194840E+01  0.2097420E+01  0.4183905E+01  0.2091953E+01  0.4122440E+01  0.4122440E+01  0.4166743E+01  0.4166743E+01  0.4148862E+01  0.4148862E+01
  0.7980025E+01  0.6468475E+02  0.6468475E+02  0.1293509E+03  0.6467545E+02  0.2407483E+01  0.6398134E+02  0.2390645E+01  0.6353388E+02  0.2382035E+01  0.6330502E+02  0.4776982E+01  0.6347662E+02  0.2389755E+01  0.6351020E+02  0.4763279E+01  0.6329452E+02  0.4770343E+01  0.6338840E+02  0.1292267E+03  0.1292267E+03  0.2404168E+01  0.1277865E+03  0.2392643E+01  0.1271740E+03  0.2390795E+01  0.1270757E+03  0.4780456E+01  0.1270456E+03  0.2396831E+01  0.1273966E+03  0.4786428E+01  0.1272042E+03  0.4782847E+01  0.1271091E+03  0.2058207E+01  0.2058207E+01  0.2911663E+01  0.2911663E+01  0.2853895E+01  0.2853895E+01  0.5851378E+01  0.2925689E+01  0.2891260E+01  0.2891260E+01  0.5632458E+01  0.2816229E+01  0.5745795E+01  0.2872897E+01  0.2204916E+01  0.2204916E+01  0.2172365E+01  0.2172365E+01  0.4263475E+01  0.2131738E+01  0.2149538E+01  0.2149538E+01  0.4295939E+01  0.2147970E+01  0.4209611E+01  0.2104805E+01  0.2134347E+01  0.2134347E+01  0.4315010E+01  0.2157505E+01  0.2204849E+01  0.2204849E+01  0.4241250E+01  0.2120625E+01  0.4253278E+01  0.2126639E+01  0.4160313E+01  0.4160313E+01  0.2086321E+01  0.4172643E+01  0.4256345E+01  0.4256345E+01  0.4148052E+01  0.4148052E+01  0.2135963E+01  0.2135963E+01  0.4250475E+01  0.2125237E+01  0.4238706E+01  0.2119353E+01  0.4174275E+01  0.4174275E+01  0.4220779E+01  0.4220779E+01  0.4205356E+01  0.4205356E+01
  0.8010024E+01  0.6541304E+02  0.6541304E+02  0.1308244E+03  0.6541218E+02  0.2435444E+01  0.6472445E+02  0.2418183E+01  0.6426574E+02  0.2410119E+01  0.6405139E+02  0.4832557E+01  0.6421509E+02  0.2417684E+01  0.6425245E+02  0.4818717E+01  0.6403118E+02  0.4826069E+01  0.6412889E+02  0.1307056E+03  0.1307056E+03  0.2432276E+01  0.1292805E+03  0.2420464E+01  0.1286527E+03  0.2418927E+01  0.1285709E+03  0.4835919E+01  0.1285196E+03  0.2424961E+01  0.1288917E+03  0.4841421E+01  0.1286657E+03  0.4838417E+01  0.1285860E+03  0.2086304E+01  0.2086304E+01  0.2940086E+01  0.2940086E+01  0.2883505E+01  0.2883505E+01  0.5900359E+01  0.2950179E+01  0.2921016E+01  0.2921016E+01  0.5688299E+01  0.2844149E+01  0.5800424E+01  0.2900212E+01  0.2234973E+01  0.2234973E+01  0.2199869E+01  0.2199869E+01  0.4317374E+01  0.2158687E+01  0.2176543E+01  0.2176543E+01  0.4350087E+01  0.2175044E+01  0.4260827E+01  0.2130413E+01  0.2162117E+01  0.2162117E+01  0.4371221E+01  0.2185611E+01  0.2233006E+01  0.2233006E+01  0.4295827E+01  0.2147914E+01  0.4308319E+01  0.2154160E+01  0.4218148E+01  0.4218148E+01  0.2113791E+01  0.4227581E+01  0.4312569E+01  0.4312569E+01  0.4202832E+01  0.4202832E+01  0.2165264E+01  0.2165264E+01  0.4306024E+01  0.2153012E+01  0.4294788E+01  0.2147394E+01  0.4226437E+01  0.4226437E+01  0.4274832E+01  0.4274832E+01  0.4261954E+01  0.4261954E+01
  0.8040024E+01  0.6614722E+02  0.6614722E+02  0.1323034E+03  0.6615171E+02  0.2463394E+01  0.6546725E+02  0.2445704E+01  0.6499713E+02  0.2438565E+01  0.6480740E+02  0.4888358E+01  0.6495657E+02  0.2445657E+01  0.6499587E+02  0.4874852E+01  0.6477711E+02  0.4882526E+01  0.6487910E+02  0.1321940E+03  0.1321940E+03  0.2460600E+01  0.1307860E+03  0.2448527E+01  0.1301443E+03  0.2447355E+01  0.1300820E+03  0.4891778E+01  0.1300041E+03  0.2453159E+01  0.1303905E+03  0.4896974E+01  0.1301421E+03  0.4894513E+01  0.1300768E+03  0.2115570E+01  0.2115570E+01  0.2969352E+01  0.2969352E+01  0.2913373E+01  0.2913373E+01  0.5950921E+01  0.2975461E+01  0.2951701E+01  0.2951701E+01  0.5745919E+01  0.2872960E+01  0.5855577E+01  0.2927788E+01  0.2266543E+01  0.2266543E+01  0.2228533E+01  0.2228533E+01  0.4369853E+01  0.2184927E+01  0.2202388E+01  0.2202388E+01  0.4402601E+01  0.2201301E+01  0.4312146E+01  0.2156073E+01  0.2189802E+01  0.2189802E+01  0.4429461E+01  0.2214730E+01  0.2261326E+01  0.2261326E+01  0.4350731E+01  0.2175366E+01  0.4362518E+01  0.2181259E+01  0.4276835E+01  0.4276835E+01  0.2141311E+01  0.4282623E+01  0.4369437E+01  0.4369437E+01  0.4259589E+01  0.4259589E+01  0.2195630E+01  0.2195630E+01  0.4361702E+01  0.2180851E+01  0.4351025E+01  0.2175512E+01  0.4278039E+01  0.4278039E+01  0.4328584E+01  0.4328584E+01  0.4320065E+01  0.4320065E+01
  0.8070024E+01  0.6688524E+02  0.6688524E+02  0.1337939E+03  0.6689696E+02  0.2491924E+01  0.6622545E+02  0.2473566E+01  0.6573759E+02  0.2467099E+01  0.6556570E+02  0.4944651E+01  0.6570459E+02  0.2473778E+01  0.6574322E+02  0.4931367E+01  0.6552808E+02  0.4939229E+01  0.6563257E+02  0.1336908E+03  0.1336908E+03  0.2489126E+01  0.1323022E+03  0.2476871E+01  0.1316509E+03  0.2475989E+01  0.1316039E+03  0.4948012E+01  0.1314986E+03  0.2481619E+01  0.1319032E+03  0.4952857E+01  0.1316273E+03  0.4950950E+01  0.1315767E+03  0.2144716E+01  0.2144716E+01  0.2997819E+01  0.2997819E+01  0.2942080E+01  0.2942080E+01  0.6001328E+01  0.3000664E+01  0.2982343E+01  0.2982343E+01  0.5804357E+01  0.2902179E+01  0.5909484E+01  0.2954742E+01  0.2295293E+01  0.2295293E+01  0.2256303E+01  0.2256303E+01  0.4423425E+01  0.2211712E+01  0.2229006E+01  0.2229006E+01  0.4457385E+01  0.2228693E+01  0.4364273E+01  0.2182137E+01  0.2217761E+01  0.2217761E+01  0.4486677E+01  0.2243339E+01  0.2289182E+01  0.2289182E+01  0.4405481E+01  0.2202740E+01  0.4417319E+01  0.2208660E+01  0.4335084E+01  0.4335084E+01  0.2169348E+01  0.4338696E+01  0.4426929E+01  0.4426929E+01  0.4315577E+01  0.4315577E+01  0.2225980E+01  0.2225980E+01  0.4418351E+01  0.2209176E+01  0.4408044E+01  0.2204022E+01  0.4330123E+01  0.4330123E+01  0.4383152E+01  0.4383152E+01  0.4377178E+01  0.4377178E+01
  0.8100023E+01  0.6763082E+02  0.6763082E+02  0.1352950E+03  0.6764751E+02  0.2520666E+01  0.6698930E+02  0.2501565E+01  0.6648170E+02  0.2495871E+01  0.6633036E+02  0.5001487E+01  0.6645983E+02  0.2502197E+01  0.6649847E+02  0.4988185E+01  0.6628309E+02  0.4996608E+01  0.6639501E+02  0.1352007E+03  0.1352007E+03  0.2517868E+01  0.1338299E+03  0.2505334E+01  0.1331637E+03  0.2504931E+01  0.1331423E+03  0.5004813E+01  0.1330081E+03  0.2510121E+01  0.1334182E+03  0.5009185E+01  0.1331242E+03  0.5007926E+01  0.1330909E+03  0.2172107E+01  0.2172107E+01  0.3027050E+01  0.3027050E+01  0.2972051E+01  0.2972051E+01  0.6051504E+01  0.3025752E+01  0.3012383E+01  0.3012383E+01  0.5861986E+01  0.2930993E+01  0.5963520E+01  0.2981760E+01  0.2326984E+01  0.2326984E+01  0.2284589E+01  0.2284589E+01  0.4476463E+01  0.2238232E+01  0.2254781E+01  0.2254781E+01  0.4511756E+01  0.2255878E+01  0.4415609E+01  0.2207805E+01  0.2244998E+01  0.2244998E+01  0.4543593E+01  0.2271796E+01  0.2316556E+01  0.2316556E+01  0.4460239E+01  0.2230119E+01  0.4472180E+01  0.2236090E+01  0.4393728E+01  0.4393728E+01  0.2197075E+01  0.4394150E+01  0.4482960E+01  0.4482960E+01  0.4371169E+01  0.4371169E+01  0.2254197E+01  0.2254197E+01  0.4474622E+01  0.2237311E+01  0.4465381E+01  0.2232690E+01  0.4382070E+01  0.4382070E+01  0.4437799E+01  0.4437799E+01  0.4435753E+01  0.4435753E+01
  0.8130023E+01  0.6837917E+02  0.6837917E+02  0.1368044E+03  0.6840218E+02  0.2549593E+01  0.6775807E+02  0.2529854E+01  0.6723351E+02  0.2524521E+01  0.6709175E+02  0.5058328E+01  0.6721514E+02  0.2530934E+01  0.6726219E+02  0.5045618E+01  0.6704625E+02  0.5054333E+01  0.6716207E+02  0.1367191E+03  0.1367191E+03  0.2546706E+01  0.1353627E+03  0.2533973E+01  0.1346859E+03  0.2534015E+01  0.1346881E+03  0.5062019E+01  0.1345284E+03  0.2538922E+01  0.1349490E+03  0.5066155E+01  0.1346383E+03  0.5065269E+01  0.1346148E+03  0.2202268E+01  0.2202268E+01  0.3055027E+01  0.3055027E+01  0.3001463E+01  0.3001463E+01  0.6103012E+01  0.3051506E+01  0.3043317E+01  0.3043317E+01  0.5919461E+01  0.2959731E+01  0.6017504E+01  0.3008752E+01  0.2357144E+01  0.2357144E+01  0.2312944E+01  0.2312944E+01  0.4528762E+01  0.2264381E+01  0.2279748E+01  0.2279748E+01  0.4566325E+01  0.2283162E+01  0.4468313E+01  0.2234156E+01  0.2272476E+01  0.2272476E+01  0.4601653E+01  0.2300826E+01  0.2343493E+01  0.2343493E+01  0.4515384E+01  0.2257692E+01  0.4526861E+01  0.2263430E+01  0.4452715E+01  0.4452715E+01  0.2225391E+01  0.4450782E+01  0.4539485E+01  0.4539485E+01  0.4427449E+01  0.4427449E+01  0.2282809E+01  0.2282809E+01  0.4530180E+01  0.2265090E+01  0.4522004E+01  0.2261002E+01  0.4435272E+01  0.4435272E+01  0.4492402E+01  0.4492402E+01  0.4493529E+01  0.4493529E+01
  0.8160023E+01  0.6913618E+02  0.6913618E+02  0.1383265E+03  0.6916325E+02  0.2578873E+01  0.6853621E+02  0.2558460E+01  0.6799376E+02  0.2553655E+01  0.6786601E+02  0.5115754E+01  0.6797822E+02  0.2559612E+01  0.6802432E+02  0.5103396E+01  0.6781401E+02  0.5112231E+01  0.6793142E+02  0.1382500E+03  0.1382500E+03  0.2575811E+01  0.1369097E+03  0.2562858E+01  0.1362212E+03  0.2563210E+01  0.1362399E+03  0.5119860E+01  0.1360656E+03  0.2567868E+01  0.1364876E+03  0.5123427E+01  0.1361603E+03  0.5123045E+01  0.1361503E+03  0.2231173E+01  0.2231173E+01  0.3084482E+01  0.3084482E+01  0.3031331E+01  0.3031331E+01  0.6155002E+01  0.3077501E+01  0.3074776E+01  0.3074776E+01  0.5977426E+01  0.2988713E+01  0.6072631E+01  0.3036316E+01  0.2387391E+01  0.2387391E+01  0.2341780E+01  0.2341780E+01  0.4581500E+01  0.2290750E+01  0.2305619E+01  0.2305619E+01  0.4622329E+01  0.2311165E+01  0.4520663E+01  0.2260332E+01  0.2299610E+01  0.2299610E+01  0.4660537E+01  0.2330269E+01  0.2370988E+01  0.2370988E+01  0.4570683E+01  0.2285342E+01  0.4580122E+01  0.2290061E+01  0.4513036E+01  0.4513036E+01  0.2253630E+01  0.4507260E+01  0.4595798E+01  0.4595798E+01  0.4483948E+01  0.4483948E+01  0.2313073E+01  0.2313073E+01  0.4587035E+01  0.2293518E+01  0.4578680E+01  0.2289340E+01  0.4486462E+01  0.4486462E+01  0.4546915E+01  0.4546915E+01  0.4553557E+01  0.4553557E+01
  0.8190022E+01  0.6989917E+02  0.6989917E+02  0.1398535E+03  0.6992674E+02  0.2608224E+01  0.6931626E+02  0.2587204E+01  0.6875766E+02  0.2583054E+01  0.6864732E+02  0.5173357E+01  0.6874364E+02  0.2588880E+01  0.6880215E+02  0.5161571E+01  0.6858704E+02  0.5170964E+01  0.6871186E+02  0.1397918E+03  0.1397918E+03  0.2605172E+01  0.1384703E+03  0.2592030E+01  0.1377718E+03  0.2592679E+01  0.1378062E+03  0.5178117E+01  0.1376139E+03  0.2597046E+01  0.1380384E+03  0.5181365E+01  0.1377001E+03  0.5181305E+01  0.1376986E+03  0.2261385E+01  0.2261385E+01  0.3114273E+01  0.3114273E+01  0.3060683E+01  0.3060683E+01  0.6207602E+01  0.3103801E+01  0.3106140E+01  0.3106140E+01  0.6038486E+01  0.3019243E+01  0.6128576E+01  0.3064288E+01  0.2420577E+01  0.2420577E+01  0.2370814E+01  0.2370814E+01  0.4636645E+01  0.2318322E+01  0.2331987E+01  0.2331987E+01  0.4677036E+01  0.2338518E+01  0.4572601E+01  0.2286301E+01  0.2328497E+01  0.2328497E+01  0.4718244E+01  0.2359122E+01  0.2396961E+01  0.2396961E+01  0.4625682E+01  0.2312841E+01  0.4633892E+01  0.2316946E+01  0.4572626E+01  0.4572626E+01  0.2282535E+01  0.4565070E+01  0.4652439E+01  0.4652439E+01  0.4542153E+01  0.4542153E+01  0.2342219E+01  0.2342219E+01  0.4644433E+01  0.2322216E+01  0.4635759E+01  0.2317879E+01  0.4540214E+01  0.4540214E+01  0.4603345E+01  0.4603345E+01  0.4613276E+01  0.4613276E+01
  0.8220022E+01  0.7066743E+02  0.7066743E+02  0.1413970E+03  0.7069849E+02  0.2638012E+01  0.7010791E+02  0.2615915E+01  0.6952067E+02  0.2612662E+01  0.6943418E+02  0.5231650E+01  0.6951825E+02  0.2618232E+01  0.6958222E+02  0.5220406E+01  0.6936885E+02  0.5229605E+01  0.6949108E+02  0.1413440E+03  0.1413440E+03  0.2634863E+01  0.1400485E+03  0.2621449E+01  0.1393355E+03  0.2622301E+01  0.1393807E+03  0.5236681E+01  0.1391702E+03  0.2626269E+01  0.1395917E+03  0.5239659E+01  0.1392493E+03  0.5240009E+01  0.1392587E+03  0.2292989E+01  0.2292989E+01  0.3143642E+01  0.3143642E+01  0.3090835E+01  0.3090835E+01  0.6261646E+01  0.3130823E+01  0.3138080E+01  0.3138080E+01  0.6097397E+01  0.3048698E+01  0.6185604E+01  0.3092802E+01  0.2451374E+01  0.2451374E+01  0.2399350E+01  0.2399350E+01  0.4691609E+01  0.2345804E+01  0.2358150E+01  0.2358150E+01  0.4733144E+01  0.2366572E+01  0.4625416E+01  0.2312708E+01  0.2357867E+01  0.2357867E+01  0.4776192E+01  0.2388096E+01  0.2423571E+01  0.2423571E+01  0.4682925E+01  0.2341463E+01  0.4687738E+01  0.2343869E+01  0.4631227E+01  0.4631227E+01  0.2311229E+01  0.4622458E+01  0.4709303E+01  0.4709303E+01  0.4600398E+01  0.4600398E+01  0.2374099E+01  0.2374099E+01  0.4703678E+01  0.2351839E+01  0.4693904E+01  0.2346952E+01  0.4593244E+01  0.4593244E+01  0.4659509E+01  0.4659509E+01  0.4672960E+01  0.4672960E+01
  0.8250022E+01  0.7144203E+02  0.7144203E+02  0.1429485E+03  0.7147424E+02  0.2667809E+01  0.7089980E+02  0.2644963E+01  0.7029265E+02  0.2642394E+01  0.7022435E+02  0.5290385E+01  0.7029871E+02  0.2647820E+01  0.7036855E+02  0.5279716E+01  0.7015697E+02  0.5289011E+01  0.7028047E+02  0.1429087E+03  0.1429087E+03  0.2664559E+01  0.1416268E+03  0.2650903E+01  0.1409010E+03  0.2652078E+01  0.1409634E+03  0.5295758E+01  0.1407403E+03  0.2655914E+01  0.1411673E+03  0.5298457E+01  0.1408119E+03  0.5298989E+01  0.1408262E+03  0.2326485E+01  0.2326485E+01  0.3173665E+01  0.3173665E+01  0.3120995E+01  0.3120995E+01  0.6315570E+01  0.3157785E+01  0.3169676E+01  0.3169676E+01  0.6157648E+01  0.3078824E+01  0.6242606E+01  0.3121303E+01  0.2483082E+01  0.2483082E+01  0.2427842E+01  0.2427842E+01  0.4746547E+01  0.2373274E+01  0.2384527E+01  0.2384527E+01  0.4789174E+01  0.2394587E+01  0.4678223E+01  0.2339111E+01  0.2388457E+01  0.2388457E+01  0.4833469E+01  0.2416734E+01  0.2448607E+01  0.2448607E+01  0.4739299E+01  0.2369650E+01  0.4742582E+01  0.2371291E+01  0.4690946E+01  0.4690946E+01  0.2340014E+01  0.4680028E+01  0.4765785E+01  0.4765785E+01  0.4658147E+01  0.4658147E+01  0.2405308E+01  0.2405308E+01  0.4762967E+01  0.2381483E+01  0.4750133E+01  0.2375066E+01  0.4646850E+01  0.4646850E+01  0.4716145E+01  0.4716145E+01  0.4733753E+01  0.4733753E+01
  0.8280022E+01  0.7222093E+02  0.7222093E+02  0.1445132E+03  0.7225658E+02  0.2697961E+01  0.7170111E+02  0.2674405E+01  0.7107510E+02  0.2672352E+01  0.7102052E+02  0.5349218E+01  0.7108049E+02  0.2677641E+01  0.7116106E+02  0.5338950E+01  0.7094406E+02  0.5348621E+01  0.7107257E+02  0.1444809E+03  0.1444809E+03  0.2694432E+01  0.1432147E+03  0.2680668E+01  0.1424831E+03  0.2682114E+01  0.1425599E+03  0.5355153E+01  0.1423188E+03  0.2685590E+01  0.1427447E+03  0.5357874E+01  0.1423910E+03  0.5358617E+01  0.1424108E+03  0.2358469E+01  0.2358469E+01  0.3203249E+01  0.3203249E+01  0.3151568E+01  0.3151568E+01  0.6369924E+01  0.3184962E+01  0.3200765E+01  0.3200765E+01  0.6216971E+01  0.3108486E+01  0.6299487E+01  0.3149744E+01  0.2515117E+01  0.2515117E+01  0.2456584E+01  0.2456584E+01  0.4800712E+01  0.2400356E+01  0.2410122E+01  0.2410122E+01  0.4846915E+01  0.2423458E+01  0.4730728E+01  0.2365364E+01  0.2418067E+01  0.2418067E+01  0.4891975E+01  0.2445988E+01  0.2474245E+01  0.2474245E+01  0.4794926E+01  0.2397463E+01  0.4796919E+01  0.2398459E+01  0.4749960E+01  0.4749960E+01  0.2368747E+01  0.4737494E+01  0.4822804E+01  0.4822804E+01  0.4716791E+01  0.4716791E+01  0.2436224E+01  0.2436224E+01  0.4822316E+01  0.2411158E+01  0.4807899E+01  0.2403950E+01  0.4702433E+01  0.4702433E+01  0.4772085E+01  0.4772085E+01  0.4793833E+01  0.4793833E+01
  0.8310021E+01  0.7300612E+02  0.7300612E+02  0.1460854E+03  0.7304270E+02  0.2728446E+01  0.7251128E+02  0.2704179E+01  0.7186639E+02  0.2702649E+01  0.7182568E+02  0.5408769E+01  0.7187181E+02  0.2707330E+01  0.7195007E+02  0.5399028E+01  0.7174239E+02  0.5408247E+01  0.7186488E+02  0.1460636E+03  0.1460636E+03  0.2724528E+01  0.1448143E+03  0.2710690E+01  0.1440788E+03  0.2712206E+01  0.1441593E+03  0.5415320E+01  0.1439178E+03  0.2715382E+01  0.1443282E+03  0.5417801E+01  0.1439836E+03  0.5418544E+01  0.1440035E+03  0.2391758E+01  0.2391758E+01  0.3232730E+01  0.3232730E+01  0.3182021E+01  0.3182021E+01  0.6423340E+01  0.3211670E+01  0.3232963E+01  0.3232963E+01  0.6278512E+01  0.3139256E+01  0.6357804E+01  0.3178902E+01  0.2547530E+01  0.2547530E+01  0.2486202E+01  0.2486202E+01  0.4855745E+01  0.2427873E+01  0.2436757E+01  0.2436757E+01  0.4905697E+01  0.2452848E+01  0.4786088E+01  0.2393044E+01  0.2447539E+01  0.2447539E+01  0.4951101E+01  0.2475550E+01  0.2499969E+01  0.2499969E+01  0.4850973E+01  0.2425487E+01  0.4852537E+01  0.2426268E+01  0.4810066E+01  0.4810066E+01  0.2397987E+01  0.4795975E+01  0.4879875E+01  0.4879875E+01  0.4776484E+01  0.4776484E+01  0.2468396E+01  0.2468396E+01  0.4882576E+01  0.2441288E+01  0.4865357E+01  0.2432678E+01  0.4757518E+01  0.4757518E+01  0.4829053E+01  0.4829053E+01  0.4855176E+01  0.4855176E+01
  0.8340021E+01  0.7379778E+02  0.7379778E+02  0.1476709E+03  0.7383543E+02  0.2759153E+01  0.7332735E+02  0.2734063E+01  0.7266058E+02  0.2733065E+01  0.7263403E+02  0.5468684E+01  0.7266796E+02  0.2737373E+01  0.7274852E+02  0.5459385E+01  0.7254440E+02  0.5468613E+01  0.7266702E+02  0.1476588E+03  0.1476588E+03  0.2754897E+01  0.1464285E+03  0.2740908E+01  0.1456850E+03  0.2742605E+01  0.1457751E+03  0.5475927E+01  0.1455285E+03  0.2745563E+01  0.1459324E+03  0.5478370E+01  0.1455933E+03  0.5478894E+01  0.1456073E+03  0.2425719E+01  0.2425719E+01  0.3261584E+01  0.3261584E+01  0.3213325E+01  0.3213325E+01  0.6478477E+01  0.3239238E+01  0.3266425E+01  0.3266425E+01  0.6340364E+01  0.3170182E+01  0.6415545E+01  0.3207773E+01  0.2578533E+01  0.2578533E+01  0.2516096E+01  0.2516096E+01  0.4910770E+01  0.2455385E+01  0.2463995E+01  0.2463995E+01  0.4964882E+01  0.2482441E+01  0.4841413E+01  0.2420707E+01  0.2477029E+01  0.2477029E+01  0.5010295E+01  0.2505147E+01  0.2524747E+01  0.2524747E+01  0.4908508E+01  0.2454254E+01  0.4907501E+01  0.2453750E+01  0.4869535E+01  0.4869535E+01  0.2427533E+01  0.4855066E+01  0.4936026E+01  0.4936026E+01  0.4835717E+01  0.4835717E+01  0.2499967E+01  0.2499967E+01  0.4941255E+01  0.2470627E+01  0.4922616E+01  0.2461308E+01  0.4812757E+01  0.4812757E+01  0.4886923E+01  0.4886923E+01  0.4915591E+01  0.4915591E+01
  0.8370021E+01  0.7459597E+02  0.7459597E+02  0.1492673E+03  0.7463364E+02  0.2789925E+01  0.7414514E+02  0.2764000E+01  0.7345620E+02  0.2763682E+01  0.7344770E+02  0.5528920E+01  0.7346838E+02  0.2767781E+01  0.7355663E+02  0.5520243E+01  0.7335309E+02  0.5529290E+01  0.7347330E+02  0.1492641E+03  0.1492641E+03  0.2785573E+01  0.1480590E+03  0.2771409E+01  0.1473062E+03  0.2773142E+01  0.1473982E+03  0.5536809E+01  0.1471465E+03  0.2775798E+01  0.1475394E+03  0.5539145E+01  0.1472085E+03  0.5539713E+01  0.1472236E+03  0.2459044E+01  0.2459044E+01  0.3292311E+01  0.3292311E+01  0.3243915E+01  0.3243915E+01  0.6533604E+01  0.3266802E+01  0.3298846E+01  0.3298846E+01  0.6403306E+01  0.3201653E+01  0.6475952E+01  0.3237976E+01  0.2609088E+01  0.2609088E+01  0.2545216E+01  0.2545216E+01  0.4966413E+01  0.2483207E+01  0.2490363E+01  0.2490363E+01  0.5024352E+01  0.2512176E+01  0.4897427E+01  0.2448713E+01  0.2507430E+01  0.2507430E+01  0.5069171E+01  0.2534585E+01  0.2548983E+01  0.2548983E+01  0.4965966E+01  0.2482983E+01  0.4963024E+01  0.2481512E+01  0.4928789E+01  0.4928789E+01  0.2457521E+01  0.4915042E+01  0.4992959E+01  0.4992959E+01  0.4895939E+01  0.4895939E+01  0.2533343E+01  0.2533343E+01  0.5001945E+01  0.2500973E+01  0.4981114E+01  0.2490557E+01  0.4869338E+01  0.4869338E+01  0.4945726E+01  0.4945726E+01  0.4975405E+01  0.4975405E+01
  0.8400021E+01  0.7539773E+02  0.7539773E+02  0.1508753E+03  0.7543767E+02  0.2821201E+01  0.7497633E+02  0.2794528E+01  0.7426749E+02  0.2794806E+01  0.7427486E+02  0.5589853E+01  0.7427805E+02  0.2798482E+01  0.7437255E+02  0.5581379E+01  0.7416547E+02  0.5590261E+01  0.7428349E+02  0.1508787E+03  0.1508787E+03  0.2816514E+01  0.1497036E+03  0.2801945E+01  0.1489293E+03  0.2803995E+01  0.1490381E+03  0.5598242E+01  0.1487791E+03  0.2806208E+01  0.1491558E+03  0.5600545E+01  0.1488402E+03  0.5601160E+01  0.1488567E+03  0.2492265E+01  0.2492265E+01  0.3322016E+01  0.3322016E+01  0.3276224E+01  0.3276224E+01  0.6589299E+01  0.3294650E+01  0.3331612E+01  0.3331612E+01  0.6467436E+01  0.3233718E+01  0.6535611E+01  0.3267805E+01  0.2640212E+01  0.2640212E+01  0.2574843E+01  0.2574843E+01  0.5023897E+01  0.2511948E+01  0.2517772E+01  0.2517772E+01  0.5083400E+01  0.2541700E+01  0.4954747E+01  0.2477373E+01  0.2536455E+01  0.2536455E+01  0.5128451E+01  0.2564226E+01  0.2573693E+01  0.2573693E+01  0.5022349E+01  0.2511174E+01  0.5020043E+01  0.2510021E+01  0.4988861E+01  0.4988861E+01  0.2487105E+01  0.4974211E+01  0.5050988E+01  0.5050988E+01  0.4957128E+01  0.4957128E+01  0.2565325E+01  0.2565325E+01  0.5063332E+01  0.2531666E+01  0.5039371E+01  0.2519686E+01  0.4926236E+01  0.4926236E+01  0.5004130E+01  0.5004130E+01  0.5035467E+01  0.5035467E+01
  0.8430020E+01  0.7620804E+02  0.7620804E+02  0.1524945E+03  0.7624726E+02  0.2852527E+01  0.7580886E+02  0.2825198E+01  0.7508259E+02  0.2825967E+01  0.7510298E+02  0.5651423E+01  0.7509620E+02  0.2829524E+01  0.7519751E+02  0.5642939E+01  0.7498347E+02  0.5651769E+01  0.7510081E+02  0.1525063E+03  0.1525063E+03  0.2847609E+01  0.1513563E+03  0.2832857E+01  0.1505723E+03  0.2834945E+01  0.1506832E+03  0.5660040E+01  0.1504215E+03  0.2837018E+01  0.1507934E+03  0.5662430E+01  0.1504849E+03  0.5663011E+01  0.1505004E+03  0.2524420E+01  0.2524420E+01  0.3351953E+01  0.3351953E+01  0.3306660E+01  0.3306660E+01  0.6646266E+01  0.3323133E+01  0.3364162E+01  0.3364162E+01  0.6533086E+01  0.3266543E+01  0.6596877E+01  0.3298439E+01  0.2669839E+01  0.2669839E+01  0.2604539E+01  0.2604539E+01  0.5081646E+01  0.2540823E+01  0.2545749E+01  0.2545749E+01  0.5143737E+01  0.2571869E+01  0.5012840E+01  0.2506420E+01  0.2566444E+01  0.2566444E+01  0.5187517E+01  0.2593758E+01  0.2599537E+01  0.2599537E+01  0.5079273E+01  0.2539637E+01  0.5076254E+01  0.2538127E+01  0.5049061E+01  0.5049061E+01  0.2517076E+01  0.5034153E+01  0.5109060E+01  0.5109060E+01  0.5018455E+01  0.5018455E+01  0.2598254E+01  0.2598254E+01  0.5124280E+01  0.2562140E+01  0.5099400E+01  0.2549700E+01  0.4984098E+01  0.4984098E+01  0.5062933E+01  0.5062933E+01  0.5096364E+01  0.5096364E+01
  0.8460020E+01  0.7702380E+02  0.7702380E+02  0.1541273E+03  0.7706365E+02  0.2884150E+01  0.7664928E+02  0.2856147E+01  0.7590509E+02  0.2857393E+01  0.7593817E+02  0.5713253E+01  0.7591780E+02  0.2860542E+01  0.7602185E+02  0.5704884E+01  0.7580660E+02  0.5713721E+01  0.7592402E+02  0.1541458E+03  0.1541458E+03  0.2878835E+01  0.1530161E+03  0.2863936E+01  0.1522242E+03  0.2866333E+01  0.1523515E+03  0.5722435E+01  0.1520797E+03  0.2867971E+01  0.1524386E+03  0.5724709E+01  0.1521400E+03  0.5725191E+01  0.1521529E+03  0.2557348E+01  0.2557348E+01  0.3381416E+01  0.3381416E+01  0.3337052E+01  0.3337052E+01  0.6704885E+01  0.3352443E+01  0.3396919E+01  0.3396919E+01  0.6597680E+01  0.3298840E+01  0.6657808E+01  0.3328904E+01  0.2698796E+01  0.2698796E+01  0.2633848E+01  0.2633848E+01  0.5138949E+01  0.2569475E+01  0.2573786E+01  0.2573786E+01  0.5203791E+01  0.2601896E+01  0.5071063E+01  0.2535532E+01  0.2596518E+01  0.2596518E+01  0.5246917E+01  0.2623459E+01  0.2625106E+01  0.2625106E+01  0.5137221E+01  0.2568610E+01  0.5136308E+01  0.2568154E+01  0.5109304E+01  0.5109304E+01  0.2546442E+01  0.5092883E+01  0.5167747E+01  0.5167747E+01  0.5080366E+01  0.5080366E+01  0.2630478E+01  0.2630478E+01  0.5185168E+01  0.2592584E+01  0.5160176E+01  0.2580088E+01  0.5042880E+01  0.5042880E+01  0.5122454E+01  0.5122454E+01  0.5156890E+01  0.5156890E+01
  0.8490020E+01  0.7784669E+02  0.7784669E+02  0.1557688E+03  0.7788442E+02  0.2915917E+01  0.7749352E+02  0.2887147E+01  0.7672894E+02  0.2888868E+01  0.7677465E+02  0.5775673E+01  0.7674724E+02  0.2891679E+01  0.7684934E+02  0.5767532E+01  0.7663907E+02  0.5776022E+01  0.7675188E+02  0.1557959E+03  0.1557959E+03  0.2910479E+01  0.1546980E+03  0.2895256E+01  0.1538889E+03  0.2897668E+01  0.1540170E+03  0.5785247E+01  0.1537490E+03  0.2899276E+01  0.1541025E+03  0.5787412E+01  0.1538064E+03  0.5787892E+01  0.1538193E+03  0.2591016E+01  0.2591016E+01  0.3411766E+01  0.3411766E+01  0.3368786E+01  0.3368786E+01  0.6763735E+01  0.3381868E+01  0.3430174E+01  0.3430174E+01  0.6662652E+01  0.3331326E+01  0.6719221E+01  0.3359610E+01  0.2727271E+01  0.2727271E+01  0.2664903E+01  0.2664903E+01  0.5197309E+01  0.2598655E+01  0.2602906E+01  0.2602906E+01  0.5265203E+01  0.2632602E+01  0.5131435E+01  0.2565717E+01  0.2626180E+01  0.2626180E+01  0.5304693E+01  0.2652346E+01  0.2649919E+01  0.2649919E+01  0.5196802E+01  0.2598401E+01  0.5194315E+01  0.2597158E+01  0.5170372E+01  0.5170372E+01  0.2576374E+01  0.5152748E+01  0.5226383E+01  0.5226383E+01  0.5143755E+01  0.5143755E+01  0.2661979E+01  0.2661979E+01  0.5245781E+01  0.2622891E+01  0.5221339E+01  0.2610669E+01  0.5102306E+01  0.5102306E+01  0.5181404E+01  0.5181404E+01  0.5219412E+01  0.5219412E+01
  0.8520020E+01  0.7867428E+02  0.7867428E+02  0.1574224E+03  0.7871120E+02  0.2947837E+01  0.7834183E+02  0.2918408E+01  0.7755974E+02  0.2920707E+01  0.7762082E+02  0.5838343E+01  0.7757999E+02  0.2923085E+01  0.7768398E+02  0.5830648E+01  0.7747775E+02  0.5838894E+01  0.7758733E+02  0.1574561E+03  0.1574561E+03  0.2942106E+01  0.1563791E+03  0.2926865E+01  0.1555690E+03  0.2929386E+01  0.1557029E+03  0.5848626E+01  0.1554333E+03  0.2930691E+01  0.1557723E+03  0.5850628E+01  0.1554864E+03  0.5851135E+01  0.1555000E+03  0.2624891E+01  0.2624891E+01  0.3441384E+01  0.3441384E+01  0.3400012E+01  0.3400012E+01  0.6822173E+01  0.3411087E+01  0.3463756E+01  0.3463756E+01  0.6727658E+01  0.3363829E+01  0.6782095E+01  0.3391047E+01  0.2755419E+01  0.2755419E+01  0.2696207E+01  0.2696207E+01  0.5257389E+01  0.2628695E+01  0.2632447E+01  0.2632447E+01  0.5324725E+01  0.2662362E+01  0.5191627E+01  0.2595813E+01  0.2655962E+01  0.2655962E+01  0.5363440E+01  0.2681720E+01  0.2675075E+01  0.2675075E+01  0.5256564E+01  0.2628282E+01  0.5251988E+01  0.2625994E+01  0.5229653E+01  0.5229653E+01  0.2607274E+01  0.5214547E+01  0.5286037E+01  0.5286037E+01  0.5205039E+01  0.5205039E+01  0.2695200E+01  0.2695200E+01  0.5306377E+01  0.2653188E+01  0.5283508E+01  0.2641754E+01  0.5162102E+01  0.5162102E+01  0.5240344E+01  0.5240344E+01  0.5282278E+01  0.5282278E+01
  0.8550019E+01  0.7950851E+02  0.7950851E+02  0.1590881E+03  0.7954405E+02  0.2979945E+01  0.7919514E+02  0.2949869E+01  0.7839585E+02  0.2952832E+01  0.7847455E+02  0.5901227E+01  0.7841560E+02  0.2954797E+01  0.7852676E+02  0.5894228E+01  0.7832261E+02  0.5902538E+01  0.7843302E+02  0.1591283E+03  0.1591283E+03  0.2974191E+01  0.1580844E+03  0.2958548E+01  0.1572530E+03  0.2961166E+01  0.1573920E+03  0.5912323E+01  0.1571262E+03  0.2962343E+01  0.1574547E+03  0.5914217E+01  0.1571764E+03  0.5914894E+01  0.1571945E+03  0.2658043E+01  0.2658043E+01  0.3471287E+01  0.3471287E+01  0.3432399E+01  0.3432399E+01  0.6880577E+01  0.3440288E+01  0.3497424E+01  0.3497424E+01  0.6793868E+01  0.3396934E+01  0.6845373E+01  0.3422687E+01  0.2782502E+01  0.2782502E+01  0.2726083E+01  0.2726083E+01  0.5316747E+01  0.2658373E+01  0.2662332E+01  0.2662332E+01  0.5386945E+01  0.2693473E+01  0.5252033E+01  0.2626017E+01  0.2687137E+01  0.2687137E+01  0.5422729E+01  0.2711365E+01  0.2700421E+01  0.2700421E+01  0.5317882E+01  0.2658941E+01  0.5311707E+01  0.2655853E+01  0.5290558E+01  0.5290558E+01  0.2637920E+01  0.5275839E+01  0.5345984E+01  0.5345984E+01  0.5267681E+01  0.5267681E+01  0.2728938E+01  0.2728938E+01  0.5366663E+01  0.2683331E+01  0.5346244E+01  0.2673122E+01  0.5223351E+01  0.5223351E+01  0.5298915E+01  0.5298915E+01  0.5343965E+01  0.5343965E+01
  0.8580019E+01  0.8035028E+02  0.8035028E+02  0.1607693E+03  0.8038465E+02  0.3012336E+01  0.8005596E+02  0.2981608E+01  0.7923934E+02  0.2984918E+01  0.7932727E+02  0.5964621E+01  0.7925797E+02  0.2986836E+01  0.7937824E+02  0.5958010E+01  0.7917015E+02  0.5966271E+01  0.7927991E+02  0.1608143E+03  0.1608143E+03  0.3006389E+01  0.1597959E+03  0.2990530E+01  0.1589530E+03  0.2993263E+01  0.1590981E+03  0.5976492E+01  0.1588315E+03  0.2994040E+01  0.1591394E+03  0.5978471E+01  0.1588840E+03  0.5979173E+01  0.1589027E+03  0.2691074E+01  0.2691074E+01  0.3500777E+01  0.3500777E+01  0.3463273E+01  0.3463273E+01  0.6939883E+01  0.3469941E+01  0.3530852E+01  0.3530852E+01  0.6861626E+01  0.3430813E+01  0.6909511E+01  0.3454756E+01  0.2808569E+01  0.2808569E+01  0.2757223E+01  0.2757223E+01  0.5375838E+01  0.2687919E+01  0.2693189E+01  0.2693189E+01  0.5448315E+01  0.2724157E+01  0.5312749E+01  0.2656375E+01  0.2716403E+01  0.2716403E+01  0.5480720E+01  0.2740360E+01  0.2725990E+01  0.2725990E+01  0.5379053E+01  0.2689527E+01  0.5371890E+01  0.2685945E+01  0.5350577E+01  0.5350577E+01  0.2668540E+01  0.5337080E+01  0.5406583E+01  0.5406583E+01  0.5331234E+01  0.5331234E+01  0.2760800E+01  0.2760800E+01  0.5427310E+01  0.2713655E+01  0.5409024E+01  0.2704512E+01  0.5285709E+01  0.5285709E+01  0.5357765E+01  0.5357765E+01  0.5407140E+01  0.5407140E+01
  0.8610019E+01  0.8119650E+02  0.8119650E+02  0.1624580E+03  0.8122900E+02  0.3044951E+01  0.8092272E+02  0.3013584E+01  0.8008915E+02  0.3017361E+01  0.8018948E+02  0.6028825E+01  0.8011113E+02  0.3019029E+01  0.8023379E+02  0.6022378E+01  0.8002547E+02  0.6030194E+01  0.8012932E+02  0.1625103E+03  0.1625103E+03  0.3038930E+01  0.1615255E+03  0.3022896E+01  0.1606733E+03  0.3025457E+01  0.1608092E+03  0.6041203E+01  0.1605513E+03  0.3026062E+01  0.1608415E+03  0.6042902E+01  0.1605963E+03  0.6043844E+01  0.1606214E+03  0.2724364E+01  0.2724364E+01  0.3531521E+01  0.3531521E+01  0.3495050E+01  0.3495050E+01  0.6999068E+01  0.3499534E+01  0.3563359E+01  0.3563359E+01  0.6929890E+01  0.3464945E+01  0.6974268E+01  0.3487134E+01  0.2833348E+01  0.2833348E+01  0.2788518E+01  0.2788518E+01  0.5435539E+01  0.2717770E+01  0.2723401E+01  0.2723401E+01  0.5512805E+01  0.2756402E+01  0.5374996E+01  0.2687498E+01  0.2747216E+01  0.2747216E+01  0.5539931E+01  0.2769965E+01  0.2751929E+01  0.2751929E+01  0.5440139E+01  0.2720069E+01  0.5431161E+01  0.2715581E+01  0.5410657E+01  0.5410657E+01  0.2699581E+01  0.5399163E+01  0.5467020E+01  0.5467020E+01  0.5394457E+01  0.5394457E+01  0.2794331E+01  0.2794331E+01  0.5487931E+01  0.2743966E+01  0.5472835E+01  0.2736418E+01  0.5349469E+01  0.5349469E+01  0.5416370E+01  0.5416370E+01  0.5468518E+01  0.5468518E+01
  0.8640018E+01  0.8204883E+02  0.8204883E+02  0.1641599E+03  0.8207996E+02  0.3077982E+01  0.8180055E+02  0.3046000E+01  0.8095062E+02  0.3049956E+01  0.8105574E+02  0.6093183E+01  0.8096632E+02  0.3051610E+01  0.8109966E+02  0.6087279E+01  0.8088789E+02  0.6094535E+01  0.8098429E+02  0.1642136E+03  0.1642136E+03  0.3071577E+01  0.1632607E+03  0.3055485E+01  0.1624055E+03  0.3057893E+01  0.1625333E+03  0.6106184E+01  0.1622782E+03  0.3058127E+01  0.1625458E+03  0.6107768E+01  0.1623202E+03  0.6109057E+01  0.1623545E+03  0.2757653E+01  0.2757653E+01  0.3562180E+01  0.3562180E+01  0.3527256E+01  0.3527256E+01  0.7059165E+01  0.3529583E+01  0.3597130E+01  0.3597130E+01  0.6998568E+01  0.3499284E+01  0.7041251E+01  0.3520626E+01  0.2858676E+01  0.2858676E+01  0.2820209E+01  0.2820209E+01  0.5494003E+01  0.2747001E+01  0.2754292E+01  0.2754292E+01  0.5575189E+01  0.2787595E+01  0.5436941E+01  0.2718471E+01  0.2777359E+01  0.2777359E+01  0.5599426E+01  0.2799713E+01  0.2777386E+01  0.2777386E+01  0.5501319E+01  0.2750659E+01  0.5491241E+01  0.2745620E+01  0.5471167E+01  0.5471167E+01  0.2730361E+01  0.5460721E+01  0.5527668E+01  0.5527668E+01  0.5457950E+01  0.5457950E+01  0.2826778E+01  0.2826778E+01  0.5549215E+01  0.2774607E+01  0.5535898E+01  0.2767949E+01  0.5414226E+01  0.5414226E+01  0.5476158E+01  0.5476158E+01  0.5531435E+01  0.5531435E+01
  0.8670018E+01  0.8290835E+02  0.8290835E+02  0.1658764E+03  0.8293822E+02  0.3111213E+01  0.8268372E+02  0.3078225E+01  0.8180704E+02  0.3082762E+01  0.8192757E+02  0.6158126E+01  0.8182928E+02  0.3084316E+01  0.8196886E+02  0.6152673E+01  0.8175684E+02  0.6159702E+01  0.8185023E+02  0.1659313E+03  0.1659313E+03  0.3104324E+01  0.1650013E+03  0.3088343E+01  0.1641519E+03  0.3090494E+01  0.1642661E+03  0.6171490E+01  0.1640138E+03  0.3090555E+01  0.1642694E+03  0.6173511E+01  0.1640674E+03  0.6174755E+01  0.1641005E+03  0.2791958E+01  0.2791958E+01  0.3592547E+01  0.3592547E+01  0.3560185E+01  0.3560185E+01  0.7119469E+01  0.3559734E+01  0.3630145E+01  0.3630145E+01  0.7067495E+01  0.3533747E+01  0.7108450E+01  0.3554225E+01  0.2883385E+01  0.2883385E+01  0.2852458E+01  0.2852458E+01  0.5554126E+01  0.2777063E+01  0.2785355E+01  0.2785355E+01  0.5636326E+01  0.2818163E+01  0.5499291E+01  0.2749645E+01  0.2807159E+01  0.2807159E+01  0.5659489E+01  0.2829744E+01  0.2803566E+01  0.2803566E+01  0.5563307E+01  0.2781654E+01  0.5551630E+01  0.2775815E+01  0.5531530E+01  0.5531530E+01  0.2762434E+01  0.5524868E+01  0.5589097E+01  0.5589097E+01  0.5521576E+01  0.5521576E+01  0.2859054E+01  0.2859054E+01  0.5611332E+01  0.2805666E+01  0.5601214E+01  0.2800607E+01  0.5477830E+01  0.5477830E+01  0.5535950E+01  0.5535950E+01  0.5593630E+01  0.5593630E+01
[truncated: 911,123 more chars]
