# Supplementary material for: Visualising reaction complexes in amine-based unloaded and CO2-loaded carbon capture solutions
Source: Nat Commun. 2026 Mar 12;17:3828. doi: 10.1038/s41467-026-70391-6 (PMC13121631; doi:10.1038/s41467-026-70391-6)
Supplement: Supplementary file 3 — Source Data [file 41467_2026_70391_MOESM3_ESM.zip › Source data/KGly010623box.EPSR.z01]

#    r              Ow-Ow          Ow-Ow          Ow-Hw          Hw-Ow          Ow-K1          K1-Ow          Ow-C1          C1-Ow          Ow-C2          C2-Ow          Ow-H1          H1-Ow          Ow-N1          N1-Ow          Ow-O1          O1-Ow          Ow-H2          H2-Ow          Hw-Hw          Hw-Hw          Hw-K1          K1-Hw          Hw-C1          C1-Hw          Hw-C2          C2-Hw          Hw-H1          H1-Hw          Hw-N1          N1-Hw          Hw-O1          O1-Hw          Hw-H2          H2-Hw          K1-K1          K1-K1          K1-C1          C1-K1          K1-C2          C2-K1          K1-H1          H1-K1          K1-N1          N1-K1          K1-O1          O1-K1          K1-H2          H2-K1          C1-C1          C1-C1          C1-C2          C2-C1          C1-H1          H1-C1          C1-N1          N1-C1          C1-O1          O1-C1          C1-H2          H2-C1          C2-C2          C2-C2          C2-H1          H1-C2          C2-N1          N1-C2          C2-O1          O1-C2          C2-H2          H2-C2          H1-H1          H1-H1          H1-N1          N1-H1          H1-O1          O1-H1          H1-H2          H2-H1          N1-N1          N1-N1          N1-O1          O1-N1          N1-H2          H2-N1          O1-O1          O1-O1          O1-H2          H2-O1          H2-H2          H2-H2      
  0.0000000E+00  0.0000000E+00  0.0000000E+00  0.0000000E+00  0.0000000E+00  0.0000000E+00  0.0000000E+00  0.0000000E+00  0.0000000E+00  0.0000000E+00  0.0000000E+00  0.0000000E+00  0.0000000E+00  0.0000000E+00  0.0000000E+00  0.0000000E+00  0.0000000E+00  0.0000000E+00  0.0000000E+00  0.0000000E+00  0.0000000E+00  0.0000000E+00  0.0000000E+00  0.0000000E+00  0.0000000E+00  0.0000000E+00  0.0000000E+00  0.0000000E+00  0.0000000E+00  0.0000000E+00  0.0000000E+00  0.0000000E+00  0.0000000E+00  0.0000000E+00  0.0000000E+00  0.0000000E+00  0.0000000E+00  0.0000000E+00  0.0000000E+00  0.0000000E+00  0.0000000E+00  0.0000000E+00  0.0000000E+00  0.0000000E+00  0.0000000E+00  0.0000000E+00  0.0000000E+00  0.0000000E+00  0.0000000E+00  0.0000000E+00  0.0000000E+00  0.0000000E+00  0.0000000E+00  0.0000000E+00  0.0000000E+00  0.0000000E+00  0.0000000E+00  0.0000000E+00  0.0000000E+00  0.0000000E+00  0.0000000E+00  0.0000000E+00  0.0000000E+00  0.0000000E+00  0.0000000E+00  0.0000000E+00  0.0000000E+00  0.0000000E+00  0.0000000E+00  0.0000000E+00  0.0000000E+00  0.0000000E+00  0.0000000E+00  0.0000000E+00  0.0000000E+00  0.0000000E+00  0.0000000E+00  0.0000000E+00  0.0000000E+00  0.0000000E+00  0.0000000E+00  0.0000000E+00  0.0000000E+00  0.0000000E+00  0.0000000E+00  0.0000000E+00  0.0000000E+00  0.0000000E+00  0.0000000E+00  0.0000000E+00  0.0000000E+00
  0.7500000E-02  0.0000000E+00  0.0000000E+00  0.0000000E+00  0.0000000E+00  0.0000000E+00  0.0000000E+00  0.0000000E+00  0.0000000E+00  0.0000000E+00  0.0000000E+00  0.0000000E+00  0.0000000E+00  0.0000000E+00  0.0000000E+00  0.0000000E+00  0.0000000E+00  0.0000000E+00  0.0000000E+00  0.0000000E+00  0.0000000E+00  0.0000000E+00  0.0000000E+00  0.0000000E+00  0.0000000E+00  0.0000000E+00  0.0000000E+00  0.0000000E+00  0.0000000E+00  0.0000000E+00  0.0000000E+00  0.0000000E+00  0.0000000E+00  0.0000000E+00  0.0000000E+00  0.0000000E+00  0.0000000E+00  0.0000000E+00  0.0000000E+00  0.0000000E+00  0.0000000E+00  0.0000000E+00  0.0000000E+00  0.0000000E+00  0.0000000E+00  0.0000000E+00  0.0000000E+00  0.0000000E+00  0.0000000E+00  0.0000000E+00  0.0000000E+00  0.0000000E+00  0.0000000E+00  0.0000000E+00  0.0000000E+00  0.0000000E+00  0.0000000E+00  0.0000000E+00  0.0000000E+00  0.0000000E+00  0.0000000E+00  0.0000000E+00  0.0000000E+00  0.0000000E+00  0.0000000E+00  0.0000000E+00  0.0000000E+00  0.0000000E+00  0.0000000E+00  0.0000000E+00  0.0000000E+00  0.0000000E+00  0.0000000E+00  0.0000000E+00  0.0000000E+00  0.0000000E+00  0.0000000E+00  0.0000000E+00  0.0000000E+00  0.0000000E+00  0.0000000E+00  0.0000000E+00  0.0000000E+00  0.0000000E+00  0.0000000E+00  0.0000000E+00  0.0000000E+00  0.0000000E+00  0.0000000E+00  0.0000000E+00  0.0000000E+00
  0.3000000E-01  0.0000000E+00  0.0000000E+00  0.0000000E+00  0.0000000E+00  0.0000000E+00  0.0000000E+00  0.0000000E+00  0.0000000E+00  0.0000000E+00  0.0000000E+00  0.0000000E+00  0.0000000E+00  0.0000000E+00  0.0000000E+00  0.0000000E+00  0.0000000E+00  0.0000000E+00  0.0000000E+00  0.0000000E+00  0.0000000E+00  0.0000000E+00  0.0000000E+00  0.0000000E+00  0.0000000E+00  0.0000000E+00  0.0000000E+00  0.0000000E+00  0.0000000E+00  0.0000000E+00  0.0000000E+00  0.0000000E+00  0.0000000E+00  0.0000000E+00  0.0000000E+00  0.0000000E+00  0.0000000E+00  0.0000000E+00  0.0000000E+00  0.0000000E+00  0.0000000E+00  0.0000000E+00  0.0000000E+00  0.0000000E+00  0.0000000E+00  0.0000000E+00  0.0000000E+00  0.0000000E+00  0.0000000E+00  0.0000000E+00  0.0000000E+00  0.0000000E+00  0.0000000E+00  0.0000000E+00  0.0000000E+00  0.0000000E+00  0.0000000E+00  0.0000000E+00  0.0000000E+00  0.0000000E+00  0.0000000E+00  0.0000000E+00  0.0000000E+00  0.0000000E+00  0.0000000E+00  0.0000000E+00  0.0000000E+00  0.0000000E+00  0.0000000E+00  0.0000000E+00  0.0000000E+00  0.0000000E+00  0.0000000E+00  0.0000000E+00  0.0000000E+00  0.0000000E+00  0.0000000E+00  0.0000000E+00  0.0000000E+00  0.0000000E+00  0.0000000E+00  0.0000000E+00  0.0000000E+00  0.0000000E+00  0.0000000E+00  0.0000000E+00  0.0000000E+00  0.0000000E+00  0.0000000E+00  0.0000000E+00  0.0000000E+00
  0.5999999E-01  0.0000000E+00  0.0000000E+00  0.0000000E+00  0.0000000E+00  0.0000000E+00  0.0000000E+00  0.0000000E+00  0.0000000E+00  0.0000000E+00  0.0000000E+00  0.0000000E+00  0.0000000E+00  0.0000000E+00  0.0000000E+00  0.0000000E+00  0.0000000E+00  0.0000000E+00  0.0000000E+00  0.0000000E+00  0.0000000E+00  0.0000000E+00  0.0000000E+00  0.0000000E+00  0.0000000E+00  0.0000000E+00  0.0000000E+00  0.0000000E+00  0.0000000E+00  0.0000000E+00  0.0000000E+00  0.0000000E+00  0.0000000E+00  0.0000000E+00  0.0000000E+00  0.0000000E+00  0.0000000E+00  0.0000000E+00  0.0000000E+00  0.0000000E+00  0.0000000E+00  0.0000000E+00  0.0000000E+00  0.0000000E+00  0.0000000E+00  0.0000000E+00  0.0000000E+00  0.0000000E+00  0.0000000E+00  0.0000000E+00  0.0000000E+00  0.0000000E+00  0.0000000E+00  0.0000000E+00  0.0000000E+00  0.0000000E+00  0.0000000E+00  0.0000000E+00  0.0000000E+00  0.0000000E+00  0.0000000E+00  0.0000000E+00  0.0000000E+00  0.0000000E+00  0.0000000E+00  0.0000000E+00  0.0000000E+00  0.0000000E+00  0.0000000E+00  0.0000000E+00  0.0000000E+00  0.0000000E+00  0.0000000E+00  0.0000000E+00  0.0000000E+00  0.0000000E+00  0.0000000E+00  0.0000000E+00  0.0000000E+00  0.0000000E+00  0.0000000E+00  0.0000000E+00  0.0000000E+00  0.0000000E+00  0.0000000E+00  0.0000000E+00  0.0000000E+00  0.0000000E+00  0.0000000E+00  0.0000000E+00  0.0000000E+00
  0.9000000E-01  0.0000000E+00  0.0000000E+00  0.0000000E+00  0.0000000E+00  0.0000000E+00  0.0000000E+00  0.0000000E+00  0.0000000E+00  0.0000000E+00  0.0000000E+00  0.0000000E+00  0.0000000E+00  0.0000000E+00  0.0000000E+00  0.0000000E+00  0.0000000E+00  0.0000000E+00  0.0000000E+00  0.0000000E+00  0.0000000E+00  0.0000000E+00  0.0000000E+00  0.0000000E+00  0.0000000E+00  0.0000000E+00  0.0000000E+00  0.0000000E+00  0.0000000E+00  0.0000000E+00  0.0000000E+00  0.0000000E+00  0.0000000E+00  0.0000000E+00  0.0000000E+00  0.0000000E+00  0.0000000E+00  0.0000000E+00  0.0000000E+00  0.0000000E+00  0.0000000E+00  0.0000000E+00  0.0000000E+00  0.0000000E+00  0.0000000E+00  0.0000000E+00  0.0000000E+00  0.0000000E+00  0.0000000E+00  0.0000000E+00  0.0000000E+00  0.0000000E+00  0.0000000E+00  0.0000000E+00  0.0000000E+00  0.0000000E+00  0.0000000E+00  0.0000000E+00  0.0000000E+00  0.0000000E+00  0.0000000E+00  0.0000000E+00  0.0000000E+00  0.0000000E+00  0.0000000E+00  0.0000000E+00  0.0000000E+00  0.0000000E+00  0.0000000E+00  0.0000000E+00  0.0000000E+00  0.0000000E+00  0.0000000E+00  0.0000000E+00  0.0000000E+00  0.0000000E+00  0.0000000E+00  0.0000000E+00  0.0000000E+00  0.0000000E+00  0.0000000E+00  0.0000000E+00  0.0000000E+00  0.0000000E+00  0.0000000E+00  0.0000000E+00  0.0000000E+00  0.0000000E+00  0.0000000E+00  0.0000000E+00  0.0000000E+00
  0.1200000E+00  0.0000000E+00  0.0000000E+00  0.0000000E+00  0.0000000E+00  0.0000000E+00  0.0000000E+00  0.0000000E+00  0.0000000E+00  0.0000000E+00  0.0000000E+00  0.0000000E+00  0.0000000E+00  0.0000000E+00  0.0000000E+00  0.0000000E+00  0.0000000E+00  0.0000000E+00  0.0000000E+00  0.0000000E+00  0.0000000E+00  0.0000000E+00  0.0000000E+00  0.0000000E+00  0.0000000E+00  0.0000000E+00  0.0000000E+00  0.0000000E+00  0.0000000E+00  0.0000000E+00  0.0000000E+00  0.0000000E+00  0.0000000E+00  0.0000000E+00  0.0000000E+00  0.0000000E+00  0.0000000E+00  0.0000000E+00  0.0000000E+00  0.0000000E+00  0.0000000E+00  0.0000000E+00  0.0000000E+00  0.0000000E+00  0.0000000E+00  0.0000000E+00  0.0000000E+00  0.0000000E+00  0.0000000E+00  0.0000000E+00  0.0000000E+00  0.0000000E+00  0.0000000E+00  0.0000000E+00  0.0000000E+00  0.0000000E+00  0.0000000E+00  0.0000000E+00  0.0000000E+00  0.0000000E+00  0.0000000E+00  0.0000000E+00  0.0000000E+00  0.0000000E+00  0.0000000E+00  0.0000000E+00  0.0000000E+00  0.0000000E+00  0.0000000E+00  0.0000000E+00  0.0000000E+00  0.0000000E+00  0.0000000E+00  0.0000000E+00  0.0000000E+00  0.0000000E+00  0.0000000E+00  0.0000000E+00  0.0000000E+00  0.0000000E+00  0.0000000E+00  0.0000000E+00  0.0000000E+00  0.0000000E+00  0.0000000E+00  0.0000000E+00  0.0000000E+00  0.0000000E+00  0.0000000E+00  0.0000000E+00  0.0000000E+00
  0.1500000E+00  0.0000000E+00  0.0000000E+00  0.0000000E+00  0.0000000E+00  0.0000000E+00  0.0000000E+00  0.0000000E+00  0.0000000E+00  0.0000000E+00  0.0000000E+00  0.0000000E+00  0.0000000E+00  0.0000000E+00  0.0000000E+00  0.0000000E+00  0.0000000E+00  0.0000000E+00  0.0000000E+00  0.0000000E+00  0.0000000E+00  0.0000000E+00  0.0000000E+00  0.0000000E+00  0.0000000E+00  0.0000000E+00  0.0000000E+00  0.0000000E+00  0.0000000E+00  0.0000000E+00  0.0000000E+00  0.0000000E+00  0.0000000E+00  0.0000000E+00  0.0000000E+00  0.0000000E+00  0.0000000E+00  0.0000000E+00  0.0000000E+00  0.0000000E+00  0.0000000E+00  0.0000000E+00  0.0000000E+00  0.0000000E+00  0.0000000E+00  0.0000000E+00  0.0000000E+00  0.0000000E+00  0.0000000E+00  0.0000000E+00  0.0000000E+00  0.0000000E+00  0.0000000E+00  0.0000000E+00  0.0000000E+00  0.0000000E+00  0.0000000E+00  0.0000000E+00  0.0000000E+00  0.0000000E+00  0.0000000E+00  0.0000000E+00  0.0000000E+00  0.0000000E+00  0.0000000E+00  0.0000000E+00  0.0000000E+00  0.0000000E+00  0.0000000E+00  0.0000000E+00  0.0000000E+00  0.0000000E+00  0.0000000E+00  0.0000000E+00  0.0000000E+00  0.0000000E+00  0.0000000E+00  0.0000000E+00  0.0000000E+00  0.0000000E+00  0.0000000E+00  0.0000000E+00  0.0000000E+00  0.0000000E+00  0.0000000E+00  0.0000000E+00  0.0000000E+00  0.0000000E+00  0.0000000E+00  0.0000000E+00  0.0000000E+00
  0.1800000E+00  0.0000000E+00  0.0000000E+00  0.0000000E+00  0.0000000E+00  0.0000000E+00  0.0000000E+00  0.0000000E+00  0.0000000E+00  0.0000000E+00  0.0000000E+00  0.0000000E+00  0.0000000E+00  0.0000000E+00  0.0000000E+00  0.0000000E+00  0.0000000E+00  0.0000000E+00  0.0000000E+00  0.0000000E+00  0.0000000E+00  0.0000000E+00  0.0000000E+00  0.0000000E+00  0.0000000E+00  0.0000000E+00  0.0000000E+00  0.0000000E+00  0.0000000E+00  0.0000000E+00  0.0000000E+00  0.0000000E+00  0.0000000E+00  0.0000000E+00  0.0000000E+00  0.0000000E+00  0.0000000E+00  0.0000000E+00  0.0000000E+00  0.0000000E+00  0.0000000E+00  0.0000000E+00  0.0000000E+00  0.0000000E+00  0.0000000E+00  0.0000000E+00  0.0000000E+00  0.0000000E+00  0.0000000E+00  0.0000000E+00  0.0000000E+00  0.0000000E+00  0.0000000E+00  0.0000000E+00  0.0000000E+00  0.0000000E+00  0.0000000E+00  0.0000000E+00  0.0000000E+00  0.0000000E+00  0.0000000E+00  0.0000000E+00  0.0000000E+00  0.0000000E+00  0.0000000E+00  0.0000000E+00  0.0000000E+00  0.0000000E+00  0.0000000E+00  0.0000000E+00  0.0000000E+00  0.0000000E+00  0.0000000E+00  0.0000000E+00  0.0000000E+00  0.0000000E+00  0.0000000E+00  0.0000000E+00  0.0000000E+00  0.0000000E+00  0.0000000E+00  0.0000000E+00  0.0000000E+00  0.0000000E+00  0.0000000E+00  0.0000000E+00  0.0000000E+00  0.0000000E+00  0.0000000E+00  0.0000000E+00  0.0000000E+00
  0.2100000E+00  0.0000000E+00  0.0000000E+00  0.0000000E+00  0.0000000E+00  0.0000000E+00  0.0000000E+00  0.0000000E+00  0.0000000E+00  0.0000000E+00  0.0000000E+00  0.0000000E+00  0.0000000E+00  0.0000000E+00  0.0000000E+00  0.0000000E+00  0.0000000E+00  0.0000000E+00  0.0000000E+00  0.0000000E+00  0.0000000E+00  0.0000000E+00  0.0000000E+00  0.0000000E+00  0.0000000E+00  0.0000000E+00  0.0000000E+00  0.0000000E+00  0.0000000E+00  0.0000000E+00  0.0000000E+00  0.0000000E+00  0.0000000E+00  0.0000000E+00  0.0000000E+00  0.0000000E+00  0.0000000E+00  0.0000000E+00  0.0000000E+00  0.0000000E+00  0.0000000E+00  0.0000000E+00  0.0000000E+00  0.0000000E+00  0.0000000E+00  0.0000000E+00  0.0000000E+00  0.0000000E+00  0.0000000E+00  0.0000000E+00  0.0000000E+00  0.0000000E+00  0.0000000E+00  0.0000000E+00  0.0000000E+00  0.0000000E+00  0.0000000E+00  0.0000000E+00  0.0000000E+00  0.0000000E+00  0.0000000E+00  0.0000000E+00  0.0000000E+00  0.0000000E+00  0.0000000E+00  0.0000000E+00  0.0000000E+00  0.0000000E+00  0.0000000E+00  0.0000000E+00  0.0000000E+00  0.0000000E+00  0.0000000E+00  0.0000000E+00  0.0000000E+00  0.0000000E+00  0.0000000E+00  0.0000000E+00  0.0000000E+00  0.0000000E+00  0.0000000E+00  0.0000000E+00  0.0000000E+00  0.0000000E+00  0.0000000E+00  0.0000000E+00  0.0000000E+00  0.0000000E+00  0.0000000E+00  0.0000000E+00  0.0000000E+00
  0.2400000E+00  0.0000000E+00  0.0000000E+00  0.0000000E+00  0.0000000E+00  0.0000000E+00  0.0000000E+00  0.0000000E+00  0.0000000E+00  0.0000000E+00  0.0000000E+00  0.0000000E+00  0.0000000E+00  0.0000000E+00  0.0000000E+00  0.0000000E+00  0.0000000E+00  0.0000000E+00  0.0000000E+00  0.0000000E+00  0.0000000E+00  0.0000000E+00  0.0000000E+00  0.0000000E+00  0.0000000E+00  0.0000000E+00  0.0000000E+00  0.0000000E+00  0.0000000E+00  0.0000000E+00  0.0000000E+00  0.0000000E+00  0.0000000E+00  0.0000000E+00  0.0000000E+00  0.0000000E+00  0.0000000E+00  0.0000000E+00  0.0000000E+00  0.0000000E+00  0.0000000E+00  0.0000000E+00  0.0000000E+00  0.0000000E+00  0.0000000E+00  0.0000000E+00  0.0000000E+00  0.0000000E+00  0.0000000E+00  0.0000000E+00  0.0000000E+00  0.0000000E+00  0.0000000E+00  0.0000000E+00  0.0000000E+00  0.0000000E+00  0.0000000E+00  0.0000000E+00  0.0000000E+00  0.0000000E+00  0.0000000E+00  0.0000000E+00  0.0000000E+00  0.0000000E+00  0.0000000E+00  0.0000000E+00  0.0000000E+00  0.0000000E+00  0.0000000E+00  0.0000000E+00  0.0000000E+00  0.0000000E+00  0.0000000E+00  0.0000000E+00  0.0000000E+00  0.0000000E+00  0.0000000E+00  0.0000000E+00  0.0000000E+00  0.0000000E+00  0.0000000E+00  0.0000000E+00  0.0000000E+00  0.0000000E+00  0.0000000E+00  0.0000000E+00  0.0000000E+00  0.0000000E+00  0.0000000E+00  0.0000000E+00  0.0000000E+00
  0.2700000E+00  0.0000000E+00  0.0000000E+00  0.0000000E+00  0.0000000E+00  0.0000000E+00  0.0000000E+00  0.0000000E+00  0.0000000E+00  0.0000000E+00  0.0000000E+00  0.0000000E+00  0.0000000E+00  0.0000000E+00  0.0000000E+00  0.0000000E+00  0.0000000E+00  0.0000000E+00  0.0000000E+00  0.0000000E+00  0.0000000E+00  0.0000000E+00  0.0000000E+00  0.0000000E+00  0.0000000E+00  0.0000000E+00  0.0000000E+00  0.0000000E+00  0.0000000E+00  0.0000000E+00  0.0000000E+00  0.0000000E+00  0.0000000E+00  0.0000000E+00  0.0000000E+00  0.0000000E+00  0.0000000E+00  0.0000000E+00  0.0000000E+00  0.0000000E+00  0.0000000E+00  0.0000000E+00  0.0000000E+00  0.0000000E+00  0.0000000E+00  0.0000000E+00  0.0000000E+00  0.0000000E+00  0.0000000E+00  0.0000000E+00  0.0000000E+00  0.0000000E+00  0.0000000E+00  0.0000000E+00  0.0000000E+00  0.0000000E+00  0.0000000E+00  0.0000000E+00  0.0000000E+00  0.0000000E+00  0.0000000E+00  0.0000000E+00  0.0000000E+00  0.0000000E+00  0.0000000E+00  0.0000000E+00  0.0000000E+00  0.0000000E+00  0.0000000E+00  0.0000000E+00  0.0000000E+00  0.0000000E+00  0.0000000E+00  0.0000000E+00  0.0000000E+00  0.0000000E+00  0.0000000E+00  0.0000000E+00  0.0000000E+00  0.0000000E+00  0.0000000E+00  0.0000000E+00  0.0000000E+00  0.0000000E+00  0.0000000E+00  0.0000000E+00  0.0000000E+00  0.0000000E+00  0.0000000E+00  0.0000000E+00  0.0000000E+00
  0.3000000E+00  0.0000000E+00  0.0000000E+00  0.0000000E+00  0.0000000E+00  0.0000000E+00  0.0000000E+00  0.0000000E+00  0.0000000E+00  0.0000000E+00  0.0000000E+00  0.0000000E+00  0.0000000E+00  0.0000000E+00  0.0000000E+00  0.0000000E+00  0.0000000E+00  0.0000000E+00  0.0000000E+00  0.0000000E+00  0.0000000E+00  0.0000000E+00  0.0000000E+00  0.0000000E+00  0.0000000E+00  0.0000000E+00  0.0000000E+00  0.0000000E+00  0.0000000E+00  0.0000000E+00  0.0000000E+00  0.0000000E+00  0.0000000E+00  0.0000000E+00  0.0000000E+00  0.0000000E+00  0.0000000E+00  0.0000000E+00  0.0000000E+00  0.0000000E+00  0.0000000E+00  0.0000000E+00  0.0000000E+00  0.0000000E+00  0.0000000E+00  0.0000000E+00  0.0000000E+00  0.0000000E+00  0.0000000E+00  0.0000000E+00  0.0000000E+00  0.0000000E+00  0.0000000E+00  0.0000000E+00  0.0000000E+00  0.0000000E+00  0.0000000E+00  0.0000000E+00  0.0000000E+00  0.0000000E+00  0.0000000E+00  0.0000000E+00  0.0000000E+00  0.0000000E+00  0.0000000E+00  0.0000000E+00  0.0000000E+00  0.0000000E+00  0.0000000E+00  0.0000000E+00  0.0000000E+00  0.0000000E+00  0.0000000E+00  0.0000000E+00  0.0000000E+00  0.0000000E+00  0.0000000E+00  0.0000000E+00  0.0000000E+00  0.0000000E+00  0.0000000E+00  0.0000000E+00  0.0000000E+00  0.0000000E+00  0.0000000E+00  0.0000000E+00  0.0000000E+00  0.0000000E+00  0.0000000E+00  0.0000000E+00  0.0000000E+00
  0.3300000E+00  0.0000000E+00  0.0000000E+00  0.0000000E+00  0.0000000E+00  0.0000000E+00  0.0000000E+00  0.0000000E+00  0.0000000E+00  0.0000000E+00  0.0000000E+00  0.0000000E+00  0.0000000E+00  0.0000000E+00  0.0000000E+00  0.0000000E+00  0.0000000E+00  0.0000000E+00  0.0000000E+00  0.0000000E+00  0.0000000E+00  0.0000000E+00  0.0000000E+00  0.0000000E+00  0.0000000E+00  0.0000000E+00  0.0000000E+00  0.0000000E+00  0.0000000E+00  0.0000000E+00  0.0000000E+00  0.0000000E+00  0.0000000E+00  0.0000000E+00  0.0000000E+00  0.0000000E+00  0.0000000E+00  0.0000000E+00  0.0000000E+00  0.0000000E+00  0.0000000E+00  0.0000000E+00  0.0000000E+00  0.0000000E+00  0.0000000E+00  0.0000000E+00  0.0000000E+00  0.0000000E+00  0.0000000E+00  0.0000000E+00  0.0000000E+00  0.0000000E+00  0.0000000E+00  0.0000000E+00  0.0000000E+00  0.0000000E+00  0.0000000E+00  0.0000000E+00  0.0000000E+00  0.0000000E+00  0.0000000E+00  0.0000000E+00  0.0000000E+00  0.0000000E+00  0.0000000E+00  0.0000000E+00  0.0000000E+00  0.0000000E+00  0.0000000E+00  0.0000000E+00  0.0000000E+00  0.0000000E+00  0.0000000E+00  0.0000000E+00  0.0000000E+00  0.0000000E+00  0.0000000E+00  0.0000000E+00  0.0000000E+00  0.0000000E+00  0.0000000E+00  0.0000000E+00  0.0000000E+00  0.0000000E+00  0.0000000E+00  0.0000000E+00  0.0000000E+00  0.0000000E+00  0.0000000E+00  0.0000000E+00  0.0000000E+00
  0.3600000E+00  0.0000000E+00  0.0000000E+00  0.0000000E+00  0.0000000E+00  0.0000000E+00  0.0000000E+00  0.0000000E+00  0.0000000E+00  0.0000000E+00  0.0000000E+00  0.0000000E+00  0.0000000E+00  0.0000000E+00  0.0000000E+00  0.0000000E+00  0.0000000E+00  0.0000000E+00  0.0000000E+00  0.0000000E+00  0.0000000E+00  0.0000000E+00  0.0000000E+00  0.0000000E+00  0.0000000E+00  0.0000000E+00  0.0000000E+00  0.0000000E+00  0.0000000E+00  0.0000000E+00  0.0000000E+00  0.0000000E+00  0.0000000E+00  0.0000000E+00  0.0000000E+00  0.0000000E+00  0.0000000E+00  0.0000000E+00  0.0000000E+00  0.0000000E+00  0.0000000E+00  0.0000000E+00  0.0000000E+00  0.0000000E+00  0.0000000E+00  0.0000000E+00  0.0000000E+00  0.0000000E+00  0.0000000E+00  0.0000000E+00  0.0000000E+00  0.0000000E+00  0.0000000E+00  0.0000000E+00  0.0000000E+00  0.0000000E+00  0.0000000E+00  0.0000000E+00  0.0000000E+00  0.0000000E+00  0.0000000E+00  0.0000000E+00  0.0000000E+00  0.0000000E+00  0.0000000E+00  0.0000000E+00  0.0000000E+00  0.0000000E+00  0.0000000E+00  0.0000000E+00  0.0000000E+00  0.0000000E+00  0.0000000E+00  0.0000000E+00  0.0000000E+00  0.0000000E+00  0.0000000E+00  0.0000000E+00  0.0000000E+00  0.0000000E+00  0.0000000E+00  0.0000000E+00  0.0000000E+00  0.0000000E+00  0.0000000E+00  0.0000000E+00  0.0000000E+00  0.0000000E+00  0.0000000E+00  0.0000000E+00  0.0000000E+00
  0.3900000E+00  0.0000000E+00  0.0000000E+00  0.0000000E+00  0.0000000E+00  0.0000000E+00  0.0000000E+00  0.0000000E+00  0.0000000E+00  0.0000000E+00  0.0000000E+00  0.0000000E+00  0.0000000E+00  0.0000000E+00  0.0000000E+00  0.0000000E+00  0.0000000E+00  0.0000000E+00  0.0000000E+00  0.0000000E+00  0.0000000E+00  0.0000000E+00  0.0000000E+00  0.0000000E+00  0.0000000E+00  0.0000000E+00  0.0000000E+00  0.0000000E+00  0.0000000E+00  0.0000000E+00  0.0000000E+00  0.0000000E+00  0.0000000E+00  0.0000000E+00  0.0000000E+00  0.0000000E+00  0.0000000E+00  0.0000000E+00  0.0000000E+00  0.0000000E+00  0.0000000E+00  0.0000000E+00  0.0000000E+00  0.0000000E+00  0.0000000E+00  0.0000000E+00  0.0000000E+00  0.0000000E+00  0.0000000E+00  0.0000000E+00  0.0000000E+00  0.0000000E+00  0.0000000E+00  0.0000000E+00  0.0000000E+00  0.0000000E+00  0.0000000E+00  0.0000000E+00  0.0000000E+00  0.0000000E+00  0.0000000E+00  0.0000000E+00  0.0000000E+00  0.0000000E+00  0.0000000E+00  0.0000000E+00  0.0000000E+00  0.0000000E+00  0.0000000E+00  0.0000000E+00  0.0000000E+00  0.0000000E+00  0.0000000E+00  0.0000000E+00  0.0000000E+00  0.0000000E+00  0.0000000E+00  0.0000000E+00  0.0000000E+00  0.0000000E+00  0.0000000E+00  0.0000000E+00  0.0000000E+00  0.0000000E+00  0.0000000E+00  0.0000000E+00  0.0000000E+00  0.0000000E+00  0.0000000E+00  0.0000000E+00  0.0000000E+00
  0.4200000E+00  0.0000000E+00  0.0000000E+00  0.0000000E+00  0.0000000E+00  0.0000000E+00  0.0000000E+00  0.0000000E+00  0.0000000E+00  0.0000000E+00  0.0000000E+00  0.0000000E+00  0.0000000E+00  0.0000000E+00  0.0000000E+00  0.0000000E+00  0.0000000E+00  0.0000000E+00  0.0000000E+00  0.0000000E+00  0.0000000E+00  0.0000000E+00  0.0000000E+00  0.0000000E+00  0.0000000E+00  0.0000000E+00  0.0000000E+00  0.0000000E+00  0.0000000E+00  0.0000000E+00  0.0000000E+00  0.0000000E+00  0.0000000E+00  0.0000000E+00  0.0000000E+00  0.0000000E+00  0.0000000E+00  0.0000000E+00  0.0000000E+00  0.0000000E+00  0.0000000E+00  0.0000000E+00  0.0000000E+00  0.0000000E+00  0.0000000E+00  0.0000000E+00  0.0000000E+00  0.0000000E+00  0.0000000E+00  0.0000000E+00  0.0000000E+00  0.0000000E+00  0.0000000E+00  0.0000000E+00  0.0000000E+00  0.0000000E+00  0.0000000E+00  0.0000000E+00  0.0000000E+00  0.0000000E+00  0.0000000E+00  0.0000000E+00  0.0000000E+00  0.0000000E+00  0.0000000E+00  0.0000000E+00  0.0000000E+00  0.0000000E+00  0.0000000E+00  0.0000000E+00  0.0000000E+00  0.0000000E+00  0.0000000E+00  0.0000000E+00  0.0000000E+00  0.0000000E+00  0.0000000E+00  0.0000000E+00  0.0000000E+00  0.0000000E+00  0.0000000E+00  0.0000000E+00  0.0000000E+00  0.0000000E+00  0.0000000E+00  0.0000000E+00  0.0000000E+00  0.0000000E+00  0.0000000E+00  0.0000000E+00  0.0000000E+00
  0.4500000E+00  0.0000000E+00  0.0000000E+00  0.0000000E+00  0.0000000E+00  0.0000000E+00  0.0000000E+00  0.0000000E+00  0.0000000E+00  0.0000000E+00  0.0000000E+00  0.0000000E+00  0.0000000E+00  0.0000000E+00  0.0000000E+00  0.0000000E+00  0.0000000E+00  0.0000000E+00  0.0000000E+00  0.0000000E+00  0.0000000E+00  0.0000000E+00  0.0000000E+00  0.0000000E+00  0.0000000E+00  0.0000000E+00  0.0000000E+00  0.0000000E+00  0.0000000E+00  0.0000000E+00  0.0000000E+00  0.0000000E+00  0.0000000E+00  0.0000000E+00  0.0000000E+00  0.0000000E+00  0.0000000E+00  0.0000000E+00  0.0000000E+00  0.0000000E+00  0.0000000E+00  0.0000000E+00  0.0000000E+00  0.0000000E+00  0.0000000E+00  0.0000000E+00  0.0000000E+00  0.0000000E+00  0.0000000E+00  0.0000000E+00  0.0000000E+00  0.0000000E+00  0.0000000E+00  0.0000000E+00  0.0000000E+00  0.0000000E+00  0.0000000E+00  0.0000000E+00  0.0000000E+00  0.0000000E+00  0.0000000E+00  0.0000000E+00  0.0000000E+00  0.0000000E+00  0.0000000E+00  0.0000000E+00  0.0000000E+00  0.0000000E+00  0.0000000E+00  0.0000000E+00  0.0000000E+00  0.0000000E+00  0.0000000E+00  0.0000000E+00  0.0000000E+00  0.0000000E+00  0.0000000E+00  0.0000000E+00  0.0000000E+00  0.0000000E+00  0.0000000E+00  0.0000000E+00  0.0000000E+00  0.0000000E+00  0.0000000E+00  0.0000000E+00  0.0000000E+00  0.0000000E+00  0.0000000E+00  0.0000000E+00  0.0000000E+00
  0.4800000E+00  0.0000000E+00  0.0000000E+00  0.0000000E+00  0.0000000E+00  0.0000000E+00  0.0000000E+00  0.0000000E+00  0.0000000E+00  0.0000000E+00  0.0000000E+00  0.0000000E+00  0.0000000E+00  0.0000000E+00  0.0000000E+00  0.0000000E+00  0.0000000E+00  0.0000000E+00  0.0000000E+00  0.0000000E+00  0.0000000E+00  0.0000000E+00  0.0000000E+00  0.0000000E+00  0.0000000E+00  0.0000000E+00  0.0000000E+00  0.0000000E+00  0.0000000E+00  0.0000000E+00  0.0000000E+00  0.0000000E+00  0.0000000E+00  0.0000000E+00  0.0000000E+00  0.0000000E+00  0.0000000E+00  0.0000000E+00  0.0000000E+00  0.0000000E+00  0.0000000E+00  0.0000000E+00  0.0000000E+00  0.0000000E+00  0.0000000E+00  0.0000000E+00  0.0000000E+00  0.0000000E+00  0.0000000E+00  0.0000000E+00  0.0000000E+00  0.0000000E+00  0.0000000E+00  0.0000000E+00  0.0000000E+00  0.0000000E+00  0.0000000E+00  0.0000000E+00  0.0000000E+00  0.0000000E+00  0.0000000E+00  0.0000000E+00  0.0000000E+00  0.0000000E+00  0.0000000E+00  0.0000000E+00  0.0000000E+00  0.0000000E+00  0.0000000E+00  0.0000000E+00  0.0000000E+00  0.0000000E+00  0.0000000E+00  0.0000000E+00  0.0000000E+00  0.0000000E+00  0.0000000E+00  0.0000000E+00  0.0000000E+00  0.0000000E+00  0.0000000E+00  0.0000000E+00  0.0000000E+00  0.0000000E+00  0.0000000E+00  0.0000000E+00  0.0000000E+00  0.0000000E+00  0.0000000E+00  0.0000000E+00  0.0000000E+00
  0.5100000E+00  0.0000000E+00  0.0000000E+00  0.0000000E+00  0.0000000E+00  0.0000000E+00  0.0000000E+00  0.0000000E+00  0.0000000E+00  0.0000000E+00  0.0000000E+00  0.0000000E+00  0.0000000E+00  0.0000000E+00  0.0000000E+00  0.0000000E+00  0.0000000E+00  0.0000000E+00  0.0000000E+00  0.0000000E+00  0.0000000E+00  0.0000000E+00  0.0000000E+00  0.0000000E+00  0.0000000E+00  0.0000000E+00  0.0000000E+00  0.0000000E+00  0.0000000E+00  0.0000000E+00  0.0000000E+00  0.0000000E+00  0.0000000E+00  0.0000000E+00  0.0000000E+00  0.0000000E+00  0.0000000E+00  0.0000000E+00  0.0000000E+00  0.0000000E+00  0.0000000E+00  0.0000000E+00  0.0000000E+00  0.0000000E+00  0.0000000E+00  0.0000000E+00  0.0000000E+00  0.0000000E+00  0.0000000E+00  0.0000000E+00  0.0000000E+00  0.0000000E+00  0.0000000E+00  0.0000000E+00  0.0000000E+00  0.0000000E+00  0.0000000E+00  0.0000000E+00  0.0000000E+00  0.0000000E+00  0.0000000E+00  0.0000000E+00  0.0000000E+00  0.0000000E+00  0.0000000E+00  0.0000000E+00  0.0000000E+00  0.0000000E+00  0.0000000E+00  0.0000000E+00  0.0000000E+00  0.0000000E+00  0.0000000E+00  0.0000000E+00  0.0000000E+00  0.0000000E+00  0.0000000E+00  0.0000000E+00  0.0000000E+00  0.0000000E+00  0.0000000E+00  0.0000000E+00  0.0000000E+00  0.0000000E+00  0.0000000E+00  0.0000000E+00  0.0000000E+00  0.0000000E+00  0.0000000E+00  0.0000000E+00  0.0000000E+00
  0.5400000E+00  0.0000000E+00  0.0000000E+00  0.0000000E+00  0.0000000E+00  0.0000000E+00  0.0000000E+00  0.0000000E+00  0.0000000E+00  0.0000000E+00  0.0000000E+00  0.0000000E+00  0.0000000E+00  0.0000000E+00  0.0000000E+00  0.0000000E+00  0.0000000E+00  0.0000000E+00  0.0000000E+00  0.0000000E+00  0.0000000E+00  0.0000000E+00  0.0000000E+00  0.0000000E+00  0.0000000E+00  0.0000000E+00  0.0000000E+00  0.0000000E+00  0.0000000E+00  0.0000000E+00  0.0000000E+00  0.0000000E+00  0.0000000E+00  0.0000000E+00  0.0000000E+00  0.0000000E+00  0.0000000E+00  0.0000000E+00  0.0000000E+00  0.0000000E+00  0.0000000E+00  0.0000000E+00  0.0000000E+00  0.0000000E+00  0.0000000E+00  0.0000000E+00  0.0000000E+00  0.0000000E+00  0.0000000E+00  0.0000000E+00  0.0000000E+00  0.0000000E+00  0.0000000E+00  0.0000000E+00  0.0000000E+00  0.0000000E+00  0.0000000E+00  0.0000000E+00  0.0000000E+00  0.0000000E+00  0.0000000E+00  0.0000000E+00  0.0000000E+00  0.0000000E+00  0.0000000E+00  0.0000000E+00  0.0000000E+00  0.0000000E+00  0.0000000E+00  0.0000000E+00  0.0000000E+00  0.0000000E+00  0.0000000E+00  0.0000000E+00  0.0000000E+00  0.0000000E+00  0.0000000E+00  0.0000000E+00  0.0000000E+00  0.0000000E+00  0.0000000E+00  0.0000000E+00  0.0000000E+00  0.0000000E+00  0.0000000E+00  0.0000000E+00  0.0000000E+00  0.0000000E+00  0.0000000E+00  0.0000000E+00  0.0000000E+00
  0.5699999E+00  0.0000000E+00  0.0000000E+00  0.0000000E+00  0.0000000E+00  0.0000000E+00  0.0000000E+00  0.0000000E+00  0.0000000E+00  0.0000000E+00  0.0000000E+00  0.0000000E+00  0.0000000E+00  0.0000000E+00  0.0000000E+00  0.0000000E+00  0.0000000E+00  0.0000000E+00  0.0000000E+00  0.0000000E+00  0.0000000E+00  0.0000000E+00  0.0000000E+00  0.0000000E+00  0.0000000E+00  0.0000000E+00  0.0000000E+00  0.0000000E+00  0.0000000E+00  0.0000000E+00  0.0000000E+00  0.0000000E+00  0.0000000E+00  0.0000000E+00  0.0000000E+00  0.0000000E+00  0.0000000E+00  0.0000000E+00  0.0000000E+00  0.0000000E+00  0.0000000E+00  0.0000000E+00  0.0000000E+00  0.0000000E+00  0.0000000E+00  0.0000000E+00  0.0000000E+00  0.0000000E+00  0.0000000E+00  0.0000000E+00  0.0000000E+00  0.0000000E+00  0.0000000E+00  0.0000000E+00  0.0000000E+00  0.0000000E+00  0.0000000E+00  0.0000000E+00  0.0000000E+00  0.0000000E+00  0.0000000E+00  0.0000000E+00  0.0000000E+00  0.0000000E+00  0.0000000E+00  0.0000000E+00  0.0000000E+00  0.0000000E+00  0.0000000E+00  0.0000000E+00  0.0000000E+00  0.0000000E+00  0.0000000E+00  0.0000000E+00  0.0000000E+00  0.0000000E+00  0.0000000E+00  0.0000000E+00  0.0000000E+00  0.0000000E+00  0.0000000E+00  0.0000000E+00  0.0000000E+00  0.0000000E+00  0.0000000E+00  0.0000000E+00  0.0000000E+00  0.0000000E+00  0.0000000E+00  0.0000000E+00  0.0000000E+00
  0.5999999E+00  0.0000000E+00  0.0000000E+00  0.0000000E+00  0.0000000E+00  0.0000000E+00  0.0000000E+00  0.0000000E+00  0.0000000E+00  0.0000000E+00  0.0000000E+00  0.0000000E+00  0.0000000E+00  0.0000000E+00  0.0000000E+00  0.0000000E+00  0.0000000E+00  0.0000000E+00  0.0000000E+00  0.0000000E+00  0.0000000E+00  0.0000000E+00  0.0000000E+00  0.0000000E+00  0.0000000E+00  0.0000000E+00  0.0000000E+00  0.0000000E+00  0.0000000E+00  0.0000000E+00  0.0000000E+00  0.0000000E+00  0.0000000E+00  0.0000000E+00  0.0000000E+00  0.0000000E+00  0.0000000E+00  0.0000000E+00  0.0000000E+00  0.0000000E+00  0.0000000E+00  0.0000000E+00  0.0000000E+00  0.0000000E+00  0.0000000E+00  0.0000000E+00  0.0000000E+00  0.0000000E+00  0.0000000E+00  0.0000000E+00  0.0000000E+00  0.0000000E+00  0.0000000E+00  0.0000000E+00  0.0000000E+00  0.0000000E+00  0.0000000E+00  0.0000000E+00  0.0000000E+00  0.0000000E+00  0.0000000E+00  0.0000000E+00  0.0000000E+00  0.0000000E+00  0.0000000E+00  0.0000000E+00  0.0000000E+00  0.0000000E+00  0.0000000E+00  0.0000000E+00  0.0000000E+00  0.0000000E+00  0.0000000E+00  0.0000000E+00  0.0000000E+00  0.0000000E+00  0.0000000E+00  0.0000000E+00  0.0000000E+00  0.0000000E+00  0.0000000E+00  0.0000000E+00  0.0000000E+00  0.0000000E+00  0.0000000E+00  0.0000000E+00  0.0000000E+00  0.0000000E+00  0.0000000E+00  0.0000000E+00  0.0000000E+00
  0.6299999E+00  0.0000000E+00  0.0000000E+00  0.0000000E+00  0.0000000E+00  0.0000000E+00  0.0000000E+00  0.0000000E+00  0.0000000E+00  0.0000000E+00  0.0000000E+00  0.0000000E+00  0.0000000E+00  0.0000000E+00  0.0000000E+00  0.0000000E+00  0.0000000E+00  0.0000000E+00  0.0000000E+00  0.0000000E+00  0.0000000E+00  0.0000000E+00  0.0000000E+00  0.0000000E+00  0.0000000E+00  0.0000000E+00  0.0000000E+00  0.0000000E+00  0.0000000E+00  0.0000000E+00  0.0000000E+00  0.0000000E+00  0.0000000E+00  0.0000000E+00  0.0000000E+00  0.0000000E+00  0.0000000E+00  0.0000000E+00  0.0000000E+00  0.0000000E+00  0.0000000E+00  0.0000000E+00  0.0000000E+00  0.0000000E+00  0.0000000E+00  0.0000000E+00  0.0000000E+00  0.0000000E+00  0.0000000E+00  0.0000000E+00  0.0000000E+00  0.0000000E+00  0.0000000E+00  0.0000000E+00  0.0000000E+00  0.0000000E+00  0.0000000E+00  0.0000000E+00  0.0000000E+00  0.0000000E+00  0.0000000E+00  0.0000000E+00  0.0000000E+00  0.0000000E+00  0.0000000E+00  0.0000000E+00  0.0000000E+00  0.0000000E+00  0.0000000E+00  0.0000000E+00  0.0000000E+00  0.0000000E+00  0.0000000E+00  0.0000000E+00  0.0000000E+00  0.0000000E+00  0.0000000E+00  0.0000000E+00  0.0000000E+00  0.0000000E+00  0.0000000E+00  0.0000000E+00  0.0000000E+00  0.0000000E+00  0.0000000E+00  0.0000000E+00  0.0000000E+00  0.0000000E+00  0.0000000E+00  0.0000000E+00  0.0000000E+00
  0.6599998E+00  0.0000000E+00  0.0000000E+00  0.0000000E+00  0.0000000E+00  0.0000000E+00  0.0000000E+00  0.0000000E+00  0.0000000E+00  0.0000000E+00  0.0000000E+00  0.0000000E+00  0.0000000E+00  0.0000000E+00  0.0000000E+00  0.0000000E+00  0.0000000E+00  0.0000000E+00  0.0000000E+00  0.0000000E+00  0.0000000E+00  0.0000000E+00  0.0000000E+00  0.0000000E+00  0.0000000E+00  0.0000000E+00  0.0000000E+00  0.0000000E+00  0.0000000E+00  0.0000000E+00  0.0000000E+00  0.0000000E+00  0.0000000E+00  0.0000000E+00  0.0000000E+00  0.0000000E+00  0.0000000E+00  0.0000000E+00  0.0000000E+00  0.0000000E+00  0.0000000E+00  0.0000000E+00  0.0000000E+00  0.0000000E+00  0.0000000E+00  0.0000000E+00  0.0000000E+00  0.0000000E+00  0.0000000E+00  0.0000000E+00  0.0000000E+00  0.0000000E+00  0.0000000E+00  0.0000000E+00  0.0000000E+00  0.0000000E+00  0.0000000E+00  0.0000000E+00  0.0000000E+00  0.0000000E+00  0.0000000E+00  0.0000000E+00  0.0000000E+00  0.0000000E+00  0.0000000E+00  0.0000000E+00  0.0000000E+00  0.0000000E+00  0.0000000E+00  0.0000000E+00  0.0000000E+00  0.0000000E+00  0.0000000E+00  0.0000000E+00  0.0000000E+00  0.0000000E+00  0.0000000E+00  0.0000000E+00  0.0000000E+00  0.0000000E+00  0.0000000E+00  0.0000000E+00  0.0000000E+00  0.0000000E+00  0.0000000E+00  0.0000000E+00  0.0000000E+00  0.0000000E+00  0.0000000E+00  0.0000000E+00  0.0000000E+00
  0.6899998E+00  0.0000000E+00  0.0000000E+00  0.0000000E+00  0.0000000E+00  0.0000000E+00  0.0000000E+00  0.0000000E+00  0.0000000E+00  0.0000000E+00  0.0000000E+00  0.0000000E+00  0.0000000E+00  0.0000000E+00  0.0000000E+00  0.0000000E+00  0.0000000E+00  0.0000000E+00  0.0000000E+00  0.0000000E+00  0.0000000E+00  0.0000000E+00  0.0000000E+00  0.0000000E+00  0.0000000E+00  0.0000000E+00  0.0000000E+00  0.0000000E+00  0.0000000E+00  0.0000000E+00  0.0000000E+00  0.0000000E+00  0.0000000E+00  0.0000000E+00  0.0000000E+00  0.0000000E+00  0.0000000E+00  0.0000000E+00  0.0000000E+00  0.0000000E+00  0.0000000E+00  0.0000000E+00  0.0000000E+00  0.0000000E+00  0.0000000E+00  0.0000000E+00  0.0000000E+00  0.0000000E+00  0.0000000E+00  0.0000000E+00  0.0000000E+00  0.0000000E+00  0.0000000E+00  0.0000000E+00  0.0000000E+00  0.0000000E+00  0.0000000E+00  0.0000000E+00  0.0000000E+00  0.0000000E+00  0.0000000E+00  0.0000000E+00  0.0000000E+00  0.0000000E+00  0.0000000E+00  0.0000000E+00  0.0000000E+00  0.0000000E+00  0.0000000E+00  0.0000000E+00  0.0000000E+00  0.0000000E+00  0.0000000E+00  0.0000000E+00  0.0000000E+00  0.0000000E+00  0.0000000E+00  0.0000000E+00  0.0000000E+00  0.0000000E+00  0.0000000E+00  0.0000000E+00  0.0000000E+00  0.0000000E+00  0.0000000E+00  0.0000000E+00  0.0000000E+00  0.0000000E+00  0.0000000E+00  0.0000000E+00  0.0000000E+00
  0.7199998E+00  0.0000000E+00  0.0000000E+00  0.0000000E+00  0.0000000E+00  0.0000000E+00  0.0000000E+00  0.0000000E+00  0.0000000E+00  0.0000000E+00  0.0000000E+00  0.0000000E+00  0.0000000E+00  0.0000000E+00  0.0000000E+00  0.0000000E+00  0.0000000E+00  0.0000000E+00  0.0000000E+00  0.0000000E+00  0.0000000E+00  0.0000000E+00  0.0000000E+00  0.0000000E+00  0.0000000E+00  0.0000000E+00  0.0000000E+00  0.0000000E+00  0.0000000E+00  0.0000000E+00  0.0000000E+00  0.0000000E+00  0.0000000E+00  0.0000000E+00  0.0000000E+00  0.0000000E+00  0.0000000E+00  0.0000000E+00  0.0000000E+00  0.0000000E+00  0.0000000E+00  0.0000000E+00  0.0000000E+00  0.0000000E+00  0.0000000E+00  0.0000000E+00  0.0000000E+00  0.0000000E+00  0.0000000E+00  0.0000000E+00  0.0000000E+00  0.0000000E+00  0.0000000E+00  0.0000000E+00  0.0000000E+00  0.0000000E+00  0.0000000E+00  0.0000000E+00  0.0000000E+00  0.0000000E+00  0.0000000E+00  0.0000000E+00  0.0000000E+00  0.0000000E+00  0.0000000E+00  0.0000000E+00  0.0000000E+00  0.0000000E+00  0.0000000E+00  0.0000000E+00  0.0000000E+00  0.0000000E+00  0.0000000E+00  0.0000000E+00  0.0000000E+00  0.0000000E+00  0.0000000E+00  0.0000000E+00  0.0000000E+00  0.0000000E+00  0.0000000E+00  0.0000000E+00  0.0000000E+00  0.0000000E+00  0.0000000E+00  0.0000000E+00  0.0000000E+00  0.0000000E+00  0.0000000E+00  0.0000000E+00  0.0000000E+00
  0.7499998E+00  0.0000000E+00  0.0000000E+00  0.0000000E+00  0.0000000E+00  0.0000000E+00  0.0000000E+00  0.0000000E+00  0.0000000E+00  0.0000000E+00  0.0000000E+00  0.0000000E+00  0.0000000E+00  0.0000000E+00  0.0000000E+00  0.0000000E+00  0.0000000E+00  0.0000000E+00  0.0000000E+00  0.0000000E+00  0.0000000E+00  0.0000000E+00  0.0000000E+00  0.0000000E+00  0.0000000E+00  0.0000000E+00  0.0000000E+00  0.0000000E+00  0.0000000E+00  0.0000000E+00  0.0000000E+00  0.0000000E+00  0.0000000E+00  0.0000000E+00  0.0000000E+00  0.0000000E+00  0.0000000E+00  0.0000000E+00  0.0000000E+00  0.0000000E+00  0.0000000E+00  0.0000000E+00  0.0000000E+00  0.0000000E+00  0.0000000E+00  0.0000000E+00  0.0000000E+00  0.0000000E+00  0.0000000E+00  0.0000000E+00  0.0000000E+00  0.0000000E+00  0.0000000E+00  0.0000000E+00  0.0000000E+00  0.0000000E+00  0.0000000E+00  0.0000000E+00  0.0000000E+00  0.0000000E+00  0.0000000E+00  0.0000000E+00  0.0000000E+00  0.0000000E+00  0.0000000E+00  0.0000000E+00  0.0000000E+00  0.0000000E+00  0.0000000E+00  0.0000000E+00  0.0000000E+00  0.0000000E+00  0.0000000E+00  0.0000000E+00  0.0000000E+00  0.0000000E+00  0.0000000E+00  0.0000000E+00  0.0000000E+00  0.0000000E+00  0.0000000E+00  0.0000000E+00  0.0000000E+00  0.0000000E+00  0.0000000E+00  0.0000000E+00  0.0000000E+00  0.0000000E+00  0.0000000E+00  0.0000000E+00  0.0000000E+00
  0.7799997E+00  0.0000000E+00  0.0000000E+00  0.0000000E+00  0.0000000E+00  0.0000000E+00  0.0000000E+00  0.0000000E+00  0.0000000E+00  0.0000000E+00  0.0000000E+00  0.0000000E+00  0.0000000E+00  0.0000000E+00  0.0000000E+00  0.0000000E+00  0.0000000E+00  0.0000000E+00  0.0000000E+00  0.0000000E+00  0.0000000E+00  0.0000000E+00  0.0000000E+00  0.0000000E+00  0.0000000E+00  0.0000000E+00  0.0000000E+00  0.0000000E+00  0.0000000E+00  0.0000000E+00  0.0000000E+00  0.0000000E+00  0.0000000E+00  0.0000000E+00  0.0000000E+00  0.0000000E+00  0.0000000E+00  0.0000000E+00  0.0000000E+00  0.0000000E+00  0.0000000E+00  0.0000000E+00  0.0000000E+00  0.0000000E+00  0.0000000E+00  0.0000000E+00  0.0000000E+00  0.0000000E+00  0.0000000E+00  0.0000000E+00  0.0000000E+00  0.0000000E+00  0.0000000E+00  0.0000000E+00  0.0000000E+00  0.0000000E+00  0.0000000E+00  0.0000000E+00  0.0000000E+00  0.0000000E+00  0.0000000E+00  0.0000000E+00  0.0000000E+00  0.0000000E+00  0.0000000E+00  0.0000000E+00  0.0000000E+00  0.0000000E+00  0.0000000E+00  0.0000000E+00  0.0000000E+00  0.0000000E+00  0.0000000E+00  0.0000000E+00  0.0000000E+00  0.0000000E+00  0.0000000E+00  0.0000000E+00  0.0000000E+00  0.0000000E+00  0.0000000E+00  0.0000000E+00  0.0000000E+00  0.0000000E+00  0.0000000E+00  0.0000000E+00  0.0000000E+00  0.0000000E+00  0.0000000E+00  0.0000000E+00  0.0000000E+00
  0.8099997E+00  0.0000000E+00  0.0000000E+00  0.0000000E+00  0.0000000E+00  0.0000000E+00  0.0000000E+00  0.0000000E+00  0.0000000E+00  0.0000000E+00  0.0000000E+00  0.0000000E+00  0.0000000E+00  0.0000000E+00  0.0000000E+00  0.0000000E+00  0.0000000E+00  0.0000000E+00  0.0000000E+00  0.0000000E+00  0.0000000E+00  0.0000000E+00  0.0000000E+00  0.0000000E+00  0.0000000E+00  0.0000000E+00  0.0000000E+00  0.0000000E+00  0.0000000E+00  0.0000000E+00  0.0000000E+00  0.0000000E+00  0.0000000E+00  0.0000000E+00  0.0000000E+00  0.0000000E+00  0.0000000E+00  0.0000000E+00  0.0000000E+00  0.0000000E+00  0.0000000E+00  0.0000000E+00  0.0000000E+00  0.0000000E+00  0.0000000E+00  0.0000000E+00  0.0000000E+00  0.0000000E+00  0.0000000E+00  0.0000000E+00  0.0000000E+00  0.0000000E+00  0.0000000E+00  0.0000000E+00  0.0000000E+00  0.0000000E+00  0.0000000E+00  0.0000000E+00  0.0000000E+00  0.0000000E+00  0.0000000E+00  0.0000000E+00  0.0000000E+00  0.0000000E+00  0.0000000E+00  0.0000000E+00  0.0000000E+00  0.0000000E+00  0.0000000E+00  0.0000000E+00  0.0000000E+00  0.0000000E+00  0.0000000E+00  0.0000000E+00  0.0000000E+00  0.0000000E+00  0.0000000E+00  0.0000000E+00  0.0000000E+00  0.0000000E+00  0.0000000E+00  0.0000000E+00  0.0000000E+00  0.0000000E+00  0.0000000E+00  0.0000000E+00  0.0000000E+00  0.0000000E+00  0.0000000E+00  0.0000000E+00  0.0000000E+00
  0.8399997E+00  0.0000000E+00  0.0000000E+00  0.0000000E+00  0.0000000E+00  0.0000000E+00  0.0000000E+00  0.0000000E+00  0.0000000E+00  0.0000000E+00  0.0000000E+00  0.0000000E+00  0.0000000E+00  0.0000000E+00  0.0000000E+00  0.0000000E+00  0.0000000E+00  0.0000000E+00  0.0000000E+00  0.0000000E+00  0.0000000E+00  0.0000000E+00  0.0000000E+00  0.0000000E+00  0.0000000E+00  0.0000000E+00  0.0000000E+00  0.0000000E+00  0.0000000E+00  0.0000000E+00  0.0000000E+00  0.0000000E+00  0.0000000E+00  0.0000000E+00  0.0000000E+00  0.0000000E+00  0.0000000E+00  0.0000000E+00  0.0000000E+00  0.0000000E+00  0.0000000E+00  0.0000000E+00  0.0000000E+00  0.0000000E+00  0.0000000E+00  0.0000000E+00  0.0000000E+00  0.0000000E+00  0.0000000E+00  0.0000000E+00  0.0000000E+00  0.0000000E+00  0.0000000E+00  0.0000000E+00  0.0000000E+00  0.0000000E+00  0.0000000E+00  0.0000000E+00  0.0000000E+00  0.0000000E+00  0.0000000E+00  0.0000000E+00  0.0000000E+00  0.0000000E+00  0.0000000E+00  0.0000000E+00  0.0000000E+00  0.0000000E+00  0.0000000E+00  0.0000000E+00  0.0000000E+00  0.0000000E+00  0.0000000E+00  0.0000000E+00  0.0000000E+00  0.0000000E+00  0.0000000E+00  0.0000000E+00  0.0000000E+00  0.0000000E+00  0.0000000E+00  0.0000000E+00  0.0000000E+00  0.0000000E+00  0.0000000E+00  0.0000000E+00  0.0000000E+00  0.0000000E+00  0.0000000E+00  0.0000000E+00  0.0000000E+00
  0.8699996E+00  0.0000000E+00  0.0000000E+00  0.0000000E+00  0.0000000E+00  0.0000000E+00  0.0000000E+00  0.0000000E+00  0.0000000E+00  0.0000000E+00  0.0000000E+00  0.0000000E+00  0.0000000E+00  0.0000000E+00  0.0000000E+00  0.0000000E+00  0.0000000E+00  0.0000000E+00  0.0000000E+00  0.0000000E+00  0.0000000E+00  0.0000000E+00  0.0000000E+00  0.0000000E+00  0.0000000E+00  0.0000000E+00  0.0000000E+00  0.0000000E+00  0.0000000E+00  0.0000000E+00  0.0000000E+00  0.0000000E+00  0.0000000E+00  0.0000000E+00  0.0000000E+00  0.0000000E+00  0.0000000E+00  0.0000000E+00  0.0000000E+00  0.0000000E+00  0.0000000E+00  0.0000000E+00  0.0000000E+00  0.0000000E+00  0.0000000E+00  0.0000000E+00  0.0000000E+00  0.0000000E+00  0.0000000E+00  0.0000000E+00  0.0000000E+00  0.0000000E+00  0.0000000E+00  0.0000000E+00  0.0000000E+00  0.0000000E+00  0.0000000E+00  0.0000000E+00  0.0000000E+00  0.0000000E+00  0.0000000E+00  0.0000000E+00  0.0000000E+00  0.0000000E+00  0.0000000E+00  0.0000000E+00  0.0000000E+00  0.0000000E+00  0.0000000E+00  0.0000000E+00  0.0000000E+00  0.0000000E+00  0.0000000E+00  0.0000000E+00  0.0000000E+00  0.0000000E+00  0.0000000E+00  0.0000000E+00  0.0000000E+00  0.0000000E+00  0.0000000E+00  0.0000000E+00  0.0000000E+00  0.0000000E+00  0.0000000E+00  0.0000000E+00  0.0000000E+00  0.0000000E+00  0.0000000E+00  0.0000000E+00  0.0000000E+00
  0.8999996E+00  0.0000000E+00  0.0000000E+00  0.0000000E+00  0.0000000E+00  0.0000000E+00  0.0000000E+00  0.0000000E+00  0.0000000E+00  0.0000000E+00  0.0000000E+00  0.0000000E+00  0.0000000E+00  0.0000000E+00  0.0000000E+00  0.0000000E+00  0.0000000E+00  0.0000000E+00  0.0000000E+00  0.0000000E+00  0.0000000E+00  0.0000000E+00  0.0000000E+00  0.0000000E+00  0.0000000E+00  0.0000000E+00  0.0000000E+00  0.0000000E+00  0.0000000E+00  0.0000000E+00  0.0000000E+00  0.0000000E+00  0.0000000E+00  0.0000000E+00  0.0000000E+00  0.0000000E+00  0.0000000E+00  0.0000000E+00  0.0000000E+00  0.0000000E+00  0.0000000E+00  0.0000000E+00  0.0000000E+00  0.0000000E+00  0.0000000E+00  0.0000000E+00  0.0000000E+00  0.0000000E+00  0.0000000E+00  0.0000000E+00  0.0000000E+00  0.0000000E+00  0.0000000E+00  0.0000000E+00  0.0000000E+00  0.0000000E+00  0.0000000E+00  0.0000000E+00  0.0000000E+00  0.0000000E+00  0.0000000E+00  0.0000000E+00  0.0000000E+00  0.0000000E+00  0.0000000E+00  0.0000000E+00  0.0000000E+00  0.0000000E+00  0.0000000E+00  0.0000000E+00  0.0000000E+00  0.0000000E+00  0.0000000E+00  0.0000000E+00  0.0000000E+00  0.0000000E+00  0.0000000E+00  0.0000000E+00  0.0000000E+00  0.0000000E+00  0.0000000E+00  0.0000000E+00  0.0000000E+00  0.0000000E+00  0.0000000E+00  0.0000000E+00  0.0000000E+00  0.0000000E+00  0.0000000E+00  0.0000000E+00  0.0000000E+00
  0.9299996E+00  0.0000000E+00  0.0000000E+00  0.0000000E+00  0.0000000E+00  0.0000000E+00  0.0000000E+00  0.0000000E+00  0.0000000E+00  0.0000000E+00  0.0000000E+00  0.0000000E+00  0.0000000E+00  0.0000000E+00  0.0000000E+00  0.0000000E+00  0.0000000E+00  0.0000000E+00  0.0000000E+00  0.0000000E+00  0.0000000E+00  0.0000000E+00  0.0000000E+00  0.0000000E+00  0.0000000E+00  0.0000000E+00  0.0000000E+00  0.0000000E+00  0.0000000E+00  0.0000000E+00  0.0000000E+00  0.0000000E+00  0.0000000E+00  0.0000000E+00  0.0000000E+00  0.0000000E+00  0.0000000E+00  0.0000000E+00  0.0000000E+00  0.0000000E+00  0.0000000E+00  0.0000000E+00  0.0000000E+00  0.0000000E+00  0.0000000E+00  0.0000000E+00  0.0000000E+00  0.0000000E+00  0.0000000E+00  0.0000000E+00  0.0000000E+00  0.0000000E+00  0.0000000E+00  0.0000000E+00  0.0000000E+00  0.0000000E+00  0.0000000E+00  0.0000000E+00  0.0000000E+00  0.0000000E+00  0.0000000E+00  0.0000000E+00  0.0000000E+00  0.0000000E+00  0.0000000E+00  0.0000000E+00  0.0000000E+00  0.0000000E+00  0.0000000E+00  0.0000000E+00  0.0000000E+00  0.0000000E+00  0.0000000E+00  0.0000000E+00  0.0000000E+00  0.0000000E+00  0.0000000E+00  0.0000000E+00  0.0000000E+00  0.0000000E+00  0.0000000E+00  0.0000000E+00  0.0000000E+00  0.0000000E+00  0.0000000E+00  0.0000000E+00  0.0000000E+00  0.0000000E+00  0.0000000E+00  0.0000000E+00  0.0000000E+00
  0.9599996E+00  0.0000000E+00  0.0000000E+00  0.0000000E+00  0.0000000E+00  0.0000000E+00  0.0000000E+00  0.0000000E+00  0.0000000E+00  0.0000000E+00  0.0000000E+00  0.0000000E+00  0.0000000E+00  0.0000000E+00  0.0000000E+00  0.0000000E+00  0.0000000E+00  0.0000000E+00  0.0000000E+00  0.0000000E+00  0.0000000E+00  0.0000000E+00  0.0000000E+00  0.0000000E+00  0.0000000E+00  0.0000000E+00  0.0000000E+00  0.0000000E+00  0.0000000E+00  0.0000000E+00  0.0000000E+00  0.0000000E+00  0.0000000E+00  0.0000000E+00  0.0000000E+00  0.0000000E+00  0.0000000E+00  0.0000000E+00  0.0000000E+00  0.0000000E+00  0.0000000E+00  0.0000000E+00  0.0000000E+00  0.0000000E+00  0.0000000E+00  0.0000000E+00  0.0000000E+00  0.0000000E+00  0.0000000E+00  0.0000000E+00  0.0000000E+00  0.0000000E+00  0.0000000E+00  0.0000000E+00  0.0000000E+00  0.0000000E+00  0.0000000E+00  0.0000000E+00  0.0000000E+00  0.0000000E+00  0.0000000E+00  0.0000000E+00  0.0000000E+00  0.0000000E+00  0.0000000E+00  0.0000000E+00  0.0000000E+00  0.0000000E+00  0.0000000E+00  0.0000000E+00  0.0000000E+00  0.0000000E+00  0.0000000E+00  0.0000000E+00  0.0000000E+00  0.0000000E+00  0.0000000E+00  0.0000000E+00  0.0000000E+00  0.0000000E+00  0.0000000E+00  0.0000000E+00  0.0000000E+00  0.0000000E+00  0.0000000E+00  0.0000000E+00  0.0000000E+00  0.0000000E+00  0.0000000E+00  0.0000000E+00  0.0000000E+00
  0.9899995E+00  0.0000000E+00  0.0000000E+00  0.0000000E+00  0.0000000E+00  0.0000000E+00  0.0000000E+00  0.0000000E+00  0.0000000E+00  0.0000000E+00  0.0000000E+00  0.0000000E+00  0.0000000E+00  0.0000000E+00  0.0000000E+00  0.0000000E+00  0.0000000E+00  0.1929164E-05  0.2563476E-04  0.0000000E+00  0.0000000E+00  0.0000000E+00  0.0000000E+00  0.0000000E+00  0.0000000E+00  0.0000000E+00  0.0000000E+00  0.0000000E+00  0.0000000E+00  0.0000000E+00  0.0000000E+00  0.0000000E+00  0.0000000E+00  0.0000000E+00  0.0000000E+00  0.0000000E+00  0.0000000E+00  0.0000000E+00  0.0000000E+00  0.0000000E+00  0.0000000E+00  0.0000000E+00  0.0000000E+00  0.0000000E+00  0.0000000E+00  0.0000000E+00  0.0000000E+00  0.0000000E+00  0.0000000E+00  0.0000000E+00  0.0000000E+00  0.0000000E+00  0.0000000E+00  0.0000000E+00  0.0000000E+00  0.0000000E+00  0.0000000E+00  0.0000000E+00  0.0000000E+00  0.0000000E+00  0.0000000E+00  0.0000000E+00  0.0000000E+00  0.0000000E+00  0.0000000E+00  0.0000000E+00  0.0000000E+00  0.0000000E+00  0.0000000E+00  0.0000000E+00  0.0000000E+00  0.0000000E+00  0.0000000E+00  0.0000000E+00  0.0000000E+00  0.0000000E+00  0.0000000E+00  0.0000000E+00  0.0000000E+00  0.0000000E+00  0.0000000E+00  0.0000000E+00  0.0000000E+00  0.0000000E+00  0.0000000E+00  0.0000000E+00  0.0000000E+00  0.0000000E+00  0.0000000E+00  0.0000000E+00  0.0000000E+00
  0.1020000E+01  0.0000000E+00  0.0000000E+00  0.0000000E+00  0.0000000E+00  0.0000000E+00  0.0000000E+00  0.0000000E+00  0.0000000E+00  0.0000000E+00  0.0000000E+00  0.0000000E+00  0.0000000E+00  0.0000000E+00  0.0000000E+00  0.0000000E+00  0.0000000E+00  0.6613247E-05  0.8787695E-04  0.0000000E+00  0.0000000E+00  0.0000000E+00  0.0000000E+00  0.0000000E+00  0.0000000E+00  0.0000000E+00  0.0000000E+00  0.0000000E+00  0.0000000E+00  0.0000000E+00  0.0000000E+00  0.0000000E+00  0.0000000E+00  0.0000000E+00  0.0000000E+00  0.0000000E+00  0.0000000E+00  0.0000000E+00  0.0000000E+00  0.0000000E+00  0.0000000E+00  0.0000000E+00  0.0000000E+00  0.0000000E+00  0.0000000E+00  0.0000000E+00  0.0000000E+00  0.0000000E+00  0.0000000E+00  0.0000000E+00  0.0000000E+00  0.0000000E+00  0.0000000E+00  0.0000000E+00  0.0000000E+00  0.0000000E+00  0.0000000E+00  0.0000000E+00  0.0000000E+00  0.0000000E+00  0.0000000E+00  0.0000000E+00  0.0000000E+00  0.0000000E+00  0.0000000E+00  0.0000000E+00  0.0000000E+00  0.0000000E+00  0.0000000E+00  0.0000000E+00  0.0000000E+00  0.0000000E+00  0.0000000E+00  0.0000000E+00  0.0000000E+00  0.0000000E+00  0.0000000E+00  0.0000000E+00  0.0000000E+00  0.0000000E+00  0.0000000E+00  0.0000000E+00  0.0000000E+00  0.0000000E+00  0.0000000E+00  0.0000000E+00  0.0000000E+00  0.0000000E+00  0.0000000E+00  0.0000000E+00  0.0000000E+00
  0.1049999E+01  0.0000000E+00  0.0000000E+00  0.0000000E+00  0.0000000E+00  0.0000000E+00  0.0000000E+00  0.0000000E+00  0.0000000E+00  0.0000000E+00  0.0000000E+00  0.0000000E+00  0.0000000E+00  0.0000000E+00  0.0000000E+00  0.0000000E+00  0.0000000E+00  0.1073700E-04  0.1426734E-03  0.0000000E+00  0.0000000E+00  0.0000000E+00  0.0000000E+00  0.0000000E+00  0.0000000E+00  0.0000000E+00  0.0000000E+00  0.0000000E+00  0.0000000E+00  0.0000000E+00  0.0000000E+00  0.0000000E+00  0.0000000E+00  0.0000000E+00  0.0000000E+00  0.0000000E+00  0.0000000E+00  0.0000000E+00  0.0000000E+00  0.0000000E+00  0.0000000E+00  0.0000000E+00  0.0000000E+00  0.0000000E+00  0.0000000E+00  0.0000000E+00  0.0000000E+00  0.0000000E+00  0.0000000E+00  0.0000000E+00  0.0000000E+00  0.0000000E+00  0.0000000E+00  0.0000000E+00  0.0000000E+00  0.0000000E+00  0.0000000E+00  0.0000000E+00  0.0000000E+00  0.0000000E+00  0.0000000E+00  0.0000000E+00  0.0000000E+00  0.0000000E+00  0.0000000E+00  0.0000000E+00  0.0000000E+00  0.0000000E+00  0.0000000E+00  0.0000000E+00  0.0000000E+00  0.0000000E+00  0.0000000E+00  0.0000000E+00  0.0000000E+00  0.0000000E+00  0.0000000E+00  0.0000000E+00  0.0000000E+00  0.0000000E+00  0.0000000E+00  0.0000000E+00  0.0000000E+00  0.0000000E+00  0.0000000E+00  0.0000000E+00  0.0000000E+00  0.0000000E+00  0.0000000E+00  0.0000000E+00  0.0000000E+00
  0.1079999E+01  0.0000000E+00  0.0000000E+00  0.0000000E+00  0.0000000E+00  0.0000000E+00  0.0000000E+00  0.0000000E+00  0.0000000E+00  0.0000000E+00  0.0000000E+00  0.0000000E+00  0.0000000E+00  0.0000000E+00  0.0000000E+00  0.0000000E+00  0.0000000E+00  0.1872369E-04  0.2488008E-03  0.9793133E-06  0.9793133E-06  0.0000000E+00  0.0000000E+00  0.0000000E+00  0.0000000E+00  0.0000000E+00  0.0000000E+00  0.0000000E+00  0.0000000E+00  0.0000000E+00  0.0000000E+00  0.0000000E+00  0.0000000E+00  0.0000000E+00  0.0000000E+00  0.0000000E+00  0.0000000E+00  0.0000000E+00  0.0000000E+00  0.0000000E+00  0.0000000E+00  0.0000000E+00  0.0000000E+00  0.0000000E+00  0.0000000E+00  0.0000000E+00  0.0000000E+00  0.0000000E+00  0.0000000E+00  0.0000000E+00  0.0000000E+00  0.0000000E+00  0.0000000E+00  0.0000000E+00  0.0000000E+00  0.0000000E+00  0.0000000E+00  0.0000000E+00  0.0000000E+00  0.0000000E+00  0.0000000E+00  0.0000000E+00  0.0000000E+00  0.0000000E+00  0.0000000E+00  0.0000000E+00  0.0000000E+00  0.0000000E+00  0.0000000E+00  0.0000000E+00  0.0000000E+00  0.0000000E+00  0.0000000E+00  0.0000000E+00  0.0000000E+00  0.0000000E+00  0.0000000E+00  0.0000000E+00  0.0000000E+00  0.0000000E+00  0.0000000E+00  0.0000000E+00  0.0000000E+00  0.0000000E+00  0.0000000E+00  0.0000000E+00  0.0000000E+00  0.0000000E+00  0.0000000E+00  0.0000000E+00  0.0000000E+00
  0.1109999E+01  0.0000000E+00  0.0000000E+00  0.0000000E+00  0.0000000E+00  0.0000000E+00  0.0000000E+00  0.0000000E+00  0.0000000E+00  0.0000000E+00  0.0000000E+00  0.0000000E+00  0.0000000E+00  0.0000000E+00  0.0000000E+00  0.0000000E+00  0.0000000E+00  0.3304954E-04  0.4391628E-03  0.1789917E-04  0.1789917E-04  0.0000000E+00  0.0000000E+00  0.0000000E+00  0.0000000E+00  0.0000000E+00  0.0000000E+00  0.0000000E+00  0.0000000E+00  0.0000000E+00  0.0000000E+00  0.0000000E+00  0.0000000E+00  0.0000000E+00  0.0000000E+00  0.0000000E+00  0.0000000E+00  0.0000000E+00  0.0000000E+00  0.0000000E+00  0.0000000E+00  0.0000000E+00  0.0000000E+00  0.0000000E+00  0.0000000E+00  0.0000000E+00  0.0000000E+00  0.0000000E+00  0.0000000E+00  0.0000000E+00  0.0000000E+00  0.0000000E+00  0.0000000E+00  0.0000000E+00  0.0000000E+00  0.0000000E+00  0.0000000E+00  0.0000000E+00  0.0000000E+00  0.0000000E+00  0.0000000E+00  0.0000000E+00  0.0000000E+00  0.0000000E+00  0.0000000E+00  0.0000000E+00  0.0000000E+00  0.0000000E+00  0.0000000E+00  0.0000000E+00  0.0000000E+00  0.0000000E+00  0.0000000E+00  0.0000000E+00  0.0000000E+00  0.0000000E+00  0.0000000E+00  0.0000000E+00  0.0000000E+00  0.0000000E+00  0.0000000E+00  0.0000000E+00  0.0000000E+00  0.0000000E+00  0.0000000E+00  0.0000000E+00  0.0000000E+00  0.0000000E+00  0.0000000E+00  0.0000000E+00  0.0000000E+00
  0.1139999E+01  0.0000000E+00  0.0000000E+00  0.0000000E+00  0.0000000E+00  0.0000000E+00  0.0000000E+00  0.0000000E+00  0.0000000E+00  0.0000000E+00  0.0000000E+00  0.0000000E+00  0.0000000E+00  0.0000000E+00  0.0000000E+00  0.0000000E+00  0.0000000E+00  0.5123095E-04  0.6807577E-03  0.4775254E-04  0.4775254E-04  0.0000000E+00  0.0000000E+00  0.0000000E+00  0.0000000E+00  0.0000000E+00  0.0000000E+00  0.0000000E+00  0.0000000E+00  0.0000000E+00  0.0000000E+00  0.1370535E-06  0.3642338E-05  0.0000000E+00  0.0000000E+00  0.0000000E+00  0.0000000E+00  0.0000000E+00  0.0000000E+00  0.0000000E+00  0.0000000E+00  0.0000000E+00  0.0000000E+00  0.0000000E+00  0.0000000E+00  0.0000000E+00  0.0000000E+00  0.0000000E+00  0.0000000E+00  0.0000000E+00  0.0000000E+00  0.0000000E+00  0.0000000E+00  0.0000000E+00  0.0000000E+00  0.0000000E+00  0.0000000E+00  0.0000000E+00  0.0000000E+00  0.0000000E+00  0.0000000E+00  0.0000000E+00  0.0000000E+00  0.0000000E+00  0.0000000E+00  0.0000000E+00  0.0000000E+00  0.0000000E+00  0.0000000E+00  0.0000000E+00  0.0000000E+00  0.0000000E+00  0.0000000E+00  0.0000000E+00  0.0000000E+00  0.0000000E+00  0.0000000E+00  0.0000000E+00  0.0000000E+00  0.0000000E+00  0.0000000E+00  0.0000000E+00  0.0000000E+00  0.0000000E+00  0.0000000E+00  0.0000000E+00  0.0000000E+00  0.0000000E+00  0.0000000E+00  0.0000000E+00  0.0000000E+00
  0.1169999E+01  0.0000000E+00  0.0000000E+00  0.1015982E-05  0.5079909E-06  0.0000000E+00  0.0000000E+00  0.0000000E+00  0.0000000E+00  0.0000000E+00  0.0000000E+00  0.0000000E+00  0.0000000E+00  0.0000000E+00  0.0000000E+00  0.0000000E+00  0.0000000E+00  0.7105774E-04  0.9442166E-03  0.1102650E-03  0.1102650E-03  0.0000000E+00  0.0000000E+00  0.0000000E+00  0.0000000E+00  0.0000000E+00  0.0000000E+00  0.0000000E+00  0.0000000E+00  0.0000000E+00  0.0000000E+00  0.1790252E-05  0.4757780E-04  0.2744340E-06  0.7293368E-05  0.0000000E+00  0.0000000E+00  0.0000000E+00  0.0000000E+00  0.0000000E+00  0.0000000E+00  0.0000000E+00  0.0000000E+00  0.0000000E+00  0.0000000E+00  0.0000000E+00  0.0000000E+00  0.0000000E+00  0.0000000E+00  0.0000000E+00  0.0000000E+00  0.0000000E+00  0.0000000E+00  0.0000000E+00  0.0000000E+00  0.0000000E+00  0.0000000E+00  0.0000000E+00  0.0000000E+00  0.0000000E+00  0.0000000E+00  0.0000000E+00  0.0000000E+00  0.0000000E+00  0.0000000E+00  0.0000000E+00  0.0000000E+00  0.0000000E+00  0.0000000E+00  0.0000000E+00  0.0000000E+00  0.0000000E+00  0.0000000E+00  0.0000000E+00  0.0000000E+00  0.0000000E+00  0.0000000E+00  0.0000000E+00  0.0000000E+00  0.0000000E+00  0.0000000E+00  0.0000000E+00  0.0000000E+00  0.0000000E+00  0.0000000E+00  0.0000000E+00  0.0000000E+00  0.0000000E+00  0.0000000E+00  0.8502388E-05  0.8502388E-05
  0.1199999E+01  0.0000000E+00  0.0000000E+00  0.5833179E-05  0.2916589E-05  0.0000000E+00  0.0000000E+00  0.0000000E+00  0.0000000E+00  0.0000000E+00  0.0000000E+00  0.0000000E+00  0.0000000E+00  0.0000000E+00  0.0000000E+00  0.0000000E+00  0.0000000E+00  0.8621495E-04  0.1145626E-02  0.2389498E-03  0.2389498E-03  0.0000000E+00  0.0000000E+00  0.0000000E+00  0.0000000E+00  0.0000000E+00  0.0000000E+00  0.2748840E-06  0.7305327E-05  0.0000000E+00  0.0000000E+00  0.7295988E-05  0.1938984E-03  0.4119791E-06  0.1094877E-04  0.0000000E+00  0.0000000E+00  0.0000000E+00  0.0000000E+00  0.0000000E+00  0.0000000E+00  0.0000000E+00  0.0000000E+00  0.0000000E+00  0.0000000E+00  0.0000000E+00  0.0000000E+00  0.0000000E+00  0.0000000E+00  0.0000000E+00  0.0000000E+00  0.0000000E+00  0.0000000E+00  0.0000000E+00  0.0000000E+00  0.0000000E+00  0.0000000E+00  0.0000000E+00  0.0000000E+00  0.0000000E+00  0.0000000E+00  0.0000000E+00  0.0000000E+00  0.0000000E+00  0.0000000E+00  0.0000000E+00  0.0000000E+00  0.0000000E+00  0.0000000E+00  0.0000000E+00  0.0000000E+00  0.0000000E+00  0.0000000E+00  0.0000000E+00  0.0000000E+00  0.0000000E+00  0.0000000E+00  0.0000000E+00  0.0000000E+00  0.0000000E+00  0.0000000E+00  0.0000000E+00  0.0000000E+00  0.0000000E+00  0.0000000E+00  0.0000000E+00  0.0000000E+00  0.0000000E+00  0.0000000E+00  0.8502388E-05  0.8502388E-05
  0.1229999E+01  0.0000000E+00  0.0000000E+00  0.8798205E-05  0.4399103E-05  0.0000000E+00  0.0000000E+00  0.0000000E+00  0.0000000E+00  0.0000000E+00  0.0000000E+00  0.0000000E+00  0.0000000E+00  0.0000000E+00  0.0000000E+00  0.0000000E+00  0.0000000E+00  0.1071538E-03  0.1423861E-02  0.4907441E-03  0.4907441E-03  0.0000000E+00  0.0000000E+00  0.0000000E+00  0.0000000E+00  0.0000000E+00  0.0000000E+00  0.2748840E-06  0.7305327E-05  0.2749657E-06  0.1461500E-04  0.2202759E-04  0.5854059E-03  0.2615342E-05  0.6950542E-04  0.0000000E+00  0.0000000E+00  0.0000000E+00  0.0000000E+00  0.0000000E+00  0.0000000E+00  0.0000000E+00  0.0000000E+00  0.0000000E+00  0.0000000E+00  0.0000000E+00  0.0000000E+00  0.0000000E+00  0.0000000E+00  0.0000000E+00  0.0000000E+00  0.0000000E+00  0.0000000E+00  0.0000000E+00  0.0000000E+00  0.0000000E+00  0.0000000E+00  0.0000000E+00  0.0000000E+00  0.0000000E+00  0.0000000E+00  0.0000000E+00  0.0000000E+00  0.0000000E+00  0.0000000E+00  0.0000000E+00  0.0000000E+00  0.0000000E+00  0.0000000E+00  0.0000000E+00  0.0000000E+00  0.0000000E+00  0.0000000E+00  0.0000000E+00  0.0000000E+00  0.0000000E+00  0.0000000E+00  0.0000000E+00  0.0000000E+00  0.0000000E+00  0.0000000E+00  0.0000000E+00  0.0000000E+00  0.0000000E+00  0.0000000E+00  0.0000000E+00  0.0000000E+00  0.0000000E+00  0.0000000E+00  0.2550717E-04  0.2550717E-04
  0.1259999E+01  0.0000000E+00  0.0000000E+00  0.2757871E-04  0.1378936E-04  0.0000000E+00  0.0000000E+00  0.0000000E+00  0.0000000E+00  0.0000000E+00  0.0000000E+00  0.0000000E+00  0.0000000E+00  0.0000000E+00  0.0000000E+00  0.0000000E+00  0.0000000E+00  0.1264717E-03  0.1680558E-02  0.8871789E-03  0.8871789E-03  0.0000000E+00  0.0000000E+00  0.0000000E+00  0.0000000E+00  0.0000000E+00  0.0000000E+00  0.2748840E-06  0.7305327E-05  0.2749657E-06  0.1461500E-04  0.5440952E-04  0.1445989E-02  0.4681704E-05  0.1244211E-03  0.0000000E+00  0.0000000E+00  0.0000000E+00  0.0000000E+00  0.0000000E+00  0.0000000E+00  0.0000000E+00  0.0000000E+00  0.0000000E+00  0.0000000E+00  0.0000000E+00  0.0000000E+00  0.0000000E+00  0.0000000E+00  0.0000000E+00  0.0000000E+00  0.0000000E+00  0.0000000E+00  0.0000000E+00  0.0000000E+00  0.0000000E+00  0.0000000E+00  0.0000000E+00  0.0000000E+00  0.0000000E+00  0.0000000E+00  0.0000000E+00  0.0000000E+00  0.0000000E+00  0.0000000E+00  0.0000000E+00  0.0000000E+00  0.0000000E+00  0.0000000E+00  0.0000000E+00  0.0000000E+00  0.0000000E+00  0.0000000E+00  0.0000000E+00  0.0000000E+00  0.0000000E+00  0.0000000E+00  0.0000000E+00  0.0000000E+00  0.0000000E+00  0.0000000E+00  0.0000000E+00  0.0000000E+00  0.0000000E+00  0.0000000E+00  0.0000000E+00  0.0000000E+00  0.0000000E+00  0.0000000E+00  0.5101446E-04  0.5101446E-04
  0.1289999E+01  0.0000000E+00  0.0000000E+00  0.7048602E-04  0.3524301E-04  0.0000000E+00  0.0000000E+00  0.0000000E+00  0.0000000E+00  0.0000000E+00  0.0000000E+00  0.0000000E+00  0.0000000E+00  0.0000000E+00  0.0000000E+00  0.0000000E+00  0.0000000E+00  0.1443558E-03  0.1918203E-02  0.1374411E-02  0.1374411E-02  0.0000000E+00  0.0000000E+00  0.0000000E+00  0.0000000E+00  0.0000000E+00  0.0000000E+00  0.9629371E-06  0.2559105E-04  0.2749657E-06  0.1461500E-04  0.1133555E-03  0.3012540E-02  0.9221885E-05  0.2450811E-03  0.0000000E+00  0.0000000E+00  0.0000000E+00  0.0000000E+00  0.0000000E+00  0.0000000E+00  0.0000000E+00  0.0000000E+00  0.0000000E+00  0.0000000E+00  0.0000000E+00  0.0000000E+00  0.0000000E+00  0.0000000E+00  0.0000000E+00  0.0000000E+00  0.0000000E+00  0.0000000E+00  0.0000000E+00  0.0000000E+00  0.0000000E+00  0.0000000E+00  0.0000000E+00  0.0000000E+00  0.0000000E+00  0.0000000E+00  0.0000000E+00  0.0000000E+00  0.0000000E+00  0.0000000E+00  0.0000000E+00  0.0000000E+00  0.0000000E+00  0.0000000E+00  0.0000000E+00  0.0000000E+00  0.0000000E+00  0.0000000E+00  0.0000000E+00  0.0000000E+00  0.0000000E+00  0.0000000E+00  0.0000000E+00  0.0000000E+00  0.0000000E+00  0.0000000E+00  0.0000000E+00  0.0000000E+00  0.0000000E+00  0.0000000E+00  0.0000000E+00  0.0000000E+00  0.0000000E+00  0.0000000E+00  0.6801930E-04  0.6801930E-04
  0.1319999E+01  0.0000000E+00  0.0000000E+00  0.1917953E-03  0.9589764E-04  0.0000000E+00  0.0000000E+00  0.0000000E+00  0.0000000E+00  0.0000000E+00  0.0000000E+00  0.0000000E+00  0.0000000E+00  0.0000000E+00  0.0000000E+00  0.0000000E+00  0.0000000E+00  0.1561977E-03  0.2075558E-02  0.2065136E-02  0.2065136E-02  0.0000000E+00  0.0000000E+00  0.0000000E+00  0.0000000E+00  0.0000000E+00  0.0000000E+00  0.2475973E-05  0.6580154E-04  0.6872748E-06  0.3653008E-04  0.2134956E-03  0.5673866E-02  0.1804554E-04  0.4795789E-03  0.0000000E+00  0.0000000E+00  0.0000000E+00  0.0000000E+00  0.0000000E+00  0.0000000E+00  0.0000000E+00  0.0000000E+00  0.0000000E+00  0.0000000E+00  0.0000000E+00  0.0000000E+00  0.0000000E+00  0.0000000E+00  0.0000000E+00  0.0000000E+00  0.0000000E+00  0.0000000E+00  0.0000000E+00  0.0000000E+00  0.0000000E+00  0.0000000E+00  0.0000000E+00  0.0000000E+00  0.0000000E+00  0.0000000E+00  0.0000000E+00  0.0000000E+00  0.0000000E+00  0.0000000E+00  0.0000000E+00  0.0000000E+00  0.0000000E+00  0.0000000E+00  0.0000000E+00  0.0000000E+00  0.0000000E+00  0.0000000E+00  0.0000000E+00  0.0000000E+00  0.0000000E+00  0.0000000E+00  0.0000000E+00  0.0000000E+00  0.0000000E+00  0.0000000E+00  0.0000000E+00  0.0000000E+00  0.0000000E+00  0.0000000E+00  0.0000000E+00  0.0000000E+00  0.0000000E+00  0.0000000E+00  0.1190337E-03  0.1190337E-03
  0.1349999E+01  0.0000000E+00  0.0000000E+00  0.4564024E-03  0.2282012E-03  0.0000000E+00  0.0000000E+00  0.0000000E+00  0.0000000E+00  0.0000000E+00  0.0000000E+00  0.0000000E+00  0.0000000E+00  0.0000000E+00  0.0000000E+00  0.0000000E+00  0.0000000E+00  0.1683210E-03  0.2236653E-02  0.2901553E-02  0.2901553E-02  0.0000000E+00  0.0000000E+00  0.0000000E+00  0.0000000E+00  0.0000000E+00  0.0000000E+00  0.5783972E-05  0.1537151E-03  0.3445051E-05  0.1831116E-03  0.3892527E-03  0.1034479E-01  0.2946745E-04  0.7831280E-03  0.0000000E+00  0.0000000E+00  0.0000000E+00  0.0000000E+00  0.0000000E+00  0.0000000E+00  0.0000000E+00  0.0000000E+00  0.0000000E+00  0.0000000E+00  0.0000000E+00  0.0000000E+00  0.0000000E+00  0.0000000E+00  0.0000000E+00  0.0000000E+00  0.0000000E+00  0.0000000E+00  0.0000000E+00  0.0000000E+00  0.0000000E+00  0.0000000E+00  0.0000000E+00  0.0000000E+00  0.0000000E+00  0.0000000E+00  0.0000000E+00  0.0000000E+00  0.0000000E+00  0.0000000E+00  0.0000000E+00  0.0000000E+00  0.0000000E+00  0.0000000E+00  0.0000000E+00  0.0000000E+00  0.0000000E+00  0.0000000E+00  0.0000000E+00  0.0000000E+00  0.0000000E+00  0.0000000E+00  0.0000000E+00  0.0000000E+00  0.0000000E+00  0.0000000E+00  0.0000000E+00  0.0000000E+00  0.0000000E+00  0.0000000E+00  0.0000000E+00  0.0000000E+00  0.0000000E+00  0.0000000E+00  0.2295649E-03  0.2295649E-03
  0.1379999E+01  0.0000000E+00  0.0000000E+00  0.9758731E-03  0.4879365E-03  0.0000000E+00  0.0000000E+00  0.0000000E+00  0.0000000E+00  0.0000000E+00  0.0000000E+00  0.0000000E+00  0.0000000E+00  0.0000000E+00  0.0000000E+00  0.0000000E+00  0.0000000E+00  0.1771336E-03  0.2353755E-02  0.3914016E-02  0.3914016E-02  0.0000000E+00  0.0000000E+00  0.0000000E+00  0.0000000E+00  0.0000000E+00  0.0000000E+00  0.1198277E-04  0.3184545E-03  0.1157190E-04  0.6150706E-03  0.6517573E-03  0.1732113E-01  0.5302078E-04  0.1409082E-02  0.0000000E+00  0.0000000E+00  0.0000000E+00  0.0000000E+00  0.0000000E+00  0.0000000E+00  0.0000000E+00  0.0000000E+00  0.0000000E+00  0.0000000E+00  0.0000000E+00  0.0000000E+00  0.0000000E+00  0.0000000E+00  0.0000000E+00  0.0000000E+00  0.0000000E+00  0.0000000E+00  0.0000000E+00  0.0000000E+00  0.0000000E+00  0.0000000E+00  0.0000000E+00  0.0000000E+00  0.0000000E+00  0.0000000E+00  0.0000000E+00  0.0000000E+00  0.0000000E+00  0.0000000E+00  0.0000000E+00  0.0000000E+00  0.0000000E+00  0.0000000E+00  0.0000000E+00  0.0000000E+00  0.0000000E+00  0.0000000E+00  0.0000000E+00  0.0000000E+00  0.0000000E+00  0.0000000E+00  0.0000000E+00  0.0000000E+00  0.0000000E+00  0.0000000E+00  0.0000000E+00  0.0000000E+00  0.0000000E+00  0.0000000E+00  0.0000000E+00  0.0000000E+00  0.0000000E+00  0.0000000E+00  0.4081147E-03  0.4081147E-03
  0.1409999E+01  0.0000000E+00  0.0000000E+00  0.2097690E-02  0.1048845E-02  0.0000000E+00  0.0000000E+00  0.0000000E+00  0.0000000E+00  0.0000000E+00  0.0000000E+00  0.0000000E+00  0.0000000E+00  0.0000000E+00  0.0000000E+00  0.0000000E+00  0.0000000E+00  0.1840169E-03  0.2445220E-02  0.5057885E-02  0.5057885E-02  0.0000000E+00  0.0000000E+00  0.0000000E+00  0.0000000E+00  0.0000000E+00  0.0000000E+00  0.2010882E-04  0.5344126E-03  0.2632341E-04  0.1399144E-02  0.1069900E-02  0.2843371E-01  0.8635450E-04  0.2294960E-02  0.0000000E+00  0.0000000E+00  0.0000000E+00  0.0000000E+00  0.0000000E+00  0.0000000E+00  0.0000000E+00  0.0000000E+00  0.0000000E+00  0.0000000E+00  0.0000000E+00  0.0000000E+00  0.0000000E+00  0.0000000E+00  0.0000000E+00  0.0000000E+00  0.0000000E+00  0.0000000E+00  0.0000000E+00  0.0000000E+00  0.0000000E+00  0.0000000E+00  0.0000000E+00  0.0000000E+00  0.0000000E+00  0.0000000E+00  0.0000000E+00  0.0000000E+00  0.0000000E+00  0.0000000E+00  0.0000000E+00  0.0000000E+00  0.0000000E+00  0.0000000E+00  0.0000000E+00  0.0000000E+00  0.0000000E+00  0.0000000E+00  0.0000000E+00  0.0000000E+00  0.0000000E+00  0.0000000E+00  0.0000000E+00  0.0000000E+00  0.0000000E+00  0.0000000E+00  0.0000000E+00  0.0000000E+00  0.0000000E+00  0.0000000E+00  0.0000000E+00  0.0000000E+00  0.0000000E+00  0.0000000E+00  0.6036700E-03  0.6036700E-03
  0.1439999E+01  0.0000000E+00  0.0000000E+00  0.4130146E-02  0.2065073E-02  0.0000000E+00  0.0000000E+00  0.0000000E+00  0.0000000E+00  0.0000000E+00  0.0000000E+00  0.0000000E+00  0.0000000E+00  0.0000000E+00  0.0000000E+00  0.0000000E+00  0.0000000E+00  0.1936675E-03  0.2573457E-02  0.6312500E-02  0.6312500E-02  0.0000000E+00  0.0000000E+00  0.0000000E+00  0.0000000E+00  0.0000000E+00  0.0000000E+00  0.3594949E-04  0.9553948E-03  0.5539035E-04  0.2944112E-02  0.1688923E-02  0.4488488E-01  0.1433828E-03  0.3810546E-02  0.0000000E+00  0.0000000E+00  0.0000000E+00  0.0000000E+00  0.0000000E+00  0.0000000E+00  0.0000000E+00  0.0000000E+00  0.0000000E+00  0.0000000E+00  0.0000000E+00  0.0000000E+00  0.0000000E+00  0.0000000E+00  0.0000000E+00  0.0000000E+00  0.0000000E+00  0.0000000E+00  0.0000000E+00  0.0000000E+00  0.0000000E+00  0.0000000E+00  0.0000000E+00  0.0000000E+00  0.0000000E+00  0.0000000E+00  0.0000000E+00  0.0000000E+00  0.0000000E+00  0.0000000E+00  0.0000000E+00  0.0000000E+00  0.0000000E+00  0.0000000E+00  0.0000000E+00  0.0000000E+00  0.0000000E+00  0.0000000E+00  0.0000000E+00  0.0000000E+00  0.0000000E+00  0.0000000E+00  0.0000000E+00  0.0000000E+00  0.0000000E+00  0.0000000E+00  0.0000000E+00  0.0000000E+00  0.0000000E+00  0.0000000E+00  0.0000000E+00  0.0000000E+00  0.0000000E+00  0.0000000E+00  0.8757472E-03  0.8757472E-03
  0.1469999E+01  0.0000000E+00  0.0000000E+00  0.7809073E-02  0.3904536E-02  0.0000000E+00  0.0000000E+00  0.0000000E+00  0.0000000E+00  0.0000000E+00  0.0000000E+00  0.0000000E+00  0.0000000E+00  0.0000000E+00  0.0000000E+00  0.0000000E+00  0.0000000E+00  0.2013767E-03  0.2675897E-02  0.7739190E-02  0.7739190E-02  0.0000000E+00  0.0000000E+00  0.0000000E+00  0.0000000E+00  0.0000000E+00  0.0000000E+00  0.6116308E-04  0.1625472E-02  0.9229269E-04  0.4905547E-02  0.2591404E-02  0.6886926E-01  0.2185741E-03  0.5808834E-02  0.0000000E+00  0.0000000E+00  0.0000000E+00  0.0000000E+00  0.0000000E+00  0.0000000E+00  0.0000000E+00  0.0000000E+00  0.0000000E+00  0.0000000E+00  0.0000000E+00  0.0000000E+00  0.0000000E+00  0.0000000E+00  0.0000000E+00  0.0000000E+00  0.0000000E+00  0.0000000E+00  0.0000000E+00  0.0000000E+00  0.0000000E+00  0.0000000E+00  0.0000000E+00  0.0000000E+00  0.0000000E+00  0.0000000E+00  0.0000000E+00  0.0000000E+00  0.0000000E+00  0.0000000E+00  0.0000000E+00  0.0000000E+00  0.0000000E+00  0.0000000E+00  0.0000000E+00  0.0000000E+00  0.0000000E+00  0.0000000E+00  0.0000000E+00  0.0000000E+00  0.0000000E+00  0.0000000E+00  0.0000000E+00  0.0000000E+00  0.0000000E+00  0.0000000E+00  0.0000000E+00  0.0000000E+00  0.0000000E+00  0.0000000E+00  0.0000000E+00  0.0000000E+00  0.0000000E+00  0.0000000E+00  0.1190336E-02  0.1190336E-02
  0.1499999E+01  0.0000000E+00  0.0000000E+00  0.1405247E-01  0.7026234E-02  0.0000000E+00  0.0000000E+00  0.0000000E+00  0.0000000E+00  0.0000000E+00  0.0000000E+00  0.0000000E+00  0.0000000E+00  0.0000000E+00  0.0000000E+00  0.0000000E+00  0.0000000E+00  0.2132357E-03  0.2833480E-02  0.9312400E-02  0.9312400E-02  0.0000000E+00  0.0000000E+00  0.0000000E+00  0.0000000E+00  0.0000000E+00  0.0000000E+00  0.1005390E-03  0.2671927E-02  0.1540004E-03  0.8185443E-02  0.3809514E-02  0.1012418E+00  0.3271010E-03  0.8693048E-02  0.0000000E+00  0.0000000E+00  0.0000000E+00  0.0000000E+00  0.0000000E+00  0.0000000E+00  0.0000000E+00  0.0000000E+00  0.0000000E+00  0.0000000E+00  0.0000000E+00  0.0000000E+00  0.0000000E+00  0.0000000E+00  0.0000000E+00  0.0000000E+00  0.0000000E+00  0.0000000E+00  0.0000000E+00  0.0000000E+00  0.0000000E+00  0.0000000E+00  0.0000000E+00  0.0000000E+00  0.0000000E+00  0.0000000E+00  0.0000000E+00  0.0000000E+00  0.0000000E+00  0.0000000E+00  0.0000000E+00  0.0000000E+00  0.0000000E+00  0.0000000E+00  0.0000000E+00  0.0000000E+00  0.0000000E+00  0.0000000E+00  0.0000000E+00  0.0000000E+00  0.0000000E+00  0.0000000E+00  0.1275358E-04  0.1275358E-04  0.0000000E+00  0.0000000E+00  0.0000000E+00  0.0000000E+00  0.0000000E+00  0.0000000E+00  0.0000000E+00  0.0000000E+00  0.0000000E+00  0.0000000E+00  0.1691976E-02  0.1691976E-02
  0.1529999E+01  0.0000000E+00  0.0000000E+00  0.2433031E-01  0.1216515E-01  0.0000000E+00  0.0000000E+00  0.0000000E+00  0.0000000E+00  0.0000000E+00  0.0000000E+00  0.0000000E+00  0.0000000E+00  0.0000000E+00  0.0000000E+00  0.0000000E+00  0.0000000E+00  0.2223369E-03  0.2954417E-02  0.1102882E-01  0.1102882E-01  0.0000000E+00  0.0000000E+00  0.0000000E+00  0.0000000E+00  0.0000000E+00  0.0000000E+00  0.1568841E-03  0.4169357E-02  0.2449303E-03  0.1301855E-01  0.5437862E-02  0.1445168E+00  0.4729715E-03  0.1256971E-01  0.0000000E+00  0.0000000E+00  0.0000000E+00  0.0000000E+00  0.0000000E+00  0.0000000E+00  0.0000000E+00  0.0000000E+00  0.0000000E+00  0.0000000E+00  0.0000000E+00  0.0000000E+00  0.0000000E+00  0.0000000E+00  0.0000000E+00  0.0000000E+00  0.0000000E+00  0.0000000E+00  0.0000000E+00  0.0000000E+00  0.0000000E+00  0.0000000E+00  0.0000000E+00  0.0000000E+00  0.0000000E+00  0.0000000E+00  0.0000000E+00  0.0000000E+00  0.0000000E+00  0.0000000E+00  0.0000000E+00  0.0000000E+00  0.0000000E+00  0.0000000E+00  0.0000000E+00  0.0000000E+00  0.0000000E+00  0.0000000E+00  0.0000000E+00  0.0000000E+00  0.0000000E+00  0.0000000E+00  0.2125598E-04  0.2125598E-04  0.0000000E+00  0.0000000E+00  0.0000000E+00  0.0000000E+00  0.0000000E+00  0.0000000E+00  0.0000000E+00  0.0000000E+00  0.8502364E-05  0.8502364E-05  0.2151105E-02  0.2151105E-02
  0.1559999E+01  0.0000000E+00  0.0000000E+00  0.4007721E-01  0.2003860E-01  0.0000000E+00  0.0000000E+00  0.0000000E+00  0.0000000E+00  0.0000000E+00  0.0000000E+00  0.0000000E+00  0.0000000E+00  0.0000000E+00  0.0000000E+00  0.0000000E+00  0.0000000E+00  0.2405095E-03  0.3195895E-02  0.1302621E-01  0.1302621E-01  0.0000000E+00  0.0000000E+00  0.0000000E+00  0.0000000E+00  0.0000000E+00  0.0000000E+00  0.2271240E-03  0.6036054E-02  0.3746799E-03  0.1991501E-01  0.7508941E-02  0.1995579E+00  0.6878636E-03  0.1828068E-01  0.0000000E+00  0.0000000E+00  0.0000000E+00  0.0000000E+00  0.0000000E+00  0.0000000E+00  0.0000000E+00  0.0000000E+00  0.0000000E+00  0.0000000E+00  0.0000000E+00  0.0000000E+00  0.0000000E+00  0.0000000E+00  0.0000000E+00  0.0000000E+00  0.0000000E+00  0.0000000E+00  0.0000000E+00  0.0000000E+00  0.0000000E+00  0.0000000E+00  0.0000000E+00  0.0000000E+00  0.0000000E+00  0.0000000E+00  0.0000000E+00  0.0000000E+00  0.0000000E+00  0.0000000E+00  0.0000000E+00  0.0000000E+00  0.0000000E+00  0.0000000E+00  0.0000000E+00  0.0000000E+00  0.0000000E+00  0.0000000E+00  0.0000000E+00  0.0000000E+00  0.0000000E+00  0.0000000E+00  0.5101434E-04  0.5101434E-04  0.0000000E+00  0.0000000E+00  0.0000000E+00  0.0000000E+00  0.0000000E+00  0.0000000E+00  0.0000000E+00  0.0000000E+00  0.1700473E-04  0.1700473E-04  0.2712262E-02  0.2712262E-02
  0.1589999E+01  0.0000000E+00  0.0000000E+00  0.6245077E-01  0.3122539E-01  0.0000000E+00  0.0000000E+00  0.0000000E+00  0.0000000E+00  0.0000000E+00  0.0000000E+00  0.0000000E+00  0.0000000E+00  0.0000000E+00  0.0000000E+00  0.0000000E+00  0.0000000E+00  0.2688702E-03  0.3572753E-02  0.1537233E-01  0.1537233E-01  0.0000000E+00  0.0000000E+00  0.4138085E-06  0.2199478E-04  0.0000000E+00  0.0000000E+00  0.3318260E-03  0.8818619E-02  0.5789470E-03  0.3077223E-01  0.1006173E-01  0.2674009E+00  0.9517686E-03  0.2529423E-01  0.0000000E+00  0.0000000E+00  0.0000000E+00  0.0000000E+00  0.0000000E+00  0.0000000E+00  0.0000000E+00  0.0000000E+00  0.0000000E+00  0.0000000E+00  0.0000000E+00  0.0000000E+00  0.0000000E+00  0.0000000E+00  0.0000000E+00  0.0000000E+00  0.0000000E+00  0.0000000E+00  0.0000000E+00  0.0000000E+00  0.0000000E+00  0.0000000E+00  0.0000000E+00  0.0000000E+00  0.0000000E+00  0.0000000E+00  0.0000000E+00  0.0000000E+00  0.0000000E+00  0.0000000E+00  0.0000000E+00  0.0000000E+00  0.0000000E+00  0.0000000E+00  0.0000000E+00  0.0000000E+00  0.0000000E+00  0.0000000E+00  0.0000000E+00  0.0000000E+00  0.0000000E+00  0.0000000E+00  0.9352635E-04  0.9352635E-04  0.0000000E+00  0.0000000E+00  0.0000000E+00  0.0000000E+00  0.0000000E+00  0.0000000E+00  0.0000000E+00  0.0000000E+00  0.1700473E-04  0.1700473E-04  0.3502984E-02  0.3502984E-02
  0.1619999E+01  0.0000000E+00  0.0000000E+00  0.9342606E-01  0.4671303E-01  0.0000000E+00  0.0000000E+00  0.0000000E+00  0.0000000E+00  0.0000000E+00  0.0000000E+00  0.0000000E+00  0.0000000E+00  0.0000000E+00  0.0000000E+00  0.0000000E+00  0.0000000E+00  0.3030200E-03  0.4026536E-02  0.1818268E-01  0.1818268E-01  0.0000000E+00  0.0000000E+00  0.1653982E-05  0.8791257E-04  0.0000000E+00  0.0000000E+00  0.4597887E-03  0.1221936E-01  0.8662387E-03  0.4604238E-01  0.1305313E-01  0.3469006E+00  0.1307311E-02  0.3474316E-01  0.0000000E+00  0.0000000E+00  0.0000000E+00  0.0000000E+00  0.0000000E+00  0.0000000E+00  0.0000000E+00  0.0000000E+00  0.0000000E+00  0.0000000E+00  0.0000000E+00  0.0000000E+00  0.0000000E+00  0.0000000E+00  0.0000000E+00  0.0000000E+00  0.0000000E+00  0.0000000E+00  0.0000000E+00  0.0000000E+00  0.0000000E+00  0.0000000E+00  0.0000000E+00  0.0000000E+00  0.0000000E+00  0.0000000E+00  0.0000000E+00  0.0000000E+00  0.0000000E+00  0.0000000E+00  0.0000000E+00  0.0000000E+00  0.0000000E+00  0.0000000E+00  0.0000000E+00  0.0000000E+00  0.0000000E+00  0.0000000E+00  0.0000000E+00  0.0000000E+00  0.0000000E+00  0.0000000E+00  0.1360383E-03  0.1360383E-03  0.0000000E+00  0.0000000E+00  0.0000000E+00  0.0000000E+00  0.0000000E+00  0.0000000E+00  0.0000000E+00  0.0000000E+00  0.4676306E-04  0.4676306E-04  0.4191677E-02  0.4191677E-02
  0.1649999E+01  0.0000000E+00  0.0000000E+00  0.1341942E+00  0.6709708E-01  0.0000000E+00  0.0000000E+00  0.0000000E+00  0.0000000E+00  0.0000000E+00  0.0000000E+00  0.0000000E+00  0.0000000E+00  0.0000000E+00  0.0000000E+00  0.0000000E+00  0.0000000E+00  0.3647206E-03  0.4846415E-02  0.2150544E-01  0.2150544E-01  0.0000000E+00  0.0000000E+00  0.3857269E-05  0.2050218E-03  0.5494219E-06  0.2920291E-04  0.6352651E-03  0.1688283E-01  0.1256007E-02  0.6675936E-01  0.1647931E-01  0.4379548E+00  0.1743945E-02  0.4634713E-01  0.0000000E+00  0.0000000E+00  0.0000000E+00  0.0000000E+00  0.0000000E+00  0.0000000E+00  0.0000000E+00  0.0000000E+00  0.0000000E+00  0.0000000E+00  0.0000000E+00  0.0000000E+00  0.0000000E+00  0.0000000E+00  0.0000000E+00  0.0000000E+00  0.0000000E+00  0.0000000E+00  0.0000000E+00  0.0000000E+00  0.0000000E+00  0.0000000E+00  0.0000000E+00  0.0000000E+00  0.0000000E+00  0.0000000E+00  0.0000000E+00  0.0000000E+00  0.0000000E+00  0.0000000E+00  0.0000000E+00  0.0000000E+00  0.0000000E+00  0.0000000E+00  0.0000000E+00  0.0000000E+00  0.0000000E+00  0.0000000E+00  0.0000000E+00  0.0000000E+00  0.0000000E+00  0.0000000E+00  0.2295647E-03  0.2295647E-03  0.0000000E+00  0.0000000E+00  0.0000000E+00  0.0000000E+00  0.0000000E+00  0.0000000E+00  0.0000000E+00  0.0000000E+00  0.7652146E-04  0.7652146E-04  0.5135442E-02  0.5135442E-02
  0.1679999E+01  0.0000000E+00  0.0000000E+00  0.1851756E+00  0.9258780E-01  0.0000000E+00  0.0000000E+00  0.0000000E+00  0.0000000E+00  0.0000000E+00  0.0000000E+00  0.0000000E+00  0.0000000E+00  0.0000000E+00  0.0000000E+00  0.0000000E+00  0.0000000E+00  0.4487501E-03  0.5963000E-02  0.2559782E-01  0.2559782E-01  0.0000000E+00  0.0000000E+00  0.6891091E-05  0.3662758E-03  0.8252723E-06  0.4386493E-04  0.8523875E-03  0.2265308E-01  0.1758386E-02  0.9346185E-01  0.2025773E-01  0.5383703E+00  0.2315006E-02  0.6152368E-01  0.0000000E+00  0.0000000E+00  0.0000000E+00  0.0000000E+00  0.0000000E+00  0.0000000E+00  0.0000000E+00  0.0000000E+00  0.0000000E+00  0.0000000E+00  0.0000000E+00  0.0000000E+00  0.0000000E+00  0.0000000E+00  0.0000000E+00  0.0000000E+00  0.0000000E+00  0.0000000E+00  0.0000000E+00  0.0000000E+00  0.0000000E+00  0.0000000E+00  0.0000000E+00  0.0000000E+00  0.0000000E+00  0.0000000E+00  0.0000000E+00  0.0000000E+00  0.0000000E+00  0.0000000E+00  0.0000000E+00  0.0000000E+00  0.0000000E+00  0.0000000E+00  0.0000000E+00  0.0000000E+00  0.0000000E+00  0.0000000E+00  0.0000000E+00  0.0000000E+00  0.0000000E+00  0.0000000E+00  0.3698542E-03  0.3698542E-03  0.0000000E+00  0.0000000E+00  0.0000000E+00  0.0000000E+00  0.8502400E-05  0.4251200E-05  0.0000000E+00  0.0000000E+00  0.1657966E-03  0.1657966E-03  0.6121722E-02  0.6121722E-02
  0.1709999E+01  0.0000000E+00  0.0000000E+00  0.2459122E+00  0.1229561E+00  0.0000000E+00  0.0000000E+00  0.0000000E+00  0.0000000E+00  0.0000000E+00  0.0000000E+00  0.0000000E+00  0.0000000E+00  0.0000000E+00  0.0000000E+00  0.0000000E+00  0.0000000E+00  0.6192887E-03  0.8229120E-02  0.3065374E-01  0.3065374E-01  0.0000000E+00  0.0000000E+00  0.1157850E-04  0.6154212E-03  0.2475512E-05  0.1315786E-03  0.1120029E-02  0.2976593E-01  0.2386075E-02  0.1268248E+00  0.2432795E-01  0.6465406E+00  0.2999860E-02  0.7972437E-01  0.0000000E+00  0.0000000E+00  0.0000000E+00  0.0000000E+00  0.0000000E+00  0.0000000E+00  0.0000000E+00  0.0000000E+00  0.0000000E+00  0.0000000E+00  0.0000000E+00  0.0000000E+00  0.0000000E+00  0.0000000E+00  0.0000000E+00  0.0000000E+00  0.0000000E+00  0.0000000E+00  0.0000000E+00  0.0000000E+00  0.0000000E+00  0.0000000E+00  0.0000000E+00  0.0000000E+00  0.0000000E+00  0.0000000E+00  0.0000000E+00  0.0000000E+00  0.0000000E+00  0.0000000E+00  0.0000000E+00  0.0000000E+00  0.0000000E+00  0.0000000E+00  0.0000000E+00  0.0000000E+00  0.0000000E+00  0.0000000E+00  0.0000000E+00  0.0000000E+00  0.0000000E+00  0.0000000E+00  0.5824142E-03  0.5824142E-03  0.0000000E+00  0.0000000E+00  0.0000000E+00  0.0000000E+00  0.2550715E-04  0.1275357E-04  0.0000000E+00  0.0000000E+00  0.3358444E-03  0.3358444E-03  0.7167518E-02  0.7167518E-02
  0.1739999E+01  0.0000000E+00  0.0000000E+00  0.3152920E+00  0.1576460E+00  0.0000000E+00  0.0000000E+00  0.0000000E+00  0.0000000E+00  0.0000000E+00  0.0000000E+00  0.0000000E+00  0.0000000E+00  0.0000000E+00  0.0000000E+00  0.0000000E+00  0.0000000E+00  0.8283886E-03  0.1100764E-01  0.3697885E-01  0.3697885E-01  0.0000000E+00  0.0000000E+00  0.1860332E-04  0.9888052E-03  0.5641704E-05  0.2998682E-03  0.1430931E-02  0.3802848E-01  0.3118469E-02  0.1657531E+00  0.2863717E-01  0.7610624E+00  0.3835083E-02  0.1019213E+00  0.0000000E+00  0.0000000E+00  0.0000000E+00  0.0000000E+00  0.0000000E+00  0.0000000E+00  0.0000000E+00  0.0000000E+00  0.0000000E+00  0.0000000E+00  0.0000000E+00  0.0000000E+00  0.0000000E+00  0.0000000E+00  0.0000000E+00  0.0000000E+00  0.0000000E+00  0.0000000E+00  0.0000000E+00  0.0000000E+00  0.0000000E+00  0.0000000E+00  0.0000000E+00  0.0000000E+00  0.0000000E+00  0.0000000E+00  0.0000000E+00  0.0000000E+00  0.0000000E+00  0.0000000E+00  0.0000000E+00  0.0000000E+00  0.0000000E+00  0.0000000E+00  0.0000000E+00  0.0000000E+00  0.0000000E+00  0.0000000E+00  0.0000000E+00  0.0000000E+00  0.0000000E+00  0.0000000E+00  0.8374861E-03  0.8374861E-03  0.0000000E+00  0.0000000E+00  0.0000000E+00  0.0000000E+00  0.7652151E-04  0.3826075E-04  0.0000000E+00  0.0000000E+00  0.6546862E-03  0.6546862E-03  0.8544905E-02  0.8544905E-02
  0.1769999E+01  0.0000000E+00  0.0000000E+00  0.3919683E+00  0.1959841E+00  0.0000000E+00  0.0000000E+00  0.0000000E+00  0.0000000E+00  0.0000000E+00  0.0000000E+00  0.0000000E+00  0.0000000E+00  0.0000000E+00  0.0000000E+00  0.0000000E+00  0.0000000E+00  0.1105562E-02  0.1469073E-01  0.4488738E-01  0.4488738E-01  0.0000000E+00  0.0000000E+00  0.2549020E-04  0.1354857E-02  0.1253008E-04  0.6659996E-03  0.1833717E-02  0.4873292E-01  0.3957182E-02  0.2103324E+00  0.3300671E-01  0.8771876E+00  0.4829469E-02  0.1283481E+00  0.0000000E+00  0.0000000E+00  0.0000000E+00  0.0000000E+00  0.0000000E+00  0.0000000E+00  0.0000000E+00  0.0000000E+00  0.0000000E+00  0.0000000E+00  0.0000000E+00  0.0000000E+00  0.0000000E+00  0.0000000E+00  0.0000000E+00  0.0000000E+00  0.0000000E+00  0.0000000E+00  0.0000000E+00  0.0000000E+00  0.0000000E+00  0.0000000E+00  0.0000000E+00  0.0000000E+00  0.0000000E+00  0.0000000E+00  0.0000000E+00  0.0000000E+00  0.0000000E+00  0.0000000E+00  0.0000000E+00  0.0000000E+00  0.0000000E+00  0.0000000E+00  0.0000000E+00  0.0000000E+00  0.0000000E+00  0.0000000E+00  0.0000000E+00  0.0000000E+00  0.0000000E+00  0.0000000E+00  0.1143572E-02  0.1143572E-02  0.0000000E+00  0.0000000E+00  0.0000000E+00  0.0000000E+00  0.1105311E-03  0.5526555E-04  0.0000000E+00  0.0000000E+00  0.1118067E-02  0.1118067E-02  0.9862777E-02  0.9862777E-02
  0.1799999E+01  0.0000000E+00  0.0000000E+00  0.4753070E+00  0.2376535E+00  0.0000000E+00  0.0000000E+00  0.0000000E+00  0.0000000E+00  0.0000000E+00  0.0000000E+00  0.0000000E+00  0.0000000E+00  0.0000000E+00  0.0000000E+00  0.0000000E+00  0.0000000E+00  0.1508971E-02  0.2005123E-01  0.5496969E-01  0.5496969E-01  0.0000000E+00  0.0000000E+00  0.3512786E-04  0.1867119E-02  0.2865370E-04  0.1523004E-02  0.2311171E-02  0.6142178E-01  0.4873232E-02  0.2590224E+00  0.3739185E-01  0.9937271E+00  0.5952029E-02  0.1581813E+00  0.0000000E+00  0.0000000E+00  0.0000000E+00  0.0000000E+00  0.0000000E+00  0.0000000E+00  0.0000000E+00  0.0000000E+00  0.0000000E+00  0.0000000E+00  0.0000000E+00  0.0000000E+00  0.0000000E+00  0.0000000E+00  0.0000000E+00  0.0000000E+00  0.0000000E+00  0.0000000E+00  0.0000000E+00  0.0000000E+00  0.0000000E+00  0.0000000E+00  0.0000000E+00  0.0000000E+00  0.0000000E+00  0.0000000E+00  0.0000000E+00  0.0000000E+00  0.0000000E+00  0.0000000E+00  0.0000000E+00  0.0000000E+00  0.0000000E+00  0.0000000E+00  0.0000000E+00  0.0000000E+00  0.0000000E+00  0.0000000E+00  0.0000000E+00  0.0000000E+00  0.0000000E+00  0.0000000E+00  0.1547435E-02  0.1547435E-02  0.0000000E+00  0.0000000E+00  0.0000000E+00  0.0000000E+00  0.1870529E-03  0.9352645E-04  0.0000000E+00  0.0000000E+00  0.1628211E-02  0.1628211E-02  0.1110413E-01  0.1110413E-01
  0.1829999E+01  0.0000000E+00  0.0000000E+00  0.5615911E+00  0.2807955E+00  0.0000000E+00  0.0000000E+00  0.0000000E+00  0.0000000E+00  0.0000000E+00  0.0000000E+00  0.0000000E+00  0.0000000E+00  0.0000000E+00  0.0000000E+00  0.0000000E+00  0.0000000E+00  0.2046795E-02  0.2719785E-01  0.6776540E-01  0.6776540E-01  0.0000000E+00  0.0000000E+00  0.4821629E-04  0.2562796E-02  0.6500048E-04  0.3454910E-02  0.2884437E-02  0.7665691E-01  0.5836392E-02  0.3102164E+00  0.4167068E-01  0.1107442E+01  0.7292529E-02  0.1938065E+00  0.0000000E+00  0.0000000E+00  0.0000000E+00  0.0000000E+00  0.0000000E+00  0.0000000E+00  0.0000000E+00  0.0000000E+00  0.0000000E+00  0.0000000E+00  0.0000000E+00  0.0000000E+00  0.0000000E+00  0.0000000E+00  0.0000000E+00  0.0000000E+00  0.0000000E+00  0.0000000E+00  0.0000000E+00  0.0000000E+00  0.0000000E+00  0.0000000E+00  0.0000000E+00  0.0000000E+00  0.0000000E+00  0.0000000E+00  0.0000000E+00  0.0000000E+00  0.0000000E+00  0.0000000E+00  0.0000000E+00  0.0000000E+00  0.0000000E+00  0.0000000E+00  0.0000000E+00  0.0000000E+00  0.0000000E+00  0.0000000E+00  0.0000000E+00  0.0000000E+00  0.0000000E+00  0.0000000E+00  0.2142605E-02  0.2142605E-02  0.0000000E+00  0.0000000E+00  0.0000000E+00  0.0000000E+00  0.3230911E-03  0.1615455E-03  0.0000000E+00  0.0000000E+00  0.2257389E-02  0.2257389E-02  0.1252403E-01  0.1252403E-01
  0.1859999E+01  0.0000000E+00  0.0000000E+00  0.6496513E+00  0.3248256E+00  0.0000000E+00  0.0000000E+00  0.0000000E+00  0.0000000E+00  0.0000000E+00  0.0000000E+00  0.0000000E+00  0.0000000E+00  0.0000000E+00  0.0000000E+00  0.0000000E+00  0.0000000E+00  0.2704664E-02  0.3593963E-01  0.8402637E-01  0.8402637E-01  0.0000000E+00  0.0000000E+00  0.6322908E-04  0.3360756E-02  0.1151485E-03  0.6120380E-02  0.3567741E-02  0.9481643E-01  0.6847701E-02  0.3639695E+00  0.4587458E-01  0.1219164E+01  0.8770388E-02  0.2330821E+00  0.0000000E+00  0.0000000E+00  0.0000000E+00  0.0000000E+00  0.0000000E+00  0.0000000E+00  0.0000000E+00  0.0000000E+00  0.0000000E+00  0.0000000E+00  0.0000000E+00  0.0000000E+00  0.0000000E+00  0.0000000E+00  0.0000000E+00  0.0000000E+00  0.0000000E+00  0.0000000E+00  0.0000000E+00  0.0000000E+00  0.0000000E+00  0.0000000E+00  0.0000000E+00  0.0000000E+00  0.0000000E+00  0.0000000E+00  0.0000000E+00  0.0000000E+00  0.0000000E+00  0.0000000E+00  0.0000000E+00  0.0000000E+00  0.0000000E+00  0.0000000E+00  0.0000000E+00  0.0000000E+00  0.2550727E-04  0.2550727E-04  0.0000000E+00  0.0000000E+00  0.0000000E+00  0.0000000E+00  0.2720769E-02  0.2720769E-02  0.0000000E+00  0.0000000E+00  0.0000000E+00  0.0000000E+00  0.5866658E-03  0.2933329E-03  0.0000000E+00  0.0000000E+00  0.3060865E-02  0.3060865E-02  0.1400345E-01  0.1400345E-01
  0.1889999E+01  0.0000000E+00  0.0000000E+00  0.7372777E+00  0.3686388E+00  0.0000000E+00  0.0000000E+00  0.0000000E+00  0.0000000E+00  0.0000000E+00  0.0000000E+00  0.0000000E+00  0.0000000E+00  0.0000000E+00  0.0000000E+00  0.0000000E+00  0.0000000E+00  0.3500219E-02  0.4651098E-01  0.1043624E+00  0.1043624E+00  0.0000000E+00  0.0000000E+00  0.8760123E-04  0.4656187E-02  0.2163619E-03  0.1150008E-01  0.4358374E-02  0.1158283E+00  0.7868937E-02  0.4182504E+00  0.4988940E-01  0.1325862E+01  0.1044085E-01  0.2774764E+00  0.0000000E+00  0.0000000E+00  0.0000000E+00  0.0000000E+00  0.0000000E+00  0.0000000E+00  0.0000000E+00  0.0000000E+00  0.0000000E+00  0.0000000E+00  0.0000000E+00  0.0000000E+00  0.0000000E+00  0.0000000E+00  0.0000000E+00  0.0000000E+00  0.0000000E+00  0.0000000E+00  0.0000000E+00  0.0000000E+00  0.0000000E+00  0.0000000E+00  0.0000000E+00  0.0000000E+00  0.0000000E+00  0.0000000E+00  0.0000000E+00  0.0000000E+00  0.0000000E+00  0.0000000E+00  0.0000000E+00  0.0000000E+00  0.0000000E+00  0.0000000E+00  0.0000000E+00  0.0000000E+00  0.2550727E-04  0.2550727E-04  0.0000000E+00  0.0000000E+00  0.0000000E+00  0.0000000E+00  0.3405212E-02  0.3405212E-02  0.0000000E+00  0.0000000E+00  0.0000000E+00  0.0000000E+00  0.9947785E-03  0.4973892E-03  0.0000000E+00  0.0000000E+00  0.3889851E-02  0.3889851E-02  0.1560190E-01  0.1560190E-01
  0.1919999E+01  0.0000000E+00  0.0000000E+00  0.8227916E+00  0.4113958E+00  0.0000000E+00  0.0000000E+00  0.0000000E+00  0.0000000E+00  0.0000000E+00  0.0000000E+00  0.0000000E+00  0.0000000E+00  0.0000000E+00  0.0000000E+00  0.0000000E+00  0.0000000E+00  0.4450420E-02  0.5913726E-01  0.1298448E+00  0.1298448E+00  0.0000000E+00  0.0000000E+00  0.1325037E-03  0.7042849E-02  0.3709408E-03  0.1971627E-01  0.5259737E-02  0.1397830E+00  0.8928352E-02  0.4745604E+00  0.5373966E-01  0.1428187E+01  0.1235152E-01  0.3282543E+00  0.0000000E+00  0.0000000E+00  0.0000000E+00  0.0000000E+00  0.0000000E+00  0.0000000E+00  0.0000000E+00  0.0000000E+00  0.0000000E+00  0.0000000E+00  0.0000000E+00  0.0000000E+00  0.0000000E+00  0.0000000E+00  0.0000000E+00  0.0000000E+00  0.0000000E+00  0.0000000E+00  0.0000000E+00  0.0000000E+00  0.0000000E+00  0.0000000E+00  0.0000000E+00  0.0000000E+00  0.0000000E+00  0.0000000E+00  0.0000000E+00  0.0000000E+00  0.0000000E+00  0.0000000E+00  0.0000000E+00  0.0000000E+00  0.0000000E+00  0.0000000E+00  0.8502391E-05  0.4251196E-05  0.6801922E-04  0.6801922E-04  0.0000000E+00  0.0000000E+00  0.0000000E+00  0.0000000E+00  0.4238449E-02  0.4238449E-02  0.0000000E+00  0.0000000E+00  0.0000000E+00  0.0000000E+00  0.1470912E-02  0.7354558E-03  0.0000000E+00  0.0000000E+00  0.4833615E-02  0.4833615E-02  0.1715784E-01  0.1715784E-01
  0.1949999E+01  0.0000000E+00  0.0000000E+00  0.9050955E+00  0.4525478E+00  0.0000000E+00  0.0000000E+00  0.0000000E+00  0.0000000E+00  0.0000000E+00  0.0000000E+00  0.0000000E+00  0.0000000E+00  0.0000000E+00  0.0000000E+00  0.0000000E+00  0.0000000E+00  0.5585652E-02  0.7422225E-01  0.1613864E+00  0.1613864E+00  0.0000000E+00  0.0000000E+00  0.1964178E-03  0.1044002E-01  0.6180636E-03  0.3285136E-01  0.6332486E-02  0.1682924E+00  0.9932200E-02  0.5279171E+00  0.5734270E-01  0.1523942E+01  0.1444642E-01  0.3839285E+00  0.0000000E+00  0.0000000E+00  0.0000000E+00  0.0000000E+00  0.0000000E+00  0.0000000E+00  0.0000000E+00  0.0000000E+00  0.0000000E+00  0.0000000E+00  0.0000000E+00  0.0000000E+00  0.0000000E+00  0.0000000E+00  0.0000000E+00  0.0000000E+00  0.0000000E+00  0.0000000E+00  0.0000000E+00  0.0000000E+00  0.0000000E+00  0.0000000E+00  0.0000000E+00  0.0000000E+00  0.0000000E+00  0.0000000E+00  0.0000000E+00  0.0000000E+00  0.0000000E+00  0.0000000E+00  0.0000000E+00  0.0000000E+00  0.0000000E+00  0.0000000E+00  0.1700478E-04  0.8502391E-05  0.1445409E-03  0.1445409E-03  0.0000000E+00  0.0000000E+00  0.0000000E+00  0.0000000E+00  0.5216223E-02  0.5216223E-02  0.0000000E+00  0.0000000E+00  0.0000000E+00  0.0000000E+00  0.1981056E-02  0.9905280E-03  0.0000000E+00  0.0000000E+00  0.5751873E-02  0.5751873E-02  0.1866276E-01  0.1866276E-01
  0.1979999E+01  0.0000000E+00  0.0000000E+00  0.9826308E+00  0.4913154E+00  0.0000000E+00  0.0000000E+00  0.0000000E+00  0.0000000E+00  0.0000000E+00  0.0000000E+00  0.0000000E+00  0.0000000E+00  0.0000000E+00  0.0000000E+00  0.0000000E+00  0.0000000E+00  0.6866381E-02  0.9124060E-01  0.2000081E+00  0.2000081E+00  0.0000000E+00  0.0000000E+00  0.2950505E-03  0.1568254E-01  0.9557522E-03  0.5080020E-01  0.7534544E-02  0.2002383E+00  0.1091223E-01  0.5800076E+00  0.6075333E-01  0.1614583E+01  0.1675010E-01  0.4451514E+00  0.0000000E+00  0.0000000E+00  0.0000000E+00  0.0000000E+00  0.0000000E+00  0.0000000E+00  0.0000000E+00  0.0000000E+00  0.0000000E+00  0.0000000E+00  0.0000000E+00  0.0000000E+00  0.0000000E+00  0.0000000E+00  0.0000000E+00  0.0000000E+00  0.0000000E+00  0.0000000E+00  0.0000000E+00  0.0000000E+00  0.0000000E+00  0.0000000E+00  0.0000000E+00  0.0000000E+00  0.0000000E+00  0.0000000E+00  0.0000000E+00  0.0000000E+00  0.0000000E+00  0.0000000E+00  0.0000000E+00  0.0000000E+00  0.0000000E+00  0.0000000E+00  0.6801919E-04  0.3400959E-04  0.2805790E-03  0.2805790E-03  0.0000000E+00  0.0000000E+00  0.0000000E+00  0.0000000E+00  0.6219506E-02  0.6219506E-02  0.0000000E+00  0.0000000E+00  0.0000000E+00  0.0000000E+00  0.2584726E-02  0.1292363E-02  0.0000000E+00  0.0000000E+00  0.6695641E-02  0.6695641E-02  0.2035474E-01  0.2035474E-01
  0.2009999E+01  0.0000000E+00  0.0000000E+00  0.1055260E+01  0.5276301E+00  0.0000000E+00  0.0000000E+00  0.0000000E+00  0.0000000E+00  0.0000000E+00  0.0000000E+00  0.0000000E+00  0.0000000E+00  0.0000000E+00  0.0000000E+00  0.0000000E+00  0.0000000E+00  0.8296605E-02  0.1102454E+00  0.2470878E+00  0.2470878E+00  0.0000000E+00  0.0000000E+00  0.4199917E-03  0.2232343E-01  0.1456030E-02  0.7739101E-01  0.8917885E-02  0.2370020E+00  0.1186194E-01  0.6304867E+00  0.6400211E-01  0.1700922E+01  0.1926060E-01  0.5118704E+00  0.0000000E+00  0.0000000E+00  0.0000000E+00  0.0000000E+00  0.0000000E+00  0.0000000E+00  0.0000000E+00  0.0000000E+00  0.0000000E+00  0.0000000E+00  0.0000000E+00  0.0000000E+00  0.8502403E-05  0.4251202E-05  0.0000000E+00  0.0000000E+00  0.0000000E+00  0.0000000E+00  0.0000000E+00  0.0000000E+00  0.0000000E+00  0.0000000E+00  0.0000000E+00  0.0000000E+00  0.0000000E+00  0.0000000E+00  0.0000000E+00  0.0000000E+00  0.0000000E+00  0.0000000E+00  0.0000000E+00  0.0000000E+00  0.0000000E+00  0.0000000E+00  0.1870526E-03  0.9352632E-04  0.5866673E-03  0.5866673E-03  0.0000000E+00  0.0000000E+00  0.0000000E+00  0.0000000E+00  0.7329066E-02  0.7329066E-02  0.0000000E+00  0.0000000E+00  0.0000000E+00  0.0000000E+00  0.3230905E-02  0.1615452E-02  0.0000000E+00  0.0000000E+00  0.7669165E-02  0.7669165E-02  0.2202971E-01  0.2202971E-01
  0.2039999E+01  0.0000000E+00  0.0000000E+00  0.1123021E+01  0.5615103E+00  0.0000000E+00  0.0000000E+00  0.0000000E+00  0.0000000E+00  0.0000000E+00  0.0000000E+00  0.0000000E+00  0.0000000E+00  0.0000000E+00  0.0000000E+00  0.0000000E+00  0.0000000E+00  0.9913132E-02  0.1317259E+00  0.3026780E+00  0.3026780E+00  0.0000000E+00  0.0000000E+00  0.5900993E-03  0.3136500E-01  0.2114572E-02  0.1123939E+00  0.1042788E-01  0.2771316E+00  0.1276372E-01  0.6784182E+00  0.6702206E-01  0.1781181E+01  0.2190912E-01  0.5822575E+00  0.0000000E+00  0.0000000E+00  0.0000000E+00  0.0000000E+00  0.0000000E+00  0.0000000E+00  0.0000000E+00  0.0000000E+00  0.0000000E+00  0.0000000E+00  0.0000000E+00  0.0000000E+00  0.3400960E-04  0.1700480E-04  0.0000000E+00  0.0000000E+00  0.0000000E+00  0.0000000E+00  0.0000000E+00  0.0000000E+00  0.0000000E+00  0.0000000E+00  0.0000000E+00  0.0000000E+00  0.8502391E-05  0.4251196E-05  0.0000000E+00  0.0000000E+00  0.0000000E+00  0.0000000E+00  0.0000000E+00  0.0000000E+00  0.0000000E+00  0.0000000E+00  0.2720766E-03  0.1360383E-03  0.1020291E-02  0.1020291E-02  0.0000000E+00  0.0000000E+00  0.0000000E+00  0.0000000E+00  0.8464134E-02  0.8464134E-02  0.0000000E+00  0.0000000E+00  0.0000000E+00  0.0000000E+00  0.4081144E-02  0.2040572E-02  0.0000000E+00  0.0000000E+00  0.8740467E-02  0.8740467E-02  0.2392575E-01  0.2392575E-01
  0.2069999E+01  0.0000000E+00  0.0000000E+00  0.1185191E+01  0.5925953E+00  0.0000000E+00  0.0000000E+00  0.0000000E+00  0.0000000E+00  0.0000000E+00  0.0000000E+00  0.0000000E+00  0.0000000E+00  0.0000000E+00  0.0000000E+00  0.0000000E+00  0.0000000E+00  0.1171783E-01  0.1557068E+00  0.3678128E+00  0.3678128E+00  0.0000000E+00  0.0000000E+00  0.8306365E-03  0.4415005E-01  0.2988951E-02  0.1588689E+00  0.1211635E-01  0.3220047E+00  0.1360534E-01  0.7231520E+00  0.6992361E-01  0.1858293E+01  0.2478168E-01  0.6585989E+00  0.0000000E+00  0.0000000E+00  0.0000000E+00  0.0000000E+00  0.0000000E+00  0.0000000E+00  0.0000000E+00  0.0000000E+00  0.0000000E+00  0.0000000E+00  0.0000000E+00  0.0000000E+00  0.6801912E-04  0.3400956E-04  0.0000000E+00  0.0000000E+00  0.0000000E+00  0.0000000E+00  0.0000000E+00  0.0000000E+00  0.0000000E+00  0.0000000E+00  0.0000000E+00  0.0000000E+00  0.4251193E-04  0.2125596E-04  0.0000000E+00  0.0000000E+00  0.0000000E+00  0.0000000E+00  0.0000000E+00  0.0000000E+00  0.0000000E+00  0.0000000E+00  0.4421243E-03  0.2210622E-03  0.1555943E-02  0.1555943E-02  0.0000000E+00  0.0000000E+00  0.0000000E+00  0.0000000E+00  0.9509929E-02  0.9509929E-02  0.0000000E+00  0.0000000E+00  0.0000000E+00  0.0000000E+00  0.4914381E-02  0.2457190E-02  0.0000000E+00  0.0000000E+00  0.9688482E-02  0.9688482E-02  0.2573676E-01  0.2573676E-01
  0.2099998E+01  0.0000000E+00  0.0000000E+00  0.1242623E+01  0.6213113E+00  0.0000000E+00  0.0000000E+00  0.0000000E+00  0.0000000E+00  0.0000000E+00  0.0000000E+00  0.0000000E+00  0.0000000E+00  0.0000000E+00  0.0000000E+00  0.0000000E+00  0.0000000E+00  0.1362291E-01  0.1810215E+00  0.4442688E+00  0.4442688E+00  0.2771125E-06  0.1472910E-04  0.1129273E-02  0.6002320E-01  0.4059391E-02  0.2157650E+00  0.1402152E-01  0.3726365E+00  0.1440536E-01  0.7656748E+00  0.7262451E-01  0.1930072E+01  0.2783995E-01  0.7398756E+00  0.0000000E+00  0.0000000E+00  0.0000000E+00  0.0000000E+00  0.0000000E+00  0.0000000E+00  0.0000000E+00  0.0000000E+00  0.0000000E+00  0.0000000E+00  0.0000000E+00  0.0000000E+00  0.1360384E-03  0.6801919E-04  0.0000000E+00  0.0000000E+00  0.0000000E+00  0.0000000E+00  0.0000000E+00  0.0000000E+00  0.0000000E+00  0.0000000E+00  0.0000000E+00  0.0000000E+00  0.1105310E-03  0.5526550E-04  0.0000000E+00  0.0000000E+00  0.0000000E+00  0.0000000E+00  0.0000000E+00  0.0000000E+00  0.0000000E+00  0.0000000E+00  0.7312056E-03  0.3656028E-03  0.2457197E-02  0.2457197E-02  0.0000000E+00  0.0000000E+00  0.0000000E+00  0.0000000E+00  0.1064075E-01  0.1064075E-01  0.0000000E+00  0.0000000E+00  0.0000000E+00  0.0000000E+00  0.5807130E-02  0.2903565E-02  0.0000000E+00  0.0000000E+00  0.1056848E-01  0.1056848E-01  0.2746274E-01  0.2746274E-01
  0.2129998E+01  0.0000000E+00  0.0000000E+00  0.1295088E+01  0.6475438E+00  0.0000000E+00  0.0000000E+00  0.0000000E+00  0.0000000E+00  0.0000000E+00  0.0000000E+00  0.2744742E-06  0.3647219E-05  0.0000000E+00  0.0000000E+00  0.0000000E+00  0.0000000E+00  0.1566230E-01  0.2081209E+00  0.5311192E+00  0.5311192E+00  0.6916654E-06  0.3676345E-04  0.1506831E-02  0.8009121E-01  0.5382808E-02  0.2861074E+00  0.1613378E-01  0.4287719E+00  0.1519405E-01  0.8075952E+00  0.7522740E-01  0.1999246E+01  0.3111563E-01  0.8269300E+00  0.0000000E+00  0.0000000E+00  0.0000000E+00  0.0000000E+00  0.0000000E+00  0.0000000E+00  0.8502406E-05  0.4251203E-05  0.0000000E+00  0.0000000E+00  0.0000000E+00  0.0000000E+00  0.1955551E-03  0.9777753E-04  0.0000000E+00  0.0000000E+00  0.0000000E+00  0.0000000E+00  0.0000000E+00  0.0000000E+00  0.0000000E+00  0.0000000E+00  0.0000000E+00  0.0000000E+00  0.2380669E-03  0.1190335E-03  0.0000000E+00  0.0000000E+00  0.0000000E+00  0.0000000E+00  0.0000000E+00  0.0000000E+00  0.0000000E+00  0.0000000E+00  0.1224345E-02  0.6121723E-03  0.3571009E-02  0.3571009E-02  0.0000000E+00  0.0000000E+00  0.0000000E+00  0.0000000E+00  0.1192036E-01  0.1192036E-01  0.0000000E+00  0.0000000E+00  0.0000000E+00  0.0000000E+00  0.6818915E-02  0.3409457E-02  0.0000000E+00  0.0000000E+00  0.1141447E-01  0.1141447E-01  0.2954583E-01  0.2954583E-01
  0.2159998E+01  0.0000000E+00  0.0000000E+00  0.1343333E+01  0.6716666E+00  0.0000000E+00  0.0000000E+00  0.0000000E+00  0.0000000E+00  0.0000000E+00  0.0000000E+00  0.1650101E-05  0.2192658E-04  0.0000000E+00  0.0000000E+00  0.0000000E+00  0.0000000E+00  0.1786035E-01  0.2373286E+00  0.6299742E+00  0.6299742E+00  0.3998112E-05  0.2125079E-03  0.1959827E-02  0.1041688E+00  0.6957578E-02  0.3698097E+00  0.1843897E-01  0.4900348E+00  0.1595685E-01  0.8481396E+00  0.7772901E-01  0.2065729E+01  0.3461938E-01  0.9200460E+00  0.0000000E+00  0.0000000E+00  0.0000000E+00  0.0000000E+00  0.0000000E+00  0.0000000E+00  0.5101447E-04  0.2550723E-04  0.0000000E+00  0.0000000E+00  0.0000000E+00  0.0000000E+00  0.3145885E-03  0.1572943E-03  0.0000000E+00  0.0000000E+00  0.0000000E+00  0.0000000E+00  0.0000000E+00  0.0000000E+00  0.0000000E+00  0.0000000E+00  0.0000000E+00  0.0000000E+00  0.3145884E-03  0.1572942E-03  0.0000000E+00  0.0000000E+00  0.0000000E+00  0.0000000E+00  0.0000000E+00  0.0000000E+00  0.0000000E+00  0.0000000E+00  0.1759996E-02  0.8799979E-03  0.4786854E-02  0.4786854E-02  0.0000000E+00  0.0000000E+00  0.0000000E+00  0.0000000E+00  0.1336151E-01  0.1336151E-01  0.0000000E+00  0.0000000E+00  0.0000000E+00  0.0000000E+00  0.7941233E-02  0.3970616E-02  0.0000000E+00  0.0000000E+00  0.1234123E-01  0.1234123E-01  0.3134834E-01  0.3134834E-01
  0.2189998E+01  0.0000000E+00  0.0000000E+00  0.1387939E+01  0.6939696E+00  0.0000000E+00  0.0000000E+00  0.0000000E+00  0.0000000E+00  0.0000000E+00  0.0000000E+00  0.4957336E-05  0.6587317E-04  0.0000000E+00  0.0000000E+00  0.0000000E+00  0.0000000E+00  0.2016147E-01  0.2679059E+00  0.7395390E+00  0.7395390E+00  0.8408082E-05  0.4469070E-03  0.2513955E-02  0.1336219E+00  0.8784521E-02  0.4669155E+00  0.2101928E-01  0.5586092E+00  0.1670260E-01  0.8877775E+00  0.8016851E-01  0.2130561E+01  0.3826999E-01  0.1017065E+01  0.0000000E+00  0.0000000E+00  0.0000000E+00  0.0000000E+00  0.0000000E+00  0.0000000E+00  0.6801924E-04  0.3400962E-04  0.0000000E+00  0.0000000E+00  0.0000000E+00  0.0000000E+00  0.5186456E-03  0.2593228E-03  0.0000000E+00  0.0000000E+00  0.0000000E+00  0.0000000E+00  0.0000000E+00  0.0000000E+00  0.0000000E+00  0.0000000E+00  0.0000000E+00  0.0000000E+00  0.4846362E-03  0.2423181E-03  0.0000000E+00  0.0000000E+00  0.0000000E+00  0.0000000E+00  0.0000000E+00  0.0000000E+00  0.0000000E+00  0.0000000E+00  0.2635746E-02  0.1317873E-02  0.6215257E-02  0.6215257E-02  0.0000000E+00  0.0000000E+00  0.0000000E+00  0.0000000E+00  0.1480267E-01  0.1480267E-01  0.0000000E+00  0.0000000E+00  0.0000000E+00  0.0000000E+00  0.9131567E-02  0.4565783E-02  0.0000000E+00  0.0000000E+00  0.1325948E-01  0.1325948E-01  0.3325288E-01  0.3325288E-01
  0.2219998E+01  0.0000000E+00  0.0000000E+00  0.1428823E+01  0.7144115E+00  0.0000000E+00  0.0000000E+00  0.0000000E+00  0.0000000E+00  0.0000000E+00  0.0000000E+00  0.2672118E-04  0.3550715E-03  0.0000000E+00  0.0000000E+00  0.0000000E+00  0.0000000E+00  0.2253265E-01  0.2994142E+00  0.8603697E+00  0.8603697E+00  0.1515762E-04  0.8056586E-03  0.3170187E-02  0.1685020E+00  0.1082840E-01  0.5755517E+00  0.2382138E-01  0.6330780E+00  0.1744572E-01  0.9272761E+00  0.8251191E-01  0.2192840E+01  0.4214002E-01  0.1119915E+01  0.0000000E+00  0.0000000E+00  0.0000000E+00  0.0000000E+00  0.0000000E+00  0.0000000E+00  0.1105314E-03  0.5526569E-04  0.0000000E+00  0.0000000E+00  0.0000000E+00  0.0000000E+00  0.8332343E-03  0.4166171E-03  0.0000000E+00  0.0000000E+00  0.0000000E+00  0.0000000E+00  0.0000000E+00  0.0000000E+00  0.0000000E+00  0.0000000E+00  0.0000000E+00  0.0000000E+00  0.7397078E-03  0.3698539E-03  0.0000000E+00  0.0000000E+00  0.0000000E+00  0.0000000E+00  0.0000000E+00  0.0000000E+00  0.0000000E+00  0.0000000E+00  0.3596517E-02  0.1798258E-02  0.7856219E-02  0.7856219E-02  0.0000000E+00  0.0000000E+00  0.0000000E+00  0.0000000E+00  0.1654141E-01  0.1654141E-01  0.0000000E+00  0.0000000E+00  0.0000000E+00  0.0000000E+00  0.1044944E-01  0.5224718E-02  0.0000000E+00  0.0000000E+00  0.1415649E-01  0.1415649E-01  0.3517441E-01  0.3517441E-01
  0.2249998E+01  0.0000000E+00  0.0000000E+00  0.1466648E+01  0.7333241E+00  0.0000000E+00  0.0000000E+00  0.0000000E+00  0.0000000E+00  0.0000000E+00  0.0000000E+00  0.8319011E-04  0.1105432E-02  0.0000000E+00  0.0000000E+00  0.0000000E+00  0.0000000E+00  0.2502566E-01  0.3325414E+00  0.9914774E+00  0.9914774E+00  0.2976333E-04  0.1581982E-02  0.3906296E-02  0.2076277E+00  0.1305715E-01  0.6940145E+00  0.2685864E-01  0.7137961E+00  0.1820196E-01  0.9674717E+00  0.8481943E-01  0.2254164E+01  0.4619484E-01  0.1227676E+01  0.0000000E+00  0.0000000E+00  0.0000000E+00  0.0000000E+00  0.0000000E+00  0.0000000E+00  0.1870531E-03  0.9352657E-04  0.0000000E+00  0.0000000E+00  0.0000000E+00  0.0000000E+00  0.1232847E-02  0.6164236E-03  0.0000000E+00  0.0000000E+00  0.0000000E+00  0.0000000E+00  0.0000000E+00  0.0000000E+00  0.0000000E+00  0.0000000E+00  0.0000000E+00  0.0000000E+00  0.1011784E-02  0.5058922E-03  0.0000000E+00  0.0000000E+00  0.0000000E+00  0.0000000E+00  0.0000000E+00  0.0000000E+00  0.0000000E+00  0.0000000E+00  0.4693326E-02  0.2346663E-02  0.9701241E-02  0.9701241E-02  0.8502388E-05  0.1700478E-04  0.8502395E-05  0.8502395E-05  0.1819937E-01  0.1819937E-01  0.0000000E+00  0.0000000E+00  0.0000000E+00  0.0000000E+00  0.1197987E-01  0.5989935E-02  0.0000000E+00  0.0000000E+00  0.1518953E-01  0.1518953E-01  0.3686639E-01  0.3686639E-01
  0.2279998E+01  0.0000000E+00  0.0000000E+00  0.1502936E+01  0.7514681E+00  0.0000000E+00  0.0000000E+00  0.0000000E+00  0.0000000E+00  0.0000000E+00  0.0000000E+00  0.2192972E-03  0.2914025E-02  0.0000000E+00  0.0000000E+00  0.0000000E+00  0.0000000E+00  0.2765296E-01  0.3674530E+00  0.1131565E+01  0.1131565E+01  0.6103155E-04  0.3243953E-02  0.4718033E-02  0.2507733E+00  0.1545761E-01  0.8216038E+00  0.3008727E-01  0.7996005E+00  0.1896424E-01  0.1007989E+01  0.8704672E-01  0.2313357E+01  0.5043182E-01  0.1340278E+01  0.0000000E+00  0.0000000E+00  0.0000000E+00  0.0000000E+00  0.0000000E+00  0.0000000E+00  0.4081148E-03  0.2040574E-03  0.0000000E+00  0.0000000E+00  0.6801920E-04  0.3400960E-04  0.1802508E-02  0.9012540E-03  0.0000000E+00  0.0000000E+00  0.0000000E+00  0.0000000E+00  0.0000000E+00  0.0000000E+00  0.0000000E+00  0.0000000E+00  0.0000000E+00  0.0000000E+00  0.1334875E-02  0.6674377E-03  0.0000000E+00  0.0000000E+00  0.0000000E+00  0.0000000E+00  0.0000000E+00  0.0000000E+00  0.0000000E+00  0.0000000E+00  0.5764629E-02  0.2882314E-02  0.1124017E-01  0.1124017E-01  0.8502388E-05  0.1700478E-04  0.3400959E-04  0.3400959E-04  0.1996787E-01  0.1996787E-01  0.0000000E+00  0.0000000E+00  0.0000000E+00  0.0000000E+00  0.1386740E-01  0.6933700E-02  0.0000000E+00  0.0000000E+00  0.1614180E-01  0.1614180E-01  0.3840532E-01  0.3840532E-01
  0.2309998E+01  0.0000000E+00  0.0000000E+00  0.1537582E+01  0.7687910E+00  0.3315694E-05  0.8811801E-04  0.0000000E+00  0.0000000E+00  0.0000000E+00  0.0000000E+00  0.5341676E-03  0.7098028E-02  0.0000000E+00  0.0000000E+00  0.2765326E-06  0.3674571E-05  0.3045653E-01  0.4047069E+00  0.1280933E+01  0.1280933E+01  0.1179016E-03  0.6266713E-02  0.5638346E-02  0.2996898E+00  0.1807472E-01  0.9607086E+00  0.3355673E-01  0.8918049E+00  0.1979494E-01  0.1052142E+01  0.8926460E-01  0.2372299E+01  0.5484033E-01  0.1457438E+01  0.0000000E+00  0.0000000E+00  0.0000000E+00  0.0000000E+00  0.0000000E+00  0.0000000E+00  0.6631860E-03  0.3315930E-03  0.0000000E+00  0.0000000E+00  0.3996125E-03  0.1998063E-03  0.2542215E-02  0.1271107E-02  0.0000000E+00  0.0000000E+00  0.0000000E+00  0.0000000E+00  0.0000000E+00  0.0000000E+00  0.0000000E+00  0.0000000E+00  0.0000000E+00  0.0000000E+00  0.1777000E-02  0.8885000E-03  0.0000000E+00  0.0000000E+00  0.0000000E+00  0.0000000E+00  0.0000000E+00  0.0000000E+00  0.0000000E+00  0.0000000E+00  0.6903948E-02  0.3451974E-02  0.1324673E-01  0.1324673E-01  0.2550716E-04  0.5101432E-04  0.7652152E-04  0.7652152E-04  0.2167685E-01  0.2167685E-01  0.0000000E+00  0.0000000E+00  0.0000000E+00  0.0000000E+00  0.1557638E-01  0.7788192E-02  0.0000000E+00  0.0000000E+00  0.1699204E-01  0.1699204E-01  0.3984223E-01  0.3984223E-01
  0.2339998E+01  0.0000000E+00  0.0000000E+00  0.1571040E+01  0.7855201E+00  0.2647731E-04  0.7036618E-03  0.0000000E+00  0.0000000E+00  0.0000000E+00  0.0000000E+00  0.1092532E-02  0.1451759E-01  0.0000000E+00  0.0000000E+00  0.1655278E-05  0.2199536E-04  0.3340174E-01  0.4438429E+00  0.1436542E+01  0.1436542E+01  0.2107336E-03  0.1120093E-01  0.6614621E-02  0.3515808E+00  0.2082462E-01  0.1106872E+01  0.3729952E-01  0.9912735E+00  0.2067306E-01  0.1098816E+01  0.9143327E-01  0.2429934E+01  0.5936755E-01  0.1577754E+01  0.0000000E+00  0.0000000E+00  0.0000000E+00  0.0000000E+00  0.0000000E+00  0.0000000E+00  0.1011782E-02  0.5058910E-03  0.0000000E+00  0.0000000E+00  0.1555939E-02  0.7779697E-03  0.3468975E-02  0.1734488E-02  0.0000000E+00  0.0000000E+00  0.0000000E+00  0.0000000E+00  0.0000000E+00  0.0000000E+00  0.0000000E+00  0.0000000E+00  0.0000000E+00  0.0000000E+00  0.2516710E-02  0.1258355E-02  0.0000000E+00  0.0000000E+00  0.0000000E+00  0.0000000E+00  0.0000000E+00  0.0000000E+00  0.0000000E+00  0.0000000E+00  0.8085779E-02  0.4042889E-02  0.1538934E-01  0.1538934E-01  0.6801909E-04  0.1360382E-03  0.1657968E-03  0.1657968E-03  0.2362815E-01  0.2362815E-01  0.0000000E+00  0.0000000E+00  0.0000000E+00  0.0000000E+00  0.1773599E-01  0.8867995E-02  0.0000000E+00  0.0000000E+00  0.1814411E-01  0.1814411E-01  0.4148319E-01  0.4148319E-01
  0.2369998E+01  0.0000000E+00  0.0000000E+00  0.1603837E+01  0.8019183E+00  0.1298007E-03  0.3449589E-02  0.0000000E+00  0.0000000E+00  0.0000000E+00  0.0000000E+00  0.2009412E-02  0.2670111E-01  0.0000000E+00  0.0000000E+00  0.1736019E-04  0.2306825E-03  0.3646195E-01  0.4845071E+00  0.1598036E+01  0.1598036E+01  0.3639088E-03  0.1934251E-01  0.7696406E-02  0.4090799E+00  0.2374134E-01  0.1261901E+01  0.4120408E-01  0.1095041E+01  0.2159160E-01  0.1147638E+01  0.9363914E-01  0.2488557E+01  0.6413382E-01  0.1704423E+01  0.0000000E+00  0.0000000E+00  0.0000000E+00  0.0000000E+00  0.0000000E+00  0.0000000E+00  0.1615452E-02  0.8077261E-03  0.0000000E+00  0.0000000E+00  0.5262989E-02  0.2631494E-02  0.4812357E-02  0.2406178E-02  0.0000000E+00  0.0000000E+00  0.0000000E+00  0.0000000E+00  0.8502393E-05  0.4251197E-05  0.0000000E+00  0.0000000E+00  0.0000000E+00  0.0000000E+00  0.3264921E-02  0.1632460E-02  0.0000000E+00  0.0000000E+00  0.0000000E+00  0.0000000E+00  0.0000000E+00  0.0000000E+00  0.0000000E+00  0.0000000E+00  0.9395145E-02  0.4697572E-02  0.1748093E-01  0.1748093E-01  0.1572942E-03  0.3145884E-03  0.3188400E-03  0.3188400E-03  0.2579201E-01  0.2579201E-01  0.0000000E+00  0.0000000E+00  0.0000000E+00  0.0000000E+00  0.1964903E-01  0.9824514E-02  0.0000000E+00  0.0000000E+00  0.1911764E-01  0.1911764E-01  0.4307314E-01  0.4307314E-01
  0.2399998E+01  0.9834641E-05  0.9834641E-05  0.1635836E+01  0.8179178E+00  0.5022047E-03  0.1334661E-01  0.0000000E+00  0.0000000E+00  0.0000000E+00  0.0000000E+00  0.3397032E-02  0.4513983E-01  0.5499310E-06  0.1461499E-04  0.1168179E-03  0.1552279E-02  0.3971659E-01  0.5277547E+00  0.1763896E+01  0.1763896E+01  0.5803062E-03  0.3084448E-01  0.8845476E-02  0.4701553E+00  0.2675750E-01  0.1422217E+01  0.4537231E-01  0.1205816E+01  0.2259041E-01  0.1200727E+01  0.9586321E-01  0.2547664E+01  0.6902187E-01  0.1834327E+01  0.0000000E+00  0.0000000E+00  0.0000000E+00  0.0000000E+00  0.0000000E+00  0.0000000E+00  0.2584726E-02  0.1292363E-02  0.1700479E-04  0.1700479E-04  0.1425854E-01  0.7129269E-02  0.6198244E-02  0.3099122E-02  0.0000000E+00  0.0000000E+00  0.0000000E+00  0.0000000E+00  0.2550720E-04  0.1275360E-04  0.0000000E+00  0.0000000E+00  0.0000000E+00  0.0000000E+00  0.4489269E-02  0.2244635E-02  0.0000000E+00  0.0000000E+00  0.0000000E+00  0.0000000E+00  0.0000000E+00  0.0000000E+00  0.0000000E+00  0.0000000E+00  0.1081504E-01  0.5407522E-02  0.1987860E-01  0.1987860E-01  0.2423181E-03  0.4846361E-03  0.5356511E-03  0.5356511E-03  0.2793887E-01  0.2793887E-01  0.0000000E+00  0.0000000E+00  0.0000000E+00  0.0000000E+00  0.2202970E-01  0.1101485E-01  0.0000000E+00  0.0000000E+00  0.2018469E-01  0.2018469E-01  0.4480763E-01  0.4480763E-01
  0.2429998E+01  0.1284593E-03  0.1284593E-03  0.1668622E+01  0.8343112E+00  0.1630737E-02  0.4333853E-01  0.0000000E+00  0.0000000E+00  0.0000000E+00  0.0000000E+00  0.5349262E-02  0.7108109E-01  0.5499310E-06  0.1461499E-04  0.4558986E-03  0.6057988E-02  0.4315398E-01  0.5734308E+00  0.1931793E+01  0.1931793E+01  0.9262984E-03  0.4923468E-01  0.1004073E-01  0.5336857E+00  0.2989649E-01  0.1589061E+01  0.4976809E-01  0.1322639E+01  0.2368464E-01  0.1258888E+01  0.9818053E-01  0.2609249E+01  0.7402190E-01  0.1967208E+01  0.0000000E+00  0.0000000E+00  0.0000000E+00  0.0000000E+00  0.0000000E+00  0.0000000E+00  0.3911099E-02  0.1955550E-02  0.7652155E-04  0.7652155E-04  0.3065112E-01  0.1532556E-01  0.7754182E-02  0.3877091E-02  0.0000000E+00  0.0000000E+00  0.0000000E+00  0.0000000E+00  0.6801928E-04  0.3400964E-04  0.0000000E+00  0.0000000E+00  0.0000000E+00  0.0000000E+00  0.5832647E-02  0.2916323E-02  0.0000000E+00  0.0000000E+00  0.7652147E-04  0.3826074E-04  0.0000000E+00  0.0000000E+00  0.0000000E+00  0.0000000E+00  0.1203939E-01  0.6019694E-02  0.2202121E-01  0.2202121E-01  0.4293707E-03  0.8587415E-03  0.9225113E-03  0.9225113E-03  0.3025577E-01  0.3025577E-01  0.0000000E+00  0.0000000E+00  0.0000000E+00  0.0000000E+00  0.2458893E-01  0.1229446E-01  0.0000000E+00  0.0000000E+00  0.2117947E-01  0.2117947E-01  0.4663564E-01  0.4663564E-01
  0.2459998E+01  0.7850840E-03  0.7850840E-03  0.1702103E+01  0.8510517E+00  0.4215606E-02  0.1120341E+00  0.0000000E+00  0.0000000E+00  0.0000000E+00  0.0000000E+00  0.7975793E-02  0.1059825E+00  0.5499310E-06  0.1461499E-04  0.1374334E-02  0.1826218E-01  0.4676775E-01  0.6214506E+00  0.2101231E+01  0.2101231E+01  0.1395174E-02  0.7415639E-01  0.1129589E-01  0.6004000E+00  0.3309157E-01  0.1758886E+01  0.5443240E-01  0.1446598E+01  0.2487374E-01  0.1322091E+01  0.1005660E+00  0.2672645E+01  0.7916480E-01  0.2103886E+01  0.0000000E+00  0.0000000E+00  0.0000000E+00  0.0000000E+00  0.0000000E+00  0.0000000E+00  0.5194962E-02  0.2597481E-02  0.3826067E-03  0.3826067E-03  0.5585224E-01  0.2792612E-01  0.9760752E-02  0.4880376E-02  0.0000000E+00  0.0000000E+00  0.0000000E+00  0.0000000E+00  0.1190336E-03  0.5951682E-04  0.0000000E+00  0.0000000E+00  0.0000000E+00  0.0000000E+00  0.7218536E-02  0.3609268E-02  0.0000000E+00  0.0000000E+00  0.1700478E-03  0.8502392E-04  0.0000000E+00  0.0000000E+00  0.0000000E+00  0.0000000E+00  0.1324673E-01  0.6623363E-02  0.2452941E-01  0.2452941E-01  0.6461819E-03  0.1292364E-02  0.1326375E-02  0.1326375E-02  0.3269596E-01  0.3269596E-01  0.0000000E+00  0.0000000E+00  0.0000000E+00  0.0000000E+00  0.2753076E-01  0.1376538E-01  0.0000000E+00  0.0000000E+00  0.2213599E-01  0.2213599E-01  0.4851467E-01  0.4851467E-01
  0.2489998E+01  0.3711329E-02  0.3711329E-02  0.1737275E+01  0.8686373E+00  0.8835888E-02  0.2348229E+00  0.0000000E+00  0.0000000E+00  0.0000000E+00  0.0000000E+00  0.1126385E-01  0.1496743E+00  0.7710230E-05  0.2049074E-03  0.3408265E-02  0.4528909E-01  0.5053438E-01  0.6715016E+00  0.2270918E+01  0.2270918E+01  0.2033309E-02  0.1080746E+00  0.1265615E-01  0.6727003E+00  0.3638527E-01  0.1933952E+01  0.5931332E-01  0.1576313E+01  0.2615625E-01  0.1390259E+01  0.1029726E+00  0.2736604E+01  0.8443535E-01  0.2243957E+01  0.0000000E+00  0.0000000E+00  0.0000000E+00  0.0000000E+00  0.0000000E+00  0.0000000E+00  0.7167516E-02  0.3583758E-02  0.1360383E-02  0.1360383E-02  0.9131572E-01  0.4565786E-01  0.1192887E-01  0.5964433E-02  0.0000000E+00  0.0000000E+00  0.0000000E+00  0.0000000E+00  0.2125604E-03  0.1062802E-03  0.0000000E+00  0.0000000E+00  0.0000000E+00  0.0000000E+00  0.8936021E-02  0.4468010E-02  0.0000000E+00  0.0000000E+00  0.2805793E-03  0.1402897E-03  0.0000000E+00  0.0000000E+00  0.0000000E+00  0.0000000E+00  0.1452209E-01  0.7261043E-02  0.2701211E-01  0.2701211E-01  0.9735238E-03  0.1947048E-02  0.1759997E-02  0.1759997E-02  0.3504262E-01  0.3504262E-01  0.0000000E+00  0.0000000E+00  0.0000000E+00  0.0000000E+00  0.3007297E-01  0.1503649E-01  0.0000000E+00  0.0000000E+00  0.2341985E-01  0.2341985E-01  0.5044471E-01  0.5044471E-01
  0.2519998E+01  0.1321319E-01  0.1321319E-01  0.1774799E+01  0.8873996E+00  0.1609791E-01  0.4278186E+00  0.0000000E+00  0.0000000E+00  0.0000000E+00  0.0000000E+00  0.1525055E-01  0.2026495E+00  0.3718974E-04  0.9883558E-03  0.7086574E-02  0.9416652E-01  0.5444843E-01  0.7235116E+00  0.2439468E+01  0.2439468E+01  0.2883550E-02  0.1532667E+00  0.1405138E-01  0.7468598E+00  0.3968559E-01  0.2109372E+01  0.6429338E-01  0.1708663E+01  0.2753272E-01  0.1463421E+01  0.1055319E+00  0.2804619E+01  0.8981700E-01  0.2386979E+01  0.0000000E+00  0.0000000E+00  0.0000000E+00  0.0000000E+00  0.0000000E+00  0.0000000E+00  0.9429153E-02  0.4714577E-02  0.3230910E-02  0.3230910E-02  0.1355622E+00  0.6778111E-01  0.1442857E-01  0.7214285E-02  0.0000000E+00  0.0000000E+00  0.0000000E+00  0.0000000E+00  0.3145889E-03  0.1572945E-03  0.0000000E+00  0.0000000E+00  0.0000000E+00  0.0000000E+00  0.1103611E-01  0.5518053E-02  0.0000000E+00  0.0000000E+00  0.4676318E-03  0.2338159E-03  0.0000000E+00  0.0000000E+00  0.0000000E+00  0.0000000E+00  0.1601001E-01  0.8005003E-02  0.2957983E-01  0.2957983E-01  0.1339128E-02  0.2678256E-02  0.2316904E-02  0.2316904E-02  0.3752532E-01  0.3752532E-01  0.0000000E+00  0.0000000E+00  0.0000000E+00  0.0000000E+00  0.3294678E-01  0.1647339E-01  0.0000000E+00  0.0000000E+00  0.2472071E-01  0.2472071E-01  0.5225573E-01  0.5225573E-01
  0.2549998E+01  0.3738017E-01  0.3738017E-01  0.1814736E+01  0.9073679E+00  0.2596872E-01  0.6901455E+00  0.0000000E+00  0.0000000E+00  0.0000000E+00  0.0000000E+00  0.1995263E-01  0.2651309E+00  0.1429927E-03  0.3800178E-02  0.1290527E-01  0.1714854E+00  0.5856725E-01  0.7782426E+00  0.2605506E+01  0.2605506E+01  0.3965059E-02  0.2107511E+00  0.1553791E-01  0.8258722E+00  0.4307216E-01  0.2289375E+01  0.6956098E-01  0.1848655E+01  0.2899552E-01  0.1541172E+01  0.1081779E+00  0.2874940E+01  0.9529800E-01  0.2532642E+01  0.0000000E+00  0.0000000E+00  0.0000000E+00  0.0000000E+00  0.0000000E+00  0.0000000E+00  0.1209041E-01  0.6045203E-02  0.6546847E-02  0.6546847E-02  0.1854118E+00  0.9270588E-01  0.1741291E-01  0.8706455E-02  0.0000000E+00  0.0000000E+00  0.0000000E+00  0.0000000E+00  0.4591302E-03  0.2295651E-03  0.0000000E+00  0.0000000E+00  0.0000000E+00  0.0000000E+00  0.1369735E-01  0.6848676E-02  0.0000000E+00  0.0000000E+00  0.6546845E-03  0.3273422E-03  0.0000000E+00  0.0000000E+00  0.0000000E+00  0.0000000E+00  0.1721734E-01  0.8608671E-02  0.3190099E-01  0.3190099E-01  0.1772751E-02  0.3545502E-02  0.3005596E-02  0.3005596E-02  0.4026734E-01  0.4026734E-01  0.0000000E+00  0.0000000E+00  0.1700481E-04  0.8502405E-05  0.3576957E-01  0.1788479E-01  0.0000000E+00  0.0000000E+00  0.2593655E-01  0.2593655E-01  0.5397321E-01  0.5397321E-01
  0.2579998E+01  0.8749460E-01  0.8749460E-01  0.1858624E+01  0.9293119E+00  0.3809885E-01  0.1012516E+01  0.2752521E-06  0.7315110E-05  0.0000000E+00  0.0000000E+00  0.2524335E-01  0.3354341E+00  0.4135652E-03  0.1099092E-01  0.2103581E-01  0.2795241E+00  0.6290141E-01  0.8358351E+00  0.2769193E+01  0.2769193E+01  0.5305689E-02  0.2820083E+00  0.1715325E-01  0.9117305E+00  0.4639420E-01  0.2465948E+01  0.7486465E-01  0.1989606E+01  0.3060092E-01  0.1626502E+01  0.1110047E+00  0.2950064E+01  0.1008879E+00  0.2681201E+01  0.0000000E+00  0.0000000E+00  0.0000000E+00  0.0000000E+00  0.8502401E-05  0.8502401E-05  0.1523629E-01  0.7618145E-02  0.1163128E-01  0.1163128E-01  0.2372424E+00  0.1186212E+00  0.2061831E-01  0.1030916E-01  0.0000000E+00  0.0000000E+00  0.0000000E+00  0.0000000E+00  0.6716903E-03  0.3358452E-03  0.0000000E+00  0.0000000E+00  0.0000000E+00  0.0000000E+00  0.1631609E-01  0.8158045E-02  0.0000000E+00  0.0000000E+00  0.9862781E-03  0.4931390E-03  0.0000000E+00  0.0000000E+00  0.0000000E+00  0.0000000E+00  0.1856072E-01  0.9280360E-02  0.3451122E-01  0.3451122E-01  0.2461446E-02  0.4922893E-02  0.3758058E-02  0.3758058E-02  0.4286908E-01  0.4286908E-01  0.0000000E+00  0.0000000E+00  0.1700481E-04  0.8502405E-05  0.3871990E-01  0.1935995E-01  0.0000000E+00  0.0000000E+00  0.2725867E-01  0.2725867E-01  0.5603929E-01  0.5603929E-01
  0.2609998E+01  0.1730173E+00  0.1730173E+00  0.1906691E+01  0.9533454E+00  0.5169947E-01  0.1373967E+01  0.1650008E-05  0.4385068E-04  0.0000000E+00  0.0000000E+00  0.3113703E-01  0.4137494E+00  0.9632066E-03  0.2559822E-01  0.3116883E-01  0.4141720E+00  0.6749167E-01  0.8968304E+00  0.2930532E+01  0.2930532E+01  0.6929277E-02  0.3683054E+00  0.1889188E-01  0.1004142E+01  0.4982389E-01  0.2648243E+01  0.8037550E-01  0.2136062E+01  0.3233559E-01  0.1718704E+01  0.1140327E+00  0.3030538E+01  0.1066070E+00  0.2833190E+01  0.0000000E+00  0.0000000E+00  0.0000000E+00  0.0000000E+00  0.8502401E-05  0.8502401E-05  0.1882430E-01  0.9412151E-02  0.1876478E-01  0.1876478E-01  0.2870409E+00  0.1435204E+00  0.2438487E-01  0.1219244E-01  0.0000000E+00  0.0000000E+00  0.0000000E+00  0.0000000E+00  0.1020288E-02  0.5101440E-03  0.0000000E+00  0.0000000E+00  0.0000000E+00  0.0000000E+00  0.1918140E-01  0.9590699E-02  0.0000000E+00  0.0000000E+00  0.1368886E-02  0.6844429E-03  0.0000000E+00  0.0000000E+00  0.0000000E+00  0.0000000E+00  0.1992960E-01  0.9964802E-02  0.3667933E-01  0.3667933E-01  0.3371202E-02  0.6742405E-02  0.4553027E-02  0.4553027E-02  0.4562385E-01  0.4562385E-01  0.0000000E+00  0.0000000E+00  0.6801916E-04  0.3400958E-04  0.4184028E-01  0.2092014E-01  0.0000000E+00  0.0000000E+00  0.2849577E-01  0.2849577E-01  0.5815639E-01  0.5815639E-01
  0.2639998E+01  0.3013679E+00  0.3013679E+00  0.1959985E+01  0.9799927E+00  0.6602801E-01  0.1754763E+01  0.4958587E-05  0.1317796E-03  0.1647966E-05  0.4379640E-04  0.3766506E-01  0.5004940E+00  0.1925662E-02  0.5117647E-01  0.4301419E-01  0.5715734E+00  0.7225758E-01  0.9601599E+00  0.3088581E+01  0.3088581E+01  0.8897500E-02  0.4729206E+00  0.2069089E-01  0.1099763E+01  0.5311136E-01  0.2822979E+01  0.8605149E-01  0.2286908E+01  0.3418832E-01  0.1817180E+01  0.1172394E+00  0.3115760E+01  0.1124396E+00  0.2988198E+01  0.0000000E+00  0.0000000E+00  0.0000000E+00  0.0000000E+00  0.5101432E-04  0.5101432E-04  0.2262487E-01  0.1131244E-01  0.2736070E-01  0.2736070E-01  0.3347309E+00  0.1673654E+00  0.2868708E-01  0.1434354E-01  0.0000000E+00  0.0000000E+00  0.0000000E+00  0.0000000E+00  0.1521930E-02  0.7609648E-03  0.0000000E+00  0.0000000E+00  0.0000000E+00  0.0000000E+00  0.2191917E-01  0.1095958E-01  0.0000000E+00  0.0000000E+00  0.1708981E-02  0.8544906E-03  0.0000000E+00  0.0000000E+00  0.0000000E+00  0.0000000E+00  0.2136651E-01  0.1068325E-01  0.3923005E-01  0.3923005E-01  0.4331974E-02  0.8663948E-02  0.5586069E-02  0.5586069E-02  0.4839988E-01  0.4839988E-01  0.0000000E+00  0.0000000E+00  0.1275362E-03  0.6376808E-04  0.4505419E-01  0.2252709E-01  0.0000000E+00  0.0000000E+00  0.2974988E-01  0.2974988E-01  0.6029049E-01  0.6029049E-01
  0.2669998E+01  0.4731245E+00  0.4731245E+00  0.2020047E+01  0.1010023E+01  0.8016722E-01  0.2130527E+01  0.1624890E-04  0.4318314E-03  0.3848307E-05  0.1022728E-03  0.4463015E-01  0.5930462E+00  0.3431472E-02  0.9119494E-01  0.5599666E-01  0.7440846E+00  0.7720141E-01  0.1025854E+01  0.3243963E+01  0.3243963E+01  0.1118507E-01  0.5945099E+00  0.2264651E-01  0.1203709E+01  0.5645554E-01  0.3000729E+01  0.9200309E-01  0.2445078E+01  0.3620464E-01  0.1924352E+01  0.1206721E+00  0.3206986E+01  0.1182937E+00  0.3143778E+01  0.0000000E+00  0.0000000E+00  0.8502388E-05  0.8502388E-05  0.2465695E-03  0.2465695E-03  0.2709714E-01  0.1354857E-01  0.3627974E-01  0.3627974E-01  0.3775489E+00  0.1887744E+00  0.3374602E-01  0.1687301E-01  0.0000000E+00  0.0000000E+00  0.0000000E+00  0.0000000E+00  0.2202121E-02  0.1101060E-02  0.0000000E+00  0.0000000E+00  0.0000000E+00  0.0000000E+00  0.2486950E-01  0.1243475E-01  0.0000000E+00  0.0000000E+00  0.2185113E-02  0.1092556E-02  0.0000000E+00  0.0000000E+00  0.0000000E+00  0.0000000E+00  0.2277790E-01  0.1138895E-01  0.4144917E-01  0.4144917E-01  0.5577574E-02  0.1115515E-01  0.6733890E-02  0.6733890E-02  0.5140122E-01  0.5140122E-01  0.1700486E-04  0.1700486E-04  0.3060866E-03  0.1530433E-03  0.4854017E-01  0.2427008E-01  0.0000000E+00  0.0000000E+00  0.3111451E-01  0.3111451E-01  0.6278168E-01  0.6278168E-01
  0.2699998E+01  0.6829407E+00  0.6829407E+00  0.2088077E+01  0.1044038E+01  0.9371588E-01  0.2490596E+01  0.2755326E-04  0.7322564E-03  0.1183728E-04  0.3145880E-03  0.5197443E-01  0.6906372E+00  0.5607196E-02  0.1490170E+00  0.6920090E-01  0.9195428E+00  0.8237586E-01  0.1094612E+01  0.3396637E+01  0.3396637E+01  0.1376909E-01  0.7318557E+00  0.2476350E-01  0.1316231E+01  0.5966876E-01  0.3171518E+01  0.9809212E-01  0.2606900E+01  0.3836509E-01  0.2039184E+01  0.1243958E+00  0.3305948E+01  0.1242814E+00  0.3302908E+01  0.0000000E+00  0.0000000E+00  0.5101429E-04  0.5101429E-04  0.5356509E-03  0.5356509E-03  0.3193500E-01  0.1596750E-01  0.4632107E-01  0.4632107E-01  0.4161242E+00  0.2080621E+00  0.3911953E-01  0.1955977E-01  0.0000000E+00  0.0000000E+00  0.0000000E+00  0.0000000E+00  0.3366948E-02  0.1683474E-02  0.0000000E+00  0.0000000E+00  0.0000000E+00  0.0000000E+00  0.2791335E-01  0.1395668E-01  0.0000000E+00  0.0000000E+00  0.2695258E-02  0.1347629E-02  0.0000000E+00  0.0000000E+00  0.0000000E+00  0.0000000E+00  0.2433384E-01  0.1216692E-01  0.4380434E-01  0.4380434E-01  0.6831679E-02  0.1366336E-01  0.7800939E-02  0.7800939E-02  0.5424953E-01  0.5424953E-01  0.1700486E-04  0.1700486E-04  0.5356513E-03  0.2678257E-03  0.5232373E-01  0.2616187E-01  0.0000000E+00  0.0000000E+00  0.3242813E-01  0.3242813E-01  0.6525588E-01  0.6525588E-01
  0.2729998E+01  0.9180064E+00  0.9180064E+00  0.2165394E+01  0.1082697E+01  0.1063518E+00  0.2826408E+01  0.5372975E-04  0.1427924E-02  0.3968978E-04  0.1054797E-02  0.5991213E-01  0.7961135E+00  0.8401017E-02  0.2232657E+00  0.8248957E-01  0.1096123E+01  0.8778139E-01  0.1166441E+01  0.3545739E+01  0.3545739E+01  0.1669415E-01  0.8873286E+00  0.2699878E-01  0.1435041E+01  0.6284969E-01  0.3340591E+01  0.1043988E+00  0.2774508E+01  0.4065153E-01  0.2160713E+01  0.1284541E+00  0.3413800E+01  0.1303690E+00  0.3464692E+01  0.0000000E+00  0.0000000E+00  0.1190336E-03  0.1190336E-03  0.1122315E-02  0.1122315E-02  0.3696842E-01  0.1848421E-01  0.5573323E-01  0.5573323E-01  0.4509926E+00  0.2254963E+00  0.4548778E-01  0.2274389E-01  0.0000000E+00  0.0000000E+00  0.0000000E+00  0.0000000E+00  0.4608298E-02  0.2304149E-02  0.0000000E+00  0.0000000E+00  0.0000000E+00  0.0000000E+00  0.3156938E-01  0.1578469E-01  0.0000000E+00  0.0000000E+00  0.3247913E-02  0.1623957E-02  0.0000000E+00  0.0000000E+00  0.0000000E+00  0.0000000E+00  0.2592379E-01  0.1296190E-01  0.4604897E-01  0.4604897E-01  0.8374863E-02  0.1674973E-01  0.8953013E-02  0.8953013E-02  0.5734015E-01  0.5734015E-01  0.5101458E-04  0.5101458E-04  0.1156325E-02  0.5781624E-03  0.5597977E-01  0.2798988E-01  0.0000000E+00  0.0000000E+00  0.3372474E-01  0.3372474E-01  0.6842728E-01  0.6842728E-01
  0.2759998E+01  0.1168107E+01  0.1168107E+01  0.2252560E+01  0.1126280E+01  0.1179720E+00  0.3135229E+01  0.8762744E-04  0.2328790E-02  0.8844916E-04  0.2350628E-02  0.6816153E-01  0.9057317E+00  0.1170386E-01  0.3110423E+00  0.9539541E-01  0.1267616E+01  0.9343976E-01  0.1241629E+01  0.3693333E+01  0.3693333E+01  0.2002716E-01  0.1064485E+01  0.2930580E-01  0.1557664E+01  0.6598936E-01  0.3507471E+01  0.1108289E+00  0.2945394E+01  0.4310293E-01  0.2291011E+01  0.1328185E+00  0.3529789E+01  0.1365020E+00  0.3627681E+01  0.0000000E+00  0.0000000E+00  0.2210625E-03  0.2210625E-03  0.2933322E-02  0.2933322E-02  0.4260551E-01  0.2130275E-01  0.6509435E-01  0.6509435E-01  0.4803853E+00  0.2401927E+00  0.5212817E-01  0.2606408E-01  0.0000000E+00  0.0000000E+00  0.0000000E+00  0.0000000E+00  0.6147231E-02  0.3073616E-02  0.0000000E+00  0.0000000E+00  0.0000000E+00  0.0000000E+00  0.3503835E-01  0.1751918E-01  0.0000000E+00  0.0000000E+00  0.4115162E-02  0.2057581E-02  0.0000000E+00  0.0000000E+00  0.0000000E+00  0.0000000E+00  0.2770079E-01  0.1385039E-01  0.4828510E-01  0.4828510E-01  0.1024964E-01  0.2049929E-01  0.1023688E-01  0.1023688E-01  0.6047754E-01  0.6047754E-01  0.1870528E-03  0.1870528E-03  0.2176614E-02  0.1088307E-02  0.5955078E-01  0.2977539E-01  0.0000000E+00  0.0000000E+00  0.3533595E-01  0.3533595E-01  0.7168370E-01  0.7168370E-01
  0.2789998E+01  0.1419121E+01  0.1419121E+01  0.2351015E+01  0.1175507E+01  0.1284151E+00  0.3412764E+01  0.1674822E-03  0.4451014E-02  0.2157302E-03  0.5733254E-02  0.7671755E-01  0.1019424E+01  0.1555362E-01  0.4133536E+00  0.1075924E+00  0.1429690E+01  0.9927946E-01  0.1319227E+01  0.3839697E+01  0.3839697E+01  0.2379499E-01  0.1264753E+01  0.3181069E-01  0.1690804E+01  0.6897704E-01  0.3666272E+01  0.1174370E+00  0.3121009E+01  0.4571996E-01  0.2430111E+01  0.1375274E+00  0.3654933E+01  0.1427584E+00  0.3793952E+01  0.0000000E+00  0.0000000E+00  0.4336225E-03  0.4336225E-03  0.5637082E-02  0.5637082E-02  0.4826810E-01  0.2413405E-01  0.7378383E-01  0.7378383E-01  0.5058075E+00  0.2529038E+00  0.5898110E-01  0.2949055E-01  0.0000000E+00  0.0000000E+00  0.0000000E+00  0.0000000E+00  0.7754180E-02  0.3877090E-02  0.0000000E+00  0.0000000E+00  0.0000000E+00  0.0000000E+00  0.3903447E-01  0.1951724E-01  0.0000000E+00  0.0000000E+00  0.5135449E-02  0.2567725E-02  0.0000000E+00  0.0000000E+00  0.0000000E+00  0.0000000E+00  0.2931624E-01  0.1465812E-01  0.5011312E-01  0.5011312E-01  0.1207766E-01  0.2415532E-01  0.1175030E-01  0.1175030E-01  0.6355115E-01  0.6355115E-01  0.4081151E-03  0.4081151E-03  0.3298930E-02  0.1649465E-02  0.6344488E-01  0.3172244E-01  0.0000000E+00  0.0000000E+00  0.3684512E-01  0.3684512E-01  0.7487209E-01  0.7487209E-01
  0.2819998E+01  0.1664106E+01  0.1664106E+01  0.2463010E+01  0.1231505E+01  0.1377652E+00  0.3661254E+01  0.2889765E-03  0.7679850E-02  0.4691673E-03  0.1246861E-01  0.8545436E-01  0.1135519E+01  0.1982740E-01  0.5269337E+00  0.1189403E+00  0.1580481E+01  0.1053279E+00  0.1399600E+01  0.3985145E+01  0.3985145E+01  0.2784356E-01  0.1479943E+01  0.3438665E-01  0.1827721E+01  0.7193072E-01  0.3823267E+01  0.1242039E+00  0.3300849E+01  0.4847222E-01  0.2576399E+01  0.1426528E+00  0.3791145E+01  0.1491127E+00  0.3962825E+01  0.0000000E+00  0.0000000E+00  0.9097579E-03  0.9097579E-03  0.1004981E-01  0.1004981E-01  0.5440683E-01  0.2720341E-01  0.8150399E-01  0.8150399E-01  0.5278882E+00  0.2639441E+00  0.6635266E-01  0.3317633E-01  0.0000000E+00  0.0000000E+00  0.0000000E+00  0.0000000E+00  0.9301614E-02  0.4650807E-02  0.0000000E+00  0.0000000E+00  0.0000000E+00  0.0000000E+00  0.4275002E-01  0.2137501E-01  0.0000000E+00  0.0000000E+00  0.6164238E-02  0.3082119E-02  0.8502393E-05  0.8502393E-05  0.0000000E+00  0.0000000E+00  0.3132281E-01  0.1566140E-01  0.5251079E-01  0.5251079E-01  0.1418200E-01  0.2836400E-01  0.1322972E-01  0.1322972E-01  0.6650998E-01  0.6650998E-01  0.7482126E-03  0.7482126E-03  0.4701828E-02  0.2350914E-02  0.6742399E-01  0.3371200E-01  0.0000000E+00  0.0000000E+00  0.3852860E-01  0.3852860E-01  0.7857063E-01  0.7857063E-01
  0.2849998E+01  0.1894507E+01  0.1894507E+01  0.2588633E+01  0.1294316E+01  0.1460570E+00  0.3881616E+01  0.4991928E-03  0.1326657E-01  0.9410633E-03  0.2500973E-01  0.9430856E-01  0.1253174E+01  0.2433978E-01  0.6468549E+00  0.1294425E+00  0.1720034E+01  0.1116241E+00  0.1483263E+01  0.4130676E+01  0.4130676E+01  0.3233331E-01  0.1718582E+01  0.3713071E-01  0.1973574E+01  0.7479984E-01  0.3975767E+01  0.1311769E+00  0.3486162E+01  0.5142794E-01  0.2733502E+01  0.1481145E+00  0.3936297E+01  0.1555670E+00  0.4134353E+01  0.0000000E+00  0.0000000E+00  0.1470916E-02  0.1470916E-02  0.1620555E-01  0.1620555E-01  0.6079212E-01  0.3039606E-01  0.8874803E-01  0.8874803E-01  0.5467891E+00  0.2733945E+00  0.7511009E-01  0.3755504E-01  0.0000000E+00  0.0000000E+00  0.0000000E+00  0.0000000E+00  0.1116363E-01  0.5581817E-02  0.0000000E+00  0.0000000E+00  0.0000000E+00  0.0000000E+00  0.4631253E-01  0.2315627E-01  0.0000000E+00  0.0000000E+00  0.7252543E-02  0.3626271E-02  0.1700477E-04  0.1700477E-04  0.0000000E+00  0.0000000E+00  0.3324435E-01  0.1662217E-01  0.5454286E-01  0.5454286E-01  0.1635437E-01  0.3270873E-01  0.1502798E-01  0.1502798E-01  0.6928176E-01  0.6928176E-01  0.1241351E-02  0.1241351E-02  0.6674381E-02  0.3337191E-02  0.7152214E-01  0.3576107E-01  0.0000000E+00  0.0000000E+00  0.4008453E-01  0.4008453E-01  0.8220116E-01  0.8220116E-01
  0.2879998E+01  0.2107115E+01  0.2107115E+01  0.2729181E+01  0.1364591E+01  0.1534273E+00  0.4077490E+01  0.8173999E-03  0.2172325E-01  0.1703346E-02  0.4526820E-01  0.1033478E+00  0.1373288E+01  0.2909394E-01  0.7732016E+00  0.1392804E+00  0.1850760E+01  0.1181442E+00  0.1569902E+01  0.4277069E+01  0.4277069E+01  0.3714657E-01  0.1974417E+01  0.4003452E-01  0.2127917E+01  0.7761236E-01  0.4125257E+01  0.1382340E+00  0.3673712E+01  0.5451382E-01  0.2897523E+01  0.1539645E+00  0.4091767E+01  0.1621319E+00  0.4308824E+01  0.0000000E+00  0.0000000E+00  0.2448693E-02  0.2448693E-02  0.2435084E-01  0.2435084E-01  0.6784908E-01  0.3392454E-01  0.9531188E-01  0.9531188E-01  0.5637003E+00  0.2818501E+00  0.8418218E-01  0.4209109E-01  0.0000000E+00  0.0000000E+00  0.0000000E+00  0.0000000E+00  0.1330624E-01  0.6653120E-02  0.8502387E-05  0.8502387E-05  0.0000000E+00  0.0000000E+00  0.5047020E-01  0.2523510E-01  0.0000000E+00  0.0000000E+00  0.8374861E-02  0.4187431E-02  0.5951669E-04  0.5951669E-04  0.0000000E+00  0.0000000E+00  0.3536994E-01  0.1768497E-01  0.5670247E-01  0.5670247E-01  0.1865852E-01  0.3731704E-01  0.1706005E-01  0.1706005E-01  0.7199828E-01  0.7199828E-01  0.2278644E-02  0.2278644E-02  0.8714953E-02  0.4357477E-02  0.7515267E-01  0.3757633E-01  0.0000000E+00  0.0000000E+00  0.4187429E-01  0.4187429E-01  0.8606976E-01  0.8606976E-01
  0.2909998E+01  0.2302044E+01  0.2302044E+01  0.2886543E+01  0.1443272E+01  0.1600886E+00  0.4254521E+01  0.1301918E-02  0.3459983E-01  0.2889874E-02  0.7680139E-01  0.1124923E+00  0.1494800E+01  0.3410792E-01  0.9064533E+00  0.1485194E+00  0.1973529E+01  0.1249885E+00  0.1660850E+01  0.4424258E+01  0.4424258E+01  0.4244478E-01  0.2256028E+01  0.4312684E-01  0.2292280E+01  0.8033151E-01  0.4269786E+01  0.1454850E+00  0.3866416E+01  0.5782082E-01  0.3073297E+01  0.1602424E+00  0.4258610E+01  0.1688016E+00  0.4486078E+01  0.0000000E+00  0.0000000E+00  0.3622018E-02  0.3622018E-02  0.3444316E-01  0.3444316E-01  0.7450645E-01  0.3725323E-01  0.1018758E+00  0.1018758E+00  0.5786560E+00  0.2893280E+00  0.9428301E-01  0.4714151E-01  0.0000000E+00  0.0000000E+00  0.0000000E+00  0.0000000E+00  0.1538083E-01  0.7690413E-02  0.1700477E-04  0.1700477E-04  0.8502387E-05  0.4251193E-05  0.5461936E-01  0.2730968E-01  0.0000000E+00  0.0000000E+00  0.9820269E-02  0.4910135E-02  0.1275360E-03  0.1275360E-03  0.0000000E+00  0.0000000E+00  0.3790365E-01  0.1895183E-01  0.5882807E-01  0.5882807E-01  0.2098818E-01  0.4197635E-01  0.1890507E-01  0.1890507E-01  0.7495711E-01  0.7495711E-01  0.3485985E-02  0.3485985E-02  0.1132519E-01  0.5662595E-02  0.7882570E-01  0.3941285E-01  0.0000000E+00  0.0000000E+00  0.4386385E-01  0.4386385E-01  0.9005737E-01  0.9005737E-01
  0.2939998E+01  0.2477850E+01  0.2477850E+01  0.3062155E+01  0.1531078E+01  0.1660862E+00  0.4413914E+01  0.1992785E-02  0.5296034E-01  0.4535673E-02  0.1205402E+00  0.1217529E+00  0.1617855E+01  0.3926549E-01  0.1043521E+01  0.1571651E+00  0.2088412E+01  0.1319569E+00  0.1753445E+01  0.4574132E+01  0.4574132E+01  0.4817886E-01  0.2560806E+01  0.4631933E-01  0.2461968E+01  0.8305059E-01  0.4414311E+01  0.1528837E+00  0.4063045E+01  0.6130558E-01  0.3258519E+01  0.1668874E+00  0.4435206E+01  0.1755885E+00  0.4666445E+01  0.0000000E+00  0.0000000E+00  0.5169452E-02  0.5169452E-02  0.4637203E-01  0.4637203E-01  0.8192051E-01  0.4096026E-01  0.1076744E+00  0.1076744E+00  0.5919537E+00  0.2959768E+00  0.1048090E+00  0.5240449E-01  0.0000000E+00  0.0000000E+00  0.0000000E+00  0.0000000E+00  0.1754043E-01  0.8770217E-02  0.4251193E-04  0.4251193E-04  0.1700478E-04  0.8502391E-05  0.5867501E-01  0.2933750E-01  0.0000000E+00  0.0000000E+00  0.1138471E-01  0.5692357E-02  0.2805790E-03  0.2805790E-03  0.0000000E+00  0.0000000E+00  0.4039485E-01  0.2019742E-01  0.6127676E-01  0.6127676E-01  0.2330508E-01  0.4661016E-01  0.2093714E-01  0.2093714E-01  0.7772039E-01  0.7772039E-01  0.4914387E-02  0.4914387E-02  0.1364634E-01  0.6823171E-02  0.8235420E-01  0.4117710E-01  0.0000000E+00  0.0000000E+00  0.4596395E-01  0.4596395E-01  0.9432558E-01  0.9432558E-01
  0.2969998E+01  0.2637406E+01  0.2637406E+01  0.3255669E+01  0.1627834E+01  0.1715247E+00  0.4558448E+01  0.2987083E-02  0.7938483E-01  0.6766418E-02  0.1798246E+00  0.1310173E+00  0.1740960E+01  0.4461911E-01  0.1185799E+01  0.1654172E+00  0.2198067E+01  0.1390743E+00  0.1848022E+01  0.4726380E+01  0.4726380E+01  0.5444462E-01  0.2893844E+01  0.4968859E-01  0.2641051E+01  0.8568665E-01  0.4554423E+01  0.1604282E+00  0.4263547E+01  0.6491262E-01  0.3450241E+01  0.1739156E+00  0.4621987E+01  0.1824570E+00  0.4848984E+01  0.0000000E+00  0.0000000E+00  0.7473602E-02  0.7473602E-02  0.5951672E-01  0.5951672E-01  0.9019331E-01  0.4509665E-01  0.1126908E+00  0.1126908E+00  0.6044352E+00  0.3022176E+00  0.1170610E+00  0.5853048E-01  0.0000000E+00  0.0000000E+00  0.0000000E+00  0.0000000E+00  0.2015068E-01  0.1007534E-01  0.6801917E-04  0.6801917E-04  0.1700478E-04  0.8502391E-05  0.6296872E-01  0.3148436E-01  0.0000000E+00  0.0000000E+00  0.1269408E-01  0.6347042E-02  0.4846364E-03  0.4846364E-03  0.8502463E-05  0.4251232E-05  0.4342170E-01  0.2171085E-01  0.6355540E-01  0.6355540E-01  0.2578777E-01  0.5157555E-01  0.2318603E-01  0.2318603E-01  0.8041990E-01  0.8041990E-01  0.6699889E-02  0.6699889E-02  0.1642663E-01  0.8213313E-02  0.8597622E-01  0.4298811E-01  0.0000000E+00  0.0000000E+00  0.4814056E-01  0.4814056E-01  0.9875534E-01  0.9875534E-01
  0.2999998E+01  0.2781342E+01  0.2781342E+01  0.3467378E+01  0.1733689E+01  0.1764704E+00  0.4689885E+01  0.4290177E-02  0.1140159E+00  0.9583802E-02  0.2546995E+00  0.1403232E+00  0.1864617E+01  0.5016768E-01  0.1333258E+01  0.1731386E+00  0.2300668E+01  0.1466386E+00  0.1948536E+01  0.4881626E+01  0.4881626E+01  0.6118731E-01  0.3252233E+01  0.5323838E-01  0.2829730E+01  0.8827800E-01  0.4692159E+01  0.1681420E+00  0.4468549E+01  0.6878193E-01  0.3655902E+01  0.1813105E+00  0.4818515E+01  0.1894631E+00  0.5035177E+01  0.0000000E+00  0.0000000E+00  0.1027090E-01  0.1027090E-01  0.7309504E-01  0.7309504E-01  0.9855111E-01  0.4927555E-01  0.1174011E+00  0.1174011E+00  0.6160579E+00  0.3080290E+00  0.1291004E+00  0.6455020E-01  0.0000000E+00  0.0000000E+00  0.0000000E+00  0.0000000E+00  0.2272690E-01  0.1136345E-01  0.1190332E-03  0.1190332E-03  0.5101438E-04  0.2550719E-04  0.6730492E-01  0.3365246E-01  0.0000000E+00  0.0000000E+00  0.1406297E-01  0.7031487E-02  0.8927522E-03  0.8927522E-03  0.8502463E-05  0.4251232E-05  0.4671213E-01  0.2335607E-01  0.6585105E-01  0.6585105E-01  0.2817269E-01  0.5634539E-01  0.2550293E-01  0.2550293E-01  0.8322144E-01  0.8322144E-01  0.8740463E-02  0.8740463E-02  0.1925792E-01  0.9628960E-02  0.8976828E-01  0.4488414E-01  0.0000000E+00  0.0000000E+00  0.5054250E-01  0.5054250E-01  0.1034487E+00  0.1034487E+00
  0.3029998E+01  0.2912476E+01  0.2912476E+01  0.3697325E+01  0.1848663E+01  0.1809218E+00  0.4808185E+01  0.5924688E-02  0.1574547E+00  0.1296727E-01  0.3446186E+00  0.1495741E+00  0.1987543E+01  0.5566885E-01  0.1479457E+01  0.1806180E+00  0.2400055E+01  0.1544166E+00  0.2051890E+01  0.5040924E+01  0.5040924E+01  0.6836427E-01  0.3633703E+01  0.5693469E-01  0.3026197E+01  0.9088660E-01  0.4830812E+01  0.1759894E+00  0.4677103E+01  0.7283087E-01  0.3871112E+01  0.1891065E+00  0.5025701E+01  0.1965691E+00  0.5224026E+01  0.0000000E+00  0.0000000E+00  0.1402045E-01  0.1402045E-01  0.8762562E-01  0.8762562E-01  0.1070706E+00  0.5353529E-01  0.1216863E+00  0.1216863E+00  0.6262863E+00  0.3131432E+00  0.1426787E+00  0.7133934E-01  0.0000000E+00  0.0000000E+00  0.0000000E+00  0.0000000E+00  0.2557520E-01  0.1278760E-01  0.2975835E-03  0.2975835E-03  0.5101438E-04  0.2550719E-04  0.7150511E-01  0.3575255E-01  0.0000000E+00  0.0000000E+00  0.1583997E-01  0.7919985E-02  0.1436907E-02  0.1436907E-02  0.3400963E-04  0.1700482E-04  0.5006208E-01  0.2503104E-01  0.6790012E-01  0.6790012E-01  0.3068940E-01  0.6137881E-01  0.2788360E-01  0.2788360E-01  0.8581892E-01  0.8581892E-01  0.1103612E-01  0.1103612E-01  0.2225076E-01  0.1112538E-01  0.9332228E-01  0.4666114E-01  0.1700476E-04  0.1700476E-04  0.5328877E-01  0.5328877E-01  0.1082780E+00  0.1082780E+00
  0.3059998E+01  0.3033261E+01  0.3033261E+01  0.3945767E+01  0.1972883E+01  0.1851224E+00  0.4919820E+01  0.8003679E-02  0.2127061E+00  0.1693961E-01  0.4501877E+00  0.1588682E+00  0.2111043E+01  0.6137599E-01  0.1631130E+01  0.1878525E+00  0.2496187E+01  0.1624042E+00  0.2158029E+01  0.5205497E+01  0.5205497E+01  0.7609668E-01  0.4044696E+01  0.6087723E-01  0.3235751E+01  0.9352361E-01  0.4970974E+01  0.1840766E+00  0.4892027E+01  0.7703742E-01  0.4094699E+01  0.1970737E+00  0.5237440E+01  0.2037359E+00  0.5414493E+01  0.0000000E+00  0.0000000E+00  0.1831413E-01  0.1831413E-01  0.1026238E+00  0.1026238E+00  0.1160831E+00  0.5804154E-01  0.1258440E+00  0.1258440E+00  0.6359705E+00  0.3179853E+00  0.1568607E+00  0.7843035E-01  0.0000000E+00  0.0000000E+00  0.0000000E+00  0.0000000E+00  0.2850003E-01  0.1425001E-01  0.6886935E-03  0.6886935E-03  0.1105312E-03  0.5526558E-04  0.7623244E-01  0.3811622E-01  0.0000000E+00  0.0000000E+00  0.1765098E-01  0.8825489E-02  0.2159608E-02  0.2159608E-02  0.6801928E-04  0.3400964E-04  0.5312294E-01  0.2656147E-01  0.7023828E-01  0.7023828E-01  0.3318911E-01  0.6637821E-01  0.3008997E-01  0.3008997E-01  0.8862896E-01  0.8862896E-01  0.1389292E-01  0.1389292E-01  0.2526061E-01  0.1263030E-01  0.9696982E-01  0.4848491E-01  0.2550716E-04  0.2550716E-04  0.5626886E-01  0.5626886E-01  0.1133199E+00  0.1133199E+00
  0.3089998E+01  0.3146088E+01  0.3146088E+01  0.4212787E+01  0.2106394E+01  0.1889528E+00  0.5021616E+01  0.1057713E-01  0.2810982E+00  0.2157701E-01  0.5734315E+00  0.1681166E+00  0.2233936E+01  0.6717529E-01  0.1785253E+01  0.1950133E+00  0.2591340E+01  0.1706368E+00  0.2267425E+01  0.5376815E+01  0.5376815E+01  0.8424766E-01  0.4477938E+01  0.6502413E-01  0.3456167E+01  0.9618725E-01  0.5112552E+01  0.1923064E+00  0.5110744E+01  0.8141992E-01  0.4327638E+01  0.2053178E+00  0.5456535E+01  0.2110530E+00  0.5608953E+01  0.0000000E+00  0.0000000E+00  0.2321148E-01  0.2321148E-01  0.1166867E+00  0.1166867E+00  0.1255122E+00  0.6275611E-01  0.1300357E+00  0.1300357E+00  0.6449831E+00  0.3224916E+00  0.1715358E+00  0.8576792E-01  0.0000000E+00  0.0000000E+00  0.0000000E+00  0.0000000E+00  0.3131432E-01  0.1565716E-01  0.1037292E-02  0.1037292E-02  0.1530430E-03  0.7652152E-04  0.8056866E-01  0.4028433E-01  0.0000000E+00  0.0000000E+00  0.1933445E-01  0.9667225E-02  0.2967334E-02  0.2967334E-02  0.9352650E-04  0.4676325E-04  0.5674496E-01  0.2837248E-01  0.7258493E-01  0.7258493E-01  0.3560804E-01  0.7121608E-01  0.3259818E-01  0.3259818E-01  0.9154953E-01  0.9154953E-01  0.1685175E-01  0.1685175E-01  0.2820244E-01  0.1410122E-01  0.1006514E+00  0.5032568E-01  0.1105305E-03  0.1105305E-03  0.5917668E-01  0.5917668E-01  0.1183449E+00  0.1183449E+00
  0.3119998E+01  0.3252309E+01  0.3252309E+01  0.4497526E+01  0.2248763E+01  0.1924468E+00  0.5114473E+01  0.1358293E-01  0.3609805E+00  0.2668997E-01  0.7093135E+00  0.1775271E+00  0.2358983E+01  0.7292882E-01  0.1938159E+01  0.2019554E+00  0.2683586E+01  0.1790346E+00  0.2379014E+01  0.5553548E+01  0.5553548E+01  0.9271172E-01  0.4927820E+01  0.6935199E-01  0.3686202E+01  0.9888200E-01  0.5255784E+01  0.2007024E+00  0.5333876E+01  0.8591431E-01  0.4566524E+01  0.2138970E+00  0.5684537E+01  0.2184742E+00  0.5806177E+01  0.0000000E+00  0.0000000E+00  0.2812589E-01  0.2812589E-01  0.1303416E+00  0.1303416E+00  0.1353069E+00  0.6765345E-01  0.1338363E+00  0.1338363E+00  0.6535706E+00  0.3267853E+00  0.1861939E+00  0.9309696E-01  0.0000000E+00  0.0000000E+00  0.0000000E+00  0.0000000E+00  0.3479180E-01  0.1739590E-01  0.1487920E-02  0.1487920E-02  0.2465694E-03  0.1232847E-03  0.8483686E-01  0.4241843E-01  0.0000000E+00  0.0000000E+00  0.2109445E-01  0.1054722E-01  0.4089647E-02  0.4089647E-02  0.1275361E-03  0.6376803E-04  0.6050302E-01  0.3025151E-01  0.7511015E-01  0.7511015E-01  0.3841808E-01  0.7683615E-01  0.3503411E-01  0.3503411E-01  0.9433831E-01  0.9433831E-01  0.1992962E-01  0.1992962E-01  0.3080417E-01  0.1540208E-01  0.1042309E+00  0.5211544E-01  0.2040573E-03  0.2040573E-03  0.6211850E-01  0.6211850E-01  0.1230127E+00  0.1230127E+00
  0.3149997E+01  0.3354261E+01  0.3354261E+01  0.4798652E+01  0.2399326E+01  0.1958300E+00  0.5204385E+01  0.1714729E-01  0.4557070E+00  0.3240966E-01  0.8613203E+00  0.1868869E+00  0.2483356E+01  0.7871258E-01  0.2091868E+01  0.2088508E+00  0.2775212E+01  0.1877551E+00  0.2494893E+01  0.5737714E+01  0.5737714E+01  0.1015240E+00  0.5396213E+01  0.7393456E-01  0.3929775E+01  0.1016474E+00  0.5402770E+01  0.2091881E+00  0.5559391E+01  0.9057771E-01  0.4814393E+01  0.2225949E+00  0.5915690E+01  0.2260911E+00  0.6008605E+01  0.0000000E+00  0.0000000E+00  0.3357593E-01  0.3357593E-01  0.1442175E+00  0.1442175E+00  0.1450847E+00  0.7254235E-01  0.1374753E+00  0.1374753E+00  0.6614608E+00  0.3307304E+00  0.2012942E+00  0.1006471E+00  0.0000000E+00  0.0000000E+00  0.0000000E+00  0.0000000E+00  0.3816726E-01  0.1908363E-01  0.2304152E-02  0.2304152E-02  0.3315934E-03  0.1657967E-03  0.8930911E-01  0.4465456E-01  0.0000000E+00  0.0000000E+00  0.2284594E-01  0.1142297E-01  0.5407520E-02  0.5407520E-02  0.1785504E-03  0.8927521E-04  0.6396350E-01  0.3198175E-01  0.7779691E-01  0.7779691E-01  0.4080725E-01  0.8161450E-01  0.3800145E-01  0.3800145E-01  0.9740768E-01  0.9740768E-01  0.2341560E-01  0.2341560E-01  0.3395005E-01  0.1697502E-01  0.1079634E+00  0.5398171E-01  0.4251197E-03  0.4251197E-03  0.6529840E-01  0.6529840E-01  0.1279270E+00  0.1279270E+00
  0.3179997E+01  0.3453816E+01  0.3453816E+01  0.5114077E+01  0.2557038E+01  0.1990887E+00  0.5290989E+01  0.2119595E-01  0.5633044E+00  0.3860376E-01  0.1025935E+01  0.1962541E+00  0.2607828E+01  0.8449498E-01  0.2245541E+01  0.2157405E+00  0.2866762E+01  0.1966761E+00  0.2613436E+01  0.5928735E+01  0.5928735E+01  0.1106835E+00  0.5883058E+01  0.7861225E-01  0.4178404E+01  0.1045265E+00  0.5555803E+01  0.2178009E+00  0.5788285E+01  0.9536070E-01  0.5068619E+01  0.2315576E+00  0.6153883E+01  0.2339258E+00  0.6216821E+01  0.0000000E+00  0.0000000E+00  0.3860935E-01  0.3860935E-01  0.1587651E+00  0.1587651E+00  0.1557382E+00  0.7786912E-01  0.1409613E+00  0.1409613E+00  0.6690195E+00  0.3345097E+00  0.2166750E+00  0.1083375E+00  0.1700478E-04  0.1700478E-04  0.0000000E+00  0.0000000E+00  0.4242695E-01  0.2121348E-01  0.3400959E-02  0.3400959E-02  0.5271488E-03  0.2635744E-03  0.9402794E-01  0.4701397E-01  0.0000000E+00  0.0000000E+00  0.2455492E-01  0.1227746E-01  0.7005970E-02  0.7005970E-02  0.2975844E-03  0.1487922E-03  0.6806166E-01  0.3403083E-01  0.8017758E-01  0.8017758E-01  0.4332821E-01  0.8665642E-01  0.4071797E-01  0.4071797E-01  0.1002645E+00  0.1002645E+00  0.2686757E-01  0.2686757E-01  0.3668782E-01  0.1834391E-01  0.1116960E+00  0.5584799E-01  0.7142010E-03  0.7142010E-03  0.6836776E-01  0.6836776E-01  0.1337087E+00  0.1337087E+00
  0.3209997E+01  0.3553709E+01  0.3553709E+01  0.5442636E+01  0.2721318E+01  0.2022121E+00  0.5373997E+01  0.2579358E-01  0.6854910E+00  0.4523149E-01  0.1202074E+01  0.2057192E+00  0.2733601E+01  0.9030923E-01  0.2400061E+01  0.2227071E+00  0.2959336E+01  0.2058136E+00  0.2734856E+01  0.6127203E+01  0.6127203E+01  0.1200548E+00  0.6381164E+01  0.8350317E-01  0.4438367E+01  0.1074927E+00  0.5713461E+01  0.2266550E+00  0.6023592E+01  0.1003302E+00  0.5332760E+01  0.2406624E+00  0.6395853E+01  0.2417734E+00  0.6425377E+01  0.1700479E-04  0.1700479E-04  0.4469708E-01  0.4469708E-01  0.1728025E+00  0.1728025E+00  0.1667658E+00  0.8338290E-01  0.1443452E+00  0.1443452E+00  0.6762465E+00  0.3381233E+00  0.2322003E+00  0.1161002E+00  0.1020286E-03  0.1020286E-03  0.0000000E+00  0.0000000E+00  0.4634656E-01  0.2317328E-01  0.4642310E-02  0.4642310E-02  0.7056984E-03  0.3528492E-03  0.9925692E-01  0.4962846E-01  0.0000000E+00  0.0000000E+00  0.2655298E-01  0.1327649E-01  0.8757461E-02  0.8757461E-02  0.4251202E-03  0.2125601E-03  0.7227886E-01  0.3613943E-01  0.8294086E-01  0.8294086E-01  0.4555584E-01  0.9111168E-01  0.4371082E-01  0.4371082E-01  0.1031638E+00  0.1031638E+00  0.3071065E-01  0.3071065E-01  0.4000375E-01  0.2000188E-01  0.1157091E+00  0.5785455E-01  0.1139321E-02  0.1139321E-02  0.7201529E-01  0.7201529E-01  0.1389887E+00  0.1389887E+00
  0.3239997E+01  0.3653084E+01  0.3653084E+01  0.5783957E+01  0.2891978E+01  0.2051740E+00  0.5452713E+01  0.3084928E-01  0.8198515E+00  0.5205183E-01  0.1383332E+01  0.2150884E+00  0.2858099E+01  0.9622279E-01  0.2557220E+01  0.2295721E+00  0.3050557E+01  0.2152192E+00  0.2859837E+01  0.6333459E+01  0.6333459E+01  0.1295801E+00  0.6887449E+01  0.8865826E-01  0.4712370E+01  0.1105258E+00  0.5874674E+01  0.2355788E+00  0.6260753E+01  0.1052920E+00  0.5596491E+01  0.2499761E+00  0.6643374E+01  0.2499583E+00  0.6642901E+01  0.1700479E-04  0.1700479E-04  0.5075077E-01  0.5075077E-01  0.1868655E+00  0.1868655E+00  0.1770877E+00  0.8854385E-01  0.1474741E+00  0.1474741E+00  0.6833885E+00  0.3416943E+00  0.2482019E+00  0.1241010E+00  0.3230908E-03  0.3230908E-03  0.8502406E-05  0.8502406E-05  0.5058075E-01  0.2529038E-01  0.6130227E-02  0.6130227E-02  0.1011785E-02  0.5058924E-03  0.1043328E+00  0.5216642E-01  0.5101428E-04  0.5101428E-04  0.2857656E-01  0.1428828E-01  0.1058547E-01  0.1058547E-01  0.5696610E-03  0.2848305E-03  0.7675962E-01  0.3837981E-01  0.8573815E-01  0.8573815E-01  0.4801303E-01  0.9602606E-01  0.4678443E-01  0.4678443E-01  0.1064245E+00  0.1064245E+00  0.3519990E-01  0.3519990E-01  0.4335370E-01  0.2167685E-01  0.1197902E+00  0.5989512E-01  0.1666470E-02  0.1666470E-02  0.7559906E-01  0.7559906E-01  0.1441326E+00  0.1441326E+00
  0.3269997E+01  0.3753924E+01  0.3753924E+01  0.6133937E+01  0.3066968E+01  0.2081673E+00  0.5532264E+01  0.3649881E-01  0.9699937E+00  0.5924211E-01  0.1574421E+01  0.2244725E+00  0.2982795E+01  0.1020860E+00  0.2713040E+01  0.2367003E+00  0.3145278E+01  0.2248846E+00  0.2988271E+01  0.6549207E+01  0.6549207E+01  0.1391852E+00  0.7397985E+01  0.9392991E-01  0.4992569E+01  0.1137094E+00  0.6043890E+01  0.2446123E+00  0.6500827E+01  0.1104722E+00  0.5871826E+01  0.2593817E+00  0.6893339E+01  0.2582180E+00  0.6862409E+01  0.1700479E-04  0.1700479E-04  0.5731463E-01  0.5731463E-01  0.2018638E+00  0.2018638E+00  0.1879283E+00  0.9396413E-01  0.1507560E+00  0.1507560E+00  0.6899949E+00  0.3449974E+00  0.2638463E+00  0.1319232E+00  0.6971959E-03  0.6971959E-03  0.2550719E-04  0.2550719E-04  0.5518905E-01  0.2759452E-01  0.8034764E-02  0.8034764E-02  0.1377388E-02  0.6886940E-03  0.1094938E+00  0.5474690E-01  0.1530431E-03  0.1530431E-03  0.3079569E-01  0.1539784E-01  0.1250702E-01  0.1250702E-01  0.7397088E-03  0.3698544E-03  0.8073875E-01  0.4036937E-01  0.8827187E-01  0.8827187E-01  0.5040646E-01  0.1008129E+00  0.4976026E-01  0.4976026E-01  0.1099487E+00  0.1099487E+00  0.3945110E-01  0.3945110E-01  0.4644007E-01  0.2322003E-01  0.1240414E+00  0.6202072E-01  0.2355164E-02  0.2355164E-02  0.7942514E-01  0.7942514E-01  0.1500843E+00  0.1500843E+00
  0.3299997E+01  0.3856943E+01  0.3856943E+01  0.6492489E+01  0.3246245E+01  0.2110278E+00  0.5608282E+01  0.4260731E-01  0.1132333E+01  0.6664000E-01  0.1771027E+01  0.2337646E+00  0.3106269E+01  0.1079432E+00  0.2868701E+01  0.2438480E+00  0.3240255E+01  0.2346013E+00  0.3117387E+01  0.6772942E+01  0.6772942E+01  0.1487767E+00  0.7907788E+01  0.9942488E-01  0.5284638E+01  0.1170811E+00  0.6223104E+01  0.2538088E+00  0.6745234E+01  0.1157332E+00  0.6151461E+01  0.2687674E+00  0.7142774E+01  0.2665303E+00  0.7083318E+01  0.3400957E-04  0.3400957E-04  0.6329180E-01  0.6329180E-01  0.2167515E+00  0.2167515E+00  0.1993810E+00  0.9969050E-01  0.1539189E+00  0.1539189E+00  0.6969243E+00  0.3484622E+00  0.2801284E+00  0.1400642E+00  0.1190335E-02  0.1190335E-02  0.5101438E-04  0.5101438E-04  0.5970382E-01  0.2985191E-01  0.1068751E-01  0.1068751E-01  0.1913039E-02  0.9565194E-03  0.1150714E+00  0.5753568E-01  0.3060861E-03  0.3060861E-03  0.3289578E-01  0.1644789E-01  0.1425851E-01  0.1425851E-01  0.1028790E-02  0.5143952E-03  0.8471787E-01  0.4235893E-01  0.9129022E-01  0.9129022E-01  0.5276587E-01  0.1055317E+00  0.5296991E-01  0.5296991E-01  0.1135877E+00  0.1135877E+00  0.4388935E-01  0.4388935E-01  0.4961997E-01  0.2480998E-01  0.1283947E+00  0.6419733E-01  0.3145886E-02  0.3145886E-02  0.8313219E-01  0.8313219E-01  0.1558234E+00  0.1558234E+00
  0.3329997E+01  0.3963989E+01  0.3963989E+01  0.6857041E+01  0.3428520E+01  0.2138302E+00  0.5682759E+01  0.4929272E-01  0.1310005E+01  0.7433803E-01  0.1975610E+01  0.2433377E+00  0.3233476E+01  0.1138472E+00  0.3025606E+01  0.2512265E+00  0.3338302E+01  0.2446183E+00  0.3250492E+01  0.7006697E+01  0.7006697E+01  0.1583818E+00  0.8418320E+01  0.1050676E+00  0.5584558E+01  0.1205669E+00  0.6408378E+01  0.2632878E+00  0.6997149E+01  0.1210620E+00  0.6434694E+01  0.2783343E+00  0.7397024E+01  0.2751142E+00  0.7311444E+01  0.8502396E-04  0.8502396E-04  0.6961760E-01  0.6961760E-01  0.2323363E+00  0.2323363E+00  0.2108848E+00  0.1054424E+00  0.1568947E+00  0.1568947E+00  0.7035052E+00  0.3517526E+00  0.2964445E+00  0.1482223E+00  0.1938547E-02  0.1938547E-02  0.9352629E-04  0.9352629E-04  0.6431212E-01  0.3215606E-01  0.1334026E-01  0.1334026E-01  0.2550718E-02  0.1275359E-02  0.1200793E+00  0.6003963E-01  0.7312059E-03  0.7312059E-03  0.3517442E-01  0.1758721E-01  0.1615454E-01  0.1615454E-01  0.1249852E-02  0.6249262E-03  0.8904558E-01  0.4452279E-01  0.9394297E-01  0.9394297E-01  0.5520606E-01  0.1104121E+00  0.5608179E-01  0.5608179E-01  0.1174988E+00  0.1174988E+00  0.4834460E-01  0.4834460E-01  0.5289339E-01  0.2644669E-01  0.1329264E+00  0.6646322E-01  0.4268198E-02  0.4268198E-02  0.8726861E-01  0.8726861E-01  0.1616390E+00  0.1616390E+00
  0.3359997E+01  0.4072599E+01  0.4072599E+01  0.7227571E+01  0.3613785E+01  0.2166820E+00  0.5758550E+01  0.5633450E-01  0.1497148E+01  0.8220893E-01  0.2184788E+01  0.2528044E+00  0.3359270E+01  0.1197032E+00  0.3181236E+01  0.2586250E+00  0.3436613E+01  0.2548287E+00  0.3386168E+01  0.7248942E+01  0.7248942E+01  0.1678573E+00  0.8921966E+01  0.1109059E+00  0.5894876E+01  0.1242557E+00  0.6604449E+01  0.2729107E+00  0.7252886E+01  0.1264663E+00  0.6721948E+01  0.2879055E+00  0.7651388E+01  0.2838409E+00  0.7543365E+01  0.1700476E-03  0.1700476E-03  0.7613042E-01  0.7613042E-01  0.2483889E+00  0.2483889E+00  0.2227881E+00  0.1113941E+00  0.1598281E+00  0.1598281E+00  0.7100605E+00  0.3550303E+00  0.3124120E+00  0.1562060E+00  0.2703761E-02  0.2703761E-02  0.2550719E-03  0.2550719E-03  0.6880139E-01  0.3440069E-01  0.1681774E-01  0.1681774E-01  0.3230909E-02  0.1615455E-02  0.1249766E+00  0.6248832E-01  0.1292363E-02  0.1292363E-02  0.3756360E-01  0.1878180E-01  0.1767647E-01  0.1767647E-01  0.1402896E-02  0.7014481E-03  0.9283765E-01  0.4641883E-01  0.9671476E-01  0.9671476E-01  0.5750171E-01  0.1150034E+00  0.5948699E-01  0.5948699E-01  0.1217245E+00  0.1217245E+00  0.5256179E-01  0.5256179E-01  0.5697454E-01  0.2848727E-01  0.1378918E+00  0.6894592E-01  0.5441522E-02  0.5441522E-02  0.9141354E-01  0.9141354E-01  0.1670040E+00  0.1670040E+00
  0.3389997E+01  0.4185362E+01  0.4185362E+01  0.7601835E+01  0.3800917E+01  0.2195526E+00  0.5834838E+01  0.6382242E-01  0.1696147E+01  0.9010555E-01  0.2394648E+01  0.2624027E+00  0.3486812E+01  0.1255227E+00  0.3335896E+01  0.2661904E+00  0.3537142E+01  0.2652328E+00  0.3524419E+01  0.7501351E+01  0.7501351E+01  0.1772225E+00  0.9419745E+01  0.1169878E+00  0.6218142E+01  0.1281213E+00  0.6809915E+01  0.2827184E+00  0.7513536E+01  0.1319063E+00  0.7011094E+01  0.2976849E+00  0.7911286E+01  0.2927275E+00  0.7779536E+01  0.3230908E-03  0.3230908E-03  0.8275380E-01  0.8275380E-01  0.2648155E+00  0.2648155E+00  0.2346744E+00  0.1173372E+00  0.1630590E+00  0.1630590E+00  0.7172536E+00  0.3586268E+00  0.3282010E+00  0.1641005E+00  0.3758057E-02  0.3758057E-02  0.4421244E-03  0.4421244E-03  0.7346070E-01  0.3673035E-01  0.2057580E-01  0.2057580E-01  0.4038636E-02  0.2019318E-02  0.1294659E+00  0.6473295E-01  0.1870525E-02  0.1870525E-02  0.4004631E-01  0.2002315E-01  0.1961502E-01  0.1961502E-01  0.1683475E-02  0.8417376E-03  0.9680827E-01  0.4840413E-01  0.9977562E-01  0.9977562E-01  0.6000991E-01  0.1200198E+00  0.6295597E-01  0.6295597E-01  0.1263116E+00  0.1263116E+00  0.5754420E-01  0.5754420E-01  0.6050303E-01  0.3025152E-01  0.1428402E+00  0.7142012E-01  0.6869927E-02  0.6869927E-02  0.9602610E-01  0.9602610E-01  0.1724456E+00  0.1724456E+00
  0.3419997E+01  0.4301181E+01  0.4301181E+01  0.7974882E+01  0.3987441E+01  0.2224526E+00  0.5911909E+01  0.7164919E-01  0.1904152E+01  0.9820580E-01  0.2609921E+01  0.2719121E+00  0.3613173E+01  0.1312884E+00  0.3489126E+01  0.2739854E+00  0.3640721E+01  0.2757240E+00  0.3663826E+01  0.7763298E+01  0.7763298E+01  0.1862740E+00  0.9900849E+01  0.1233490E+00  0.6556257E+01  0.1321938E+00  0.7026375E+01  0.2927410E+00  0.7779897E+01  0.1374962E+00  0.7308207E+01  0.3075102E+00  0.8172403E+01  0.3017904E+00  0.8020391E+01  0.4081147E-03  0.4081147E-03  0.8932615E-01  0.8932615E-01  0.2819224E+00  0.2819224E+00  0.2469603E+00  0.1234802E+00  0.1663579E+00  0.1663579E+00  0.7234008E+00  0.3617004E+00  0.3441090E+00  0.1720545E+00  0.4880374E-02  0.4880374E-02  0.8247318E-03  0.8247318E-03  0.7814551E-01  0.3907276E-01  0.2475047E-01  0.2475047E-01  0.5135441E-02  0.2567721E-02  0.1339467E+00  0.6697334E-01  0.2499704E-02  0.2499704E-02  0.4260553E-01  0.2130276E-01  0.2117095E-01  0.2117095E-01  0.2083088E-02  0.1041544E-02  0.1007024E+00  0.5035118E-01  0.1029555E+00  0.1029555E+00  0.6245860E-01  0.1249172E+00  0.6671403E-01  0.6671403E-01  0.1308816E+00  0.1308816E+00  0.6244158E-01  0.6244158E-01  0.6455868E-01  0.3227934E-01  0.1483328E+00  0.7416639E-01  0.8298323E-02  0.8298323E-02  0.1005876E+00  0.1005876E+00  0.1783122E+00  0.1783122E+00
  0.3449997E+01  0.4422039E+01  0.4422039E+01  0.8351095E+01  0.4175548E+01  0.2254091E+00  0.5990481E+01  0.7977390E-01  0.2120074E+01  0.1061989E+00  0.2822346E+01  0.2813559E+00  0.3738663E+01  0.1370920E+00  0.3643363E+01  0.2820929E+00  0.3748454E+01  0.2863396E+00  0.3804886E+01  0.8035192E+01  0.8035192E+01  0.1951356E+00  0.1037186E+02  0.1297893E+00  0.6898568E+01  0.1364793E+00  0.7254160E+01  0.3028991E+00  0.8049859E+01  0.1430831E+00  0.7605164E+01  0.3173635E+00  0.8434265E+01  0.3110746E+00  0.8267129E+01  0.5101435E-03  0.5101435E-03  0.9574546E-01  0.9574546E-01  0.2995054E+00  0.2995054E+00  0.2591017E+00  0.1295509E+00  0.1697759E+00  0.1697759E+00  0.7299136E+00  0.3649568E+00  0.3593028E+00  0.1796514E+00  0.6478823E-02  0.6478823E-02  0.1606951E-02  0.1606951E-02  0.8277081E-01  0.4138540E-01  0.2933327E-01  0.2933327E-01  0.6453312E-02  0.3226656E-02  0.1384870E+00  0.6924348E-01  0.3145887E-02  0.3145887E-02  0.4544533E-01  0.2272266E-01  0.2310099E-01  0.2310099E-01  0.2584730E-02  0.1292365E-02  0.1042989E+00  0.5214944E-01  0.1062034E+00  0.1062034E+00  0.6479676E-01  0.1295935E+00  0.7036581E-01  0.7036581E-01  0.1356854E+00  0.1356854E+00  0.6757702E-01  0.6757702E-01  0.6858881E-01  0.3429440E-01  0.1537743E+00  0.7688716E-01  0.1006682E-01  0.1006682E-01  0.1052724E+00  0.1052724E+00  0.1835922E+00  0.1835922E+00
  0.3479997E+01  0.4546957E+01  0.4546957E+01  0.8727024E+01  0.4363512E+01  0.2283782E+00  0.6069388E+01  0.8824679E-01  0.2345250E+01  0.1143341E+00  0.3038547E+01  0.2909230E+00  0.3865790E+01  0.1429887E+00  0.3800072E+01  0.2904060E+00  0.3858920E+01  0.2970272E+00  0.3946903E+01  0.8315824E+01  0.8315824E+01  0.2037173E+00  0.1082800E+02  0.1363836E+00  0.7249068E+01  0.1409748E+00  0.7493105E+01  0.3133504E+00  0.8327614E+01  0.1487666E+00  0.7907251E+01  0.3273631E+00  0.8700014E+01  0.3206636E+00  0.8521968E+01  0.6291771E-03  0.6291771E-03  0.1021307E+00  0.1021307E+00  0.3171393E+00  0.3171393E+00  0.2714047E+00  0.1357024E+00  0.1731853E+00  0.1731853E+00  0.7372767E+00  0.3686383E+00  0.3736973E+00  0.1868487E+00  0.8128289E-02  0.8128289E-02  0.2355162E-02  0.2355162E-02  0.8765119E-01  0.4382559E-01  0.3409461E-01  0.3409461E-01  0.8136787E-02  0.4068393E-02  0.1432228E+00  0.7161139E-01  0.3894098E-02  0.3894098E-02  0.4826812E-01  0.2413406E-01  0.2512456E-01  0.2512456E-01  0.3213907E-02  0.1606953E-02  0.1080825E+00  0.5404123E-01  0.1095534E+00  0.1095534E+00  0.6721994E-01  0.1344399E+00  0.7400908E-01  0.7400908E-01  0.1411610E+00  0.1411610E+00  0.7252541E-01  0.7252541E-01  0.7272948E-01  0.3636474E-01  0.1590543E+00  0.7952715E-01  0.1208189E-01  0.1208189E-01  0.1104122E+00  0.1104122E+00  0.1897139E+00  0.1897139E+00
  0.3509997E+01  0.4675770E+01  0.4675770E+01  0.9102856E+01  0.4551428E+01  0.2313970E+00  0.6149616E+01  0.9702726E-01  0.2578599E+01  0.1223662E+00  0.3252009E+01  0.3005847E+00  0.3994175E+01  0.1488226E+00  0.3955114E+01  0.2988460E+00  0.3971070E+01  0.3079213E+00  0.4091663E+01  0.8606688E+01  0.8606688E+01  0.2119583E+00  0.1126602E+02  0.1432018E+00  0.7611473E+01  0.1457608E+00  0.7747489E+01  0.3240179E+00  0.8611115E+01  0.1544738E+00  0.8210604E+01  0.3375325E+00  0.8970276E+01  0.3304928E+00  0.8783190E+01  0.7822202E-03  0.7822202E-03  0.1088136E+00  0.1088136E+00  0.3348328E+00  0.3348328E+00  0.2843709E+00  0.1421854E+00  0.1766203E+00  0.1766203E+00  0.7445292E+00  0.3722646E+00  0.3888571E+00  0.1944286E+00  0.9981811E-02  0.9981811E-02  0.3145885E-02  0.3145885E-02  0.9259957E-01  0.4629979E-01  0.3923006E-01  0.3923006E-01  0.9777752E-02  0.4888876E-02  0.1475760E+00  0.7378800E-01  0.4574290E-02  0.4574290E-02  0.5111642E-01  0.2555821E-01  0.2692707E-01  0.2692707E-01  0.3843083E-02  0.1921542E-02  0.1119595E+00  0.5597977E-01  0.1133199E+00  0.1133199E+00  0.6962612E-01  0.1392522E+00  0.7789893E-01  0.7789893E-01  0.1463985E+00  0.1463985E+00  0.7694666E-01  0.7694666E-01  0.7725275E-01  0.3862637E-01  0.1647084E+00  0.8235420E-01  0.1409696E-01  0.1409696E-01  0.1155561E+00  0.1155561E+00  0.1957336E+00  0.1957336E+00
  0.3539997E+01  0.4809528E+01  0.4809528E+01  0.9477512E+01  0.4738756E+01  0.2345442E+00  0.6233255E+01  0.1060456E+00  0.2818270E+01  0.1303792E+00  0.3464962E+01  0.3103488E+00  0.4123921E+01  0.1547430E+00  0.4112454E+01  0.3074177E+00  0.4084971E+01  0.3188535E+00  0.4236931E+01  0.8906033E+01  0.8906033E+01  0.2198833E+00  0.1168725E+02  0.1501022E+00  0.7978240E+01  0.1507992E+00  0.8015294E+01  0.3348470E+00  0.8898909E+01  0.1602911E+00  0.8519806E+01  0.3477612E+00  0.9242116E+01  0.3405861E+00  0.9051430E+01  0.1071302E-02  0.1071302E-02  0.1156666E+00  0.1156666E+00  0.3519396E+00  0.3519396E+00  0.2970649E+00  0.1485325E+00  0.1804379E+00  0.1804379E+00  0.7519348E+00  0.3759674E+00  0.4038978E+00  0.2019489E+00  0.1203939E-01  0.1203939E-01  0.4123658E-02  0.4123658E-02  0.9740342E-01  0.4870171E-01  0.4426347E-01  0.4426347E-01  0.1205639E-01  0.6028195E-02  0.1517507E+00  0.7587534E-01  0.5186462E-02  0.5186462E-02  0.5418578E-01  0.2709289E-01  0.2855953E-01  0.2855953E-01  0.4480763E-02  0.2240381E-02  0.1158792E+00  0.5793958E-01  0.1171460E+00  0.1171460E+00  0.7204506E-01  0.1440901E+00  0.8197158E-01  0.8197158E-01  0.1522184E+00  0.1522184E+00  0.8174202E-01  0.8174202E-01  0.8234568E-01  0.4117284E-01  0.1706261E+00  0.8531304E-01  0.1607801E-01  0.1607801E-01  0.1209891E+00  0.1209891E+00  0.2017958E+00  0.2017958E+00
  0.3569997E+01  0.4947506E+01  0.4947506E+01  0.9850294E+01  0.4925147E+01  0.2377432E+00  0.6318274E+01  0.1152371E+00  0.3062545E+01  0.1382864E+00  0.3675104E+01  0.3200809E+00  0.4253242E+01  0.1605478E+00  0.4266724E+01  0.3162478E+00  0.4202305E+01  0.3297741E+00  0.4382044E+01  0.9216793E+01  0.9216793E+01  0.2274381E+00  0.1208881E+02  0.1572949E+00  0.8360547E+01  0.1560885E+00  0.8296429E+01  0.3459437E+00  0.9193815E+01  0.1661483E+00  0.8831124E+01  0.3582004E+00  0.9519548E+01  0.3508393E+00  0.9323920E+01  0.1768500E-02  0.1768500E-02  0.1229616E+00  0.1229616E+00  0.3698031E+00  0.3698031E+00  0.3108474E+00  0.1554237E+00  0.1843405E+00  0.1843405E+00  0.7597315E+00  0.3798658E+00  0.4179267E+00  0.2089633E+00  0.1390992E-01  0.1390992E-01  0.5271479E-02  0.5271479E-02  0.1022328E+00  0.5111639E-01  0.4916936E-01  0.4916936E-01  0.1464963E-01  0.7324813E-02  0.1562144E+00  0.7810722E-01  0.5747620E-02  0.5747620E-02  0.5797785E-01  0.2898893E-01  0.3043005E-01  0.3043005E-01  0.5279989E-02  0.2639994E-02  0.1198668E+00  0.5993339E-01  0.1209296E+00  0.1209296E+00  0.7433645E-01  0.1486729E+00  0.8609523E-01  0.8609523E-01  0.1581530E+00  0.1581530E+00  0.8682645E-01  0.8682645E-01  0.8749814E-01  0.4374907E-01  0.1764672E+00  0.8823361E-01  0.1863723E-01  0.1863723E-01  0.1264264E+00  0.1264264E+00  0.2081811E+00  0.2081811E+00
  0.3599997E+01  0.5090447E+01  0.5090447E+01  0.1021965E+02  0.5109826E+01  0.2411040E+00  0.6407589E+01  0.1244795E+00  0.3308172E+01  0.1460872E+00  0.3882417E+01  0.3298311E+00  0.4382802E+01  0.1664394E+00  0.4423300E+01  0.3253731E+00  0.4323563E+01  0.3408053E+00  0.4528627E+01  0.9534944E+01  0.9534944E+01  0.2347006E+00  0.1247482E+02  0.1646022E+00  0.8748949E+01  0.1617087E+00  0.8595155E+01  0.3571888E+00  0.9492663E+01  0.1721610E+00  0.9150715E+01  0.3687523E+00  0.9799976E+01  0.3612784E+00  0.9601350E+01  0.2142605E-02  0.2142605E-02  0.1305968E+00  0.1305968E+00  0.3871820E+00  0.3871820E+00  0.3239666E+00  0.1619833E+00  0.1886257E+00  0.1886257E+00  0.7671286E+00  0.3835643E+00  0.4324062E+00  0.2162031E+00  0.1581446E-01  0.1581446E-01  0.6266262E-02  0.6266262E-02  0.1070111E+00  0.5350556E-01  0.5395621E-01  0.5395621E-01  0.1773600E-01  0.8868000E-02  0.1611628E+00  0.8058142E-01  0.6189744E-02  0.6189744E-02  0.6135330E-01  0.3067665E-01  0.3215604E-01  0.3215604E-01  0.6257764E-02  0.3128882E-02  0.1239054E+00  0.6195271E-01  0.1245771E+00  0.1245771E+00  0.7657683E-01  0.1531537E+00  0.9034643E-01  0.9034643E-01  0.1637051E+00  0.1637051E+00  0.9209794E-01  0.9209794E-01  0.9230199E-01  0.4615099E-01  0.1827165E+00  0.9135824E-01  0.2117945E-01  0.2117945E-01  0.1317702E+00  0.1317702E+00  0.2143879E+00  0.2143879E+00
  0.3629997E+01  0.5236669E+01  0.5236669E+01  0.1058853E+02  0.5294265E+01  0.2445285E+00  0.6498598E+01  0.1337351E+00  0.3554148E+01  0.1538942E+00  0.4089898E+01  0.3397980E+00  0.4515242E+01  0.1723672E+00  0.4580836E+01  0.3347594E+00  0.4448288E+01  0.3518114E+00  0.4674877E+01  0.9863591E+01  0.9863591E+01  0.2415944E+00  0.1284125E+02  0.1720470E+00  0.9144655E+01  0.1675616E+00  0.8906247E+01  0.3686459E+00  0.9797148E+01  0.1782175E+00  0.9472632E+01  0.3795005E+00  0.1008562E+02  0.3719898E+00  0.9886014E+01  0.2703762E-02  0.2703762E-02  0.1385126E+00  0.1385126E+00  0.4042804E+00  0.4042804E+00  0.3375874E+00  0.1687937E+00  0.1928344E+00  0.1928344E+00  0.7750103E+00  0.3875051E+00  0.4463331E+00  0.2231665E+00  0.1785503E-01  0.1785503E-01  0.7337563E-02  0.7337563E-02  0.1111348E+00  0.5556739E-01  0.5891310E-01  0.5891310E-01  0.2106044E-01  0.1053022E-01  0.1661367E+00  0.8306837E-01  0.6665878E-02  0.6665878E-02  0.6506885E-01  0.3253442E-01  0.3398406E-01  0.3398406E-01  0.7490606E-02  0.3745303E-02  0.1283011E+00  0.6415057E-01  0.1285817E+00  0.1285817E+00  0.7897450E-01  0.1579490E+00  0.9479319E-01  0.9479319E-01  0.1696950E+00  0.1696950E+00  0.9757347E-01  0.9757347E-01  0.9744593E-01  0.4872296E-01  0.1888892E+00  0.9444462E-01  0.2383219E-01  0.2383219E-01  0.1376113E+00  0.1376113E+00  0.2211558E+00  0.2211558E+00
  0.3659997E+01  0.5387317E+01  0.5387317E+01  0.1095587E+02  0.5477934E+01  0.2480717E+00  0.6592764E+01  0.1431910E+00  0.3805448E+01  0.1616406E+00  0.4295765E+01  0.3496661E+00  0.4646369E+01  0.1782809E+00  0.4737998E+01  0.3443433E+00  0.4575639E+01  0.3628927E+00  0.4822125E+01  0.1019993E+02  0.1019993E+02  0.2482281E+00  0.1319384E+02  0.1797052E+00  0.9551700E+01  0.1736249E+00  0.9228523E+01  0.3802922E+00  0.1010666E+02  0.1843666E+00  0.9799470E+01  0.3904395E+00  0.1037634E+02  0.3829707E+00  0.1017784E+02  0.3468977E-02  0.3468977E-02  0.1472105E+00  0.1472105E+00  0.4221099E+00  0.4221099E+00  0.3516335E+00  0.1758167E+00  0.1974087E+00  0.1974087E+00  0.7831556E+00  0.3915778E+00  0.4587380E+00  0.2293690E+00  0.1981058E-01  0.1981058E-01  0.8442875E-02  0.8442875E-02  0.1154625E+00  0.5773125E-01  0.6392951E-01  0.6392951E-01  0.2458893E-01  0.1229447E-01  0.1714167E+00  0.8570836E-01  0.7193027E-02  0.7193027E-02  0.6866536E-01  0.3433268E-01  0.3565053E-01  0.3565053E-01  0.8697946E-02  0.4348973E-02  0.1328329E+00  0.6641646E-01  0.1331645E+00  0.1331645E+00  0.8130416E-01  0.1626083E+00  0.9939724E-01  0.9939724E-01  0.1756595E+00  0.1756595E+00  0.1024709E+00  0.1024709E+00  0.1025219E+00  0.5126093E-01  0.1959802E+00  0.9799012E-01  0.2683354E-01  0.2683354E-01  0.1433972E+00  0.1433972E+00  0.2281618E+00  0.2281618E+00
  0.3689997E+01  0.5541518E+01  0.5541518E+01  0.1132134E+02  0.5660669E+01  0.2517386E+00  0.6690216E+01  0.1527392E+00  0.4059202E+01  0.1694865E+00  0.4504278E+01  0.3597299E+00  0.4780098E+01  0.1842095E+00  0.4895556E+01  0.3540946E+00  0.4705214E+01  0.3741618E+00  0.4971870E+01  0.1054479E+02  0.1054479E+02  0.2545576E+00  0.1353027E+02  0.1874201E+00  0.9961764E+01  0.1800005E+00  0.9567401E+01  0.3922111E+00  0.1042342E+02  0.1905878E+00  0.1013014E+02  0.4017047E+00  0.1067572E+02  0.3940709E+00  0.1047284E+02  0.4557280E-02  0.4557280E-02  0.1562060E+00  0.1562060E+00  0.4379924E+00  0.4379924E+00  0.3657219E+00  0.1828610E+00  0.2019319E+00  0.2019319E+00  0.7912158E+00  0.3956079E+00  0.4717382E+00  0.2358691E+00  0.2164709E-01  0.2164709E-01  0.9556691E-02  0.9556691E-02  0.1197562E+00  0.5987810E-01  0.6856332E-01  0.6856332E-01  0.2879763E-01  0.1439881E-01  0.1766202E+00  0.8831010E-01  0.7686165E-02  0.7686165E-02  0.7287405E-01  0.3643702E-01  0.3769961E-01  0.3769961E-01  0.1021987E-01  0.5109934E-02  0.1377983E+00  0.6889915E-01  0.1373222E+00  0.1373222E+00  0.8380386E-01  0.1676077E+00  0.1039248E+00  0.1039248E+00  0.1820278E+00  0.1820278E+00  0.1067731E+00  0.1067731E+00  0.1078784E+00  0.5393919E-01  0.2030287E+00  0.1015144E+00  0.3022600E-01  0.3022600E-01  0.1493744E+00  0.1493744E+00  0.2346916E+00  0.2346916E+00
  0.3719997E+01  0.5700404E+01  0.5700404E+01  0.1168470E+02  0.5842348E+01  0.2555865E+00  0.6792478E+01  0.1622075E+00  0.4310833E+01  0.1771973E+00  0.4709201E+01  0.3698927E+00  0.4915140E+01  0.1902036E+00  0.5054857E+01  0.3642066E+00  0.4839583E+01  0.3853893E+00  0.5121061E+01  0.1089875E+02  0.1089875E+02  0.2607047E+00  0.1385700E+02  0.1953664E+00  0.1038413E+02  0.1866257E+00  0.9919542E+01  0.4043273E+00  0.1074542E+02  0.1970138E+00  0.1047169E+02  0.4130141E+00  0.1097628E+02  0.4054744E+00  0.1077590E+02  0.5934667E-02  0.5934667E-02  0.1645894E+00  0.1645894E+00  0.4531522E+00  0.4531522E+00  0.3801079E+00  0.1900540E+00  0.2065658E+00  0.2065658E+00  0.7997012E+00  0.3998506E+00  0.4843132E+00  0.2421566E+00  0.2387472E-01  0.2387472E-01  0.1058548E-01  0.1058548E-01  0.1241434E+00  0.6207172E-01  0.7334167E-01  0.7334167E-01  0.3370351E-01  0.1685175E-01  0.1821128E+00  0.9105638E-01  0.7975246E-02  0.7975246E-02  0.7704873E-01  0.3852436E-01  0.3967216E-01  0.3967216E-01  0.1154623E-01  0.5773116E-02  0.1427127E+00  0.7135635E-01  0.1415989E+00  0.1415989E+00  0.8639283E-01  0.1727857E+00  0.1088817E+00  0.1088817E+00  0.1882685E+00  0.1882685E+00  0.1113984E+00  0.1113984E+00  0.1133029E+00  0.5665145E-01  0.2105704E+00  0.1052852E+00  0.3383952E-01  0.3383952E-01  0.1557597E+00  0.1557597E+00  0.2409749E+00  0.2409749E+00
  0.3749997E+01  0.5861889E+01  0.5861889E+01  0.1204921E+02  0.6024606E+01  0.2595260E+00  0.6897173E+01  0.1717566E+00  0.4564610E+01  0.1848012E+00  0.4911283E+01  0.3801909E+00  0.5051984E+01  0.1962000E+00  0.5214218E+01  0.3743125E+00  0.4973871E+01  0.3966029E+00  0.5270068E+01  0.1125829E+02  0.1125829E+02  0.2666139E+00  0.1417108E+02  0.2034188E+00  0.1081213E+02  0.1934941E+00  0.1028461E+02  0.4166394E+00  0.1107262E+02  0.2035378E+00  0.1081846E+02  0.4246303E+00  0.1128499E+02  0.4170665E+00  0.1108398E+02  0.7431088E-02  0.7431088E-02  0.1733809E+00  0.1733809E+00  0.4667900E+00  0.4667900E+00  0.3943324E+00  0.1971662E+00  0.2114036E+00  0.2114036E+00  0.8088668E+00  0.4044334E+00  0.4969053E+00  0.2484526E+00  0.2632341E-01  0.2632341E-01  0.1166528E-01  0.1166528E-01  0.1289473E+00  0.6447365E-01  0.7786494E-01  0.7786494E-01  0.3926408E-01  0.1963204E-01  0.1876393E+00  0.9381966E-01  0.8315342E-02  0.8315342E-02  0.8156350E-01  0.4078175E-01  0.4184027E-01  0.4184027E-01  0.1332324E-01  0.6661619E-02  0.1483583E+00  0.7417914E-01  0.1460456E+00  0.1460456E+00  0.8896906E-01  0.1779381E+00  0.1139959E+00  0.1139959E+00  0.1945178E+00  0.1945178E+00  0.1155475E+00  0.1155475E+00  0.1192716E+00  0.5963579E-01  0.2172532E+00  0.1086266E+00  0.3752956E-01  0.3752956E-01  0.1620090E+00  0.1620090E+00  0.2478873E+00  0.2478873E+00
  0.3779997E+01  0.6029293E+01  0.6029293E+01  0.1241250E+02  0.6206250E+01  0.2635908E+00  0.7005199E+01  0.1811892E+00  0.4815290E+01  0.1923847E+00  0.5112823E+01  0.3904903E+00  0.5188843E+01  0.2022108E+00  0.5373961E+01  0.3847308E+00  0.5112309E+01  0.4078538E+00  0.5419570E+01  0.1162551E+02  0.1162551E+02  0.2723403E+00  0.1447545E+02  0.2115687E+00  0.1124531E+02  0.2005049E+00  0.1065725E+02  0.4291845E+00  0.1140602E+02  0.2102404E+00  0.1117471E+02  0.4363754E+00  0.1159713E+02  0.4288051E+00  0.1139594E+02  0.8978524E-02  0.8978524E-02  0.1828525E+00  0.1828525E+00  0.4785403E+00  0.4785403E+00  0.4091691E+00  0.2045846E+00  0.2165135E+00  0.2165135E+00  0.8182960E+00  0.4091480E+00  0.5083665E+00  0.2541832E+00  0.2838099E-01  0.2838099E-01  0.1271108E-01  0.1271108E-01  0.1338107E+00  0.6690533E-01  0.8220115E-01  0.8220115E-01  0.4546231E-01  0.2273115E-01  0.1936420E+00  0.9682100E-01  0.8570413E-02  0.8570413E-02  0.8620580E-01  0.4310290E-01  0.4410191E-01  0.4410191E-01  0.1538932E-01  0.7694662E-02  0.1540379E+00  0.7701894E-01  0.1510960E+00  0.1510960E+00  0.9192789E-01  0.1838558E+00  0.1191696E+00  0.1191696E+00  0.2014770E+00  0.2014770E+00  0.1204279E+00  0.1204279E+00  0.1254188E+00  0.6270940E-01  0.2251350E+00  0.1125675E+00  0.4167023E-01  0.4167023E-01  0.1685558E+00  0.1685558E+00  0.2541621E+00  0.2541621E+00
  0.3809997E+01  0.6199085E+01  0.6199085E+01  0.1277721E+02  0.6388607E+01  0.2677913E+00  0.7116832E+01  0.1905900E+00  0.5065127E+01  0.1997400E+00  0.5308297E+01  0.4010125E+00  0.5328661E+01  0.2082594E+00  0.5534709E+01  0.3953878E+00  0.5253920E+01  0.4192335E+00  0.5570784E+01  0.1199704E+02  0.1199704E+02  0.2779463E+00  0.1477343E+02  0.2198484E+00  0.1168539E+02  0.2076284E+00  0.1103588E+02  0.4419311E+00  0.1174478E+02  0.2171119E+00  0.1153995E+02  0.4482299E+00  0.1191218E+02  0.4408862E+00  0.1171701E+02  0.1090006E-01  0.1090006E-01  0.1928598E+00  0.1928598E+00  0.4890407E+00  0.4890407E+00  0.4250005E+00  0.2125003E+00  0.2215895E+00  0.2215895E+00  0.8278611E+00  0.4139306E+00  0.5203804E+00  0.2601902E+00  0.3094871E-01  0.3094871E-01  0.1363784E-01  0.1363784E-01  0.1390056E+00  0.6950282E-01  0.8652037E-01  0.8652037E-01  0.5165206E-01  0.2582603E-01  0.1995597E+00  0.9977984E-01  0.8842490E-02  0.8842490E-02  0.9074609E-01  0.4537304E-01  0.4666113E-01  0.4666113E-01  0.1725135E-01  0.8625677E-02  0.1597345E+00  0.7986724E-01  0.1564355E+00  0.1564355E+00  0.9467842E-01  0.1893568E+00  0.1246876E+00  0.1246876E+00  0.2080748E+00  0.2080748E+00  0.1249682E+00  0.1249682E+00  0.1317616E+00  0.6588079E-01  0.2329827E+00  0.1164913E+00  0.4621051E-01  0.4621051E-01  0.1751962E+00  0.1751962E+00  0.2605389E+00  0.2605389E+00
  0.3839997E+01  0.6373807E+01  0.6373807E+01  0.1314196E+02  0.6570979E+01  0.2721983E+00  0.7233953E+01  0.2000303E+00  0.5316012E+01  0.2070685E+00  0.5503058E+01  0.4116665E+00  0.5470232E+01  0.2143331E+00  0.5696122E+01  0.4062433E+00  0.5398167E+01  0.4307138E+00  0.5723334E+01  0.1237612E+02  0.1237612E+02  0.2833841E+00  0.1506245E+02  0.2282084E+00  0.1212975E+02  0.2149146E+00  0.1142316E+02  0.4549503E+00  0.1209078E+02  0.2240580E+00  0.1190915E+02  0.4604014E+00  0.1223565E+02  0.4531522E+00  0.1204299E+02  0.1277059E-01  0.1277059E-01  0.2022805E+00  0.2022805E+00  0.4984868E+00  0.4984868E+00  0.4405855E+00  0.2202927E+00  0.2272861E+00  0.2272861E+00  0.8380725E+00  0.4190362E+00  0.5321477E+00  0.2660739E+00  0.3326136E-01  0.3326136E-01  0.1465813E-01  0.1465813E-01  0.1442431E+00  0.7212155E-01  0.9046549E-01  0.9046549E-01  0.5819891E-01  0.2909945E-01  0.2052223E+00  0.1026111E+00  0.9029542E-02  0.9029542E-02  0.9606859E-01  0.4803430E-01  0.4939890E-01  0.4939890E-01  0.1926642E-01  0.9633210E-02  0.1656182E+00  0.8280908E-01  0.1622427E+00  0.1622427E+00  0.9765851E-01  0.1953170E+00  0.1298996E+00  0.1298996E+00  0.2151489E+00  0.2151489E+00  0.1290153E+00  0.1290153E+00  0.1382829E+00  0.6914146E-01  0.2416041E+00  0.1208021E+00  0.5066577E-01  0.5066577E-01  0.1815560E+00  0.1815560E+00  0.2674598E+00  0.2674598E+00
  0.3869997E+01  0.6552625E+01  0.6552625E+01  0.1350780E+02  0.6753901E+01  0.2767504E+00  0.7354929E+01  0.2092873E+00  0.5562026E+01  0.2142432E+00  0.5693735E+01  0.4225080E+00  0.5614294E+01  0.2204518E+00  0.5858735E+01  0.4173383E+00  0.5545598E+01  0.4421314E+00  0.5875051E+01  0.1276016E+02  0.1276016E+02  0.2887850E+00  0.1534952E+02  0.2366724E+00  0.1257963E+02  0.2224246E+00  0.1182233E+02  0.4682174E+00  0.1244336E+02  0.2311727E+00  0.1228731E+02  0.4726215E+00  0.1256041E+02  0.4656073E+00  0.1237400E+02  0.1508324E-01  0.1508324E-01  0.2132401E+00  0.2132401E+00  0.5067512E+00  0.5067512E+00  0.4560088E+00  0.2280044E+00  0.2328807E+00  0.2328807E+00  0.8486664E+00  0.4243332E+00  0.5437280E+00  0.2718640E+00  0.3596513E-01  0.3596513E-01  0.1573793E-01  0.1573793E-01  0.1501438E+00  0.7507189E-01  0.9413853E-01  0.9413853E-01  0.6609763E-01  0.3304882E-01  0.2113780E+00  0.1056890E+00  0.9131570E-02  0.9131570E-02  0.1019268E+00  0.5096338E-01  0.5250227E-01  0.5250227E-01  0.2133250E-01  0.1066625E-01  0.1715018E+00  0.8575090E-01  0.1685770E+00  0.1685770E+00  0.1007024E+00  0.2014047E+00  0.1354984E+00  0.1354984E+00  0.2221463E+00  0.2221463E+00  0.1326714E+00  0.1326714E+00  0.1450593E+00  0.7252967E-01  0.2494518E+00  0.1247259E+00  0.5532508E-01  0.5532508E-01  0.1883366E+00  0.1883366E+00  0.2742362E+00  0.2742362E+00
  0.3899997E+01  0.6733688E+01  0.6733688E+01  0.1387432E+02  0.6937159E+01  0.2814725E+00  0.7480424E+01  0.2185884E+00  0.5809212E+01  0.2212936E+00  0.5881105E+01  0.4334632E+00  0.5759867E+01  0.2266422E+00  0.6023250E+01  0.4287383E+00  0.5697082E+01  0.4536677E+00  0.6028346E+01  0.1315068E+02  0.1315068E+02  0.2941211E+00  0.1563315E+02  0.2451612E+00  0.1303082E+02  0.2300402E+00  0.1222711E+02  0.4816096E+00  0.1279927E+02  0.2385076E+00  0.1267718E+02  0.4849640E+00  0.1288842E+02  0.4783075E+00  0.1271152E+02  0.1771898E-01  0.1771898E-01  0.2234089E+00  0.2234089E+00  0.5142078E+00  0.5142078E+00  0.4714917E+00  0.2357458E+00  0.2383307E+00  0.2383307E+00  0.8597195E+00  0.4298598E+00  0.5553167E+00  0.2776584E+00  0.3883894E-01  0.3883894E-01  0.1706431E-01  0.1706431E-01  0.1557894E+00  0.7789468E-01  0.9807513E-01  0.9807513E-01  0.7437047E-01  0.3718524E-01  0.2169386E+00  0.1084693E+00  0.9216595E-02  0.9216595E-02  0.1075043E+00  0.5375216E-01  0.5553763E-01  0.5553763E-01  0.2346661E-01  0.1173330E-01  0.1778786E+00  0.8893929E-01  0.1746477E+00  0.1746477E+00  0.1036952E+00  0.2073904E+00  0.1410760E+00  0.1410760E+00  0.2294414E+00  0.2294414E+00  0.1369396E+00  0.1369396E+00  0.1519463E+00  0.7597315E-01  0.2586259E+00  0.1293129E+00  0.5977184E-01  0.5977184E-01  0.1949940E+00  0.1949940E+00  0.2810722E+00  0.2810722E+00
  0.3929997E+01  0.6918001E+01  0.6918001E+01  0.1424463E+02  0.7122316E+01  0.2862817E+00  0.7608233E+01  0.2279539E+00  0.6058110E+01  0.2283452E+00  0.6068510E+01  0.4445995E+00  0.5907846E+01  0.2328869E+00  0.6189211E+01  0.4403413E+00  0.5851263E+01  0.4653210E+00  0.6183195E+01  0.1354392E+02  0.1354392E+02  0.2993609E+00  0.1591165E+02  0.2538026E+00  0.1349013E+02  0.2378440E+00  0.1264191E+02  0.4952497E+00  0.1316177E+02  0.2459421E+00  0.1307233E+02  0.4975897E+00  0.1322396E+02  0.4913075E+00  0.1305701E+02  0.2081385E-01  0.2081385E-01  0.2346066E+00  0.2346066E+00  0.5204400E+00  0.5204400E+00  0.4881223E+00  0.2440612E+00  0.2438402E+00  0.2438402E+00  0.8704581E+00  0.4352290E+00  0.5661573E+00  0.2830786E+00  0.4149169E-01  0.4149169E-01  0.1842469E-01  0.1842469E-01  0.1620726E+00  0.8103631E-01  0.1021903E+00  0.1021903E+00  0.8223518E-01  0.4111759E-01  0.2224991E+00  0.1112496E+00  0.9369638E-02  0.9369638E-02  0.1130819E+00  0.5654094E-01  0.5895559E-01  0.5895559E-01  0.2633191E-01  0.1316596E-01  0.1845530E+00  0.9227648E-01  0.1808970E+00  0.1808970E+00  0.1068368E+00  0.2136737E+00  0.1470234E+00  0.1470234E+00  0.2370893E+00  0.2370893E+00  0.1407486E+00  0.1407486E+00  0.1587142E+00  0.7935710E-01  0.2668307E+00  0.1334154E+00  0.6494129E-01  0.6494129E-01  0.2021403E+00  0.2021403E+00  0.2883417E+00  0.2883417E+00
  0.3959997E+01  0.7105216E+01  0.7105216E+01  0.1461854E+02  0.7309269E+01  0.2913660E+00  0.7743352E+01  0.2371960E+00  0.6303729E+01  0.2352871E+00  0.6252996E+01  0.4559284E+00  0.6058385E+01  0.2392368E+00  0.6357964E+01  0.4522131E+00  0.6009015E+01  0.4771491E+00  0.6340367E+01  0.1394154E+02  0.1394154E+02  0.3046131E+00  0.1619082E+02  0.2624587E+00  0.1395022E+02  0.2456568E+00  0.1305717E+02  0.5091035E+00  0.1352995E+02  0.2535147E+00  0.1347483E+02  0.5103371E+00  0.1356274E+02  0.5044035E+00  0.1340505E+02  0.2368766E-01  0.2368766E-01  0.2456342E+00  0.2456342E+00  0.5261621E+00  0.5261621E+00  0.5051100E+00  0.2525550E+00  0.2500045E+00  0.2500045E+00  0.8818853E+00  0.4409426E+00  0.5774740E+00  0.2887370E+00  0.4484163E-01  0.4484163E-01  0.2004015E-01  0.2004015E-01  0.1683729E+00  0.8418645E-01  0.1058123E+00  0.1058123E+00  0.9045699E-01  0.4522850E-01  0.2285698E+00  0.1142849E+00  0.9505676E-02  0.9505676E-02  0.1192546E+00  0.5962731E-01  0.6279868E-01  0.6279868E-01  0.2908669E-01  0.1454334E-01  0.1912529E+00  0.9562643E-01  0.1874438E+00  0.1874438E+00  0.1102463E+00  0.2204926E+00  0.1526010E+00  0.1526010E+00  0.2446352E+00  0.2446352E+00  0.1448978E+00  0.1448978E+00  0.1660433E+00  0.8302163E-01  0.2758178E+00  0.1379089E+00  0.6998321E-01  0.6998321E-01  0.2092780E+00  0.2092780E+00  0.2951096E+00  0.2951096E+00
  0.3989997E+01  0.7295903E+01  0.7295903E+01  0.1499553E+02  0.7497766E+01  0.2966924E+00  0.7884907E+01  0.2463823E+00  0.6547863E+01  0.2420377E+00  0.6432402E+01  0.4675409E+00  0.6212692E+01  0.2456823E+00  0.6529262E+01  0.4642909E+00  0.6169505E+01  0.4890840E+00  0.6498959E+01  0.1434319E+02  0.1434319E+02  0.3098250E+00  0.1646784E+02  0.2710758E+00  0.1440824E+02  0.2535447E+00  0.1347643E+02  0.5231827E+00  0.1390412E+02  0.2612711E+00  0.1388710E+02  0.5233569E+00  0.1390875E+02  0.5178527E+00  0.1376247E+02  0.2707162E-01  0.2707162E-01  0.2568489E+00  0.2568489E+00  0.5314336E+00  0.5314336E+00  0.5217237E+00  0.2608619E+00  0.2558966E+00  0.2558966E+00  0.8929214E+00  0.4464607E+00  0.5889012E+00  0.2944506E+00  0.4865069E-01  0.4865069E-01  0.2165560E-01  0.2165560E-01  0.1749027E+00  0.8745137E-01  0.1095364E+00  0.1095364E+00  0.9949505E-01  0.4974752E-01  0.2350657E+00  0.1175328E+00  0.9709733E-02  0.9709733E-02  0.1261076E+00  0.6305378E-01  0.6705838E-01  0.6705838E-01  0.3224958E-01  0.1612479E-01  0.1981568E+00  0.9907840E-01  0.1937016E+00  0.1937016E+00  0.1137535E+00  0.2275071E+00  0.1583444E+00  0.1583444E+00  0.2524574E+00  0.2524574E+00  0.1484859E+00  0.1484859E+00  0.1731003E+00  0.8655013E-01  0.2850513E+00  0.1425257E+00  0.7577335E-01  0.7577335E-01  0.2170705E+00  0.2170705E+00  0.3020306E+00  0.3020306E+00
  0.4019997E+01  0.7489635E+01  0.7489635E+01  0.1537734E+02  0.7688670E+01  0.3022357E+00  0.8032227E+01  0.2555254E+00  0.6790852E+01  0.2489194E+00  0.6615290E+01  0.4793666E+00  0.6369832E+01  0.2522028E+00  0.6702549E+01  0.4766558E+00  0.6333811E+01  0.5011506E+00  0.6659300E+01  0.1474755E+02  0.1474755E+02  0.3149780E+00  0.1674173E+02  0.2797670E+00  0.1487019E+02  0.2615237E+00  0.1390053E+02  0.5374519E+00  0.1428334E+02  0.2692303E+00  0.1431015E+02  0.5364566E+00  0.1425689E+02  0.5315938E+00  0.1412766E+02  0.3059161E-01  0.3059161E-01  0.2683696E+00  0.2683696E+00  0.5359824E+00  0.5359824E+00  0.5384990E+00  0.2692495E+00  0.2622479E+00  0.2622479E+00  0.9048843E+00  0.4524421E+00  0.6014338E+00  0.3007169E+00  0.5227271E-01  0.5227271E-01  0.2361965E-01  0.2361965E-01  0.1816196E+00  0.9080981E-01  0.1135665E+00  0.1135665E+00  0.1081165E+00  0.5405824E-01  0.2416125E+00  0.1208063E+00  0.9896786E-02  0.9896786E-02  0.1327904E+00  0.6639522E-01  0.7106300E-01  0.7106300E-01  0.3571006E-01  0.1785503E-01  0.2048567E+00  0.1024284E+00  0.2010476E+00  0.2010476E+00  0.1175796E+00  0.2351592E+00  0.1646872E+00  0.1646872E+00  0.2601223E+00  0.2601223E+00  0.1518868E+00  0.1518868E+00  0.1803783E+00  0.9018916E-01  0.2946590E+00  0.1473295E+00  0.8138493E-01  0.8138493E-01  0.2249650E+00  0.2249650E+00  0.3092321E+00  0.3092321E+00
  0.4049997E+01  0.7685374E+01  0.7685374E+01  0.1576327E+02  0.7881634E+01  0.3079372E+00  0.8183750E+01  0.2646390E+00  0.7033053E+01  0.2555249E+00  0.6790838E+01  0.4916008E+00  0.6532400E+01  0.2587667E+00  0.6876992E+01  0.4892561E+00  0.6501244E+01  0.5132935E+00  0.6820655E+01  0.1515579E+02  0.1515579E+02  0.3201292E+00  0.1701553E+02  0.2884499E+00  0.1533171E+02  0.2696449E+00  0.1433219E+02  0.5520388E+00  0.1467101E+02  0.2772774E+00  0.1473787E+02  0.5498441E+00  0.1461268E+02  0.5455285E+00  0.1449799E+02  0.3445170E-01  0.3445170E-01  0.2799329E+00  0.2799329E+00  0.5399870E+00  0.5399870E+00  0.5555039E+00  0.2777520E+00  0.2684461E+00  0.2684461E+00  0.9164730E+00  0.4582365E+00  0.6125124E+00  0.3062562E+00  0.5635386E-01  0.5635386E-01  0.2585578E-01  0.2585578E-01  0.1884130E+00  0.9420652E-01  0.1176221E+00  0.1176221E+00  0.1170270E+00  0.5851350E-01  0.2481849E+00  0.1240924E+00  0.1020287E-01  0.1020287E-01  0.1393883E+00  0.6969415E-01  0.7536522E-01  0.7536522E-01  0.3923855E-01  0.1961927E-01  0.2123558E+00  0.1061779E+00  0.2081216E+00  0.2081216E+00  0.1213462E+00  0.2426924E+00  0.1707239E+00  0.1707239E+00  0.2680933E+00  0.2680933E+00  0.1554068E+00  0.1554068E+00  0.1885661E+00  0.9428307E-01  0.3046919E+00  0.1523459E+00  0.8761719E-01  0.8761719E-01  0.2327319E+00  0.2327319E+00  0.3166547E+00  0.3166547E+00
  0.4079998E+01  0.7886678E+01  0.7886678E+01  0.1615276E+02  0.8076380E+01  0.3138741E+00  0.8341530E+01  0.2736399E+00  0.7272261E+01  0.2622193E+00  0.6968748E+01  0.5040416E+00  0.6697714E+01  0.2654190E+00  0.7053784E+01  0.5021181E+00  0.6672154E+01  0.5257797E+00  0.6986572E+01  0.1556623E+02  0.1556623E+02  0.3253364E+00  0.1729230E+02  0.2972156E+00  0.1579762E+02  0.2777571E+00  0.1476337E+02  0.5669937E+00  0.1506845E+02  0.2854489E+00  0.1517220E+02  0.5634502E+00  0.1497428E+02  0.5597426E+00  0.1487574E+02  0.3866887E-01  0.3866887E-01  0.2917088E+00  0.2917088E+00  0.5439577E+00  0.5439577E+00  0.5735885E+00  0.2867942E+00  0.2745594E+00  0.2745594E+00  0.9292777E+00  0.4646388E+00  0.6249683E+00  0.3124842E+00  0.5992486E-01  0.5992486E-01  0.2826196E-01  0.2826196E-01  0.1950789E+00  0.9753946E-01  0.1216863E+00  0.1216863E+00  0.1261246E+00  0.6306228E-01  0.2547997E+00  0.1273999E+00  0.1044094E-01  0.1044094E-01  0.1464623E+00  0.7323115E-01  0.7963341E-01  0.7963341E-01  0.4328570E-01  0.2164285E-01  0.2198209E+00  0.1099105E+00  0.2155527E+00  0.2155527E+00  0.1247684E+00  0.2495368E+00  0.1769561E+00  0.1769561E+00  0.2756944E+00  0.2756944E+00  0.1584507E+00  0.1584507E+00  0.1964989E+00  0.9824944E-01  0.3149713E+00  0.1574856E+00  0.9361137E-01  0.9361137E-01  0.2412980E+00  0.2412980E+00  0.3243749E+00  0.3243749E+00
  0.4109998E+01  0.8091282E+01  0.8091282E+01  0.1654694E+02  0.8273470E+01  0.3200360E+00  0.8505289E+01  0.2826868E+00  0.7512693E+01  0.2690230E+00  0.7149563E+01  0.5167715E+00  0.6866869E+01  0.2721642E+00  0.7233044E+01  0.5151638E+00  0.6845506E+01  0.5382704E+00  0.7152548E+01  0.1598225E+02  0.1598225E+02  0.3305503E+00  0.1756944E+02  0.3058936E+00  0.1625888E+02  0.2859991E+00  0.1520145E+02  0.5822992E+00  0.1547521E+02  0.2937445E+00  0.1561313E+02  0.5773219E+00  0.1534293E+02  0.5740855E+00  0.1525692E+02  0.4276703E-01  0.4276703E-01  0.3034590E+00  0.3034590E+00  0.5473161E+00  0.5473161E+00  0.5922767E+00  0.2961383E+00  0.2811487E+00  0.2811487E+00  0.9426860E+00  0.4713430E+00  0.6369568E+00  0.3184784E+00  0.6368291E-01  0.6368291E-01  0.3125481E-01  0.3125481E-01  0.2018553E+00  0.1009277E+00  0.1257930E+00  0.1257930E+00  0.1349075E+00  0.6745376E-01  0.2621713E+00  0.1310856E+00  0.1067900E-01  0.1067900E-01  0.1535958E+00  0.7679790E-01  0.8380809E-01  0.8380809E-01  0.4739236E-01  0.2369618E-01  0.2273880E+00  0.1136940E+00  0.2230348E+00  0.2230348E+00  0.1284627E+00  0.2569254E+00  0.1834264E+00  0.1834264E+00  0.2843966E+00  0.2843966E+00  0.1625828E+00  0.1625828E+00  0.2048057E+00  0.1024029E+00  0.3248510E+00  0.1624255E+00  0.9988615E-01  0.9988615E-01  0.2501235E+00  0.2501235E+00  0.3320185E+00  0.3320185E+00
  0.4139998E+01  0.8297903E+01  0.8297903E+01  0.1694374E+02  0.8471870E+01  0.3263762E+00  0.8673788E+01  0.2916230E+00  0.7750181E+01  0.2757910E+00  0.7329432E+01  0.5297613E+00  0.7039478E+01  0.2790027E+00  0.7414786E+01  0.5288420E+00  0.7027262E+01  0.5508498E+00  0.7319703E+01  0.1640050E+02  0.1640050E+02  0.3358577E+00  0.1785153E+02  0.3147233E+00  0.1672819E+02  0.2942603E+00  0.1564055E+02  0.5978595E+00  0.1588874E+02  0.3021759E+00  0.1606128E+02  0.5914384E+00  0.1571809E+02  0.5887257E+00  0.1564599E+02  0.4723929E-01  0.4723929E-01  0.3155494E+00  0.3155494E+00  0.5504960E+00  0.5504960E+00  0.6106418E+00  0.3053209E+00  0.2874490E+00  0.2874490E+00  0.9565194E+00  0.4782597E+00  0.6494552E+00  0.3247276E+00  0.6754300E-01  0.6754300E-01  0.3383952E-01  0.3383952E-01  0.2095840E+00  0.1047920E+00  0.1296785E+00  0.1296785E+00  0.1437670E+00  0.7188351E-01  0.2701635E+00  0.1350818E+00  0.1110412E-01  0.1110412E-01  0.1607803E+00  0.8039016E-01  0.8766818E-01  0.8766818E-01  0.5166907E-01  0.2583454E-01  0.2354058E+00  0.1177029E+00  0.2305509E+00  0.2305509E+00  0.1321612E+00  0.2643225E+00  0.1899563E+00  0.1899563E+00  0.2923974E+00  0.2923974E+00  0.1668510E+00  0.1668510E+00  0.2134952E+00  0.1067476E+00  0.3349434E+00  0.1674717E+00  0.1064160E+00  0.1064160E+00  0.2590128E+00  0.2590128E+00  0.3408525E+00  0.3408525E+00
  0.4169998E+01  0.8507396E+01  0.8507396E+01  0.1734580E+02  0.8672898E+01  0.3330006E+00  0.8849837E+01  0.3005833E+00  0.7988311E+01  0.2826112E+00  0.7510684E+01  0.5432286E+00  0.7218431E+01  0.2859348E+00  0.7599013E+01  0.5428141E+00  0.7212924E+01  0.5636944E+00  0.7490382E+01  0.1682159E+02  0.1682159E+02  0.3412332E+00  0.1813725E+02  0.3235157E+00  0.1719552E+02  0.3025731E+00  0.1608239E+02  0.6136235E+00  0.1630768E+02  0.3107460E+00  0.1651680E+02  0.6057913E+00  0.1609953E+02  0.6036302E+00  0.1604210E+02  0.5191560E-01  0.5191560E-01  0.3290767E+00  0.3290767E+00  0.5537099E+00  0.5537099E+00  0.6293981E+00  0.3146991E+00  0.2940809E+00  0.2940809E+00  0.9706843E+00  0.4853422E+00  0.6615286E+00  0.3307643E+00  0.7172618E-01  0.7172618E-01  0.3718946E-01  0.3718946E-01  0.2167855E+00  0.1083928E+00  0.1338022E+00  0.1338022E+00  0.1533237E+00  0.7666185E-01  0.2785044E+00  0.1392522E+00  0.1147823E-01  0.1147823E-01  0.1679904E+00  0.8399519E-01  0.9187686E-01  0.9187686E-01  0.5652394E-01  0.2826197E-01  0.2433725E+00  0.1216863E+00  0.2387812E+00  0.2387812E+00  0.1362211E+00  0.2724423E+00  0.1965796E+00  0.1965796E+00  0.3015162E+00  0.3015162E+00  0.1709832E+00  0.1709832E+00  0.2229158E+00  0.1114579E+00  0.3448657E+00  0.1724328E+00  0.1129033E+00  0.1129033E+00  0.2681273E+00  0.2681273E+00  0.3497630E+00  0.3497630E+00
  0.4199998E+01  0.8720169E+01  0.8720169E+01  0.1775220E+02  0.8876099E+01  0.3396653E+00  0.9026959E+01  0.3095954E+00  0.8227816E+01  0.2894938E+00  0.7693596E+01  0.5570726E+00  0.7402391E+01  0.2929988E+00  0.7786747E+01  0.5568878E+00  0.7399936E+01  0.5767201E+00  0.7663467E+01  0.1724765E+02  0.1724765E+02  0.3466116E+00  0.1842313E+02  0.3323828E+00  0.1766683E+02  0.3110031E+00  0.1653046E+02  0.6297076E+00  0.1673513E+02  0.3194449E+00  0.1697916E+02  0.6204494E+00  0.1648909E+02  0.6186475E+00  0.1644120E+02  0.5706805E-01  0.5706805E-01  0.3422299E+00  0.3422299E+00  0.5572724E+00  0.5572724E+00  0.6496083E+00  0.3248041E+00  0.3013334E+00  0.3013334E+00  0.9855720E+00  0.4927860E+00  0.6749964E+00  0.3374982E+00  0.7602839E-01  0.7602839E-01  0.4059042E-01  0.4059042E-01  0.2243187E+00  0.1121593E+00  0.1377218E+00  0.1377218E+00  0.1624383E+00  0.8121914E-01  0.2872534E+00  0.1436267E+00  0.1193736E-01  0.1193736E-01  0.1757191E+00  0.8785953E-01  0.9571143E-01  0.9571143E-01  0.6133629E-01  0.3066815E-01  0.2517984E+00  0.1258992E+00  0.2467735E+00  0.2467735E+00  0.1399452E+00  0.2798904E+00  0.2034496E+00  0.2034496E+00  0.3104649E+00  0.3104649E+00  0.1750303E+00  0.1750303E+00  0.2318348E+00  0.1159174E+00  0.3552726E+00  0.1776363E+00  0.1200283E+00  0.1200283E+00  0.2774332E+00  0.2774332E+00  0.3590902E+00  0.3590902E+00
  0.4229999E+01  0.8936924E+01  0.8936924E+01  0.1816107E+02  0.9080536E+01  0.3466769E+00  0.9213300E+01  0.3185381E+00  0.8465477E+01  0.2966033E+00  0.7882538E+01  0.5712182E+00  0.7590357E+01  0.3001375E+00  0.7976465E+01  0.5713206E+00  0.7591719E+01  0.5898621E+00  0.7838099E+01  0.1767575E+02  0.1767575E+02  0.3520564E+00  0.1871252E+02  0.3413131E+00  0.1814149E+02  0.3195027E+00  0.1698223E+02  0.6461034E+00  0.1717087E+02  0.3282575E+00  0.1744757E+02  0.6352541E+00  0.1688254E+02  0.6338622E+00  0.1684554E+02  0.6213548E-01  0.6213548E-01  0.3561739E+00  0.3561739E+00  0.5602482E+00  0.5602482E+00  0.6693508E+00  0.3346754E+00  0.3079143E+00  0.3079143E+00  0.1001412E+01  0.5007060E+00  0.6886768E+00  0.3443384E+00  0.8021157E-01  0.8021157E-01  0.4451001E-01  0.4451001E-01  0.2318603E+00  0.1159301E+00  0.1416924E+00  0.1416924E+00  0.1715528E+00  0.8577642E-01  0.2956538E+00  0.1478269E+00  0.1244750E-01  0.1244750E-01  0.1835243E+00  0.9176213E-01  0.1003282E+00  0.1003282E+00  0.6661628E-01  0.3330814E-01  0.2607004E+00  0.1303502E+00  0.2554969E+00  0.2554969E+00  0.1437372E+00  0.2874745E+00  0.2098901E+00  0.2098901E+00  0.3193882E+00  0.3193882E+00  0.1794856E+00  0.1794856E+00  0.2408899E+00  0.1204449E+00  0.3658666E+00  0.1829333E+00  0.1271788E+00  0.1271788E+00  0.2872322E+00  0.2872322E+00  0.3692505E+00  0.3692505E+00
  0.4259999E+01  0.9156362E+01  0.9156362E+01  0.1857448E+02  0.9287239E+01  0.3538148E+00  0.9402997E+01  0.3276692E+00  0.8708145E+01  0.3038483E+00  0.8075082E+01  0.5855732E+00  0.7781107E+01  0.3074931E+00  0.8171948E+01  0.5861315E+00  0.7788527E+01  0.6033627E+00  0.8017496E+01  0.1810994E+02  0.1810994E+02  0.3576976E+00  0.1901237E+02  0.3502150E+00  0.1861465E+02  0.3280990E+00  0.1743915E+02  0.6626197E+00  0.1760980E+02  0.3370858E+00  0.1791681E+02  0.6504516E+00  0.1728643E+02  0.6492751E+00  0.1725516E+02  0.6801914E-01  0.6801914E-01  0.3709425E+00  0.3709425E+00  0.5638277E+00  0.5638277E+00  0.6896034E+00  0.3448017E+00  0.3153114E+00  0.3153114E+00  0.1016980E+01  0.5084899E+00  0.7029013E+00  0.3514507E+00  0.8500692E-01  0.8500692E-01  0.4826807E-01  0.4826807E-01  0.2391893E+00  0.1195947E+00  0.1461987E+00  0.1461987E+00  0.1809395E+00  0.9046973E-01  0.3046068E+00  0.1523034E+00  0.1321272E-01  0.1321272E-01  0.1920692E+00  0.9603459E-01  0.1046730E+00  0.1046730E+00  0.7223637E-01  0.3611819E-01  0.2689307E+00  0.1344654E+00  0.2637783E+00  0.2637783E+00  0.1480352E+00  0.2960704E+00  0.2170194E+00  0.2170194E+00  0.3291192E+00  0.3291192E+00  0.1838048E+00  0.1838048E+00  0.2509142E+00  0.1254571E+00  0.3757549E+00  0.1878774E+00  0.1345419E+00  0.1345419E+00  0.2970355E+00  0.2970355E+00  0.3798360E+00  0.3798360E+00
  0.4289999E+01  0.9378825E+01  0.9378825E+01  0.1899209E+02  0.9496046E+01  0.3612535E+00  0.9600688E+01  0.3368216E+00  0.8951381E+01  0.3112680E+00  0.8272268E+01  0.6003696E+00  0.7977721E+01  0.3150143E+00  0.8371831E+01  0.6012102E+00  0.7988892E+01  0.6168557E+00  0.8196791E+01  0.1854847E+02  0.1854847E+02  0.3634192E+00  0.1931649E+02  0.3591499E+00  0.1908955E+02  0.3367765E+00  0.1790037E+02  0.6794681E+00  0.1805757E+02  0.3460919E+00  0.1839551E+02  0.6659982E+00  0.1769960E+02  0.6650172E+00  0.1767352E+02  0.7410685E-01  0.7410685E-01  0.3866634E+00  0.3866634E+00  0.5672796E+00  0.5672796E+00  0.7101961E+00  0.3550980E+00  0.3225129E+00  0.3225129E+00  0.1034435E+01  0.5172176E+00  0.7166667E+00  0.3583333E+00  0.8946218E-01  0.8946218E-01  0.5260428E-01  0.5260428E-01  0.2470115E+00  0.1235058E+00  0.1507475E+00  0.1507475E+00  0.1898840E+00  0.9494199E-01  0.3130157E+00  0.1565078E+00  0.1397794E-01  0.1397794E-01  0.2005971E+00  0.1002985E+00  0.1089156E+00  0.1089156E+00  0.7807750E-01  0.3903875E-01  0.2780878E+00  0.1390439E+00  0.2725443E+00  0.2725443E+00  0.1520058E+00  0.3040117E+00  0.2242464E+00  0.2242464E+00  0.3389480E+00  0.3389480E+00  0.1878009E+00  0.1878009E+00  0.2608195E+00  0.1304098E+00  0.3863744E+00  0.1931872E+00  0.1416414E+00  0.1416414E+00  0.3072086E+00  0.3072086E+00  0.3912037E+00  0.3912037E+00
  0.4319999E+01  0.9603879E+01  0.9603879E+01  0.1941381E+02  0.9706904E+01  0.3689842E+00  0.9806139E+01  0.3459816E+00  0.9194817E+01  0.3189622E+00  0.8476748E+01  0.6155159E+00  0.8178986E+01  0.3227915E+00  0.8578520E+01  0.6166480E+00  0.8194030E+01  0.6306552E+00  0.8380158E+01  0.1899108E+02  0.1899108E+02  0.3692560E+00  0.1962672E+02  0.3681722E+00  0.1956911E+02  0.3455303E+00  0.1836565E+02  0.6966252E+00  0.1851354E+02  0.3551518E+00  0.1887706E+02  0.6816155E+00  0.1811464E+02  0.6810160E+00  0.1809870E+02  0.8039863E-01  0.8039863E-01  0.4037533E+00  0.4037533E+00  0.5712503E+00  0.5712503E+00  0.7315966E+00  0.3657983E+00  0.3301055E+00  0.3301055E+00  0.1052690E+01  0.5263450E+00  0.7318349E+00  0.3659175E+00  0.9442758E-01  0.9442758E-01  0.5687248E-01  0.5687248E-01  0.2551993E+00  0.1275997E+00  0.1548116E+00  0.1548116E+00  0.1987690E+00  0.9938449E-01  0.3223768E+00  0.1611884E+00  0.1487919E-01  0.1487919E-01  0.2099242E+00  0.1049621E+00  0.1133029E+00  0.1133029E+00  0.8472638E-01  0.4236319E-01  0.2866922E+00  0.1433461E+00  0.2818459E+00  0.2818459E+00  0.1561465E+00  0.3122930E+00  0.2321792E+00  0.2321792E+00  0.3492529E+00  0.3492529E+00  0.1923412E+00  0.1923412E+00  0.2719152E+00  0.1359576E+00  0.3967388E+00  0.1983694E+00  0.1495486E+00  0.1495486E+00  0.3174200E+00  0.3174200E+00  0.4026480E+00  0.4026480E+00
  0.4349999E+01  0.9831888E+01  0.9831888E+01  0.1983898E+02  0.9919492E+01  0.3768284E+00  0.1001461E+02  0.3552021E+00  0.9439861E+01  0.3268108E+00  0.8685333E+01  0.6309715E+00  0.8384359E+01  0.3307263E+00  0.8789395E+01  0.6323202E+00  0.8402282E+01  0.6446491E+00  0.8566111E+01  0.1943861E+02  0.1943861E+02  0.3752073E+00  0.1994305E+02  0.3771365E+00  0.2004558E+02  0.3543738E+00  0.1883570E+02  0.7138160E+00  0.1897040E+02  0.3643165E+00  0.1936418E+02  0.6976544E+00  0.1854089E+02  0.6972048E+00  0.1852894E+02  0.8655436E-01  0.8655436E-01  0.4225606E+00  0.4225606E+00  0.5754164E+00  0.5754164E+00  0.7539834E+00  0.3769917E+00  0.3378087E+00  0.3378087E+00  0.1071276E+01  0.5356382E+00  0.7473263E+00  0.3736632E+00  0.9895085E-01  0.9895085E-01  0.6124271E-01  0.6124271E-01  0.2634042E+00  0.1317021E+00  0.1592754E+00  0.1592754E+00  0.2077305E+00  0.1038653E+00  0.3315679E+00  0.1657839E+00  0.1591649E-01  0.1591649E-01  0.2189367E+00  0.1094684E+00  0.1178347E+00  0.1178347E+00  0.9183438E-01  0.4591719E-01  0.2957813E+00  0.1478906E+00  0.2909860E+00  0.2909860E+00  0.1603127E+00  0.3206253E+00  0.2396358E+00  0.2396358E+00  0.3592304E+00  0.3592304E+00  0.1970855E+00  0.1970855E+00  0.2827387E+00  0.1413694E+00  0.4072733E+00  0.2036366E+00  0.1571413E+00  0.1571413E+00  0.3281372E+00  0.3281372E+00  0.4148064E+00  0.4148064E+00
  0.4380000E+01  0.1006452E+02  0.1006452E+02  0.2026860E+02  0.1013430E+02  0.3849936E+00  0.1023161E+02  0.3645511E+00  0.9688320E+01  0.3349394E+00  0.8901359E+01  0.6467986E+00  0.8594669E+01  0.3388538E+00  0.9005391E+01  0.6485264E+00  0.8617631E+01  0.6589382E+00  0.8755983E+01  0.1989080E+02  0.1989080E+02  0.3812927E+00  0.2026650E+02  0.3861817E+00  0.2052635E+02  0.3633395E+00  0.1931225E+02  0.7313644E+00  0.1943677E+02  0.3735912E+00  0.1985715E+02  0.7139756E+00  0.1897465E+02  0.7136503E+00  0.1896599E+02  0.9354334E-01  0.9354334E-01  0.4422352E+00  0.4422352E+00  0.5802373E+00  0.5802373E+00  0.7760387E+00  0.3880194E+00  0.3462346E+00  0.3462346E+00  0.1090636E+01  0.5453181E+00  0.7628007E+00  0.3814003E+00  0.1050386E+00  0.1050386E+00  0.6609757E-01  0.6609757E-01  0.2715580E+00  0.1357790E+00  0.1642408E+00  0.1642408E+00  0.2168281E+00  0.1084140E+00  0.3407760E+00  0.1703880E+00  0.1731089E-01  0.1731089E-01  0.2284934E+00  0.1142467E+00  0.1223409E+00  0.1223409E+00  0.9961408E-01  0.4980704E-01  0.3057461E+00  0.1528731E+00  0.3006022E+00  0.3006022E+00  0.1647934E+00  0.3295869E+00  0.2470456E+00  0.2470456E+00  0.3690847E+00  0.3690847E+00  0.2013878E+00  0.2013878E+00  0.2941319E+00  0.1470660E+00  0.4179438E+00  0.2089719E+00  0.1646914E+00  0.1646914E+00  0.3389651E+00  0.3389651E+00  0.4275430E+00  0.4275430E+00
  0.4410000E+01  0.1029834E+02  0.1029834E+02  0.2070113E+02  0.1035056E+02  0.3933243E+00  0.1045300E+02  0.3741002E+00  0.9942100E+01  0.3434511E+00  0.9127566E+01  0.6629201E+00  0.8808892E+01  0.3471899E+00  0.9226931E+01  0.6650071E+00  0.8836626E+01  0.6734002E+00  0.8948154E+01  0.2034828E+02  0.2034828E+02  0.3875206E+00  0.2059752E+02  0.3952321E+00  0.2100740E+02  0.3723870E+00  0.1979314E+02  0.7490047E+00  0.1990558E+02  0.3827555E+00  0.2034425E+02  0.7305709E+00  0.1941568E+02  0.7304126E+00  0.1941147E+02  0.1007023E+00  0.1007023E+00  0.4629385E+00  0.4629385E+00  0.5856704E+00  0.5856704E+00  0.7988081E+00  0.3994040E+00  0.3542864E+00  0.3542864E+00  0.1110948E+01  0.5554742E+00  0.7802390E+00  0.3901195E+00  0.1112963E+00  0.1112963E+00  0.7073137E-01  0.7073137E-01  0.2797883E+00  0.1398941E+00  0.1693507E+00  0.1693507E+00  0.2263083E+00  0.1131541E+00  0.3500266E+00  0.1750133E+00  0.1896035E-01  0.1896035E-01  0.2382202E+00  0.1191101E+00  0.1267792E+00  0.1267792E+00  0.1074108E+00  0.5370538E-01  0.3156174E+00  0.1578087E+00  0.3102269E+00  0.3102269E+00  0.1696866E+00  0.3393731E+00  0.2552589E+00  0.2552589E+00  0.3795597E+00  0.3795597E+00  0.2057580E+00  0.2057580E+00  0.3052445E+00  0.1526223E+00  0.4281467E+00  0.2140733E+00  0.1725391E+00  0.1725391E+00  0.3504135E+00  0.3504135E+00  0.4411893E+00  0.4411893E+00
  0.4440000E+01  0.1053544E+02  0.1053544E+02  0.2113850E+02  0.1056925E+02  0.4018833E+00  0.1068047E+02  0.3835894E+00  0.1019428E+02  0.3523920E+00  0.9365180E+01  0.6794363E+00  0.9028360E+01  0.3558865E+00  0.9458052E+01  0.6819013E+00  0.9061117E+01  0.6880913E+00  0.9143372E+01  0.2081005E+02  0.2081005E+02  0.3938753E+00  0.2093529E+02  0.4043775E+00  0.2149349E+02  0.3815420E+00  0.2027975E+02  0.7668221E+00  0.2037909E+02  0.3919980E+00  0.2083551E+02  0.7472641E+00  0.1985932E+02  0.7474328E+00  0.1986380E+02  0.1076573E+00  0.1076573E+00  0.4851723E+00  0.4851723E+00  0.5921152E+00  0.5921152E+00  0.8218070E+00  0.4109035E+00  0.3630779E+00  0.3630779E+00  0.1131856E+01  0.5659279E+00  0.7978391E+00  0.3989196E+00  0.1172990E+00  0.1172990E+00  0.7538218E-01  0.7538218E-01  0.2882822E+00  0.1441411E+00  0.1739250E+00  0.1739250E+00  0.2354483E+00  0.1177242E+00  0.3595748E+00  0.1797874E+00  0.2050779E-01  0.2050779E-01  0.2481254E+00  0.1240627E+00  0.1318296E+00  0.1318296E+00  0.1155901E+00  0.5779504E-01  0.3255057E+00  0.1627528E+00  0.3202767E+00  0.3202767E+00  0.1748645E+00  0.3497290E+00  0.2633660E+00  0.2633660E+00  0.3901664E+00  0.3901664E+00  0.2106214E+00  0.2106214E+00  0.3168758E+00  0.1584379E+00  0.4386896E+00  0.2193448E+00  0.1804718E+00  0.1804718E+00  0.3618408E+00  0.3618408E+00  0.4548272E+00  0.4548272E+00
  0.4470000E+01  0.1077515E+02  0.1077515E+02  0.2157955E+02  0.1078978E+02  0.4106376E+00  0.1091312E+02  0.3933696E+00  0.1045420E+02  0.3616726E+00  0.9611822E+01  0.6965187E+00  0.9255351E+01  0.3647659E+00  0.9694031E+01  0.6993252E+00  0.9292645E+01  0.7033238E+00  0.9345780E+01  0.2127847E+02  0.2127847E+02  0.4004214E+00  0.2128323E+02  0.4135546E+00  0.2198128E+02  0.3907709E+00  0.2077029E+02  0.7848405E+00  0.2085795E+02  0.4013992E+00  0.2133521E+02  0.7643831E+00  0.2031428E+02  0.7646685E+00  0.2032186E+02  0.1148843E+00  0.1148843E+00  0.5082903E+00  0.5082903E+00  0.5988491E+00  0.5988491E+00  0.8455968E+00  0.4227984E+00  0.3720480E+00  0.3720480E+00  0.1154404E+01  0.5772021E+00  0.8159493E+00  0.4079747E+00  0.1241179E+00  0.1241179E+00  0.8002449E-01  0.8002449E-01  0.2967165E+00  0.1483583E+00  0.1788564E+00  0.1788564E+00  0.2448265E+00  0.1224132E+00  0.3695566E+00  0.1847783E+00  0.2232731E-01  0.2232731E-01  0.2582433E+00  0.1291217E+00  0.1365910E+00  0.1365910E+00  0.1244326E+00  0.6221628E-01  0.3355725E+00  0.1677863E+00  0.3299949E+00  0.3299949E+00  0.1799234E+00  0.3598469E+00  0.2720214E+00  0.2720214E+00  0.4010282E+00  0.4010282E+00  0.2156718E+00  0.2156718E+00  0.3286687E+00  0.1643343E+00  0.4499298E+00  0.2249649E+00  0.1886086E+00  0.1886086E+00  0.3737951E+00  0.3737951E+00  0.4690261E+00  0.4690261E+00
  0.4500000E+01  0.1101747E+02  0.1101747E+02  0.2202433E+02  0.1101217E+02  0.4195390E+00  0.1114969E+02  0.4033078E+00  0.1071832E+02  0.3713251E+00  0.9868347E+01  0.7138407E+00  0.9485526E+01  0.3738563E+00  0.9935619E+01  0.7173771E+00  0.9532520E+01  0.7186887E+00  0.9549950E+01  0.2175224E+02  0.2175224E+02  0.4071320E+00  0.2163991E+02  0.4228570E+00  0.2247572E+02  0.4001542E+00  0.2126903E+02  0.8030322E+00  0.2134141E+02  0.4107858E+00  0.2183412E+02  0.7818142E+00  0.2077753E+02  0.7821983E+00  0.2078773E+02  0.1224515E+00  0.1224515E+00  0.5311107E+00  0.5311107E+00  0.6056935E+00  0.6056935E+00  0.8696414E+00  0.4348207E+00  0.3813241E+00  0.3813241E+00  0.1178219E+01  0.5891097E+00  0.8358534E+00  0.4179267E+00  0.1312769E+00  0.1312769E+00  0.8522795E-01  0.8522795E-01  0.3057716E+00  0.1528858E+00  0.1843234E+00  0.1843234E+00  0.2541791E+00  0.1270895E+00  0.3794279E+00  0.1897139E+00  0.2453792E-01  0.2453792E-01  0.2680891E+00  0.1340445E+00  0.1422110E+00  0.1422110E+00  0.1340573E+00  0.6702863E-01  0.3470082E+00  0.1735041E+00  0.3398492E+00  0.3398492E+00  0.1852077E+00  0.3704154E+00  0.2806981E+00  0.2806981E+00  0.4124214E+00  0.4124214E+00  0.2208752E+00  0.2208752E+00  0.3406571E+00  0.1703285E+00  0.4613571E+00  0.2306785E+00  0.1973321E+00  0.1973321E+00  0.3857367E+00  0.3857367E+00  0.4837608E+00  0.4837608E+00
  0.4530001E+01  0.1126228E+02  0.1126228E+02  0.2247339E+02  0.1123669E+02  0.4286101E+00  0.1139076E+02  0.4133779E+00  0.1098594E+02  0.3813563E+00  0.1013494E+02  0.7314755E+00  0.9719857E+01  0.3831941E+00  0.1018378E+02  0.7356188E+00  0.9774916E+01  0.7344232E+00  0.9759030E+01  0.2223093E+02  0.2223093E+02  0.4140055E+00  0.2200525E+02  0.4320904E+00  0.2296649E+02  0.4096266E+00  0.2177251E+02  0.8212387E+00  0.2182527E+02  0.4202319E+00  0.2233620E+02  0.7993651E+00  0.2124396E+02  0.8000539E+00  0.2126226E+02  0.1295935E+00  0.1295935E+00  0.5538971E+00  0.5538971E+00  0.6135242E+00  0.6135242E+00  0.8943580E+00  0.4471790E+00  0.3906001E+00  0.3906001E+00  0.1202094E+01  0.6010472E+00  0.8554940E+00  0.4277470E+00  0.1382999E+00  0.1382999E+00  0.9065247E-01  0.9065247E-01  0.3152263E+00  0.1576131E+00  0.1901901E+00  0.1901901E+00  0.2638718E+00  0.1319359E+00  0.3899963E+00  0.1949982E+00  0.2712265E-01  0.2712265E-01  0.2782920E+00  0.1391460E+00  0.1478311E+00  0.1478311E+00  0.1439881E+00  0.7199403E-01  0.3587925E+00  0.1793963E+00  0.3506047E+00  0.3506047E+00  0.1908065E+00  0.3816130E+00  0.2901018E+00  0.2901018E+00  0.4241335E+00  0.4241335E+00  0.2259427E+00  0.2259427E+00  0.3535042E+00  0.1767521E+00  0.4729373E+00  0.2364687E+00  0.2056814E+00  0.2056814E+00  0.3976146E+00  0.3976146E+00  0.4989036E+00  0.4989036E+00
  0.4560001E+01  0.1150847E+02  0.1150847E+02  0.2292627E+02  0.1146313E+02  0.4378888E+00  0.1163735E+02  0.4233862E+00  0.1125193E+02  0.3916875E+00  0.1040950E+02  0.7496495E+00  0.9961353E+01  0.3927445E+00  0.1043759E+02  0.7544596E+00  0.1002527E+02  0.7505211E+00  0.9972939E+01  0.2271687E+02  0.2271687E+02  0.4210353E+00  0.2237890E+02  0.4413840E+00  0.2346047E+02  0.4191816E+00  0.2228037E+02  0.8395365E+00  0.2231155E+02  0.4297459E+00  0.2284189E+02  0.8171146E+00  0.2171567E+02  0.8182659E+00  0.2174626E+02  0.1374157E+00  0.1374157E+00  0.5762330E+00  0.5762330E+00  0.6221031E+00  0.6221031E+00  0.9189129E+00  0.4594564E+00  0.4007349E+00  0.4007349E+00  0.1225943E+01  0.6129717E+00  0.8766139E+00  0.4383070E+00  0.1452889E+00  0.1452889E+00  0.9623855E-01  0.9623855E-01  0.3246639E+00  0.1623320E+00  0.1959547E+00  0.1959547E+00  0.2741172E+00  0.1370586E+00  0.4005053E+00  0.2002526E+00  0.2940129E-01  0.2940129E-01  0.2881887E+00  0.1440944E+00  0.1534512E+00  0.1534512E+00  0.1545821E+00  0.7729103E-01  0.3702623E+00  0.1851311E+00  0.3618109E+00  0.3618109E+00  0.1964181E+00  0.3928362E+00  0.2996117E+00  0.2996117E+00  0.4356500E+00  0.4356500E+00  0.2313672E+00  0.2313672E+00  0.3656286E+00  0.1828143E+00  0.4845516E+00  0.2422758E+00  0.2137162E+00  0.2137162E+00  0.4101471E+00  0.4101471E+00  0.5146585E+00  0.5146585E+00
  0.4590001E+01  0.1175874E+02  0.1175874E+02  0.2338412E+02  0.1169206E+02  0.4473607E+00  0.1188908E+02  0.4335964E+00  0.1152327E+02  0.4022057E+00  0.1068903E+02  0.7680736E+00  0.1020617E+02  0.4024818E+00  0.1069637E+02  0.7738406E+00  0.1028281E+02  0.7670532E+00  0.1019262E+02  0.2320708E+02  0.2320708E+02  0.4283006E+00  0.2276507E+02  0.4507873E+00  0.2396027E+02  0.4289214E+00  0.2279806E+02  0.8579920E+00  0.2280203E+02  0.4392867E+00  0.2334900E+02  0.8351609E+00  0.2219527E+02  0.8366410E+00  0.2223460E+02  0.1450508E+00  0.1450508E+00  0.5983222E+00  0.5983222E+00  0.6319149E+00  0.6319149E+00  0.9453298E+00  0.4726649E+00  0.4107677E+00  0.4107677E+00  0.1251995E+01  0.6259974E+00  0.8976744E+00  0.4488372E+00  0.1528220E+00  0.1528220E+00  0.1017141E+00  0.1017141E+00  0.3339230E+00  0.1669615E+00  0.2021530E+00  0.2021530E+00  0.2839800E+00  0.1419900E+00  0.4103341E+00  0.2051670E+00  0.3219008E-01  0.3219008E-01  0.2990463E+00  0.1495232E+00  0.1596410E+00  0.1596410E+00  0.1654651E+00  0.8273256E-01  0.3821826E+00  0.1910913E+00  0.3738503E+00  0.3738503E+00  0.2028459E+00  0.4056918E+00  0.3091896E+00  0.3091896E+00  0.4479317E+00  0.4479317E+00  0.2367917E+00  0.2367917E+00  0.3783482E+00  0.1891741E+00  0.4973817E+00  0.2486909E+00  0.2228138E+00  0.2228138E+00  0.4222758E+00  0.4222758E+00  0.5308386E+00  0.5308386E+00
  0.4620001E+01  0.1201246E+02  0.1201246E+02  0.2384541E+02  0.1192270E+02  0.4570405E+00  0.1214633E+02  0.4439842E+00  0.1179934E+02  0.4131447E+00  0.1097975E+02  0.7868006E+00  0.1045502E+02  0.4123433E+00  0.1095845E+02  0.7935665E+00  0.1054493E+02  0.7840694E+00  0.1041873E+02  0.2370140E+02  0.2370140E+02  0.4357212E+00  0.2315949E+02  0.4601952E+00  0.2446032E+02  0.4386862E+00  0.2331709E+02  0.8765995E+00  0.2329654E+02  0.4488725E+00  0.2385851E+02  0.8534530E+00  0.2268140E+02  0.8551714E+00  0.2272706E+02  0.1533322E+00  0.1533322E+00  0.6197482E+00  0.6197482E+00  0.6417437E+00  0.6417437E+00  0.9731072E+00  0.4865536E+00  0.4214382E+00  0.4214382E+00  0.1277383E+01  0.6386914E+00  0.9189899E+00  0.4594949E+00  0.1614944E+00  0.1614944E+00  0.1072491E+00  0.1072491E+00  0.3436583E+00  0.1718291E+00  0.2085043E+00  0.2085043E+00  0.2935367E+00  0.1467683E+00  0.4216932E+00  0.2108466E+00  0.3552302E-01  0.3552302E-01  0.3094362E+00  0.1547181E+00  0.1663324E+00  0.1663324E+00  0.1772069E+00  0.8860347E-01  0.3947917E+00  0.1973958E+00  0.3862128E+00  0.3862128E+00  0.2091462E+00  0.4182923E+00  0.3192055E+00  0.3192055E+00  0.4605705E+00  0.4605705E+00  0.2430155E+00  0.2430155E+00  0.3912719E+00  0.1956359E+00  0.5100503E+00  0.2550251E+00  0.2316817E+00  0.2316817E+00  0.4348211E+00  0.4348211E+00  0.5477244E+00  0.5477244E+00
  0.4650002E+01  0.1226884E+02  0.1226884E+02  0.2431087E+02  0.1215543E+02  0.4668777E+00  0.1240776E+02  0.4544638E+00  0.1207784E+02  0.4241764E+00  0.1127292E+02  0.8060709E+00  0.1071108E+02  0.4225015E+00  0.1122842E+02  0.8136025E+00  0.1081117E+02  0.8013050E+00  0.1064776E+02  0.2420376E+02  0.2420376E+02  0.4433416E+00  0.2356453E+02  0.4697432E+00  0.2496781E+02  0.4486203E+00  0.2384510E+02  0.8954867E+00  0.2379849E+02  0.4584888E+00  0.2436963E+02  0.8719146E+00  0.2317204E+02  0.8740692E+00  0.2322929E+02  0.1614435E+00  0.1614435E+00  0.6404005E+00  0.6404005E+00  0.6521761E+00  0.6521761E+00  0.1002117E+01  0.5010587E+00  0.4327634E+00  0.4327634E+00  0.1304522E+01  0.6522612E+00  0.9416827E+00  0.4708413E+00  0.1692486E+00  0.1692486E+00  0.1136514E+00  0.1136514E+00  0.3547709E+00  0.1773855E+00  0.2155442E+00  0.2155442E+00  0.3041987E+00  0.1520993E+00  0.4329164E+00  0.2164582E+00  0.3945112E-01  0.3945112E-01  0.3196221E+00  0.1598110E+00  0.1733043E+00  0.1733043E+00  0.1883791E+00  0.9418954E-01  0.4075878E+00  0.2037939E+00  0.3988984E+00  0.3988984E+00  0.2155782E+00  0.4311565E+00  0.3294721E+00  0.3294721E+00  0.4733538E+00  0.4733538E+00  0.2491202E+00  0.2491202E+00  0.4042550E+00  0.2021275E+00  0.5228634E+00  0.2614317E+00  0.2408558E+00  0.2408558E+00  0.4478127E+00  0.4478127E+00  0.5643210E+00  0.5643210E+00
  0.4680002E+01  0.1252639E+02  0.1252639E+02  0.2478175E+02  0.1239087E+02  0.4765801E+00  0.1266561E+02  0.4651540E+00  0.1236195E+02  0.4353200E+00  0.1156908E+02  0.8256655E+00  0.1097146E+02  0.4325927E+00  0.1149660E+02  0.8339730E+00  0.1108185E+02  0.8190436E+00  0.1088347E+02  0.2471154E+02  0.2471154E+02  0.4511482E+00  0.2397947E+02  0.4793001E+00  0.2547578E+02  0.4585714E+00  0.2437402E+02  0.9143844E+00  0.2430071E+02  0.4681768E+00  0.2488457E+02  0.8907374E+00  0.2367227E+02  0.8933142E+00  0.2374075E+02  0.1700309E+00  0.1700309E+00  0.6600410E+00  0.6600410E+00  0.6624130E+00  0.6624130E+00  0.1031927E+01  0.5159634E+00  0.4441991E+00  0.4441991E+00  0.1331943E+01  0.6659713E+00  0.9659144E+00  0.4829572E+00  0.1766117E+00  0.1766117E+00  0.1201133E+00  0.1201133E+00  0.3665212E+00  0.1832606E+00  0.2220996E+00  0.2220996E+00  0.3143420E+00  0.1571710E+00  0.4440291E+00  0.2220145E+00  0.4322619E-01  0.4322619E-01  0.3305732E+00  0.1652866E+00  0.1802933E+00  0.1802933E+00  0.2001464E+00  0.1000732E+00  0.4205710E+00  0.2102855E+00  0.4118305E+00  0.4118305E+00  0.2218530E+00  0.4437060E+00  0.3409928E+00  0.3409928E+00  0.4867749E+00  0.4867749E+00  0.2553440E+00  0.2553440E+00  0.4178928E+00  0.2089464E+00  0.5361782E+00  0.2680891E+00  0.2503190E+00  0.2503190E+00  0.4610935E+00  0.4610935E+00  0.5813428E+00  0.5813428E+00
  0.4710002E+01  0.1278777E+02  0.1278777E+02  0.2525776E+02  0.1262888E+02  0.4866220E+00  0.1293249E+02  0.4758030E+00  0.1264496E+02  0.4465535E+00  0.1186762E+02  0.8453100E+00  0.1123249E+02  0.4427176E+00  0.1176568E+02  0.8547292E+00  0.1135766E+02  0.8372279E+00  0.1112510E+02  0.2522338E+02  0.2522338E+02  0.4591368E+00  0.2440408E+02  0.4888581E+00  0.2598381E+02  0.4686759E+00  0.2491110E+02  0.9333923E+00  0.2480587E+02  0.4779711E+00  0.2540516E+02  0.9098335E+00  0.2417977E+02  0.9127815E+00  0.2425811E+02  0.1783802E+00  0.1783802E+00  0.6791714E+00  0.6791714E+00  0.6735511E+00  0.6735511E+00  0.1063037E+01  0.5315185E+00  0.4566466E+00  0.4566466E+00  0.1359473E+01  0.6797367E+00  0.9899335E+00  0.4949667E+00  0.1847400E+00  0.1847400E+00  0.1271277E+00  0.1271277E+00  0.3778805E+00  0.1889402E+00  0.2290035E+00  0.2290035E+00  0.3252081E+00  0.1626040E+00  0.4555243E+00  0.2277621E+00  0.4803855E-01  0.4803855E-01  0.3415923E+00  0.1707961E+00  0.1877159E+00  0.1877159E+00  0.2119307E+00  0.1059653E+00  0.4340132E+00  0.2170066E+00  0.4252558E+00  0.4252558E+00  0.2285444E+00  0.4570888E+00  0.3524881E+00  0.3524881E+00  0.5001959E+00  0.5001959E+00  0.2611596E+00  0.2611596E+00  0.4311056E+00  0.2155528E+00  0.5495185E+00  0.2747592E+00  0.2604114E+00  0.2604114E+00  0.4746208E+00  0.4746208E+00  0.5988578E+00  0.5988578E+00
  0.4740002E+01  0.1305006E+02  0.1305006E+02  0.2573891E+02  0.1286946E+02  0.4967508E+00  0.1320167E+02  0.4864693E+00  0.1292842E+02  0.4578696E+00  0.1216836E+02  0.8654591E+00  0.1150023E+02  0.4530672E+00  0.1204073E+02  0.8757297E+00  0.1163671E+02  0.8557940E+00  0.1137181E+02  0.2574026E+02  0.2574026E+02  0.4673306E+00  0.2483960E+02  0.4985700E+00  0.2650002E+02  0.4789609E+00  0.2545777E+02  0.9525250E+00  0.2531434E+02  0.4876752E+00  0.2592095E+02  0.9291813E+00  0.2469396E+02  0.9325293E+00  0.2478293E+02  0.1872227E+00  0.1872227E+00  0.6979278E+00  0.6979278E+00  0.6846297E+00  0.6846297E+00  0.1095354E+01  0.5476772E+00  0.4696128E+00  0.4696128E+00  0.1385814E+01  0.6929069E+00  0.1014540E+01  0.5072698E+00  0.1923922E+00  0.1923922E+00  0.1342697E+00  0.1342697E+00  0.3898263E+00  0.1949132E+00  0.2358140E+00  0.2358140E+00  0.3352069E+00  0.1676034E+00  0.4678273E+00  0.2339136E+00  0.5310597E-01  0.5310597E-01  0.3526709E+00  0.1763355E+00  0.1957932E+00  0.1957932E+00  0.2235450E+00  0.1117725E+00  0.4479657E+00  0.2239828E+00  0.4396248E+00  0.4396248E+00  0.2352358E+00  0.4704715E+00  0.3646167E+00  0.3646167E+00  0.5143609E+00  0.5143609E+00  0.2675364E+00  0.2675364E+00  0.4452026E+00  0.2226013E+00  0.5639385E+00  0.2819692E+00  0.2707418E+00  0.2707418E+00  0.4890366E+00  0.4890366E+00  0.6166873E+00  0.6166873E+00
  0.4770002E+01  0.1331460E+02  0.1331460E+02  0.2622519E+02  0.1311260E+02  0.5069779E+00  0.1347347E+02  0.4971130E+00  0.1321129E+02  0.4693718E+00  0.1247404E+02  0.8857902E+00  0.1177039E+02  0.4633160E+00  0.1231310E+02  0.8968522E+00  0.1191739E+02  0.8747941E+00  0.1162428E+02  0.2626253E+02  0.2626253E+02  0.4757818E+00  0.2528879E+02  0.5083314E+00  0.2701885E+02  0.4893727E+00  0.2601118E+02  0.9719213E+00  0.2582982E+02  0.4975828E+00  0.2644756E+02  0.9485912E+00  0.2520980E+02  0.9525270E+00  0.2531439E+02  0.1965924E+00  0.1965924E+00  0.7161654E+00  0.7161654E+00  0.6963205E+00  0.6963205E+00  0.1129432E+01  0.5647161E+00  0.4825279E+00  0.4825279E+00  0.1413489E+01  0.7067446E+00  0.1041543E+01  0.5207716E+00  0.1998403E+00  0.1998403E+00  0.1420069E+00  0.1420069E+00  0.4020358E+00  0.2010179E+00  0.2429220E+00  0.2429220E+00  0.3462430E+00  0.1731215E+00  0.4797816E+00  0.2398908E+00  0.5813939E-01  0.5813939E-01  0.3639366E+00  0.1819683E+00  0.2045336E+00  0.2045336E+00  0.2353548E+00  0.1176774E+00  0.4615440E+00  0.2307720E+00  0.4541809E+00  0.4541809E+00  0.2417146E+00  0.4834292E+00  0.3770600E+00  0.3770600E+00  0.5282410E+00  0.5282410E+00  0.2747805E+00  0.2747805E+00  0.4592060E+00  0.2296030E+00  0.5785967E+00  0.2892983E+00  0.2811317E+00  0.2811317E+00  0.5031463E+00  0.5031463E+00  0.6343213E+00  0.6343213E+00
  0.4800003E+01  0.1358021E+02  0.1358021E+02  0.2671748E+02  0.1335874E+02  0.5173958E+00  0.1375033E+02  0.5077059E+00  0.1349281E+02  0.4806038E+00  0.1277254E+02  0.9064795E+00  0.1204531E+02  0.4737498E+00  0.1259039E+02  0.9183086E+00  0.1220250E+02  0.8942341E+00  0.1188260E+02  0.2678995E+02  0.2678995E+02  0.4844846E+00  0.2575136E+02  0.5181268E+00  0.2753951E+02  0.4998383E+00  0.2656745E+02  0.9913021E+00  0.2634488E+02  0.5075902E+00  0.2697948E+02  0.9682308E+00  0.2573175E+02  0.9727091E+00  0.2585075E+02  0.2050097E+00  0.2050097E+00  0.7338843E+00  0.7338843E+00  0.7080709E+00  0.7080709E+00  0.1164224E+01  0.5821121E+00  0.4956387E+00  0.4956387E+00  0.1441343E+01  0.7206715E+00  0.1069219E+01  0.5346093E+00  0.2073224E+00  0.2073224E+00  0.1505263E+00  0.1505263E+00  0.4151975E+00  0.2075987E+00  0.2500640E+00  0.2500640E+00  0.3572366E+00  0.1786183E+00  0.4926457E+00  0.2463229E+00  0.6436314E-01  0.6436314E-01  0.3749727E+00  0.1874864E+00  0.2130786E+00  0.2130786E+00  0.2472582E+00  0.1236291E+00  0.4757430E+00  0.2378715E+00  0.4697063E+00  0.4697063E+00  0.2483465E+00  0.4966929E+00  0.3904513E+00  0.3904513E+00  0.5427291E+00  0.5427291E+00  0.2820755E+00  0.2820755E+00  0.4727758E+00  0.2363879E+00  0.5929147E+00  0.2964574E+00  0.2931371E+00  0.2931371E+00  0.5181233E+00  0.5181233E+00  0.6521083E+00  0.6521083E+00
  0.4830003E+01  0.1384966E+02  0.1384966E+02  0.2721764E+02  0.1360882E+02  0.5278093E+00  0.1402708E+02  0.5183179E+00  0.1377484E+02  0.4919986E+00  0.1307537E+02  0.9275463E+00  0.1232525E+02  0.4841351E+00  0.1286639E+02  0.9400614E+00  0.1249155E+02  0.9141402E+00  0.1214711E+02  0.2732288E+02  0.2732288E+02  0.4934386E+00  0.2622729E+02  0.5280511E+00  0.2806700E+02  0.5105332E+00  0.2713590E+02  0.1010854E+01  0.2686450E+02  0.5175627E+00  0.2750953E+02  0.9881893E+00  0.2626217E+02  0.9932558E+00  0.2639680E+02  0.2135801E+00  0.2135801E+00  0.7502175E+00  0.7502175E+00  0.7204587E+00  0.7204587E+00  0.1201728E+01  0.6008641E+00  0.5108836E+00  0.5108836E+00  0.1469205E+01  0.7346026E+00  0.1097855E+01  0.5489274E+00  0.2148555E+00  0.2148555E+00  0.1587141E+00  0.1587141E+00  0.4290904E+00  0.2145452E+00  0.2568319E+00  0.2568319E+00  0.3684257E+00  0.1842129E+00  0.5059435E+00  0.2529717E+00  0.7060389E-01  0.7060389E-01  0.3859833E+00  0.1929917E+00  0.2223036E+00  0.2223036E+00  0.2592295E+00  0.1296148E+00  0.4898570E+00  0.2449285E+00  0.4853167E+00  0.4853167E+00  0.2551696E+00  0.5103393E+00  0.4035832E+00  0.4035832E+00  0.5577869E+00  0.5577869E+00  0.2894556E+00  0.2894556E+00  0.4874170E+00  0.2437085E+00  0.6083891E+00  0.3041945E+00  0.3048874E+00  0.3048874E+00  0.5334998E+00  0.5334998E+00  0.6701334E+00  0.6701334E+00
  0.4860003E+01  0.1412077E+02  0.1412077E+02  0.2772313E+02  0.1386156E+02  0.5384027E+00  0.1430861E+02  0.5288243E+00  0.1405405E+02  0.5034272E+00  0.1337910E+02  0.9489529E+00  0.1260970E+02  0.4945322E+00  0.1314271E+02  0.9619384E+00  0.1278226E+02  0.9345304E+00  0.1241806E+02  0.2785975E+02  0.2785975E+02  0.5025887E+00  0.2671363E+02  0.5380630E+00  0.2859915E+02  0.5213098E+00  0.2770870E+02  0.1030626E+01  0.2738996E+02  0.5276085E+00  0.2804349E+02  0.1008470E+01  0.2680114E+02  0.1014039E+01  0.2694913E+02  0.2223546E+00  0.2223546E+00  0.7660489E+00  0.7660489E+00  0.7329572E+00  0.7329572E+00  0.1240491E+01  0.6202453E+00  0.5253802E+00  0.5253802E+00  0.1496830E+01  0.7484148E+00  0.1127996E+01  0.5639979E+00  0.2223036E+00  0.2223036E+00  0.1671060E+00  0.1671060E+00  0.4435785E+00  0.2217893E+00  0.2638209E+00  0.2638209E+00  0.3797084E+00  0.1898542E+00  0.5188926E+00  0.2594463E+00  0.7684465E-01  0.7684465E-01  0.3975721E+00  0.1987861E+00  0.2317498E+00  0.2317498E+00  0.2704272E+00  0.1352136E+00  0.5037499E+00  0.2518750E+00  0.5010802E+00  0.5010802E+00  0.2623712E+00  0.5247423E+00  0.4173911E+00  0.4173911E+00  0.5728064E+00  0.5728064E+00  0.2970567E+00  0.2970567E+00  0.5019475E+00  0.2509738E+00  0.6238719E+00  0.3119360E+00  0.3165442E+00  0.3165442E+00  0.5488849E+00  0.5488849E+00  0.6886430E+00  0.6886430E+00
  0.4890003E+01  0.1439477E+02  0.1439477E+02  0.2823525E+02  0.1411763E+02  0.5489805E+00  0.1458973E+02  0.5391484E+00  0.1432843E+02  0.5149958E+00  0.1368654E+02  0.9707996E+00  0.1290000E+02  0.5049747E+00  0.1342023E+02  0.9838907E+00  0.1307396E+02  0.9553837E+00  0.1269516E+02  0.2840259E+02  0.2840259E+02  0.5120012E+00  0.2721393E+02  0.5481243E+00  0.2913393E+02  0.5321395E+00  0.2828432E+02  0.1050482E+01  0.2791765E+02  0.5377228E+00  0.2858109E+02  0.1028939E+01  0.2734513E+02  0.1034937E+01  0.2750451E+02  0.2307720E+00  0.2307720E+00  0.7814553E+00  0.7814553E+00  0.7469692E+00  0.7469692E+00  0.1281021E+01  0.6405107E+00  0.5417134E+00  0.5417134E+00  0.1524301E+01  0.7621505E+00  0.1159029E+01  0.5795147E+00  0.2302788E+00  0.2302788E+00  0.1749367E+00  0.1749367E+00  0.4573694E+00  0.2286847E+00  0.2702997E+00  0.2702997E+00  0.3903534E+00  0.1951767E+00  0.5319778E+00  0.2659889E+00  0.8408869E-01  0.8408869E-01  0.4095860E+00  0.2047930E+00  0.2418081E+00  0.2418081E+00  0.2822795E+00  0.1411397E+00  0.5181190E+00  0.2590595E+00  0.5173197E+00  0.5173197E+00  0.2698108E+00  0.5396215E+00  0.4312585E+00  0.4312585E+00  0.5877621E+00  0.5877621E+00  0.3054571E+00  0.3054571E+00  0.5174219E+00  0.2587110E+00  0.6388617E+00  0.3194308E+00  0.3287451E+00  0.3287451E+00  0.5650182E+00  0.5650182E+00  0.7066256E+00  0.7066256E+00
  0.4920003E+01  0.1466926E+02  0.1466926E+02  0.2875407E+02  0.1437703E+02  0.5597264E+00  0.1487531E+02  0.5495207E+00  0.1460408E+02  0.5264721E+00  0.1399154E+02  0.9928158E+00  0.1319255E+02  0.5154451E+00  0.1369849E+02  0.1006063E+01  0.1336859E+02  0.9767027E+00  0.1297844E+02  0.2894820E+02  0.2894820E+02  0.5216458E+00  0.2772656E+02  0.5581977E+00  0.2966935E+02  0.5430865E+00  0.2886617E+02  0.1070479E+01  0.2844909E+02  0.5479853E+00  0.2912656E+02  0.1049758E+01  0.2789842E+02  0.1056105E+01  0.2806707E+02  0.2385602E+00  0.2385602E+00  0.7953822E+00  0.7953822E+00  0.7610152E+00  0.7610152E+00  0.1324282E+01  0.6621408E+00  0.5578254E+00  0.5578254E+00  0.1552809E+01  0.7764047E+00  0.1191347E+01  0.5956736E+00  0.2381351E+00  0.2381351E+00  0.1831075E+00  0.1831075E+00  0.4718064E+00  0.2359032E+00  0.2771271E+00  0.2771271E+00  0.4017721E+00  0.2008861E+00  0.5455391E+00  0.2727695E+00  0.9114568E-01  0.9114568E-01  0.4216169E+00  0.2108084E+00  0.2520620E+00  0.2520620E+00  0.2943699E+00  0.1471850E+00  0.5323095E+00  0.2661547E+00  0.5340354E+00  0.5340354E+00  0.2771186E+00  0.5542371E+00  0.4458529E+00  0.4458529E+00  0.6029814E+00  0.6029814E+00  0.3135344E+00  0.3135344E+00  0.5328283E+00  0.2664141E+00  0.6551352E+00  0.3275676E+00  0.3417878E+00  0.3417878E+00  0.5810877E+00  0.5810877E+00  0.7249568E+00  0.7249568E+00
  0.4950004E+01  0.1494664E+02  0.1494664E+02  0.2928027E+02  0.1464013E+02  0.5705751E+00  0.1516363E+02  0.5597842E+00  0.1487685E+02  0.5381093E+00  0.1430081E+02  0.1015345E+01  0.1349193E+02  0.5259666E+00  0.1397811E+02  0.1028506E+01  0.1366681E+02  0.9985460E+00  0.1326869E+02  0.2949813E+02  0.2949813E+02  0.5314757E+00  0.2824904E+02  0.5684544E+00  0.3021452E+02  0.5540816E+00  0.2945058E+02  0.1090859E+01  0.2899072E+02  0.5582668E+00  0.2967304E+02  0.1070764E+01  0.2845666E+02  0.1077573E+01  0.2863761E+02  0.2477768E+00  0.2477768E+00  0.8081188E+00  0.8081188E+00  0.7744489E+00  0.7744489E+00  0.1370756E+01  0.6853778E+00  0.5746176E+00  0.5746176E+00  0.1580969E+01  0.7904846E+00  0.1225204E+01  0.6126018E+00  0.2457362E+00  0.2457362E+00  0.1920435E+00  0.1920435E+00  0.4859544E+00  0.2429772E+00  0.2838610E+00  0.2838610E+00  0.4123066E+00  0.2061533E+00  0.5590153E+00  0.2795077E+00  0.9808364E-01  0.9808364E-01  0.4336648E+00  0.2168324E+00  0.2620268E+00  0.2620268E+00  0.3063923E+00  0.1531961E+00  0.5475373E+00  0.2737686E+00  0.5507681E+00  0.5507681E+00  0.2845837E+00  0.5691673E+00  0.4604685E+00  0.4604685E+00  0.6185578E+00  0.6185578E+00  0.3218837E+00  0.3218837E+00  0.5479540E+00  0.2739770E+00  0.6713238E+00  0.3356619E+00  0.3547880E+00  0.3547880E+00  0.5976079E+00  0.5976079E+00  0.7435176E+00  0.7435176E+00
  0.4980004E+01  0.1522610E+02  0.1522610E+02  0.2981420E+02  0.1490710E+02  0.5814964E+00  0.1545387E+02  0.5698673E+00  0.1514481E+02  0.5497463E+00  0.1461008E+02  0.1038218E+01  0.1379586E+02  0.5365692E+00  0.1425988E+02  0.1051288E+01  0.1396953E+02  0.1020708E+01  0.1356318E+02  0.3005413E+02  0.3005413E+02  0.5415732E+00  0.2878574E+02  0.5787219E+00  0.3076026E+02  0.5652349E+00  0.3004341E+02  0.1111339E+01  0.2953498E+02  0.5685746E+00  0.3022092E+02  0.1092112E+01  0.2902402E+02  0.1099302E+01  0.2921508E+02  0.2559561E+00  0.2559561E+00  0.8203368E+00  0.8203368E+00  0.7882908E+00  0.7882908E+00  0.1418505E+01  0.7092525E+00  0.5928043E+00  0.5928043E+00  0.1611017E+01  0.8055083E+00  0.1260395E+01  0.6301975E+00  0.2541366E+00  0.2541366E+00  0.2001803E+00  0.2001803E+00  0.5000854E+00  0.2500427E+00  0.2899402E+00  0.2899402E+00  0.4238188E+00  0.2119094E+00  0.5726447E+00  0.2863223E+00  0.1054637E+00  0.1054637E+00  0.4465884E+00  0.2232942E+00  0.2721106E+00  0.2721106E+00  0.3186357E+00  0.1593179E+00  0.5624165E+00  0.2812082E+00  0.5681725E+00  0.5681725E+00  0.2921933E+00  0.5843866E+00  0.4756325E+00  0.4756325E+00  0.6343765E+00  0.6343765E+00  0.3296719E+00  0.3296719E+00  0.5639215E+00  0.2819608E+00  0.6880480E+00  0.3440240E+00  0.3675331E+00  0.3675331E+00  0.6151398E+00  0.6151398E+00  0.7616787E+00  0.7616787E+00
  0.5010004E+01  0.1550729E+02  0.1550729E+02  0.3035368E+02  0.1517684E+02  0.5925199E+00  0.1574684E+02  0.5799200E+00  0.1541197E+02  0.5612071E+00  0.1491466E+02  0.1061528E+01  0.1410560E+02  0.5472925E+00  0.1454486E+02  0.1074433E+01  0.1427708E+02  0.1043278E+01  0.1386310E+02  0.3061527E+02  0.3061527E+02  0.5519614E+00  0.2933790E+02  0.5891705E+00  0.3131562E+02  0.5764408E+00  0.3063902E+02  0.1132020E+01  0.3008461E+02  0.5788952E+00  0.3076948E+02  0.1113826E+01  0.2960110E+02  0.1121148E+01  0.2979568E+02  0.2646455E+00  0.2646455E+00  0.8322827E+00  0.8322827E+00  0.8026429E+00  0.8026429E+00  0.1466918E+01  0.7334588E+00  0.6114925E+00  0.6114925E+00  0.1641353E+01  0.8206766E+00  0.1295833E+01  0.6479165E+00  0.2611426E+00  0.2611426E+00  0.2084872E+00  0.2084872E+00  0.5148541E+00  0.2574270E+00  0.2961894E+00  0.2961894E+00  0.4350590E+00  0.2175295E+00  0.5870222E+00  0.2935111E+00  0.1132009E+00  0.1132009E+00  0.4604048E+00  0.2302024E+00  0.2819139E+00  0.2819139E+00  0.3310407E+00  0.1655204E+00  0.5777888E+00  0.2888944E+00  0.5850923E+00  0.5850923E+00  0.2999475E+00  0.5998949E+00  0.4912217E+00  0.4912217E+00  0.6510029E+00  0.6510029E+00  0.3373071E+00  0.3373071E+00  0.5806968E+00  0.2903484E+00  0.7052143E+00  0.3526072E+00  0.3804822E+00  0.3804822E+00  0.6316386E+00  0.6316386E+00  0.7805370E+00  0.7805370E+00
  0.5040004E+01  0.1579021E+02  0.1579021E+02  0.3090219E+02  0.1545110E+02  0.6038169E+00  0.1604706E+02  0.5898702E+00  0.1567641E+02  0.5728664E+00  0.1522452E+02  0.1085288E+01  0.1442133E+02  0.5581259E+00  0.1483278E+02  0.1097976E+01  0.1458993E+02  0.1066282E+01  0.1416877E+02  0.3118019E+02  0.3118019E+02  0.5625594E+00  0.2990120E+02  0.5996344E+00  0.3187180E+02  0.5878382E+00  0.3124482E+02  0.1153023E+01  0.3064278E+02  0.5893620E+00  0.3132582E+02  0.1135709E+01  0.3018265E+02  0.1143304E+01  0.3038449E+02  0.2733010E+00  0.2733010E+00  0.8442627E+00  0.8442627E+00  0.8165868E+00  0.8165868E+00  0.1517039E+01  0.7585196E+00  0.6321194E+00  0.6321194E+00  0.1672523E+01  0.8362615E+00  0.1331807E+01  0.6659033E+00  0.2672473E+00  0.2672473E+00  0.2167430E+00  0.2167430E+00  0.5295717E+00  0.2647859E+00  0.3023196E+00  0.3023196E+00  0.4471069E+00  0.2235534E+00  0.6019779E+00  0.3009889E+00  0.1204109E+00  0.1204109E+00  0.4737536E+00  0.2368768E+00  0.2913601E+00  0.2913601E+00  0.3441344E+00  0.1720672E+00  0.5930932E+00  0.2965466E+00  0.6016635E+00  0.6016635E+00  0.3078207E+00  0.6156414E+00  0.5077929E+00  0.5077929E+00  0.6669789E+00  0.6669789E+00  0.3455544E+00  0.3455544E+00  0.5970299E+00  0.2985149E+00  0.7230439E+00  0.3615219E+00  0.3946132E+00  0.3946132E+00  0.6491621E+00  0.6491621E+00  0.7980264E+00  0.7980264E+00
  0.5070004E+01  0.1607414E+02  0.1607414E+02  0.3145964E+02  0.1572982E+02  0.6150858E+00  0.1634655E+02  0.5997297E+00  0.1593844E+02  0.5846554E+00  0.1553782E+02  0.1109601E+01  0.1474439E+02  0.5691041E+00  0.1512453E+02  0.1121834E+01  0.1490695E+02  0.1089814E+01  0.1448147E+02  0.3175004E+02  0.3175004E+02  0.5734378E+00  0.3047941E+02  0.6101803E+00  0.3243233E+02  0.5991981E+00  0.3184862E+02  0.1174296E+01  0.3120814E+02  0.5998611E+00  0.3188387E+02  0.1157883E+01  0.3077195E+02  0.1165655E+01  0.3097850E+02  0.2820754E+00  0.2820754E+00  0.8558939E+00  0.8558939E+00  0.8309049E+00  0.8309049E+00  0.1566625E+01  0.7833125E+00  0.6520150E+00  0.6520150E+00  0.1703871E+01  0.8519357E+00  0.1369353E+01  0.6846766E+00  0.2746954E+00  0.2746954E+00  0.2249223E+00  0.2249223E+00  0.5434221E+00  0.2717111E+00  0.3086029E+00  0.3086029E+00  0.4590188E+00  0.2295094E+00  0.6170101E+00  0.3085051E+00  0.1287773E+00  0.1287773E+00  0.4868217E+00  0.2434109E+00  0.3011123E+00  0.3011123E+00  0.3569135E+00  0.1784568E+00  0.6093327E+00  0.3046664E+00  0.6189998E+00  0.6189998E+00  0.3160467E+00  0.6320935E+00  0.5240920E+00  0.5240920E+00  0.6837839E+00  0.6837839E+00  0.3542608E+00  0.3542608E+00  0.6135671E+00  0.3067835E+00  0.7408734E+00  0.3704367E+00  0.4092798E+00  0.4092798E+00  0.6664134E+00  0.6664134E+00  0.8170718E+00  0.8170718E+00
  0.5100005E+01  0.1636309E+02  0.1636309E+02  0.3202706E+02  0.1601353E+02  0.6264357E+00  0.1664818E+02  0.6094837E+00  0.1619766E+02  0.5964999E+00  0.1585260E+02  0.1134664E+01  0.1507743E+02  0.5801696E+00  0.1541861E+02  0.1145920E+01  0.1522700E+02  0.1113732E+01  0.1479929E+02  0.3232586E+02  0.3232586E+02  0.5845820E+00  0.3107174E+02  0.6207560E+00  0.3299445E+02  0.6107645E+00  0.3246340E+02  0.1195793E+01  0.3177944E+02  0.6104042E+00  0.3244426E+02  0.1180364E+01  0.3136940E+02  0.1188308E+01  0.3158052E+02  0.2906458E+00  0.2906458E+00  0.8671851E+00  0.8671851E+00  0.8457416E+00  0.8457416E+00  0.1616084E+01  0.8080418E+00  0.6739851E+00  0.6739851E+00  0.1736657E+01  0.8683283E+00  0.1407231E+01  0.7036157E+00  0.2818714E+00  0.2818714E+00  0.2332121E+00  0.2332121E+00  0.5584118E+00  0.2792059E+00  0.3145546E+00  0.3145546E+00  0.4714833E+00  0.2357416E+00  0.6326035E+00  0.3163018E+00  0.1377898E+00  0.1377898E+00  0.5004596E+00  0.2502298E+00  0.3112302E+00  0.3112302E+00  0.3699817E+00  0.1849909E+00  0.6257933E+00  0.3128967E+00  0.6352819E+00  0.6352819E+00  0.3250550E+00  0.6501101E+00  0.5409310E+00  0.5409310E+00  0.7012988E+00  0.7012988E+00  0.3622021E+00  0.3622021E+00  0.6310990E+00  0.3155495E+00  0.7587624E+00  0.3793812E+00  0.4246862E+00  0.4246862E+00  0.6840984E+00  0.6840984E+00  0.8364658E+00  0.8364658E+00
  0.5130005E+01  0.1665237E+02  0.1665237E+02  0.3260136E+02  0.1630068E+02  0.6378317E+00  0.1695104E+02  0.6192618E+00  0.1645752E+02  0.6083604E+00  0.1616780E+02  0.1159838E+01  0.1541194E+02  0.5912830E+00  0.1571396E+02  0.1170513E+01  0.1555380E+02  0.1138041E+01  0.1512231E+02  0.3290582E+02  0.3290582E+02  0.5959851E+00  0.3167784E+02  0.6314348E+00  0.3356205E+02  0.6223748E+00  0.3308051E+02  0.1217492E+01  0.3235610E+02  0.6209947E+00  0.3300716E+02  0.1203190E+01  0.3197604E+02  0.1211158E+01  0.3218777E+02  0.2990632E+00  0.2990632E+00  0.8781446E+00  0.8781446E+00  0.8610715E+00  0.8610715E+00  0.1665431E+01  0.8327157E+00  0.6968396E+00  0.6968396E+00  0.1769977E+01  0.8849887E+00  0.1445569E+01  0.7227843E+00  0.2892515E+00  0.2892515E+00  0.2411449E+00  0.2411449E+00  0.5727044E+00  0.2863522E+00  0.3212545E+00  0.3212545E+00  0.4845175E+00  0.2422587E+00  0.6479759E+00  0.3239879E+00  0.1469384E+00  0.1469384E+00  0.5151262E+00  0.2575631E+00  0.3213905E+00  0.3213905E+00  0.3839852E+00  0.1919926E+00  0.6419649E+00  0.3209825E+00  0.6524993E+00  0.6524993E+00  0.3340081E+00  0.6680161E+00  0.5578635E+00  0.5578635E+00  0.7189201E+00  0.7189201E+00  0.3696162E+00  0.3696162E+00  0.6492856E+00  0.3246428E+00  0.7777653E+00  0.3888826E+00  0.4404326E+00  0.4404326E+00  0.7026081E+00  0.7026081E+00  0.8554856E+00  0.8554856E+00
  0.5160005E+01  0.1694424E+02  0.1694424E+02  0.3318644E+02  0.1659322E+02  0.6492224E+00  0.1725376E+02  0.6288419E+00  0.1671212E+02  0.6202692E+00  0.1648429E+02  0.1185754E+01  0.1575632E+02  0.6024857E+00  0.1601168E+02  0.1195421E+01  0.1588478E+02  0.1162877E+01  0.1545233E+02  0.3349097E+02  0.3349097E+02  0.6075584E+00  0.3229299E+02  0.6422814E+00  0.3413857E+02  0.6340446E+00  0.3370079E+02  0.1239605E+01  0.3294378E+02  0.6317450E+00  0.3357856E+02  0.1226399E+01  0.3259284E+02  0.1234281E+01  0.3280229E+02  0.3075826E+00  0.3075826E+00  0.8895378E+00  0.8895378E+00  0.8760867E+00  0.8760867E+00  0.1713989E+01  0.8569943E+00  0.7198981E+00  0.7198981E+00  0.1803664E+01  0.9018319E+00  0.1484459E+01  0.7422293E+00  0.2965806E+00  0.2965806E+00  0.2488565E+00  0.2488565E+00  0.5869288E+00  0.2934644E+00  0.3271806E+00  0.3271806E+00  0.4982914E+00  0.2491457E+00  0.6637563E+00  0.3318782E+00  0.1554578E+00  0.1554578E+00  0.5304475E+00  0.2652238E+00  0.3313979E+00  0.3313979E+00  0.3983967E+00  0.1991984E+00  0.6586721E+00  0.3293360E+00  0.6703713E+00  0.6703713E+00  0.3432247E+00  0.6864493E+00  0.5757611E+00  0.5757611E+00  0.7369366E+00  0.7369366E+00  0.3772173E+00  0.3772173E+00  0.6670046E+00  0.3335023E+00  0.7976949E+00  0.3988475E+00  0.4571483E+00  0.4571483E+00  0.7210838E+00  0.7210838E+00  0.8752196E+00  0.8752196E+00
  0.5190005E+01  0.1723795E+02  0.1723795E+02  0.3377842E+02  0.1688921E+02  0.6607997E+00  0.1756144E+02  0.6385671E+00  0.1697058E+02  0.6323348E+00  0.1680495E+02  0.1212062E+01  0.1610590E+02  0.6138484E+00  0.1631366E+02  0.1220662E+01  0.1622018E+02  0.1188119E+01  0.1578774E+02  0.3408015E+02  0.3408015E+02  0.6194481E+00  0.3292496E+02  0.6531157E+00  0.3471444E+02  0.6458711E+00  0.3432939E+02  0.1261846E+01  0.3353488E+02  0.6426549E+00  0.3415845E+02  0.1249736E+01  0.3321304E+02  0.1257594E+01  0.3342185E+02  0.3164761E+00  0.3164761E+00  0.9013987E+00  0.9013987E+00  0.8911445E+00  0.8911445E+00  0.1760879E+01  0.8804397E+00  0.7436283E+00  0.7436283E+00  0.1837435E+01  0.9187176E+00  0.1524029E+01  0.7620143E+00  0.3034335E+00  0.3034335E+00  0.2569253E+00  0.2569253E+00  0.6017060E+00  0.3008530E+00  0.3339230E+00  0.3339230E+00  0.5129411E+00  0.2564705E+00  0.6799023E+00  0.3399512E+00  0.1656777E+00  0.1656777E+00  0.5469252E+00  0.2734626E+00  0.3408865E+00  0.3408865E+00  0.4140921E+00  0.2070461E+00  0.6760340E+00  0.3380170E+00  0.6885834E+00  0.6885834E+00  0.3528579E+00  0.7057158E+00  0.5938117E+00  0.5938117E+00  0.7550850E+00  0.7550850E+00  0.3840362E+00  0.3840362E+00  0.6842134E+00  0.3421067E+00  0.8182282E+00  0.4091141E+00  0.4736599E+00  0.4736599E+00  0.7396998E+00  0.7396998E+00  0.8947071E+00  0.8947071E+00
  0.5220006E+01  0.1753651E+02  0.1753651E+02  0.3438117E+02  0.1719058E+02  0.6723196E+00  0.1786759E+02  0.6482759E+00  0.1722860E+02  0.6445562E+00  0.1712974E+02  0.1238618E+01  0.1645877E+02  0.6253543E+00  0.1661944E+02  0.1246165E+01  0.1655906E+02  0.1213668E+01  0.1612724E+02  0.3467603E+02  0.3467603E+02  0.6316671E+00  0.3357442E+02  0.6640325E+00  0.3529469E+02  0.6575883E+00  0.3495219E+02  0.1284531E+01  0.3413774E+02  0.6535136E+00  0.3473561E+02  0.1273383E+01  0.3384148E+02  0.1281237E+01  0.3405020E+02  0.3242473E+00  0.3242473E+00  0.9139227E+00  0.9139227E+00  0.9063128E+00  0.9063128E+00  0.1806512E+01  0.9032558E+00  0.7682683E+00  0.7682683E+00  0.1872805E+01  0.9364026E+00  0.1563565E+01  0.7817823E+00  0.3108306E+00  0.3108306E+00  0.2649516E+00  0.2649516E+00  0.6170613E+00  0.3085307E+00  0.3405294E+00  0.3405294E+00  0.5279137E+00  0.2639569E+00  0.6961759E+00  0.3480879E+00  0.1762206E+00  0.1762206E+00  0.5632838E+00  0.2816419E+00  0.3507748E+00  0.3507748E+00  0.4299321E+00  0.2149660E+00  0.6931748E+00  0.3465874E+00  0.7065235E+00  0.7065235E+00  0.3621297E+00  0.7242595E+00  0.6127975E+00  0.6127975E+00  0.7745597E+00  0.7745597E+00  0.3913653E+00  0.3913653E+00  0.7027146E+00  0.3513573E+00  0.8395182E+00  0.4197591E+00  0.4903501E+00  0.4903501E+00  0.7588302E+00  0.7588302E+00  0.9147048E+00  0.9147048E+00
  0.5250006E+01  0.1783579E+02  0.1783579E+02  0.3499203E+02  0.1749602E+02  0.6839901E+00  0.1817775E+02  0.6580430E+00  0.1748817E+02  0.6567929E+00  0.1745495E+02  0.1265660E+01  0.1681811E+02  0.6370523E+00  0.1693032E+02  0.1272294E+01  0.1690627E+02  0.1239722E+01  0.1647344E+02  0.3527641E+02  0.3527641E+02  0.6439361E+00  0.3422654E+02  0.6751251E+00  0.3588428E+02  0.6695840E+00  0.3558978E+02  0.1307539E+01  0.3474921E+02  0.6644274E+00  0.3531570E+02  0.1297305E+01  0.3447725E+02  0.1305094E+01  0.3468423E+02  0.3329027E+00  0.3329027E+00  0.9264807E+00  0.9264807E+00  0.9211919E+00  0.9211919E+00  0.1851294E+01  0.9256469E+00  0.7918114E+00  0.7918114E+00  0.1908940E+01  0.9544702E+00  0.1602973E+01  0.8014866E+00  0.3175305E+00  0.3175305E+00  0.2734369E+00  0.2734369E+00  0.6325782E+00  0.3162891E+00  0.3477479E+00  0.3477479E+00  0.5437792E+00  0.2718896E+00  0.7136143E+00  0.3568071E+00  0.1858284E+00  0.1858284E+00  0.5791323E+00  0.2895661E+00  0.3608927E+00  0.3608927E+00  0.4465543E+00  0.2232772E+00  0.7117355E+00  0.3558678E+00  0.7252032E+00  0.7252032E+00  0.3713378E+00  0.7426757E+00  0.6315538E+00  0.6315538E+00  0.7940260E+00  0.7940260E+00  0.3995616E+00  0.3995616E+00  0.7215049E+00  0.3607525E+00  0.8616329E+00  0.4308164E+00  0.5077546E+00  0.5077546E+00  0.7783687E+00  0.7783687E+00  0.9350765E+00  0.9350765E+00
  0.5280006E+01  0.1813734E+02  0.1813734E+02  0.3561174E+02  0.1780587E+02  0.6955755E+00  0.1848564E+02  0.6678330E+00  0.1774835E+02  0.6692426E+00  0.1778581E+02  0.1292979E+01  0.1718112E+02  0.6489564E+00  0.1724669E+02  0.1298768E+01  0.1725805E+02  0.1265975E+01  0.1682230E+02  0.3588183E+02  0.3588183E+02  0.6566224E+00  0.3490085E+02  0.6862252E+00  0.3647427E+02  0.6815249E+00  0.3622446E+02  0.1330778E+01  0.3536679E+02  0.6754308E+00  0.3590055E+02  0.1321498E+01  0.3512019E+02  0.1329189E+01  0.3532459E+02  0.3417112E+00  0.3417112E+00  0.9395318E+00  0.9395318E+00  0.9362751E+00  0.9362751E+00  0.1894775E+01  0.9473875E+00  0.8158222E+00  0.8158222E+00  0.1944225E+01  0.9721127E+00  0.1641302E+01  0.8206509E+00  0.3256248E+00  0.3256248E+00  0.2821009E+00  0.2821009E+00  0.6491324E+00  0.3245662E+00  0.3539292E+00  0.3539292E+00  0.5604098E+00  0.2802049E+00  0.7315713E+00  0.3657857E+00  0.1967114E+00  0.1967114E+00  0.5967577E+00  0.2983789E+00  0.3707640E+00  0.3707640E+00  0.4635081E+00  0.2317540E+00  0.7298541E+00  0.3649271E+00  0.7436279E+00  0.7436279E+00  0.3814259E+00  0.7628518E+00  0.6506714E+00  0.6506714E+00  0.8139216E+00  0.8139216E+00  0.4077239E+00  0.4077239E+00  0.7403207E+00  0.3701604E+00  0.8835605E+00  0.4417803E+00  0.5256436E+00  0.5256436E+00  0.7977117E+00  0.7977117E+00  0.9565281E+00  0.9565281E+00
  0.5310006E+01  0.1843958E+02  0.1843958E+02  0.3624154E+02  0.1812077E+02  0.7072071E+00  0.1879477E+02  0.6778248E+00  0.1801389E+02  0.6817243E+00  0.1811752E+02  0.1320178E+01  0.1754254E+02  0.6609535E+00  0.1756552E+02  0.1325387E+01  0.1761177E+02  0.1292555E+01  0.1717549E+02  0.3649522E+02  0.3649522E+02  0.6695855E+00  0.3558986E+02  0.6972874E+00  0.3706225E+02  0.6936367E+00  0.3686823E+02  0.1354344E+01  0.3599308E+02  0.6865416E+00  0.3649112E+02  0.1346059E+01  0.3577292E+02  0.1353452E+01  0.3596939E+02  0.3508938E+00  0.3508938E+00  0.9525490E+00  0.9525490E+00  0.9519280E+00  0.9519280E+00  0.1937321E+01  0.9686605E+00  0.8404791E+00  0.8404791E+00  0.1979085E+01  0.9895425E+00  0.1678925E+01  0.8394625E+00  0.3330389E+00  0.3330389E+00  0.2906713E+00  0.2906713E+00  0.6660691E+00  0.3330345E+00  0.3611307E+00  0.3611307E+00  0.5770745E+00  0.2885373E+00  0.7499025E+00  0.3749512E+00  0.2080706E+00  0.2080706E+00  0.6139156E+00  0.3069578E+00  0.3807968E+00  0.3807968E+00  0.4810655E+00  0.2405328E+00  0.7484574E+00  0.3742287E+00  0.7617550E+00  0.7617550E+00  0.3916160E+00  0.7832321E+00  0.6699634E+00  0.6699634E+00  0.8336471E+00  0.8336471E+00  0.4161583E+00  0.4161583E+00  0.7601398E+00  0.3800699E+00  0.9061939E+00  0.4530970E+00  0.5437962E+00  0.5437962E+00  0.8177603E+00  0.8177603E+00  0.9778521E+00  0.9778521E+00
  0.5340006E+01  0.1874520E+02  0.1874520E+02  0.3688063E+02  0.1844032E+02  0.7188897E+00  0.1910524E+02  0.6878520E+00  0.1828038E+02  0.6942563E+00  0.1845057E+02  0.1347343E+01  0.1790351E+02  0.6728932E+00  0.1788283E+02  0.1352179E+01  0.1796778E+02  0.1319296E+01  0.1753082E+02  0.3711557E+02  0.3711557E+02  0.6826565E+00  0.3628462E+02  0.7084568E+00  0.3765593E+02  0.7058416E+00  0.3751694E+02  0.1378145E+01  0.3662563E+02  0.6978349E+00  0.3709138E+02  0.1370917E+01  0.3643354E+02  0.1377989E+01  0.3662149E+02  0.3609606E+00  0.3609606E+00  0.9660168E+00  0.9660168E+00  0.9680825E+00  0.9680825E+00  0.1978957E+01  0.9894786E+00  0.8651446E+00  0.8651446E+00  0.2013146E+01  0.1006573E+01  0.1716318E+01  0.8581592E+00  0.3402489E+00  0.3402489E+00  0.2991227E+00  0.2991227E+00  0.6832694E+00  0.3416347E+00  0.3680431E+00  0.3680431E+00  0.5943174E+00  0.2971587E+00  0.7679361E+00  0.3839680E+00  0.2200250E+00  0.2200250E+00  0.6316771E+00  0.3158385E+00  0.3918074E+00  0.3918074E+00  0.4985805E+00  0.2492902E+00  0.7672477E+00  0.3836238E+00  0.7799331E+00  0.7799331E+00  0.4021760E+00  0.8043520E+00  0.6895103E+00  0.6895103E+00  0.8543420E+00  0.8543420E+00  0.4234874E+00  0.4234874E+00  0.7810217E+00  0.3905109E+00  0.9294820E+00  0.4647410E+00  0.5627735E+00  0.5627735E+00  0.8382213E+00  0.8382213E+00  0.1000205E+01  0.1000205E+01
  0.5370007E+01  0.1905280E+02  0.1905280E+02  0.3752800E+02  0.1876400E+02  0.7306821E+00  0.1941864E+02  0.6980682E+00  0.1855188E+02  0.7068191E+00  0.1878444E+02  0.1374844E+01  0.1826895E+02  0.6851232E+00  0.1820786E+02  0.1379054E+01  0.1832490E+02  0.1346340E+01  0.1789018E+02  0.3774150E+02  0.3774150E+02  0.6959970E+00  0.3699369E+02  0.7197447E+00  0.3825591E+02  0.7181195E+00  0.3816954E+02  0.1402359E+01  0.3726913E+02  0.7091185E+00  0.3769112E+02  0.1396178E+01  0.3710490E+02  0.1402788E+01  0.3728054E+02  0.3700412E+00  0.3700412E+00  0.9803348E+00  0.9803348E+00  0.9845263E+00  0.9845263E+00  0.2019990E+01  0.1009995E+01  0.8882115E+00  0.8882115E+00  0.2045582E+01  0.1022791E+01  0.1754902E+01  0.8774512E+00  0.3479521E+00  0.3479521E+00  0.3078717E+00  0.3078717E+00  0.7017537E+00  0.3508768E+00  0.3752617E+00  0.3752617E+00  0.6119769E+00  0.3059884E+00  0.7869729E+00  0.3934864E+00  0.2314352E+00  0.2314352E+00  0.6493281E+00  0.3246641E+00  0.4019252E+00  0.4019252E+00  0.5172772E+00  0.2586386E+00  0.7862420E+00  0.3931210E+00  0.7984513E+00  0.7984513E+00  0.4124342E+00  0.8248683E+00  0.7101159E+00  0.7101159E+00  0.8756745E+00  0.8756745E+00  0.4312246E+00  0.4312246E+00  0.8030089E+00  0.4015045E+00  0.9538499E+00  0.4769249E+00  0.5814703E+00  0.5814703E+00  0.8595666E+00  0.8595666E+00  0.1022192E+01  0.1022192E+01
  0.5400007E+01  0.1936271E+02  0.1936271E+02  0.3818403E+02  0.1909201E+02  0.7424265E+00  0.1973075E+02  0.7083732E+00  0.1882575E+02  0.7194093E+00  0.1911904E+02  0.1402529E+01  0.1863683E+02  0.6973594E+00  0.1853304E+02  0.1406081E+01  0.1868403E+02  0.1373628E+01  0.1825280E+02  0.3837506E+02  0.3837506E+02  0.7094957E+00  0.3771118E+02  0.7310592E+00  0.3885729E+02  0.7304932E+00  0.3882723E+02  0.1426722E+01  0.3791661E+02  0.7206342E+00  0.3830320E+02  0.1421765E+01  0.3778489E+02  0.1427738E+01  0.3794362E+02  0.3791047E+00  0.3791047E+00  0.9953586E+00  0.9953586E+00  0.1000604E+01  0.1000604E+01  0.2060189E+01  0.1030094E+01  0.9109470E+00  0.9109470E+00  0.2078181E+01  0.1039090E+01  0.1792066E+01  0.8960332E+00  0.3546520E+00  0.3546520E+00  0.3169522E+00  0.3169522E+00  0.7223210E+00  0.3611605E+00  0.3824462E+00  0.3824462E+00  0.6305206E+00  0.3152603E+00  0.8077442E+00  0.4038721E+00  0.2429985E+00  0.2429985E+00  0.6674127E+00  0.3337063E+00  0.4117880E+00  0.4117880E+00  0.5369943E+00  0.2684971E+00  0.8052789E+00  0.4026394E+00  0.8174117E+00  0.8174117E+00  0.4232152E+00  0.8464304E+00  0.7312104E+00  0.7312104E+00  0.8973471E+00  0.8973471E+00  0.4390128E+00  0.4390128E+00  0.8246305E+00  0.4123152E+00  0.9792720E+00  0.4896360E+00  0.6011449E+00  0.6011449E+00  0.8814645E+00  0.8814645E+00  0.1045582E+01  0.1045582E+01
  0.5430007E+01  0.1967726E+02  0.1967726E+02  0.3885137E+02  0.1942569E+02  0.7542319E+00  0.2004449E+02  0.7187752E+00  0.1910219E+02  0.7321903E+00  0.1945871E+02  0.1430227E+01  0.1900487E+02  0.7096723E+00  0.1886027E+02  0.1433242E+01  0.1904495E+02  0.1401042E+01  0.1861707E+02  0.3901503E+02  0.3901503E+02  0.7230805E+00  0.3843324E+02  0.7424387E+00  0.3946214E+02  0.7429415E+00  0.3948888E+02  0.1451497E+01  0.3857503E+02  0.7321364E+00  0.3891457E+02  0.1447579E+01  0.3847092E+02  0.1452949E+01  0.3861364E+02  0.3884403E+00  0.3884403E+00  0.1010824E+01  0.1010824E+01  0.1016555E+01  0.1016555E+01  0.2099852E+01  0.1049926E+01  0.9341501E+00  0.9341501E+00  0.2110719E+01  0.1055360E+01  0.1829562E+01  0.9147809E+00  0.3622531E+00  0.3622531E+00  0.3265854E+00  0.3265854E+00  0.7428032E+00  0.3714016E+00  0.3899623E+00  0.3899623E+00  0.6493874E+00  0.3246937E+00  0.8293063E+00  0.4146532E+00  0.2556670E+00  0.2556670E+00  0.6864751E+00  0.3432375E+00  0.4224244E+00  0.4224244E+00  0.5560651E+00  0.2780326E+00  0.8257272E+00  0.4128636E+00  0.8359469E+00  0.8359469E+00  0.4342216E+00  0.8684431E+00  0.7532315E+00  0.7532315E+00  0.9197977E+00  0.9197977E+00  0.4481274E+00  0.4481274E+00  0.8474509E+00  0.4237255E+00  0.1004167E+01  0.5020835E+00  0.6212530E+00  0.6212530E+00  0.9043317E+00  0.9043317E+00  0.1069397E+01  0.1069397E+01
  0.5460007E+01  0.1999195E+02  0.1999195E+02  0.3952647E+02  0.1976324E+02  0.7660031E+00  0.2035733E+02  0.7294257E+00  0.1938524E+02  0.7449810E+00  0.1979864E+02  0.1457837E+01  0.1937176E+02  0.7220615E+00  0.1918953E+02  0.1460308E+01  0.1940461E+02  0.1428649E+01  0.1898391E+02  0.3966255E+02  0.3966255E+02  0.7369019E+00  0.3916788E+02  0.7537968E+00  0.4006584E+02  0.7554643E+00  0.4015449E+02  0.1476564E+01  0.3924121E+02  0.7438762E+00  0.3953856E+02  0.1473691E+01  0.3916487E+02  0.1478243E+01  0.3928586E+02  0.3981161E+00  0.3981161E+00  0.1025721E+01  0.1025721E+01  0.1033423E+01  0.1033423E+01  0.2138105E+01  0.1069052E+01  0.9561033E+00  0.9561033E+00  0.2141421E+01  0.1070711E+01  0.1866547E+01  0.9332737E+00  0.3688340E+00  0.3688340E+00  0.3355894E+00  0.3355894E+00  0.7643228E+00  0.3821614E+00  0.3983967E+00  0.3983967E+00  0.6690789E+00  0.3345395E+00  0.8511660E+00  0.4255830E+00  0.2677404E+00  0.2677404E+00  0.7065322E+00  0.3532661E+00  0.4335116E+00  0.4335116E+00  0.5770575E+00  0.2885288E+00  0.8460479E+00  0.4230239E+00  0.8557490E+00  0.8557490E+00  0.4454022E+00  0.8908044E+00  0.7757501E+00  0.7757501E+00  0.9426436E+00  0.9426436E+00  0.4577521E+00  0.4577521E+00  0.8703223E+00  0.4351612E+00  0.1028892E+01  0.5144460E+00  0.6414632E+00  0.6414632E+00  0.9266165E+00  0.9266165E+00  0.1094148E+01  0.1094148E+01
  0.5490007E+01  0.2030679E+02  0.2030679E+02  0.4021141E+02  0.2010571E+02  0.7779198E+00  0.2067402E+02  0.7402158E+00  0.1967200E+02  0.7578076E+00  0.2013951E+02  0.1485399E+01  0.1973800E+02  0.7345403E+00  0.1952117E+02  0.1487580E+01  0.1976699E+02  0.1456665E+01  0.1935619E+02  0.4031863E+02  0.4031863E+02  0.7509832E+00  0.3991633E+02  0.7652205E+00  0.4067303E+02  0.7679935E+00  0.4082044E+02  0.1502039E+01  0.3991823E+02  0.7557608E+00  0.4017025E+02  0.1499940E+01  0.3986248E+02  0.1503923E+01  0.3996832E+02  0.4083019E+00  0.4083019E+00  0.1041280E+01  0.1041280E+01  0.1050700E+01  0.1050700E+01  0.2175099E+01  0.1087549E+01  0.9772827E+00  0.9772827E+00  0.2173220E+01  0.1086610E+01  0.1902402E+01  0.9512010E+00  0.3769452E+00  0.3769452E+00  0.3452652E+00  0.3452652E+00  0.7858763E+00  0.3929382E+00  0.4072732E+00  0.4072732E+00  0.6897228E+00  0.3448614E+00  0.8735442E+00  0.4367721E+00  0.2800349E+00  0.2800349E+00  0.7270911E+00  0.3635455E+00  0.4449728E+00  0.4449728E+00  0.5980415E+00  0.2990207E+00  0.8670828E+00  0.4335414E+00  0.8754575E+00  0.8754575E+00  0.4569527E+00  0.9139054E+00  0.7990594E+00  0.7990594E+00  0.9660634E+00  0.9660634E+00  0.4665096E+00  0.4665096E+00  0.8951494E+00  0.4475747E+00  0.1055122E+01  0.5275609E+00  0.6626767E+00  0.6626767E+00  0.9490501E+00  0.9490501E+00  0.1117980E+01  0.1117980E+01
  0.5520008E+01  0.2062461E+02  0.2062461E+02  0.4090269E+02  0.2045134E+02  0.7897857E+00  0.2098937E+02  0.7512839E+00  0.1996615E+02  0.7707452E+00  0.2048335E+02  0.1513147E+01  0.2010671E+02  0.7472532E+00  0.1985903E+02  0.1515044E+01  0.2013193E+02  0.1484905E+01  0.1973145E+02  0.4098276E+02  0.4098276E+02  0.7651126E+00  0.4066734E+02  0.7767856E+00  0.4128774E+02  0.7806337E+00  0.4149229E+02  0.1527698E+01  0.4060015E+02  0.7676898E+00  0.4080430E+02  0.1526540E+01  0.4056940E+02  0.1529706E+01  0.4065352E+02  0.4180457E+00  0.4180457E+00  0.1057554E+01  0.1057554E+01  0.1068649E+01  0.1068649E+01  0.2211897E+01  0.1105948E+01  0.9984281E+00  0.9984281E+00  0.2204500E+01  0.1102250E+01  0.1940025E+01  0.9700127E+00  0.3842403E+00  0.3842403E+00  0.3553830E+00  0.3553830E+00  0.8077955E+00  0.4038977E+00  0.4163623E+00  0.4163623E+00  0.7111148E+00  0.3555574E+00  0.8973254E+00  0.4486627E+00  0.2930095E+00  0.2930095E+00  0.7487382E+00  0.3743691E+00  0.4556858E+00  0.4556858E+00  0.6204028E+00  0.3102014E+00  0.8900307E+00  0.4450154E+00  0.8960758E+00  0.8960758E+00  0.4688050E+00  0.9376101E+00  0.8224835E+00  0.8224835E+00  0.9901295E+00  0.9901295E+00  0.4762703E+00  0.4762703E+00  0.9197298E+00  0.4598649E+00  0.1081360E+01  0.5406801E+00  0.6840262E+00  0.6840262E+00  0.9720109E+00  0.9720109E+00  0.1142790E+01  0.1142790E+01
  0.5550008E+01  0.2094548E+02  0.2094548E+02  0.4160428E+02  0.2080214E+02  0.8017389E+00  0.2130704E+02  0.7624058E+00  0.2026172E+02  0.7837533E+00  0.2082905E+02  0.1540771E+01  0.2047378E+02  0.7599760E+00  0.2019715E+02  0.1542533E+01  0.2049721E+02  0.1512991E+01  0.2010465E+02  0.4165520E+02  0.4165520E+02  0.7794360E+00  0.4142865E+02  0.7884898E+00  0.4190984E+02  0.7933092E+00  0.4216602E+02  0.1553839E+01  0.4129487E+02  0.7797954E+00  0.4144774E+02  0.1553233E+01  0.4127878E+02  0.1555635E+01  0.4134263E+02  0.4280785E+00  0.4280785E+00  0.1074448E+01  0.1074448E+01  0.1086062E+01  0.1086062E+01  0.2248194E+01  0.1124097E+01  0.1018868E+01  0.1018868E+01  0.2235177E+01  0.1117589E+01  0.1976288E+01  0.9881440E+00  0.3924026E+00  0.3924026E+00  0.3653904E+00  0.3653904E+00  0.8316447E+00  0.4158223E+00  0.4258679E+00  0.4258679E+00  0.7333230E+00  0.3666615E+00  0.9225435E+00  0.4612717E+00  0.3043687E+00  0.3043687E+00  0.7707764E+00  0.3853882E+00  0.4670280E+00  0.4670280E+00  0.6427385E+00  0.3213693E+00  0.9125621E+00  0.4562810E+00  0.9168132E+00  0.9168132E+00  0.4810400E+00  0.9620799E+00  0.8461711E+00  0.8461711E+00  0.1014527E+01  0.1014527E+01  0.4870173E+00  0.4870173E+00  0.9457215E+00  0.4728608E+00  0.1107650E+01  0.5538248E+00  0.7058689E+00  0.7058689E+00  0.9955072E+00  0.9955072E+00  0.1167047E+01  0.1167047E+01
  0.5580008E+01  0.2127044E+02  0.2127044E+02  0.4231362E+02  0.2115681E+02  0.8137521E+00  0.2162631E+02  0.7737764E+00  0.2056391E+02  0.7970076E+00  0.2118130E+02  0.1568566E+01  0.2084313E+02  0.7727944E+00  0.2053781E+02  0.1570066E+01  0.2086307E+02  0.1541412E+01  0.2048231E+02  0.4233688E+02  0.4233688E+02  0.7938517E+00  0.4219488E+02  0.8003050E+00  0.4253785E+02  0.8060443E+00  0.4284292E+02  0.1580239E+01  0.4199649E+02  0.7920151E+00  0.4209724E+02  0.1580415E+01  0.4200119E+02  0.1581966E+01  0.4204239E+02  0.4384514E+00  0.4384514E+00  0.1091215E+01  0.1091215E+01  0.1104223E+01  0.1104223E+01  0.2283597E+01  0.1141799E+01  0.1038755E+01  0.1038755E+01  0.2265411E+01  0.1132706E+01  0.2014098E+01  0.1007049E+01  0.4006159E+00  0.4006159E+00  0.3761969E+00  0.3761969E+00  0.8557234E+00  0.4278617E+00  0.4358158E+00  0.4358158E+00  0.7568492E+00  0.3784246E+00  0.9480677E+00  0.4740338E+00  0.3174455E+00  0.3174455E+00  0.7934013E+00  0.3967007E+00  0.4783872E+00  0.4783872E+00  0.6655335E+00  0.3327667E+00  0.9367684E+00  0.4683842E+00  0.9377716E+00  0.9377716E+00  0.4935980E+00  0.9871960E+00  0.8702585E+00  0.8702585E+00  0.1039469E+01  0.1039469E+01  0.4986656E+00  0.4986656E+00  0.9727334E+00  0.4863667E+00  0.1134568E+01  0.5672841E+00  0.7274309E+00  0.7274309E+00  0.1018774E+01  0.1018774E+01  0.1192206E+01  0.1192206E+01
  0.5610008E+01  0.2159758E+02  0.2159758E+02  0.4302999E+02  0.2151500E+02  0.8257675E+00  0.2194563E+02  0.7853457E+00  0.2087137E+02  0.8102233E+00  0.2153252E+02  0.1596455E+01  0.2121371E+02  0.7857542E+00  0.2088223E+02  0.1597645E+01  0.2122954E+02  0.1569804E+01  0.2085959E+02  0.4302710E+02  0.4302710E+02  0.8082355E+00  0.4295941E+02  0.8120403E+00  0.4316160E+02  0.8188992E+00  0.4352619E+02  0.1607042E+01  0.4270881E+02  0.8044165E+00  0.4275640E+02  0.1607871E+01  0.4273086E+02  0.1608395E+01  0.4274477E+02  0.4483652E+00  0.4483652E+00  0.1108015E+01  0.1108015E+01  0.1122648E+01  0.1122648E+01  0.2318440E+01  0.1159220E+01  0.1058362E+01  0.1058362E+01  0.2295527E+01  0.1147763E+01  0.2051228E+01  0.1025614E+01  0.4089992E+00  0.4089992E+00  0.3865613E+00  0.3865613E+00  0.8805929E+00  0.4402965E+00  0.4456275E+00  0.4456275E+00  0.7813871E+00  0.3906935E+00  0.9739914E+00  0.4869957E+00  0.3305051E+00  0.3305051E+00  0.8156095E+00  0.4078048E+00  0.4894573E+00  0.4894573E+00  0.6903009E+00  0.3451505E+00  0.9613999E+00  0.4807000E+00  0.9601499E+00  0.9601499E+00  0.5065770E+00  0.1013154E+01  0.8954681E+00  0.8954681E+00  0.1064985E+01  0.1064985E+01  0.5106030E+00  0.5106030E+00  0.9996011E+00  0.4998006E+00  0.1163153E+01  0.5815766E+00  0.7494012E+00  0.7494012E+00  0.1043002E+01  0.1043002E+01  0.1218325E+01  0.1218325E+01
  0.5640008E+01  0.2192855E+02  0.2192855E+02  0.4375585E+02  0.2187793E+02  0.8380168E+00  0.2227117E+02  0.7970761E+00  0.2118312E+02  0.8236979E+00  0.2189062E+02  0.1624307E+01  0.2158382E+02  0.7987890E+00  0.2122864E+02  0.1625339E+01  0.2159754E+02  0.1598551E+01  0.2124157E+02  0.4372580E+02  0.4372580E+02  0.8228470E+00  0.4373604E+02  0.8239813E+00  0.4379630E+02  0.8317115E+00  0.4420719E+02  0.1634047E+01  0.4342649E+02  0.8169361E+00  0.4342184E+02  0.1635538E+01  0.4346614E+02  0.1635208E+01  0.4345736E+02  0.4586531E+00  0.4586531E+00  0.1125207E+01  0.1125207E+01  0.1141387E+01  0.1141387E+01  0.2353521E+01  0.1176761E+01  0.1077858E+01  0.1077858E+01  0.2323899E+01  0.1161950E+01  0.2089761E+01  0.1044880E+01  0.4179778E+00  0.4179778E+00  0.3969938E+00  0.3969938E+00  0.9054710E+00  0.4527355E+00  0.4561535E+00  0.4561535E+00  0.8067923E+00  0.4033961E+00  0.1000289E+01  0.5001447E+00  0.3431907E+00  0.3431907E+00  0.8395693E+00  0.4197846E+00  0.5006549E+00  0.5006549E+00  0.7147368E+00  0.3573684E+00  0.9859973E+00  0.4929987E+00  0.9826472E+00  0.9826472E+00  0.5200107E+00  0.1040021E+01  0.9210518E+00  0.9210518E+00  0.1091227E+01  0.1091227E+01  0.5230675E+00  0.5230675E+00  0.1027268E+01  0.5136340E+00  0.1191058E+01  0.5955291E+00  0.7709292E+00  0.7709292E+00  0.1067199E+01  0.1067199E+01  0.1243407E+01  0.1243407E+01
  0.5670009E+01  0.2226307E+02  0.2226307E+02  0.4448935E+02  0.2224468E+02  0.8503203E+00  0.2259815E+02  0.8091145E+00  0.2150306E+02  0.8371843E+00  0.2224903E+02  0.1652094E+01  0.2195305E+02  0.8118663E+00  0.2157619E+02  0.1653317E+01  0.2196931E+02  0.1627355E+01  0.2162432E+02  0.4443584E+02  0.4443584E+02  0.8373951E+00  0.4450930E+02  0.8360562E+00  0.4443810E+02  0.8446418E+00  0.4489446E+02  0.1661428E+01  0.4415416E+02  0.8296559E+00  0.4409793E+02  0.1663483E+01  0.4420881E+02  0.1662178E+01  0.4417412E+02  0.4681757E+00  0.4681757E+00  0.1142773E+01  0.1142773E+01  0.1160449E+01  0.1160449E+01  0.2387650E+01  0.1193825E+01  0.1097515E+01  0.1097515E+01  0.2353641E+01  0.1176820E+01  0.2127673E+01  0.1063837E+01  0.4278745E+00  0.4278745E+00  0.4081659E+00  0.4081659E+00  0.9314883E+00  0.4657441E+00  0.4673511E+00  0.4673511E+00  0.8330986E+00  0.4165493E+00  0.1028033E+01  0.5140163E+00  0.3559783E+00  0.3559783E+00  0.8648554E+00  0.4324277E+00  0.5117846E+00  0.5117846E+00  0.7390452E+00  0.3695226E+00  0.1010790E+01  0.5053952E+00  0.1005842E+01  0.1005842E+01  0.5338314E+00  0.1067663E+01  0.9467885E+00  0.9467885E+00  0.1117402E+01  0.1117402E+01  0.5359232E+00  0.5359232E+00  0.1054731E+01  0.5273654E+00  0.1219422E+01  0.6097111E+00  0.7928144E+00  0.7928144E+00  0.1091236E+01  0.1091236E+01  0.1270301E+01  0.1270301E+01
  0.5700009E+01  0.2259901E+02  0.2259901E+02  0.4522966E+02  0.2261483E+02  0.8626696E+00  0.2292634E+02  0.8212235E+00  0.2182486E+02  0.8507719E+00  0.2261014E+02  0.1680004E+01  0.2232392E+02  0.8250292E+00  0.2192600E+02  0.1681059E+01  0.2233795E+02  0.1656344E+01  0.2200953E+02  0.4515461E+02  0.4515461E+02  0.8521699E+00  0.4529461E+02  0.8481845E+00  0.4508274E+02  0.8577064E+00  0.4558887E+02  0.1689195E+01  0.4489211E+02  0.8425638E+00  0.4478401E+02  0.1691578E+01  0.4495547E+02  0.1689459E+01  0.4489913E+02  0.4789908E+00  0.4789908E+00  0.1161028E+01  0.1161028E+01  0.1180047E+01  0.1180047E+01  0.2420656E+01  0.1210328E+01  0.1116637E+01  0.1116637E+01  0.2383407E+01  0.1191704E+01  0.2167090E+01  0.1083545E+01  0.4376013E+00  0.4376013E+00  0.4190745E+00  0.4190745E+00  0.9573526E+00  0.4786763E+00  0.4785828E+00  0.4785828E+00  0.8599407E+00  0.4299704E+00  0.1056099E+01  0.5280495E+00  0.3687149E+00  0.3687149E+00  0.8902266E+00  0.4451133E+00  0.5233393E+00  0.5233393E+00  0.7641698E+00  0.3820849E+00  0.1036774E+01  0.5183868E+00  0.1029946E+01  0.1029946E+01  0.5469336E+00  0.1093867E+01  0.9728654E+00  0.9728654E+00  0.1144240E+01  0.1144240E+01  0.5497821E+00  0.5497821E+00  0.1082551E+01  0.5412753E+00  0.1248143E+01  0.6240717E+00  0.8152267E+00  0.8152267E+00  0.1115229E+01  0.1115229E+01  0.1298078E+01  0.1298078E+01
  0.5730009E+01  0.2294299E+02  0.2294299E+02  0.4597772E+02  0.2298886E+02  0.8752267E+00  0.2326006E+02  0.8335849E+00  0.2215338E+02  0.8644114E+00  0.2297262E+02  0.1708158E+01  0.2269803E+02  0.8382779E+00  0.2227810E+02  0.1709219E+01  0.2271214E+02  0.1685287E+01  0.2239413E+02  0.4588257E+02  0.4588257E+02  0.8669590E+00  0.4608068E+02  0.8605663E+00  0.4574086E+02  0.8708445E+00  0.4628719E+02  0.1717123E+01  0.4563430E+02  0.8556377E+00  0.4547892E+02  0.1719933E+01  0.4570904E+02  0.1717020E+01  0.4563158E+02  0.4895678E+00  0.4895678E+00  0.1178619E+01  0.1178619E+01  0.1199994E+01  0.1199994E+01  0.2454479E+01  0.1227239E+01  0.1136074E+01  0.1136074E+01  0.2412613E+01  0.1206307E+01  0.2206729E+01  0.1103364E+01  0.4478552E+00  0.4478552E+00  0.4302637E+00  0.4302637E+00  0.9830978E+00  0.4915489E+00  0.4900525E+00  0.4900525E+00  0.8871059E+00  0.4435529E+00  0.1083783E+01  0.5418914E+00  0.3813664E+00  0.3813664E+00  0.9163885E+00  0.4581942E+00  0.5344690E+00  0.5344690E+00  0.7894133E+00  0.3947067E+00  0.1061873E+01  0.5309364E+00  0.1053319E+01  0.1053319E+01  0.5604524E+00  0.1120905E+01  0.9993972E+00  0.9993972E+00  0.1171728E+01  0.1171728E+01  0.5639470E+00  0.5639470E+00  0.1110983E+01  0.5554913E+00  0.1276966E+01  0.6384832E+00  0.8375199E+00  0.8375199E+00  0.1139627E+01  0.1139627E+01  0.1326280E+01  0.1326280E+01
  0.5760009E+01  0.2329040E+02  0.2329040E+02  0.4673345E+02  0.2336673E+02  0.8879694E+00  0.2359871E+02  0.8464253E+00  0.2249463E+02  0.8781794E+00  0.2333852E+02  0.1736234E+01  0.2307110E+02  0.8517535E+00  0.2263623E+02  0.1737350E+01  0.2308594E+02  0.1714511E+01  0.2278245E+02  0.4661837E+02  0.4661837E+02  0.8818617E+00  0.4687280E+02  0.8730344E+00  0.4640357E+02  0.8840374E+00  0.4698842E+02  0.1745428E+01  0.4638654E+02  0.8687997E+00  0.4617850E+02  0.1748528E+01  0.4646898E+02  0.1744953E+01  0.4637394E+02  0.5000257E+00  0.5000257E+00  0.1197665E+01  0.1197665E+01  0.1218793E+01  0.1218793E+01  0.2487290E+01  0.1243645E+01  0.1155884E+01  0.1155884E+01  0.2442805E+01  0.1221403E+01  0.2246928E+01  0.1123464E+01  0.4582961E+00  0.4582961E+00  0.4409087E+00  0.4409087E+00  0.1010586E+01  0.5052930E+00  0.5023470E+00  0.5023470E+00  0.9140670E+00  0.4570335E+00  0.1113380E+01  0.5566898E+00  0.3937969E+00  0.3937969E+00  0.9434516E+00  0.4717258E+00  0.5462958E+00  0.5462958E+00  0.8150821E+00  0.4075410E+00  0.1087295E+01  0.5436474E+00  0.1077517E+01  0.1077517E+01  0.5751998E+00  0.1150400E+01  0.1025244E+01  0.1025244E+01  0.1199858E+01  0.1199858E+01  0.5796595E+00  0.5796595E+00  0.1138845E+01  0.5694224E+00  0.1305526E+01  0.6527629E+00  0.8606294E+00  0.8606294E+00  0.1164522E+01  0.1164522E+01  0.1353845E+01  0.1353845E+01
  0.5790009E+01  0.2364297E+02  0.2364297E+02  0.4749443E+02  0.2374722E+02  0.9009075E+00  0.2394255E+02  0.8593677E+00  0.2283858E+02  0.8921355E+00  0.2370942E+02  0.1764241E+01  0.2344326E+02  0.8653294E+00  0.2299702E+02  0.1765679E+01  0.2346238E+02  0.1743731E+01  0.2317072E+02  0.4736634E+02  0.4736634E+02  0.8968472E+00  0.4766931E+02  0.8856087E+00  0.4707192E+02  0.8973489E+00  0.4769596E+02  0.1774066E+01  0.4714763E+02  0.8821226E+00  0.4688665E+02  0.1777376E+01  0.4723563E+02  0.1773054E+01  0.4712075E+02  0.5104156E+00  0.5104156E+00  0.1216378E+01  0.1216378E+01  0.1238731E+01  0.1238731E+01  0.2520483E+01  0.1260242E+01  0.1175406E+01  0.1175406E+01  0.2472198E+01  0.1236099E+01  0.2286889E+01  0.1143445E+01  0.4689751E+00  0.4689751E+00  0.4525400E+00  0.4525400E+00  0.1038542E+01  0.5192710E+00  0.5152876E+00  0.5152876E+00  0.9434683E+00  0.4717342E+00  0.1143044E+01  0.5715222E+00  0.4060914E+00  0.4060914E+00  0.9702171E+00  0.4851086E+00  0.5581907E+00  0.5581907E+00  0.8421282E+00  0.4210641E+00  0.1113397E+01  0.5566986E+00  0.1102344E+01  0.1102344E+01  0.5892882E+00  0.1178576E+01  0.1051589E+01  0.1051589E+01  0.1228486E+01  0.1228486E+01  0.5961711E+00  0.5961711E+00  0.1167421E+01  0.5837106E+00  0.1335012E+01  0.6675061E+00  0.8840280E+00  0.8840280E+00  0.1189124E+01  0.1189124E+01  0.1383110E+01  0.1383110E+01
  0.5820010E+01  0.2399983E+02  0.2399983E+02  0.4826515E+02  0.2413258E+02  0.9139208E+00  0.2428839E+02  0.8724648E+00  0.2318665E+02  0.9060486E+00  0.2407918E+02  0.1792238E+01  0.2381528E+02  0.8790832E+00  0.2336254E+02  0.1794073E+01  0.2383967E+02  0.1773108E+01  0.2356109E+02  0.4812537E+02  0.4812537E+02  0.9117551E+00  0.4846169E+02  0.8984171E+00  0.4775271E+02  0.9107699E+00  0.4840931E+02  0.1802901E+01  0.4791395E+02  0.8956943E+00  0.4760801E+02  0.1806446E+01  0.4800821E+02  0.1801379E+01  0.4787352E+02  0.5206015E+00  0.5206015E+00  0.1235126E+01  0.1235126E+01  0.1258822E+01  0.1258822E+01  0.2553379E+01  0.1276689E+01  0.1195216E+01  0.1195216E+01  0.2502331E+01  0.1251165E+01  0.2326502E+01  0.1163251E+01  0.4803683E+00  0.4803683E+00  0.4640097E+00  0.4640097E+00  0.1065843E+01  0.5329216E+00  0.5284238E+00  0.5284238E+00  0.9728441E+00  0.4864221E+00  0.1172582E+01  0.5862908E+00  0.4193891E+00  0.4193891E+00  0.9970081E+00  0.4985041E+00  0.5699495E+00  0.5699495E+00  0.8689532E+00  0.4344766E+00  0.1140630E+01  0.5703151E+00  0.1128803E+01  0.1128803E+01  0.6038996E+00  0.1207799E+01  0.1078291E+01  0.1078291E+01  0.1258006E+01  0.1258006E+01  0.6123086E+00  0.6123086E+00  0.1196958E+01  0.5984792E+00  0.1363538E+01  0.6817688E+00  0.9077922E+00  0.9077922E+00  0.1214291E+01  0.1214291E+01  0.1410981E+01  0.1410981E+01
  0.5850010E+01  0.2436153E+02  0.2436153E+02  0.4904249E+02  0.2452125E+02  0.9272216E+00  0.2464188E+02  0.8857408E+00  0.2353948E+02  0.9200233E+00  0.2445057E+02  0.1820421E+01  0.2418978E+02  0.8929186E+00  0.2373023E+02  0.1822753E+01  0.2422077E+02  0.1802682E+01  0.2395407E+02  0.4889435E+02  0.4889435E+02  0.9267743E+00  0.4925999E+02  0.9113832E+00  0.4844189E+02  0.9243140E+00  0.4912921E+02  0.1831981E+01  0.4868677E+02  0.9092788E+00  0.4833005E+02  0.1835532E+01  0.4878118E+02  0.1830016E+01  0.4863459E+02  0.5319607E+00  0.5319607E+00  0.1255047E+01  0.1255047E+01  0.1278488E+01  0.1278488E+01  0.2585858E+01  0.1292929E+01  0.1213803E+01  0.1213803E+01  0.2532089E+01  0.1266044E+01  0.2366140E+01  0.1183070E+01  0.4918806E+00  0.4918806E+00  0.4763382E+00  0.4763382E+00  0.1092490E+01  0.5462448E+00  0.5415686E+00  0.5415686E+00  0.1003657E+01  0.5018285E+00  0.1203199E+01  0.6015994E+00  0.4320067E+00  0.4320067E+00  0.1026486E+01  0.5132430E+00  0.5825586E+00  0.5825586E+00  0.8954552E+00  0.4477276E+00  0.1167872E+01  0.5839360E+00  0.1155101E+01  0.1155101E+01  0.6190552E+00  0.1238110E+01  0.1105235E+01  0.1105235E+01  0.1287463E+01  0.1287463E+01  0.6305037E+00  0.6305037E+00  0.1225867E+01  0.6129333E+00  0.1393253E+01  0.6966267E+00  0.9325086E+00  0.9325086E+00  0.1239211E+01  0.1239211E+01  0.1440136E+01  0.1440136E+01
  0.5880010E+01  0.2472878E+02  0.2472878E+02  0.4982747E+02  0.2491373E+02  0.9407223E+00  0.2500067E+02  0.8995626E+00  0.2390681E+02  0.9340968E+00  0.2482459E+02  0.1848738E+01  0.2456606E+02  0.9069122E+00  0.2410213E+02  0.1851652E+01  0.2460478E+02  0.1832432E+01  0.2434939E+02  0.4967129E+02  0.4967129E+02  0.9418389E+00  0.5006070E+02  0.9245020E+00  0.4913918E+02  0.9380087E+00  0.4985711E+02  0.1861334E+01  0.4946687E+02  0.9229994E+00  0.4905933E+02  0.1865020E+01  0.4956487E+02  0.1858926E+01  0.4940289E+02  0.5426057E+00  0.5426057E+00  0.1274186E+01  0.1274186E+01  0.1298477E+01  0.1298477E+01  0.2619187E+01  0.1309594E+01  0.1232057E+01  0.1232057E+01  0.2562825E+01  0.1281412E+01  0.2406092E+01  0.1203046E+01  0.5027807E+00  0.5027807E+00  0.4884796E+00  0.4884796E+00  0.1120590E+01  0.5602950E+00  0.5559971E+00  0.5559971E+00  0.1034240E+01  0.5171202E+00  0.1233918E+01  0.6169590E+00  0.4457636E+00  0.4457636E+00  0.1056100E+01  0.5280499E+00  0.5948445E+00  0.5948445E+00  0.9232156E+00  0.4616078E+00  0.1194927E+01  0.5974633E+00  0.1181459E+01  0.1181459E+01  0.6344233E+00  0.1268847E+01  0.1131996E+01  0.1131996E+01  0.1317383E+01  0.1317383E+01  0.6489369E+00  0.6489369E+00  0.1255293E+01  0.6276467E+00  0.1423692E+01  0.7118459E+00  0.9574376E+00  0.9574376E+00  0.1264264E+01  0.1264264E+01  0.1469537E+01  0.1469537E+01
  0.5910010E+01  0.2510413E+02  0.2510413E+02  0.5061866E+02  0.2530933E+02  0.9542773E+00  0.2536091E+02  0.9134908E+00  0.2427696E+02  0.9483317E+00  0.2520289E+02  0.1877356E+01  0.2494633E+02  0.9208711E+00  0.2447310E+02  0.1880787E+01  0.2499194E+02  0.1862431E+01  0.2474802E+02  0.5046177E+02  0.5046177E+02  0.9568819E+00  0.5086027E+02  0.9377099E+00  0.4984121E+02  0.9518269E+00  0.5059158E+02  0.1890988E+01  0.5025494E+02  0.9369866E+00  0.4980278E+02  0.1894675E+01  0.5035298E+02  0.1887954E+01  0.5017434E+02  0.5544071E+00  0.5544071E+00  0.1294805E+01  0.1294805E+01  0.1319478E+01  0.1319478E+01  0.2651190E+01  0.1325595E+01  0.1251400E+01  0.1251400E+01  0.2594284E+01  0.1297142E+01  0.2446224E+01  0.1223112E+01  0.5161975E+00  0.5161975E+00  0.5016328E+00  0.5016328E+00  0.1147772E+01  0.5738860E+00  0.5709273E+00  0.5709273E+00  0.1066099E+01  0.5330495E+00  0.1265777E+01  0.6328883E+00  0.4582621E+00  0.4582621E+00  0.1084965E+01  0.5424827E+00  0.6076406E+00  0.6076406E+00  0.9522598E+00  0.4761299E+00  0.1222270E+01  0.6111352E+00  0.1208207E+01  0.1208207E+01  0.6496553E+00  0.1299311E+01  0.1159276E+01  0.1159276E+01  0.1348378E+01  0.1348378E+01  0.6675401E+00  0.6675401E+00  0.1284508E+01  0.6422538E+00  0.1454207E+01  0.7271034E+00  0.9821371E+00  0.9821371E+00  0.1289966E+01  0.1289966E+01  0.1499304E+01  0.1499304E+01
  0.5940011E+01  0.2548486E+02  0.2548486E+02  0.5141735E+02  0.2570867E+02  0.9681696E+00  0.2573011E+02  0.9277274E+00  0.2465532E+02  0.9624437E+00  0.2557794E+02  0.1906073E+01  0.2532792E+02  0.9349838E+00  0.2484816E+02  0.1910137E+01  0.2538194E+02  0.1892527E+01  0.2514793E+02  0.5126064E+02  0.5126064E+02  0.9720374E+00  0.5166582E+02  0.9511267E+00  0.5055434E+02  0.9657767E+00  0.5133304E+02  0.1921058E+01  0.5105408E+02  0.9511281E+00  0.5055442E+02  0.1924558E+01  0.5114716E+02  0.1917269E+01  0.5095342E+02  0.5663955E+00  0.5663955E+00  0.1314802E+01  0.1314802E+01  0.1339374E+01  0.1339374E+01  0.2684136E+01  0.1342068E+01  0.1270981E+01  0.1270981E+01  0.2625011E+01  0.1312506E+01  0.2487027E+01  0.1243513E+01  0.5282879E+00  0.5282879E+00  0.5149391E+00  0.5149391E+00  0.1176893E+01  0.5884464E+00  0.5864697E+00  0.5864697E+00  0.1098196E+01  0.5490978E+00  0.1298800E+01  0.6493999E+00  0.4712197E+00  0.4712197E+00  0.1115940E+01  0.5579699E+00  0.6204538E+00  0.6204538E+00  0.9813294E+00  0.4906647E+00  0.1249580E+01  0.6247900E+00  0.1234964E+01  0.1234964E+01  0.6653041E+00  0.1330608E+01  0.1186259E+01  0.1186259E+01  0.1379926E+01  0.1379926E+01  0.6870106E+00  0.6870106E+00  0.1315048E+01  0.6575241E+00  0.1485334E+01  0.7426671E+00  0.1008010E+01  0.1008010E+01  0.1315189E+01  0.1315189E+01  0.1529292E+01  0.1529292E+01
  0.5970011E+01  0.2587256E+02  0.2587256E+02  0.5222414E+02  0.2611207E+02  0.9822925E+00  0.2610544E+02  0.9421566E+00  0.2503878E+02  0.9765772E+00  0.2595355E+02  0.1935261E+01  0.2571578E+02  0.9493321E+00  0.2522948E+02  0.1939845E+01  0.2577670E+02  0.1922710E+01  0.2554900E+02  0.5206968E+02  0.5206968E+02  0.9872286E+00  0.5247326E+02  0.9647473E+00  0.5127830E+02  0.9798248E+00  0.5207972E+02  0.1951047E+01  0.5185107E+02  0.9655182E+00  0.5131929E+02  0.1954675E+01  0.5194753E+02  0.1946929E+01  0.5174168E+02  0.5789620E+00  0.5789620E+00  0.1334485E+01  0.1334485E+01  0.1360026E+01  0.1360026E+01  0.2716199E+01  0.1358099E+01  0.1290443E+01  0.1290443E+01  0.2655943E+01  0.1327972E+01  0.2527141E+01  0.1263571E+01  0.5402083E+00  0.5402083E+00  0.5285514E+00  0.5285514E+00  0.1206311E+01  0.6031556E+00  0.6027857E+00  0.6027857E+00  0.1131627E+01  0.5658135E+00  0.1331356E+01  0.6656778E+00  0.4854187E+00  0.4854187E+00  0.1146276E+01  0.5731381E+00  0.6333264E+00  0.6333264E+00  0.1011768E+01  0.5058840E+00  0.1277995E+01  0.6389975E+00  0.1262895E+01  0.1262895E+01  0.6806381E+00  0.1361276E+01  0.1214006E+01  0.1214006E+01  0.1412053E+01  0.1412053E+01  0.7074504E+00  0.7074504E+00  0.1344517E+01  0.6722587E+00  0.1516181E+01  0.7580905E+00  0.1034826E+01  0.1034826E+01  0.1341053E+01  0.1341053E+01  0.1560121E+01  0.1560121E+01
  0.6000011E+01  0.2626561E+02  0.2626561E+02  0.5303717E+02  0.2651859E+02  0.9966018E+00  0.2648573E+02  0.9566717E+00  0.2542454E+02  0.9908803E+00  0.2633367E+02  0.1964649E+01  0.2610629E+02  0.9638061E+00  0.2561414E+02  0.1969812E+01  0.2617490E+02  0.1953066E+01  0.2595237E+02  0.5288770E+02  0.5288770E+02  0.1002501E+01  0.5328503E+02  0.9785785E+00  0.5201346E+02  0.9939780E+00  0.5283200E+02  0.1981401E+01  0.5265778E+02  0.9800001E+00  0.5208903E+02  0.1985106E+01  0.5275627E+02  0.1976824E+01  0.5253615E+02  0.5916476E+00  0.5916476E+00  0.1354466E+01  0.1354466E+01  0.1380024E+01  0.1380024E+01  0.2748746E+01  0.1374373E+01  0.1309166E+01  0.1309166E+01  0.2688006E+01  0.1344003E+01  0.2567876E+01  0.1283938E+01  0.5521287E+00  0.5521287E+00  0.5415261E+00  0.5415261E+00  0.1234675E+01  0.6173375E+00  0.6191189E+00  0.6191189E+00  0.1165339E+01  0.5826694E+00  0.1364311E+01  0.6821554E+00  0.4989886E+00  0.4989886E+00  0.1177293E+01  0.5886464E+00  0.6467007E+00  0.6467007E+00  0.1042496E+01  0.5212479E+00  0.1306691E+01  0.6533453E+00  0.1292568E+01  0.1292568E+01  0.6972006E+00  0.1394401E+01  0.1241218E+01  0.1241218E+01  0.1443767E+01  0.1443767E+01  0.7277882E+00  0.7277882E+00  0.1375755E+01  0.6878777E+00  0.1548218E+01  0.7741089E+00  0.1060776E+01  0.1060776E+01  0.1366658E+01  0.1366658E+01  0.1590475E+01  0.1590475E+01
  0.6030011E+01  0.2666527E+02  0.2666527E+02  0.5385707E+02  0.2692854E+02  0.1011099E+01  0.2687100E+02  0.9716260E+00  0.2582196E+02  0.1005266E+01  0.2671598E+02  0.1994176E+01  0.2649864E+02  0.9782179E+00  0.2599715E+02  0.2000153E+01  0.2657807E+02  0.1983568E+01  0.2635769E+02  0.5371657E+02  0.5371657E+02  0.1017853E+01  0.5410099E+02  0.9925891E+00  0.5275815E+02  0.1008247E+01  0.5359041E+02  0.2012147E+01  0.5347488E+02  0.9946392E+00  0.5286713E+02  0.2015676E+01  0.5356871E+02  0.2007000E+01  0.5333811E+02  0.6057786E+00  0.6057786E+00  0.1374379E+01  0.1374379E+01  0.1400889E+01  0.1400889E+01  0.2781370E+01  0.1390685E+01  0.1329172E+01  0.1329172E+01  0.2720936E+01  0.1360468E+01  0.2607514E+01  0.1303757E+01  0.5635389E+00  0.5635389E+00  0.5562352E+00  0.5562352E+00  0.1265199E+01  0.6325994E+00  0.6365402E+00  0.6365402E+00  0.1198226E+01  0.5991130E+00  0.1397020E+01  0.6985098E+00  0.5131195E+00  0.5131195E+00  0.1208650E+01  0.6043249E+00  0.6600920E+00  0.6600920E+00  0.1072892E+01  0.5364459E+00  0.1336219E+01  0.6681097E+00  0.1322165E+01  0.1322165E+01  0.7135635E+00  0.1427127E+01  0.1269161E+01  0.1269161E+01  0.1476726E+01  0.1476726E+01  0.7498094E+00  0.7498094E+00  0.1406585E+01  0.7032925E+00  0.1580314E+01  0.7901571E+00  0.1087261E+01  0.1087261E+01  0.1392714E+01  0.1392714E+01  0.1622189E+01  0.1622189E+01
  0.6060011E+01  0.2707178E+02  0.2707178E+02  0.5468681E+02  0.2734340E+02  0.1025912E+01  0.2726468E+02  0.9867958E+00  0.2622512E+02  0.1019833E+01  0.2710312E+02  0.2024011E+01  0.2689509E+02  0.9929732E+00  0.2638928E+02  0.2030706E+01  0.2698406E+02  0.2014179E+01  0.2676445E+02  0.5455362E+02  0.5455362E+02  0.1033178E+01  0.5491558E+02  0.1006809E+01  0.5351395E+02  0.1022767E+01  0.5436221E+02  0.2043036E+01  0.5429578E+02  0.1009444E+01  0.5365402E+02  0.2046648E+01  0.5439180E+02  0.2037347E+01  0.5414462E+02  0.6189744E+00  0.6189744E+00  0.1393739E+01  0.1393739E+01  0.1421448E+01  0.1421448E+01  0.2814231E+01  0.1407116E+01  0.1348115E+01  0.1348115E+01  0.2754027E+01  0.1377013E+01  0.2647177E+01  0.1323589E+01  0.5754082E+00  0.5754082E+00  0.5699580E+00  0.5699580E+00  0.1294685E+01  0.6473425E+00  0.6539277E+00  0.6539277E+00  0.1232550E+01  0.6162751E+00  0.1431922E+01  0.7159610E+00  0.5290870E+00  0.5290870E+00  0.1239845E+01  0.6199225E+00  0.6735768E+00  0.6735768E+00  0.1104351E+01  0.5521753E+00  0.1365536E+01  0.6827678E+00  0.1351396E+01  0.1351396E+01  0.7302536E+00  0.1460507E+01  0.1297495E+01  0.1297495E+01  0.1509780E+01  0.1509780E+01  0.7709463E+00  0.7709463E+00  0.1437942E+01  0.7189711E+00  0.1612819E+01  0.8064097E+00  0.1115387E+01  0.1115387E+01  0.1418863E+01  0.1418863E+01  0.1654022E+01  0.1654022E+01
  0.6090012E+01  0.2748472E+02  0.2748472E+02  0.5552188E+02  0.2776094E+02  0.1040998E+01  0.2766561E+02  0.1002176E+01  0.2663387E+02  0.1034407E+01  0.2749044E+02  0.2054261E+01  0.2729705E+02  0.1007861E+01  0.2678495E+02  0.2061607E+01  0.2739468E+02  0.2045129E+01  0.2717571E+02  0.5540223E+02  0.5540223E+02  0.1048612E+01  0.5573592E+02  0.1021335E+01  0.5428605E+02  0.1037420E+01  0.5514104E+02  0.2074244E+01  0.5512517E+02  0.1024486E+01  0.5445356E+02  0.2077893E+01  0.5522218E+02  0.2068097E+01  0.5496183E+02  0.6325952E+00  0.6325952E+00  0.1413379E+01  0.1413379E+01  0.1442389E+01  0.1442389E+01  0.2847518E+01  0.1423759E+01  0.1367696E+01  0.1367696E+01  0.2788972E+01  0.1394486E+01  0.2687045E+01  0.1343523E+01  0.5880428E+00  0.5880428E+00  0.5843951E+00  0.5843951E+00  0.1325957E+01  0.6629784E+00  0.6722419E+00  0.6722419E+00  0.1266466E+01  0.6332331E+00  0.1468652E+01  0.7343262E+00  0.5444253E+00  0.5444253E+00  0.1270853E+01  0.6354266E+00  0.6871042E+00  0.6871042E+00  0.1136081E+01  0.5680407E+00  0.1395575E+01  0.6977873E+00  0.1381843E+01  0.1381843E+01  0.7468758E+00  0.1493752E+01  0.1327420E+01  0.1327420E+01  0.1542097E+01  0.1542097E+01  0.7923723E+00  0.7923723E+00  0.1468695E+01  0.7343476E+00  0.1646633E+01  0.8233166E+00  0.1142195E+01  0.1142195E+01  0.1446121E+01  0.1446121E+01  0.1686646E+01  0.1686646E+01
  0.6120012E+01  0.2790553E+02  0.2790553E+02  0.5636527E+02  0.2818263E+02  0.1056233E+01  0.2807049E+02  0.1017785E+01  0.2704869E+02  0.1049050E+01  0.2787959E+02  0.2084564E+01  0.2769972E+02  0.1022865E+01  0.2718368E+02  0.2092723E+01  0.2780814E+02  0.2076168E+01  0.2758816E+02  0.5626002E+02  0.5626002E+02  0.1064075E+01  0.5655782E+02  0.1036023E+01  0.5506674E+02  0.1052057E+01  0.5591900E+02  0.2105726E+01  0.5596185E+02  0.1039820E+01  0.5526860E+02  0.2109420E+01  0.5606004E+02  0.2099057E+01  0.5578462E+02  0.6460290E+00  0.6460290E+00  0.1434278E+01  0.1434278E+01  0.1463373E+01  0.1463373E+01  0.2881213E+01  0.1440607E+01  0.1387566E+01  0.1387566E+01  0.2824452E+01  0.1412226E+01  0.2727474E+01  0.1363737E+01  0.6026838E+00  0.6026838E+00  0.5992743E+00  0.5992743E+00  0.1358317E+01  0.6791584E+00  0.6909981E+00  0.6909981E+00  0.1300255E+01  0.6501274E+00  0.1504567E+01  0.7522833E+00  0.5596956E+00  0.5596956E+00  0.1302601E+01  0.6513006E+00  0.7007675E+00  0.7007675E+00  0.1168458E+01  0.5842292E+00  0.1426489E+01  0.7132446E+00  0.1412614E+01  0.1412614E+01  0.7638594E+00  0.1527719E+01  0.1356698E+01  0.1356698E+01  0.1575477E+01  0.1575477E+01  0.8137814E+00  0.8137814E+00  0.1500511E+01  0.7502556E+00  0.1681408E+01  0.8407040E+00  0.1170355E+01  0.1170355E+01  0.1473167E+01  0.1473167E+01  0.1718606E+01  0.1718606E+01
  0.6150012E+01  0.2833156E+02  0.2833156E+02  0.5721916E+02  0.2860958E+02  0.1071846E+01  0.2848543E+02  0.1033712E+01  0.2747197E+02  0.1063594E+01  0.2826610E+02  0.2115490E+01  0.2811067E+02  0.1038011E+01  0.2758622E+02  0.2124317E+01  0.2822796E+02  0.2107327E+01  0.2800220E+02  0.5712757E+02  0.5712757E+02  0.1079609E+01  0.5738346E+02  0.1050984E+01  0.5586193E+02  0.1067094E+01  0.5671827E+02  0.2137435E+01  0.5680452E+02  0.1055328E+01  0.5609288E+02  0.2141296E+01  0.5690718E+02  0.2130167E+01  0.5661140E+02  0.6601600E+00  0.6601600E+00  0.1454981E+01  0.1454981E+01  0.1484425E+01  0.1484425E+01  0.2914381E+01  0.1457191E+01  0.1406603E+01  0.1406603E+01  0.2858734E+01  0.1429367E+01  0.2766925E+01  0.1383462E+01  0.6166788E+00  0.6166788E+00  0.6145446E+00  0.6145446E+00  0.1391110E+01  0.6955552E+00  0.7108938E+00  0.7108938E+00  0.1334775E+01  0.6673874E+00  0.1541084E+01  0.7705422E+00  0.5764794E+00  0.5764794E+00  0.1334077E+01  0.6670386E+00  0.7147624E+00  0.7147624E+00  0.1200376E+01  0.6001882E+00  0.1458161E+01  0.7290803E+00  0.1442950E+01  0.1442950E+01  0.7807452E+00  0.1561490E+01  0.1386681E+01  0.1386681E+01  0.1608709E+01  0.1608709E+01  0.8361766E+00  0.8361766E+00  0.1531060E+01  0.7655302E+00  0.1716778E+01  0.8583890E+00  0.1198149E+01  0.1198149E+01  0.1500439E+01  0.1500439E+01  0.1751748E+01  0.1751748E+01
  0.6180012E+01  0.2876735E+02  0.2876735E+02  0.5807908E+02  0.2903954E+02  0.1087558E+01  0.2890297E+02  0.1049749E+01  0.2789816E+02  0.1078376E+01  0.2865897E+02  0.2146712E+01  0.2852555E+02  0.1053071E+01  0.2798646E+02  0.2156063E+01  0.2864981E+02  0.2138806E+01  0.2842049E+02  0.5800464E+02  0.5800464E+02  0.1095155E+01  0.5820979E+02  0.1066202E+01  0.5667084E+02  0.1082261E+01  0.5752439E+02  0.2169276E+01  0.5765073E+02  0.1070928E+01  0.5692205E+02  0.2173346E+01  0.5775894E+02  0.2161709E+01  0.5744967E+02  0.6755323E+00  0.6755323E+00  0.1475438E+01  0.1475438E+01  0.1504337E+01  0.1504337E+01  0.2947770E+01  0.1473885E+01  0.1426745E+01  0.1426745E+01  0.2894937E+01  0.1447469E+01  0.2805492E+01  0.1402746E+01  0.6310139E+00  0.6310139E+00  0.6292792E+00  0.6292792E+00  0.1423454E+01  0.7117268E+00  0.7305852E+00  0.7305852E+00  0.1369108E+01  0.6845538E+00  0.1578495E+01  0.7892475E+00  0.5928210E+00  0.5928210E+00  0.1366420E+01  0.6832101E+00  0.7289360E+00  0.7289360E+00  0.1232626E+01  0.6163130E+00  0.1489347E+01  0.7446737E+00  0.1474086E+01  0.1474086E+01  0.7981666E+00  0.1596333E+01  0.1417103E+01  0.1417103E+01  0.1643114E+01  0.1643114E+01  0.8589291E+00  0.8589291E+00  0.1562766E+01  0.7813829E+00  0.1753262E+01  0.8766309E+00  0.1225348E+01  0.1225348E+01  0.1528335E+01  0.1528335E+01  0.1785112E+01  0.1785112E+01
  0.6210012E+01  0.2920710E+02  0.2920710E+02  0.5894712E+02  0.2947356E+02  0.1103478E+01  0.2932607E+02  0.1065907E+01  0.2832759E+02  0.1093324E+01  0.2905623E+02  0.2178183E+01  0.2894373E+02  0.1068654E+01  0.2840059E+02  0.2188218E+01  0.2907709E+02  0.2170511E+01  0.2884180E+02  0.5889192E+02  0.5889192E+02  0.1110878E+01  0.5904546E+02  0.1081697E+01  0.5749440E+02  0.1097589E+01  0.5833911E+02  0.2201550E+01  0.5850844E+02  0.1086829E+01  0.5776723E+02  0.2205631E+01  0.5861695E+02  0.2193500E+01  0.5829454E+02  0.6913298E+00  0.6913298E+00  0.1496082E+01  0.1496082E+01  0.1524794E+01  0.1524794E+01  0.2982281E+01  0.1491141E+01  0.1446046E+01  0.1446046E+01  0.2931617E+01  0.1465808E+01  0.2844424E+01  0.1422212E+01  0.6464032E+00  0.6464032E+00  0.6444900E+00  0.6444900E+00  0.1455729E+01  0.7278643E+00  0.7510591E+00  0.7510591E+00  0.1403304E+01  0.7016521E+00  0.1615285E+01  0.8076425E+00  0.6101148E+00  0.6101148E+00  0.1399189E+01  0.6995943E+00  0.7432880E+00  0.7432880E+00  0.1265556E+01  0.6327779E+00  0.1521376E+01  0.7606880E+00  0.1507126E+01  0.1507126E+01  0.8158900E+00  0.1631780E+01  0.1448132E+01  0.1448132E+01  0.1677468E+01  0.1677468E+01  0.8805422E+00  0.8805422E+00  0.1594522E+01  0.7972611E+00  0.1790060E+01  0.8950301E+00  0.1253508E+01  0.1253508E+01  0.1556512E+01  0.1556512E+01  0.1818475E+01  0.1818475E+01
  0.6240013E+01  0.2965402E+02  0.2965402E+02  0.5982539E+02  0.2991270E+02  0.1119668E+01  0.2975633E+02  0.1082450E+01  0.2876723E+02  0.1108323E+01  0.2945484E+02  0.2210006E+01  0.2936660E+02  0.1084203E+01  0.2881381E+02  0.2220522E+01  0.2950634E+02  0.2202693E+01  0.2926943E+02  0.5978659E+02  0.5978659E+02  0.1126739E+01  0.5988852E+02  0.1097334E+01  0.5832553E+02  0.1113101E+01  0.5916365E+02  0.2234130E+01  0.5937430E+02  0.1103044E+01  0.5862906E+02  0.2238190E+01  0.5948223E+02  0.2225480E+01  0.5914444E+02  0.7070932E+00  0.7070932E+00  0.1517083E+01  0.1517083E+01  0.1545999E+01  0.1545999E+01  0.3017133E+01  0.1508566E+01  0.1464802E+01  0.1464802E+01  0.2969274E+01  0.1484637E+01  0.2882710E+01  0.1441355E+01  0.6628128E+00  0.6628128E+00  0.6600324E+00  0.6600324E+00  0.1488310E+01  0.7441549E+00  0.7730122E+00  0.7730122E+00  0.1437722E+01  0.7188609E+00  0.1652951E+01  0.8264753E+00  0.6281229E+00  0.6281229E+00  0.1431744E+01  0.7158721E+00  0.7578611E+00  0.7578611E+00  0.1298928E+01  0.6494638E+00  0.1553473E+01  0.7767363E+00  0.1539724E+01  0.1539724E+01  0.8335110E+00  0.1667022E+01  0.1478839E+01  0.1478839E+01  0.1711495E+01  0.1711495E+01  0.9035327E+00  0.9035327E+00  0.1626296E+01  0.8131478E+00  0.1826204E+01  0.9131019E+00  0.1282144E+01  0.1282144E+01  0.1585531E+01  0.1585531E+01  0.1852672E+01  0.1852672E+01
  0.6270013E+01  0.3010936E+02  0.3010936E+02  0.6071251E+02  0.3035625E+02  0.1135984E+01  0.3018996E+02  0.1099155E+01  0.2921117E+02  0.1123632E+01  0.2986169E+02  0.2242204E+01  0.2979445E+02  0.1099887E+01  0.2923064E+02  0.2253072E+01  0.2993886E+02  0.2234934E+01  0.2969785E+02  0.6069053E+02  0.6069053E+02  0.1142690E+01  0.6073635E+02  0.1113186E+01  0.5916815E+02  0.1128863E+01  0.6000138E+02  0.2266768E+01  0.6024168E+02  0.1119304E+01  0.5949332E+02  0.2271137E+01  0.6035785E+02  0.2257737E+01  0.6000171E+02  0.7233838E+00  0.7233838E+00  0.1538611E+01  0.1538611E+01  0.1566499E+01  0.1566499E+01  0.3052128E+01  0.1526064E+01  0.1484128E+01  0.1484128E+01  0.3006514E+01  0.1503257E+01  0.2920708E+01  0.1460354E+01  0.6791545E+00  0.6791545E+00  0.6760424E+00  0.6760424E+00  0.1522405E+01  0.7612023E+00  0.7949994E+00  0.7949994E+00  0.1473152E+01  0.7365758E+00  0.1692155E+01  0.8460776E+00  0.6467263E+00  0.6467263E+00  0.1465558E+01  0.7327791E+00  0.7727318E+00  0.7727318E+00  0.1332087E+01  0.6660435E+00  0.1584719E+01  0.7923594E+00  0.1573206E+01  0.1573206E+01  0.8517741E+00  0.1703548E+01  0.1509864E+01  0.1509864E+01  0.1745382E+01  0.1745382E+01  0.9243975E+00  0.9243975E+00  0.1659395E+01  0.8296977E+00  0.1863717E+01  0.9318583E+00  0.1311027E+01  0.1311027E+01  0.1614367E+01  0.1614367E+01  0.1885338E+01  0.1885338E+01
  0.6300013E+01  0.3056817E+02  0.3056817E+02  0.6160878E+02  0.3080439E+02  0.1152475E+01  0.3062821E+02  0.1115999E+01  0.2965883E+02  0.1138997E+01  0.3027002E+02  0.2274731E+01  0.3022667E+02  0.1115713E+01  0.2965122E+02  0.2286213E+01  0.3037924E+02  0.2267588E+01  0.3013176E+02  0.6160297E+02  0.6160297E+02  0.1158722E+01  0.6158850E+02  0.1129264E+01  0.6002273E+02  0.1144780E+01  0.6084744E+02  0.2299668E+01  0.6111604E+02  0.1135788E+01  0.6036948E+02  0.2304404E+01  0.6124193E+02  0.2290343E+01  0.6086825E+02  0.7391473E+00  0.7391473E+00  0.1560428E+01  0.1560428E+01  0.1586947E+01  0.1586947E+01  0.3088255E+01  0.1544128E+01  0.1503139E+01  0.1503139E+01  0.3042684E+01  0.1521342E+01  0.2959215E+01  0.1479608E+01  0.6960402E+00  0.6960402E+00  0.6925966E+00  0.6925966E+00  0.1556959E+01  0.7784793E+00  0.8169525E+00  0.8169525E+00  0.1508691E+01  0.7543457E+00  0.1731666E+01  0.8658330E+00  0.6662987E+00  0.6662987E+00  0.1499296E+01  0.7496479E+00  0.7884102E+00  0.7884102E+00  0.1366250E+01  0.6831248E+00  0.1616807E+01  0.8084034E+00  0.1606051E+01  0.1606051E+01  0.8697141E+00  0.1739428E+01  0.1541442E+01  0.1541442E+01  0.1780275E+01  0.1780275E+01  0.9472690E+00  0.9472690E+00  0.1692334E+01  0.8461669E+00  0.1902522E+01  0.9512608E+00  0.1340496E+01  0.1340496E+01  0.1643083E+01  0.1643083E+01  0.1918353E+01  0.1918353E+01
  0.6330013E+01  0.3103540E+02  0.3103540E+02  0.6251262E+02  0.3125631E+02  0.1169333E+01  0.3107624E+02  0.1132909E+01  0.3010821E+02  0.1154468E+01  0.3068119E+02  0.2307635E+01  0.3066389E+02  0.1131754E+01  0.3007753E+02  0.2319477E+01  0.3082125E+02  0.2300308E+01  0.3056653E+02  0.6252367E+02  0.6252367E+02  0.1174902E+01  0.6244850E+02  0.1145678E+01  0.6089515E+02  0.1160806E+01  0.6169925E+02  0.2333093E+01  0.6200434E+02  0.1152409E+01  0.6125293E+02  0.2337890E+01  0.6213188E+02  0.2323396E+01  0.6174666E+02  0.7560841E+00  0.7560841E+00  0.1583555E+01  0.1583555E+01  0.1607140E+01  0.1607140E+01  0.3123931E+01  0.1561966E+01  0.1522338E+01  0.1522338E+01  0.3079907E+01  0.1539954E+01  0.2997451E+01  0.1498725E+01  0.7152556E+00  0.7152556E+00  0.7093973E+00  0.7093973E+00  0.1590977E+01  0.7954883E+00  0.8390247E+00  0.8390247E+00  0.1544750E+01  0.7723751E+00  0.1771330E+01  0.8856649E+00  0.6851569E+00  0.6851569E+00  0.1533569E+01  0.7667845E+00  0.8040886E+00  0.8040886E+00  0.1400310E+01  0.7001551E+00  0.1649363E+01  0.8246813E+00  0.1640444E+01  0.1640444E+01  0.8880624E+00  0.1776125E+01  0.1574265E+01  0.1574265E+01  0.1815807E+01  0.1815807E+01  0.9704806E+00  0.9704806E+00  0.1724507E+01  0.8622534E+00  0.1940136E+01  0.9700680E+00  0.1370493E+01  0.1370493E+01  0.1673297E+01  0.1673297E+01  0.1952923E+01  0.1952923E+01
  0.6360013E+01  0.3150909E+02  0.3150909E+02  0.6342678E+02  0.3171339E+02  0.1186254E+01  0.3152593E+02  0.1150015E+01  0.3056283E+02  0.1170059E+01  0.3109554E+02  0.2340776E+01  0.3110427E+02  0.1148241E+01  0.3051569E+02  0.2353144E+01  0.3126862E+02  0.2333356E+01  0.3100568E+02  0.6345528E+02  0.6345528E+02  0.1191199E+01  0.6331474E+02  0.1162317E+01  0.6177954E+02  0.1177017E+01  0.6256091E+02  0.2366821E+01  0.6290070E+02  0.1169204E+01  0.6214561E+02  0.2371763E+01  0.6303207E+02  0.2356570E+01  0.6262828E+02  0.7727657E+00  0.7727657E+00  0.1605380E+01  0.1605380E+01  0.1626942E+01  0.1626942E+01  0.3159607E+01  0.1579804E+01  0.1541902E+01  0.1541902E+01  0.3119163E+01  0.1559582E+01  0.3036128E+01  0.1518064E+01  0.7328385E+00  0.7328385E+00  0.7266827E+00  0.7266827E+00  0.1625318E+01  0.8126589E+00  0.8611820E+00  0.8611820E+00  0.1580562E+01  0.7902812E+00  0.1812813E+01  0.9064065E+00  0.7039471E+00  0.7039471E+00  0.1567069E+01  0.7835343E+00  0.8194354E+00  0.8194354E+00  0.1434260E+01  0.7171302E+00  0.1682947E+01  0.8414735E+00  0.1674130E+01  0.1674130E+01  0.9069632E+00  0.1813926E+01  0.1607169E+01  0.1607169E+01  0.1850387E+01  0.1850387E+01  0.9949335E+00  0.9949335E+00  0.1757556E+01  0.8787779E+00  0.1979111E+01  0.9895555E+00  0.1401356E+01  0.1401356E+01  0.1703927E+01  0.1703927E+01  0.1987290E+01  0.1987290E+01
  0.6390014E+01  0.3198917E+02  0.3198917E+02  0.6435014E+02  0.3217507E+02  0.1203374E+01  0.3198091E+02  0.1167335E+01  0.3102314E+02  0.1185800E+01  0.3151387E+02  0.2374155E+01  0.3154781E+02  0.1164777E+01  0.3095515E+02  0.2387235E+01  0.3172162E+02  0.2366495E+01  0.3144604E+02  0.6439472E+02  0.6439472E+02  0.1207645E+01  0.6418888E+02  0.1179211E+01  0.6267752E+02  0.1193518E+01  0.6343795E+02  0.2400668E+01  0.6380021E+02  0.1186186E+01  0.6304822E+02  0.2405905E+01  0.6393945E+02  0.2390131E+01  0.6352021E+02  0.7898045E+00  0.7898045E+00  0.1627486E+01  0.1627486E+01  0.1646770E+01  0.1646770E+01  0.3197128E+01  0.1598564E+01  0.1561236E+01  0.1561236E+01  0.3158691E+01  0.1579345E+01  0.3073844E+01  0.1536922E+01  0.7515267E+00  0.7515267E+00  0.7443931E+00  0.7443931E+00  0.1660458E+01  0.8302289E+00  0.8842576E+00  0.8842576E+00  0.1616970E+01  0.8084850E+00  0.1854823E+01  0.9274117E+00  0.7219213E+00  0.7219213E+00  0.1600568E+01  0.8002840E+00  0.8352329E+00  0.8352329E+00  0.1469851E+01  0.7349256E+00  0.1717484E+01  0.8587419E+00  0.1709024E+01  0.1709024E+01  0.9267184E+00  0.1853437E+01  0.1640533E+01  0.1640533E+01  0.1886275E+01  0.1886275E+01  0.1017465E+01  0.1017465E+01  0.1791140E+01  0.8955701E+00  0.2018409E+01  0.1009205E+01  0.1432926E+01  0.1432926E+01  0.1735045E+01  0.1735045E+01  0.2022821E+01  0.2022821E+01
  0.6420014E+01  0.3247194E+02  0.3247194E+02  0.6528474E+02  0.3264237E+02  0.1220771E+01  0.3244326E+02  0.1184725E+01  0.3148530E+02  0.1201713E+01  0.3193678E+02  0.2407986E+01  0.3199735E+02  0.1181483E+01  0.3139914E+02  0.2421579E+01  0.3217799E+02  0.2399968E+01  0.3189082E+02  0.6534183E+02  0.6534183E+02  0.1224166E+01  0.6506700E+02  0.1196319E+01  0.6358681E+02  0.1210142E+01  0.6432156E+02  0.2434903E+01  0.6471005E+02  0.1203301E+01  0.6395790E+02  0.2440441E+01  0.6485728E+02  0.2424067E+01  0.6442211E+02  0.8066563E+00  0.8066563E+00  0.1649754E+01  0.1649754E+01  0.1666079E+01  0.1666079E+01  0.3234590E+01  0.1617295E+01  0.1581115E+01  0.1581115E+01  0.3198354E+01  0.1599177E+01  0.3112955E+01  0.1556478E+01  0.7706570E+00  0.7706570E+00  0.7626818E+00  0.7626818E+00  0.1695811E+01  0.8479053E+00  0.9084213E+00  0.9084213E+00  0.1654593E+01  0.8272964E+00  0.1897233E+01  0.9486167E+00  0.7407626E+00  0.7407626E+00  0.1634680E+01  0.8173398E+00  0.8512598E+00  0.8512598E+00  0.1504431E+01  0.7522153E+00  0.1751493E+01  0.8757467E+00  0.1744283E+01  0.1744283E+01  0.9456915E+00  0.1891383E+01  0.1674015E+01  0.1674015E+01  0.1921934E+01  0.1921934E+01  0.1040761E+01  0.1040761E+01  0.1824614E+01  0.9123071E+00  0.2057707E+01  0.1028854E+01  0.1464206E+01  0.1464206E+01  0.1766105E+01  0.1766105E+01  0.2058327E+01  0.2058327E+01
  0.6450014E+01  0.3296232E+02  0.3296232E+02  0.6622935E+02  0.3311467E+02  0.1238468E+01  0.3291358E+02  0.1202375E+01  0.3195436E+02  0.1218025E+01  0.3237027E+02  0.2442331E+01  0.3245374E+02  0.1198419E+01  0.3184922E+02  0.2456515E+01  0.3264222E+02  0.2433732E+01  0.3233948E+02  0.6629742E+02  0.6629742E+02  0.1240915E+01  0.6595723E+02  0.1213748E+01  0.6451320E+02  0.1226915E+01  0.6521305E+02  0.2469521E+01  0.6563006E+02  0.1220584E+01  0.6487656E+02  0.2475252E+01  0.6578241E+02  0.2458129E+01  0.6532734E+02  0.8255656E+00  0.8255656E+00  0.1671937E+01  0.1671937E+01  0.1685668E+01  0.1685668E+01  0.3271593E+01  0.1635796E+01  0.1601010E+01  0.1601010E+01  0.3237457E+01  0.1618728E+01  0.3151480E+01  0.1575740E+01  0.7891412E+00  0.7891412E+00  0.7813105E+00  0.7813105E+00  0.1732473E+01  0.8662364E+00  0.9327893E+00  0.9327893E+00  0.1692250E+01  0.8461249E+00  0.1938972E+01  0.9694859E+00  0.7604371E+00  0.7604371E+00  0.1669735E+01  0.8348675E+00  0.8673889E+00  0.8673889E+00  0.1539137E+01  0.7695686E+00  0.1785647E+01  0.8928237E+00  0.1779517E+01  0.1779517E+01  0.9644392E+00  0.1928878E+01  0.1707544E+01  0.1707544E+01  0.1958822E+01  0.1958822E+01  0.1064942E+01  0.1064942E+01  0.1857961E+01  0.9289803E+00  0.2097226E+01  0.1048613E+01  0.1496549E+01  0.1496549E+01  0.1798163E+01  0.1798163E+01  0.2094148E+01  0.2094148E+01
  0.6480014E+01  0.3345761E+02  0.3345761E+02  0.6718206E+02  0.3359103E+02  0.1256359E+01  0.3338905E+02  0.1220338E+01  0.3243172E+02  0.1234511E+01  0.3280841E+02  0.2477110E+01  0.3291588E+02  0.1215615E+01  0.3230623E+02  0.2491392E+01  0.3310567E+02  0.2467642E+01  0.3279007E+02  0.6726398E+02  0.6726398E+02  0.1257800E+01  0.6685471E+02  0.1231340E+01  0.6544823E+02  0.1243904E+01  0.6611610E+02  0.2504203E+01  0.6655177E+02  0.1238096E+01  0.6580733E+02  0.2510417E+01  0.6671697E+02  0.2492791E+01  0.6624853E+02  0.8429785E+00  0.8429785E+00  0.1694808E+01  0.1694808E+01  0.1704765E+01  0.1704765E+01  0.3309301E+01  0.1654650E+01  0.1620285E+01  0.1620285E+01  0.3276729E+01  0.1638365E+01  0.3191245E+01  0.1595623E+01  0.8088328E+00  0.8088328E+00  0.8002028E+00  0.8002028E+00  0.1768829E+01  0.8844146E+00  0.9576504E+00  0.9576504E+00  0.1728606E+01  0.8643031E+00  0.1982368E+01  0.9911840E+00  0.7794654E+00  0.7794654E+00  0.1705266E+01  0.8526332E+00  0.8835859E+00  0.8835859E+00  0.1575094E+01  0.7875469E+00  0.1820856E+01  0.9104279E+00  0.1814913E+01  0.1814913E+01  0.9837905E+00  0.1967581E+01  0.1741354E+01  0.1741354E+01  0.1995335E+01  0.1995335E+01  0.1087933E+01  0.1087933E+01  0.1891307E+01  0.9456535E+00  0.2137102E+01  0.1068551E+01  0.1530329E+01  0.1530329E+01  0.1830306E+01  0.1830306E+01  0.2130810E+01  0.2130810E+01
  0.6510015E+01  0.3395762E+02  0.3395762E+02  0.6814576E+02  0.3407288E+02  0.1274330E+01  0.3386663E+02  0.1238419E+01  0.3291225E+02  0.1251134E+01  0.3325020E+02  0.2511891E+01  0.3337805E+02  0.1233019E+01  0.3276875E+02  0.2526890E+01  0.3357736E+02  0.2501686E+01  0.3324245E+02  0.6823978E+02  0.6823978E+02  0.1274765E+01  0.6775642E+02  0.1249071E+01  0.6639069E+02  0.1261081E+01  0.6702910E+02  0.2539328E+01  0.6748524E+02  0.1255792E+01  0.6674792E+02  0.2545882E+01  0.6765946E+02  0.2527764E+01  0.6717796E+02  0.8623469E+00  0.8623469E+00  0.1718029E+01  0.1718029E+01  0.1725034E+01  0.1725034E+01  0.3347034E+01  0.1673517E+01  0.1639356E+01  0.1639356E+01  0.3317022E+01  0.1658511E+01  0.3231666E+01  0.1615833E+01  0.8286775E+00  0.8286775E+00  0.8185936E+00  0.8185936E+00  0.1806835E+01  0.9034175E+00  0.9819841E+00  0.9819841E+00  0.1767488E+01  0.8837438E+00  0.2025280E+01  0.1012640E+01  0.7984598E+00  0.7984598E+00  0.1740764E+01  0.8703820E+00  0.9011349E+00  0.9011349E+00  0.1610175E+01  0.8050874E+00  0.1856158E+01  0.9280789E+00  0.1850376E+01  0.1850376E+01  0.1003516E+01  0.2007032E+01  0.1775776E+01  0.1775776E+01  0.2031564E+01  0.2031564E+01  0.1111790E+01  0.1111790E+01  0.1925419E+01  0.9627093E+00  0.2178509E+01  0.1089254E+01  0.1564169E+01  0.1564169E+01  0.1863330E+01  0.1863330E+01  0.2169258E+01  0.2169258E+01
  0.6540015E+01  0.3446275E+02  0.3446275E+02  0.6911944E+02  0.3455972E+02  0.1292608E+01  0.3435239E+02  0.1256595E+01  0.3339529E+02  0.1267905E+01  0.3369589E+02  0.2547044E+01  0.3384516E+02  0.1250699E+01  0.3323862E+02  0.2562926E+01  0.3405621E+02  0.2536258E+01  0.3370185E+02  0.6922141E+02  0.6922141E+02  0.1291887E+01  0.6866651E+02  0.1267069E+01  0.6734731E+02  0.1278451E+01  0.6795233E+02  0.2574682E+01  0.6842481E+02  0.1273677E+01  0.6769854E+02  0.2581620E+01  0.6860925E+02  0.2563088E+01  0.6811674E+02  0.8807292E+00  0.8807292E+00  0.1740585E+01  0.1740585E+01  0.1745202E+01  0.1745202E+01  0.3385882E+01  0.1692941E+01  0.1658640E+01  0.1658640E+01  0.3357391E+01  0.1678696E+01  0.3272511E+01  0.1636256E+01  0.8502565E+00  0.8502565E+00  0.8382851E+00  0.8382851E+00  0.1844892E+01  0.9224460E+00  0.1006471E+01  0.1006471E+01  0.1805595E+01  0.9027976E+00  0.2067987E+01  0.1033993E+01  0.8178113E+00  0.8178113E+00  0.1777409E+01  0.8887046E+00  0.9184203E+00  0.9184203E+00  0.1645179E+01  0.8225896E+00  0.1892735E+01  0.9463675E+00  0.1885950E+01  0.1885950E+01  0.1022902E+01  0.2045803E+01  0.1810849E+01  0.1810849E+01  0.2068086E+01  0.2068086E+01  0.1134560E+01  0.1134560E+01  0.1958544E+01  0.9792719E+00  0.2219618E+01  0.1109809E+01  0.1598892E+01  0.1598892E+01  0.1896481E+01  0.1896481E+01  0.2207485E+01  0.2207485E+01
  0.6570015E+01  0.3497471E+02  0.3497471E+02  0.7010303E+02  0.3505152E+02  0.1310865E+01  0.3483760E+02  0.1275072E+01  0.3388635E+02  0.1284983E+01  0.3414975E+02  0.2582556E+01  0.3431704E+02  0.1268500E+01  0.3371169E+02  0.2599092E+01  0.3453679E+02  0.2570917E+01  0.3416240E+02  0.7021452E+02  0.7021452E+02  0.1309269E+01  0.6959039E+02  0.1285241E+01  0.6831319E+02  0.1296010E+01  0.6888560E+02  0.2610543E+01  0.6937785E+02  0.1291695E+01  0.6865627E+02  0.2617662E+01  0.6956712E+02  0.2598702E+01  0.6906321E+02  0.8996555E+00  0.8996555E+00  0.1762921E+01  0.1762921E+01  0.1765667E+01  0.1765667E+01  0.3425885E+01  0.1712943E+01  0.1678425E+01  0.1678425E+01  0.3399427E+01  0.1699713E+01  0.3312864E+01  0.1656432E+01  0.8711383E+00  0.8711383E+00  0.8576027E+00  0.8576027E+00  0.1883263E+01  0.9416316E+00  0.1031910E+01  0.1031910E+01  0.1845038E+01  0.9225188E+00  0.2110456E+01  0.1055228E+01  0.8366356E+00  0.8366356E+00  0.1814369E+01  0.9071847E+00  0.9360542E+00  0.9360542E+00  0.1680507E+01  0.8402533E+00  0.1929321E+01  0.9646604E+00  0.1922400E+01  0.1922400E+01  0.1042691E+01  0.2085382E+01  0.1846040E+01  0.1846040E+01  0.2105140E+01  0.2105140E+01  0.1159149E+01  0.1159149E+01  0.1992315E+01  0.9961577E+00  0.2261109E+01  0.1130555E+01  0.1634449E+01  0.1634449E+01  0.1930435E+01  0.1930435E+01  0.2245482E+01  0.2245482E+01
  0.6600015E+01  0.3548914E+02  0.3548914E+02  0.7109756E+02  0.3554878E+02  0.1329549E+01  0.3533415E+02  0.1293730E+01  0.3438222E+02  0.1302210E+01  0.3460758E+02  0.2618408E+01  0.3479345E+02  0.1286427E+01  0.3418814E+02  0.2635750E+01  0.3502389E+02  0.2605955E+01  0.3462798E+02  0.7121518E+02  0.7121518E+02  0.1326871E+01  0.7052596E+02  0.1303598E+01  0.6928894E+02  0.1313834E+01  0.6983302E+02  0.2646496E+01  0.7033333E+02  0.1309744E+01  0.6961561E+02  0.2653878E+01  0.7052960E+02  0.2634661E+01  0.7001885E+02  0.9187860E+00  0.9187860E+00  0.1785657E+01  0.1785657E+01  0.1785444E+01  0.1785444E+01  0.3464307E+01  0.1732154E+01  0.1697997E+01  0.1697997E+01  0.3441080E+01  0.1720540E+01  0.3353599E+01  0.1676799E+01  0.8938568E+00  0.8938568E+00  0.8775322E+00  0.8775322E+00  0.1923590E+01  0.9617950E+00  0.1057826E+01  0.1057826E+01  0.1883273E+01  0.9416365E+00  0.2154677E+01  0.1077339E+01  0.8547967E+00  0.8547967E+00  0.1850827E+01  0.9254137E+00  0.9543174E+00  0.9543174E+00  0.1716106E+01  0.8580531E+00  0.1966332E+01  0.9831659E+00  0.1958697E+01  0.1958697E+01  0.1062042E+01  0.2124084E+01  0.1882889E+01  0.1882889E+01  0.2143877E+01  0.2143877E+01  0.1183415E+01  0.1183415E+01  0.2025959E+01  0.1012980E+01  0.2304004E+01  0.1152002E+01  0.1671103E+01  0.1671103E+01  0.1964763E+01  0.1964763E+01  0.2285010E+01  0.2285010E+01
  0.6630015E+01  0.3601104E+02  0.3601104E+02  0.7210138E+02  0.3605069E+02  0.1348197E+01  0.3582973E+02  0.1312430E+01  0.3487918E+02  0.1319763E+01  0.3507407E+02  0.2654755E+01  0.3527643E+02  0.1304583E+01  0.3467064E+02  0.2673014E+01  0.3551905E+02  0.2641337E+01  0.3509815E+02  0.7222395E+02  0.7222395E+02  0.1344656E+01  0.7147128E+02  0.1322217E+01  0.7027857E+02  0.1331831E+01  0.7078959E+02  0.2682865E+01  0.7129989E+02  0.1328143E+01  0.7059354E+02  0.2690610E+01  0.7150579E+02  0.2670964E+01  0.7098365E+02  0.9379674E+00  0.9379674E+00  0.1807950E+01  0.1807950E+01  0.1804914E+01  0.1804914E+01  0.3504286E+01  0.1752143E+01  0.1717527E+01  0.1717527E+01  0.3484102E+01  0.1742051E+01  0.3394342E+01  0.1697171E+01  0.9151469E+00  0.9151469E+00  0.8982610E+00  0.8982610E+00  0.1963415E+01  0.9817076E+00  0.1082653E+01  0.1082653E+01  0.1922239E+01  0.9611197E+00  0.2198150E+01  0.1099075E+01  0.8736891E+00  0.8736891E+00  0.1888094E+01  0.9440469E+00  0.9732948E+00  0.9732948E+00  0.1751204E+01  0.8756020E+00  0.2004261E+01  0.1002130E+01  0.1994857E+01  0.1994857E+01  0.1082112E+01  0.2164224E+01  0.1919743E+01  0.1919743E+01  0.2182848E+01  0.2182848E+01  0.1206014E+01  0.1206014E+01  0.2059127E+01  0.1029564E+01  0.2347017E+01  0.1173509E+01  0.1708752E+01  0.1708752E+01  0.1999173E+01  0.1999173E+01  0.2324597E+01  0.2324597E+01
  0.6660016E+01  0.3653585E+02  0.3653585E+02  0.7311758E+02  0.3655879E+02  0.1367076E+01  0.3633145E+02  0.1331483E+01  0.3538554E+02  0.1337584E+01  0.3554767E+02  0.2691390E+01  0.3576324E+02  0.1323108E+01  0.3516296E+02  0.2710210E+01  0.3601332E+02  0.2677142E+01  0.3557392E+02  0.7324249E+02  0.7324249E+02  0.1362579E+01  0.7242392E+02  0.1341046E+01  0.7127938E+02  0.1350026E+01  0.7175671E+02  0.2719743E+01  0.7227996E+02  0.1346711E+01  0.7158049E+02  0.2727523E+01  0.7248679E+02  0.2707668E+01  0.7195911E+02  0.9581180E+00  0.9581180E+00  0.1830702E+01  0.1830702E+01  0.1825090E+01  0.1825090E+01  0.3544986E+01  0.1772493E+01  0.1737738E+01  0.1737738E+01  0.3527227E+01  0.1763613E+01  0.3435995E+01  0.1717998E+01  0.9381885E+00  0.9381885E+00  0.9199932E+00  0.9199932E+00  0.2004031E+01  0.1002016E+01  0.1108134E+01  0.1108134E+01  0.1962592E+01  0.9812958E+00  0.2241971E+01  0.1120986E+01  0.8929894E+00  0.8929894E+00  0.1926661E+01  0.9633303E+00  0.9926208E+00  0.9926208E+00  0.1786787E+01  0.8933933E+00  0.2042479E+01  0.1021239E+01  0.2030142E+01  0.2030142E+01  0.1102161E+01  0.2204321E+01  0.1957659E+01  0.1957659E+01  0.2220973E+01  0.2220973E+01  0.1229497E+01  0.1229497E+01  0.2092873E+01  0.1046437E+01  0.2390592E+01  0.1195296E+01  0.1746392E+01  0.1746392E+01  0.2033726E+01  0.2033726E+01  0.2365485E+01  0.2365485E+01
  0.6690016E+01  0.3706654E+02  0.3706654E+02  0.7414365E+02  0.3707183E+02  0.1386166E+01  0.3683881E+02  0.1350756E+01  0.3589773E+02  0.1355714E+01  0.3602952E+02  0.2728456E+01  0.3625577E+02  0.1341745E+01  0.3565826E+02  0.2747830E+01  0.3651322E+02  0.2713094E+01  0.3605165E+02  0.7427174E+02  0.7427174E+02  0.1380772E+01  0.7339094E+02  0.1360023E+01  0.7228805E+02  0.1368355E+01  0.7273090E+02  0.2756665E+01  0.7326120E+02  0.1365309E+01  0.7256898E+02  0.2764845E+01  0.7347864E+02  0.2744790E+01  0.7294565E+02  0.9781156E+00  0.9781156E+00  0.1852936E+01  0.1852936E+01  0.1844552E+01  0.1844552E+01  0.3584531E+01  0.1792266E+01  0.1758798E+01  0.1758798E+01  0.3568761E+01  0.1784380E+01  0.3477708E+01  0.1738854E+01  0.9616040E+00  0.9616040E+00  0.9420400E+00  0.9420400E+00  0.2044911E+01  0.1022455E+01  0.1132596E+01  0.1132596E+01  0.2001303E+01  0.1000652E+01  0.2286039E+01  0.1143020E+01  0.9117287E+00  0.9117287E+00  0.1966579E+01  0.9832897E+00  0.1012525E+01  0.1012525E+01  0.1823670E+01  0.9118350E+00  0.2082168E+01  0.1041084E+01  0.2067544E+01  0.2067544E+01  0.1121933E+01  0.2243866E+01  0.1994913E+01  0.1994913E+01  0.2260028E+01  0.2260028E+01  0.1252607E+01  0.1252607E+01  0.2126653E+01  0.1063327E+01  0.2434796E+01  0.1217398E+01  0.1784619E+01  0.1784619E+01  0.2068633E+01  0.2068633E+01  0.2406390E+01  0.2406390E+01
  0.6720016E+01  0.3760181E+02  0.3760181E+02  0.7517772E+02  0.3758886E+02  0.1405368E+01  0.3734911E+02  0.1370220E+01  0.3641502E+02  0.1374103E+01  0.3651820E+02  0.2765887E+01  0.3675316E+02  0.1360673E+01  0.3616129E+02  0.2785844E+01  0.3701835E+02  0.2749628E+01  0.3653711E+02  0.7530770E+02  0.7530770E+02  0.1399330E+01  0.7437730E+02  0.1379282E+01  0.7331167E+02  0.1386824E+01  0.7371260E+02  0.2794127E+01  0.7425678E+02  0.1384184E+01  0.7357226E+02  0.2802497E+01  0.7447929E+02  0.2782229E+01  0.7394064E+02  0.9985213E+00  0.9985213E+00  0.1875263E+01  0.1875263E+01  0.1863683E+01  0.1863683E+01  0.3625470E+01  0.1812735E+01  0.1780054E+01  0.1780054E+01  0.3612200E+01  0.1806100E+01  0.3519429E+01  0.1759715E+01  0.9861250E+00  0.9861250E+00  0.9643503E+00  0.9643503E+00  0.2085374E+01  0.1042687E+01  0.1157159E+01  0.1157159E+01  0.2042735E+01  0.1021368E+01  0.2330626E+01  0.1165313E+01  0.9303319E+00  0.9303319E+00  0.2005784E+01  0.1002892E+01  0.1033271E+01  0.1033271E+01  0.1860069E+01  0.9300343E+00  0.2121713E+01  0.1060856E+01  0.2105865E+01  0.2105865E+01  0.1142560E+01  0.2285120E+01  0.2033033E+01  0.2033033E+01  0.2299573E+01  0.2299573E+01  0.1275904E+01  0.1275904E+01  0.2159515E+01  0.1079757E+01  0.2479264E+01  0.1239632E+01  0.1824742E+01  0.1824742E+01  0.2103799E+01  0.2103799E+01  0.2448043E+01  0.2448043E+01
  0.6750016E+01  0.3813958E+02  0.3813958E+02  0.7622343E+02  0.3811172E+02  0.1424861E+01  0.3786716E+02  0.1389821E+01  0.3693593E+02  0.1392603E+01  0.3700987E+02  0.2803711E+01  0.3725576E+02  0.1379901E+01  0.3667230E+02  0.2824085E+01  0.3752650E+02  0.2786502E+01  0.3702710E+02  0.7635199E+02  0.7635199E+02  0.1418046E+01  0.7537210E+02  0.1398703E+01  0.7434393E+02  0.1405602E+01  0.7471066E+02  0.2831842E+01  0.7525910E+02  0.1403123E+01  0.7457890E+02  0.2840556E+01  0.7549076E+02  0.2819902E+01  0.7494185E+02  0.1018502E+01  0.1018502E+01  0.1897148E+01  0.1897148E+01  0.1883000E+01  0.1883000E+01  0.3667004E+01  0.1833502E+01  0.1801480E+01  0.1801480E+01  0.3655783E+01  0.1827891E+01  0.3561567E+01  0.1780784E+01  0.1010510E+01  0.1010510E+01  0.9872134E+00  0.9872134E+00  0.2126831E+01  0.1063416E+01  0.1182956E+01  0.1182956E+01  0.2084108E+01  0.1042054E+01  0.2376182E+01  0.1188091E+01  0.9486971E+00  0.9486971E+00  0.2045337E+01  0.1022669E+01  0.1054348E+01  0.1054348E+01  0.1896961E+01  0.9484803E+00  0.2161240E+01  0.1080620E+01  0.2143454E+01  0.2143454E+01  0.1162923E+01  0.2325846E+01  0.2072756E+01  0.2072756E+01  0.2339270E+01  0.2339270E+01  0.1298554E+01  0.1298554E+01  0.2193006E+01  0.1096503E+01  0.2524539E+01  0.1262269E+01  0.1864507E+01  0.1864507E+01  0.2139904E+01  0.2139904E+01  0.2489799E+01  0.2489799E+01
  0.6780016E+01  0.3868348E+02  0.3868348E+02  0.7727740E+02  0.3863870E+02  0.1444563E+01  0.3839076E+02  0.1409546E+01  0.3746015E+02  0.1411311E+01  0.3750706E+02  0.2841724E+01  0.3776088E+02  0.1399321E+01  0.3718840E+02  0.2862644E+01  0.3803888E+02  0.2823602E+01  0.3752008E+02  0.7740820E+02  0.7740820E+02  0.1436978E+01  0.7637836E+02  0.1418344E+01  0.7538790E+02  0.1424584E+01  0.7571959E+02  0.2869848E+01  0.7626916E+02  0.1422220E+01  0.7559391E+02  0.2879014E+01  0.7651280E+02  0.2858011E+01  0.7595462E+02  0.1040064E+01  0.1040064E+01  0.1919306E+01  0.1919306E+01  0.1902607E+01  0.1902607E+01  0.3709057E+01  0.1854529E+01  0.1821537E+01  0.1821537E+01  0.3697257E+01  0.1848629E+01  0.3602370E+01  0.1801185E+01  0.1034181E+01  0.1034181E+01  0.1010850E+01  0.1010850E+01  0.2166044E+01  0.1083022E+01  0.1209160E+01  0.1209160E+01  0.2122955E+01  0.1061478E+01  0.2421023E+01  0.1210512E+01  0.9662971E+00  0.9662971E+00  0.2085995E+01  0.1042998E+01  0.1075366E+01  0.1075366E+01  0.1935476E+01  0.9677382E+00  0.2201269E+01  0.1100635E+01  0.2181034E+01  0.2181034E+01  0.1182759E+01  0.2365518E+01  0.2111748E+01  0.2111748E+01  0.2379925E+01  0.2379925E+01  0.1321205E+01  0.1321205E+01  0.2226922E+01  0.1113461E+01  0.2571141E+01  0.1285570E+01  0.1905412E+01  0.1905412E+01  0.2175814E+01  0.2175814E+01  0.2533391E+01  0.2533391E+01
  0.6810017E+01  0.3923127E+02  0.3923127E+02  0.7834326E+02  0.3917163E+02  0.1464383E+01  0.3891750E+02  0.1429612E+01  0.3799341E+02  0.1430408E+01  0.3801459E+02  0.2880167E+01  0.3827171E+02  0.1418994E+01  0.3771123E+02  0.2901402E+01  0.3855390E+02  0.2861487E+01  0.3802351E+02  0.7847387E+02  0.7847387E+02  0.1456137E+01  0.7739673E+02  0.1438242E+01  0.7644550E+02  0.1443824E+01  0.7674226E+02  0.2908265E+01  0.7729012E+02  0.1441583E+01  0.7662310E+02  0.2917706E+01  0.7754110E+02  0.2896372E+01  0.7697410E+02  0.1061048E+01  0.1061048E+01  0.1941913E+01  0.1941913E+01  0.1922936E+01  0.1922936E+01  0.3748883E+01  0.1874441E+01  0.1843168E+01  0.1843168E+01  0.3741206E+01  0.1870603E+01  0.3643530E+01  0.1821765E+01  0.1058378E+01  0.1058378E+01  0.1034410E+01  0.1034410E+01  0.2207128E+01  0.1103564E+01  0.1233979E+01  0.1233979E+01  0.2163707E+01  0.1081854E+01  0.2467234E+01  0.1233617E+01  0.9842541E+00  0.9842541E+00  0.2127751E+01  0.1063875E+01  0.1097218E+01  0.1097218E+01  0.1972326E+01  0.9861629E+00  0.2242081E+01  0.1121040E+01  0.2218028E+01  0.2218028E+01  0.1203144E+01  0.2406287E+01  0.2150455E+01  0.2150455E+01  0.2420150E+01  0.2420150E+01  0.1345572E+01  0.1345572E+01  0.2261374E+01  0.1130687E+01  0.2616901E+01  0.1308450E+01  0.1946403E+01  0.1946403E+01  0.2212965E+01  0.2212965E+01  0.2576370E+01  0.2576370E+01
  0.6840017E+01  0.3978365E+02  0.3978365E+02  0.7942038E+02  0.3971019E+02  0.1484577E+01  0.3945417E+02  0.1449780E+01  0.3852939E+02  0.1449606E+01  0.3852479E+02  0.2918835E+01  0.3878553E+02  0.1439032E+01  0.3824375E+02  0.2940615E+01  0.3907495E+02  0.2899493E+01  0.3852852E+02  0.7954819E+02  0.7954819E+02  0.1475464E+01  0.7842399E+02  0.1458250E+01  0.7750900E+02  0.1463121E+01  0.7776794E+02  0.2946903E+01  0.7831696E+02  0.1461018E+01  0.7765612E+02  0.2956589E+01  0.7857447E+02  0.2935195E+01  0.7800588E+02  0.1082746E+01  0.1082746E+01  0.1964096E+01  0.1964096E+01  0.1943393E+01  0.1943393E+01  0.3789456E+01  0.1894728E+01  0.1864883E+01  0.1864883E+01  0.3783888E+01  0.1891944E+01  0.3685345E+01  0.1842672E+01  0.1083579E+01  0.1083579E+01  0.1058778E+01  0.1058778E+01  0.2248220E+01  0.1124110E+01  0.1259086E+01  0.1259086E+01  0.2203949E+01  0.1101974E+01  0.2513555E+01  0.1256777E+01  0.1003844E+01  0.1003844E+01  0.2170152E+01  0.1085076E+01  0.1119562E+01  0.1119562E+01  0.2009804E+01  0.1004902E+01  0.2283215E+01  0.1141608E+01  0.2256578E+01  0.2256578E+01  0.1223430E+01  0.2446861E+01  0.2190663E+01  0.2190663E+01  0.2462147E+01  0.2462147E+01  0.1367695E+01  0.1367695E+01  0.2294966E+01  0.1147483E+01  0.2663621E+01  0.1331811E+01  0.1988201E+01  0.1988201E+01  0.2250406E+01  0.2250406E+01  0.2620812E+01  0.2620812E+01
  0.6870017E+01  0.4034033E+02  0.4034033E+02  0.8050603E+02  0.4025302E+02  0.1504912E+01  0.3999460E+02  0.1470271E+01  0.3907397E+02  0.1469210E+01  0.3904579E+02  0.2958315E+01  0.3931014E+02  0.1459110E+01  0.3877734E+02  0.2980022E+01  0.3959859E+02  0.2937967E+01  0.3903976E+02  0.8063071E+02  0.8063071E+02  0.1494922E+01  0.7945820E+02  0.1478409E+01  0.7858047E+02  0.1482713E+01  0.7880930E+02  0.2986279E+01  0.7936344E+02  0.1480583E+01  0.7869604E+02  0.2996022E+01  0.7962244E+02  0.2974229E+01  0.7904323E+02  0.1104325E+01  0.1104325E+01  0.1986194E+01  0.1986194E+01  0.1963169E+01  0.1963169E+01  0.3829936E+01  0.1914968E+01  0.1888171E+01  0.1888171E+01  0.3828407E+01  0.1914203E+01  0.3727100E+01  0.1863550E+01  0.1108525E+01  0.1108525E+01  0.1083171E+01  0.1083171E+01  0.2289984E+01  0.1144992E+01  0.1283785E+01  0.1283785E+01  0.2244250E+01  0.1122125E+01  0.2560496E+01  0.1280248E+01  0.1022464E+01  0.1022464E+01  0.2213803E+01  0.1106902E+01  0.1141252E+01  0.1141252E+01  0.2048873E+01  0.1024436E+01  0.2325004E+01  0.1162502E+01  0.2294550E+01  0.2294550E+01  0.1243895E+01  0.2487791E+01  0.2230552E+01  0.2230552E+01  0.2504238E+01  0.2504238E+01  0.1390550E+01  0.1390550E+01  0.2329350E+01  0.1164675E+01  0.2710487E+01  0.1355243E+01  0.2031172E+01  0.2031172E+01  0.2287859E+01  0.2287859E+01  0.2664464E+01  0.2664464E+01
  0.6900017E+01  0.4090140E+02  0.4090140E+02  0.8160348E+02  0.4080174E+02  0.1525339E+01  0.4053745E+02  0.1490922E+01  0.3962279E+02  0.1489034E+01  0.3957261E+02  0.2997987E+01  0.3983730E+02  0.1479596E+01  0.3932180E+02  0.3019789E+01  0.4012701E+02  0.2977010E+01  0.3955857E+02  0.8172344E+02  0.8172344E+02  0.1514779E+01  0.8051366E+02  0.1498791E+01  0.7966385E+02  0.1502489E+01  0.7986039E+02  0.3025769E+01  0.8041290E+02  0.1500314E+01  0.7974477E+02  0.3035646E+01  0.8067548E+02  0.3013713E+01  0.8009257E+02  0.1125819E+01  0.1125819E+01  0.2008938E+01  0.2008938E+01  0.1983635E+01  0.1983635E+01  0.3871827E+01  0.1935913E+01  0.1910838E+01  0.1910838E+01  0.3871837E+01  0.1935918E+01  0.3769247E+01  0.1884623E+01  0.1133693E+01  0.1133693E+01  0.1108109E+01  0.1108109E+01  0.2332470E+01  0.1166235E+01  0.1308136E+01  0.1308136E+01  0.2286125E+01  0.1143062E+01  0.2606613E+01  0.1303307E+01  0.1042394E+01  0.1042394E+01  0.2257582E+01  0.1128791E+01  0.1163647E+01  0.1163647E+01  0.2087644E+01  0.1043822E+01  0.2367338E+01  0.1183669E+01  0.2332921E+01  0.2332921E+01  0.1265011E+01  0.2530022E+01  0.2270679E+01  0.2270679E+01  0.2546572E+01  0.2546572E+01  0.1413626E+01  0.1413626E+01  0.2363819E+01  0.1181909E+01  0.2758287E+01  0.1379144E+01  0.2075095E+01  0.2075095E+01  0.2326413E+01  0.2326413E+01  0.2709900E+01  0.2709900E+01
  0.6930017E+01  0.4146511E+02  0.4146511E+02  0.8271117E+02  0.4135558E+02  0.1546176E+01  0.4109124E+02  0.1511684E+01  0.4017456E+02  0.1509129E+01  0.4010667E+02  0.3038085E+01  0.4037012E+02  0.1500376E+01  0.3987405E+02  0.3060114E+01  0.4066286E+02  0.3016390E+01  0.4008185E+02  0.8282516E+02  0.8282516E+02  0.1534911E+01  0.8158369E+02  0.1519256E+01  0.8075158E+02  0.1522411E+01  0.8091932E+02  0.3065716E+01  0.8147456E+02  0.1520351E+01  0.8080981E+02  0.3075546E+01  0.8173586E+02  0.3053624E+01  0.8115324E+02  0.1148554E+01  0.1148554E+01  0.2031239E+01  0.2031239E+01  0.2003981E+01  0.2003981E+01  0.3914092E+01  0.1957046E+01  0.1933250E+01  0.1933250E+01  0.3916117E+01  0.1958058E+01  0.3811232E+01  0.1905616E+01  0.1159217E+01  0.1159217E+01  0.1132026E+01  0.1132026E+01  0.2376512E+01  0.1188256E+01  0.1333431E+01  0.1333431E+01  0.2327948E+01  0.1163974E+01  0.2653172E+01  0.1326586E+01  0.1061983E+01  0.1061983E+01  0.2301701E+01  0.1150850E+01  0.1186263E+01  0.1186263E+01  0.2126211E+01  0.1063105E+01  0.2408881E+01  0.1204440E+01  0.2372679E+01  0.2372679E+01  0.1286212E+01  0.2572424E+01  0.2311223E+01  0.2311223E+01  0.2589807E+01  0.2589807E+01  0.1435069E+01  0.1435069E+01  0.2398823E+01  0.1199412E+01  0.2805484E+01  0.1402742E+01  0.2118704E+01  0.2118704E+01  0.2365477E+01  0.2365477E+01  0.2753586E+01  0.2753586E+01
  0.6960018E+01  0.4203518E+02  0.4203518E+02  0.8382725E+02  0.4191362E+02  0.1567102E+01  0.4164737E+02  0.1532735E+01  0.4073401E+02  0.1529557E+01  0.4064955E+02  0.3078837E+01  0.4091164E+02  0.1521220E+01  0.4042800E+02  0.3100541E+01  0.4120006E+02  0.3056175E+01  0.4061053E+02  0.8393636E+02  0.8393636E+02  0.1555243E+01  0.8266443E+02  0.1539999E+01  0.8185413E+02  0.1542561E+01  0.8199030E+02  0.3105920E+01  0.8254301E+02  0.1540531E+01  0.8188241E+02  0.3116009E+01  0.8281121E+02  0.3093811E+01  0.8222125E+02  0.1171970E+01  0.1171970E+01  0.2053141E+01  0.2053141E+01  0.2025229E+01  0.2025229E+01  0.3957200E+01  0.1978600E+01  0.1956224E+01  0.1956224E+01  0.3959080E+01  0.1979540E+01  0.3856524E+01  0.1928262E+01  0.1183874E+01  0.1183874E+01  0.1156300E+01  0.1156300E+01  0.2420887E+01  0.1210443E+01  0.1358156E+01  0.1358156E+01  0.2369873E+01  0.1184937E+01  0.2701262E+01  0.1350631E+01  0.1083001E+01  0.1083001E+01  0.2345616E+01  0.1172808E+01  0.1209050E+01  0.1209050E+01  0.2164514E+01  0.1082257E+01  0.2451061E+01  0.1225531E+01  0.2411662E+01  0.2411662E+01  0.1308080E+01  0.2616160E+01  0.2352859E+01  0.2352859E+01  0.2633934E+01  0.2633934E+01  0.1457073E+01  0.1457073E+01  0.2436106E+01  0.1218053E+01  0.2852826E+01  0.1426413E+01  0.2164014E+01  0.2164014E+01  0.2405081E+01  0.2405081E+01  0.2799150E+01  0.2799150E+01
  0.6990018E+01  0.4260843E+02  0.4260843E+02  0.8495364E+02  0.4247682E+02  0.1588126E+01  0.4220608E+02  0.1553956E+01  0.4129797E+02  0.1550056E+01  0.4119436E+02  0.3119939E+01  0.4145781E+02  0.1542533E+01  0.4099441E+02  0.3141659E+01  0.4174644E+02  0.3096554E+01  0.4114707E+02  0.8505696E+02  0.8505696E+02  0.1575779E+01  0.8375597E+02  0.1560809E+01  0.8296022E+02  0.1562893E+01  0.8307099E+02  0.3146549E+01  0.8362277E+02  0.1560968E+01  0.8296870E+02  0.3156741E+01  0.8389371E+02  0.3134536E+01  0.8330356E+02  0.1195011E+01  0.1195011E+01  0.2075443E+01  0.2075443E+01  0.2045779E+01  0.2045779E+01  0.4000587E+01  0.2000294E+01  0.1979121E+01  0.1979121E+01  0.4003301E+01  0.2001650E+01  0.3901629E+01  0.1950815E+01  0.1210605E+01  0.1210605E+01  0.1181008E+01  0.1181008E+01  0.2465158E+01  0.1232579E+01  0.1382609E+01  0.1382609E+01  0.2411552E+01  0.1205776E+01  0.2748782E+01  0.1374391E+01  0.1104631E+01  0.1104631E+01  0.2391631E+01  0.1195815E+01  0.1233035E+01  0.1233035E+01  0.2205309E+01  0.1102654E+01  0.2493531E+01  0.1246765E+01  0.2450552E+01  0.2450552E+01  0.1329506E+01  0.2659012E+01  0.2395201E+01  0.2395201E+01  0.2677815E+01  0.2677815E+01  0.1480182E+01  0.1480182E+01  0.2472335E+01  0.1236167E+01  0.2901145E+01  0.1450572E+01  0.2210862E+01  0.2210862E+01  0.2444626E+01  0.2444626E+01  0.2844953E+01  0.2844953E+01
  0.7020018E+01  0.4318518E+02  0.4318518E+02  0.8609054E+02  0.4304527E+02  0.1609403E+01  0.4277154E+02  0.1575381E+01  0.4186737E+02  0.1571019E+01  0.4175145E+02  0.3161406E+01  0.4200882E+02  0.1564121E+01  0.4156814E+02  0.3183121E+01  0.4229738E+02  0.3137398E+01  0.4168981E+02  0.8618756E+02  0.8618756E+02  0.1596365E+01  0.8485014E+02  0.1581877E+01  0.8408002E+02  0.1583504E+01  0.8416650E+02  0.3187547E+01  0.8471234E+02  0.1581479E+01  0.8405888E+02  0.3197964E+01  0.8498923E+02  0.3175365E+01  0.8438863E+02  0.1219719E+01  0.1219719E+01  0.2097226E+01  0.2097226E+01  0.2066822E+01  0.2066822E+01  0.4043559E+01  0.2021779E+01  0.2002383E+01  0.2002383E+01  0.4048755E+01  0.2024377E+01  0.3946063E+01  0.1973031E+01  0.1236248E+01  0.1236248E+01  0.1204993E+01  0.1204993E+01  0.2509915E+01  0.1254958E+01  0.1407283E+01  0.1407283E+01  0.2453664E+01  0.1226832E+01  0.2796378E+01  0.1398189E+01  0.1125921E+01  0.1125921E+01  0.2438215E+01  0.1219108E+01  0.1257097E+01  0.1257097E+01  0.2246673E+01  0.1123336E+01  0.2536459E+01  0.1268230E+01  0.2491415E+01  0.2491415E+01  0.1351306E+01  0.2702612E+01  0.2437934E+01  0.2437934E+01  0.2721428E+01  0.2721428E+01  0.1502577E+01  0.1502577E+01  0.2508640E+01  0.1254320E+01  0.2950068E+01  0.1475034E+01  0.2255091E+01  0.2255091E+01  0.2485242E+01  0.2485242E+01  0.2890211E+01  0.2890211E+01
  0.7050018E+01  0.4376694E+02  0.4376694E+02  0.8723925E+02  0.4361963E+02  0.1630757E+01  0.4333905E+02  0.1596954E+01  0.4244068E+02  0.1592186E+01  0.4231399E+02  0.3203271E+01  0.4256512E+02  0.1585868E+01  0.4214608E+02  0.3225172E+01  0.4285616E+02  0.3178449E+01  0.4223530E+02  0.8732903E+02  0.8732903E+02  0.1617275E+01  0.8596156E+02  0.1602974E+01  0.8520139E+02  0.1604445E+01  0.8527956E+02  0.3229044E+01  0.8581516E+02  0.1602259E+01  0.8516341E+02  0.3239395E+01  0.8609032E+02  0.3216865E+01  0.8549153E+02  0.1243798E+01  0.1243798E+01  0.2118941E+01  0.2118941E+01  0.2088206E+01  0.2088206E+01  0.4087151E+01  0.2043575E+01  0.2025229E+01  0.2025229E+01  0.4093188E+01  0.2046594E+01  0.3990241E+01  0.1995121E+01  0.1262912E+01  0.1262912E+01  0.1228911E+01  0.1228911E+01  0.2553651E+01  0.1276826E+01  0.1431149E+01  0.1431149E+01  0.2496950E+01  0.1248475E+01  0.2845038E+01  0.1422519E+01  0.1147432E+01  0.1147432E+01  0.2484978E+01  0.1242489E+01  0.1281312E+01  0.1281312E+01  0.2288607E+01  0.1144303E+01  0.2579430E+01  0.1289715E+01  0.2532813E+01  0.2532813E+01  0.1373132E+01  0.2746264E+01  0.2481360E+01  0.2481360E+01  0.2765844E+01  0.2765844E+01  0.1524701E+01  0.1524701E+01  0.2545719E+01  0.1272859E+01  0.2997341E+01  0.1498671E+01  0.2301055E+01  0.2301055E+01  0.2525513E+01  0.2525513E+01  0.2935019E+01  0.2935019E+01
  0.7080019E+01  0.4435305E+02  0.4435305E+02  0.8839670E+02  0.4419835E+02  0.1652306E+01  0.4391173E+02  0.1618576E+01  0.4301533E+02  0.1613531E+01  0.4288125E+02  0.3245755E+01  0.4312965E+02  0.1607921E+01  0.4273217E+02  0.3267407E+01  0.4341737E+02  0.3219808E+01  0.4278488E+02  0.8847930E+02  0.8847930E+02  0.1638503E+01  0.8708985E+02  0.1624367E+01  0.8633847E+02  0.1625559E+01  0.8640182E+02  0.3270827E+01  0.8692560E+02  0.1623196E+01  0.8627623E+02  0.3281322E+01  0.8720457E+02  0.3258744E+01  0.8660451E+02  0.1266601E+01  0.1266601E+01  0.2140665E+01  0.2140665E+01  0.2110635E+01  0.2110635E+01  0.4132451E+01  0.2066226E+01  0.2049181E+01  0.2049181E+01  0.4139628E+01  0.2069814E+01  0.4036282E+01  0.2018141E+01  0.1291820E+01  0.1291820E+01  0.1253160E+01  0.1253160E+01  0.2599403E+01  0.1299701E+01  0.1455755E+01  0.1455755E+01  0.2538663E+01  0.1269331E+01  0.2892677E+01  0.1446338E+01  0.1169504E+01  0.1169504E+01  0.2530441E+01  0.1265220E+01  0.1304404E+01  0.1304404E+01  0.2330685E+01  0.1165342E+01  0.2623847E+01  0.1311923E+01  0.2573692E+01  0.2573692E+01  0.1395195E+01  0.2790391E+01  0.2524709E+01  0.2524709E+01  0.2811434E+01  0.2811434E+01  0.1546450E+01  0.1546450E+01  0.2583393E+01  0.1291697E+01  0.3045473E+01  0.1522737E+01  0.2346186E+01  0.2346186E+01  0.2565900E+01  0.2565900E+01  0.2980481E+01  0.2980481E+01
  0.7110019E+01  0.4494239E+02  0.4494239E+02  0.8956415E+02  0.4478207E+02  0.1673952E+01  0.4448702E+02  0.1640591E+01  0.4360040E+02  0.1635237E+01  0.4345813E+02  0.3288426E+01  0.4369666E+02  0.1630089E+01  0.4332131E+02  0.3309885E+01  0.4398183E+02  0.3261713E+01  0.4334171E+02  0.8963980E+02  0.8963980E+02  0.1659928E+01  0.8822863E+02  0.1645949E+01  0.8748559E+02  0.1646776E+01  0.8752956E+02  0.3312847E+01  0.8804231E+02  0.1644280E+01  0.8739690E+02  0.3323429E+01  0.8832359E+02  0.3301016E+01  0.8772794E+02  0.1291241E+01  0.1291241E+01  0.2161742E+01  0.2161742E+01  0.2132172E+01  0.2132172E+01  0.4177828E+01  0.2088914E+01  0.2071814E+01  0.2071814E+01  0.4185388E+01  0.2092694E+01  0.4081659E+01  0.2040830E+01  0.1318602E+01  0.1318602E+01  0.1277808E+01  0.1277808E+01  0.2644551E+01  0.1322275E+01  0.1480846E+01  0.1480846E+01  0.2579661E+01  0.1289831E+01  0.2940783E+01  0.1470392E+01  0.1193243E+01  0.1193243E+01  0.2577680E+01  0.1288840E+01  0.1327871E+01  0.1327871E+01  0.2374549E+01  0.1187274E+01  0.2668722E+01  0.1334361E+01  0.2615753E+01  0.2615753E+01  0.1417008E+01  0.2834017E+01  0.2569160E+01  0.2569160E+01  0.2857424E+01  0.2857424E+01  0.1569628E+01  0.1569628E+01  0.2621662E+01  0.1310831E+01  0.3094022E+01  0.1547011E+01  0.2392498E+01  0.2392498E+01  0.2606244E+01  0.2606244E+01  0.3026658E+01  0.3026658E+01
  0.7140019E+01  0.4553515E+02  0.4553515E+02  0.9074084E+02  0.4537042E+02  0.1695766E+01  0.4506673E+02  0.1662709E+01  0.4418819E+02  0.1657045E+01  0.4403769E+02  0.3331782E+01  0.4427277E+02  0.1652626E+01  0.4392024E+02  0.3352792E+01  0.4455198E+02  0.3304334E+01  0.4390806E+02  0.9080711E+02  0.9080711E+02  0.1681476E+01  0.8937395E+02  0.1667625E+01  0.8863772E+02  0.1668305E+01  0.8867384E+02  0.3355326E+01  0.8917123E+02  0.1665671E+01  0.8853384E+02  0.3365988E+01  0.8945465E+02  0.3343695E+01  0.8886219E+02  0.1315133E+01  0.1315133E+01  0.2183440E+01  0.2183440E+01  0.2153955E+01  0.2153955E+01  0.4224498E+01  0.2112249E+01  0.2095654E+01  0.2095654E+01  0.4233613E+01  0.2116807E+01  0.4128551E+01  0.2064275E+01  0.1346762E+01  0.1346762E+01  0.1302814E+01  0.1302814E+01  0.2690548E+01  0.1345274E+01  0.1504593E+01  0.1504593E+01  0.2622505E+01  0.1311252E+01  0.2988363E+01  0.1494181E+01  0.1216931E+01  0.1216931E+01  0.2626840E+01  0.1313420E+01  0.1352902E+01  0.1352902E+01  0.2418889E+01  0.1209444E+01  0.2714559E+01  0.1357279E+01  0.2659107E+01  0.2659107E+01  0.1439144E+01  0.2878289E+01  0.2613581E+01  0.2613581E+01  0.2903349E+01  0.2903349E+01  0.1591887E+01  0.1591887E+01  0.2661964E+01  0.1330982E+01  0.3142528E+01  0.1571264E+01  0.2440129E+01  0.2440129E+01  0.2647714E+01  0.2647714E+01  0.3071874E+01  0.3071874E+01
  0.7170019E+01  0.4613684E+02  0.4613684E+02  0.9192796E+02  0.4596398E+02  0.1717780E+01  0.4565179E+02  0.1685112E+01  0.4478359E+02  0.1679161E+01  0.4462546E+02  0.3375431E+01  0.4485278E+02  0.1675413E+01  0.4452583E+02  0.3395975E+01  0.4512579E+02  0.3347296E+01  0.4447894E+02  0.9198265E+02  0.9198265E+02  0.1703370E+01  0.9053769E+02  0.1689491E+01  0.8979993E+02  0.1689904E+01  0.8982189E+02  0.3398283E+01  0.9031286E+02  0.1687278E+01  0.8968232E+02  0.3409074E+01  0.9059972E+02  0.3386738E+01  0.9000608E+02  0.1337715E+01  0.1337715E+01  0.2205445E+01  0.2205445E+01  0.2175866E+01  0.2175866E+01  0.4271347E+01  0.2135673E+01  0.2120014E+01  0.2120014E+01  0.4282120E+01  0.2141060E+01  0.4174327E+01  0.2087164E+01  0.1374922E+01  0.1374922E+01  0.1327309E+01  0.1327309E+01  0.2737243E+01  0.1368622E+01  0.1528374E+01  0.1528374E+01  0.2666114E+01  0.1333057E+01  0.3036095E+01  0.1518048E+01  0.1240176E+01  0.1240176E+01  0.2675491E+01  0.1337746E+01  0.1377219E+01  0.1377219E+01  0.2463824E+01  0.1231912E+01  0.2760948E+01  0.1380474E+01  0.2702036E+01  0.2702036E+01  0.1462496E+01  0.2924992E+01  0.2657938E+01  0.2657938E+01  0.2949347E+01  0.2949347E+01  0.1616000E+01  0.1616000E+01  0.2700752E+01  0.1350376E+01  0.3191587E+01  0.1595794E+01  0.2487275E+01  0.2487275E+01  0.2688496E+01  0.2688496E+01  0.3117710E+01  0.3117710E+01
  0.7200019E+01  0.4673867E+02  0.4673867E+02  0.9312257E+02  0.4656128E+02  0.1739763E+01  0.4623602E+02  0.1707720E+01  0.4538440E+02  0.1701440E+01  0.4521754E+02  0.3419477E+01  0.4543806E+02  0.1698173E+01  0.4513071E+02  0.3439658E+01  0.4570625E+02  0.3390973E+01  0.4505932E+02  0.9317062E+02  0.9317062E+02  0.1725455E+01  0.9171151E+02  0.1711645E+01  0.9097750E+02  0.1711828E+01  0.9098718E+02  0.3441565E+01  0.9146313E+02  0.1709093E+01  0.9084182E+02  0.3452513E+01  0.9175414E+02  0.3429965E+01  0.9115489E+02  0.1362593E+01  0.1362593E+01  0.2226352E+01  0.2226352E+01  0.2199035E+01  0.2199035E+01  0.4319776E+01  0.2159888E+01  0.2144960E+01  0.2144960E+01  0.4329486E+01  0.2164743E+01  0.4221541E+01  0.2110770E+01  0.1403796E+01  0.1403796E+01  0.1351694E+01  0.1351694E+01  0.2784890E+01  0.1392445E+01  0.1552342E+01  0.1552342E+01  0.2709586E+01  0.1354793E+01  0.3083939E+01  0.1541969E+01  0.1262674E+01  0.1262674E+01  0.2724083E+01  0.1362041E+01  0.1402318E+01  0.1402318E+01  0.2508521E+01  0.1254261E+01  0.2808059E+01  0.1404030E+01  0.2746231E+01  0.2746231E+01  0.1485835E+01  0.2971670E+01  0.2704068E+01  0.2704068E+01  0.2995413E+01  0.2995413E+01  0.1639160E+01  0.1639160E+01  0.2740492E+01  0.1370246E+01  0.3240561E+01  0.1620281E+01  0.2534863E+01  0.2534863E+01  0.2730816E+01  0.2730816E+01  0.3162407E+01  0.3162407E+01
  0.7230020E+01  0.4734499E+02  0.4734499E+02  0.9433112E+02  0.4716556E+02  0.1762261E+01  0.4683391E+02  0.1730263E+01  0.4598353E+02  0.1723908E+01  0.4581463E+02  0.3463901E+01  0.4602837E+02  0.1721175E+01  0.4574200E+02  0.3483880E+01  0.4629387E+02  0.3434876E+01  0.4564270E+02  0.9436627E+02  0.9436627E+02  0.1747658E+01  0.9289165E+02  0.1734018E+01  0.9216666E+02  0.1733999E+01  0.9216563E+02  0.3485252E+01  0.9262416E+02  0.1731100E+01  0.9201157E+02  0.3496140E+01  0.9291359E+02  0.3473609E+01  0.9231478E+02  0.1386315E+01  0.1386315E+01  0.2248509E+01  0.2248509E+01  0.2221617E+01  0.2221617E+01  0.4368784E+01  0.2184392E+01  0.2169251E+01  0.2169251E+01  0.4375935E+01  0.2187967E+01  0.4269554E+01  0.2134777E+01  0.1433385E+01  0.1433385E+01  0.1376359E+01  0.1376359E+01  0.2831280E+01  0.1415640E+01  0.1577246E+01  0.1577246E+01  0.2753561E+01  0.1376780E+01  0.3131008E+01  0.1565504E+01  0.1285698E+01  0.1285698E+01  0.2772342E+01  0.1386171E+01  0.1427919E+01  0.1427919E+01  0.2554349E+01  0.1277174E+01  0.2855443E+01  0.1427722E+01  0.2791183E+01  0.2791183E+01  0.1509013E+01  0.3018026E+01  0.2749960E+01  0.2749960E+01  0.3041186E+01  0.3041186E+01  0.1662984E+01  0.1662984E+01  0.2781652E+01  0.1390826E+01  0.3288319E+01  0.1644159E+01  0.2581864E+01  0.2581864E+01  0.2772852E+01  0.2772852E+01  0.3208567E+01  0.3208567E+01
  0.7260020E+01  0.4795811E+02  0.4795811E+02  0.9554755E+02  0.4777378E+02  0.1784849E+01  0.4743422E+02  0.1753051E+01  0.4658913E+02  0.1746742E+01  0.4642147E+02  0.3508797E+01  0.4662495E+02  0.1744371E+01  0.4635846E+02  0.3528516E+01  0.4688699E+02  0.3479950E+01  0.4624164E+02  0.9557154E+02  0.9557154E+02  0.1770158E+01  0.9408762E+02  0.1756604E+01  0.9336715E+02  0.1756508E+01  0.9336202E+02  0.3529481E+01  0.9379959E+02  0.1753330E+01  0.9319315E+02  0.3540392E+01  0.9408961E+02  0.3517673E+01  0.9348582E+02  0.1410241E+01  0.1410241E+01  0.2269366E+01  0.2269366E+01  0.2245084E+01  0.2245084E+01  0.4416831E+01  0.2208415E+01  0.2194155E+01  0.2194155E+01  0.4423625E+01  0.2211812E+01  0.4316734E+01  0.2158367E+01  0.1462140E+01  0.1462140E+01  0.1401798E+01  0.1401798E+01  0.2879055E+01  0.1439527E+01  0.1602447E+01  0.1602447E+01  0.2796889E+01  0.1398445E+01  0.3179072E+01  0.1589536E+01  0.1309012E+01  0.1309012E+01  0.2820882E+01  0.1410441E+01  0.1454480E+01  0.1454480E+01  0.2600491E+01  0.1300246E+01  0.2902589E+01  0.1451295E+01  0.2836884E+01  0.2836884E+01  0.1532084E+01  0.3064168E+01  0.2797467E+01  0.2797467E+01  0.3086806E+01  0.3086806E+01  0.1687131E+01  0.1687131E+01  0.2822506E+01  0.1411253E+01  0.3337191E+01  0.1668595E+01  0.2630311E+01  0.2630311E+01  0.2815619E+01  0.2815619E+01  0.3255815E+01  0.3255815E+01
  0.7290020E+01  0.4857248E+02  0.4857248E+02  0.9677496E+02  0.4838748E+02  0.1807501E+01  0.4803621E+02  0.1775938E+01  0.4719739E+02  0.1769809E+01  0.4703452E+02  0.3554282E+01  0.4722936E+02  0.1767784E+01  0.4698068E+02  0.3573470E+01  0.4748434E+02  0.3525153E+01  0.4684231E+02  0.9678690E+02  0.9678690E+02  0.1792887E+01  0.9529568E+02  0.1779448E+01  0.9458132E+02  0.1779090E+01  0.9456232E+02  0.3574018E+01  0.9498322E+02  0.1775957E+01  0.9439581E+02  0.3585006E+01  0.9527530E+02  0.3562165E+01  0.9466825E+02  0.1434438E+01  0.1434438E+01  0.2289312E+01  0.2289312E+01  0.2268516E+01  0.2268516E+01  0.4465532E+01  0.2232766E+01  0.2218318E+01  0.2218318E+01  0.4473168E+01  0.2236584E+01  0.4366167E+01  0.2183084E+01  0.1491643E+01  0.1491643E+01  0.1426685E+01  0.1426685E+01  0.2929304E+01  0.1464652E+01  0.1628039E+01  0.1628039E+01  0.2839443E+01  0.1419722E+01  0.3226328E+01  0.1613164E+01  0.1332598E+01  0.1332598E+01  0.2869133E+01  0.1434567E+01  0.1480497E+01  0.1480497E+01  0.2647280E+01  0.1323640E+01  0.2949004E+01  0.1474502E+01  0.2883604E+01  0.2883604E+01  0.1555330E+01  0.3110660E+01  0.2843380E+01  0.2843380E+01  0.3132940E+01  0.3132940E+01  0.1710240E+01  0.1710240E+01  0.2864023E+01  0.1432011E+01  0.3385246E+01  0.1692623E+01  0.2679506E+01  0.2679506E+01  0.2858552E+01  0.2858552E+01  0.3302059E+01  0.3302059E+01
  0.7320020E+01  0.4919020E+02  0.4919020E+02  0.9801168E+02  0.4900584E+02  0.1830391E+01  0.4864455E+02  0.1799131E+01  0.4781375E+02  0.1793074E+01  0.4765280E+02  0.3599929E+01  0.4783592E+02  0.1791341E+01  0.4760673E+02  0.3618577E+01  0.4808373E+02  0.3571116E+01  0.4745306E+02  0.9801064E+02  0.9801064E+02  0.1815818E+01  0.9651453E+02  0.1802441E+01  0.9580345E+02  0.1801807E+01  0.9576975E+02  0.3619181E+01  0.9618345E+02  0.1798653E+01  0.9560216E+02  0.3629943E+01  0.9646954E+02  0.3607116E+01  0.9586285E+02  0.1460167E+01  0.1460167E+01  0.2310134E+01  0.2310134E+01  0.2292544E+01  0.2292544E+01  0.4516300E+01  0.2258150E+01  0.2243222E+01  0.2243222E+01  0.4521606E+01  0.2260803E+01  0.4413806E+01  0.2206903E+01  0.1522354E+01  0.1522354E+01  0.1451945E+01  0.1451945E+01  0.2978992E+01  0.1489496E+01  0.1653955E+01  0.1653955E+01  0.2882338E+01  0.1441169E+01  0.3273372E+01  0.1636686E+01  0.1355741E+01  0.1355741E+01  0.2916849E+01  0.1458424E+01  0.1507025E+01  0.1507025E+01  0.2694264E+01  0.1347132E+01  0.2996583E+01  0.1498292E+01  0.2931158E+01  0.2931158E+01  0.1579205E+01  0.3158409E+01  0.2890216E+01  0.2890216E+01  0.3179273E+01  0.3179273E+01  0.1735101E+01  0.1735101E+01  0.2905268E+01  0.1452634E+01  0.3434518E+01  0.1717259E+01  0.2728888E+01  0.2728888E+01  0.2903207E+01  0.2903207E+01  0.3348967E+01  0.3348967E+01
  0.7350020E+01  0.4981230E+02  0.4981230E+02  0.9925858E+02  0.4962929E+02  0.1853268E+01  0.4925252E+02  0.1822283E+01  0.4842903E+02  0.1816489E+01  0.4827509E+02  0.3646011E+01  0.4844825E+02  0.1815194E+01  0.4824065E+02  0.3664093E+01  0.4868855E+02  0.3617471E+01  0.4806902E+02  0.9924437E+02  0.9924437E+02  0.1838819E+01  0.9773707E+02  0.1825616E+01  0.9703529E+02  0.1824719E+01  0.9698757E+02  0.3664567E+01  0.9738963E+02  0.1821684E+01  0.9682629E+02  0.3675430E+01  0.9767840E+02  0.3652411E+01  0.9706661E+02  0.1485113E+01  0.1485113E+01  0.2330455E+01  0.2330455E+01  0.2316767E+01  0.2316767E+01  0.4566277E+01  0.2283139E+01  0.2267369E+01  0.2267369E+01  0.4571175E+01  0.2285587E+01  0.4463256E+01  0.2231628E+01  0.1553540E+01  0.1553540E+01  0.1477504E+01  0.1477504E+01  0.3029207E+01  0.1514604E+01  0.1679445E+01  0.1679445E+01  0.2924961E+01  0.1462480E+01  0.3319216E+01  0.1659608E+01  0.1380347E+01  0.1380347E+01  0.2964777E+01  0.1482388E+01  0.1534301E+01  0.1534301E+01  0.2743604E+01  0.1371802E+01  0.3042607E+01  0.1521303E+01  0.2979460E+01  0.2979460E+01  0.1603143E+01  0.3206286E+01  0.2936881E+01  0.2936881E+01  0.3227244E+01  0.3227244E+01  0.1759367E+01  0.1759367E+01  0.2946437E+01  0.1473218E+01  0.3483636E+01  0.1741818E+01  0.2778516E+01  0.2778516E+01  0.2947164E+01  0.2947164E+01  0.3395169E+01  0.3395169E+01
  0.7380021E+01  0.5043893E+02  0.5043893E+02  0.1005147E+03  0.5025737E+02  0.1876349E+01  0.4986594E+02  0.1845712E+01  0.4905170E+02  0.1840012E+01  0.4890023E+02  0.3692579E+01  0.4906705E+02  0.1839226E+01  0.4887933E+02  0.3710343E+01  0.4930312E+02  0.3664176E+01  0.4868964E+02  0.1004895E+03  0.1004895E+03  0.1861970E+01  0.9896760E+02  0.1849132E+01  0.9828520E+02  0.1847769E+01  0.9821272E+02  0.3710116E+01  0.9860017E+02  0.1844913E+01  0.9806096E+02  0.3721280E+01  0.9889690E+02  0.3698227E+01  0.9828423E+02  0.1510331E+01  0.1510331E+01  0.2350946E+01  0.2350946E+01  0.2341050E+01  0.2341050E+01  0.4617096E+01  0.2308548E+01  0.2291890E+01  0.2291890E+01  0.4621220E+01  0.2310610E+01  0.4512842E+01  0.2256421E+01  0.1583996E+01  0.1583996E+01  0.1503053E+01  0.1503053E+01  0.3080953E+01  0.1540476E+01  0.1705275E+01  0.1705275E+01  0.2967966E+01  0.1483983E+01  0.3365197E+01  0.1682599E+01  0.1405565E+01  0.1405565E+01  0.3012033E+01  0.1506017E+01  0.1560879E+01  0.1560879E+01  0.2793301E+01  0.1396650E+01  0.3089659E+01  0.1544829E+01  0.3029139E+01  0.3029139E+01  0.1627158E+01  0.3254316E+01  0.2984478E+01  0.2984478E+01  0.3273948E+01  0.3273948E+01  0.1783888E+01  0.1783888E+01  0.2989646E+01  0.1494823E+01  0.3531904E+01  0.1765952E+01  0.2826988E+01  0.2826988E+01  0.2992843E+01  0.2992843E+01  0.3442238E+01  0.3442238E+01
  0.7410021E+01  0.5106718E+02  0.5106718E+02  0.1017780E+03  0.5088901E+02  0.1899718E+01  0.5048698E+02  0.1869289E+01  0.4967828E+02  0.1863924E+01  0.4953571E+02  0.3739555E+01  0.4969127E+02  0.1863309E+01  0.4951936E+02  0.3756564E+01  0.4991730E+02  0.3711473E+01  0.4931812E+02  0.1017439E+03  0.1017439E+03  0.1885504E+01  0.1002185E+03  0.1872756E+01  0.9954085E+02  0.1871082E+01  0.9945187E+02  0.3756229E+01  0.9982566E+02  0.1868442E+01  0.9931157E+02  0.3767456E+01  0.1001241E+03  0.3744284E+01  0.9950825E+02  0.1535872E+01  0.1535872E+01  0.2370969E+01  0.2370969E+01  0.2364984E+01  0.2364984E+01  0.4668705E+01  0.2334353E+01  0.2316546E+01  0.2316546E+01  0.4671885E+01  0.2335943E+01  0.4563559E+01  0.2281779E+01  0.1616577E+01  0.1616577E+01  0.1529589E+01  0.1529589E+01  0.3133429E+01  0.1566715E+01  0.1731020E+01  0.1731020E+01  0.3011566E+01  0.1505783E+01  0.3411646E+01  0.1705823E+01  0.1429882E+01  0.1429882E+01  0.3059681E+01  0.1529840E+01  0.1587976E+01  0.1587976E+01  0.2843618E+01  0.1421809E+01  0.3136736E+01  0.1568368E+01  0.3080366E+01  0.3080366E+01  0.1651556E+01  0.3303111E+01  0.3032269E+01  0.3032269E+01  0.3320940E+01  0.3320940E+01  0.1808783E+01  0.1808783E+01  0.3033714E+01  0.1516857E+01  0.3578420E+01  0.1789210E+01  0.2876617E+01  0.2876617E+01  0.3038229E+01  0.3038229E+01  0.3489188E+01  0.3489188E+01
  0.7440021E+01  0.5169961E+02  0.5169961E+02  0.1030525E+03  0.5152624E+02  0.1923258E+01  0.5111258E+02  0.1893144E+01  0.5031224E+02  0.1888040E+01  0.5017662E+02  0.3787082E+01  0.5032281E+02  0.1887481E+01  0.5016176E+02  0.3803267E+01  0.5053790E+02  0.3759055E+01  0.4995040E+02  0.1030092E+03  0.1030092E+03  0.1909201E+01  0.1014780E+03  0.1896681E+01  0.1008125E+03  0.1894689E+01  0.1007066E+03  0.3802701E+01  0.1010607E+03  0.1892178E+01  0.1005732E+03  0.3814157E+01  0.1013652E+03  0.3790843E+01  0.1007456E+03  0.1560903E+01  0.1560903E+01  0.2390525E+01  0.2390525E+01  0.2389284E+01  0.2389284E+01  0.4719890E+01  0.2359945E+01  0.2342691E+01  0.2342691E+01  0.4723206E+01  0.2361603E+01  0.4615024E+01  0.2307512E+01  0.1647849E+01  0.1647849E+01  0.1554382E+01  0.1554382E+01  0.3187079E+01  0.1593539E+01  0.1757148E+01  0.1757148E+01  0.3054682E+01  0.1527341E+01  0.3458239E+01  0.1729120E+01  0.1455593E+01  0.1455593E+01  0.3109122E+01  0.1554561E+01  0.1615311E+01  0.1615311E+01  0.2893918E+01  0.1446959E+01  0.3184264E+01  0.1592132E+01  0.3130394E+01  0.3130394E+01  0.1675847E+01  0.3351694E+01  0.3080597E+01  0.3080597E+01  0.3367938E+01  0.3367938E+01  0.1834953E+01  0.1834953E+01  0.3078870E+01  0.1539435E+01  0.3625132E+01  0.1812566E+01  0.2926721E+01  0.2926721E+01  0.3084822E+01  0.3084822E+01  0.3536946E+01  0.3536946E+01
  0.7470021E+01  0.5233824E+02  0.5233824E+02  0.1043368E+03  0.5216841E+02  0.1946790E+01  0.5173798E+02  0.1917250E+01  0.5095288E+02  0.1912392E+01  0.5082381E+02  0.3834776E+01  0.5095656E+02  0.1912009E+01  0.5081361E+02  0.3850465E+01  0.5116507E+02  0.3807039E+01  0.5058801E+02  0.1042815E+03  0.1042815E+03  0.1933094E+01  0.1027480E+03  0.1920764E+01  0.1020926E+03  0.1918536E+01  0.1019741E+03  0.3849828E+01  0.1023131E+03  0.1916035E+01  0.1018413E+03  0.3861215E+01  0.1026158E+03  0.3837771E+01  0.1019928E+03  0.1586172E+01  0.1586172E+01  0.2410871E+01  0.2410871E+01  0.2413822E+01  0.2413822E+01  0.4771814E+01  0.2385907E+01  0.2367263E+01  0.2367263E+01  0.4774535E+01  0.2387268E+01  0.4666940E+01  0.2333470E+01  0.1678424E+01  0.1678424E+01  0.1580697E+01  0.1580697E+01  0.3240661E+01  0.1620331E+01  0.1784373E+01  0.1784373E+01  0.3098928E+01  0.1549464E+01  0.3505963E+01  0.1752982E+01  0.1480573E+01  0.1480573E+01  0.3158776E+01  0.1579388E+01  0.1643071E+01  0.1643071E+01  0.2945740E+01  0.1472870E+01  0.3232668E+01  0.1616334E+01  0.3182548E+01  0.3182548E+01  0.1700963E+01  0.3401926E+01  0.3128478E+01  0.3128478E+01  0.3415168E+01  0.3415168E+01  0.1860886E+01  0.1860886E+01  0.3125132E+01  0.1562566E+01  0.3672465E+01  0.1836233E+01  0.2976418E+01  0.2976418E+01  0.3131645E+01  0.3131645E+01  0.3585291E+01  0.3585291E+01
  0.7500021E+01  0.5297930E+02  0.5297930E+02  0.1056301E+03  0.5281504E+02  0.1970769E+01  0.5237524E+02  0.1941528E+01  0.5159810E+02  0.1936803E+01  0.5147255E+02  0.3882664E+01  0.5159290E+02  0.1936636E+01  0.5146809E+02  0.3898196E+01  0.5179931E+02  0.3855803E+01  0.5123598E+02  0.1055633E+03  0.1055633E+03  0.1957197E+01  0.1040291E+03  0.1945102E+01  0.1033862E+03  0.1942431E+01  0.1032442E+03  0.3896981E+01  0.1035663E+03  0.1940109E+01  0.1031208E+03  0.3908854E+01  0.1038819E+03  0.3885015E+01  0.1032483E+03  0.1611900E+01  0.1611900E+01  0.2431676E+01  0.2431676E+01  0.2438258E+01  0.2438258E+01  0.4824087E+01  0.2412044E+01  0.2392405E+01  0.2392405E+01  0.4825167E+01  0.2412584E+01  0.4719740E+01  0.2359870E+01  0.1709849E+01  0.1709849E+01  0.1607437E+01  0.1607437E+01  0.3295034E+01  0.1647517E+01  0.1810892E+01  0.1810892E+01  0.3144203E+01  0.1572102E+01  0.3554486E+01  0.1777243E+01  0.1505791E+01  0.1505791E+01  0.3207061E+01  0.1603531E+01  0.1669999E+01  0.1669999E+01  0.2996754E+01  0.1498377E+01  0.3280069E+01  0.1640035E+01  0.3234022E+01  0.3234022E+01  0.1726237E+01  0.3452473E+01  0.3177240E+01  0.3177240E+01  0.3463079E+01  0.3463079E+01  0.1886138E+01  0.1886138E+01  0.3171283E+01  0.1585641E+01  0.3721065E+01  0.1860532E+01  0.3027305E+01  0.3027305E+01  0.3179352E+01  0.3179352E+01  0.3634154E+01  0.3634154E+01
  0.7530022E+01  0.5362495E+02  0.5362495E+02  0.1069349E+03  0.5346743E+02  0.1994861E+01  0.5301551E+02  0.1965978E+01  0.5224789E+02  0.1961524E+01  0.5212952E+02  0.3930665E+01  0.5223073E+02  0.1961264E+01  0.5212260E+02  0.3946143E+01  0.5243644E+02  0.3904765E+01  0.5188659E+02  0.1068533E+03  0.1068533E+03  0.1981523E+01  0.1053221E+03  0.1969644E+01  0.1046907E+03  0.1966659E+01  0.1045320E+03  0.3944858E+01  0.1048387E+03  0.1964534E+01  0.1044190E+03  0.3956739E+01  0.1051545E+03  0.3932895E+01  0.1045208E+03  0.1638156E+01  0.1638156E+01  0.2451053E+01  0.2451053E+01  0.2463094E+01  0.2463094E+01  0.4876555E+01  0.2438278E+01  0.2416926E+01  0.2416926E+01  0.4876879E+01  0.2438439E+01  0.4771868E+01  0.2385934E+01  0.1739913E+01  0.1739913E+01  0.1634781E+01  0.1634781E+01  0.3348965E+01  0.1674482E+01  0.1837394E+01  0.1837394E+01  0.3187965E+01  0.1593982E+01  0.3600994E+01  0.1800497E+01  0.1531724E+01  0.1531724E+01  0.3256775E+01  0.1628387E+01  0.1697300E+01  0.1697300E+01  0.3048305E+01  0.1524152E+01  0.3328363E+01  0.1664182E+01  0.3285920E+01  0.3285920E+01  0.1751782E+01  0.3503564E+01  0.3225635E+01  0.3225635E+01  0.3511322E+01  0.3511322E+01  0.1911118E+01  0.1911118E+01  0.3218071E+01  0.1609036E+01  0.3767071E+01  0.1883536E+01  0.3079016E+01  0.3079016E+01  0.3226846E+01  0.3226846E+01  0.3682227E+01  0.3682227E+01
  0.7560022E+01  0.5427338E+02  0.5427338E+02  0.1082472E+03  0.5412358E+02  0.2019141E+01  0.5366077E+02  0.1990546E+01  0.5290081E+02  0.1986522E+01  0.5279388E+02  0.3979297E+01  0.5287696E+02  0.1986226E+01  0.5278600E+02  0.3994622E+01  0.5308062E+02  0.3954327E+01  0.5254517E+02  0.1081557E+03  0.1081557E+03  0.2006156E+01  0.1066314E+03  0.1994290E+01  0.1060006E+03  0.1991152E+01  0.1058338E+03  0.3992865E+01  0.1061145E+03  0.1989133E+01  0.1057266E+03  0.4005149E+01  0.1064410E+03  0.3981143E+01  0.1058030E+03  0.1665091E+01  0.1665091E+01  0.2472216E+01  0.2472216E+01  0.2488354E+01  0.2488354E+01  0.4928658E+01  0.2464329E+01  0.2442832E+01  0.2442832E+01  0.4929177E+01  0.2464589E+01  0.4824166E+01  0.2412083E+01  0.1770794E+01  0.1770794E+01  0.1661410E+01  0.1661410E+01  0.3403167E+01  0.1701584E+01  0.1864406E+01  0.1864406E+01  0.3232203E+01  0.1616101E+01  0.3649075E+01  0.1824538E+01  0.1558302E+01  0.1558302E+01  0.3305842E+01  0.1652921E+01  0.1724414E+01  0.1724414E+01  0.3099396E+01  0.1549698E+01  0.3378204E+01  0.1689102E+01  0.3339723E+01  0.3339723E+01  0.1777727E+01  0.3555454E+01  0.3274056E+01  0.3274056E+01  0.3560190E+01  0.3560190E+01  0.1935826E+01  0.1935826E+01  0.3265795E+01  0.1632898E+01  0.3812516E+01  0.1906258E+01  0.3130600E+01  0.3130600E+01  0.3275212E+01  0.3275212E+01  0.3730673E+01  0.3730673E+01
  0.7590022E+01  0.5492511E+02  0.5492511E+02  0.1095722E+03  0.5478612E+02  0.2043232E+01  0.5430103E+02  0.2015177E+01  0.5355541E+02  0.2011734E+01  0.5346391E+02  0.4028078E+01  0.5352516E+02  0.2011428E+01  0.5345577E+02  0.4043535E+01  0.5373058E+02  0.4004312E+01  0.5320938E+02  0.1094666E+03  0.1094666E+03  0.2030975E+01  0.1079506E+03  0.2019180E+01  0.1073236E+03  0.2015930E+01  0.1071509E+03  0.4041536E+01  0.1074080E+03  0.2014001E+01  0.1070483E+03  0.4053986E+01  0.1077389E+03  0.4030024E+01  0.1071021E+03  0.1690734E+01  0.1690734E+01  0.2493608E+01  0.2493608E+01  0.2513929E+01  0.2513929E+01  0.4980897E+01  0.2490448E+01  0.2467889E+01  0.2467889E+01  0.4981756E+01  0.2490878E+01  0.4877476E+01  0.2438738E+01  0.1802066E+01  0.1802066E+01  0.1689205E+01  0.1689205E+01  0.3457651E+01  0.1728825E+01  0.1891478E+01  0.1891478E+01  0.3276619E+01  0.1638310E+01  0.3697641E+01  0.1848820E+01  0.1586428E+01  0.1586428E+01  0.3355751E+01  0.1677875E+01  0.1751366E+01  0.1751366E+01  0.3151643E+01  0.1575821E+01  0.3427748E+01  0.1713874E+01  0.3394972E+01  0.3394972E+01  0.1803702E+01  0.3607403E+01  0.3322711E+01  0.3322711E+01  0.3609393E+01  0.3609393E+01  0.1961486E+01  0.1961486E+01  0.3314097E+01  0.1657049E+01  0.3858744E+01  0.1929372E+01  0.3181479E+01  0.3181479E+01  0.3324683E+01  0.3324683E+01  0.3777793E+01  0.3777793E+01
  0.7620022E+01  0.5558262E+02  0.5558262E+02  0.1109054E+03  0.5545268E+02  0.2067609E+01  0.5494888E+02  0.2040015E+01  0.5421551E+02  0.2037465E+01  0.5414774E+02  0.4077597E+01  0.5418317E+02  0.2036745E+01  0.5412861E+02  0.4092912E+01  0.5438669E+02  0.4054691E+01  0.5387881E+02  0.1107872E+03  0.1107872E+03  0.2055859E+01  0.1092732E+03  0.2044061E+01  0.1086461E+03  0.2040867E+01  0.1084763E+03  0.4090258E+01  0.1087028E+03  0.2039099E+01  0.1083824E+03  0.4103320E+01  0.1090500E+03  0.4079205E+01  0.1084091E+03  0.1716820E+01  0.1716820E+01  0.2514328E+01  0.2514328E+01  0.2539114E+01  0.2539114E+01  0.5032175E+01  0.2516088E+01  0.2491627E+01  0.2491627E+01  0.5034472E+01  0.2517236E+01  0.4931389E+01  0.2465695E+01  0.1830447E+01  0.1830447E+01  0.1716429E+01  0.1716429E+01  0.3512364E+01  0.1756182E+01  0.1917716E+01  0.1917716E+01  0.3323008E+01  0.1661504E+01  0.3746062E+01  0.1873031E+01  0.1613517E+01  0.1613517E+01  0.3404614E+01  0.1702307E+01  0.1778106E+01  0.1778106E+01  0.3203159E+01  0.1601579E+01  0.3478312E+01  0.1739156E+01  0.3450696E+01  0.3450696E+01  0.1829600E+01  0.3659200E+01  0.3372055E+01  0.3372055E+01  0.3660148E+01  0.3660148E+01  0.1985973E+01  0.1985973E+01  0.3363343E+01  0.1681672E+01  0.3905651E+01  0.1952826E+01  0.3233386E+01  0.3233386E+01  0.3374580E+01  0.3374580E+01  0.3827804E+01  0.3827804E+01
  0.7650023E+01  0.5624521E+02  0.5624521E+02  0.1122467E+03  0.5612336E+02  0.2092390E+01  0.5560744E+02  0.2065028E+01  0.5488025E+02  0.2063133E+01  0.5482991E+02  0.4127365E+01  0.5484449E+02  0.2062137E+01  0.5480342E+02  0.4142489E+01  0.5504548E+02  0.4105444E+01  0.5455322E+02  0.1121199E+03  0.1121199E+03  0.2080937E+01  0.1106061E+03  0.2069304E+01  0.1099878E+03  0.2065898E+01  0.1098068E+03  0.4139533E+01  0.1100123E+03  0.2064294E+01  0.1097215E+03  0.4152922E+01  0.1103682E+03  0.4128924E+01  0.1097305E+03  0.1743959E+01  0.1743959E+01  0.2535848E+01  0.2535848E+01  0.2563405E+01  0.2563405E+01  0.5083734E+01  0.2541867E+01  0.2517211E+01  0.2517211E+01  0.5087331E+01  0.2543666E+01  0.4984938E+01  0.2492469E+01  0.1859236E+01  0.1859236E+01  0.1745057E+01  0.1745057E+01  0.3567221E+01  0.1783611E+01  0.1944294E+01  0.1944294E+01  0.3370052E+01  0.1685026E+01  0.3794203E+01  0.1897101E+01  0.1640912E+01  0.1640912E+01  0.3456462E+01  0.1728231E+01  0.1804676E+01  0.1804676E+01  0.3256716E+01  0.1628358E+01  0.3528288E+01  0.1764144E+01  0.3505869E+01  0.3505869E+01  0.1855826E+01  0.3711651E+01  0.3420731E+01  0.3420731E+01  0.3710495E+01  0.3710495E+01  0.2011463E+01  0.2011463E+01  0.3412428E+01  0.1706214E+01  0.3951037E+01  0.1975519E+01  0.3284859E+01  0.3284859E+01  0.3425207E+01  0.3425207E+01  0.3877186E+01  0.3877186E+01
  0.7680023E+01  0.5690978E+02  0.5690978E+02  0.1135976E+03  0.5679878E+02  0.2117263E+01  0.5626847E+02  0.2090352E+01  0.5555326E+02  0.2089165E+01  0.5552174E+02  0.4177739E+01  0.5551387E+02  0.2087716E+01  0.5548320E+02  0.4192646E+01  0.5571196E+02  0.4156768E+01  0.5523522E+02  0.1134613E+03  0.1134613E+03  0.2106311E+01  0.1119548E+03  0.2094753E+01  0.1113404E+03  0.2091331E+01  0.1111586E+03  0.4189322E+01  0.1113355E+03  0.2089895E+01  0.1110823E+03  0.4203094E+01  0.1117016E+03  0.4179061E+01  0.1110629E+03  0.1770555E+01  0.1770555E+01  0.2558668E+01  0.2558668E+01  0.2588598E+01  0.2588598E+01  0.5137180E+01  0.2568590E+01  0.2544249E+01  0.2544249E+01  0.5139689E+01  0.2569844E+01  0.5038988E+01  0.2519494E+01  0.1888960E+01  0.1888960E+01  0.1774628E+01  0.1774628E+01  0.3622699E+01  0.1811350E+01  0.1970023E+01  0.1970023E+01  0.3416008E+01  0.1708004E+01  0.3842250E+01  0.1921125E+01  0.1669054E+01  0.1669054E+01  0.3507901E+01  0.1753950E+01  0.1830923E+01  0.1830923E+01  0.3310630E+01  0.1655315E+01  0.3581156E+01  0.1790578E+01  0.3562605E+01  0.3562605E+01  0.1882434E+01  0.3764868E+01  0.3470534E+01  0.3470534E+01  0.3760685E+01  0.3760685E+01  0.2036410E+01  0.2036410E+01  0.3460874E+01  0.1730437E+01  0.3995598E+01  0.1997799E+01  0.3335806E+01  0.3335806E+01  0.3475711E+01  0.3475711E+01  0.3927061E+01  0.3927061E+01
  0.7710023E+01  0.5758027E+02  0.5758027E+02  0.1149565E+03  0.5747823E+02  0.2142341E+01  0.5693496E+02  0.2115658E+01  0.5622579E+02  0.2115242E+01  0.5621475E+02  0.4228309E+01  0.5618584E+02  0.2113430E+01  0.5616659E+02  0.4243190E+01  0.5638360E+02  0.4208638E+01  0.5592447E+02  0.1148134E+03  0.1148134E+03  0.2131863E+01  0.1133130E+03  0.2120286E+01  0.1126976E+03  0.2117008E+01  0.1125234E+03  0.4239474E+01  0.1126684E+03  0.2115673E+01  0.1124524E+03  0.4253565E+01  0.1130429E+03  0.4229700E+01  0.1124087E+03  0.1798222E+01  0.1798222E+01  0.2580715E+01  0.2580715E+01  0.2615227E+01  0.2615227E+01  0.5190804E+01  0.2595402E+01  0.2569866E+01  0.2569866E+01  0.5192446E+01  0.2596223E+01  0.5093930E+01  0.2546965E+01  0.1918396E+01  0.1918396E+01  0.1804029E+01  0.1804029E+01  0.3677718E+01  0.1838859E+01  0.1995164E+01  0.1995164E+01  0.3463476E+01  0.1731738E+01  0.3890764E+01  0.1945382E+01  0.1697759E+01  0.1697759E+01  0.3559443E+01  0.1779721E+01  0.1856753E+01  0.1856753E+01  0.3362758E+01  0.1681379E+01  0.3633080E+01  0.1816540E+01  0.3619384E+01  0.3619384E+01  0.1909085E+01  0.3818169E+01  0.3519699E+01  0.3519699E+01  0.3811427E+01  0.3811427E+01  0.2060505E+01  0.2060505E+01  0.3511948E+01  0.1755974E+01  0.4041537E+01  0.2020768E+01  0.3387526E+01  0.3387526E+01  0.3526794E+01  0.3526794E+01  0.3976511E+01  0.3976511E+01
  0.7740023E+01  0.5825240E+02  0.5825240E+02  0.1163290E+03  0.5816452E+02  0.2167650E+01  0.5760757E+02  0.2141269E+01  0.5690643E+02  0.2141401E+01  0.5690994E+02  0.4279477E+01  0.5686576E+02  0.2139328E+01  0.5685485E+02  0.4294290E+01  0.5706261E+02  0.4261026E+01  0.5662060E+02  0.1161753E+03  0.1161753E+03  0.2157615E+01  0.1146818E+03  0.2145995E+01  0.1140640E+03  0.2142967E+01  0.1139031E+03  0.4289887E+01  0.1140082E+03  0.2141616E+01  0.1138313E+03  0.4304378E+01  0.1143933E+03  0.4280795E+01  0.1137666E+03  0.1825531E+01  0.1825531E+01  0.2603586E+01  0.2603586E+01  0.2641032E+01  0.2641032E+01  0.5245568E+01  0.2622784E+01  0.2595535E+01  0.2595535E+01  0.5247117E+01  0.2623558E+01  0.5148907E+01  0.2574454E+01  0.1949021E+01  0.1949021E+01  0.1833618E+01  0.1833618E+01  0.3732235E+01  0.1866118E+01  0.2020119E+01  0.2020119E+01  0.3510223E+01  0.1755111E+01  0.3939330E+01  0.1969665E+01  0.1726463E+01  0.1726463E+01  0.3614189E+01  0.1807095E+01  0.1883238E+01  0.1883238E+01  0.3415286E+01  0.1707643E+01  0.3686535E+01  0.1843267E+01  0.3678365E+01  0.3678365E+01  0.1935506E+01  0.3871012E+01  0.3570131E+01  0.3570131E+01  0.3862237E+01  0.3862237E+01  0.2086217E+01  0.2086217E+01  0.3562759E+01  0.1781379E+01  0.4085766E+01  0.2042883E+01  0.3440105E+01  0.3440105E+01  0.3578000E+01  0.3578000E+01  0.4025995E+01  0.4025995E+01
  0.7770023E+01  0.5892879E+02  0.5892879E+02  0.1177100E+03  0.5885500E+02  0.2193075E+01  0.5828328E+02  0.2166988E+01  0.5758994E+02  0.2167955E+01  0.5761566E+02  0.4330811E+01  0.5754788E+02  0.2165442E+01  0.5754887E+02  0.4345972E+01  0.5774936E+02  0.4313547E+01  0.5731850E+02  0.1175484E+03  0.1175484E+03  0.2183420E+01  0.1160533E+03  0.2171961E+01  0.1154442E+03  0.2169061E+01  0.1152901E+03  0.4340755E+01  0.1153600E+03  0.2167788E+01  0.1152224E+03  0.4355603E+01  0.1157547E+03  0.4332359E+01  0.1151370E+03  0.1851906E+01  0.1851906E+01  0.2626764E+01  0.2626764E+01  0.2666973E+01  0.2666973E+01  0.5299023E+01  0.2649511E+01  0.2621161E+01  0.2621161E+01  0.5300546E+01  0.2650273E+01  0.5203544E+01  0.2601772E+01  0.1979426E+01  0.1979426E+01  0.1863504E+01  0.1863504E+01  0.3787050E+01  0.1893525E+01  0.2045354E+01  0.2045354E+01  0.3557930E+01  0.1778965E+01  0.3988516E+01  0.1994258E+01  0.1755966E+01  0.1755966E+01  0.3669319E+01  0.1834659E+01  0.1910276E+01  0.1910276E+01  0.3469429E+01  0.1734715E+01  0.3741324E+01  0.1870662E+01  0.3736964E+01  0.3736964E+01  0.1962306E+01  0.3924611E+01  0.3619853E+01  0.3619853E+01  0.3913248E+01  0.3913248E+01  0.2110703E+01  0.2110703E+01  0.3613697E+01  0.1806848E+01  0.4132045E+01  0.2066022E+01  0.3492038E+01  0.3492038E+01  0.3629622E+01  0.3629622E+01  0.4075147E+01  0.4075147E+01
  0.7800024E+01  0.5961136E+02  0.5961136E+02  0.1190999E+03  0.5954993E+02  0.2218532E+01  0.5895981E+02  0.2192891E+01  0.5827833E+02  0.2194709E+01  0.5832667E+02  0.4382793E+01  0.5823862E+02  0.2191664E+01  0.5824574E+02  0.4397613E+01  0.5843557E+02  0.4366599E+01  0.5802345E+02  0.1189317E+03  0.1189317E+03  0.2209408E+01  0.1174346E+03  0.2198022E+01  0.1168294E+03  0.2195298E+01  0.1166847E+03  0.4392346E+01  0.1167311E+03  0.2194215E+01  0.1166271E+03  0.4407352E+01  0.1171300E+03  0.4384500E+01  0.1165227E+03  0.1878943E+01  0.1878943E+01  0.2650698E+01  0.2650698E+01  0.2692693E+01  0.2692693E+01  0.5353378E+01  0.2676689E+01  0.2647408E+01  0.2647408E+01  0.5354417E+01  0.2677208E+01  0.5259473E+01  0.2629736E+01  0.2009813E+01  0.2009813E+01  0.1891868E+01  0.1891868E+01  0.3841789E+01  0.1920894E+01  0.2070173E+01  0.2070173E+01  0.3606657E+01  0.1803329E+01  0.4038060E+01  0.2019030E+01  0.1784041E+01  0.1784041E+01  0.3725358E+01  0.1862679E+01  0.1935919E+01  0.1935919E+01  0.3523505E+01  0.1761752E+01  0.3796386E+01  0.1898193E+01  0.3795689E+01  0.3795689E+01  0.1989645E+01  0.3979290E+01  0.3670344E+01  0.3670344E+01  0.3963909E+01  0.3963909E+01  0.2136432E+01  0.2136432E+01  0.3665850E+01  0.1832925E+01  0.4178893E+01  0.2089447E+01  0.3544633E+01  0.3544633E+01  0.3681542E+01  0.3681542E+01  0.4125677E+01  0.4125677E+01
  0.7830024E+01  0.6029887E+02  0.6029887E+02  0.1205003E+03  0.6025013E+02  0.2244326E+01  0.5964532E+02  0.2219246E+01  0.5897876E+02  0.2221543E+01  0.5903981E+02  0.4435006E+01  0.5893243E+02  0.2217994E+01  0.5894548E+02  0.4449874E+01  0.5913002E+02  0.4420089E+01  0.5873424E+02  0.1203217E+03  0.1203217E+03  0.2235801E+01  0.1188375E+03  0.2224126E+01  0.1182169E+03  0.2221848E+01  0.1180958E+03  0.4444106E+01  0.1181067E+03  0.2220942E+01  0.1180477E+03  0.4459371E+01  0.1185124E+03  0.4437070E+01  0.1179198E+03  0.1907409E+01  0.1907409E+01  0.2674616E+01  0.2674616E+01  0.2719203E+01  0.2719203E+01  0.5408151E+01  0.2704075E+01  0.2673723E+01  0.2673723E+01  0.5408543E+01  0.2704272E+01  0.5315384E+01  0.2657692E+01  0.2040932E+01  0.2040932E+01  0.1920453E+01  0.1920453E+01  0.3896527E+01  0.1948263E+01  0.2095093E+01  0.2095093E+01  0.3656915E+01  0.1828457E+01  0.4088088E+01  0.2044044E+01  0.1814258E+01  0.1814258E+01  0.3781474E+01  0.1890737E+01  0.1963399E+01  0.1963399E+01  0.3579459E+01  0.1789730E+01  0.3850733E+01  0.1925367E+01  0.3854696E+01  0.3854696E+01  0.2017558E+01  0.4035116E+01  0.3721002E+01  0.3721002E+01  0.4015935E+01  0.4015935E+01  0.2161786E+01  0.2161786E+01  0.3718199E+01  0.1859100E+01  0.4225546E+01  0.2112773E+01  0.3598360E+01  0.3598360E+01  0.3733933E+01  0.3733933E+01  0.4176122E+01  0.4176122E+01
  0.7860024E+01  0.6099267E+02  0.6099267E+02  0.1219086E+03  0.6095428E+02  0.2270350E+01  0.6033693E+02  0.2245652E+01  0.5968052E+02  0.2248558E+01  0.5975775E+02  0.4487966E+01  0.5963617E+02  0.2244279E+01  0.5964404E+02  0.4502392E+01  0.5982787E+02  0.4474044E+01  0.5945118E+02  0.1217246E+03  0.1217246E+03  0.2262218E+01  0.1202416E+03  0.2250662E+01  0.1196273E+03  0.2248521E+01  0.1195136E+03  0.4496365E+01  0.1194955E+03  0.2247689E+01  0.1194693E+03  0.4511915E+01  0.1199088E+03  0.4490021E+01  0.1193270E+03  0.1935671E+01  0.1935671E+01  0.2699222E+01  0.2699222E+01  0.2745237E+01  0.2745237E+01  0.5463986E+01  0.2731993E+01  0.2700191E+01  0.2700191E+01  0.5462788E+01  0.2731394E+01  0.5371466E+01  0.2685733E+01  0.2071473E+01  0.2071473E+01  0.1950177E+01  0.1950177E+01  0.3951759E+01  0.1975879E+01  0.2119741E+01  0.2119741E+01  0.3707079E+01  0.1853539E+01  0.4138379E+01  0.2069190E+01  0.1843728E+01  0.1843728E+01  0.3838559E+01  0.1919279E+01  0.1990589E+01  0.1990589E+01  0.3634683E+01  0.1817341E+01  0.3905268E+01  0.1952634E+01  0.3913932E+01  0.3913932E+01  0.2045939E+01  0.4091878E+01  0.3772900E+01  0.3772900E+01  0.4068425E+01  0.4068425E+01  0.2186579E+01  0.2186579E+01  0.3771696E+01  0.1885848E+01  0.4271553E+01  0.2135776E+01  0.3652622E+01  0.3652622E+01  0.3787779E+01  0.3787779E+01  0.4226507E+01  0.4226507E+01
  0.7890024E+01  0.6169207E+02  0.6169207E+02  0.1233259E+03  0.6166294E+02  0.2296656E+01  0.6103605E+02  0.2272263E+01  0.6038772E+02  0.2275939E+01  0.6048543E+02  0.4541326E+01  0.6034522E+02  0.2270890E+01  0.6035126E+02  0.4555668E+01  0.6053580E+02  0.4528588E+01  0.6017596E+02  0.1231395E+03  0.1231395E+03  0.2288840E+01  0.1216566E+03  0.2277341E+01  0.1210454E+03  0.2275374E+01  0.1209408E+03  0.4549266E+01  0.1209014E+03  0.2274732E+01  0.1209067E+03  0.4564831E+01  0.1213151E+03  0.4543448E+01  0.1207469E+03  0.1964035E+01  0.1964035E+01  0.2724091E+01  0.2724091E+01  0.2771153E+01  0.2771153E+01  0.5519489E+01  0.2759745E+01  0.2727628E+01  0.2727628E+01  0.5516719E+01  0.2758359E+01  0.5428101E+01  0.2714050E+01  0.2102897E+01  0.2102897E+01  0.1979034E+01  0.1979034E+01  0.4006183E+01  0.2003091E+01  0.2144262E+01  0.2144262E+01  0.3757745E+01  0.1878872E+01  0.4188025E+01  0.2094012E+01  0.1873333E+01  0.1873333E+01  0.3896877E+01  0.1948438E+01  0.2018596E+01  0.2018596E+01  0.3689965E+01  0.1844983E+01  0.3959811E+01  0.1979905E+01  0.3972378E+01  0.3972378E+01  0.2075072E+01  0.4150145E+01  0.3825526E+01  0.3825526E+01  0.4120770E+01  0.4120770E+01  0.2210793E+01  0.2210793E+01  0.3826528E+01  0.1913264E+01  0.4318264E+01  0.2159132E+01  0.3706460E+01  0.3706460E+01  0.3841416E+01  0.3841416E+01  0.4278023E+01  0.4278023E+01
  0.7920024E+01  0.6239412E+02  0.6239412E+02  0.1247511E+03  0.6237556E+02  0.2323084E+01  0.6173838E+02  0.2299148E+01  0.6110222E+02  0.2303425E+01  0.6121590E+02  0.4594759E+01  0.6105523E+02  0.2297760E+01  0.6106536E+02  0.4609282E+01  0.6124823E+02  0.4583491E+01  0.6090552E+02  0.1245637E+03  0.1245637E+03  0.2315721E+01  0.1230854E+03  0.2304175E+01  0.1224717E+03  0.2302531E+01  0.1223843E+03  0.4602570E+01  0.1223180E+03  0.2301860E+01  0.1223486E+03  0.4618312E+01  0.1227365E+03  0.4597426E+01  0.1221814E+03  0.1991957E+01  0.1991957E+01  0.2749666E+01  0.2749666E+01  0.2797570E+01  0.2797570E+01  0.5576719E+01  0.2788359E+01  0.2755083E+01  0.2755083E+01  0.5571041E+01  0.2785521E+01  0.5486444E+01  0.2743222E+01  0.2134441E+01  0.2134441E+01  0.2007840E+01  0.2007840E+01  0.4060760E+01  0.2030380E+01  0.2169940E+01  0.2169940E+01  0.3809363E+01  0.1904681E+01  0.4238988E+01  0.2119494E+01  0.1904282E+01  0.1904282E+01  0.3954285E+01  0.1977143E+01  0.2046280E+01  0.2046280E+01  0.3747356E+01  0.1873678E+01  0.4014686E+01  0.2007343E+01  0.4031759E+01  0.4031759E+01  0.2103878E+01  0.4207757E+01  0.3877569E+01  0.3877569E+01  0.4173238E+01  0.4173238E+01  0.2234226E+01  0.2234226E+01  0.3880952E+01  0.1940476E+01  0.4365019E+01  0.2182510E+01  0.3760951E+01  0.3760951E+01  0.3896376E+01  0.3896376E+01  0.4328731E+01  0.4328731E+01
  0.7950025E+01  0.6310165E+02  0.6310165E+02  0.1261884E+03  0.6309421E+02  0.2349819E+01  0.6244890E+02  0.2326092E+01  0.6181828E+02  0.2331027E+01  0.6194946E+02  0.4648537E+01  0.6176984E+02  0.2324815E+01  0.6178436E+02  0.4663273E+01  0.6196566E+02  0.4638993E+01  0.6164303E+02  0.1259996E+03  0.1259996E+03  0.2342838E+01  0.1245267E+03  0.2331188E+01  0.1239075E+03  0.2329931E+01  0.1238407E+03  0.4656407E+01  0.1237488E+03  0.2329226E+01  0.1238032E+03  0.4672222E+01  0.1241692E+03  0.4651782E+01  0.1236260E+03  0.2018774E+01  0.2018774E+01  0.2775956E+01  0.2775956E+01  0.2823936E+01  0.2823936E+01  0.5632486E+01  0.2816243E+01  0.2782137E+01  0.2782137E+01  0.5625320E+01  0.2812660E+01  0.5542161E+01  0.2771080E+01  0.2163995E+01  0.2163995E+01  0.2037879E+01  0.2037879E+01  0.4116408E+01  0.2058204E+01  0.2195336E+01  0.2195336E+01  0.3861874E+01  0.1930937E+01  0.4289424E+01  0.2144712E+01  0.1935350E+01  0.1935350E+01  0.4012943E+01  0.2006471E+01  0.2074049E+01  0.2074049E+01  0.3806073E+01  0.1903036E+01  0.4069441E+01  0.2034721E+01  0.4090153E+01  0.4090153E+01  0.2132863E+01  0.4265726E+01  0.3930365E+01  0.3930365E+01  0.4225702E+01  0.4225702E+01  0.2259138E+01  0.2259138E+01  0.3936268E+01  0.1968134E+01  0.4414571E+01  0.2207286E+01  0.3816217E+01  0.3816217E+01  0.3951149E+01  0.3951149E+01  0.4379312E+01  0.4379312E+01
  0.7980025E+01  0.6381359E+02  0.6381359E+02  0.1276325E+03  0.6381623E+02  0.2376714E+01  0.6316366E+02  0.2353383E+01  0.6254357E+02  0.2359019E+01  0.6269337E+02  0.4702763E+01  0.6249039E+02  0.2351764E+01  0.6250057E+02  0.4717650E+01  0.6268823E+02  0.4694665E+01  0.6238280E+02  0.1274455E+03  0.1274455E+03  0.2370061E+01  0.1259737E+03  0.2358400E+01  0.1253539E+03  0.2357391E+01  0.1253002E+03  0.4710616E+01  0.1251894E+03  0.2356666E+01  0.1252617E+03  0.4726526E+01  0.1256124E+03  0.4706580E+01  0.1250823E+03  0.2046304E+01  0.2046304E+01  0.2802560E+01  0.2802560E+01  0.2851705E+01  0.2851705E+01  0.5688270E+01  0.2844135E+01  0.2808911E+01  0.2808911E+01  0.5680526E+01  0.2840263E+01  0.5599297E+01  0.2799649E+01  0.2193550E+01  0.2193550E+01  0.2066761E+01  0.2066761E+01  0.4171198E+01  0.2085599E+01  0.2221847E+01  0.2221847E+01  0.3914937E+01  0.1957469E+01  0.4340761E+01  0.2170381E+01  0.1967455E+01  0.1967455E+01  0.4071405E+01  0.2035703E+01  0.2102022E+01  0.2102022E+01  0.3863957E+01  0.1931979E+01  0.4125200E+01  0.2062600E+01  0.4149984E+01  0.4149984E+01  0.2162281E+01  0.4324563E+01  0.3983084E+01  0.3983084E+01  0.4277882E+01  0.4277882E+01  0.2284866E+01  0.2284866E+01  0.3991942E+01  0.1995971E+01  0.4462176E+01  0.2231088E+01  0.3871491E+01  0.3871491E+01  0.4006635E+01  0.4006635E+01  0.4428515E+01  0.4428515E+01
  0.8010024E+01  0.6453364E+02  0.6453364E+02  0.1290877E+03  0.6454385E+02  0.2403749E+01  0.6388215E+02  0.2381081E+01  0.6327969E+02  0.2387054E+01  0.6343845E+02  0.4757244E+01  0.6321433E+02  0.2379295E+01  0.6323222E+02  0.4772263E+01  0.6341392E+02  0.4750497E+01  0.6312470E+02  0.1289028E+03  0.1289028E+03  0.2397452E+01  0.1274296E+03  0.2385676E+01  0.1268036E+03  0.2385163E+01  0.1267764E+03  0.4765263E+01  0.1266417E+03  0.2384243E+01  0.1267275E+03  0.4781407E+01  0.1270709E+03  0.4761819E+01  0.1265503E+03  0.2074464E+01  0.2074464E+01  0.2830303E+01  0.2830303E+01  0.2879737E+01  0.2879737E+01  0.5746222E+01  0.2873111E+01  0.2836331E+01  0.2836331E+01  0.5736149E+01  0.2868074E+01  0.5657326E+01  0.2828663E+01  0.2223716E+01  0.2223716E+01  0.2096426E+01  0.2096426E+01  0.4226787E+01  0.2113393E+01  0.2246954E+01  0.2246954E+01  0.3968451E+01  0.1984226E+01  0.4391707E+01  0.2195854E+01  0.2000121E+01  0.2000121E+01  0.4130233E+01  0.2065117E+01  0.2129858E+01  0.2129858E+01  0.3923924E+01  0.1961962E+01  0.4181477E+01  0.2090739E+01  0.4208608E+01  0.4208608E+01  0.2191525E+01  0.4383050E+01  0.4036505E+01  0.4036505E+01  0.4329955E+01  0.4329955E+01  0.2309200E+01  0.2309200E+01  0.4047735E+01  0.2023867E+01  0.4510036E+01  0.2255018E+01  0.3927079E+01  0.3927079E+01  0.4061995E+01  0.4061995E+01  0.4479692E+01  0.4479692E+01
  0.8040024E+01  0.6525763E+02  0.6525763E+02  0.1305516E+03  0.6527580E+02  0.2430993E+01  0.6460618E+02  0.2408933E+01  0.6401988E+02  0.2415243E+01  0.6418759E+02  0.4812321E+01  0.6394620E+02  0.2406778E+01  0.6396262E+02  0.4827367E+01  0.6414615E+02  0.4807011E+01  0.6387565E+02  0.1303735E+03  0.1303735E+03  0.2425165E+01  0.1289026E+03  0.2413308E+01  0.1282723E+03  0.2413189E+01  0.1282660E+03  0.4820424E+01  0.1281077E+03  0.2412046E+01  0.1282053E+03  0.4836472E+01  0.1285343E+03  0.4817667E+01  0.1280345E+03  0.2102777E+01  0.2102777E+01  0.2856550E+01  0.2856550E+01  0.2906851E+01  0.2906851E+01  0.5802567E+01  0.2901284E+01  0.2863080E+01  0.2863080E+01  0.5791270E+01  0.2895635E+01  0.5714963E+01  0.2857482E+01  0.2253474E+01  0.2253474E+01  0.2124595E+01  0.2124595E+01  0.4283523E+01  0.2141761E+01  0.2272215E+01  0.2272215E+01  0.4025409E+01  0.2012704E+01  0.4443666E+01  0.2221833E+01  0.2031392E+01  0.2031392E+01  0.4188296E+01  0.2094148E+01  0.2158639E+01  0.2158639E+01  0.3983322E+01  0.1991661E+01  0.4238902E+01  0.2119451E+01  0.4267215E+01  0.4267215E+01  0.2220667E+01  0.4441335E+01  0.4090508E+01  0.4090508E+01  0.4382827E+01  0.4382827E+01  0.2334061E+01  0.2334061E+01  0.4104165E+01  0.2052083E+01  0.4559520E+01  0.2279760E+01  0.3983773E+01  0.3983773E+01  0.4118259E+01  0.4118259E+01  0.4530221E+01  0.4530221E+01
  0.8070024E+01  0.6598618E+02  0.6598618E+02  0.1320267E+03  0.6601337E+02  0.2458444E+01  0.6533572E+02  0.2436925E+01  0.6476379E+02  0.2443511E+01  0.6493885E+02  0.4867741E+01  0.6468262E+02  0.2434546E+01  0.6470060E+02  0.4882900E+01  0.6488407E+02  0.4863640E+01  0.6462814E+02  0.1318511E+03  0.1318511E+03  0.2453022E+01  0.1303832E+03  0.2441086E+01  0.1297488E+03  0.2441491E+01  0.1297703E+03  0.4876081E+01  0.1295868E+03  0.2440101E+01  0.1296965E+03  0.4892004E+01  0.1300101E+03  0.4873928E+01  0.1295297E+03  0.2132875E+01  0.2132875E+01  0.2884685E+01  0.2884685E+01  0.2934535E+01  0.2934535E+01  0.5859228E+01  0.2929614E+01  0.2891120E+01  0.2891120E+01  0.5845303E+01  0.2922651E+01  0.5774437E+01  0.2887219E+01  0.2283726E+01  0.2283726E+01  0.2153639E+01  0.2153639E+01  0.4339800E+01  0.2169900E+01  0.2296991E+01  0.2296991E+01  0.4081626E+01  0.2040813E+01  0.4496984E+01  0.2248492E+01  0.2065555E+01  0.2065555E+01  0.4247150E+01  0.2123575E+01  0.2187751E+01  0.2187751E+01  0.4045262E+01  0.2022631E+01  0.4295528E+01  0.2147764E+01  0.4327897E+01  0.4327897E+01  0.2250375E+01  0.4500750E+01  0.4144991E+01  0.4144991E+01  0.4437136E+01  0.4437136E+01  0.2358378E+01  0.2358378E+01  0.4159694E+01  0.2079847E+01  0.4609820E+01  0.2304910E+01  0.4041964E+01  0.4041964E+01  0.4174111E+01  0.4174111E+01  0.4582017E+01  0.4582017E+01
  0.8100023E+01  0.6672041E+02  0.6672041E+02  0.1335075E+03  0.6675376E+02  0.2486326E+01  0.6607672E+02  0.2464843E+01  0.6550574E+02  0.2471930E+01  0.6569411E+02  0.4923383E+01  0.6542200E+02  0.2462310E+01  0.6543844E+02  0.4939037E+01  0.6563001E+02  0.4920654E+01  0.6538575E+02  0.1333398E+03  0.1333398E+03  0.2481066E+01  0.1318738E+03  0.2468962E+01  0.1312305E+03  0.2469905E+01  0.1312806E+03  0.4932075E+01  0.1310749E+03  0.2468310E+01  0.1311958E+03  0.4948081E+01  0.1315004E+03  0.4930565E+01  0.1310349E+03  0.2162158E+01  0.2162158E+01  0.2912496E+01  0.2912496E+01  0.2960867E+01  0.2960867E+01  0.5916423E+01  0.2958212E+01  0.2918813E+01  0.2918813E+01  0.5900245E+01  0.2950123E+01  0.5832577E+01  0.2916288E+01  0.2313961E+01  0.2313961E+01  0.2183261E+01  0.2183261E+01  0.4399274E+01  0.2199637E+01  0.2322898E+01  0.2322898E+01  0.4138533E+01  0.2069266E+01  0.4549427E+01  0.2274713E+01  0.2098885E+01  0.2098885E+01  0.4305238E+01  0.2152619E+01  0.2216515E+01  0.2216515E+01  0.4106879E+01  0.2053440E+01  0.4353498E+01  0.2176749E+01  0.4388034E+01  0.4388034E+01  0.2280019E+01  0.4560037E+01  0.4200269E+01  0.4200269E+01  0.4491045E+01  0.4491045E+01  0.2383545E+01  0.2383545E+01  0.4217706E+01  0.2108853E+01  0.4659134E+01  0.2329567E+01  0.4101013E+01  0.4101013E+01  0.4231872E+01  0.4231872E+01  0.4632581E+01  0.4632581E+01
  0.8130023E+01  0.6746024E+02  0.6746024E+02  0.1349978E+03  0.6749892E+02  0.2514198E+01  0.6681746E+02  0.2493053E+01  0.6625546E+02  0.2500556E+01  0.6645486E+02  0.4979564E+01  0.6616853E+02  0.2490334E+01  0.6618321E+02  0.4995609E+01  0.6638174E+02  0.4977709E+01  0.6614390E+02  0.1348424E+03  0.1348424E+03  0.2509144E+01  0.1333662E+03  0.2497021E+01  0.1327219E+03  0.2498558E+01  0.1328035E+03  0.4988732E+01  0.1325807E+03  0.2496599E+01  0.1326994E+03  0.5004592E+01  0.1330023E+03  0.4987632E+01  0.1325515E+03  0.2192307E+01  0.2192307E+01  0.2940860E+01  0.2940860E+01  0.2987777E+01  0.2987777E+01  0.5972718E+01  0.2986359E+01  0.2946122E+01  0.2946122E+01  0.5954244E+01  0.2977122E+01  0.5892128E+01  0.2946064E+01  0.2343651E+01  0.2343651E+01  0.2213139E+01  0.2213139E+01  0.4458060E+01  0.2229030E+01  0.2348184E+01  0.2348184E+01  0.4198109E+01  0.2099055E+01  0.4602022E+01  0.2301011E+01  0.2132435E+01  0.2132435E+01  0.4363140E+01  0.2181570E+01  0.2244802E+01  0.2244802E+01  0.4168623E+01  0.2084312E+01  0.4411602E+01  0.2205801E+01  0.4449481E+01  0.4449481E+01  0.2309424E+01  0.4618848E+01  0.4256096E+01  0.4256096E+01  0.4545465E+01  0.4545465E+01  0.2407947E+01  0.2407947E+01  0.4274740E+01  0.2137370E+01  0.4708992E+01  0.2354496E+01  0.4158633E+01  0.4158633E+01  0.4290943E+01  0.4290943E+01  0.4684131E+01  0.4684131E+01
  0.8160023E+01  0.6820668E+02  0.6820668E+02  0.1364991E+03  0.6824953E+02  0.2542370E+01  0.6756616E+02  0.2521507E+01  0.6701163E+02  0.2529467E+01  0.6722321E+02  0.5036042E+01  0.6691901E+02  0.2518680E+01  0.6693654E+02  0.5052255E+01  0.6713446E+02  0.5035275E+01  0.6690884E+02  0.1363541E+03  0.1363541E+03  0.2537486E+01  0.1348727E+03  0.2525227E+01  0.1342211E+03  0.2527424E+01  0.1343379E+03  0.5045645E+01  0.1340932E+03  0.2525309E+01  0.1342254E+03  0.5061347E+01  0.1345106E+03  0.5045023E+01  0.1340768E+03  0.2221130E+01  0.2221130E+01  0.2969802E+01  0.2969802E+01  0.3014313E+01  0.3014313E+01  0.6029506E+01  0.3014753E+01  0.2974512E+01  0.2974512E+01  0.6009450E+01  0.3004725E+01  0.5951262E+01  0.2975631E+01  0.2373257E+01  0.2373257E+01  0.2242591E+01  0.2242591E+01  0.4517636E+01  0.2258818E+01  0.2373555E+01  0.2373555E+01  0.4256784E+01  0.2128392E+01  0.4654737E+01  0.2327368E+01  0.2166309E+01  0.2166309E+01  0.4421610E+01  0.2210805E+01  0.2274033E+01  0.2274033E+01  0.4230622E+01  0.2115311E+01  0.4469419E+01  0.2234710E+01  0.4510783E+01  0.4510783E+01  0.2339025E+01  0.4678050E+01  0.4313343E+01  0.4313343E+01  0.4599327E+01  0.4599327E+01  0.2431482E+01  0.2431482E+01  0.4332956E+01  0.2166478E+01  0.4757728E+01  0.2378864E+01  0.4216857E+01  0.4216857E+01  0.4349592E+01  0.4349592E+01  0.4736055E+01  0.4736055E+01
  0.8190022E+01  0.6895982E+02  0.6895982E+02  0.1380108E+03  0.6900539E+02  0.2570690E+01  0.6831879E+02  0.2550383E+01  0.6777905E+02  0.2558752E+01  0.6800149E+02  0.5093029E+01  0.6767625E+02  0.2547181E+01  0.6769398E+02  0.5109749E+01  0.6789844E+02  0.5093387E+01  0.6768102E+02  0.1378757E+03  0.1378757E+03  0.2566084E+01  0.1363927E+03  0.2553816E+01  0.1357406E+03  0.2556659E+01  0.1358918E+03  0.5102946E+01  0.1356160E+03  0.2554073E+01  0.1357543E+03  0.5118688E+01  0.1360345E+03  0.5102852E+01  0.1356136E+03  0.2249290E+01  0.2249290E+01  0.2998302E+01  0.2998302E+01  0.3040840E+01  0.3040840E+01  0.6086055E+01  0.3043028E+01  0.3002425E+01  0.3002425E+01  0.6064053E+01  0.3032027E+01  0.6011443E+01  0.3005721E+01  0.2403627E+01  0.2403627E+01  0.2272018E+01  0.2272018E+01  0.4579134E+01  0.2289567E+01  0.2398799E+01  0.2398799E+01  0.4316598E+01  0.2158299E+01  0.4707112E+01  0.2353556E+01  0.2198669E+01  0.2198669E+01  0.4479571E+01  0.2239785E+01  0.2304089E+01  0.2304089E+01  0.4292307E+01  0.2146153E+01  0.4527252E+01  0.2263626E+01  0.4572264E+01  0.4572264E+01  0.2367789E+01  0.4735578E+01  0.4369730E+01  0.4369730E+01  0.4653126E+01  0.4653126E+01  0.2454693E+01  0.2454693E+01  0.4390594E+01  0.2195297E+01  0.4807102E+01  0.2403551E+01  0.4276247E+01  0.4276247E+01  0.4410031E+01  0.4410031E+01  0.4787631E+01  0.4787631E+01
  0.8220022E+01  0.6971696E+02  0.6971696E+02  0.1395344E+03  0.6976720E+02  0.2599259E+01  0.6907805E+02  0.2579244E+01  0.6854607E+02  0.2587704E+01  0.6877093E+02  0.5150115E+01  0.6843481E+02  0.2575903E+01  0.6845730E+02  0.5167413E+01  0.6866469E+02  0.5151940E+01  0.6845908E+02  0.1394099E+03  0.1394099E+03  0.2594822E+01  0.1379202E+03  0.2582481E+01  0.1372642E+03  0.2586130E+01  0.1374582E+03  0.5160786E+01  0.1371532E+03  0.2582994E+01  0.1372915E+03  0.5176444E+01  0.1375694E+03  0.5161376E+01  0.1371690E+03  0.2279337E+01  0.2279337E+01  0.3029353E+01  0.3029353E+01  0.3067572E+01  0.3067572E+01  0.6142061E+01  0.3071030E+01  0.3030466E+01  0.3030466E+01  0.6117899E+01  0.3058949E+01  0.6070390E+01  0.3035195E+01  0.2433369E+01  0.2433369E+01  0.2302014E+01  0.2302014E+01  0.4642222E+01  0.2321111E+01  0.2424773E+01  0.2424773E+01  0.4377170E+01  0.2188585E+01  0.4758407E+01  0.2379203E+01  0.2233002E+01  0.2233002E+01  0.4539555E+01  0.2269778E+01  0.2332402E+01  0.2332402E+01  0.4357155E+01  0.2178577E+01  0.4587398E+01  0.2293699E+01  0.4633541E+01  0.4633541E+01  0.2396960E+01  0.4793921E+01  0.4427903E+01  0.4427903E+01  0.4707167E+01  0.4707167E+01  0.2479282E+01  0.2479282E+01  0.4450247E+01  0.2225123E+01  0.4856305E+01  0.2428153E+01  0.4336341E+01  0.4336341E+01  0.4471142E+01  0.4471142E+01  0.4839334E+01  0.4839334E+01
  0.8250022E+01  0.7047879E+02  0.7047879E+02  0.1410680E+03  0.7053401E+02  0.2627690E+01  0.6983363E+02  0.2608207E+01  0.6931580E+02  0.2617118E+01  0.6955262E+02  0.5208156E+01  0.6920606E+02  0.2604623E+01  0.6922056E+02  0.5225545E+01  0.6943714E+02  0.5210669E+01  0.6923946E+02  0.1409533E+03  0.1409533E+03  0.2623737E+01  0.1394571E+03  0.2611437E+01  0.1388033E+03  0.2615952E+01  0.1390433E+03  0.5219306E+01  0.1387084E+03  0.2612226E+01  0.1388453E+03  0.5234775E+01  0.1391196E+03  0.5220240E+01  0.1387333E+03  0.2309963E+01  0.2309963E+01  0.3060013E+01  0.3060013E+01  0.3094737E+01  0.3094737E+01  0.6199180E+01  0.3099590E+01  0.3058728E+01  0.3058728E+01  0.6173411E+01  0.3086705E+01  0.6131029E+01  0.3065514E+01  0.2462617E+01  0.2462617E+01  0.2331705E+01  0.2331705E+01  0.4707282E+01  0.2353641E+01  0.2450765E+01  0.2450765E+01  0.4437928E+01  0.2218964E+01  0.4811802E+01  0.2405901E+01  0.2267029E+01  0.2267029E+01  0.4597865E+01  0.2298932E+01  0.2360536E+01  0.2360536E+01  0.4421772E+01  0.2210886E+01  0.4646813E+01  0.2323406E+01  0.4695634E+01  0.4695634E+01  0.2425197E+01  0.4850394E+01  0.4485919E+01  0.4485919E+01  0.4761357E+01  0.4761357E+01  0.2502357E+01  0.2502357E+01  0.4509976E+01  0.2254988E+01  0.4906146E+01  0.2453073E+01  0.4394957E+01  0.4394957E+01  0.4531709E+01  0.4531709E+01  0.4891845E+01  0.4891845E+01
  0.8280022E+01  0.7124922E+02  0.7124922E+02  0.1426081E+03  0.7130403E+02  0.2656621E+01  0.7060250E+02  0.2637609E+01  0.7009719E+02  0.2646765E+01  0.7034052E+02  0.5266327E+01  0.6997904E+02  0.2634014E+01  0.7000166E+02  0.5284250E+01  0.7021722E+02  0.5270344E+01  0.7003243E+02  0.1425088E+03  0.1425088E+03  0.2652924E+01  0.1410084E+03  0.2640703E+01  0.1403589E+03  0.2645789E+01  0.1406292E+03  0.5277948E+01  0.1402669E+03  0.2641611E+01  0.1404071E+03  0.5293388E+01  0.1406773E+03  0.5279434E+01  0.1403065E+03  0.2339857E+01  0.2339857E+01  0.3090596E+01  0.3090596E+01  0.3120644E+01  0.3120644E+01  0.6256418E+01  0.3128209E+01  0.3088971E+01  0.3088971E+01  0.6228277E+01  0.3114138E+01  0.6193300E+01  0.3096650E+01  0.2491134E+01  0.2491134E+01  0.2361863E+01  0.2361863E+01  0.4772632E+01  0.2386316E+01  0.2477675E+01  0.2477675E+01  0.4498558E+01  0.2249279E+01  0.4863786E+01  0.2431893E+01  0.2301888E+01  0.2301888E+01  0.4656659E+01  0.2328329E+01  0.2389130E+01  0.2389130E+01  0.4487717E+01  0.2243859E+01  0.4705556E+01  0.2352778E+01  0.4758169E+01  0.4758169E+01  0.2454029E+01  0.4908057E+01  0.4543026E+01  0.4543026E+01  0.4816602E+01  0.4816602E+01  0.2526283E+01  0.2526283E+01  0.4572214E+01  0.2286107E+01  0.4956336E+01  0.2478168E+01  0.4454252E+01  0.4454252E+01  0.4592897E+01  0.4592897E+01  0.4944670E+01  0.4944670E+01
  0.8310021E+01  0.7202312E+02  0.7202312E+02  0.1441594E+03  0.7207969E+02  0.2685840E+01  0.7137903E+02  0.2667122E+01  0.7088152E+02  0.2676460E+01  0.7112971E+02  0.5325044E+01  0.7075926E+02  0.2663543E+01  0.7078641E+02  0.5343586E+01  0.7100567E+02  0.5330255E+01  0.7082852E+02  0.1440752E+03  0.1440752E+03  0.2682287E+01  0.1425691E+03  0.2670171E+01  0.1419251E+03  0.2675681E+01  0.1422180E+03  0.5337167E+01  0.1418407E+03  0.2671223E+01  0.1419811E+03  0.5352345E+01  0.1422442E+03  0.5339054E+01  0.1418909E+03  0.2370415E+01  0.2370415E+01  0.3121834E+01  0.3121834E+01  0.3146831E+01  0.3146831E+01  0.6313095E+01  0.3156547E+01  0.3118449E+01  0.3118449E+01  0.6283466E+01  0.3141733E+01  0.6255640E+01  0.3127820E+01  0.2519668E+01  0.2519668E+01  0.2391740E+01  0.2391740E+01  0.4837777E+01  0.2418888E+01  0.2503081E+01  0.2503081E+01  0.4559648E+01  0.2279824E+01  0.4915837E+01  0.2457919E+01  0.2334657E+01  0.2334657E+01  0.4715598E+01  0.2357799E+01  0.2417111E+01  0.2417111E+01  0.4554189E+01  0.2277094E+01  0.4764052E+01  0.2382026E+01  0.4819990E+01  0.4819990E+01  0.2483689E+01  0.4967379E+01  0.4600659E+01  0.4600659E+01  0.4872016E+01  0.4872016E+01  0.2550056E+01  0.2550056E+01  0.4632504E+01  0.2316252E+01  0.5006457E+01  0.2503229E+01  0.4513650E+01  0.4513650E+01  0.4654961E+01  0.4654961E+01  0.4997921E+01  0.4997921E+01
  0.8340021E+01  0.7280626E+02  0.7280626E+02  0.1457222E+03  0.7286109E+02  0.2715176E+01  0.7215866E+02  0.2696982E+01  0.7167509E+02  0.2706368E+01  0.7192453E+02  0.5384152E+01  0.7154469E+02  0.2692995E+01  0.7156914E+02  0.5402786E+01  0.7179232E+02  0.5390506E+01  0.7162914E+02  0.1456555E+03  0.1456555E+03  0.2711911E+01  0.1441437E+03  0.2699832E+01  0.1435017E+03  0.2705980E+01  0.1438285E+03  0.5396698E+01  0.1434228E+03  0.2700989E+01  0.1435632E+03  0.5411916E+01  0.1438273E+03  0.5398932E+01  0.1434823E+03  0.2401449E+01  0.2401449E+01  0.3153650E+01  0.3153650E+01  0.3173486E+01  0.3173486E+01  0.6371243E+01  0.3185621E+01  0.3148845E+01  0.3148845E+01  0.6338961E+01  0.3169481E+01  0.6316347E+01  0.3158173E+01  0.2549052E+01  0.2549052E+01  0.2421226E+01  0.2421226E+01  0.4903925E+01  0.2451962E+01  0.2528681E+01  0.2528681E+01  0.4620771E+01  0.2310386E+01  0.4968017E+01  0.2484008E+01  0.2368394E+01  0.2368394E+01  0.4773720E+01  0.2386860E+01  0.2445611E+01  0.2445611E+01  0.4620405E+01  0.2310203E+01  0.4822319E+01  0.2411160E+01  0.4880747E+01  0.4880747E+01  0.2513188E+01  0.5026377E+01  0.4658931E+01  0.4658931E+01  0.4928162E+01  0.4928162E+01  0.2572995E+01  0.2572995E+01  0.4694274E+01  0.2347137E+01  0.5056282E+01  0.2528141E+01  0.4573677E+01  0.4573677E+01  0.4717228E+01  0.4717228E+01  0.5050083E+01  0.5050083E+01
  0.8370021E+01  0.7359383E+02  0.7359383E+02  0.1472958E+03  0.7364789E+02  0.2744953E+01  0.7295002E+02  0.2726995E+01  0.7247270E+02  0.2736528E+01  0.7272606E+02  0.5443419E+01  0.7233224E+02  0.2722845E+01  0.7236243E+02  0.5462775E+01  0.7258945E+02  0.5450901E+01  0.7243167E+02  0.1472426E+03  0.1472426E+03  0.2741709E+01  0.1457275E+03  0.2729720E+01  0.1450903E+03  0.2736389E+01  0.1454448E+03  0.5456672E+01  0.1450166E+03  0.2730904E+01  0.1451532E+03  0.5472052E+01  0.1454255E+03  0.5459228E+01  0.1450847E+03  0.2431275E+01  0.2431275E+01  0.3184811E+01  0.3184811E+01  0.3200047E+01  0.3200047E+01  0.6428064E+01  0.3214032E+01  0.3180066E+01  0.3180066E+01  0.6394040E+01  0.3197020E+01  0.6378109E+01  0.3189054E+01  0.2579151E+01  0.2579151E+01  0.2451758E+01  0.2451758E+01  0.4970745E+01  0.2485373E+01  0.2555702E+01  0.2555702E+01  0.4683910E+01  0.2341955E+01  0.5020782E+01  0.2510391E+01  0.2400074E+01  0.2400074E+01  0.4833245E+01  0.2416623E+01  0.2475047E+01  0.2475047E+01  0.4688067E+01  0.2344033E+01  0.4881173E+01  0.2440586E+01  0.4941395E+01  0.4941395E+01  0.2542632E+01  0.5085264E+01  0.4716598E+01  0.4716598E+01  0.4986016E+01  0.4986016E+01  0.2597210E+01  0.2597210E+01  0.4756801E+01  0.2378400E+01  0.5107755E+01  0.2553878E+01  0.4633755E+01  0.4633755E+01  0.4779933E+01  0.4779933E+01  0.5103086E+01  0.5103086E+01
  0.8400021E+01  0.7438950E+02  0.7438950E+02  0.1488764E+03  0.7443821E+02  0.2774777E+01  0.7374261E+02  0.2757172E+01  0.7327468E+02  0.2766845E+01  0.7353178E+02  0.5503486E+01  0.7313041E+02  0.2752858E+01  0.7316005E+02  0.5523072E+01  0.7339068E+02  0.5511879E+01  0.7324196E+02  0.1488434E+03  0.1488434E+03  0.2771750E+01  0.1473243E+03  0.2759847E+01  0.1466916E+03  0.2767099E+01  0.1470771E+03  0.5517039E+01  0.1466210E+03  0.2760962E+01  0.1467509E+03  0.5532436E+01  0.1470303E+03  0.5520016E+01  0.1467002E+03  0.2462972E+01  0.2462972E+01  0.3216380E+01  0.3216380E+01  0.3226635E+01  0.3226635E+01  0.6484724E+01  0.3242362E+01  0.3209994E+01  0.3209994E+01  0.6449373E+01  0.3224687E+01  0.6439572E+01  0.3219786E+01  0.2607991E+01  0.2607991E+01  0.2481712E+01  0.2481712E+01  0.5036962E+01  0.2518481E+01  0.2583097E+01  0.2583097E+01  0.4746581E+01  0.2373291E+01  0.5074169E+01  0.2537085E+01  0.2434169E+01  0.2434169E+01  0.4891521E+01  0.2445760E+01  0.2504584E+01  0.2504584E+01  0.4757736E+01  0.2378868E+01  0.4940996E+01  0.2470498E+01  0.5003437E+01  0.5003437E+01  0.2572654E+01  0.5145308E+01  0.4775026E+01  0.4775026E+01  0.5043769E+01  0.5043769E+01  0.2621255E+01  0.2621255E+01  0.4820653E+01  0.2410327E+01  0.5159220E+01  0.2579610E+01  0.4693416E+01  0.4693416E+01  0.4843633E+01  0.4843633E+01  0.5156541E+01  0.5156541E+01
  0.8430020E+01  0.7519159E+02  0.7519159E+02  0.1504701E+03  0.7523506E+02  0.2804883E+01  0.7454271E+02  0.2787510E+01  0.7408095E+02  0.2797380E+01  0.7434327E+02  0.5563942E+01  0.7393375E+02  0.2783206E+01  0.7396658E+02  0.5583908E+01  0.7419907E+02  0.5572958E+01  0.7405358E+02  0.1504547E+03  0.1504547E+03  0.2801824E+01  0.1489227E+03  0.2790184E+01  0.1483041E+03  0.2798048E+01  0.1487221E+03  0.5577796E+01  0.1482356E+03  0.2791415E+01  0.1483695E+03  0.5593464E+01  0.1486521E+03  0.5581217E+01  0.1483267E+03  0.2496098E+01  0.2496098E+01  0.3247966E+01  0.3247966E+01  0.3253340E+01  0.3253340E+01  0.6540950E+01  0.3270475E+01  0.3240475E+01  0.3240475E+01  0.6504928E+01  0.3252464E+01  0.6501784E+01  0.3250892E+01  0.2637613E+01  0.2637613E+01  0.2512185E+01  0.2512185E+01  0.5102898E+01  0.2551449E+01  0.2609939E+01  0.2609939E+01  0.4808623E+01  0.2404312E+01  0.5127454E+01  0.2563727E+01  0.2467209E+01  0.2467209E+01  0.4951088E+01  0.2475544E+01  0.2533696E+01  0.2533696E+01  0.4825678E+01  0.2412839E+01  0.5001218E+01  0.2500609E+01  0.5067418E+01  0.5067418E+01  0.2602144E+01  0.5204289E+01  0.4833735E+01  0.4833735E+01  0.5103409E+01  0.5103409E+01  0.2644586E+01  0.2644586E+01  0.4884175E+01  0.2442087E+01  0.5211969E+01  0.2605984E+01  0.4753851E+01  0.4753851E+01  0.4907367E+01  0.4907367E+01  0.5210055E+01  0.5210055E+01
  0.8460020E+01  0.7599873E+02  0.7599873E+02  0.1520749E+03  0.7603744E+02  0.2834971E+01  0.7534232E+02  0.2818062E+01  0.7489290E+02  0.2828032E+01  0.7515789E+02  0.5624853E+01  0.7474314E+02  0.2813599E+01  0.7477432E+02  0.5645039E+01  0.7501137E+02  0.5634707E+01  0.7487411E+02  0.1520770E+03  0.1520770E+03  0.2832391E+01  0.1505475E+03  0.2820623E+01  0.1499220E+03  0.2829105E+01  0.1503728E+03  0.5638930E+01  0.1498604E+03  0.2822013E+01  0.1499959E+03  0.5654863E+01  0.1502839E+03  0.5642882E+01  0.1499655E+03  0.2527931E+01  0.2527931E+01  0.3280156E+01  0.3280156E+01  0.3280234E+01  0.3280234E+01  0.6598044E+01  0.3299022E+01  0.3272045E+01  0.3272045E+01  0.6563663E+01  0.3281831E+01  0.6566002E+01  0.3283001E+01  0.2666504E+01  0.2666504E+01  0.2542743E+01  0.2542743E+01  0.5169930E+01  0.2584965E+01  0.2637172E+01  0.2637172E+01  0.4871371E+01  0.2435685E+01  0.5181427E+01  0.2590714E+01  0.2497274E+01  0.2497274E+01  0.5009211E+01  0.2504606E+01  0.2562910E+01  0.2562910E+01  0.4893281E+01  0.2446640E+01  0.5061602E+01  0.2530801E+01  0.5130046E+01  0.5130046E+01  0.2632128E+01  0.5264256E+01  0.4892780E+01  0.4892780E+01  0.5162280E+01  0.5162280E+01  0.2667032E+01  0.2667032E+01  0.4947067E+01  0.2473533E+01  0.5265185E+01  0.2632593E+01  0.4816479E+01  0.4816479E+01  0.4970956E+01  0.4970956E+01  0.5263713E+01  0.5263713E+01
  0.8490020E+01  0.7681542E+02  0.7681542E+02  0.1536916E+03  0.7684580E+02  0.2865719E+01  0.7615948E+02  0.2848999E+01  0.7571508E+02  0.2858922E+01  0.7597884E+02  0.5686443E+01  0.7556155E+02  0.2844302E+01  0.7559029E+02  0.5706701E+01  0.7583074E+02  0.5696690E+01  0.7569772E+02  0.1537074E+03  0.1537074E+03  0.2863064E+01  0.1521778E+03  0.2851528E+01  0.1515647E+03  0.2860318E+01  0.1520319E+03  0.5700495E+01  0.1514965E+03  0.2852726E+01  0.1516283E+03  0.5716750E+01  0.1519286E+03  0.5705060E+01  0.1516179E+03  0.2560954E+01  0.2560954E+01  0.3313409E+01  0.3313409E+01  0.3307705E+01  0.3307705E+01  0.6656243E+01  0.3328121E+01  0.3305272E+01  0.3305272E+01  0.6621972E+01  0.3310986E+01  0.6629643E+01  0.3314821E+01  0.2696909E+01  0.2696909E+01  0.2573003E+01  0.2573003E+01  0.5236249E+01  0.2618125E+01  0.2665068E+01  0.2665068E+01  0.4935470E+01  0.2467735E+01  0.5235953E+01  0.2617976E+01  0.2530519E+01  0.2530519E+01  0.5071244E+01  0.2535622E+01  0.2591784E+01  0.2591784E+01  0.4960850E+01  0.2480425E+01  0.5121425E+01  0.2560713E+01  0.5194545E+01  0.5194545E+01  0.2662197E+01  0.5324394E+01  0.4952276E+01  0.4952276E+01  0.5222561E+01  0.5222561E+01  0.2689308E+01  0.2689308E+01  0.5010104E+01  0.2505052E+01  0.5319788E+01  0.2659894E+01  0.4878385E+01  0.4878385E+01  0.5036548E+01  0.5036548E+01  0.5318256E+01  0.5318256E+01
  0.8520020E+01  0.7763450E+02  0.7763450E+02  0.1553190E+03  0.7765951E+02  0.2896610E+01  0.7698045E+02  0.2879959E+01  0.7653788E+02  0.2889863E+01  0.7680112E+02  0.5748444E+01  0.7638541E+02  0.2875205E+01  0.7641156E+02  0.5769040E+01  0.7665910E+02  0.5759023E+01  0.7652601E+02  0.1553497E+03  0.1553497E+03  0.2893990E+01  0.1538216E+03  0.2882686E+01  0.1532207E+03  0.2891916E+01  0.1537114E+03  0.5762597E+01  0.1531469E+03  0.2883861E+01  0.1532832E+03  0.5779263E+01  0.1535899E+03  0.5767541E+01  0.1532784E+03  0.2593025E+01  0.2593025E+01  0.3346891E+01  0.3346891E+01  0.3334530E+01  0.3334530E+01  0.6713268E+01  0.3356634E+01  0.3337947E+01  0.3337947E+01  0.6680783E+01  0.3340392E+01  0.6694788E+01  0.3347394E+01  0.2725749E+01  0.2725749E+01  0.2603722E+01  0.2603722E+01  0.5303121E+01  0.2651561E+01  0.2692361E+01  0.2692361E+01  0.5000539E+01  0.2500270E+01  0.5289501E+01  0.2644751E+01  0.2562402E+01  0.2562402E+01  0.5131356E+01  0.2565678E+01  0.2621449E+01  0.2621449E+01  0.5029643E+01  0.2514821E+01  0.5183875E+01  0.2591938E+01  0.5260575E+01  0.5260575E+01  0.2692282E+01  0.5384565E+01  0.5011589E+01  0.5011589E+01  0.5282040E+01  0.5282040E+01  0.2711720E+01  0.2711720E+01  0.5073608E+01  0.2536804E+01  0.5373089E+01  0.2686544E+01  0.4942748E+01  0.4942748E+01  0.5102102E+01  0.5102102E+01  0.5372986E+01  0.5372986E+01
  0.8550019E+01  0.7846036E+02  0.7846036E+02  0.1569609E+03  0.7848045E+02  0.2927603E+01  0.7780413E+02  0.2911165E+01  0.7736720E+02  0.2921258E+01  0.7763546E+02  0.5810979E+01  0.7721639E+02  0.2906476E+01  0.7724263E+02  0.5831590E+01  0.7749027E+02  0.5821816E+01  0.7736041E+02  0.1570046E+03  0.1570046E+03  0.2925059E+01  0.1554730E+03  0.2914072E+01  0.1548890E+03  0.2923695E+01  0.1554005E+03  0.5824913E+01  0.1548031E+03  0.2915119E+01  0.1549446E+03  0.5842055E+01  0.1552587E+03  0.5830683E+01  0.1549565E+03  0.2626831E+01  0.2626831E+01  0.3380085E+01  0.3380085E+01  0.3362537E+01  0.3362537E+01  0.6772437E+01  0.3386218E+01  0.3371582E+01  0.3371582E+01  0.6739322E+01  0.3369661E+01  0.6761158E+01  0.3380579E+01  0.2755439E+01  0.2755439E+01  0.2633982E+01  0.2633982E+01  0.5371540E+01  0.2685770E+01  0.2719798E+01  0.2719798E+01  0.5067113E+01  0.2533557E+01  0.5343245E+01  0.2671623E+01  0.2593079E+01  0.2593079E+01  0.5191417E+01  0.2595709E+01  0.2651335E+01  0.2651335E+01  0.5099371E+01  0.2549685E+01  0.5245245E+01  0.2622623E+01  0.5325848E+01  0.5325848E+01  0.2722479E+01  0.5444957E+01  0.5069979E+01  0.5069979E+01  0.5342938E+01  0.5342938E+01  0.2734490E+01  0.2734490E+01  0.5136551E+01  0.2568275E+01  0.5428312E+01  0.2714156E+01  0.5006950E+01  0.5006950E+01  0.5166929E+01  0.5166929E+01  0.5428158E+01  0.5428158E+01
  0.8580019E+01  0.7929204E+02  0.7929204E+02  0.1586132E+03  0.7930659E+02  0.2958671E+01  0.7862978E+02  0.2942747E+01  0.7820654E+02  0.2952601E+01  0.7846845E+02  0.5874075E+01  0.7805481E+02  0.2938025E+01  0.7808107E+02  0.5894823E+01  0.7833051E+02  0.5884860E+01  0.7819814E+02  0.1586681E+03  0.1586681E+03  0.2956412E+01  0.1571394E+03  0.2945618E+01  0.1565657E+03  0.2955771E+01  0.1571054E+03  0.5887961E+01  0.1564786E+03  0.2946392E+01  0.1566069E+03  0.5905295E+01  0.1569394E+03  0.5894104E+01  0.1566420E+03  0.2659973E+01  0.2659973E+01  0.3413091E+01  0.3413091E+01  0.3390220E+01  0.3390220E+01  0.6830771E+01  0.3415386E+01  0.3405294E+01  0.3405294E+01  0.6799026E+01  0.3399513E+01  0.6827936E+01  0.3413968E+01  0.2784177E+01  0.2784177E+01  0.2664200E+01  0.2664200E+01  0.5439219E+01  0.2719609E+01  0.2747015E+01  0.2747015E+01  0.5132973E+01  0.2566487E+01  0.5399735E+01  0.2699867E+01  0.2624351E+01  0.2624351E+01  0.5251920E+01  0.2625960E+01  0.2680898E+01  0.2680898E+01  0.5167016E+01  0.2583508E+01  0.5306794E+01  0.2653397E+01  0.5392073E+01  0.5392073E+01  0.2752628E+01  0.5505256E+01  0.5130830E+01  0.5130830E+01  0.5405329E+01  0.5405329E+01  0.2758075E+01  0.2758075E+01  0.5203542E+01  0.2601771E+01  0.5483756E+01  0.2741878E+01  0.5072044E+01  0.5072044E+01  0.5234025E+01  0.5234025E+01  0.5485090E+01  0.5485090E+01
  0.8610019E+01  0.8013171E+02  0.8013171E+02  0.1602760E+03  0.8013798E+02  0.2990112E+01  0.7946536E+02  0.2974375E+01  0.7904707E+02  0.2984254E+01  0.7930965E+02  0.5937759E+01  0.7890105E+02  0.2969725E+01  0.7892352E+02  0.5958803E+01  0.7918069E+02  0.5948498E+01  0.7904376E+02  0.1603414E+03  0.1603414E+03  0.2987893E+01  0.1588127E+03  0.2977509E+01  0.1582608E+03  0.2988004E+01  0.1588186E+03  0.5951205E+01  0.1581594E+03  0.2977968E+01  0.1582852E+03  0.5969077E+01  0.1586344E+03  0.5957889E+01  0.1583371E+03  0.2691602E+01  0.2691602E+01  0.3445868E+01  0.3445868E+01  0.3419384E+01  0.3419384E+01  0.6889991E+01  0.3444995E+01  0.3437671E+01  0.3437671E+01  0.6857922E+01  0.3428961E+01  0.6894424E+01  0.3447212E+01  0.2814224E+01  0.2814224E+01  0.2694834E+01  0.2694834E+01  0.5506396E+01  0.2753198E+01  0.2774163E+01  0.2774163E+01  0.5198646E+01  0.2599323E+01  0.5454941E+01  0.2727471E+01  0.2656269E+01  0.2656269E+01  0.5312627E+01  0.2656314E+01  0.2710963E+01  0.2710963E+01  0.5237348E+01  0.2618674E+01  0.5367518E+01  0.2683759E+01  0.5457244E+01  0.5457244E+01  0.2782578E+01  0.5565156E+01  0.5190691E+01  0.5190691E+01  0.5466108E+01  0.5466108E+01  0.2780437E+01  0.2780437E+01  0.5269120E+01  0.2634560E+01  0.5539744E+01  0.2769872E+01  0.5136110E+01  0.5136110E+01  0.5301126E+01  0.5301126E+01  0.5540721E+01  0.5540721E+01
  0.8640018E+01  0.8097213E+02  0.8097213E+02  0.1619498E+03  0.8097489E+02  0.3021791E+01  0.8030726E+02  0.3006363E+01  0.7989719E+02  0.3016210E+01  0.8015891E+02  0.6001901E+01  0.7975336E+02  0.3001680E+01  0.7977276E+02  0.6023024E+01  0.8003406E+02  0.6012290E+01  0.7989143E+02  0.1620266E+03  0.1620266E+03  0.3019643E+01  0.1605003E+03  0.3009837E+01  0.1599791E+03  0.3020527E+01  0.1605473E+03  0.6015001E+01  0.1598548E+03  0.3009674E+01  0.1599704E+03  0.6033504E+01  0.1603467E+03  0.6022142E+01  0.1600447E+03  0.2725781E+01  0.2725781E+01  0.3478372E+01  0.3478372E+01  0.3447909E+01  0.3447909E+01  0.6948734E+01  0.3474367E+01  0.3470669E+01  0.3470669E+01  0.6919666E+01  0.3459833E+01  0.6961296E+01  0.3480648E+01  0.2843116E+01  0.2843116E+01  0.2724499E+01  0.2724499E+01  0.5575282E+01  0.2787641E+01  0.2802484E+01  0.2802484E+01  0.5263375E+01  0.2631687E+01  0.5512664E+01  0.2756332E+01  0.2687439E+01  0.2687439E+01  0.5374593E+01  0.2687296E+01  0.2739854E+01  0.2739854E+01  0.5306370E+01  0.2653185E+01  0.5428948E+01  0.2714474E+01  0.5524889E+01  0.5524889E+01  0.2812060E+01  0.5624120E+01  0.5251760E+01  0.5251760E+01  0.5527640E+01  0.5527640E+01  0.2804346E+01  0.2804346E+01  0.5335771E+01  0.2667885E+01  0.5595741E+01  0.2797871E+01  0.5201272E+01  0.5201272E+01  0.5367725E+01  0.5367725E+01  0.5597586E+01  0.5597586E+01
  0.8670018E+01  0.8182001E+02  0.8182001E+02  0.1636354E+03  0.8181772E+02  0.3053761E+01  0.8115690E+02  0.3038346E+01  0.8074718E+02  0.3048001E+01  0.8100378E+02  0.6066351E+01  0.8060979E+02  0.3033965E+01  0.8063078E+02  0.6087415E+01  0.8088968E+02  0.6076859E+01  0.8074942E+02  0.1637253E+03  0.1637253E+03  0.3051747E+01  0.1622067E+03  0.3042182E+01  0.1616983E+03  0.3053192E+01  0.1622835E+03  0.6079257E+01  0.1615625E+03  0.3041906E+01  0.1616836E+03  0.6098329E+01  0.1620695E+03  0.6087006E+01  0.1617686E+03  0.2758856E+01  0.2758856E+01  0.3511889E+01  0.3511889E+01  0.3476443E+01  0.3476443E+01  0.7006474E+01  0.3503237E+01  0.3503718E+01  0.3503718E+01  0.6980544E+01  0.3490272E+01  0.7030190E+01  0.3515095E+01  0.2873129E+01  0.2873129E+01  0.2754946E+01  0.2754946E+01  0.5643769E+01  0.2821885E+01  0.2830797E+01  0.2830797E+01  0.5327415E+01  0.2663707E+01  0.5567640E+01  0.2783820E+01  0.2719289E+01  0.2719289E+01  0.5435223E+01  0.2717612E+01  0.2769714E+01  0.2769714E+01  0.5374797E+01  0.2687399E+01  0.5490438E+01  0.2745219E+01  0.5590885E+01  0.5590885E+01  0.2842430E+01  0.5684861E+01  0.5313411E+01  0.5313411E+01  0.5588866E+01  0.5588866E+01  0.2828288E+01  0.2828288E+01  0.5402447E+01  0.2701223E+01  0.5652103E+01  0.2826052E+01  0.5268322E+01  0.5268322E+01  0.5434894E+01  0.5434894E+01  0.5654144E+01  0.5654144E+01
[truncated: 916,587 more chars]
