# Supplementary material for: Visualising reaction complexes in amine-based unloaded and CO2-loaded carbon capture solutions
Source: Nat Commun. 2026 Mar 12;17:3828. doi: 10.1038/s41467-026-70391-6 (PMC13121631; doi:10.1038/s41467-026-70391-6)
Supplement: Supplementary file 3 — Source Data [file 41467_2026_70391_MOESM3_ESM.zip › Source data/KGly010623box.EPSR.g01]

#    r              Ow-Ow                         Ow-Hw                         Ow-K1                         Ow-C1                         Ow-C2                         Ow-H1                         Ow-N1                         Ow-O1                         Ow-H2                         Hw-Hw                         Hw-K1                         Hw-C1                         Hw-C2                         Hw-H1                         Hw-N1                         Hw-O1                         Hw-H2                         K1-K1                         K1-C1                         K1-C2                         K1-H1                         K1-N1                         K1-O1                         K1-H2                         C1-C1                         C1-C2                         C1-H1                         C1-N1                         C1-O1                         C1-H2                         C2-C2                         C2-H1                         C2-N1                         C2-O1                         C2-H2                         H1-H1                         H1-N1                         H1-O1                         H1-H2                         N1-N1                         N1-O1                         N1-H2                         O1-O1                         O1-H2                         H2-H2                     
  0.0000000E+00  0.0000000E+00  0.0000000E+00  0.0000000E+00  0.0000000E+00  0.0000000E+00  0.0000000E+00  0.0000000E+00  0.0000000E+00  0.0000000E+00  0.0000000E+00  0.0000000E+00  0.0000000E+00  0.0000000E+00  0.0000000E+00  0.0000000E+00  0.0000000E+00  0.0000000E+00  0.0000000E+00  0.0000000E+00  0.0000000E+00  0.0000000E+00  0.0000000E+00  0.0000000E+00  0.0000000E+00  0.0000000E+00  0.0000000E+00  0.0000000E+00  0.0000000E+00  0.0000000E+00  0.0000000E+00  0.0000000E+00  0.0000000E+00  0.0000000E+00  0.0000000E+00  0.0000000E+00  0.0000000E+00  0.0000000E+00  0.0000000E+00  0.0000000E+00  0.0000000E+00  0.0000000E+00  0.0000000E+00  0.0000000E+00  0.0000000E+00  0.0000000E+00  0.0000000E+00  0.0000000E+00  0.0000000E+00  0.0000000E+00  0.0000000E+00  0.0000000E+00  0.0000000E+00  0.0000000E+00  0.0000000E+00  0.0000000E+00  0.0000000E+00  0.0000000E+00  0.0000000E+00  0.0000000E+00  0.0000000E+00  0.0000000E+00  0.0000000E+00  0.0000000E+00  0.0000000E+00  0.0000000E+00  0.0000000E+00  0.0000000E+00  0.0000000E+00  0.0000000E+00  0.0000000E+00  0.0000000E+00  0.0000000E+00  0.0000000E+00  0.0000000E+00  0.0000000E+00  0.0000000E+00  0.0000000E+00  0.0000000E+00  0.0000000E+00  0.0000000E+00  0.0000000E+00  0.0000000E+00  0.0000000E+00  0.0000000E+00  0.0000000E+00  0.0000000E+00  0.0000000E+00  0.0000000E+00  0.0000000E+00  0.0000000E+00
  0.7500000E-02  0.0000000E+00  0.0000000E+00  0.0000000E+00  0.0000000E+00  0.0000000E+00  0.0000000E+00  0.0000000E+00  0.0000000E+00  0.0000000E+00  0.0000000E+00  0.0000000E+00  0.0000000E+00  0.0000000E+00  0.0000000E+00  0.0000000E+00  0.0000000E+00  0.0000000E+00  0.0000000E+00  0.0000000E+00  0.0000000E+00  0.0000000E+00  0.0000000E+00  0.0000000E+00  0.0000000E+00  0.0000000E+00  0.0000000E+00  0.0000000E+00  0.0000000E+00  0.0000000E+00  0.0000000E+00  0.0000000E+00  0.0000000E+00  0.0000000E+00  0.0000000E+00  0.0000000E+00  0.0000000E+00  0.0000000E+00  0.0000000E+00  0.0000000E+00  0.0000000E+00  0.0000000E+00  0.0000000E+00  0.0000000E+00  0.0000000E+00  0.0000000E+00  0.0000000E+00  0.0000000E+00  0.0000000E+00  0.0000000E+00  0.0000000E+00  0.0000000E+00  0.0000000E+00  0.0000000E+00  0.0000000E+00  0.0000000E+00  0.0000000E+00  0.0000000E+00  0.0000000E+00  0.0000000E+00  0.0000000E+00  0.0000000E+00  0.0000000E+00  0.0000000E+00  0.0000000E+00  0.0000000E+00  0.0000000E+00  0.0000000E+00  0.0000000E+00  0.0000000E+00  0.0000000E+00  0.0000000E+00  0.0000000E+00  0.0000000E+00  0.0000000E+00  0.0000000E+00  0.0000000E+00  0.0000000E+00  0.0000000E+00  0.0000000E+00  0.0000000E+00  0.0000000E+00  0.0000000E+00  0.0000000E+00  0.0000000E+00  0.0000000E+00  0.0000000E+00  0.0000000E+00  0.0000000E+00  0.0000000E+00  0.0000000E+00
  0.3000000E-01  0.0000000E+00  0.0000000E+00  0.0000000E+00  0.0000000E+00  0.0000000E+00  0.0000000E+00  0.0000000E+00  0.0000000E+00  0.0000000E+00  0.0000000E+00  0.0000000E+00  0.0000000E+00  0.0000000E+00  0.0000000E+00  0.0000000E+00  0.0000000E+00  0.0000000E+00  0.0000000E+00  0.0000000E+00  0.0000000E+00  0.0000000E+00  0.0000000E+00  0.0000000E+00  0.0000000E+00  0.0000000E+00  0.0000000E+00  0.0000000E+00  0.0000000E+00  0.0000000E+00  0.0000000E+00  0.0000000E+00  0.0000000E+00  0.0000000E+00  0.0000000E+00  0.0000000E+00  0.0000000E+00  0.0000000E+00  0.0000000E+00  0.0000000E+00  0.0000000E+00  0.0000000E+00  0.0000000E+00  0.0000000E+00  0.0000000E+00  0.0000000E+00  0.0000000E+00  0.0000000E+00  0.0000000E+00  0.0000000E+00  0.0000000E+00  0.0000000E+00  0.0000000E+00  0.0000000E+00  0.0000000E+00  0.0000000E+00  0.0000000E+00  0.0000000E+00  0.0000000E+00  0.0000000E+00  0.0000000E+00  0.0000000E+00  0.0000000E+00  0.0000000E+00  0.0000000E+00  0.0000000E+00  0.0000000E+00  0.0000000E+00  0.0000000E+00  0.0000000E+00  0.0000000E+00  0.0000000E+00  0.0000000E+00  0.0000000E+00  0.0000000E+00  0.0000000E+00  0.0000000E+00  0.0000000E+00  0.0000000E+00  0.0000000E+00  0.0000000E+00  0.0000000E+00  0.0000000E+00  0.0000000E+00  0.0000000E+00  0.0000000E+00  0.0000000E+00  0.0000000E+00  0.0000000E+00  0.0000000E+00  0.0000000E+00
  0.5999999E-01  0.0000000E+00  0.0000000E+00  0.0000000E+00  0.0000000E+00  0.0000000E+00  0.0000000E+00  0.0000000E+00  0.0000000E+00  0.0000000E+00  0.0000000E+00  0.0000000E+00  0.0000000E+00  0.0000000E+00  0.0000000E+00  0.0000000E+00  0.0000000E+00  0.0000000E+00  0.0000000E+00  0.0000000E+00  0.0000000E+00  0.0000000E+00  0.0000000E+00  0.0000000E+00  0.0000000E+00  0.0000000E+00  0.0000000E+00  0.0000000E+00  0.0000000E+00  0.0000000E+00  0.0000000E+00  0.0000000E+00  0.0000000E+00  0.0000000E+00  0.0000000E+00  0.0000000E+00  0.0000000E+00  0.0000000E+00  0.0000000E+00  0.0000000E+00  0.0000000E+00  0.0000000E+00  0.0000000E+00  0.0000000E+00  0.0000000E+00  0.0000000E+00  0.0000000E+00  0.0000000E+00  0.0000000E+00  0.0000000E+00  0.0000000E+00  0.0000000E+00  0.0000000E+00  0.0000000E+00  0.0000000E+00  0.0000000E+00  0.0000000E+00  0.0000000E+00  0.0000000E+00  0.0000000E+00  0.0000000E+00  0.0000000E+00  0.0000000E+00  0.0000000E+00  0.0000000E+00  0.0000000E+00  0.0000000E+00  0.0000000E+00  0.0000000E+00  0.0000000E+00  0.0000000E+00  0.0000000E+00  0.0000000E+00  0.0000000E+00  0.0000000E+00  0.0000000E+00  0.0000000E+00  0.0000000E+00  0.0000000E+00  0.0000000E+00  0.0000000E+00  0.0000000E+00  0.0000000E+00  0.0000000E+00  0.0000000E+00  0.0000000E+00  0.0000000E+00  0.0000000E+00  0.0000000E+00  0.0000000E+00  0.0000000E+00
  0.9000000E-01  0.0000000E+00  0.0000000E+00  0.0000000E+00  0.0000000E+00  0.0000000E+00  0.0000000E+00  0.0000000E+00  0.0000000E+00  0.0000000E+00  0.0000000E+00  0.0000000E+00  0.0000000E+00  0.0000000E+00  0.0000000E+00  0.0000000E+00  0.0000000E+00  0.0000000E+00  0.0000000E+00  0.0000000E+00  0.0000000E+00  0.0000000E+00  0.0000000E+00  0.0000000E+00  0.0000000E+00  0.0000000E+00  0.0000000E+00  0.0000000E+00  0.0000000E+00  0.0000000E+00  0.0000000E+00  0.0000000E+00  0.0000000E+00  0.0000000E+00  0.0000000E+00  0.0000000E+00  0.0000000E+00  0.0000000E+00  0.0000000E+00  0.0000000E+00  0.0000000E+00  0.0000000E+00  0.0000000E+00  0.0000000E+00  0.0000000E+00  0.0000000E+00  0.0000000E+00  0.0000000E+00  0.0000000E+00  0.0000000E+00  0.0000000E+00  0.0000000E+00  0.0000000E+00  0.0000000E+00  0.0000000E+00  0.0000000E+00  0.0000000E+00  0.0000000E+00  0.0000000E+00  0.0000000E+00  0.0000000E+00  0.0000000E+00  0.0000000E+00  0.0000000E+00  0.0000000E+00  0.0000000E+00  0.0000000E+00  0.0000000E+00  0.0000000E+00  0.0000000E+00  0.0000000E+00  0.0000000E+00  0.0000000E+00  0.0000000E+00  0.0000000E+00  0.0000000E+00  0.0000000E+00  0.0000000E+00  0.0000000E+00  0.0000000E+00  0.0000000E+00  0.0000000E+00  0.0000000E+00  0.0000000E+00  0.0000000E+00  0.0000000E+00  0.0000000E+00  0.0000000E+00  0.0000000E+00  0.0000000E+00  0.0000000E+00
  0.1200000E+00  0.0000000E+00  0.0000000E+00  0.0000000E+00  0.0000000E+00  0.0000000E+00  0.0000000E+00  0.0000000E+00  0.0000000E+00  0.0000000E+00  0.0000000E+00  0.0000000E+00  0.0000000E+00  0.0000000E+00  0.0000000E+00  0.0000000E+00  0.0000000E+00  0.0000000E+00  0.0000000E+00  0.0000000E+00  0.0000000E+00  0.0000000E+00  0.0000000E+00  0.0000000E+00  0.0000000E+00  0.0000000E+00  0.0000000E+00  0.0000000E+00  0.0000000E+00  0.0000000E+00  0.0000000E+00  0.0000000E+00  0.0000000E+00  0.0000000E+00  0.0000000E+00  0.0000000E+00  0.0000000E+00  0.0000000E+00  0.0000000E+00  0.0000000E+00  0.0000000E+00  0.0000000E+00  0.0000000E+00  0.0000000E+00  0.0000000E+00  0.0000000E+00  0.0000000E+00  0.0000000E+00  0.0000000E+00  0.0000000E+00  0.0000000E+00  0.0000000E+00  0.0000000E+00  0.0000000E+00  0.0000000E+00  0.0000000E+00  0.0000000E+00  0.0000000E+00  0.0000000E+00  0.0000000E+00  0.0000000E+00  0.0000000E+00  0.0000000E+00  0.0000000E+00  0.0000000E+00  0.0000000E+00  0.0000000E+00  0.0000000E+00  0.0000000E+00  0.0000000E+00  0.0000000E+00  0.0000000E+00  0.0000000E+00  0.0000000E+00  0.0000000E+00  0.0000000E+00  0.0000000E+00  0.0000000E+00  0.0000000E+00  0.0000000E+00  0.0000000E+00  0.0000000E+00  0.0000000E+00  0.0000000E+00  0.0000000E+00  0.0000000E+00  0.0000000E+00  0.0000000E+00  0.0000000E+00  0.0000000E+00  0.0000000E+00
  0.1500000E+00  0.0000000E+00  0.0000000E+00  0.0000000E+00  0.0000000E+00  0.0000000E+00  0.0000000E+00  0.0000000E+00  0.0000000E+00  0.0000000E+00  0.0000000E+00  0.0000000E+00  0.0000000E+00  0.0000000E+00  0.0000000E+00  0.0000000E+00  0.0000000E+00  0.0000000E+00  0.0000000E+00  0.0000000E+00  0.0000000E+00  0.0000000E+00  0.0000000E+00  0.0000000E+00  0.0000000E+00  0.0000000E+00  0.0000000E+00  0.0000000E+00  0.0000000E+00  0.0000000E+00  0.0000000E+00  0.0000000E+00  0.0000000E+00  0.0000000E+00  0.0000000E+00  0.0000000E+00  0.0000000E+00  0.0000000E+00  0.0000000E+00  0.0000000E+00  0.0000000E+00  0.0000000E+00  0.0000000E+00  0.0000000E+00  0.0000000E+00  0.0000000E+00  0.0000000E+00  0.0000000E+00  0.0000000E+00  0.0000000E+00  0.0000000E+00  0.0000000E+00  0.0000000E+00  0.0000000E+00  0.0000000E+00  0.0000000E+00  0.0000000E+00  0.0000000E+00  0.0000000E+00  0.0000000E+00  0.0000000E+00  0.0000000E+00  0.0000000E+00  0.0000000E+00  0.0000000E+00  0.0000000E+00  0.0000000E+00  0.0000000E+00  0.0000000E+00  0.0000000E+00  0.0000000E+00  0.0000000E+00  0.0000000E+00  0.0000000E+00  0.0000000E+00  0.0000000E+00  0.0000000E+00  0.0000000E+00  0.0000000E+00  0.0000000E+00  0.0000000E+00  0.0000000E+00  0.0000000E+00  0.0000000E+00  0.0000000E+00  0.0000000E+00  0.0000000E+00  0.0000000E+00  0.0000000E+00  0.0000000E+00  0.0000000E+00
  0.1800000E+00  0.0000000E+00  0.0000000E+00  0.0000000E+00  0.0000000E+00  0.0000000E+00  0.0000000E+00  0.0000000E+00  0.0000000E+00  0.0000000E+00  0.0000000E+00  0.0000000E+00  0.0000000E+00  0.0000000E+00  0.0000000E+00  0.0000000E+00  0.0000000E+00  0.0000000E+00  0.0000000E+00  0.0000000E+00  0.0000000E+00  0.0000000E+00  0.0000000E+00  0.0000000E+00  0.0000000E+00  0.0000000E+00  0.0000000E+00  0.0000000E+00  0.0000000E+00  0.0000000E+00  0.0000000E+00  0.0000000E+00  0.0000000E+00  0.0000000E+00  0.0000000E+00  0.0000000E+00  0.0000000E+00  0.0000000E+00  0.0000000E+00  0.0000000E+00  0.0000000E+00  0.0000000E+00  0.0000000E+00  0.0000000E+00  0.0000000E+00  0.0000000E+00  0.0000000E+00  0.0000000E+00  0.0000000E+00  0.0000000E+00  0.0000000E+00  0.0000000E+00  0.0000000E+00  0.0000000E+00  0.0000000E+00  0.0000000E+00  0.0000000E+00  0.0000000E+00  0.0000000E+00  0.0000000E+00  0.0000000E+00  0.0000000E+00  0.0000000E+00  0.0000000E+00  0.0000000E+00  0.0000000E+00  0.0000000E+00  0.0000000E+00  0.0000000E+00  0.0000000E+00  0.0000000E+00  0.0000000E+00  0.0000000E+00  0.0000000E+00  0.0000000E+00  0.0000000E+00  0.0000000E+00  0.0000000E+00  0.0000000E+00  0.0000000E+00  0.0000000E+00  0.0000000E+00  0.0000000E+00  0.0000000E+00  0.0000000E+00  0.0000000E+00  0.0000000E+00  0.0000000E+00  0.0000000E+00  0.0000000E+00  0.0000000E+00
  0.2100000E+00  0.0000000E+00  0.0000000E+00  0.0000000E+00  0.0000000E+00  0.0000000E+00  0.0000000E+00  0.0000000E+00  0.0000000E+00  0.0000000E+00  0.0000000E+00  0.0000000E+00  0.0000000E+00  0.0000000E+00  0.0000000E+00  0.0000000E+00  0.0000000E+00  0.0000000E+00  0.0000000E+00  0.0000000E+00  0.0000000E+00  0.0000000E+00  0.0000000E+00  0.0000000E+00  0.0000000E+00  0.0000000E+00  0.0000000E+00  0.0000000E+00  0.0000000E+00  0.0000000E+00  0.0000000E+00  0.0000000E+00  0.0000000E+00  0.0000000E+00  0.0000000E+00  0.0000000E+00  0.0000000E+00  0.0000000E+00  0.0000000E+00  0.0000000E+00  0.0000000E+00  0.0000000E+00  0.0000000E+00  0.0000000E+00  0.0000000E+00  0.0000000E+00  0.0000000E+00  0.0000000E+00  0.0000000E+00  0.0000000E+00  0.0000000E+00  0.0000000E+00  0.0000000E+00  0.0000000E+00  0.0000000E+00  0.0000000E+00  0.0000000E+00  0.0000000E+00  0.0000000E+00  0.0000000E+00  0.0000000E+00  0.0000000E+00  0.0000000E+00  0.0000000E+00  0.0000000E+00  0.0000000E+00  0.0000000E+00  0.0000000E+00  0.0000000E+00  0.0000000E+00  0.0000000E+00  0.0000000E+00  0.0000000E+00  0.0000000E+00  0.0000000E+00  0.0000000E+00  0.0000000E+00  0.0000000E+00  0.0000000E+00  0.0000000E+00  0.0000000E+00  0.0000000E+00  0.0000000E+00  0.0000000E+00  0.0000000E+00  0.0000000E+00  0.0000000E+00  0.0000000E+00  0.0000000E+00  0.0000000E+00  0.0000000E+00
  0.2400000E+00  0.0000000E+00  0.0000000E+00  0.0000000E+00  0.0000000E+00  0.0000000E+00  0.0000000E+00  0.0000000E+00  0.0000000E+00  0.0000000E+00  0.0000000E+00  0.0000000E+00  0.0000000E+00  0.0000000E+00  0.0000000E+00  0.0000000E+00  0.0000000E+00  0.0000000E+00  0.0000000E+00  0.0000000E+00  0.0000000E+00  0.0000000E+00  0.0000000E+00  0.0000000E+00  0.0000000E+00  0.0000000E+00  0.0000000E+00  0.0000000E+00  0.0000000E+00  0.0000000E+00  0.0000000E+00  0.0000000E+00  0.0000000E+00  0.0000000E+00  0.0000000E+00  0.0000000E+00  0.0000000E+00  0.0000000E+00  0.0000000E+00  0.0000000E+00  0.0000000E+00  0.0000000E+00  0.0000000E+00  0.0000000E+00  0.0000000E+00  0.0000000E+00  0.0000000E+00  0.0000000E+00  0.0000000E+00  0.0000000E+00  0.0000000E+00  0.0000000E+00  0.0000000E+00  0.0000000E+00  0.0000000E+00  0.0000000E+00  0.0000000E+00  0.0000000E+00  0.0000000E+00  0.0000000E+00  0.0000000E+00  0.0000000E+00  0.0000000E+00  0.0000000E+00  0.0000000E+00  0.0000000E+00  0.0000000E+00  0.0000000E+00  0.0000000E+00  0.0000000E+00  0.0000000E+00  0.0000000E+00  0.0000000E+00  0.0000000E+00  0.0000000E+00  0.0000000E+00  0.0000000E+00  0.0000000E+00  0.0000000E+00  0.0000000E+00  0.0000000E+00  0.0000000E+00  0.0000000E+00  0.0000000E+00  0.0000000E+00  0.0000000E+00  0.0000000E+00  0.0000000E+00  0.0000000E+00  0.0000000E+00  0.0000000E+00
  0.2700000E+00  0.0000000E+00  0.0000000E+00  0.0000000E+00  0.0000000E+00  0.0000000E+00  0.0000000E+00  0.0000000E+00  0.0000000E+00  0.0000000E+00  0.0000000E+00  0.0000000E+00  0.0000000E+00  0.0000000E+00  0.0000000E+00  0.0000000E+00  0.0000000E+00  0.0000000E+00  0.0000000E+00  0.0000000E+00  0.0000000E+00  0.0000000E+00  0.0000000E+00  0.0000000E+00  0.0000000E+00  0.0000000E+00  0.0000000E+00  0.0000000E+00  0.0000000E+00  0.0000000E+00  0.0000000E+00  0.0000000E+00  0.0000000E+00  0.0000000E+00  0.0000000E+00  0.0000000E+00  0.0000000E+00  0.0000000E+00  0.0000000E+00  0.0000000E+00  0.0000000E+00  0.0000000E+00  0.0000000E+00  0.0000000E+00  0.0000000E+00  0.0000000E+00  0.0000000E+00  0.0000000E+00  0.0000000E+00  0.0000000E+00  0.0000000E+00  0.0000000E+00  0.0000000E+00  0.0000000E+00  0.0000000E+00  0.0000000E+00  0.0000000E+00  0.0000000E+00  0.0000000E+00  0.0000000E+00  0.0000000E+00  0.0000000E+00  0.0000000E+00  0.0000000E+00  0.0000000E+00  0.0000000E+00  0.0000000E+00  0.0000000E+00  0.0000000E+00  0.0000000E+00  0.0000000E+00  0.0000000E+00  0.0000000E+00  0.0000000E+00  0.0000000E+00  0.0000000E+00  0.0000000E+00  0.0000000E+00  0.0000000E+00  0.0000000E+00  0.0000000E+00  0.0000000E+00  0.0000000E+00  0.0000000E+00  0.0000000E+00  0.0000000E+00  0.0000000E+00  0.0000000E+00  0.0000000E+00  0.0000000E+00  0.0000000E+00
  0.3000000E+00  0.0000000E+00  0.0000000E+00  0.0000000E+00  0.0000000E+00  0.0000000E+00  0.0000000E+00  0.0000000E+00  0.0000000E+00  0.0000000E+00  0.0000000E+00  0.0000000E+00  0.0000000E+00  0.0000000E+00  0.0000000E+00  0.0000000E+00  0.0000000E+00  0.0000000E+00  0.0000000E+00  0.0000000E+00  0.0000000E+00  0.0000000E+00  0.0000000E+00  0.0000000E+00  0.0000000E+00  0.0000000E+00  0.0000000E+00  0.0000000E+00  0.0000000E+00  0.0000000E+00  0.0000000E+00  0.0000000E+00  0.0000000E+00  0.0000000E+00  0.0000000E+00  0.0000000E+00  0.0000000E+00  0.0000000E+00  0.0000000E+00  0.0000000E+00  0.0000000E+00  0.0000000E+00  0.0000000E+00  0.0000000E+00  0.0000000E+00  0.0000000E+00  0.0000000E+00  0.0000000E+00  0.0000000E+00  0.0000000E+00  0.0000000E+00  0.0000000E+00  0.0000000E+00  0.0000000E+00  0.0000000E+00  0.0000000E+00  0.0000000E+00  0.0000000E+00  0.0000000E+00  0.0000000E+00  0.0000000E+00  0.0000000E+00  0.0000000E+00  0.0000000E+00  0.0000000E+00  0.0000000E+00  0.0000000E+00  0.0000000E+00  0.0000000E+00  0.0000000E+00  0.0000000E+00  0.0000000E+00  0.0000000E+00  0.0000000E+00  0.0000000E+00  0.0000000E+00  0.0000000E+00  0.0000000E+00  0.0000000E+00  0.0000000E+00  0.0000000E+00  0.0000000E+00  0.0000000E+00  0.0000000E+00  0.0000000E+00  0.0000000E+00  0.0000000E+00  0.0000000E+00  0.0000000E+00  0.0000000E+00  0.0000000E+00
  0.3300000E+00  0.0000000E+00  0.0000000E+00  0.0000000E+00  0.0000000E+00  0.0000000E+00  0.0000000E+00  0.0000000E+00  0.0000000E+00  0.0000000E+00  0.0000000E+00  0.0000000E+00  0.0000000E+00  0.0000000E+00  0.0000000E+00  0.0000000E+00  0.0000000E+00  0.0000000E+00  0.0000000E+00  0.0000000E+00  0.0000000E+00  0.0000000E+00  0.0000000E+00  0.0000000E+00  0.0000000E+00  0.0000000E+00  0.0000000E+00  0.0000000E+00  0.0000000E+00  0.0000000E+00  0.0000000E+00  0.0000000E+00  0.0000000E+00  0.0000000E+00  0.0000000E+00  0.0000000E+00  0.0000000E+00  0.0000000E+00  0.0000000E+00  0.0000000E+00  0.0000000E+00  0.0000000E+00  0.0000000E+00  0.0000000E+00  0.0000000E+00  0.0000000E+00  0.0000000E+00  0.0000000E+00  0.0000000E+00  0.0000000E+00  0.0000000E+00  0.0000000E+00  0.0000000E+00  0.0000000E+00  0.0000000E+00  0.0000000E+00  0.0000000E+00  0.0000000E+00  0.0000000E+00  0.0000000E+00  0.0000000E+00  0.0000000E+00  0.0000000E+00  0.0000000E+00  0.0000000E+00  0.0000000E+00  0.0000000E+00  0.0000000E+00  0.0000000E+00  0.0000000E+00  0.0000000E+00  0.0000000E+00  0.0000000E+00  0.0000000E+00  0.0000000E+00  0.0000000E+00  0.0000000E+00  0.0000000E+00  0.0000000E+00  0.0000000E+00  0.0000000E+00  0.0000000E+00  0.0000000E+00  0.0000000E+00  0.0000000E+00  0.0000000E+00  0.0000000E+00  0.0000000E+00  0.0000000E+00  0.0000000E+00  0.0000000E+00
  0.3600000E+00  0.0000000E+00  0.0000000E+00  0.0000000E+00  0.0000000E+00  0.0000000E+00  0.0000000E+00  0.0000000E+00  0.0000000E+00  0.0000000E+00  0.0000000E+00  0.0000000E+00  0.0000000E+00  0.0000000E+00  0.0000000E+00  0.0000000E+00  0.0000000E+00  0.0000000E+00  0.0000000E+00  0.0000000E+00  0.0000000E+00  0.0000000E+00  0.0000000E+00  0.0000000E+00  0.0000000E+00  0.0000000E+00  0.0000000E+00  0.0000000E+00  0.0000000E+00  0.0000000E+00  0.0000000E+00  0.0000000E+00  0.0000000E+00  0.0000000E+00  0.0000000E+00  0.0000000E+00  0.0000000E+00  0.0000000E+00  0.0000000E+00  0.0000000E+00  0.0000000E+00  0.0000000E+00  0.0000000E+00  0.0000000E+00  0.0000000E+00  0.0000000E+00  0.0000000E+00  0.0000000E+00  0.0000000E+00  0.0000000E+00  0.0000000E+00  0.0000000E+00  0.0000000E+00  0.0000000E+00  0.0000000E+00  0.0000000E+00  0.0000000E+00  0.0000000E+00  0.0000000E+00  0.0000000E+00  0.0000000E+00  0.0000000E+00  0.0000000E+00  0.0000000E+00  0.0000000E+00  0.0000000E+00  0.0000000E+00  0.0000000E+00  0.0000000E+00  0.0000000E+00  0.0000000E+00  0.0000000E+00  0.0000000E+00  0.0000000E+00  0.0000000E+00  0.0000000E+00  0.0000000E+00  0.0000000E+00  0.0000000E+00  0.0000000E+00  0.0000000E+00  0.0000000E+00  0.0000000E+00  0.0000000E+00  0.0000000E+00  0.0000000E+00  0.0000000E+00  0.0000000E+00  0.0000000E+00  0.0000000E+00  0.0000000E+00
  0.3900000E+00  0.0000000E+00  0.0000000E+00  0.0000000E+00  0.0000000E+00  0.0000000E+00  0.0000000E+00  0.0000000E+00  0.0000000E+00  0.0000000E+00  0.0000000E+00  0.0000000E+00  0.0000000E+00  0.0000000E+00  0.0000000E+00  0.0000000E+00  0.0000000E+00  0.0000000E+00  0.0000000E+00  0.0000000E+00  0.0000000E+00  0.0000000E+00  0.0000000E+00  0.0000000E+00  0.0000000E+00  0.0000000E+00  0.0000000E+00  0.0000000E+00  0.0000000E+00  0.0000000E+00  0.0000000E+00  0.0000000E+00  0.0000000E+00  0.0000000E+00  0.0000000E+00  0.0000000E+00  0.0000000E+00  0.0000000E+00  0.0000000E+00  0.0000000E+00  0.0000000E+00  0.0000000E+00  0.0000000E+00  0.0000000E+00  0.0000000E+00  0.0000000E+00  0.0000000E+00  0.0000000E+00  0.0000000E+00  0.0000000E+00  0.0000000E+00  0.0000000E+00  0.0000000E+00  0.0000000E+00  0.0000000E+00  0.0000000E+00  0.0000000E+00  0.0000000E+00  0.0000000E+00  0.0000000E+00  0.0000000E+00  0.0000000E+00  0.0000000E+00  0.0000000E+00  0.0000000E+00  0.0000000E+00  0.0000000E+00  0.0000000E+00  0.0000000E+00  0.0000000E+00  0.0000000E+00  0.0000000E+00  0.0000000E+00  0.0000000E+00  0.0000000E+00  0.0000000E+00  0.0000000E+00  0.0000000E+00  0.0000000E+00  0.0000000E+00  0.0000000E+00  0.0000000E+00  0.0000000E+00  0.0000000E+00  0.0000000E+00  0.0000000E+00  0.0000000E+00  0.0000000E+00  0.0000000E+00  0.0000000E+00  0.0000000E+00
  0.4200000E+00  0.0000000E+00  0.0000000E+00  0.0000000E+00  0.0000000E+00  0.0000000E+00  0.0000000E+00  0.0000000E+00  0.0000000E+00  0.0000000E+00  0.0000000E+00  0.0000000E+00  0.0000000E+00  0.0000000E+00  0.0000000E+00  0.0000000E+00  0.0000000E+00  0.0000000E+00  0.0000000E+00  0.0000000E+00  0.0000000E+00  0.0000000E+00  0.0000000E+00  0.0000000E+00  0.0000000E+00  0.0000000E+00  0.0000000E+00  0.0000000E+00  0.0000000E+00  0.0000000E+00  0.0000000E+00  0.0000000E+00  0.0000000E+00  0.0000000E+00  0.0000000E+00  0.0000000E+00  0.0000000E+00  0.0000000E+00  0.0000000E+00  0.0000000E+00  0.0000000E+00  0.0000000E+00  0.0000000E+00  0.0000000E+00  0.0000000E+00  0.0000000E+00  0.0000000E+00  0.0000000E+00  0.0000000E+00  0.0000000E+00  0.0000000E+00  0.0000000E+00  0.0000000E+00  0.0000000E+00  0.0000000E+00  0.0000000E+00  0.0000000E+00  0.0000000E+00  0.0000000E+00  0.0000000E+00  0.0000000E+00  0.0000000E+00  0.0000000E+00  0.0000000E+00  0.0000000E+00  0.0000000E+00  0.0000000E+00  0.0000000E+00  0.0000000E+00  0.0000000E+00  0.0000000E+00  0.0000000E+00  0.0000000E+00  0.0000000E+00  0.0000000E+00  0.0000000E+00  0.0000000E+00  0.0000000E+00  0.0000000E+00  0.0000000E+00  0.0000000E+00  0.0000000E+00  0.0000000E+00  0.0000000E+00  0.0000000E+00  0.0000000E+00  0.0000000E+00  0.0000000E+00  0.0000000E+00  0.0000000E+00  0.0000000E+00
  0.4500000E+00  0.0000000E+00  0.0000000E+00  0.0000000E+00  0.0000000E+00  0.0000000E+00  0.0000000E+00  0.0000000E+00  0.0000000E+00  0.0000000E+00  0.0000000E+00  0.0000000E+00  0.0000000E+00  0.0000000E+00  0.0000000E+00  0.0000000E+00  0.0000000E+00  0.0000000E+00  0.0000000E+00  0.0000000E+00  0.0000000E+00  0.0000000E+00  0.0000000E+00  0.0000000E+00  0.0000000E+00  0.0000000E+00  0.0000000E+00  0.0000000E+00  0.0000000E+00  0.0000000E+00  0.0000000E+00  0.0000000E+00  0.0000000E+00  0.0000000E+00  0.0000000E+00  0.0000000E+00  0.0000000E+00  0.0000000E+00  0.0000000E+00  0.0000000E+00  0.0000000E+00  0.0000000E+00  0.0000000E+00  0.0000000E+00  0.0000000E+00  0.0000000E+00  0.0000000E+00  0.0000000E+00  0.0000000E+00  0.0000000E+00  0.0000000E+00  0.0000000E+00  0.0000000E+00  0.0000000E+00  0.0000000E+00  0.0000000E+00  0.0000000E+00  0.0000000E+00  0.0000000E+00  0.0000000E+00  0.0000000E+00  0.0000000E+00  0.0000000E+00  0.0000000E+00  0.0000000E+00  0.0000000E+00  0.0000000E+00  0.0000000E+00  0.0000000E+00  0.0000000E+00  0.0000000E+00  0.0000000E+00  0.0000000E+00  0.0000000E+00  0.0000000E+00  0.0000000E+00  0.0000000E+00  0.0000000E+00  0.0000000E+00  0.0000000E+00  0.0000000E+00  0.0000000E+00  0.0000000E+00  0.0000000E+00  0.0000000E+00  0.0000000E+00  0.0000000E+00  0.0000000E+00  0.0000000E+00  0.0000000E+00  0.0000000E+00
  0.4800000E+00  0.0000000E+00  0.0000000E+00  0.0000000E+00  0.0000000E+00  0.0000000E+00  0.0000000E+00  0.0000000E+00  0.0000000E+00  0.0000000E+00  0.0000000E+00  0.0000000E+00  0.0000000E+00  0.0000000E+00  0.0000000E+00  0.0000000E+00  0.0000000E+00  0.0000000E+00  0.0000000E+00  0.0000000E+00  0.0000000E+00  0.0000000E+00  0.0000000E+00  0.0000000E+00  0.0000000E+00  0.0000000E+00  0.0000000E+00  0.0000000E+00  0.0000000E+00  0.0000000E+00  0.0000000E+00  0.0000000E+00  0.0000000E+00  0.0000000E+00  0.0000000E+00  0.0000000E+00  0.0000000E+00  0.0000000E+00  0.0000000E+00  0.0000000E+00  0.0000000E+00  0.0000000E+00  0.0000000E+00  0.0000000E+00  0.0000000E+00  0.0000000E+00  0.0000000E+00  0.0000000E+00  0.0000000E+00  0.0000000E+00  0.0000000E+00  0.0000000E+00  0.0000000E+00  0.0000000E+00  0.0000000E+00  0.0000000E+00  0.0000000E+00  0.0000000E+00  0.0000000E+00  0.0000000E+00  0.0000000E+00  0.0000000E+00  0.0000000E+00  0.0000000E+00  0.0000000E+00  0.0000000E+00  0.0000000E+00  0.0000000E+00  0.0000000E+00  0.0000000E+00  0.0000000E+00  0.0000000E+00  0.0000000E+00  0.0000000E+00  0.0000000E+00  0.0000000E+00  0.0000000E+00  0.0000000E+00  0.0000000E+00  0.0000000E+00  0.0000000E+00  0.0000000E+00  0.0000000E+00  0.0000000E+00  0.0000000E+00  0.0000000E+00  0.0000000E+00  0.0000000E+00  0.0000000E+00  0.0000000E+00  0.0000000E+00
  0.5100000E+00  0.0000000E+00  0.0000000E+00  0.0000000E+00  0.0000000E+00  0.0000000E+00  0.0000000E+00  0.0000000E+00  0.0000000E+00  0.0000000E+00  0.0000000E+00  0.0000000E+00  0.0000000E+00  0.0000000E+00  0.0000000E+00  0.0000000E+00  0.0000000E+00  0.0000000E+00  0.0000000E+00  0.0000000E+00  0.0000000E+00  0.0000000E+00  0.0000000E+00  0.0000000E+00  0.0000000E+00  0.0000000E+00  0.0000000E+00  0.0000000E+00  0.0000000E+00  0.0000000E+00  0.0000000E+00  0.0000000E+00  0.0000000E+00  0.0000000E+00  0.0000000E+00  0.0000000E+00  0.0000000E+00  0.0000000E+00  0.0000000E+00  0.0000000E+00  0.0000000E+00  0.0000000E+00  0.0000000E+00  0.0000000E+00  0.0000000E+00  0.0000000E+00  0.0000000E+00  0.0000000E+00  0.0000000E+00  0.0000000E+00  0.0000000E+00  0.0000000E+00  0.0000000E+00  0.0000000E+00  0.0000000E+00  0.0000000E+00  0.0000000E+00  0.0000000E+00  0.0000000E+00  0.0000000E+00  0.0000000E+00  0.0000000E+00  0.0000000E+00  0.0000000E+00  0.0000000E+00  0.0000000E+00  0.0000000E+00  0.0000000E+00  0.0000000E+00  0.0000000E+00  0.0000000E+00  0.0000000E+00  0.0000000E+00  0.0000000E+00  0.0000000E+00  0.0000000E+00  0.0000000E+00  0.0000000E+00  0.0000000E+00  0.0000000E+00  0.0000000E+00  0.0000000E+00  0.0000000E+00  0.0000000E+00  0.0000000E+00  0.0000000E+00  0.0000000E+00  0.0000000E+00  0.0000000E+00  0.0000000E+00  0.0000000E+00
  0.5400000E+00  0.0000000E+00  0.0000000E+00  0.0000000E+00  0.0000000E+00  0.0000000E+00  0.0000000E+00  0.0000000E+00  0.0000000E+00  0.0000000E+00  0.0000000E+00  0.0000000E+00  0.0000000E+00  0.0000000E+00  0.0000000E+00  0.0000000E+00  0.0000000E+00  0.0000000E+00  0.0000000E+00  0.0000000E+00  0.0000000E+00  0.0000000E+00  0.0000000E+00  0.0000000E+00  0.0000000E+00  0.0000000E+00  0.0000000E+00  0.0000000E+00  0.0000000E+00  0.0000000E+00  0.0000000E+00  0.0000000E+00  0.0000000E+00  0.0000000E+00  0.0000000E+00  0.0000000E+00  0.0000000E+00  0.0000000E+00  0.0000000E+00  0.0000000E+00  0.0000000E+00  0.0000000E+00  0.0000000E+00  0.0000000E+00  0.0000000E+00  0.0000000E+00  0.0000000E+00  0.0000000E+00  0.0000000E+00  0.0000000E+00  0.0000000E+00  0.0000000E+00  0.0000000E+00  0.0000000E+00  0.0000000E+00  0.0000000E+00  0.0000000E+00  0.0000000E+00  0.0000000E+00  0.0000000E+00  0.0000000E+00  0.0000000E+00  0.0000000E+00  0.0000000E+00  0.0000000E+00  0.0000000E+00  0.0000000E+00  0.0000000E+00  0.0000000E+00  0.0000000E+00  0.0000000E+00  0.0000000E+00  0.0000000E+00  0.0000000E+00  0.0000000E+00  0.0000000E+00  0.0000000E+00  0.0000000E+00  0.0000000E+00  0.0000000E+00  0.0000000E+00  0.0000000E+00  0.0000000E+00  0.0000000E+00  0.0000000E+00  0.0000000E+00  0.0000000E+00  0.0000000E+00  0.0000000E+00  0.0000000E+00  0.0000000E+00
  0.5699999E+00  0.0000000E+00  0.0000000E+00  0.0000000E+00  0.0000000E+00  0.0000000E+00  0.0000000E+00  0.0000000E+00  0.0000000E+00  0.0000000E+00  0.0000000E+00  0.0000000E+00  0.0000000E+00  0.0000000E+00  0.0000000E+00  0.0000000E+00  0.0000000E+00  0.0000000E+00  0.0000000E+00  0.0000000E+00  0.0000000E+00  0.0000000E+00  0.0000000E+00  0.0000000E+00  0.0000000E+00  0.0000000E+00  0.0000000E+00  0.0000000E+00  0.0000000E+00  0.0000000E+00  0.0000000E+00  0.0000000E+00  0.0000000E+00  0.0000000E+00  0.0000000E+00  0.0000000E+00  0.0000000E+00  0.0000000E+00  0.0000000E+00  0.0000000E+00  0.0000000E+00  0.0000000E+00  0.0000000E+00  0.0000000E+00  0.0000000E+00  0.0000000E+00  0.0000000E+00  0.0000000E+00  0.0000000E+00  0.0000000E+00  0.0000000E+00  0.0000000E+00  0.0000000E+00  0.0000000E+00  0.0000000E+00  0.0000000E+00  0.0000000E+00  0.0000000E+00  0.0000000E+00  0.0000000E+00  0.0000000E+00  0.0000000E+00  0.0000000E+00  0.0000000E+00  0.0000000E+00  0.0000000E+00  0.0000000E+00  0.0000000E+00  0.0000000E+00  0.0000000E+00  0.0000000E+00  0.0000000E+00  0.0000000E+00  0.0000000E+00  0.0000000E+00  0.0000000E+00  0.0000000E+00  0.0000000E+00  0.0000000E+00  0.0000000E+00  0.0000000E+00  0.0000000E+00  0.0000000E+00  0.0000000E+00  0.0000000E+00  0.0000000E+00  0.0000000E+00  0.0000000E+00  0.0000000E+00  0.0000000E+00  0.0000000E+00
  0.5999999E+00  0.0000000E+00  0.0000000E+00  0.0000000E+00  0.0000000E+00  0.0000000E+00  0.0000000E+00  0.0000000E+00  0.0000000E+00  0.0000000E+00  0.0000000E+00  0.0000000E+00  0.0000000E+00  0.0000000E+00  0.0000000E+00  0.0000000E+00  0.0000000E+00  0.0000000E+00  0.0000000E+00  0.0000000E+00  0.0000000E+00  0.0000000E+00  0.0000000E+00  0.0000000E+00  0.0000000E+00  0.0000000E+00  0.0000000E+00  0.0000000E+00  0.0000000E+00  0.0000000E+00  0.0000000E+00  0.0000000E+00  0.0000000E+00  0.0000000E+00  0.0000000E+00  0.0000000E+00  0.0000000E+00  0.0000000E+00  0.0000000E+00  0.0000000E+00  0.0000000E+00  0.0000000E+00  0.0000000E+00  0.0000000E+00  0.0000000E+00  0.0000000E+00  0.0000000E+00  0.0000000E+00  0.0000000E+00  0.0000000E+00  0.0000000E+00  0.0000000E+00  0.0000000E+00  0.0000000E+00  0.0000000E+00  0.0000000E+00  0.0000000E+00  0.0000000E+00  0.0000000E+00  0.0000000E+00  0.0000000E+00  0.0000000E+00  0.0000000E+00  0.0000000E+00  0.0000000E+00  0.0000000E+00  0.0000000E+00  0.0000000E+00  0.0000000E+00  0.0000000E+00  0.0000000E+00  0.0000000E+00  0.0000000E+00  0.0000000E+00  0.0000000E+00  0.0000000E+00  0.0000000E+00  0.0000000E+00  0.0000000E+00  0.0000000E+00  0.0000000E+00  0.0000000E+00  0.0000000E+00  0.0000000E+00  0.0000000E+00  0.0000000E+00  0.0000000E+00  0.0000000E+00  0.0000000E+00  0.0000000E+00  0.0000000E+00
  0.6299999E+00  0.0000000E+00  0.0000000E+00  0.0000000E+00  0.0000000E+00  0.0000000E+00  0.0000000E+00  0.0000000E+00  0.0000000E+00  0.0000000E+00  0.0000000E+00  0.0000000E+00  0.0000000E+00  0.0000000E+00  0.0000000E+00  0.0000000E+00  0.0000000E+00  0.0000000E+00  0.0000000E+00  0.0000000E+00  0.0000000E+00  0.0000000E+00  0.0000000E+00  0.0000000E+00  0.0000000E+00  0.0000000E+00  0.0000000E+00  0.0000000E+00  0.0000000E+00  0.0000000E+00  0.0000000E+00  0.0000000E+00  0.0000000E+00  0.0000000E+00  0.0000000E+00  0.0000000E+00  0.0000000E+00  0.0000000E+00  0.0000000E+00  0.0000000E+00  0.0000000E+00  0.0000000E+00  0.0000000E+00  0.0000000E+00  0.0000000E+00  0.0000000E+00  0.0000000E+00  0.0000000E+00  0.0000000E+00  0.0000000E+00  0.0000000E+00  0.0000000E+00  0.0000000E+00  0.0000000E+00  0.0000000E+00  0.0000000E+00  0.0000000E+00  0.0000000E+00  0.0000000E+00  0.0000000E+00  0.0000000E+00  0.0000000E+00  0.0000000E+00  0.0000000E+00  0.0000000E+00  0.0000000E+00  0.0000000E+00  0.0000000E+00  0.0000000E+00  0.0000000E+00  0.0000000E+00  0.0000000E+00  0.0000000E+00  0.0000000E+00  0.0000000E+00  0.0000000E+00  0.0000000E+00  0.0000000E+00  0.0000000E+00  0.0000000E+00  0.0000000E+00  0.0000000E+00  0.0000000E+00  0.0000000E+00  0.0000000E+00  0.0000000E+00  0.0000000E+00  0.0000000E+00  0.0000000E+00  0.0000000E+00  0.0000000E+00
  0.6599998E+00  0.0000000E+00  0.0000000E+00  0.0000000E+00  0.0000000E+00  0.0000000E+00  0.0000000E+00  0.0000000E+00  0.0000000E+00  0.0000000E+00  0.0000000E+00  0.0000000E+00  0.0000000E+00  0.0000000E+00  0.0000000E+00  0.0000000E+00  0.0000000E+00  0.0000000E+00  0.0000000E+00  0.0000000E+00  0.0000000E+00  0.0000000E+00  0.0000000E+00  0.0000000E+00  0.0000000E+00  0.0000000E+00  0.0000000E+00  0.0000000E+00  0.0000000E+00  0.0000000E+00  0.0000000E+00  0.0000000E+00  0.0000000E+00  0.0000000E+00  0.0000000E+00  0.0000000E+00  0.0000000E+00  0.0000000E+00  0.0000000E+00  0.0000000E+00  0.0000000E+00  0.0000000E+00  0.0000000E+00  0.0000000E+00  0.0000000E+00  0.0000000E+00  0.0000000E+00  0.0000000E+00  0.0000000E+00  0.0000000E+00  0.0000000E+00  0.0000000E+00  0.0000000E+00  0.0000000E+00  0.0000000E+00  0.0000000E+00  0.0000000E+00  0.0000000E+00  0.0000000E+00  0.0000000E+00  0.0000000E+00  0.0000000E+00  0.0000000E+00  0.0000000E+00  0.0000000E+00  0.0000000E+00  0.0000000E+00  0.0000000E+00  0.0000000E+00  0.0000000E+00  0.0000000E+00  0.0000000E+00  0.0000000E+00  0.0000000E+00  0.0000000E+00  0.0000000E+00  0.0000000E+00  0.0000000E+00  0.0000000E+00  0.0000000E+00  0.0000000E+00  0.0000000E+00  0.0000000E+00  0.0000000E+00  0.0000000E+00  0.0000000E+00  0.0000000E+00  0.0000000E+00  0.0000000E+00  0.0000000E+00  0.0000000E+00
  0.6899998E+00  0.0000000E+00  0.0000000E+00  0.0000000E+00  0.0000000E+00  0.0000000E+00  0.0000000E+00  0.0000000E+00  0.0000000E+00  0.0000000E+00  0.0000000E+00  0.0000000E+00  0.0000000E+00  0.0000000E+00  0.0000000E+00  0.0000000E+00  0.0000000E+00  0.0000000E+00  0.0000000E+00  0.0000000E+00  0.0000000E+00  0.0000000E+00  0.0000000E+00  0.0000000E+00  0.0000000E+00  0.0000000E+00  0.0000000E+00  0.0000000E+00  0.0000000E+00  0.0000000E+00  0.0000000E+00  0.0000000E+00  0.0000000E+00  0.0000000E+00  0.0000000E+00  0.0000000E+00  0.0000000E+00  0.0000000E+00  0.0000000E+00  0.0000000E+00  0.0000000E+00  0.0000000E+00  0.0000000E+00  0.0000000E+00  0.0000000E+00  0.0000000E+00  0.0000000E+00  0.0000000E+00  0.0000000E+00  0.0000000E+00  0.0000000E+00  0.0000000E+00  0.0000000E+00  0.0000000E+00  0.0000000E+00  0.0000000E+00  0.0000000E+00  0.0000000E+00  0.0000000E+00  0.0000000E+00  0.0000000E+00  0.0000000E+00  0.0000000E+00  0.0000000E+00  0.0000000E+00  0.0000000E+00  0.0000000E+00  0.0000000E+00  0.0000000E+00  0.0000000E+00  0.0000000E+00  0.0000000E+00  0.0000000E+00  0.0000000E+00  0.0000000E+00  0.0000000E+00  0.0000000E+00  0.0000000E+00  0.0000000E+00  0.0000000E+00  0.0000000E+00  0.0000000E+00  0.0000000E+00  0.0000000E+00  0.0000000E+00  0.0000000E+00  0.0000000E+00  0.0000000E+00  0.0000000E+00  0.0000000E+00  0.0000000E+00
  0.7199998E+00  0.0000000E+00  0.0000000E+00  0.0000000E+00  0.0000000E+00  0.0000000E+00  0.0000000E+00  0.0000000E+00  0.0000000E+00  0.0000000E+00  0.0000000E+00  0.0000000E+00  0.0000000E+00  0.0000000E+00  0.0000000E+00  0.0000000E+00  0.0000000E+00  0.0000000E+00  0.0000000E+00  0.0000000E+00  0.0000000E+00  0.0000000E+00  0.0000000E+00  0.0000000E+00  0.0000000E+00  0.0000000E+00  0.0000000E+00  0.0000000E+00  0.0000000E+00  0.0000000E+00  0.0000000E+00  0.0000000E+00  0.0000000E+00  0.0000000E+00  0.0000000E+00  0.0000000E+00  0.0000000E+00  0.0000000E+00  0.0000000E+00  0.0000000E+00  0.0000000E+00  0.0000000E+00  0.0000000E+00  0.0000000E+00  0.0000000E+00  0.0000000E+00  0.0000000E+00  0.0000000E+00  0.0000000E+00  0.0000000E+00  0.0000000E+00  0.0000000E+00  0.0000000E+00  0.0000000E+00  0.0000000E+00  0.0000000E+00  0.0000000E+00  0.0000000E+00  0.0000000E+00  0.0000000E+00  0.0000000E+00  0.0000000E+00  0.0000000E+00  0.0000000E+00  0.0000000E+00  0.0000000E+00  0.0000000E+00  0.0000000E+00  0.0000000E+00  0.0000000E+00  0.0000000E+00  0.0000000E+00  0.0000000E+00  0.0000000E+00  0.0000000E+00  0.0000000E+00  0.0000000E+00  0.0000000E+00  0.0000000E+00  0.0000000E+00  0.0000000E+00  0.0000000E+00  0.0000000E+00  0.0000000E+00  0.0000000E+00  0.0000000E+00  0.0000000E+00  0.0000000E+00  0.0000000E+00  0.0000000E+00  0.0000000E+00
  0.7499998E+00  0.0000000E+00  0.0000000E+00  0.0000000E+00  0.0000000E+00  0.0000000E+00  0.0000000E+00  0.0000000E+00  0.0000000E+00  0.0000000E+00  0.0000000E+00  0.0000000E+00  0.0000000E+00  0.0000000E+00  0.0000000E+00  0.0000000E+00  0.0000000E+00  0.0000000E+00  0.0000000E+00  0.0000000E+00  0.0000000E+00  0.0000000E+00  0.0000000E+00  0.0000000E+00  0.0000000E+00  0.0000000E+00  0.0000000E+00  0.0000000E+00  0.0000000E+00  0.0000000E+00  0.0000000E+00  0.0000000E+00  0.0000000E+00  0.0000000E+00  0.0000000E+00  0.0000000E+00  0.0000000E+00  0.0000000E+00  0.0000000E+00  0.0000000E+00  0.0000000E+00  0.0000000E+00  0.0000000E+00  0.0000000E+00  0.0000000E+00  0.0000000E+00  0.0000000E+00  0.0000000E+00  0.0000000E+00  0.0000000E+00  0.0000000E+00  0.0000000E+00  0.0000000E+00  0.0000000E+00  0.0000000E+00  0.0000000E+00  0.0000000E+00  0.0000000E+00  0.0000000E+00  0.0000000E+00  0.0000000E+00  0.0000000E+00  0.0000000E+00  0.0000000E+00  0.0000000E+00  0.0000000E+00  0.0000000E+00  0.0000000E+00  0.0000000E+00  0.0000000E+00  0.0000000E+00  0.0000000E+00  0.0000000E+00  0.0000000E+00  0.0000000E+00  0.0000000E+00  0.0000000E+00  0.0000000E+00  0.0000000E+00  0.0000000E+00  0.0000000E+00  0.0000000E+00  0.0000000E+00  0.0000000E+00  0.0000000E+00  0.0000000E+00  0.0000000E+00  0.0000000E+00  0.0000000E+00  0.0000000E+00  0.0000000E+00
  0.7799997E+00  0.0000000E+00  0.0000000E+00  0.0000000E+00  0.0000000E+00  0.0000000E+00  0.0000000E+00  0.0000000E+00  0.0000000E+00  0.0000000E+00  0.0000000E+00  0.0000000E+00  0.0000000E+00  0.0000000E+00  0.0000000E+00  0.0000000E+00  0.0000000E+00  0.0000000E+00  0.0000000E+00  0.0000000E+00  0.0000000E+00  0.0000000E+00  0.0000000E+00  0.0000000E+00  0.0000000E+00  0.0000000E+00  0.0000000E+00  0.0000000E+00  0.0000000E+00  0.0000000E+00  0.0000000E+00  0.0000000E+00  0.0000000E+00  0.0000000E+00  0.0000000E+00  0.0000000E+00  0.0000000E+00  0.0000000E+00  0.0000000E+00  0.0000000E+00  0.0000000E+00  0.0000000E+00  0.0000000E+00  0.0000000E+00  0.0000000E+00  0.0000000E+00  0.0000000E+00  0.0000000E+00  0.0000000E+00  0.0000000E+00  0.0000000E+00  0.0000000E+00  0.0000000E+00  0.0000000E+00  0.0000000E+00  0.0000000E+00  0.0000000E+00  0.0000000E+00  0.0000000E+00  0.0000000E+00  0.0000000E+00  0.0000000E+00  0.0000000E+00  0.0000000E+00  0.0000000E+00  0.0000000E+00  0.0000000E+00  0.0000000E+00  0.0000000E+00  0.0000000E+00  0.0000000E+00  0.0000000E+00  0.0000000E+00  0.0000000E+00  0.0000000E+00  0.0000000E+00  0.0000000E+00  0.0000000E+00  0.0000000E+00  0.0000000E+00  0.0000000E+00  0.0000000E+00  0.0000000E+00  0.0000000E+00  0.0000000E+00  0.0000000E+00  0.0000000E+00  0.0000000E+00  0.0000000E+00  0.0000000E+00  0.0000000E+00
  0.8099997E+00  0.0000000E+00  0.0000000E+00  0.0000000E+00  0.0000000E+00  0.0000000E+00  0.0000000E+00  0.0000000E+00  0.0000000E+00  0.0000000E+00  0.0000000E+00  0.0000000E+00  0.0000000E+00  0.0000000E+00  0.0000000E+00  0.0000000E+00  0.0000000E+00  0.0000000E+00  0.0000000E+00  0.0000000E+00  0.0000000E+00  0.0000000E+00  0.0000000E+00  0.0000000E+00  0.0000000E+00  0.0000000E+00  0.0000000E+00  0.0000000E+00  0.0000000E+00  0.0000000E+00  0.0000000E+00  0.0000000E+00  0.0000000E+00  0.0000000E+00  0.0000000E+00  0.0000000E+00  0.0000000E+00  0.0000000E+00  0.0000000E+00  0.0000000E+00  0.0000000E+00  0.0000000E+00  0.0000000E+00  0.0000000E+00  0.0000000E+00  0.0000000E+00  0.0000000E+00  0.0000000E+00  0.0000000E+00  0.0000000E+00  0.0000000E+00  0.0000000E+00  0.0000000E+00  0.0000000E+00  0.0000000E+00  0.0000000E+00  0.0000000E+00  0.0000000E+00  0.0000000E+00  0.0000000E+00  0.0000000E+00  0.0000000E+00  0.0000000E+00  0.0000000E+00  0.0000000E+00  0.0000000E+00  0.0000000E+00  0.0000000E+00  0.0000000E+00  0.0000000E+00  0.0000000E+00  0.0000000E+00  0.0000000E+00  0.0000000E+00  0.0000000E+00  0.0000000E+00  0.0000000E+00  0.0000000E+00  0.0000000E+00  0.0000000E+00  0.0000000E+00  0.0000000E+00  0.0000000E+00  0.0000000E+00  0.0000000E+00  0.0000000E+00  0.0000000E+00  0.0000000E+00  0.0000000E+00  0.0000000E+00  0.0000000E+00
  0.8399997E+00  0.0000000E+00  0.0000000E+00  0.0000000E+00  0.0000000E+00  0.0000000E+00  0.0000000E+00  0.0000000E+00  0.0000000E+00  0.0000000E+00  0.0000000E+00  0.0000000E+00  0.0000000E+00  0.0000000E+00  0.0000000E+00  0.0000000E+00  0.0000000E+00  0.0000000E+00  0.0000000E+00  0.0000000E+00  0.0000000E+00  0.0000000E+00  0.0000000E+00  0.0000000E+00  0.0000000E+00  0.0000000E+00  0.0000000E+00  0.0000000E+00  0.0000000E+00  0.0000000E+00  0.0000000E+00  0.0000000E+00  0.0000000E+00  0.0000000E+00  0.0000000E+00  0.0000000E+00  0.0000000E+00  0.0000000E+00  0.0000000E+00  0.0000000E+00  0.0000000E+00  0.0000000E+00  0.0000000E+00  0.0000000E+00  0.0000000E+00  0.0000000E+00  0.0000000E+00  0.0000000E+00  0.0000000E+00  0.0000000E+00  0.0000000E+00  0.0000000E+00  0.0000000E+00  0.0000000E+00  0.0000000E+00  0.0000000E+00  0.0000000E+00  0.0000000E+00  0.0000000E+00  0.0000000E+00  0.0000000E+00  0.0000000E+00  0.0000000E+00  0.0000000E+00  0.0000000E+00  0.0000000E+00  0.0000000E+00  0.0000000E+00  0.0000000E+00  0.0000000E+00  0.0000000E+00  0.0000000E+00  0.0000000E+00  0.0000000E+00  0.0000000E+00  0.0000000E+00  0.0000000E+00  0.0000000E+00  0.0000000E+00  0.0000000E+00  0.0000000E+00  0.0000000E+00  0.0000000E+00  0.0000000E+00  0.0000000E+00  0.0000000E+00  0.0000000E+00  0.0000000E+00  0.0000000E+00  0.0000000E+00  0.0000000E+00
  0.8699996E+00  0.0000000E+00  0.0000000E+00  0.0000000E+00  0.0000000E+00  0.0000000E+00  0.0000000E+00  0.0000000E+00  0.0000000E+00  0.0000000E+00  0.0000000E+00  0.0000000E+00  0.0000000E+00  0.0000000E+00  0.0000000E+00  0.0000000E+00  0.0000000E+00  0.0000000E+00  0.0000000E+00  0.0000000E+00  0.0000000E+00  0.0000000E+00  0.0000000E+00  0.0000000E+00  0.0000000E+00  0.0000000E+00  0.0000000E+00  0.0000000E+00  0.0000000E+00  0.0000000E+00  0.0000000E+00  0.0000000E+00  0.0000000E+00  0.0000000E+00  0.0000000E+00  0.0000000E+00  0.0000000E+00  0.0000000E+00  0.0000000E+00  0.0000000E+00  0.0000000E+00  0.0000000E+00  0.0000000E+00  0.0000000E+00  0.0000000E+00  0.0000000E+00  0.0000000E+00  0.0000000E+00  0.0000000E+00  0.0000000E+00  0.0000000E+00  0.0000000E+00  0.0000000E+00  0.0000000E+00  0.0000000E+00  0.0000000E+00  0.0000000E+00  0.0000000E+00  0.0000000E+00  0.0000000E+00  0.0000000E+00  0.0000000E+00  0.0000000E+00  0.0000000E+00  0.0000000E+00  0.0000000E+00  0.0000000E+00  0.0000000E+00  0.0000000E+00  0.0000000E+00  0.0000000E+00  0.0000000E+00  0.0000000E+00  0.0000000E+00  0.0000000E+00  0.0000000E+00  0.0000000E+00  0.0000000E+00  0.0000000E+00  0.0000000E+00  0.0000000E+00  0.0000000E+00  0.0000000E+00  0.0000000E+00  0.0000000E+00  0.0000000E+00  0.0000000E+00  0.0000000E+00  0.0000000E+00  0.0000000E+00  0.0000000E+00
  0.8999996E+00  0.0000000E+00  0.0000000E+00  0.0000000E+00  0.0000000E+00  0.0000000E+00  0.0000000E+00  0.0000000E+00  0.0000000E+00  0.0000000E+00  0.0000000E+00  0.0000000E+00  0.0000000E+00  0.0000000E+00  0.0000000E+00  0.0000000E+00  0.0000000E+00  0.0000000E+00  0.0000000E+00  0.0000000E+00  0.0000000E+00  0.0000000E+00  0.0000000E+00  0.0000000E+00  0.0000000E+00  0.0000000E+00  0.0000000E+00  0.0000000E+00  0.0000000E+00  0.0000000E+00  0.0000000E+00  0.0000000E+00  0.0000000E+00  0.0000000E+00  0.0000000E+00  0.0000000E+00  0.0000000E+00  0.0000000E+00  0.0000000E+00  0.0000000E+00  0.0000000E+00  0.0000000E+00  0.0000000E+00  0.0000000E+00  0.0000000E+00  0.0000000E+00  0.0000000E+00  0.0000000E+00  0.0000000E+00  0.0000000E+00  0.0000000E+00  0.0000000E+00  0.0000000E+00  0.0000000E+00  0.0000000E+00  0.0000000E+00  0.0000000E+00  0.0000000E+00  0.0000000E+00  0.0000000E+00  0.0000000E+00  0.0000000E+00  0.0000000E+00  0.0000000E+00  0.0000000E+00  0.0000000E+00  0.0000000E+00  0.0000000E+00  0.0000000E+00  0.0000000E+00  0.0000000E+00  0.0000000E+00  0.0000000E+00  0.0000000E+00  0.0000000E+00  0.0000000E+00  0.0000000E+00  0.0000000E+00  0.0000000E+00  0.0000000E+00  0.0000000E+00  0.0000000E+00  0.0000000E+00  0.0000000E+00  0.0000000E+00  0.0000000E+00  0.0000000E+00  0.0000000E+00  0.0000000E+00  0.0000000E+00  0.0000000E+00
  0.9299996E+00  0.0000000E+00  0.0000000E+00  0.0000000E+00  0.0000000E+00  0.0000000E+00  0.0000000E+00  0.0000000E+00  0.0000000E+00  0.0000000E+00  0.0000000E+00  0.0000000E+00  0.0000000E+00  0.0000000E+00  0.0000000E+00  0.0000000E+00  0.0000000E+00  0.0000000E+00  0.0000000E+00  0.0000000E+00  0.0000000E+00  0.0000000E+00  0.0000000E+00  0.0000000E+00  0.0000000E+00  0.0000000E+00  0.0000000E+00  0.0000000E+00  0.0000000E+00  0.0000000E+00  0.0000000E+00  0.0000000E+00  0.0000000E+00  0.0000000E+00  0.0000000E+00  0.0000000E+00  0.0000000E+00  0.0000000E+00  0.0000000E+00  0.0000000E+00  0.0000000E+00  0.0000000E+00  0.0000000E+00  0.0000000E+00  0.0000000E+00  0.0000000E+00  0.0000000E+00  0.0000000E+00  0.0000000E+00  0.0000000E+00  0.0000000E+00  0.0000000E+00  0.0000000E+00  0.0000000E+00  0.0000000E+00  0.0000000E+00  0.0000000E+00  0.0000000E+00  0.0000000E+00  0.0000000E+00  0.0000000E+00  0.0000000E+00  0.0000000E+00  0.0000000E+00  0.0000000E+00  0.0000000E+00  0.0000000E+00  0.0000000E+00  0.0000000E+00  0.0000000E+00  0.0000000E+00  0.0000000E+00  0.0000000E+00  0.0000000E+00  0.0000000E+00  0.0000000E+00  0.0000000E+00  0.0000000E+00  0.0000000E+00  0.0000000E+00  0.0000000E+00  0.0000000E+00  0.0000000E+00  0.0000000E+00  0.0000000E+00  0.0000000E+00  0.0000000E+00  0.0000000E+00  0.0000000E+00  0.0000000E+00  0.0000000E+00
  0.9599996E+00  0.0000000E+00  0.0000000E+00  0.0000000E+00  0.0000000E+00  0.0000000E+00  0.0000000E+00  0.0000000E+00  0.0000000E+00  0.0000000E+00  0.0000000E+00  0.0000000E+00  0.0000000E+00  0.0000000E+00  0.0000000E+00  0.0000000E+00  0.0000000E+00  0.0000000E+00  0.0000000E+00  0.0000000E+00  0.0000000E+00  0.0000000E+00  0.0000000E+00  0.0000000E+00  0.0000000E+00  0.0000000E+00  0.0000000E+00  0.0000000E+00  0.0000000E+00  0.0000000E+00  0.0000000E+00  0.0000000E+00  0.0000000E+00  0.0000000E+00  0.0000000E+00  0.0000000E+00  0.0000000E+00  0.0000000E+00  0.0000000E+00  0.0000000E+00  0.0000000E+00  0.0000000E+00  0.0000000E+00  0.0000000E+00  0.0000000E+00  0.0000000E+00  0.0000000E+00  0.0000000E+00  0.0000000E+00  0.0000000E+00  0.0000000E+00  0.0000000E+00  0.0000000E+00  0.0000000E+00  0.0000000E+00  0.0000000E+00  0.0000000E+00  0.0000000E+00  0.0000000E+00  0.0000000E+00  0.0000000E+00  0.0000000E+00  0.0000000E+00  0.0000000E+00  0.0000000E+00  0.0000000E+00  0.0000000E+00  0.0000000E+00  0.0000000E+00  0.0000000E+00  0.0000000E+00  0.0000000E+00  0.0000000E+00  0.0000000E+00  0.0000000E+00  0.0000000E+00  0.0000000E+00  0.0000000E+00  0.0000000E+00  0.0000000E+00  0.0000000E+00  0.0000000E+00  0.0000000E+00  0.0000000E+00  0.0000000E+00  0.0000000E+00  0.0000000E+00  0.0000000E+00  0.0000000E+00  0.0000000E+00  0.0000000E+00
  0.9899995E+00  0.0000000E+00  0.0000000E+00  0.0000000E+00  0.0000000E+00  0.0000000E+00  0.0000000E+00  0.0000000E+00  0.0000000E+00  0.0000000E+00  0.0000000E+00  0.0000000E+00  0.0000000E+00  0.0000000E+00  0.0000000E+00  0.0000000E+00  0.0000000E+00  0.2305367E-02  0.2290203E-01  0.0000000E+00  0.0000000E+00  0.0000000E+00  0.0000000E+00  0.0000000E+00  0.0000000E+00  0.0000000E+00  0.0000000E+00  0.0000000E+00  0.0000000E+00  0.0000000E+00  0.0000000E+00  0.0000000E+00  0.0000000E+00  0.0000000E+00  0.0000000E+00  0.0000000E+00  0.0000000E+00  0.0000000E+00  0.0000000E+00  0.0000000E+00  0.0000000E+00  0.0000000E+00  0.0000000E+00  0.0000000E+00  0.0000000E+00  0.0000000E+00  0.0000000E+00  0.0000000E+00  0.0000000E+00  0.0000000E+00  0.0000000E+00  0.0000000E+00  0.0000000E+00  0.0000000E+00  0.0000000E+00  0.0000000E+00  0.0000000E+00  0.0000000E+00  0.0000000E+00  0.0000000E+00  0.0000000E+00  0.0000000E+00  0.0000000E+00  0.0000000E+00  0.0000000E+00  0.0000000E+00  0.0000000E+00  0.0000000E+00  0.0000000E+00  0.0000000E+00  0.0000000E+00  0.0000000E+00  0.0000000E+00  0.0000000E+00  0.0000000E+00  0.0000000E+00  0.0000000E+00  0.0000000E+00  0.0000000E+00  0.0000000E+00  0.0000000E+00  0.0000000E+00  0.0000000E+00  0.0000000E+00  0.0000000E+00  0.0000000E+00  0.0000000E+00  0.0000000E+00  0.0000000E+00  0.0000000E+00  0.0000000E+00
  0.1020000E+01  0.0000000E+00  0.0000000E+00  0.0000000E+00  0.0000000E+00  0.0000000E+00  0.0000000E+00  0.0000000E+00  0.0000000E+00  0.0000000E+00  0.0000000E+00  0.0000000E+00  0.0000000E+00  0.0000000E+00  0.0000000E+00  0.0000000E+00  0.0000000E+00  0.5273118E-02  0.3425238E-01  0.0000000E+00  0.0000000E+00  0.0000000E+00  0.0000000E+00  0.0000000E+00  0.0000000E+00  0.0000000E+00  0.0000000E+00  0.0000000E+00  0.0000000E+00  0.0000000E+00  0.0000000E+00  0.0000000E+00  0.0000000E+00  0.0000000E+00  0.0000000E+00  0.0000000E+00  0.0000000E+00  0.0000000E+00  0.0000000E+00  0.0000000E+00  0.0000000E+00  0.0000000E+00  0.0000000E+00  0.0000000E+00  0.0000000E+00  0.0000000E+00  0.0000000E+00  0.0000000E+00  0.0000000E+00  0.0000000E+00  0.0000000E+00  0.0000000E+00  0.0000000E+00  0.0000000E+00  0.0000000E+00  0.0000000E+00  0.0000000E+00  0.0000000E+00  0.0000000E+00  0.0000000E+00  0.0000000E+00  0.0000000E+00  0.0000000E+00  0.0000000E+00  0.0000000E+00  0.0000000E+00  0.0000000E+00  0.0000000E+00  0.0000000E+00  0.0000000E+00  0.0000000E+00  0.0000000E+00  0.0000000E+00  0.0000000E+00  0.0000000E+00  0.0000000E+00  0.0000000E+00  0.0000000E+00  0.0000000E+00  0.0000000E+00  0.0000000E+00  0.0000000E+00  0.0000000E+00  0.0000000E+00  0.0000000E+00  0.0000000E+00  0.0000000E+00  0.0000000E+00  0.0000000E+00  0.0000000E+00  0.0000000E+00
  0.1049999E+01  0.0000000E+00  0.0000000E+00  0.0000000E+00  0.0000000E+00  0.0000000E+00  0.0000000E+00  0.0000000E+00  0.0000000E+00  0.0000000E+00  0.0000000E+00  0.0000000E+00  0.0000000E+00  0.0000000E+00  0.0000000E+00  0.0000000E+00  0.0000000E+00  0.4380858E-02  0.3086283E-01  0.0000000E+00  0.0000000E+00  0.0000000E+00  0.0000000E+00  0.0000000E+00  0.0000000E+00  0.0000000E+00  0.0000000E+00  0.0000000E+00  0.0000000E+00  0.0000000E+00  0.0000000E+00  0.0000000E+00  0.0000000E+00  0.0000000E+00  0.0000000E+00  0.0000000E+00  0.0000000E+00  0.0000000E+00  0.0000000E+00  0.0000000E+00  0.0000000E+00  0.0000000E+00  0.0000000E+00  0.0000000E+00  0.0000000E+00  0.0000000E+00  0.0000000E+00  0.0000000E+00  0.0000000E+00  0.0000000E+00  0.0000000E+00  0.0000000E+00  0.0000000E+00  0.0000000E+00  0.0000000E+00  0.0000000E+00  0.0000000E+00  0.0000000E+00  0.0000000E+00  0.0000000E+00  0.0000000E+00  0.0000000E+00  0.0000000E+00  0.0000000E+00  0.0000000E+00  0.0000000E+00  0.0000000E+00  0.0000000E+00  0.0000000E+00  0.0000000E+00  0.0000000E+00  0.0000000E+00  0.0000000E+00  0.0000000E+00  0.0000000E+00  0.0000000E+00  0.0000000E+00  0.0000000E+00  0.0000000E+00  0.0000000E+00  0.0000000E+00  0.0000000E+00  0.0000000E+00  0.0000000E+00  0.0000000E+00  0.0000000E+00  0.0000000E+00  0.0000000E+00  0.0000000E+00  0.0000000E+00  0.0000000E+00
  0.1079999E+01  0.0000000E+00  0.0000000E+00  0.0000000E+00  0.0000000E+00  0.0000000E+00  0.0000000E+00  0.0000000E+00  0.0000000E+00  0.0000000E+00  0.0000000E+00  0.0000000E+00  0.0000000E+00  0.0000000E+00  0.0000000E+00  0.0000000E+00  0.0000000E+00  0.8019849E-02  0.3723295E-01  0.3700244E-04  0.8606495E-03  0.0000000E+00  0.0000000E+00  0.0000000E+00  0.0000000E+00  0.0000000E+00  0.0000000E+00  0.0000000E+00  0.0000000E+00  0.0000000E+00  0.0000000E+00  0.0000000E+00  0.0000000E+00  0.0000000E+00  0.0000000E+00  0.0000000E+00  0.0000000E+00  0.0000000E+00  0.0000000E+00  0.0000000E+00  0.0000000E+00  0.0000000E+00  0.0000000E+00  0.0000000E+00  0.0000000E+00  0.0000000E+00  0.0000000E+00  0.0000000E+00  0.0000000E+00  0.0000000E+00  0.0000000E+00  0.0000000E+00  0.0000000E+00  0.0000000E+00  0.0000000E+00  0.0000000E+00  0.0000000E+00  0.0000000E+00  0.0000000E+00  0.0000000E+00  0.0000000E+00  0.0000000E+00  0.0000000E+00  0.0000000E+00  0.0000000E+00  0.0000000E+00  0.0000000E+00  0.0000000E+00  0.0000000E+00  0.0000000E+00  0.0000000E+00  0.0000000E+00  0.0000000E+00  0.0000000E+00  0.0000000E+00  0.0000000E+00  0.0000000E+00  0.0000000E+00  0.0000000E+00  0.0000000E+00  0.0000000E+00  0.0000000E+00  0.0000000E+00  0.0000000E+00  0.0000000E+00  0.0000000E+00  0.0000000E+00  0.0000000E+00  0.0000000E+00  0.0000000E+00  0.0000000E+00
  0.1109999E+01  0.0000000E+00  0.0000000E+00  0.0000000E+00  0.0000000E+00  0.0000000E+00  0.0000000E+00  0.0000000E+00  0.0000000E+00  0.0000000E+00  0.0000000E+00  0.0000000E+00  0.0000000E+00  0.0000000E+00  0.0000000E+00  0.0000000E+00  0.0000000E+00  0.1361829E-01  0.4761968E-01  0.6052137E-03  0.3574254E-02  0.0000000E+00  0.0000000E+00  0.0000000E+00  0.0000000E+00  0.0000000E+00  0.0000000E+00  0.0000000E+00  0.0000000E+00  0.0000000E+00  0.0000000E+00  0.0000000E+00  0.0000000E+00  0.0000000E+00  0.0000000E+00  0.0000000E+00  0.0000000E+00  0.0000000E+00  0.0000000E+00  0.0000000E+00  0.0000000E+00  0.0000000E+00  0.0000000E+00  0.0000000E+00  0.0000000E+00  0.0000000E+00  0.0000000E+00  0.0000000E+00  0.0000000E+00  0.0000000E+00  0.0000000E+00  0.0000000E+00  0.0000000E+00  0.0000000E+00  0.0000000E+00  0.0000000E+00  0.0000000E+00  0.0000000E+00  0.0000000E+00  0.0000000E+00  0.0000000E+00  0.0000000E+00  0.0000000E+00  0.0000000E+00  0.0000000E+00  0.0000000E+00  0.0000000E+00  0.0000000E+00  0.0000000E+00  0.0000000E+00  0.0000000E+00  0.0000000E+00  0.0000000E+00  0.0000000E+00  0.0000000E+00  0.0000000E+00  0.0000000E+00  0.0000000E+00  0.0000000E+00  0.0000000E+00  0.0000000E+00  0.0000000E+00  0.0000000E+00  0.0000000E+00  0.0000000E+00  0.0000000E+00  0.0000000E+00  0.0000000E+00  0.0000000E+00  0.0000000E+00  0.0000000E+00
  0.1139999E+01  0.0000000E+00  0.0000000E+00  0.0000000E+00  0.0000000E+00  0.0000000E+00  0.0000000E+00  0.0000000E+00  0.0000000E+00  0.0000000E+00  0.0000000E+00  0.0000000E+00  0.0000000E+00  0.0000000E+00  0.0000000E+00  0.0000000E+00  0.0000000E+00  0.1638579E-01  0.5101582E-01  0.1012379E-02  0.4713828E-02  0.0000000E+00  0.0000000E+00  0.0000000E+00  0.0000000E+00  0.0000000E+00  0.0000000E+00  0.0000000E+00  0.0000000E+00  0.0000000E+00  0.0000000E+00  0.1235179E-03  0.2872956E-02  0.0000000E+00  0.0000000E+00  0.0000000E+00  0.0000000E+00  0.0000000E+00  0.0000000E+00  0.0000000E+00  0.0000000E+00  0.0000000E+00  0.0000000E+00  0.0000000E+00  0.0000000E+00  0.0000000E+00  0.0000000E+00  0.0000000E+00  0.0000000E+00  0.0000000E+00  0.0000000E+00  0.0000000E+00  0.0000000E+00  0.0000000E+00  0.0000000E+00  0.0000000E+00  0.0000000E+00  0.0000000E+00  0.0000000E+00  0.0000000E+00  0.0000000E+00  0.0000000E+00  0.0000000E+00  0.0000000E+00  0.0000000E+00  0.0000000E+00  0.0000000E+00  0.0000000E+00  0.0000000E+00  0.0000000E+00  0.0000000E+00  0.0000000E+00  0.0000000E+00  0.0000000E+00  0.0000000E+00  0.0000000E+00  0.0000000E+00  0.0000000E+00  0.0000000E+00  0.0000000E+00  0.0000000E+00  0.0000000E+00  0.0000000E+00  0.0000000E+00  0.0000000E+00  0.0000000E+00  0.0000000E+00  0.0000000E+00  0.0000000E+00  0.0000000E+00  0.0000000E+00
  0.1169999E+01  0.0000000E+00  0.0000000E+00  0.3270959E-04  0.7608053E-03  0.0000000E+00  0.0000000E+00  0.0000000E+00  0.0000000E+00  0.0000000E+00  0.0000000E+00  0.0000000E+00  0.0000000E+00  0.0000000E+00  0.0000000E+00  0.0000000E+00  0.0000000E+00  0.1696414E-01  0.5039199E-01  0.2012592E-02  0.6033715E-02  0.0000000E+00  0.0000000E+00  0.0000000E+00  0.0000000E+00  0.0000000E+00  0.0000000E+00  0.0000000E+00  0.0000000E+00  0.0000000E+00  0.0000000E+00  0.1414504E-02  0.1016449E-01  0.2348104E-03  0.5461544E-02  0.0000000E+00  0.0000000E+00  0.0000000E+00  0.0000000E+00  0.0000000E+00  0.0000000E+00  0.0000000E+00  0.0000000E+00  0.0000000E+00  0.0000000E+00  0.0000000E+00  0.0000000E+00  0.0000000E+00  0.0000000E+00  0.0000000E+00  0.0000000E+00  0.0000000E+00  0.0000000E+00  0.0000000E+00  0.0000000E+00  0.0000000E+00  0.0000000E+00  0.0000000E+00  0.0000000E+00  0.0000000E+00  0.0000000E+00  0.0000000E+00  0.0000000E+00  0.0000000E+00  0.0000000E+00  0.0000000E+00  0.0000000E+00  0.0000000E+00  0.0000000E+00  0.0000000E+00  0.0000000E+00  0.0000000E+00  0.0000000E+00  0.0000000E+00  0.0000000E+00  0.0000000E+00  0.0000000E+00  0.0000000E+00  0.0000000E+00  0.0000000E+00  0.0000000E+00  0.0000000E+00  0.0000000E+00  0.0000000E+00  0.0000000E+00  0.0000000E+00  0.0000000E+00  0.0000000E+00  0.0000000E+00  0.7274787E-02  0.1692072E+00
  0.1199999E+01  0.0000000E+00  0.0000000E+00  0.1474327E-03  0.1806271E-02  0.0000000E+00  0.0000000E+00  0.0000000E+00  0.0000000E+00  0.0000000E+00  0.0000000E+00  0.0000000E+00  0.0000000E+00  0.0000000E+00  0.0000000E+00  0.0000000E+00  0.0000000E+00  0.1232845E-01  0.4022630E-01  0.3938462E-02  0.8176805E-02  0.0000000E+00  0.0000000E+00  0.0000000E+00  0.0000000E+00  0.0000000E+00  0.0000000E+00  0.2235831E-03  0.5200405E-02  0.0000000E+00  0.0000000E+00  0.4478215E-02  0.2000312E-01  0.1118754E-03  0.2602148E-02  0.0000000E+00  0.0000000E+00  0.0000000E+00  0.0000000E+00  0.0000000E+00  0.0000000E+00  0.0000000E+00  0.0000000E+00  0.0000000E+00  0.0000000E+00  0.0000000E+00  0.0000000E+00  0.0000000E+00  0.0000000E+00  0.0000000E+00  0.0000000E+00  0.0000000E+00  0.0000000E+00  0.0000000E+00  0.0000000E+00  0.0000000E+00  0.0000000E+00  0.0000000E+00  0.0000000E+00  0.0000000E+00  0.0000000E+00  0.0000000E+00  0.0000000E+00  0.0000000E+00  0.0000000E+00  0.0000000E+00  0.0000000E+00  0.0000000E+00  0.0000000E+00  0.0000000E+00  0.0000000E+00  0.0000000E+00  0.0000000E+00  0.0000000E+00  0.0000000E+00  0.0000000E+00  0.0000000E+00  0.0000000E+00  0.0000000E+00  0.0000000E+00  0.0000000E+00  0.0000000E+00  0.0000000E+00  0.0000000E+00  0.0000000E+00  0.0000000E+00  0.0000000E+00  0.0000000E+00  0.0000000E+00  0.0000000E+00  0.0000000E+00
  0.1229999E+01  0.0000000E+00  0.0000000E+00  0.8637369E-04  0.1157925E-02  0.0000000E+00  0.0000000E+00  0.0000000E+00  0.0000000E+00  0.0000000E+00  0.0000000E+00  0.0000000E+00  0.0000000E+00  0.0000000E+00  0.0000000E+00  0.0000000E+00  0.0000000E+00  0.1621046E-01  0.4642280E-01  0.7334978E-02  0.1139153E-01  0.0000000E+00  0.0000000E+00  0.0000000E+00  0.0000000E+00  0.0000000E+00  0.0000000E+00  0.0000000E+00  0.0000000E+00  0.4257470E-03  0.9902600E-02  0.1140494E-01  0.2671252E-01  0.1705804E-02  0.1151303E-01  0.0000000E+00  0.0000000E+00  0.0000000E+00  0.0000000E+00  0.0000000E+00  0.0000000E+00  0.0000000E+00  0.0000000E+00  0.0000000E+00  0.0000000E+00  0.0000000E+00  0.0000000E+00  0.0000000E+00  0.0000000E+00  0.0000000E+00  0.0000000E+00  0.0000000E+00  0.0000000E+00  0.0000000E+00  0.0000000E+00  0.0000000E+00  0.0000000E+00  0.0000000E+00  0.0000000E+00  0.0000000E+00  0.0000000E+00  0.0000000E+00  0.0000000E+00  0.0000000E+00  0.0000000E+00  0.0000000E+00  0.0000000E+00  0.0000000E+00  0.0000000E+00  0.0000000E+00  0.0000000E+00  0.0000000E+00  0.0000000E+00  0.0000000E+00  0.0000000E+00  0.0000000E+00  0.0000000E+00  0.0000000E+00  0.0000000E+00  0.0000000E+00  0.0000000E+00  0.0000000E+00  0.0000000E+00  0.0000000E+00  0.0000000E+00  0.0000000E+00  0.0000000E+00  0.0000000E+00  0.0000000E+00  0.1316480E-01  0.2163200E+00
  0.1259999E+01  0.0000000E+00  0.0000000E+00  0.5213506E-03  0.2873913E-02  0.0000000E+00  0.0000000E+00  0.0000000E+00  0.0000000E+00  0.0000000E+00  0.0000000E+00  0.0000000E+00  0.0000000E+00  0.0000000E+00  0.0000000E+00  0.0000000E+00  0.0000000E+00  0.1425193E-01  0.4318139E-01  0.1100511E-01  0.1355163E-01  0.0000000E+00  0.0000000E+00  0.0000000E+00  0.0000000E+00  0.0000000E+00  0.0000000E+00  0.0000000E+00  0.0000000E+00  0.0000000E+00  0.0000000E+00  0.2388996E-01  0.4011108E-01  0.1524471E-02  0.1019562E-01  0.0000000E+00  0.0000000E+00  0.0000000E+00  0.0000000E+00  0.0000000E+00  0.0000000E+00  0.0000000E+00  0.0000000E+00  0.0000000E+00  0.0000000E+00  0.0000000E+00  0.0000000E+00  0.0000000E+00  0.0000000E+00  0.0000000E+00  0.0000000E+00  0.0000000E+00  0.0000000E+00  0.0000000E+00  0.0000000E+00  0.0000000E+00  0.0000000E+00  0.0000000E+00  0.0000000E+00  0.0000000E+00  0.0000000E+00  0.0000000E+00  0.0000000E+00  0.0000000E+00  0.0000000E+00  0.0000000E+00  0.0000000E+00  0.0000000E+00  0.0000000E+00  0.0000000E+00  0.0000000E+00  0.0000000E+00  0.0000000E+00  0.0000000E+00  0.0000000E+00  0.0000000E+00  0.0000000E+00  0.0000000E+00  0.0000000E+00  0.0000000E+00  0.0000000E+00  0.0000000E+00  0.0000000E+00  0.0000000E+00  0.0000000E+00  0.0000000E+00  0.0000000E+00  0.0000000E+00  0.0000000E+00  0.1881816E-01  0.2522366E+00
  0.1289999E+01  0.0000000E+00  0.0000000E+00  0.1136363E-02  0.4051821E-02  0.0000000E+00  0.0000000E+00  0.0000000E+00  0.0000000E+00  0.0000000E+00  0.0000000E+00  0.0000000E+00  0.0000000E+00  0.0000000E+00  0.0000000E+00  0.0000000E+00  0.0000000E+00  0.1258762E-01  0.4209564E-01  0.1290393E-01  0.1448665E-01  0.0000000E+00  0.0000000E+00  0.0000000E+00  0.0000000E+00  0.0000000E+00  0.0000000E+00  0.4842819E-03  0.5018799E-02  0.0000000E+00  0.0000000E+00  0.4148877E-01  0.5444536E-01  0.3195577E-02  0.1512632E-01  0.0000000E+00  0.0000000E+00  0.0000000E+00  0.0000000E+00  0.0000000E+00  0.0000000E+00  0.0000000E+00  0.0000000E+00  0.0000000E+00  0.0000000E+00  0.0000000E+00  0.0000000E+00  0.0000000E+00  0.0000000E+00  0.0000000E+00  0.0000000E+00  0.0000000E+00  0.0000000E+00  0.0000000E+00  0.0000000E+00  0.0000000E+00  0.0000000E+00  0.0000000E+00  0.0000000E+00  0.0000000E+00  0.0000000E+00  0.0000000E+00  0.0000000E+00  0.0000000E+00  0.0000000E+00  0.0000000E+00  0.0000000E+00  0.0000000E+00  0.0000000E+00  0.0000000E+00  0.0000000E+00  0.0000000E+00  0.0000000E+00  0.0000000E+00  0.0000000E+00  0.0000000E+00  0.0000000E+00  0.0000000E+00  0.0000000E+00  0.0000000E+00  0.0000000E+00  0.0000000E+00  0.0000000E+00  0.0000000E+00  0.0000000E+00  0.0000000E+00  0.0000000E+00  0.0000000E+00  0.0000000E+00  0.1196875E-01  0.1966661E+00
  0.1319999E+01  0.0000000E+00  0.0000000E+00  0.3068399E-02  0.7054018E-02  0.0000000E+00  0.0000000E+00  0.0000000E+00  0.0000000E+00  0.0000000E+00  0.0000000E+00  0.0000000E+00  0.0000000E+00  0.0000000E+00  0.0000000E+00  0.0000000E+00  0.0000000E+00  0.7960273E-02  0.3095061E-01  0.1747121E-01  0.1600447E-01  0.0000000E+00  0.0000000E+00  0.0000000E+00  0.0000000E+00  0.0000000E+00  0.0000000E+00  0.1017085E-02  0.8272382E-02  0.5543207E-03  0.7430144E-02  0.6731562E-01  0.6789231E-01  0.5931393E-02  0.2052658E-01  0.0000000E+00  0.0000000E+00  0.0000000E+00  0.0000000E+00  0.0000000E+00  0.0000000E+00  0.0000000E+00  0.0000000E+00  0.0000000E+00  0.0000000E+00  0.0000000E+00  0.0000000E+00  0.0000000E+00  0.0000000E+00  0.0000000E+00  0.0000000E+00  0.0000000E+00  0.0000000E+00  0.0000000E+00  0.0000000E+00  0.0000000E+00  0.0000000E+00  0.0000000E+00  0.0000000E+00  0.0000000E+00  0.0000000E+00  0.0000000E+00  0.0000000E+00  0.0000000E+00  0.0000000E+00  0.0000000E+00  0.0000000E+00  0.0000000E+00  0.0000000E+00  0.0000000E+00  0.0000000E+00  0.0000000E+00  0.0000000E+00  0.0000000E+00  0.0000000E+00  0.0000000E+00  0.0000000E+00  0.0000000E+00  0.0000000E+00  0.0000000E+00  0.0000000E+00  0.0000000E+00  0.0000000E+00  0.0000000E+00  0.0000000E+00  0.0000000E+00  0.0000000E+00  0.0000000E+00  0.0000000E+00  0.3429263E-01  0.3241208E+00
  0.1349999E+01  0.0000000E+00  0.0000000E+00  0.6398826E-02  0.9951321E-02  0.0000000E+00  0.0000000E+00  0.0000000E+00  0.0000000E+00  0.0000000E+00  0.0000000E+00  0.0000000E+00  0.0000000E+00  0.0000000E+00  0.0000000E+00  0.0000000E+00  0.0000000E+00  0.7791352E-02  0.2809822E-01  0.2022655E-01  0.1754761E-01  0.0000000E+00  0.0000000E+00  0.0000000E+00  0.0000000E+00  0.0000000E+00  0.0000000E+00  0.2125957E-02  0.1185175E-01  0.3544688E-02  0.2153768E-01  0.1129541E+00  0.8107167E-01  0.7340534E-02  0.1998795E-01  0.0000000E+00  0.0000000E+00  0.0000000E+00  0.0000000E+00  0.0000000E+00  0.0000000E+00  0.0000000E+00  0.0000000E+00  0.0000000E+00  0.0000000E+00  0.0000000E+00  0.0000000E+00  0.0000000E+00  0.0000000E+00  0.0000000E+00  0.0000000E+00  0.0000000E+00  0.0000000E+00  0.0000000E+00  0.0000000E+00  0.0000000E+00  0.0000000E+00  0.0000000E+00  0.0000000E+00  0.0000000E+00  0.0000000E+00  0.0000000E+00  0.0000000E+00  0.0000000E+00  0.0000000E+00  0.0000000E+00  0.0000000E+00  0.0000000E+00  0.0000000E+00  0.0000000E+00  0.0000000E+00  0.0000000E+00  0.0000000E+00  0.0000000E+00  0.0000000E+00  0.0000000E+00  0.0000000E+00  0.0000000E+00  0.0000000E+00  0.0000000E+00  0.0000000E+00  0.0000000E+00  0.0000000E+00  0.0000000E+00  0.0000000E+00  0.0000000E+00  0.0000000E+00  0.0000000E+00  0.0000000E+00  0.7103525E-01  0.4531366E+00
  0.1379999E+01  0.0000000E+00  0.0000000E+00  0.1202182E-01  0.1297585E-01  0.0000000E+00  0.0000000E+00  0.0000000E+00  0.0000000E+00  0.0000000E+00  0.0000000E+00  0.0000000E+00  0.0000000E+00  0.0000000E+00  0.0000000E+00  0.0000000E+00  0.0000000E+00  0.5420022E-02  0.2496804E-01  0.2343087E-01  0.1891260E-01  0.0000000E+00  0.0000000E+00  0.0000000E+00  0.0000000E+00  0.0000000E+00  0.0000000E+00  0.3812473E-02  0.1494568E-01  0.9996583E-02  0.3313156E-01  0.1614493E+00  0.8976547E-01  0.1448610E-01  0.2892548E-01  0.0000000E+00  0.0000000E+00  0.0000000E+00  0.0000000E+00  0.0000000E+00  0.0000000E+00  0.0000000E+00  0.0000000E+00  0.0000000E+00  0.0000000E+00  0.0000000E+00  0.0000000E+00  0.0000000E+00  0.0000000E+00  0.0000000E+00  0.0000000E+00  0.0000000E+00  0.0000000E+00  0.0000000E+00  0.0000000E+00  0.0000000E+00  0.0000000E+00  0.0000000E+00  0.0000000E+00  0.0000000E+00  0.0000000E+00  0.0000000E+00  0.0000000E+00  0.0000000E+00  0.0000000E+00  0.0000000E+00  0.0000000E+00  0.0000000E+00  0.0000000E+00  0.0000000E+00  0.0000000E+00  0.0000000E+00  0.0000000E+00  0.0000000E+00  0.0000000E+00  0.0000000E+00  0.0000000E+00  0.0000000E+00  0.0000000E+00  0.0000000E+00  0.0000000E+00  0.0000000E+00  0.0000000E+00  0.0000000E+00  0.0000000E+00  0.0000000E+00  0.0000000E+00  0.0000000E+00  0.0000000E+00  0.1098142E+00  0.5469771E+00
  0.1409999E+01  0.0000000E+00  0.0000000E+00  0.2486863E-01  0.1847681E-01  0.0000000E+00  0.0000000E+00  0.0000000E+00  0.0000000E+00  0.0000000E+00  0.0000000E+00  0.0000000E+00  0.0000000E+00  0.0000000E+00  0.0000000E+00  0.0000000E+00  0.0000000E+00  0.4055222E-02  0.1919583E-01  0.2535749E-01  0.1780941E-01  0.0000000E+00  0.0000000E+00  0.0000000E+00  0.0000000E+00  0.0000000E+00  0.0000000E+00  0.4787398E-02  0.1564636E-01  0.1738147E-01  0.4870906E-01  0.2463457E+00  0.1096331E+00  0.1963831E-01  0.3336494E-01  0.0000000E+00  0.0000000E+00  0.0000000E+00  0.0000000E+00  0.0000000E+00  0.0000000E+00  0.0000000E+00  0.0000000E+00  0.0000000E+00  0.0000000E+00  0.0000000E+00  0.0000000E+00  0.0000000E+00  0.0000000E+00  0.0000000E+00  0.0000000E+00  0.0000000E+00  0.0000000E+00  0.0000000E+00  0.0000000E+00  0.0000000E+00  0.0000000E+00  0.0000000E+00  0.0000000E+00  0.0000000E+00  0.0000000E+00  0.0000000E+00  0.0000000E+00  0.0000000E+00  0.0000000E+00  0.0000000E+00  0.0000000E+00  0.0000000E+00  0.0000000E+00  0.0000000E+00  0.0000000E+00  0.0000000E+00  0.0000000E+00  0.0000000E+00  0.0000000E+00  0.0000000E+00  0.0000000E+00  0.0000000E+00  0.0000000E+00  0.0000000E+00  0.0000000E+00  0.0000000E+00  0.0000000E+00  0.0000000E+00  0.0000000E+00  0.0000000E+00  0.0000000E+00  0.0000000E+00  0.0000000E+00  0.1152099E+00  0.5472780E+00
  0.1439999E+01  0.0000000E+00  0.0000000E+00  0.4319818E-01  0.2313926E-01  0.0000000E+00  0.0000000E+00  0.0000000E+00  0.0000000E+00  0.0000000E+00  0.0000000E+00  0.0000000E+00  0.0000000E+00  0.0000000E+00  0.0000000E+00  0.0000000E+00  0.0000000E+00  0.5451154E-02  0.2369974E-01  0.2666580E-01  0.1901435E-01  0.0000000E+00  0.0000000E+00  0.0000000E+00  0.0000000E+00  0.0000000E+00  0.0000000E+00  0.8947628E-02  0.2295510E-01  0.3283701E-01  0.6452347E-01  0.3496558E+00  0.1377428E+00  0.3221252E-01  0.4026148E-01  0.0000000E+00  0.0000000E+00  0.0000000E+00  0.0000000E+00  0.0000000E+00  0.0000000E+00  0.0000000E+00  0.0000000E+00  0.0000000E+00  0.0000000E+00  0.0000000E+00  0.0000000E+00  0.0000000E+00  0.0000000E+00  0.0000000E+00  0.0000000E+00  0.0000000E+00  0.0000000E+00  0.0000000E+00  0.0000000E+00  0.0000000E+00  0.0000000E+00  0.0000000E+00  0.0000000E+00  0.0000000E+00  0.0000000E+00  0.0000000E+00  0.0000000E+00  0.0000000E+00  0.0000000E+00  0.0000000E+00  0.0000000E+00  0.0000000E+00  0.0000000E+00  0.0000000E+00  0.0000000E+00  0.0000000E+00  0.0000000E+00  0.0000000E+00  0.0000000E+00  0.0000000E+00  0.0000000E+00  0.0000000E+00  0.0000000E+00  0.0000000E+00  0.0000000E+00  0.0000000E+00  0.0000000E+00  0.0000000E+00  0.0000000E+00  0.0000000E+00  0.0000000E+00  0.0000000E+00  0.0000000E+00  0.1536832E+00  0.6135297E+00
  0.1469999E+01  0.0000000E+00  0.0000000E+00  0.7503361E-01  0.3065722E-01  0.0000000E+00  0.0000000E+00  0.0000000E+00  0.0000000E+00  0.0000000E+00  0.0000000E+00  0.0000000E+00  0.0000000E+00  0.0000000E+00  0.0000000E+00  0.0000000E+00  0.0000000E+00  0.4178651E-02  0.1920422E-01  0.2909808E-01  0.1913155E-01  0.0000000E+00  0.0000000E+00  0.0000000E+00  0.0000000E+00  0.0000000E+00  0.0000000E+00  0.1366658E-01  0.2620040E-01  0.4000450E-01  0.6343784E-01  0.4891739E+00  0.1488872E+00  0.4075612E-01  0.4496945E-01  0.0000000E+00  0.0000000E+00  0.0000000E+00  0.0000000E+00  0.0000000E+00  0.0000000E+00  0.0000000E+00  0.0000000E+00  0.0000000E+00  0.0000000E+00  0.0000000E+00  0.0000000E+00  0.0000000E+00  0.0000000E+00  0.0000000E+00  0.0000000E+00  0.0000000E+00  0.0000000E+00  0.0000000E+00  0.0000000E+00  0.0000000E+00  0.0000000E+00  0.0000000E+00  0.0000000E+00  0.0000000E+00  0.0000000E+00  0.0000000E+00  0.0000000E+00  0.0000000E+00  0.0000000E+00  0.0000000E+00  0.0000000E+00  0.0000000E+00  0.0000000E+00  0.0000000E+00  0.0000000E+00  0.0000000E+00  0.0000000E+00  0.0000000E+00  0.0000000E+00  0.0000000E+00  0.0000000E+00  0.0000000E+00  0.0000000E+00  0.0000000E+00  0.0000000E+00  0.0000000E+00  0.0000000E+00  0.0000000E+00  0.0000000E+00  0.0000000E+00  0.0000000E+00  0.0000000E+00  0.0000000E+00  0.1705172E+00  0.6299583E+00
  0.1499999E+01  0.0000000E+00  0.0000000E+00  0.1222949E+00  0.3913577E-01  0.0000000E+00  0.0000000E+00  0.0000000E+00  0.0000000E+00  0.0000000E+00  0.0000000E+00  0.0000000E+00  0.0000000E+00  0.0000000E+00  0.0000000E+00  0.0000000E+00  0.0000000E+00  0.6173430E-02  0.2353693E-01  0.3081585E-01  0.1987064E-01  0.0000000E+00  0.0000000E+00  0.0000000E+00  0.0000000E+00  0.0000000E+00  0.0000000E+00  0.2049784E-01  0.3186811E-01  0.6424621E-01  0.8178722E-01  0.6341094E+00  0.1742552E+00  0.5649565E-01  0.5396299E-01  0.0000000E+00  0.0000000E+00  0.0000000E+00  0.0000000E+00  0.0000000E+00  0.0000000E+00  0.0000000E+00  0.0000000E+00  0.0000000E+00  0.0000000E+00  0.0000000E+00  0.0000000E+00  0.0000000E+00  0.0000000E+00  0.0000000E+00  0.0000000E+00  0.0000000E+00  0.0000000E+00  0.0000000E+00  0.0000000E+00  0.0000000E+00  0.0000000E+00  0.0000000E+00  0.0000000E+00  0.0000000E+00  0.0000000E+00  0.0000000E+00  0.0000000E+00  0.0000000E+00  0.0000000E+00  0.0000000E+00  0.0000000E+00  0.0000000E+00  0.0000000E+00  0.0000000E+00  0.0000000E+00  0.0000000E+00  0.0000000E+00  0.0000000E+00  0.0000000E+00  0.0000000E+00  0.0000000E+00  0.6639112E-02  0.8899044E-01  0.0000000E+00  0.0000000E+00  0.0000000E+00  0.0000000E+00  0.0000000E+00  0.0000000E+00  0.0000000E+00  0.0000000E+00  0.0000000E+00  0.0000000E+00  0.2611380E+00  0.7750676E+00
  0.1529999E+01  0.0000000E+00  0.0000000E+00  0.1935038E+00  0.4969186E-01  0.0000000E+00  0.0000000E+00  0.0000000E+00  0.0000000E+00  0.0000000E+00  0.0000000E+00  0.0000000E+00  0.0000000E+00  0.0000000E+00  0.0000000E+00  0.0000000E+00  0.0000000E+00  0.4553830E-02  0.1953868E-01  0.3231559E-01  0.1938415E-01  0.0000000E+00  0.0000000E+00  0.0000000E+00  0.0000000E+00  0.0000000E+00  0.0000000E+00  0.2819252E-01  0.3612241E-01  0.9099427E-01  0.9608772E-01  0.8147513E+00  0.1934750E+00  0.7298696E-01  0.5799456E-01  0.0000000E+00  0.0000000E+00  0.0000000E+00  0.0000000E+00  0.0000000E+00  0.0000000E+00  0.0000000E+00  0.0000000E+00  0.0000000E+00  0.0000000E+00  0.0000000E+00  0.0000000E+00  0.0000000E+00  0.0000000E+00  0.0000000E+00  0.0000000E+00  0.0000000E+00  0.0000000E+00  0.0000000E+00  0.0000000E+00  0.0000000E+00  0.0000000E+00  0.0000000E+00  0.0000000E+00  0.0000000E+00  0.0000000E+00  0.0000000E+00  0.0000000E+00  0.0000000E+00  0.0000000E+00  0.0000000E+00  0.0000000E+00  0.0000000E+00  0.0000000E+00  0.0000000E+00  0.0000000E+00  0.0000000E+00  0.0000000E+00  0.0000000E+00  0.0000000E+00  0.0000000E+00  0.0000000E+00  0.4254209E-02  0.6990381E-01  0.0000000E+00  0.0000000E+00  0.0000000E+00  0.0000000E+00  0.0000000E+00  0.0000000E+00  0.0000000E+00  0.0000000E+00  0.4254195E-02  0.6990387E-01  0.2297274E+00  0.6905984E+00
  0.1559999E+01  0.0000000E+00  0.0000000E+00  0.2851789E+00  0.5746511E-01  0.0000000E+00  0.0000000E+00  0.0000000E+00  0.0000000E+00  0.0000000E+00  0.0000000E+00  0.0000000E+00  0.0000000E+00  0.0000000E+00  0.0000000E+00  0.0000000E+00  0.0000000E+00  0.8746411E-02  0.2757951E-01  0.3617294E-01  0.2014823E-01  0.0000000E+00  0.0000000E+00  0.0000000E+00  0.0000000E+00  0.0000000E+00  0.0000000E+00  0.3380619E-01  0.4043140E-01  0.1248960E+00  0.1027961E+00  0.9968024E+00  0.2096465E+00  0.1034267E+00  0.7126605E-01  0.0000000E+00  0.0000000E+00  0.0000000E+00  0.0000000E+00  0.0000000E+00  0.0000000E+00  0.0000000E+00  0.0000000E+00  0.0000000E+00  0.0000000E+00  0.0000000E+00  0.0000000E+00  0.0000000E+00  0.0000000E+00  0.0000000E+00  0.0000000E+00  0.0000000E+00  0.0000000E+00  0.0000000E+00  0.0000000E+00  0.0000000E+00  0.0000000E+00  0.0000000E+00  0.0000000E+00  0.0000000E+00  0.0000000E+00  0.0000000E+00  0.0000000E+00  0.0000000E+00  0.0000000E+00  0.0000000E+00  0.0000000E+00  0.0000000E+00  0.0000000E+00  0.0000000E+00  0.0000000E+00  0.0000000E+00  0.0000000E+00  0.0000000E+00  0.0000000E+00  0.0000000E+00  0.0000000E+00  0.1432259E-01  0.1252128E+00  0.0000000E+00  0.0000000E+00  0.0000000E+00  0.0000000E+00  0.0000000E+00  0.0000000E+00  0.0000000E+00  0.0000000E+00  0.4092156E-02  0.6724154E-01  0.2700828E+00  0.7253189E+00
  0.1589999E+01  0.0000000E+00  0.0000000E+00  0.3900431E+00  0.6228698E-01  0.0000000E+00  0.0000000E+00  0.0000000E+00  0.0000000E+00  0.0000000E+00  0.0000000E+00  0.0000000E+00  0.0000000E+00  0.0000000E+00  0.0000000E+00  0.0000000E+00  0.0000000E+00  0.1313968E-01  0.3478869E-01  0.4090053E-01  0.2069409E-01  0.0000000E+00  0.0000000E+00  0.3834396E-03  0.5139634E-02  0.0000000E+00  0.0000000E+00  0.4850905E-01  0.4652831E-01  0.1892762E+00  0.1309525E+00  0.1182722E+01  0.2194249E+00  0.1222687E+00  0.7529252E-01  0.0000000E+00  0.0000000E+00  0.0000000E+00  0.0000000E+00  0.0000000E+00  0.0000000E+00  0.0000000E+00  0.0000000E+00  0.0000000E+00  0.0000000E+00  0.0000000E+00  0.0000000E+00  0.0000000E+00  0.0000000E+00  0.0000000E+00  0.0000000E+00  0.0000000E+00  0.0000000E+00  0.0000000E+00  0.0000000E+00  0.0000000E+00  0.0000000E+00  0.0000000E+00  0.0000000E+00  0.0000000E+00  0.0000000E+00  0.0000000E+00  0.0000000E+00  0.0000000E+00  0.0000000E+00  0.0000000E+00  0.0000000E+00  0.0000000E+00  0.0000000E+00  0.0000000E+00  0.0000000E+00  0.0000000E+00  0.0000000E+00  0.0000000E+00  0.0000000E+00  0.0000000E+00  0.0000000E+00  0.1969606E-01  0.1436599E+00  0.0000000E+00  0.0000000E+00  0.0000000E+00  0.0000000E+00  0.0000000E+00  0.0000000E+00  0.0000000E+00  0.0000000E+00  0.0000000E+00  0.0000000E+00  0.3663456E+00  0.8457190E+00
  0.1619999E+01  0.0000000E+00  0.0000000E+00  0.5201846E+00  0.7356422E-01  0.0000000E+00  0.0000000E+00  0.0000000E+00  0.0000000E+00  0.0000000E+00  0.0000000E+00  0.0000000E+00  0.0000000E+00  0.0000000E+00  0.0000000E+00  0.0000000E+00  0.0000000E+00  0.1524123E-01  0.3570013E-01  0.4719556E-01  0.2247610E-01  0.0000000E+00  0.0000000E+00  0.1106993E-02  0.8519092E-02  0.0000000E+00  0.0000000E+00  0.5711046E-01  0.4753859E-01  0.2564397E+00  0.1406074E+00  0.1335080E+01  0.2406479E+00  0.1586808E+00  0.8067823E-01  0.0000000E+00  0.0000000E+00  0.0000000E+00  0.0000000E+00  0.0000000E+00  0.0000000E+00  0.0000000E+00  0.0000000E+00  0.0000000E+00  0.0000000E+00  0.0000000E+00  0.0000000E+00  0.0000000E+00  0.0000000E+00  0.0000000E+00  0.0000000E+00  0.0000000E+00  0.0000000E+00  0.0000000E+00  0.0000000E+00  0.0000000E+00  0.0000000E+00  0.0000000E+00  0.0000000E+00  0.0000000E+00  0.0000000E+00  0.0000000E+00  0.0000000E+00  0.0000000E+00  0.0000000E+00  0.0000000E+00  0.0000000E+00  0.0000000E+00  0.0000000E+00  0.0000000E+00  0.0000000E+00  0.0000000E+00  0.0000000E+00  0.0000000E+00  0.0000000E+00  0.0000000E+00  0.0000000E+00  0.1897334E-01  0.1383881E+00  0.0000000E+00  0.0000000E+00  0.0000000E+00  0.0000000E+00  0.0000000E+00  0.0000000E+00  0.0000000E+00  0.0000000E+00  0.1328131E-01  0.1318477E+00  0.3073677E+00  0.7846886E+00
  0.1649999E+01  0.0000000E+00  0.0000000E+00  0.6599711E+00  0.8057128E-01  0.0000000E+00  0.0000000E+00  0.0000000E+00  0.0000000E+00  0.0000000E+00  0.0000000E+00  0.0000000E+00  0.0000000E+00  0.0000000E+00  0.0000000E+00  0.0000000E+00  0.0000000E+00  0.2654507E-01  0.4302963E-01  0.5379023E-01  0.2391649E-01  0.0000000E+00  0.0000000E+00  0.1895814E-02  0.1154493E-01  0.4727489E-03  0.5482681E-02  0.7549416E-01  0.5302304E-01  0.3353752E+00  0.1615483E+00  0.1474023E+01  0.2307309E+00  0.1878500E+00  0.8643177E-01  0.0000000E+00  0.0000000E+00  0.0000000E+00  0.0000000E+00  0.0000000E+00  0.0000000E+00  0.0000000E+00  0.0000000E+00  0.0000000E+00  0.0000000E+00  0.0000000E+00  0.0000000E+00  0.0000000E+00  0.0000000E+00  0.0000000E+00  0.0000000E+00  0.0000000E+00  0.0000000E+00  0.0000000E+00  0.0000000E+00  0.0000000E+00  0.0000000E+00  0.0000000E+00  0.0000000E+00  0.0000000E+00  0.0000000E+00  0.0000000E+00  0.0000000E+00  0.0000000E+00  0.0000000E+00  0.0000000E+00  0.0000000E+00  0.0000000E+00  0.0000000E+00  0.0000000E+00  0.0000000E+00  0.0000000E+00  0.0000000E+00  0.0000000E+00  0.0000000E+00  0.0000000E+00  0.0000000E+00  0.4023730E-01  0.1956223E+00  0.0000000E+00  0.0000000E+00  0.0000000E+00  0.0000000E+00  0.0000000E+00  0.0000000E+00  0.0000000E+00  0.0000000E+00  0.1280278E-01  0.1119261E+00  0.4060304E+00  0.8861038E+00
  0.1679999E+01  0.0000000E+00  0.0000000E+00  0.7960980E+00  0.8814990E-01  0.0000000E+00  0.0000000E+00  0.0000000E+00  0.0000000E+00  0.0000000E+00  0.0000000E+00  0.0000000E+00  0.0000000E+00  0.0000000E+00  0.0000000E+00  0.0000000E+00  0.0000000E+00  0.3487200E-01  0.5227026E-01  0.6390443E-01  0.2516703E-01  0.0000000E+00  0.0000000E+00  0.2518053E-02  0.1387311E-01  0.2289541E-03  0.3762115E-02  0.9010510E-01  0.5990368E-01  0.4169714E+00  0.1808520E+00  0.1568034E+01  0.2307689E+00  0.2369886E+00  0.9746864E-01  0.0000000E+00  0.0000000E+00  0.0000000E+00  0.0000000E+00  0.0000000E+00  0.0000000E+00  0.0000000E+00  0.0000000E+00  0.0000000E+00  0.0000000E+00  0.0000000E+00  0.0000000E+00  0.0000000E+00  0.0000000E+00  0.0000000E+00  0.0000000E+00  0.0000000E+00  0.0000000E+00  0.0000000E+00  0.0000000E+00  0.0000000E+00  0.0000000E+00  0.0000000E+00  0.0000000E+00  0.0000000E+00  0.0000000E+00  0.0000000E+00  0.0000000E+00  0.0000000E+00  0.0000000E+00  0.0000000E+00  0.0000000E+00  0.0000000E+00  0.0000000E+00  0.0000000E+00  0.0000000E+00  0.0000000E+00  0.0000000E+00  0.0000000E+00  0.0000000E+00  0.0000000E+00  0.0000000E+00  0.5821970E-01  0.2359127E+00  0.0000000E+00  0.0000000E+00  0.0000000E+00  0.0000000E+00  0.3528469E-02  0.8207019E-01  0.0000000E+00  0.0000000E+00  0.3704892E-01  0.1845374E+00  0.4093029E+00  0.8738921E+00
  0.1709999E+01  0.0000000E+00  0.0000000E+00  0.9154445E+00  0.9453006E-01  0.0000000E+00  0.0000000E+00  0.0000000E+00  0.0000000E+00  0.0000000E+00  0.0000000E+00  0.0000000E+00  0.0000000E+00  0.0000000E+00  0.0000000E+00  0.0000000E+00  0.0000000E+00  0.6831156E-01  0.7027993E-01  0.7620467E-01  0.2772101E-01  0.0000000E+00  0.0000000E+00  0.3755212E-02  0.1663242E-01  0.1322052E-02  0.9499526E-02  0.1072075E+00  0.6395796E-01  0.5028591E+00  0.1835864E+00  0.1630383E+01  0.2494828E+00  0.2743276E+00  0.1005819E+00  0.0000000E+00  0.0000000E+00  0.0000000E+00  0.0000000E+00  0.0000000E+00  0.0000000E+00  0.0000000E+00  0.0000000E+00  0.0000000E+00  0.0000000E+00  0.0000000E+00  0.0000000E+00  0.0000000E+00  0.0000000E+00  0.0000000E+00  0.0000000E+00  0.0000000E+00  0.0000000E+00  0.0000000E+00  0.0000000E+00  0.0000000E+00  0.0000000E+00  0.0000000E+00  0.0000000E+00  0.0000000E+00  0.0000000E+00  0.0000000E+00  0.0000000E+00  0.0000000E+00  0.0000000E+00  0.0000000E+00  0.0000000E+00  0.0000000E+00  0.0000000E+00  0.0000000E+00  0.0000000E+00  0.0000000E+00  0.0000000E+00  0.0000000E+00  0.0000000E+00  0.0000000E+00  0.0000000E+00  0.8514381E-01  0.2841919E+00  0.0000000E+00  0.0000000E+00  0.0000000E+00  0.0000000E+00  0.6811486E-02  0.1119246E+00  0.0000000E+00  0.0000000E+00  0.6811497E-01  0.2477319E+00  0.4189081E+00  0.8652552E+00
  0.1739999E+01  0.0000000E+00  0.0000000E+00  0.1009968E+01  0.9924936E-01  0.0000000E+00  0.0000000E+00  0.0000000E+00  0.0000000E+00  0.0000000E+00  0.0000000E+00  0.0000000E+00  0.0000000E+00  0.0000000E+00  0.0000000E+00  0.0000000E+00  0.0000000E+00  0.8089449E-01  0.7846761E-01  0.9207528E-01  0.2907989E-01  0.0000000E+00  0.0000000E+00  0.5435386E-02  0.2017961E-01  0.2449809E-02  0.1445367E-01  0.1202787E+00  0.6642117E-01  0.5666825E+00  0.2057944E+00  0.1667106E+01  0.2359619E+00  0.3231226E+00  0.1085696E+00  0.0000000E+00  0.0000000E+00  0.0000000E+00  0.0000000E+00  0.0000000E+00  0.0000000E+00  0.0000000E+00  0.0000000E+00  0.0000000E+00  0.0000000E+00  0.0000000E+00  0.0000000E+00  0.0000000E+00  0.0000000E+00  0.0000000E+00  0.0000000E+00  0.0000000E+00  0.0000000E+00  0.0000000E+00  0.0000000E+00  0.0000000E+00  0.0000000E+00  0.0000000E+00  0.0000000E+00  0.0000000E+00  0.0000000E+00  0.0000000E+00  0.0000000E+00  0.0000000E+00  0.0000000E+00  0.0000000E+00  0.0000000E+00  0.0000000E+00  0.0000000E+00  0.0000000E+00  0.0000000E+00  0.0000000E+00  0.0000000E+00  0.0000000E+00  0.0000000E+00  0.0000000E+00  0.0000000E+00  0.9867964E-01  0.2949957E+00  0.0000000E+00  0.0000000E+00  0.0000000E+00  0.0000000E+00  0.1973592E-01  0.1865365E+00  0.0000000E+00  0.0000000E+00  0.1233503E+00  0.3262932E+00  0.5328695E+00  0.9853926E+00
  0.1769999E+01  0.0000000E+00  0.0000000E+00  0.1078672E+01  0.9588104E-01  0.0000000E+00  0.0000000E+00  0.0000000E+00  0.0000000E+00  0.0000000E+00  0.0000000E+00  0.0000000E+00  0.0000000E+00  0.0000000E+00  0.0000000E+00  0.0000000E+00  0.0000000E+00  0.1036264E+00  0.8690675E-01  0.1112562E+00  0.3000028E-01  0.0000000E+00  0.0000000E+00  0.5149567E-02  0.1938763E-01  0.5150688E-02  0.1879554E-01  0.1505887E+00  0.7275291E-01  0.6271361E+00  0.2148514E+00  0.1633633E+01  0.2201493E+00  0.3717696E+00  0.1177417E+00  0.0000000E+00  0.0000000E+00  0.0000000E+00  0.0000000E+00  0.0000000E+00  0.0000000E+00  0.0000000E+00  0.0000000E+00  0.0000000E+00  0.0000000E+00  0.0000000E+00  0.0000000E+00  0.0000000E+00  0.0000000E+00  0.0000000E+00  0.0000000E+00  0.0000000E+00  0.0000000E+00  0.0000000E+00  0.0000000E+00  0.0000000E+00  0.0000000E+00  0.0000000E+00  0.0000000E+00  0.0000000E+00  0.0000000E+00  0.0000000E+00  0.0000000E+00  0.0000000E+00  0.0000000E+00  0.0000000E+00  0.0000000E+00  0.0000000E+00  0.0000000E+00  0.0000000E+00  0.0000000E+00  0.0000000E+00  0.0000000E+00  0.0000000E+00  0.0000000E+00  0.0000000E+00  0.0000000E+00  0.1144359E+00  0.3105456E+00  0.0000000E+00  0.0000000E+00  0.0000000E+00  0.0000000E+00  0.1271511E-01  0.1474623E+00  0.0000000E+00  0.0000000E+00  0.1732434E+00  0.3756775E+00  0.4927102E+00  0.8901309E+00
  0.1799999E+01  0.0000000E+00  0.0000000E+00  0.1133643E+01  0.9567431E-01  0.0000000E+00  0.0000000E+00  0.0000000E+00  0.0000000E+00  0.0000000E+00  0.0000000E+00  0.0000000E+00  0.0000000E+00  0.0000000E+00  0.0000000E+00  0.0000000E+00  0.0000000E+00  0.1458361E+00  0.9756117E-01  0.1371481E+00  0.3489892E-01  0.0000000E+00  0.0000000E+00  0.6968217E-02  0.2006575E-01  0.1165769E-01  0.2783828E-01  0.1726046E+00  0.7726428E-01  0.6623222E+00  0.1987484E+00  0.1585269E+01  0.2246557E+00  0.4058162E+00  0.1197690E+00  0.0000000E+00  0.0000000E+00  0.0000000E+00  0.0000000E+00  0.0000000E+00  0.0000000E+00  0.0000000E+00  0.0000000E+00  0.0000000E+00  0.0000000E+00  0.0000000E+00  0.0000000E+00  0.0000000E+00  0.0000000E+00  0.0000000E+00  0.0000000E+00  0.0000000E+00  0.0000000E+00  0.0000000E+00  0.0000000E+00  0.0000000E+00  0.0000000E+00  0.0000000E+00  0.0000000E+00  0.0000000E+00  0.0000000E+00  0.0000000E+00  0.0000000E+00  0.0000000E+00  0.0000000E+00  0.0000000E+00  0.0000000E+00  0.0000000E+00  0.0000000E+00  0.0000000E+00  0.0000000E+00  0.0000000E+00  0.0000000E+00  0.0000000E+00  0.0000000E+00  0.0000000E+00  0.0000000E+00  0.1460004E+00  0.3619693E+00  0.0000000E+00  0.0000000E+00  0.0000000E+00  0.0000000E+00  0.2766338E-01  0.2128856E+00  0.0000000E+00  0.0000000E+00  0.1844220E+00  0.3975068E+00  0.4487600E+00  0.8547309E+00
  0.1829999E+01  0.0000000E+00  0.0000000E+00  0.1135541E+01  0.9635985E-01  0.0000000E+00  0.0000000E+00  0.0000000E+00  0.0000000E+00  0.0000000E+00  0.0000000E+00  0.0000000E+00  0.0000000E+00  0.0000000E+00  0.0000000E+00  0.0000000E+00  0.0000000E+00  0.1881060E+00  0.1122504E+00  0.1683978E+00  0.3789669E-01  0.0000000E+00  0.0000000E+00  0.9155458E-02  0.2460865E-01  0.2542485E-01  0.4224765E-01  0.2005018E+00  0.8123394E-01  0.6737378E+00  0.2180049E+00  0.1496539E+01  0.2054262E+00  0.4688449E+00  0.1232048E+00  0.0000000E+00  0.0000000E+00  0.0000000E+00  0.0000000E+00  0.0000000E+00  0.0000000E+00  0.0000000E+00  0.0000000E+00  0.0000000E+00  0.0000000E+00  0.0000000E+00  0.0000000E+00  0.0000000E+00  0.0000000E+00  0.0000000E+00  0.0000000E+00  0.0000000E+00  0.0000000E+00  0.0000000E+00  0.0000000E+00  0.0000000E+00  0.0000000E+00  0.0000000E+00  0.0000000E+00  0.0000000E+00  0.0000000E+00  0.0000000E+00  0.0000000E+00  0.0000000E+00  0.0000000E+00  0.0000000E+00  0.0000000E+00  0.0000000E+00  0.0000000E+00  0.0000000E+00  0.0000000E+00  0.0000000E+00  0.0000000E+00  0.0000000E+00  0.0000000E+00  0.0000000E+00  0.0000000E+00  0.2081630E+00  0.4093414E+00  0.0000000E+00  0.0000000E+00  0.0000000E+00  0.0000000E+00  0.4757987E-01  0.2898455E+00  0.0000000E+00  0.0000000E+00  0.2200573E+00  0.3940521E+00  0.4966164E+00  0.8352209E+00
  0.1859999E+01  0.0000000E+00  0.0000000E+00  0.1121836E+01  0.9250430E-01  0.0000000E+00  0.0000000E+00  0.0000000E+00  0.0000000E+00  0.0000000E+00  0.0000000E+00  0.0000000E+00  0.0000000E+00  0.0000000E+00  0.0000000E+00  0.0000000E+00  0.0000000E+00  0.2227303E+00  0.1138655E+00  0.2071553E+00  0.4089730E-01  0.0000000E+00  0.0000000E+00  0.1016555E-01  0.2579837E-01  0.3395654E-01  0.4153300E-01  0.2313417E+00  0.8048168E-01  0.6847838E+00  0.1970043E+00  0.1423283E+01  0.2161072E+00  0.5003484E+00  0.1248339E+00  0.0000000E+00  0.0000000E+00  0.0000000E+00  0.0000000E+00  0.0000000E+00  0.0000000E+00  0.0000000E+00  0.0000000E+00  0.0000000E+00  0.0000000E+00  0.0000000E+00  0.0000000E+00  0.0000000E+00  0.0000000E+00  0.0000000E+00  0.0000000E+00  0.0000000E+00  0.0000000E+00  0.0000000E+00  0.0000000E+00  0.0000000E+00  0.0000000E+00  0.0000000E+00  0.0000000E+00  0.0000000E+00  0.0000000E+00  0.0000000E+00  0.0000000E+00  0.0000000E+00  0.0000000E+00  0.0000000E+00  0.0000000E+00  0.0000000E+00  0.0000000E+00  0.0000000E+00  0.0000000E+00  0.8635820E-02  0.1157546E+00  0.0000000E+00  0.0000000E+00  0.0000000E+00  0.0000000E+00  0.1957449E+00  0.3759403E+00  0.0000000E+00  0.0000000E+00  0.0000000E+00  0.0000000E+00  0.8923669E-01  0.3623028E+00  0.0000000E+00  0.0000000E+00  0.2720276E+00  0.4775293E+00  0.5008765E+00  0.8638096E+00
  0.1889999E+01  0.0000000E+00  0.0000000E+00  0.1081152E+01  0.8364633E-01  0.0000000E+00  0.0000000E+00  0.0000000E+00  0.0000000E+00  0.0000000E+00  0.0000000E+00  0.0000000E+00  0.0000000E+00  0.0000000E+00  0.0000000E+00  0.0000000E+00  0.0000000E+00  0.2608630E+00  0.1288165E+00  0.2509104E+00  0.4231633E-01  0.0000000E+00  0.0000000E+00  0.1598329E-01  0.3687819E-01  0.6637586E-01  0.6318857E-01  0.2592489E+00  0.9138824E-01  0.6697277E+00  0.1980261E+00  0.1316461E+01  0.1905193E+00  0.5477461E+00  0.1319832E+00  0.0000000E+00  0.0000000E+00  0.0000000E+00  0.0000000E+00  0.0000000E+00  0.0000000E+00  0.0000000E+00  0.0000000E+00  0.0000000E+00  0.0000000E+00  0.0000000E+00  0.0000000E+00  0.0000000E+00  0.0000000E+00  0.0000000E+00  0.0000000E+00  0.0000000E+00  0.0000000E+00  0.0000000E+00  0.0000000E+00  0.0000000E+00  0.0000000E+00  0.0000000E+00  0.0000000E+00  0.0000000E+00  0.0000000E+00  0.0000000E+00  0.0000000E+00  0.0000000E+00  0.0000000E+00  0.0000000E+00  0.0000000E+00  0.0000000E+00  0.0000000E+00  0.0000000E+00  0.0000000E+00  0.0000000E+00  0.0000000E+00  0.0000000E+00  0.0000000E+00  0.0000000E+00  0.0000000E+00  0.2244291E+00  0.3990185E+00  0.0000000E+00  0.0000000E+00  0.0000000E+00  0.0000000E+00  0.1338203E+00  0.4293061E+00  0.0000000E+00  0.0000000E+00  0.2718249E+00  0.4291188E+00  0.5241328E+00  0.8581055E+00
  0.1919999E+01  0.0000000E+00  0.0000000E+00  0.1022375E+01  0.8620527E-01  0.0000000E+00  0.0000000E+00  0.0000000E+00  0.0000000E+00  0.0000000E+00  0.0000000E+00  0.0000000E+00  0.0000000E+00  0.0000000E+00  0.0000000E+00  0.0000000E+00  0.0000000E+00  0.3019110E+00  0.1322698E+00  0.3046590E+00  0.4229784E-01  0.0000000E+00  0.0000000E+00  0.2853411E-01  0.4255961E-01  0.9822991E-01  0.7680245E-01  0.2863938E+00  0.8647221E-01  0.6732243E+00  0.2005056E+00  0.1223358E+01  0.1912914E+00  0.6070826E+00  0.1314406E+00  0.0000000E+00  0.0000000E+00  0.0000000E+00  0.0000000E+00  0.0000000E+00  0.0000000E+00  0.0000000E+00  0.0000000E+00  0.0000000E+00  0.0000000E+00  0.0000000E+00  0.0000000E+00  0.0000000E+00  0.0000000E+00  0.0000000E+00  0.0000000E+00  0.0000000E+00  0.0000000E+00  0.0000000E+00  0.0000000E+00  0.0000000E+00  0.0000000E+00  0.0000000E+00  0.0000000E+00  0.0000000E+00  0.0000000E+00  0.0000000E+00  0.0000000E+00  0.0000000E+00  0.0000000E+00  0.0000000E+00  0.0000000E+00  0.0000000E+00  0.0000000E+00  0.2701499E-02  0.6283523E-01  0.1350749E-01  0.1399838E+00  0.0000000E+00  0.0000000E+00  0.0000000E+00  0.0000000E+00  0.2647477E+00  0.4016342E+00  0.0000000E+00  0.0000000E+00  0.0000000E+00  0.0000000E+00  0.1512837E+00  0.4544622E+00  0.0000000E+00  0.0000000E+00  0.2998660E+00  0.4414536E+00  0.4943742E+00  0.8651260E+00
  0.1949999E+01  0.0000000E+00  0.0000000E+00  0.9539544E+00  0.8485435E-01  0.0000000E+00  0.0000000E+00  0.0000000E+00  0.0000000E+00  0.0000000E+00  0.0000000E+00  0.0000000E+00  0.0000000E+00  0.0000000E+00  0.0000000E+00  0.0000000E+00  0.0000000E+00  0.3496890E+00  0.1416842E+00  0.3655867E+00  0.5098426E-01  0.0000000E+00  0.0000000E+00  0.3937530E-01  0.4686418E-01  0.1522440E+00  0.9473702E-01  0.3304420E+00  0.9685164E-01  0.6184368E+00  0.1846751E+00  0.1109856E+01  0.1718263E+00  0.6452998E+00  0.1307278E+00  0.0000000E+00  0.0000000E+00  0.0000000E+00  0.0000000E+00  0.0000000E+00  0.0000000E+00  0.0000000E+00  0.0000000E+00  0.0000000E+00  0.0000000E+00  0.0000000E+00  0.0000000E+00  0.0000000E+00  0.0000000E+00  0.0000000E+00  0.0000000E+00  0.0000000E+00  0.0000000E+00  0.0000000E+00  0.0000000E+00  0.0000000E+00  0.0000000E+00  0.0000000E+00  0.0000000E+00  0.0000000E+00  0.0000000E+00  0.0000000E+00  0.0000000E+00  0.0000000E+00  0.0000000E+00  0.0000000E+00  0.0000000E+00  0.0000000E+00  0.0000000E+00  0.2619017E-02  0.6091671E-01  0.2357119E-01  0.1813942E+00  0.0000000E+00  0.0000000E+00  0.0000000E+00  0.0000000E+00  0.3011865E+00  0.4294153E+00  0.0000000E+00  0.0000000E+00  0.0000000E+00  0.0000000E+00  0.1571413E+00  0.4697607E+00  0.0000000E+00  0.0000000E+00  0.2828537E+00  0.4395965E+00  0.4635666E+00  0.7884122E+00
  0.1979999E+01  0.0000000E+00  0.0000000E+00  0.8716561E+00  0.7505628E-01  0.0000000E+00  0.0000000E+00  0.0000000E+00  0.0000000E+00  0.0000000E+00  0.0000000E+00  0.0000000E+00  0.0000000E+00  0.0000000E+00  0.0000000E+00  0.0000000E+00  0.0000000E+00  0.3826421E+00  0.1456721E+00  0.4341867E+00  0.5555885E-01  0.0000000E+00  0.0000000E+00  0.5893677E-01  0.6023274E-01  0.2017818E+00  0.1066761E+00  0.3591376E+00  0.9928072E-01  0.5856042E+00  0.1828689E+00  0.1018991E+01  0.1695017E+00  0.6882697E+00  0.1446353E+00  0.0000000E+00  0.0000000E+00  0.0000000E+00  0.0000000E+00  0.0000000E+00  0.0000000E+00  0.0000000E+00  0.0000000E+00  0.0000000E+00  0.0000000E+00  0.0000000E+00  0.0000000E+00  0.0000000E+00  0.0000000E+00  0.0000000E+00  0.0000000E+00  0.0000000E+00  0.0000000E+00  0.0000000E+00  0.0000000E+00  0.0000000E+00  0.0000000E+00  0.0000000E+00  0.0000000E+00  0.0000000E+00  0.0000000E+00  0.0000000E+00  0.0000000E+00  0.0000000E+00  0.0000000E+00  0.0000000E+00  0.0000000E+00  0.0000000E+00  0.0000000E+00  0.1524153E-01  0.1440573E+00  0.4064400E-01  0.2330403E+00  0.0000000E+00  0.0000000E+00  0.0000000E+00  0.0000000E+00  0.2997500E+00  0.4418061E+00  0.0000000E+00  0.0000000E+00  0.0000000E+00  0.0000000E+00  0.1803578E+00  0.4865952E+00  0.0000000E+00  0.0000000E+00  0.2819685E+00  0.4356585E+00  0.5055101E+00  0.7663856E+00
  0.2009999E+01  0.0000000E+00  0.0000000E+00  0.7923084E+00  0.7364450E-01  0.0000000E+00  0.0000000E+00  0.0000000E+00  0.0000000E+00  0.0000000E+00  0.0000000E+00  0.0000000E+00  0.0000000E+00  0.0000000E+00  0.0000000E+00  0.0000000E+00  0.0000000E+00  0.4146448E+00  0.1506799E+00  0.5135894E+00  0.5899559E-01  0.0000000E+00  0.0000000E+00  0.7244488E-01  0.6472834E-01  0.2900771E+00  0.1238120E+00  0.4010527E+00  0.1073414E+00  0.5506725E+00  0.1698287E+00  0.9418742E+00  0.1542525E+00  0.7278334E+00  0.1386680E+00  0.0000000E+00  0.0000000E+00  0.0000000E+00  0.0000000E+00  0.0000000E+00  0.0000000E+00  0.0000000E+00  0.0000000E+00  0.0000000E+00  0.0000000E+00  0.0000000E+00  0.0000000E+00  0.2464983E-02  0.5733395E-01  0.0000000E+00  0.0000000E+00  0.0000000E+00  0.0000000E+00  0.0000000E+00  0.0000000E+00  0.0000000E+00  0.0000000E+00  0.0000000E+00  0.0000000E+00  0.0000000E+00  0.0000000E+00  0.0000000E+00  0.0000000E+00  0.0000000E+00  0.0000000E+00  0.0000000E+00  0.0000000E+00  0.0000000E+00  0.0000000E+00  0.3450970E-01  0.2119306E+00  0.8873989E-01  0.3424468E+00  0.0000000E+00  0.0000000E+00  0.0000000E+00  0.0000000E+00  0.3216794E+00  0.4307036E+00  0.0000000E+00  0.0000000E+00  0.0000000E+00  0.0000000E+00  0.1873376E+00  0.5111727E+00  0.0000000E+00  0.0000000E+00  0.2822402E+00  0.4080583E+00  0.4856017E+00  0.7600189E+00
  0.2039999E+01  0.0000000E+00  0.0000000E+00  0.7176176E+00  0.6484782E-01  0.0000000E+00  0.0000000E+00  0.0000000E+00  0.0000000E+00  0.0000000E+00  0.0000000E+00  0.0000000E+00  0.0000000E+00  0.0000000E+00  0.0000000E+00  0.0000000E+00  0.0000000E+00  0.4549770E+00  0.1481635E+00  0.5887277E+00  0.6298650E-01  0.0000000E+00  0.0000000E+00  0.9575478E-01  0.7235060E-01  0.3706977E+00  0.1450082E+00  0.4249921E+00  0.1072283E+00  0.5076193E+00  0.1592018E+00  0.8499764E+00  0.1486505E+00  0.7454342E+00  0.1316999E+00  0.0000000E+00  0.0000000E+00  0.0000000E+00  0.0000000E+00  0.0000000E+00  0.0000000E+00  0.0000000E+00  0.0000000E+00  0.0000000E+00  0.0000000E+00  0.0000000E+00  0.0000000E+00  0.7179091E-02  0.9622847E-01  0.0000000E+00  0.0000000E+00  0.0000000E+00  0.0000000E+00  0.0000000E+00  0.0000000E+00  0.0000000E+00  0.0000000E+00  0.0000000E+00  0.0000000E+00  0.2393028E-02  0.5566040E-01  0.0000000E+00  0.0000000E+00  0.0000000E+00  0.0000000E+00  0.0000000E+00  0.0000000E+00  0.0000000E+00  0.0000000E+00  0.2393029E-01  0.1745435E+00  0.1220450E+00  0.3867909E+00  0.0000000E+00  0.0000000E+00  0.0000000E+00  0.0000000E+00  0.3194689E+00  0.4521505E+00  0.0000000E+00  0.0000000E+00  0.0000000E+00  0.0000000E+00  0.2393029E+00  0.5445823E+00  0.0000000E+00  0.0000000E+00  0.3015217E+00  0.4376428E+00  0.5336453E+00  0.8173679E+00
  0.2069999E+01  0.0000000E+00  0.0000000E+00  0.6394679E+00  0.6354321E-01  0.0000000E+00  0.0000000E+00  0.0000000E+00  0.0000000E+00  0.0000000E+00  0.0000000E+00  0.0000000E+00  0.0000000E+00  0.0000000E+00  0.0000000E+00  0.0000000E+00  0.0000000E+00  0.4933246E+00  0.1637248E+00  0.6699622E+00  0.6718052E-01  0.0000000E+00  0.0000000E+00  0.1315042E+00  0.8336364E-01  0.4780324E+00  0.1569830E+00  0.4615545E+00  0.1093682E+00  0.4601228E+00  0.1469398E+00  0.7931539E+00  0.1427337E+00  0.7852314E+00  0.1434737E+00  0.0000000E+00  0.0000000E+00  0.0000000E+00  0.0000000E+00  0.0000000E+00  0.0000000E+00  0.0000000E+00  0.0000000E+00  0.0000000E+00  0.0000000E+00  0.0000000E+00  0.0000000E+00  0.9296682E-02  0.1078170E+00  0.0000000E+00  0.0000000E+00  0.0000000E+00  0.0000000E+00  0.0000000E+00  0.0000000E+00  0.0000000E+00  0.0000000E+00  0.0000000E+00  0.0000000E+00  0.9296690E-02  0.1078172E+00  0.0000000E+00  0.0000000E+00  0.0000000E+00  0.0000000E+00  0.0000000E+00  0.0000000E+00  0.0000000E+00  0.0000000E+00  0.4648347E-01  0.2374755E+00  0.1464231E+00  0.4317777E+00  0.0000000E+00  0.0000000E+00  0.0000000E+00  0.0000000E+00  0.2858738E+00  0.4141594E+00  0.0000000E+00  0.0000000E+00  0.0000000E+00  0.0000000E+00  0.2277697E+00  0.5253868E+00  0.0000000E+00  0.0000000E+00  0.2591448E+00  0.4149561E+00  0.4950494E+00  0.8049195E+00
  0.2099998E+01  0.0000000E+00  0.0000000E+00  0.5739735E+00  0.5722437E-01  0.0000000E+00  0.0000000E+00  0.0000000E+00  0.0000000E+00  0.0000000E+00  0.0000000E+00  0.0000000E+00  0.0000000E+00  0.0000000E+00  0.0000000E+00  0.0000000E+00  0.0000000E+00  0.5059903E+00  0.1602318E+00  0.7640998E+00  0.6683610E-01  0.1472024E-03  0.3423845E-02  0.1586360E+00  0.8747447E-01  0.5686189E+00  0.1674975E+00  0.5060136E+00  0.1071126E+00  0.4249720E+00  0.1491426E+00  0.7173604E+00  0.1410262E+00  0.8122780E+00  0.1390377E+00  0.0000000E+00  0.0000000E+00  0.0000000E+00  0.0000000E+00  0.0000000E+00  0.0000000E+00  0.0000000E+00  0.0000000E+00  0.0000000E+00  0.0000000E+00  0.0000000E+00  0.0000000E+00  0.1806595E-01  0.1475994E+00  0.0000000E+00  0.0000000E+00  0.0000000E+00  0.0000000E+00  0.0000000E+00  0.0000000E+00  0.0000000E+00  0.0000000E+00  0.0000000E+00  0.0000000E+00  0.1806590E-01  0.1475996E+00  0.0000000E+00  0.0000000E+00  0.0000000E+00  0.0000000E+00  0.0000000E+00  0.0000000E+00  0.0000000E+00  0.0000000E+00  0.7678011E-01  0.3059562E+00  0.2393734E+00  0.5290641E+00  0.0000000E+00  0.0000000E+00  0.0000000E+00  0.0000000E+00  0.3003457E+00  0.4394348E+00  0.0000000E+00  0.0000000E+00  0.0000000E+00  0.0000000E+00  0.2371145E+00  0.5480272E+00  0.0000000E+00  0.0000000E+00  0.2337276E+00  0.3584509E+00  0.4584226E+00  0.7378500E+00
  0.2129998E+01  0.0000000E+00  0.0000000E+00  0.5096676E+00  0.5667455E-01  0.0000000E+00  0.0000000E+00  0.0000000E+00  0.0000000E+00  0.0000000E+00  0.0000000E+00  0.7086140E-04  0.1648193E-02  0.0000000E+00  0.0000000E+00  0.0000000E+00  0.0000000E+00  0.5265107E+00  0.1537296E+00  0.8437036E+00  0.6955656E-01  0.2140514E-03  0.2869140E-02  0.1949495E+00  0.9630027E-01  0.6833369E+00  0.1789335E+00  0.5453237E+00  0.1147286E+00  0.4072328E+00  0.1405887E+00  0.6719912E+00  0.1281628E+00  0.8456854E+00  0.1399992E+00  0.0000000E+00  0.0000000E+00  0.0000000E+00  0.0000000E+00  0.0000000E+00  0.0000000E+00  0.2195078E-02  0.5105610E-01  0.0000000E+00  0.0000000E+00  0.0000000E+00  0.0000000E+00  0.1536551E-01  0.1343308E+00  0.0000000E+00  0.0000000E+00  0.0000000E+00  0.0000000E+00  0.0000000E+00  0.0000000E+00  0.0000000E+00  0.0000000E+00  0.0000000E+00  0.0000000E+00  0.3292612E-01  0.1951640E+00  0.0000000E+00  0.0000000E+00  0.0000000E+00  0.0000000E+00  0.0000000E+00  0.0000000E+00  0.0000000E+00  0.0000000E+00  0.1273144E+00  0.3817153E+00  0.2875546E+00  0.5856573E+00  0.0000000E+00  0.0000000E+00  0.0000000E+00  0.0000000E+00  0.3303590E+00  0.4453908E+00  0.0000000E+00  0.0000000E+00  0.0000000E+00  0.0000000E+00  0.2612140E+00  0.5183217E+00  0.0000000E+00  0.0000000E+00  0.2184095E+00  0.3427491E+00  0.5377929E+00  0.7854844E+00
  0.2159998E+01  0.0000000E+00  0.0000000E+00  0.4557515E+00  0.5014943E-01  0.0000000E+00  0.0000000E+00  0.0000000E+00  0.0000000E+00  0.0000000E+00  0.0000000E+00  0.3453515E-03  0.3579017E-02  0.0000000E+00  0.0000000E+00  0.0000000E+00  0.0000000E+00  0.5518209E+00  0.1615304E+00  0.9338329E+00  0.7371487E-01  0.1660168E-02  0.9240226E-02  0.2274492E+00  0.1056559E+00  0.7906927E+00  0.1917455E+00  0.5787196E+00  0.1189175E+00  0.3830030E+00  0.1296390E+00  0.6280281E+00  0.1202049E+00  0.8796183E+00  0.1407876E+00  0.0000000E+00  0.0000000E+00  0.0000000E+00  0.0000000E+00  0.0000000E+00  0.0000000E+00  0.1067266E-01  0.1106047E+00  0.0000000E+00  0.0000000E+00  0.0000000E+00  0.0000000E+00  0.2988337E-01  0.1835201E+00  0.0000000E+00  0.0000000E+00  0.0000000E+00  0.0000000E+00  0.0000000E+00  0.0000000E+00  0.0000000E+00  0.0000000E+00  0.0000000E+00  0.0000000E+00  0.1921073E-01  0.1478385E+00  0.0000000E+00  0.0000000E+00  0.0000000E+00  0.0000000E+00  0.0000000E+00  0.0000000E+00  0.0000000E+00  0.0000000E+00  0.1344753E+00  0.3965452E+00  0.3052381E+00  0.5864506E+00  0.0000000E+00  0.0000000E+00  0.0000000E+00  0.0000000E+00  0.3618024E+00  0.4520271E+00  0.0000000E+00  0.0000000E+00  0.0000000E+00  0.0000000E+00  0.2817582E+00  0.5394746E+00  0.0000000E+00  0.0000000E+00  0.2326633E+00  0.3654407E+00  0.4525205E+00  0.7321647E+00
  0.2189998E+01  0.0000000E+00  0.0000000E+00  0.4099049E+00  0.5010459E-01  0.0000000E+00  0.0000000E+00  0.0000000E+00  0.0000000E+00  0.0000000E+00  0.0000000E+00  0.8076899E-03  0.6961857E-02  0.0000000E+00  0.0000000E+00  0.0000000E+00  0.0000000E+00  0.5619771E+00  0.1554028E+00  0.1006839E+01  0.7675543E-01  0.2153998E-02  0.9674550E-02  0.2706572E+00  0.1128878E+00  0.8923486E+00  0.1992954E+00  0.6301610E+00  0.1179097E+00  0.3642502E+00  0.1273432E+00  0.5957724E+00  0.1146754E+00  0.8915487E+00  0.1343534E+00  0.0000000E+00  0.0000000E+00  0.0000000E+00  0.0000000E+00  0.0000000E+00  0.0000000E+00  0.4152889E-02  0.6823910E-01  0.0000000E+00  0.0000000E+00  0.0000000E+00  0.0000000E+00  0.4983464E-01  0.2315217E+00  0.0000000E+00  0.0000000E+00  0.0000000E+00  0.0000000E+00  0.0000000E+00  0.0000000E+00  0.0000000E+00  0.0000000E+00  0.0000000E+00  0.0000000E+00  0.4152892E-01  0.2121633E+00  0.0000000E+00  0.0000000E+00  0.0000000E+00  0.0000000E+00  0.0000000E+00  0.0000000E+00  0.0000000E+00  0.0000000E+00  0.2138749E+00  0.4672564E+00  0.3488433E+00  0.5958503E+00  0.0000000E+00  0.0000000E+00  0.0000000E+00  0.0000000E+00  0.3519572E+00  0.4289670E+00  0.0000000E+00  0.0000000E+00  0.0000000E+00  0.0000000E+00  0.2907023E+00  0.5422823E+00  0.0000000E+00  0.0000000E+00  0.2242563E+00  0.3568109E+00  0.4651237E+00  0.7128103E+00
  0.2219998E+01  0.0000000E+00  0.0000000E+00  0.3656138E+00  0.4432012E-01  0.0000000E+00  0.0000000E+00  0.0000000E+00  0.0000000E+00  0.0000000E+00  0.0000000E+00  0.5172469E-02  0.1535441E-01  0.0000000E+00  0.0000000E+00  0.0000000E+00  0.0000000E+00  0.5635430E+00  0.1504588E+00  0.1080562E+01  0.7356808E-01  0.3208235E-02  0.1243662E-01  0.3119248E+00  0.1219177E+00  0.9715095E+00  0.2046598E+00  0.6659572E+00  0.1227798E+00  0.3532266E+00  0.1263517E+00  0.5569416E+00  0.1106668E+00  0.9197640E+00  0.1395793E+00  0.0000000E+00  0.0000000E+00  0.0000000E+00  0.0000000E+00  0.0000000E+00  0.0000000E+00  0.1010358E-01  0.1047076E+00  0.0000000E+00  0.0000000E+00  0.0000000E+00  0.0000000E+00  0.7476622E-01  0.2918019E+00  0.0000000E+00  0.0000000E+00  0.0000000E+00  0.0000000E+00  0.0000000E+00  0.0000000E+00  0.0000000E+00  0.0000000E+00  0.0000000E+00  0.0000000E+00  0.6062121E-01  0.2504373E+00  0.0000000E+00  0.0000000E+00  0.0000000E+00  0.0000000E+00  0.0000000E+00  0.0000000E+00  0.0000000E+00  0.0000000E+00  0.2283401E+00  0.5310780E+00  0.3899967E+00  0.6455045E+00  0.0000000E+00  0.0000000E+00  0.0000000E+00  0.0000000E+00  0.4132350E+00  0.4538964E+00  0.0000000E+00  0.0000000E+00  0.0000000E+00  0.0000000E+00  0.3132096E+00  0.5736149E+00  0.0000000E+00  0.0000000E+00  0.2131851E+00  0.3266567E+00  0.4566798E+00  0.6682287E+00
  0.2249998E+01  0.0000000E+00  0.0000000E+00  0.3293021E+00  0.4208757E-01  0.0000000E+00  0.0000000E+00  0.0000000E+00  0.0000000E+00  0.0000000E+00  0.0000000E+00  0.1306509E-01  0.2408880E-01  0.0000000E+00  0.0000000E+00  0.0000000E+00  0.0000000E+00  0.5768026E+00  0.1576402E+00  0.1141408E+01  0.7842580E-01  0.6758580E-02  0.1827267E-01  0.3406240E+00  0.1218949E+00  0.1031323E+01  0.2176264E+00  0.7027220E+00  0.1322052E+00  0.3499385E+00  0.1224383E+00  0.5338849E+00  0.1075795E+00  0.9381545E+00  0.1400245E+00  0.0000000E+00  0.0000000E+00  0.0000000E+00  0.0000000E+00  0.0000000E+00  0.0000000E+00  0.1770467E-01  0.1362481E+00  0.0000000E+00  0.0000000E+00  0.0000000E+00  0.0000000E+00  0.9245753E-01  0.3000519E+00  0.0000000E+00  0.0000000E+00  0.0000000E+00  0.0000000E+00  0.0000000E+00  0.0000000E+00  0.0000000E+00  0.0000000E+00  0.0000000E+00  0.0000000E+00  0.6294972E-01  0.2513062E+00  0.0000000E+00  0.0000000E+00  0.0000000E+00  0.0000000E+00  0.0000000E+00  0.0000000E+00  0.0000000E+00  0.0000000E+00  0.2537662E+00  0.5307340E+00  0.4268785E+00  0.6763815E+00  0.3934357E-02  0.6464808E-01  0.1967180E-02  0.3232412E-01  0.3836000E+00  0.4180976E+00  0.0000000E+00  0.0000000E+00  0.0000000E+00  0.0000000E+00  0.3540930E+00  0.6010188E+00  0.0000000E+00  0.0000000E+00  0.2390125E+00  0.3473188E+00  0.3914687E+00  0.6244876E+00
  0.2279998E+01  0.0000000E+00  0.0000000E+00  0.3076610E+00  0.3984302E-01  0.0000000E+00  0.0000000E+00  0.0000000E+00  0.0000000E+00  0.0000000E+00  0.0000000E+00  0.3066761E-01  0.3419390E-01  0.0000000E+00  0.0000000E+00  0.0000000E+00  0.0000000E+00  0.5919830E+00  0.1553338E+00  0.1187704E+01  0.7635771E-01  0.1409070E-01  0.2418335E-01  0.3658008E+00  0.1195258E+00  0.1081740E+01  0.2113564E+00  0.7274759E+00  0.1243972E+00  0.3435146E+00  0.1206886E+00  0.5018522E+00  0.1025451E+00  0.9546754E+00  0.1351379E+00  0.0000000E+00  0.0000000E+00  0.0000000E+00  0.0000000E+00  0.0000000E+00  0.0000000E+00  0.4980956E-01  0.2218973E+00  0.0000000E+00  0.0000000E+00  0.1532607E-01  0.1252143E+00  0.1283558E+00  0.3532118E+00  0.0000000E+00  0.0000000E+00  0.0000000E+00  0.0000000E+00  0.0000000E+00  0.0000000E+00  0.0000000E+00  0.0000000E+00  0.0000000E+00  0.0000000E+00  0.7279879E-01  0.2651231E+00  0.0000000E+00  0.0000000E+00  0.0000000E+00  0.0000000E+00  0.0000000E+00  0.0000000E+00  0.0000000E+00  0.0000000E+00  0.2413857E+00  0.4859386E+00  0.3467511E+00  0.6156739E+00  0.0000000E+00  0.0000000E+00  0.5747275E-02  0.5432113E-01  0.3984767E+00  0.4475124E+00  0.0000000E+00  0.0000000E+00  0.0000000E+00  0.0000000E+00  0.4252979E+00  0.6631392E+00  0.0000000E+00  0.0000000E+00  0.2145646E+00  0.3348199E+00  0.3467520E+00  0.5755985E+00
  0.2309998E+01  0.0000000E+00  0.0000000E+00  0.2861576E+00  0.3775597E-01  0.1455625E-02  0.1189020E-01  0.0000000E+00  0.0000000E+00  0.0000000E+00  0.0000000E+00  0.6911574E-01  0.5180158E-01  0.0000000E+00  0.0000000E+00  0.6070040E-04  0.1411849E-02  0.6153984E+00  0.1531659E+00  0.1233710E+01  0.7745908E-01  0.2496655E-01  0.3372564E-01  0.4040272E+00  0.1243578E+00  0.1148940E+01  0.2091895E+00  0.7615642E+00  0.1282119E+00  0.3646885E+00  0.1171926E+00  0.4868369E+00  0.1024453E+00  0.9676908E+00  0.1448139E+00  0.0000000E+00  0.0000000E+00  0.0000000E+00  0.0000000E+00  0.0000000E+00  0.0000000E+00  0.5598950E-01  0.2393256E+00  0.0000000E+00  0.0000000E+00  0.7278651E-01  0.2754643E+00  0.1623696E+00  0.3911309E+00  0.0000000E+00  0.0000000E+00  0.0000000E+00  0.0000000E+00  0.0000000E+00  0.0000000E+00  0.0000000E+00  0.0000000E+00  0.0000000E+00  0.0000000E+00  0.9704875E-01  0.3222630E+00  0.0000000E+00  0.0000000E+00  0.0000000E+00  0.0000000E+00  0.0000000E+00  0.0000000E+00  0.0000000E+00  0.0000000E+00  0.2500866E+00  0.4737221E+00  0.4404518E+00  0.6520920E+00  0.7465278E-02  0.8657803E-01  0.9331597E-02  0.6806322E-01  0.3751310E+00  0.4398066E+00  0.0000000E+00  0.0000000E+00  0.0000000E+00  0.0000000E+00  0.3751310E+00  0.6151747E+00  0.0000000E+00  0.0000000E+00  0.1866320E+00  0.2916307E+00  0.3154084E+00  0.5432145E+00
  0.2339998E+01  0.0000000E+00  0.0000000E+00  0.2693074E+00  0.3638318E-01  0.9909126E-02  0.2997539E-01  0.0000000E+00  0.0000000E+00  0.0000000E+00  0.0000000E+00  0.1194413E+00  0.6908529E-01  0.0000000E+00  0.0000000E+00  0.2949311E-03  0.3056508E-02  0.6300174E+00  0.1565327E+00  0.1252507E+01  0.8161652E-01  0.3971589E-01  0.3995240E-01  0.4176751E+00  0.1250286E+00  0.1176479E+01  0.2098112E+00  0.8006309E+00  0.1235537E+00  0.3756819E+00  0.1161781E+00  0.4639055E+00  0.8975044E-01  0.9684307E+00  0.1365535E+00  0.0000000E+00  0.0000000E+00  0.0000000E+00  0.0000000E+00  0.0000000E+00  0.0000000E+00  0.7456915E-01  0.2674581E+00  0.0000000E+00  0.0000000E+00  0.2473530E+00  0.4862476E+00  0.1982459E+00  0.4128762E+00  0.0000000E+00  0.0000000E+00  0.0000000E+00  0.0000000E+00  0.0000000E+00  0.0000000E+00  0.0000000E+00  0.0000000E+00  0.0000000E+00  0.0000000E+00  0.1582333E+00  0.3904593E+00  0.0000000E+00  0.0000000E+00  0.0000000E+00  0.0000000E+00  0.0000000E+00  0.0000000E+00  0.0000000E+00  0.0000000E+00  0.2528086E+00  0.4998444E+00  0.4583300E+00  0.6488695E+00  0.1818768E-01  0.1326581E+00  0.1909711E-01  0.9512092E-01  0.4174077E+00  0.4371195E+00  0.0000000E+00  0.0000000E+00  0.0000000E+00  0.0000000E+00  0.4619672E+00  0.6654211E+00  0.0000000E+00  0.0000000E+00  0.2464431E+00  0.3564703E+00  0.3510231E+00  0.6140039E+00
  0.2369998E+01  0.0000000E+00  0.0000000E+00  0.2573410E+00  0.3577412E-01  0.4309244E-01  0.5506409E-01  0.0000000E+00  0.0000000E+00  0.0000000E+00  0.0000000E+00  0.1911986E+00  0.8882338E-01  0.0000000E+00  0.0000000E+00  0.3274973E-02  0.1157940E-01  0.6381523E+00  0.1520418E+00  0.1267187E+01  0.7511602E-01  0.6388383E-01  0.5157634E-01  0.4511732E+00  0.1231932E+00  0.1216459E+01  0.2215697E+00  0.8142241E+00  0.1304774E+00  0.3830867E+00  0.1285094E+00  0.4599934E+00  0.8808315E-01  0.9939196E+00  0.1372579E+00  0.0000000E+00  0.0000000E+00  0.0000000E+00  0.0000000E+00  0.0000000E+00  0.0000000E+00  0.1258844E+00  0.3495187E+00  0.0000000E+00  0.0000000E+00  0.7730378E+00  0.8768619E+00  0.2801378E+00  0.5088037E+00  0.0000000E+00  0.0000000E+00  0.0000000E+00  0.0000000E+00  0.1773020E-02  0.4123941E-01  0.0000000E+00  0.0000000E+00  0.0000000E+00  0.0000000E+00  0.1560258E+00  0.3776655E+00  0.0000000E+00  0.0000000E+00  0.0000000E+00  0.0000000E+00  0.0000000E+00  0.0000000E+00  0.0000000E+00  0.0000000E+00  0.2730445E+00  0.4957485E+00  0.4361628E+00  0.6291898E+00  0.3723340E-01  0.1854566E+00  0.3191439E-01  0.1196483E+00  0.4512343E+00  0.4421660E+00  0.0000000E+00  0.0000000E+00  0.0000000E+00  0.0000000E+00  0.3989296E+00  0.5975919E+00  0.0000000E+00  0.0000000E+00  0.2030116E+00  0.3020925E+00  0.3315549E+00  0.5666929E+00
  0.2399998E+01  0.1505031E-03  0.1560219E-02  0.2448458E+00  0.3326249E-01  0.1514577E+00  0.1050661E+00  0.0000000E+00  0.0000000E+00  0.0000000E+00  0.0000000E+00  0.2821745E+00  0.9874961E-01  0.2236585E-03  0.5202155E-02  0.2022487E-01  0.2737133E-01  0.6618344E+00  0.1591078E+00  0.1269102E+01  0.7966278E-01  0.8800942E-01  0.5397100E-01  0.4673298E+00  0.1390507E+00  0.1226681E+01  0.2099832E+00  0.8476165E+00  0.1267813E+00  0.4062194E+00  0.1239846E+00  0.4522687E+00  0.9003855E-01  0.9939901E+00  0.1332204E+00  0.0000000E+00  0.0000000E+00  0.0000000E+00  0.0000000E+00  0.0000000E+00  0.0000000E+00  0.1971032E+00  0.4222093E+00  0.6915894E-02  0.1136401E+00  0.1829257E+01  0.1319603E+01  0.2818222E+00  0.4929512E+00  0.0000000E+00  0.0000000E+00  0.0000000E+00  0.0000000E+00  0.3457951E-02  0.5681982E-01  0.0000000E+00  0.0000000E+00  0.0000000E+00  0.0000000E+00  0.2489730E+00  0.4689697E+00  0.0000000E+00  0.0000000E+00  0.0000000E+00  0.0000000E+00  0.0000000E+00  0.0000000E+00  0.0000000E+00  0.0000000E+00  0.2887387E+00  0.5084265E+00  0.4875709E+00  0.6481411E+00  0.3457945E-01  0.1766605E+00  0.4408884E-01  0.1425980E+00  0.4365661E+00  0.4439023E+00  0.0000000E+00  0.0000000E+00  0.0000000E+00  0.0000000E+00  0.4841129E+00  0.6482338E+00  0.0000000E+00  0.0000000E+00  0.2169858E+00  0.3148687E+00  0.3527106E+00  0.5905104E+00
  0.2429998E+01  0.1770808E-02  0.5959216E-02  0.2447177E+00  0.3401414E-01  0.4477141E+00  0.1849334E+00  0.0000000E+00  0.0000000E+00  0.0000000E+00  0.0000000E+00  0.3872467E+00  0.1113246E+00  0.0000000E+00  0.0000000E+00  0.6726045E-01  0.4840014E-01  0.6818458E+00  0.1626701E+00  0.1253170E+01  0.7306165E-01  0.1372629E+00  0.6776159E-01  0.4741854E+00  0.1305486E+00  0.1245308E+01  0.2090382E+00  0.8719524E+00  0.1305830E+00  0.4341074E+00  0.1227890E+00  0.4596665E+00  0.8932909E-01  0.9918128E+00  0.1346026E+00  0.0000000E+00  0.0000000E+00  0.0000000E+00  0.0000000E+00  0.0000000E+00  0.0000000E+00  0.2631010E+00  0.4729669E+00  0.2361164E-01  0.2064209E+00  0.3251653E+01  0.1774171E+01  0.3086377E+00  0.5137657E+00  0.0000000E+00  0.0000000E+00  0.0000000E+00  0.0000000E+00  0.8432748E-02  0.8739158E-01  0.0000000E+00  0.0000000E+00  0.0000000E+00  0.0000000E+00  0.2664741E+00  0.5088335E+00  0.0000000E+00  0.0000000E+00  0.1517889E-01  0.1168108E+00  0.0000000E+00  0.0000000E+00  0.0000000E+00  0.0000000E+00  0.2428623E+00  0.4506710E+00  0.4250093E+00  0.6093344E+00  0.7420799E-01  0.2617137E+00  0.7673806E-01  0.1752886E+00  0.4595837E+00  0.4498218E+00  0.0000000E+00  0.0000000E+00  0.0000000E+00  0.0000000E+00  0.5076508E+00  0.6730590E+00  0.0000000E+00  0.0000000E+00  0.1973259E+00  0.2944651E+00  0.3626069E+00  0.5846478E+00
  0.2459998E+01  0.9564373E-02  0.1302555E-01  0.2438422E+00  0.3347640E-01  0.1000617E+01  0.2679342E+00  0.0000000E+00  0.0000000E+00  0.0000000E+00  0.0000000E+00  0.5083724E+00  0.1353596E+00  0.0000000E+00  0.0000000E+00  0.1777658E+00  0.7930212E-01  0.6994541E+00  0.1669862E+00  0.1234019E+01  0.7494133E-01  0.1815044E+00  0.7604025E-01  0.4858790E+00  0.1353222E+00  0.1236834E+01  0.2110535E+00  0.9027901E+00  0.1315345E+00  0.4603059E+00  0.1310363E+00  0.4617129E+00  0.9180687E-01  0.9954224E+00  0.1329817E+00  0.0000000E+00  0.0000000E+00  0.0000000E+00  0.0000000E+00  0.0000000E+00  0.0000000E+00  0.2484952E+00  0.4644064E+00  0.1184873E+00  0.4572454E+00  0.4877748E+01  0.2029816E+01  0.3883773E+00  0.5775405E+00  0.0000000E+00  0.0000000E+00  0.0000000E+00  0.0000000E+00  0.9873974E-02  0.9332507E-01  0.0000000E+00  0.0000000E+00  0.0000000E+00  0.0000000E+00  0.2682427E+00  0.4995036E+00  0.0000000E+00  0.0000000E+00  0.1810229E-01  0.1257730E+00  0.0000000E+00  0.0000000E+00  0.0000000E+00  0.0000000E+00  0.2336837E+00  0.4481041E+00  0.4854707E+00  0.6253712E+00  0.8392881E-01  0.2714544E+00  0.7816893E-01  0.1840883E+00  0.4723053E+00  0.4565901E+00  0.0000000E+00  0.0000000E+00  0.0000000E+00  0.0000000E+00  0.5693995E+00  0.6736040E+00  0.0000000E+00  0.0000000E+00  0.1851369E+00  0.2719886E+00  0.3636912E+00  0.5457165E+00
  0.2489998E+01  0.4160265E-01  0.2627777E-01  0.2500154E+00  0.3356987E-01  0.1745697E+01  0.3382816E+00  0.0000000E+00  0.0000000E+00  0.0000000E+00  0.0000000E+00  0.6211701E+00  0.1493440E+00  0.2705401E-02  0.1469418E-01  0.3842437E+00  0.1143078E+00  0.7115798E+00  0.1649335E+00  0.1206224E+01  0.7098009E-01  0.2411090E+00  0.9359100E-01  0.5139497E+00  0.1322009E+00  0.1244468E+01  0.2036971E+00  0.9220882E+00  0.1284037E+00  0.4845771E+00  0.1328098E+00  0.4546531E+00  0.9030464E-01  0.9956964E+00  0.1304948E+00  0.0000000E+00  0.0000000E+00  0.0000000E+00  0.0000000E+00  0.0000000E+00  0.0000000E+00  0.3726486E+00  0.5402145E+00  0.3694365E+00  0.8144857E+00  0.6699646E+01  0.2293238E+01  0.4095930E+00  0.5901136E+00  0.0000000E+00  0.0000000E+00  0.0000000E+00  0.0000000E+00  0.1766877E-01  0.1227591E+00  0.0000000E+00  0.0000000E+00  0.0000000E+00  0.0000000E+00  0.3244617E+00  0.5428250E+00  0.0000000E+00  0.0000000E+00  0.2088125E-01  0.1332022E+00  0.0000000E+00  0.0000000E+00  0.0000000E+00  0.0000000E+00  0.2409369E+00  0.4463743E+00  0.4690233E+00  0.6060802E+00  0.1236808E+00  0.3469080E+00  0.8191858E-01  0.1781692E+00  0.4433230E+00  0.4171725E+00  0.0000000E+00  0.0000000E+00  0.0000000E+00  0.0000000E+00  0.4802678E+00  0.6280252E+00  0.0000000E+00  0.0000000E+00  0.2425424E+00  0.3193513E+00  0.3646185E+00  0.5645595E+00
  0.2519998E+01  0.1318915E+00  0.4755894E-01  0.2604306E+00  0.3414716E-01  0.2678896E+01  0.4375482E+00  0.0000000E+00  0.0000000E+00  0.0000000E+00  0.0000000E+00  0.7353280E+00  0.1558528E+00  0.1087473E-01  0.2895867E-01  0.6784479E+00  0.1584122E+00  0.7219296E+00  0.1572372E+00  0.1169788E+01  0.7487303E-01  0.3136464E+00  0.1017579E+00  0.5146892E+00  0.1308231E+00  0.1217461E+01  0.2067647E+00  0.9185506E+00  0.1241233E+00  0.5077645E+00  0.1251614E+00  0.4720453E+00  0.8959563E-01  0.9926214E+00  0.1267297E+00  0.0000000E+00  0.0000000E+00  0.0000000E+00  0.0000000E+00  0.0000000E+00  0.0000000E+00  0.4171491E+00  0.5673172E+00  0.6900210E+00  0.1054876E+01  0.8161073E+01  0.2605240E+01  0.4610595E+00  0.5960428E+00  0.0000000E+00  0.0000000E+00  0.0000000E+00  0.0000000E+00  0.1881872E-01  0.1250652E+00  0.0000000E+00  0.0000000E+00  0.0000000E+00  0.0000000E+00  0.3873515E+00  0.5613932E+00  0.0000000E+00  0.0000000E+00  0.3450102E-01  0.1677345E+00  0.0000000E+00  0.0000000E+00  0.0000000E+00  0.0000000E+00  0.2744401E+00  0.4538039E+00  0.4736050E+00  0.6149773E+00  0.1348682E+00  0.3272759E+00  0.1027189E+00  0.1994184E+00  0.4579233E+00  0.4276261E+00  0.0000000E+00  0.0000000E+00  0.0000000E+00  0.0000000E+00  0.5300607E+00  0.6502605E+00  0.0000000E+00  0.0000000E+00  0.2399390E+00  0.2961796E+00  0.3340330E+00  0.5600338E+00
  0.2549998E+01  0.3276061E+00  0.7069726E-01  0.2706895E+00  0.3591866E-01  0.3556087E+01  0.4809430E+00  0.0000000E+00  0.0000000E+00  0.0000000E+00  0.0000000E+00  0.8469932E+00  0.1650468E+00  0.3811690E-01  0.5094209E-01  0.1048130E+01  0.1848310E+00  0.7419298E+00  0.1526923E+00  0.1125401E+01  0.6622040E-01  0.3896277E+00  0.1137842E+00  0.5355437E+00  0.1362447E+00  0.1220057E+01  0.2057343E+00  0.9488612E+00  0.1230756E+00  0.5269941E+00  0.1247890E+00  0.4766350E+00  0.8888868E-01  0.9873003E+00  0.1288391E+00  0.0000000E+00  0.0000000E+00  0.0000000E+00  0.0000000E+00  0.0000000E+00  0.0000000E+00  0.4793755E+00  0.5926225E+00  0.1194610E+01  0.1363103E+01  0.8979473E+01  0.2697362E+01  0.5375738E+00  0.6966054E+00  0.0000000E+00  0.0000000E+00  0.0000000E+00  0.0000000E+00  0.2603643E-01  0.1446887E+00  0.0000000E+00  0.0000000E+00  0.0000000E+00  0.0000000E+00  0.4793746E+00  0.6239723E+00  0.0000000E+00  0.0000000E+00  0.3369408E-01  0.1638110E+00  0.0000000E+00  0.0000000E+00  0.0000000E+00  0.0000000E+00  0.2174794E+00  0.4077836E+00  0.4181133E+00  0.5540923E+00  0.1562182E+00  0.3753259E+00  0.1240552E+00  0.2252107E+00  0.4939254E+00  0.4578072E+00  0.0000000E+00  0.0000000E+00  0.3063103E-02  0.5033188E-01  0.5084746E+00  0.6404511E+00  0.0000000E+00  0.0000000E+00  0.2190116E+00  0.2902639E+00  0.3093727E+00  0.5076607E+00
  0.2579998E+01  0.6636391E+00  0.1030042E+00  0.2905926E+00  0.3449262E-01  0.4268988E+01  0.4855850E+00  0.9687016E-04  0.2253146E-02  0.0000000E+00  0.0000000E+00  0.9309884E+00  0.1766587E+00  0.9522326E-01  0.7895669E-01  0.1430700E+01  0.2186651E+00  0.7626677E+00  0.1563230E+00  0.1083807E+01  0.6643938E-01  0.4718113E+00  0.1255480E+00  0.5684879E+00  0.1279330E+00  0.1169132E+01  0.1974375E+00  0.9332666E+00  0.1203460E+00  0.5649914E+00  0.1363423E+00  0.4974113E+00  0.8784205E-01  0.9836380E+00  0.1294429E+00  0.0000000E+00  0.0000000E+00  0.0000000E+00  0.0000000E+00  0.2992271E-02  0.6959839E-01  0.5535693E+00  0.6510915E+00  0.1789378E+01  0.1666402E+01  0.9120442E+01  0.2464627E+01  0.5640426E+00  0.6867768E+00  0.0000000E+00  0.0000000E+00  0.0000000E+00  0.0000000E+00  0.3740341E-01  0.1700927E+00  0.0000000E+00  0.0000000E+00  0.0000000E+00  0.0000000E+00  0.4608094E+00  0.6181688E+00  0.0000000E+00  0.0000000E+00  0.5834929E-01  0.2095492E+00  0.0000000E+00  0.0000000E+00  0.0000000E+00  0.0000000E+00  0.2363892E+00  0.4321629E+00  0.4593138E+00  0.6003827E+00  0.2423744E+00  0.4589013E+00  0.1324080E+00  0.2251930E+00  0.4578170E+00  0.4443413E+00  0.0000000E+00  0.0000000E+00  0.0000000E+00  0.0000000E+00  0.5191580E+00  0.6001135E+00  0.0000000E+00  0.0000000E+00  0.2326487E+00  0.2927428E+00  0.3635609E+00  0.5659992E+00
  0.2609998E+01  0.1106653E+01  0.1346677E+00  0.3109903E+00  0.3651579E-01  0.4677126E+01  0.5329297E+00  0.4727658E-03  0.5806665E-02  0.0000000E+00  0.0000000E+00  0.1013391E+01  0.1763784E+00  0.1890166E+00  0.1065108E+00  0.1742326E+01  0.2048382E+00  0.7892725E+00  0.1576610E+00  0.1043852E+01  0.6441250E-01  0.5583370E+00  0.1289724E+00  0.5978985E+00  0.1377411E+00  0.1179439E+01  0.1931700E+00  0.9475650E+00  0.1306012E+00  0.5965400E+00  0.1290458E+00  0.5206590E+00  0.8513012E-01  0.9833652E+00  0.1287988E+00  0.0000000E+00  0.0000000E+00  0.0000000E+00  0.0000000E+00  0.0000000E+00  0.0000000E+00  0.6169418E+00  0.6802256E+00  0.2453142E+01  0.1864508E+01  0.8562618E+01  0.2470933E+01  0.6476425E+00  0.7259337E+00  0.0000000E+00  0.0000000E+00  0.0000000E+00  0.0000000E+00  0.5993976E-01  0.2203080E+00  0.0000000E+00  0.0000000E+00  0.0000000E+00  0.0000000E+00  0.4926765E+00  0.6270866E+00  0.0000000E+00  0.0000000E+00  0.6578764E-01  0.2186330E+00  0.0000000E+00  0.0000000E+00  0.0000000E+00  0.0000000E+00  0.2353732E+00  0.4426898E+00  0.3727962E+00  0.5262048E+00  0.3128565E+00  0.5200920E+00  0.1366912E+00  0.2260740E+00  0.4736700E+00  0.4349574E+00  0.0000000E+00  0.0000000E+00  0.8771678E-02  0.8290621E-01  0.5365353E+00  0.6515773E+00  0.0000000E+00  0.0000000E+00  0.2127133E+00  0.2861618E+00  0.3640244E+00  0.5279412E+00
  0.2639998E+01  0.1623303E+01  0.1582918E+00  0.3370208E+00  0.3747697E-01  0.4816083E+01  0.5207898E+00  0.1112073E-02  0.8561813E-02  0.5539113E-03  0.6049304E-02  0.1097095E+01  0.1896088E+00  0.3234989E+00  0.1337509E+00  0.1990721E+01  0.2319864E+00  0.8009543E+00  0.1579468E+00  0.9994558E+00  0.6307255E-01  0.6615554E+00  0.1451534E+00  0.6046801E+00  0.1343636E+00  0.1104977E+01  0.1821249E+00  0.9539013E+00  0.1205943E+00  0.6227345E+00  0.1459913E+00  0.5389191E+00  0.9186023E-01  0.9802206E+00  0.1271468E+00  0.0000000E+00  0.0000000E+00  0.0000000E+00  0.0000000E+00  0.1428903E-01  0.1480833E+00  0.6387200E+00  0.7199243E+00  0.2889245E+01  0.1956963E+01  0.8014734E+01  0.2338842E+01  0.7230256E+00  0.7360845E+00  0.0000000E+00  0.0000000E+00  0.0000000E+00  0.0000000E+00  0.8430540E-01  0.2457587E+00  0.0000000E+00  0.0000000E+00  0.0000000E+00  0.0000000E+00  0.4601071E+00  0.5730108E+00  0.0000000E+00  0.0000000E+00  0.5715610E-01  0.2024817E+00  0.0000000E+00  0.0000000E+00  0.0000000E+00  0.0000000E+00  0.2414849E+00  0.4238068E+00  0.4286712E+00  0.5565982E+00  0.3229327E+00  0.4863738E+00  0.1736121E+00  0.2544663E+00  0.4665370E+00  0.3930009E+00  0.0000000E+00  0.0000000E+00  0.1000237E-01  0.8744367E-01  0.5401260E+00  0.6297565E+00  0.0000000E+00  0.0000000E+00  0.2107635E+00  0.2854105E+00  0.3586547E+00  0.5204454E+00
  0.2669998E+01  0.2123735E+01  0.1762849E+00  0.3713242E+00  0.3896166E-01  0.4646244E+01  0.5437042E+00  0.3710078E-02  0.1547246E-01  0.7230478E-03  0.6622014E-02  0.1144389E+01  0.1815270E+00  0.4948200E+00  0.1725350E+00  0.2133065E+01  0.2449584E+00  0.8122898E+00  0.1583966E+00  0.9606388E+00  0.5662094E-01  0.7517133E+00  0.1494578E+00  0.6426328E+00  0.1372293E+00  0.1098923E+01  0.1705495E+00  0.9778704E+00  0.1172780E+00  0.6625773E+00  0.1441739E+00  0.5639988E+00  0.9368619E-01  0.9618608E+00  0.1207472E+00  0.0000000E+00  0.0000000E+00  0.2793946E-02  0.6498553E-01  0.6426083E-01  0.3052578E+00  0.7348093E+00  0.7326849E+00  0.2930861E+01  0.2080170E+01  0.7035152E+01  0.2183122E+01  0.8312007E+00  0.8303303E+00  0.0000000E+00  0.0000000E+00  0.0000000E+00  0.0000000E+00  0.1117578E+00  0.2875868E+00  0.0000000E+00  0.0000000E+00  0.0000000E+00  0.0000000E+00  0.4847494E+00  0.5969007E+00  0.0000000E+00  0.0000000E+00  0.7823009E-01  0.2304627E+00  0.0000000E+00  0.0000000E+00  0.0000000E+00  0.0000000E+00  0.2318972E+00  0.4204871E+00  0.3646106E+00  0.5114623E+00  0.4093133E+00  0.5310344E+00  0.1885911E+00  0.2689278E+00  0.4931315E+00  0.4191453E+00  0.5587920E-02  0.1299717E+00  0.2933648E-01  0.1531903E+00  0.5727594E+00  0.6503363E+00  0.0000000E+00  0.0000000E+00  0.2242140E+00  0.2993545E+00  0.4093129E+00  0.5209813E+00
  0.2699998E+01  0.2537007E+01  0.1879429E+00  0.4112945E+00  0.4015498E-01  0.4353806E+01  0.4826626E+00  0.3632610E-02  0.1398045E-01  0.2567225E-02  0.1293736E-01  0.1180028E+01  0.1910289E+00  0.6991600E+00  0.2068719E+00  0.2121566E+01  0.2374852E+00  0.8313947E+00  0.1584753E+00  0.9230337E+00  0.5669595E-01  0.8303631E+00  0.1503685E+00  0.6802859E+00  0.1383067E+00  0.1032554E+01  0.1638213E+00  0.9783431E+00  0.1204601E+00  0.6942522E+00  0.1320841E+00  0.5983045E+00  0.9430721E-01  0.9620615E+00  0.1205708E+00  0.0000000E+00  0.0000000E+00  0.1366103E-01  0.1415753E+00  0.9289516E-01  0.3590748E+00  0.7773144E+00  0.7305641E+00  0.3226743E+01  0.2068630E+01  0.6198020E+01  0.2096283E+01  0.8633789E+00  0.8152379E+00  0.0000000E+00  0.0000000E+00  0.0000000E+00  0.0000000E+00  0.1871564E+00  0.3575258E+00  0.0000000E+00  0.0000000E+00  0.0000000E+00  0.0000000E+00  0.4890655E+00  0.6030514E+00  0.0000000E+00  0.0000000E+00  0.8196655E-01  0.2408684E+00  0.0000000E+00  0.0000000E+00  0.0000000E+00  0.0000000E+00  0.2499975E+00  0.4063131E+00  0.3784119E+00  0.5335458E+00  0.4030015E+00  0.5457327E+00  0.1714459E+00  0.2426107E+00  0.4576454E+00  0.3965233E+00  0.0000000E+00  0.0000000E+00  0.3688485E-01  0.1610901E+00  0.6079167E+00  0.6546086E+00  0.0000000E+00  0.0000000E+00  0.2110634E+00  0.2568253E+00  0.3975366E+00  0.5533937E+00
  0.2729998E+01  0.2780193E+01  0.2019330E+00  0.4572256E+00  0.4057328E-01  0.3971745E+01  0.4689034E+00  0.8227869E-02  0.2301731E-01  0.8754677E-02  0.2285625E-01  0.1247500E+01  0.1891286E+00  0.8781619E+00  0.2264504E+00  0.2088466E+01  0.2249318E+00  0.8495406E+00  0.1627484E+00  0.8817356E+00  0.5321532E-01  0.9194124E+00  0.1609197E+00  0.7025993E+00  0.1442149E+00  0.9998406E+00  0.1724354E+00  0.9911741E+00  0.1202033E+00  0.7186822E+00  0.1391712E+00  0.6377951E+00  0.9866042E-01  0.9567358E+00  0.1156304E+00  0.0000000E+00  0.0000000E+00  0.2138003E-01  0.1746760E+00  0.1844020E+00  0.5138783E+00  0.7910591E+00  0.7565238E+00  0.2958455E+01  0.2137283E+01  0.5479955E+01  0.1864740E+01  0.1000842E+01  0.8358680E+00  0.0000000E+00  0.0000000E+00  0.0000000E+00  0.0000000E+00  0.1950923E+00  0.3741784E+00  0.0000000E+00  0.0000000E+00  0.0000000E+00  0.0000000E+00  0.5745862E+00  0.6228476E+00  0.0000000E+00  0.0000000E+00  0.8685613E-01  0.2587942E+00  0.0000000E+00  0.0000000E+00  0.0000000E+00  0.0000000E+00  0.2498782E+00  0.4293516E+00  0.3527695E+00  0.5087161E+00  0.4850581E+00  0.5950572E+00  0.1810615E+00  0.2447063E+00  0.4857266E+00  0.4399079E+00  0.1069003E-01  0.1756540E+00  0.9754593E-01  0.2587257E+00  0.5745874E+00  0.6427281E+00  0.0000000E+00  0.0000000E+00  0.2037778E+00  0.2571754E+00  0.4984213E+00  0.5839094E+00
  0.2759998E+01  0.2894060E+01  0.2017381E+00  0.5043242E+00  0.4057100E-01  0.3573546E+01  0.4306490E+00  0.1042444E-01  0.2293106E-01  0.1499480E-01  0.3050303E-01  0.1268455E+01  0.1918646E+00  0.1015713E+01  0.2374993E+00  0.1984443E+01  0.2306761E+00  0.8700489E+00  0.1567627E+00  0.8539460E+00  0.5556950E-01  0.1024989E+01  0.1694551E+00  0.7094697E+00  0.1375043E+00  0.9655315E+00  0.1632985E+00  0.9887100E+00  0.1196230E+00  0.7538711E+00  0.1408076E+00  0.6710885E+00  0.9632355E-01  0.9430190E+00  0.1215112E+00  0.0000000E+00  0.0000000E+00  0.3137660E-01  0.2085225E+00  0.5569326E+00  0.9297681E+00  0.8667767E+00  0.8087074E+00  0.2878794E+01  0.1955959E+01  0.4519530E+01  0.1660799E+01  0.1021048E+01  0.8388594E+00  0.0000000E+00  0.0000000E+00  0.0000000E+00  0.0000000E+00  0.2366314E+00  0.3709686E+00  0.0000000E+00  0.0000000E+00  0.0000000E+00  0.0000000E+00  0.5334011E+00  0.5877231E+00  0.0000000E+00  0.0000000E+00  0.1333511E+00  0.2963519E+00  0.0000000E+00  0.0000000E+00  0.0000000E+00  0.0000000E+00  0.2732371E+00  0.4414935E+00  0.3438341E+00  0.5087355E+00  0.5765447E+00  0.6557460E+00  0.1974111E+00  0.2499337E+00  0.4824148E+00  0.4137341E+00  0.4183537E-01  0.3417973E+00  0.1568830E+00  0.3353974E+00  0.5490906E+00  0.6121718E+00  0.0000000E+00  0.0000000E+00  0.2477443E+00  0.2806019E+00  0.5007179E+00  0.5761708E+00
  0.2789998E+01  0.2842487E+01  0.1947369E+00  0.5574542E+00  0.4645228E-01  0.3142816E+01  0.4173283E+00  0.2403215E-01  0.3983798E-01  0.3830501E-01  0.4728188E-01  0.1287459E+01  0.1994265E+00  0.1158577E+01  0.2560332E+00  0.1835330E+01  0.2078463E+00  0.8787243E+00  0.1546496E+00  0.8287188E+00  0.5341452E-01  0.1133922E+01  0.1809514E+00  0.7538404E+00  0.1458104E+00  0.8991348E+00  0.1589525E+00  0.9943359E+00  0.1175322E+00  0.7875877E+00  0.1446575E+00  0.7085707E+00  0.1011279E+00  0.9414285E+00  0.1176635E+00  0.0000000E+00  0.0000000E+00  0.6396952E-01  0.3028563E+00  0.8136919E+00  0.1064679E+01  0.8520738E+00  0.7661437E+00  0.2615084E+01  0.1821437E+01  0.3825377E+01  0.1594383E+01  0.1031189E+01  0.8452992E+00  0.0000000E+00  0.0000000E+00  0.0000000E+00  0.0000000E+00  0.2418041E+00  0.3803840E+00  0.0000000E+00  0.0000000E+00  0.0000000E+00  0.0000000E+00  0.6013132E+00  0.5975171E+00  0.0000000E+00  0.0000000E+00  0.1535267E+00  0.3200115E+00  0.0000000E+00  0.0000000E+00  0.0000000E+00  0.0000000E+00  0.2430841E+00  0.3922114E+00  0.2750691E+00  0.4394863E+00  0.5501384E+00  0.5903628E+00  0.2277311E+00  0.2903768E+00  0.4624997E+00  0.4058228E+00  0.6652829E-01  0.4243882E+00  0.1688795E+00  0.3394126E+00  0.5859607E+00  0.6666740E+00  0.0000000E+00  0.0000000E+00  0.2270913E+00  0.2764110E+00  0.4797707E+00  0.5787441E+00
  0.2819998E+01  0.2715517E+01  0.2007244E+00  0.6207002E+00  0.4484604E-01  0.2754361E+01  0.3791964E+00  0.3578971E-01  0.4431120E-01  0.7465734E-01  0.6529842E-01  0.1286842E+01  0.1747463E+00  0.1258968E+01  0.2552609E+00  0.1671429E+01  0.2189503E+00  0.8908793E+00  0.1566526E+00  0.8060982E+00  0.5115874E-01  0.1192626E+01  0.1713109E+00  0.7588258E+00  0.1356363E+00  0.8700957E+00  0.1534333E+00  0.9967076E+00  0.1176695E+00  0.8107598E+00  0.1470050E+00  0.7549113E+00  0.9853021E-01  0.9359305E+00  0.1152167E+00  0.0000000E+00  0.0000000E+00  0.1402597E+00  0.4213440E+00  0.1299900E+01  0.1217585E+01  0.9041717E+00  0.7479956E+00  0.2274202E+01  0.1708842E+01  0.3252267E+01  0.1508033E+01  0.1085755E+01  0.8298270E+00  0.0000000E+00  0.0000000E+00  0.0000000E+00  0.0000000E+00  0.2279212E+00  0.3921162E+00  0.0000000E+00  0.0000000E+00  0.0000000E+00  0.0000000E+00  0.5472624E+00  0.6189231E+00  0.0000000E+00  0.0000000E+00  0.1515300E+00  0.3246394E+00  0.2504630E-02  0.5825612E-01  0.0000000E+00  0.0000000E+00  0.2955462E+00  0.4394964E+00  0.3531532E+00  0.4837240E+00  0.6198959E+00  0.5995760E+00  0.2179029E+00  0.2737160E+00  0.4358054E+00  0.3851999E+00  0.1001857E+00  0.5118272E+00  0.2066324E+00  0.3742410E+00  0.5860834E+00  0.6265931E+00  0.0000000E+00  0.0000000E+00  0.2479584E+00  0.2996981E+00  0.5447571E+00  0.5727127E+00
  0.2849998E+01  0.2500375E+01  0.1819652E+00  0.6816465E+00  0.4996983E-01  0.2391432E+01  0.3444083E+00  0.6062863E-01  0.5573408E-01  0.1360999E+00  0.8586466E-01  0.1276823E+01  0.1823873E+00  0.1301419E+01  0.2489702E+00  0.1514475E+01  0.1884210E+00  0.9079400E+00  0.1527486E+00  0.7896722E+00  0.5155159E-01  0.1294891E+01  0.1809659E+00  0.7914152E+00  0.1444905E+00  0.8274848E+00  0.1530229E+00  0.1005535E+01  0.1183088E+00  0.8524610E+00  0.1568847E+00  0.7876148E+00  0.1010376E+00  0.9307377E+00  0.1132040E+00  0.0000000E+00  0.0000000E+00  0.1618439E+00  0.4636628E+00  0.1775378E+01  0.1537050E+01  0.9207936E+00  0.7735552E+00  0.2089257E+01  0.1591033E+01  0.2725602E+01  0.1320289E+01  0.1262868E+01  0.8791604E+00  0.0000000E+00  0.0000000E+00  0.0000000E+00  0.0000000E+00  0.2685133E+00  0.3919137E+00  0.0000000E+00  0.0000000E+00  0.0000000E+00  0.0000000E+00  0.5137333E+00  0.5759249E+00  0.0000000E+00  0.0000000E+00  0.1569394E+00  0.3097714E+00  0.2452177E-02  0.5703634E-01  0.0000000E+00  0.0000000E+00  0.2770961E+00  0.4231561E+00  0.2930350E+00  0.4455225E+00  0.6265336E+00  0.6466613E+00  0.2593186E+00  0.2955676E+00  0.3997058E+00  0.3637820E+00  0.1422265E+00  0.5981915E+00  0.2844528E+00  0.4003291E+00  0.5909747E+00  0.6117837E+00  0.0000000E+00  0.0000000E+00  0.2243748E+00  0.2718658E+00  0.5235410E+00  0.5359981E+00
  0.2879998E+01  0.2259465E+01  0.1701095E+00  0.7468279E+00  0.5287273E-01  0.2081626E+01  0.3234642E+00  0.8987217E-01  0.6601973E-01  0.2152939E+00  0.1126951E+00  0.1276494E+01  0.1811128E+00  0.1342731E+01  0.2486793E+00  0.1389274E+01  0.1967062E+00  0.9207453E+00  0.1467189E+00  0.7778850E+00  0.4942604E-01  0.1359423E+01  0.1845138E+00  0.8201321E+00  0.1471836E+00  0.7943453E+00  0.1455334E+00  0.9965795E+00  0.1135407E+00  0.8715559E+00  0.1589096E+00  0.8261170E+00  0.9982105E-01  0.9270786E+00  0.1127067E+00  0.0000000E+00  0.0000000E+00  0.2761565E+00  0.5879395E+00  0.2300500E+01  0.1638249E+01  0.9965581E+00  0.8230523E+00  0.1853847E+01  0.1541608E+01  0.2388144E+01  0.1261870E+01  0.1281130E+01  0.9068396E+00  0.0000000E+00  0.0000000E+00  0.0000000E+00  0.0000000E+00  0.3025711E+00  0.4246942E+00  0.2401354E-02  0.5585410E-01  0.0000000E+00  0.0000000E+00  0.5871312E+00  0.5795189E+00  0.0000000E+00  0.0000000E+00  0.1584898E+00  0.3110846E+00  0.1200677E-01  0.1244310E+00  0.0000000E+00  0.0000000E+00  0.3001698E+00  0.4683136E+00  0.3049720E+00  0.4357126E+00  0.6507685E+00  0.6325008E+00  0.2869627E+00  0.3076226E+00  0.3836169E+00  0.3589625E+00  0.2929655E+00  0.8525189E+00  0.2881624E+00  0.3989796E+00  0.5126904E+00  0.5622621E+00  0.0000000E+00  0.0000000E+00  0.2527429E+00  0.2911619E+00  0.5463094E+00  0.5949662E+00
  0.2909998E+01  0.2029089E+01  0.1554245E+00  0.8190207E+00  0.5025315E-01  0.1842776E+01  0.3032016E+00  0.1340371E+00  0.8223677E-01  0.3282407E+00  0.1310061E+00  0.1264869E+01  0.1769123E+00  0.1387066E+01  0.2702398E+00  0.1277940E+01  0.1795221E+00  0.9467062E+00  0.1539588E+00  0.7660763E+00  0.5043342E-01  0.1465697E+01  0.1985407E+00  0.8554583E+00  0.1479515E+00  0.7522273E+00  0.1484615E+00  0.1002966E+01  0.1151798E+00  0.9148476E+00  0.1443312E+00  0.8683637E+00  0.1064700E+00  0.9225515E+00  0.1114693E+00  0.0000000E+00  0.0000000E+00  0.3245885E+00  0.6311869E+00  0.2791938E+01  0.1690822E+01  0.9208474E+00  0.7820382E+00  0.1815831E+01  0.1502032E+01  0.2068674E+01  0.1116983E+01  0.1397147E+01  0.9962714E+00  0.0000000E+00  0.0000000E+00  0.0000000E+00  0.0000000E+00  0.2869566E+00  0.4330424E+00  0.2352097E-02  0.5470834E-01  0.1176049E-02  0.2735424E-01  0.5739118E+00  0.5837805E+00  0.0000000E+00  0.0000000E+00  0.1999287E+00  0.3315964E+00  0.1881685E-01  0.1537354E+00  0.0000000E+00  0.0000000E+00  0.3504624E+00  0.4727660E+00  0.2940131E+00  0.4300292E+00  0.6444759E+00  0.6420681E+00  0.2552022E+00  0.2684311E+00  0.4092654E+00  0.3658635E+00  0.3339985E+00  0.9011081E+00  0.3610476E+00  0.4735217E+00  0.5080540E+00  0.5595579E+00  0.0000000E+00  0.0000000E+00  0.2751958E+00  0.3011418E+00  0.5515673E+00  0.6043163E+00
  0.2939998E+01  0.1792879E+01  0.1450577E+00  0.8954504E+00  0.5333825E-01  0.1625500E+01  0.2848595E+00  0.1872414E+00  0.9960493E-01  0.4460507E+00  0.1500963E+00  0.1254920E+01  0.1821657E+00  0.1397823E+01  0.2449320E+00  0.1171586E+01  0.1686925E+00  0.9442910E+00  0.1603184E+00  0.7642098E+00  0.4984044E-01  0.1554070E+01  0.2010509E+00  0.8652413E+00  0.1456104E+00  0.7369344E+00  0.1416597E+00  0.1002614E+01  0.1132827E+00  0.9444515E+00  0.1633417E+00  0.9004670E+00  0.1067806E+00  0.9196959E+00  0.1094607E+00  0.0000000E+00  0.0000000E+00  0.4193912E+00  0.7175220E+00  0.3233006E+01  0.1964728E+01  0.1004693E+01  0.8401741E+00  0.1571563E+01  0.1425281E+01  0.1802001E+01  0.1051579E+01  0.1426394E+01  0.9033803E+00  0.0000000E+00  0.0000000E+00  0.0000000E+00  0.0000000E+00  0.2926525E+00  0.4005328E+00  0.6913044E-02  0.9266236E-01  0.1152175E-02  0.2679889E-01  0.5495875E+00  0.5608673E+00  0.0000000E+00  0.0000000E+00  0.2120007E+00  0.3574049E+00  0.4147827E-01  0.2237953E+00  0.0000000E+00  0.0000000E+00  0.3375866E+00  0.4379789E+00  0.3318262E+00  0.4622443E+00  0.6279357E+00  0.6122516E+00  0.2753701E+00  0.2814704E+00  0.3744570E+00  0.3644662E+00  0.3871308E+00  0.9166107E+00  0.3145437E+00  0.4287533E+00  0.4781532E+00  0.5264828E+00  0.0000000E+00  0.0000000E+00  0.2845876E+00  0.2714849E+00  0.5783923E+00  0.5944018E+00
  0.2969998E+01  0.1594449E+01  0.1422331E+00  0.9668925E+00  0.5531853E-01  0.1444338E+01  0.2757972E+00  0.2640612E+00  0.1217983E+00  0.5924314E+00  0.1730381E+00  0.1230189E+01  0.1792193E+00  0.1421792E+01  0.2707099E+00  0.1095787E+01  0.1680177E+00  0.9451110E+00  0.1500960E+00  0.7607111E+00  0.5304244E-01  0.1664033E+01  0.2124292E+00  0.8947930E+00  0.1506065E+00  0.7000725E+00  0.1292408E+00  0.1001814E+01  0.1119153E+00  0.9579433E+00  0.1644954E+00  0.9332570E+00  0.1087631E+00  0.9120618E+00  0.1032384E+00  0.0000000E+00  0.0000000E+00  0.6119259E+00  0.8629946E+00  0.3490907E+01  0.1981079E+01  0.1098527E+01  0.8195801E+00  0.1332237E+01  0.1267930E+01  0.1657394E+01  0.9714364E+00  0.1626913E+01  0.9834231E+00  0.0000000E+00  0.0000000E+00  0.0000000E+00  0.0000000E+00  0.3466084E+00  0.4724683E+00  0.6774102E-02  0.1173517E+00  0.0000000E+00  0.0000000E+00  0.5701526E+00  0.5785411E+00  0.0000000E+00  0.0000000E+00  0.1738684E+00  0.3178610E+00  0.5419267E-01  0.2517675E+00  0.1129023E-02  0.2626024E-01  0.4019299E+00  0.4644020E+00  0.3025751E+00  0.4346738E+00  0.6593433E+00  0.6179613E+00  0.2986244E+00  0.2899302E+00  0.3584620E+00  0.3280406E+00  0.4741856E+00  0.1095946E+01  0.3691878E+00  0.4787196E+00  0.4809597E+00  0.5158544E+00  0.0000000E+00  0.0000000E+00  0.2890278E+00  0.2868311E+00  0.5882174E+00  0.6176495E+00
  0.2999998E+01  0.1409737E+01  0.1229920E+00  0.1036765E+01  0.5649330E-01  0.1287314E+01  0.2454371E+00  0.3391837E+00  0.1367307E+00  0.7333403E+00  0.1833587E+00  0.1211127E+01  0.1727961E+00  0.1444243E+01  0.2628463E+00  0.1004899E+01  0.1542978E+00  0.9844530E+00  0.1539643E+00  0.7602578E+00  0.4828808E-01  0.1755064E+01  0.2168168E+00  0.9239790E+00  0.1483909E+00  0.6745058E+00  0.1263546E+00  0.1003917E+01  0.1024583E+00  0.1007147E+01  0.1548181E+00  0.9624159E+00  0.1060296E+00  0.9118050E+00  0.1067763E+00  0.0000000E+00  0.0000000E+00  0.7281108E+00  0.9061202E+00  0.3534317E+01  0.1931554E+01  0.1087731E+01  0.8228267E+00  0.1226058E+01  0.1156380E+01  0.1512647E+01  0.9032061E+00  0.1566880E+01  0.9872502E+00  0.0000000E+00  0.0000000E+00  0.0000000E+00  0.0000000E+00  0.3352841E+00  0.4444207E+00  0.1327851E-01  0.1255043E+00  0.4426200E-02  0.5133244E-01  0.5643387E+00  0.5453351E+00  0.0000000E+00  0.0000000E+00  0.1781551E+00  0.3125271E+00  0.1062289E+00  0.3484907E+00  0.0000000E+00  0.0000000E+00  0.4282346E+00  0.5117878E+00  0.2987688E+00  0.4117785E+00  0.6207739E+00  0.6227316E+00  0.3015348E+00  0.2956913E+00  0.3646081E+00  0.3047439E+00  0.5311437E+00  0.1144837E+01  0.3684804E+00  0.4739039E+00  0.4935205E+00  0.5197153E+00  0.0000000E+00  0.0000000E+00  0.3126014E+00  0.2954225E+00  0.6108156E+00  0.5862160E+00
  0.3029998E+01  0.1259043E+01  0.1248479E+00  0.1103884E+01  0.5478874E-01  0.1135820E+01  0.2135672E+00  0.4170649E+00  0.1368849E+00  0.8633317E+00  0.1977851E+00  0.1180237E+01  0.1645925E+00  0.1403690E+01  0.2563001E+00  0.9542354E+00  0.1427299E+00  0.9923301E+00  0.1626595E+00  0.7647245E+00  0.4776338E-01  0.1831287E+01  0.2173996E+00  0.9431580E+00  0.1410268E+00  0.6656162E+00  0.1186317E+00  0.1001181E+01  0.1038878E+00  0.1033134E+01  0.1550822E+00  0.9946191E+00  0.1094675E+00  0.9065881E+00  0.1063184E+00  0.0000000E+00  0.0000000E+00  0.9567427E+00  0.1025407E+01  0.3707650E+01  0.1968036E+01  0.1086921E+01  0.7928216E+00  0.1093418E+01  0.1098860E+01  0.1304951E+01  0.8432170E+00  0.1732330E+01  0.9785475E+00  0.0000000E+00  0.0000000E+00  0.0000000E+00  0.0000000E+00  0.3633892E+00  0.4587182E+00  0.4555922E-01  0.2269266E+00  0.0000000E+00  0.0000000E+00  0.5358635E+00  0.5768437E+00  0.0000000E+00  0.0000000E+00  0.2267108E+00  0.3592861E+00  0.1388475E+00  0.3861196E+00  0.3254229E-02  0.4361952E-01  0.4273895E+00  0.5010099E+00  0.2614228E+00  0.3795128E+00  0.6421680E+00  0.5766423E+00  0.3037287E+00  0.2932610E+00  0.3313891E+00  0.3093502E+00  0.5857632E+00  0.1131079E+01  0.3818295E+00  0.4720462E+00  0.4534225E+00  0.5414158E+00  0.2169483E-02  0.3564825E-01  0.3503714E+00  0.3169433E+00  0.6161340E+00  0.5639865E+00
  0.3059998E+01  0.1137053E+01  0.1153431E+00  0.1169398E+01  0.6041024E-01  0.1050922E+01  0.2211113E+00  0.5201297E+00  0.1563096E+00  0.9938154E+00  0.2146651E+00  0.1162617E+01  0.1628246E+00  0.1427832E+01  0.2487710E+00  0.9049728E+00  0.1456066E+00  0.9991788E+00  0.1604325E+00  0.7746361E+00  0.4464065E-01  0.1934523E+01  0.2079560E+00  0.9863599E+00  0.1533411E+00  0.6597362E+00  0.1218923E+00  0.1011637E+01  0.1096764E+00  0.1052411E+01  0.1573251E+00  0.9966404E+00  0.1059142E+00  0.8965171E+00  0.1025967E+00  0.0000000E+00  0.0000000E+00  0.1074209E+01  0.1083243E+01  0.3752305E+01  0.1978953E+01  0.1127392E+01  0.8027091E+00  0.1040185E+01  0.1089284E+01  0.1211417E+01  0.7701532E+00  0.1774057E+01  0.9744485E+00  0.0000000E+00  0.0000000E+00  0.0000000E+00  0.0000000E+00  0.3658719E+00  0.4824711E+00  0.9784935E-01  0.3288517E+00  0.7445065E-02  0.6508733E-01  0.5913511E+00  0.6002401E+00  0.0000000E+00  0.0000000E+00  0.2265425E+00  0.3616250E+00  0.1808080E+00  0.4307850E+00  0.4254329E-02  0.4933914E-01  0.3828891E+00  0.4716872E+00  0.2924846E+00  0.3942155E+00  0.6253849E+00  0.5733129E+00  0.2759988E+00  0.2924599E+00  0.3515133E+00  0.3163395E+00  0.7147248E+00  0.1179940E+01  0.3765073E+00  0.4503456E+00  0.4562770E+00  0.4784984E+00  0.1063581E-02  0.2473829E-01  0.3727850E+00  0.3308996E+00  0.6307033E+00  0.6035819E+00
  0.3089998E+01  0.1041620E+01  0.1033687E+00  0.1232559E+01  0.6019659E-01  0.9397776E+00  0.2175169E+00  0.6313934E+00  0.1704748E+00  0.1137781E+01  0.2309809E+00  0.1134539E+01  0.1569515E+00  0.1422853E+01  0.2571968E+00  0.8784474E+00  0.1508274E+00  0.1009935E+01  0.1565098E+00  0.7908003E+00  0.4659445E-01  0.1999831E+01  0.2059769E+00  0.1017437E+01  0.1600748E+00  0.6535219E+00  0.1223458E+00  0.1009593E+01  0.1018428E+00  0.1075240E+01  0.1556555E+00  0.1011340E+01  0.1023354E+00  0.8976222E+00  0.9967007E-01  0.0000000E+00  0.0000000E+00  0.1201558E+01  0.1171481E+01  0.3450320E+01  0.1861095E+01  0.1156713E+01  0.7830300E+00  0.1028425E+01  0.1053507E+01  0.1105613E+01  0.7713060E+00  0.1800263E+01  0.1015678E+01  0.0000000E+00  0.0000000E+00  0.0000000E+00  0.0000000E+00  0.3452415E+00  0.4599980E+00  0.8552819E-01  0.3143582E+00  0.5215116E-02  0.5404644E-01  0.5319429E+00  0.5219972E+00  0.0000000E+00  0.0000000E+00  0.2065190E+00  0.3181551E+00  0.1981746E+00  0.4353256E+00  0.3129082E-02  0.4194206E-01  0.4443294E+00  0.4887825E+00  0.2878748E+00  0.3835212E+00  0.5934817E+00  0.5640952E+00  0.3076921E+00  0.2958465E+00  0.3582796E+00  0.3161894E+00  0.7259460E+00  0.1213703E+01  0.3608870E+00  0.4601662E+00  0.4516306E+00  0.4994656E+00  0.1043019E-01  0.7607664E-01  0.3567153E+00  0.3083016E+00  0.6164289E+00  0.5718370E+00
  0.3119998E+01  0.9618546E+00  0.1084957E+00  0.1289194E+01  0.5994797E-01  0.8408471E+00  0.1881445E+00  0.7233568E+00  0.1614240E+00  0.1230451E+01  0.2395893E+00  0.1132336E+01  0.1480854E+00  0.1384607E+01  0.2429400E+00  0.8353145E+00  0.1286501E+00  0.1010473E+01  0.1499852E+00  0.8001853E+00  0.4828035E-01  0.2036907E+01  0.2166482E+00  0.1041514E+01  0.1481592E+00  0.6485011E+00  0.1222323E+00  0.1010261E+01  0.1097910E+00  0.1081591E+01  0.1538046E+00  0.1032310E+01  0.1086443E+00  0.8929602E+00  0.9867246E-01  0.0000000E+00  0.0000000E+00  0.1182670E+01  0.1128883E+01  0.3286087E+01  0.1867703E+01  0.1178563E+01  0.7574930E+00  0.9146205E+00  0.9314564E+00  0.1033302E+01  0.7761475E+00  0.1763760E+01  0.9838480E+00  0.0000000E+00  0.0000000E+00  0.0000000E+00  0.0000000E+00  0.4184342E+00  0.4729895E+00  0.1084452E+00  0.3494577E+00  0.1125373E-01  0.7818932E-01  0.5135787E+00  0.5320753E+00  0.0000000E+00  0.0000000E+00  0.2117747E+00  0.3247832E+00  0.2700889E+00  0.5258372E+00  0.4092262E-02  0.4745965E-01  0.4521952E+00  0.4890204E+00  0.3038512E+00  0.4085670E+00  0.6762455E+00  0.5740410E+00  0.2931086E+00  0.2841293E+00  0.3355655E+00  0.3257093E+00  0.7407003E+00  0.1251498E+01  0.3130580E+00  0.4050720E+00  0.4307112E+00  0.5029960E+00  0.1125378E-01  0.7818924E-01  0.3539804E+00  0.3133857E+00  0.5616630E+00  0.5266441E+00
  0.3149997E+01  0.9057040E+00  0.9845623E-01  0.1337547E+01  0.6051321E-01  0.7987437E+00  0.1863953E+00  0.8415139E+00  0.1865910E+00  0.1350370E+01  0.2458034E+00  0.1104884E+01  0.1546720E+00  0.1365496E+01  0.2347591E+00  0.8139718E+00  0.1335981E+00  0.1029417E+01  0.1483741E+00  0.8180295E+00  0.4966727E-01  0.2080512E+01  0.2061404E+00  0.1081907E+01  0.1487064E+00  0.6528869E+00  0.1234931E+00  0.1001695E+01  0.9766598E-01  0.1100987E+01  0.1584156E+00  0.1026739E+01  0.1008653E+00  0.8991489E+00  0.1035350E+00  0.0000000E+00  0.0000000E+00  0.1286709E+01  0.1199605E+01  0.3275978E+01  0.1868106E+01  0.1154227E+01  0.8181426E+00  0.8591425E+00  0.9157962E+00  0.9314068E+00  0.6687425E+00  0.1782516E+01  0.9452502E+00  0.0000000E+00  0.0000000E+00  0.0000000E+00  0.0000000E+00  0.3984580E+00  0.4459288E+00  0.1927054E+00  0.4649752E+00  0.1003672E-01  0.7320608E-01  0.5279307E+00  0.5127455E+00  0.0000000E+00  0.0000000E+00  0.2067561E+00  0.3383718E+00  0.3111384E+00  0.5503228E+00  0.6022026E-02  0.5691802E-01  0.4084947E+00  0.4587049E+00  0.3171602E+00  0.4059048E+00  0.5640631E+00  0.5262681E+00  0.3502812E+00  0.3150341E+00  0.3623253E+00  0.3104784E+00  0.8230108E+00  0.1300020E+01  0.3713576E+00  0.4342720E+00  0.4406122E+00  0.4796793E+00  0.2609546E-01  0.1162533E+00  0.3753733E+00  0.2991680E+00  0.5801213E+00  0.5517676E+00
  0.3179997E+01  0.8678002E+00  0.1019171E+00  0.1374745E+01  0.5853294E-01  0.7549134E+00  0.1764306E+00  0.9379040E+00  0.1949782E+00  0.1434910E+01  0.2518329E+00  0.1084991E+01  0.1518365E+00  0.1339537E+01  0.2277418E+00  0.7980248E+00  0.1335201E+00  0.1033313E+01  0.1481947E+00  0.8325455E+00  0.4643695E-01  0.2121862E+01  0.2128272E+00  0.1083623E+01  0.1524946E+00  0.6669775E+00  0.1148015E+00  0.9976108E+00  0.9813540E-01  0.1108017E+01  0.1537900E+00  0.1038141E+01  0.1038673E+00  0.9074854E+00  0.9552891E-01  0.0000000E+00  0.0000000E+00  0.1166031E+01  0.1096101E+01  0.3370065E+01  0.1794606E+01  0.1233987E+01  0.8305663E+00  0.8075537E+00  0.9192222E+00  0.8755083E+00  0.6911961E+00  0.1781544E+01  0.9649220E+00  0.3939287E-02  0.9162537E-01  0.0000000E+00  0.0000000E+00  0.4933960E+00  0.4830577E+00  0.2540838E+00  0.5193924E+00  0.2265095E-01  0.1075981E+00  0.5465763E+00  0.5350955E+00  0.0000000E+00  0.0000000E+00  0.1979490E+00  0.3213618E+00  0.3702932E+00  0.5957448E+00  0.1378757E-01  0.8467173E-01  0.4746852E+00  0.4998818E+00  0.2757509E+00  0.3993275E+00  0.5839995E+00  0.5783023E+00  0.3146512E+00  0.2926381E+00  0.3309008E+00  0.2879253E+00  0.7996753E+00  0.1247283E+01  0.3171135E+00  0.4028344E+00  0.4323370E+00  0.4935688E+00  0.3348396E-01  0.1410877E+00  0.3555211E+00  0.2976658E+00  0.6696797E+00  0.5902958E+00
  0.3209997E+01  0.8545507E+00  0.1026663E+00  0.1405354E+01  0.6131982E-01  0.7100986E+00  0.1782842E+00  0.1045264E+01  0.2009702E+00  0.1506807E+01  0.2484850E+00  0.1075943E+01  0.1454557E+00  0.1321861E+01  0.2391807E+00  0.7919306E+00  0.1237544E+00  0.1038706E+01  0.1520165E+00  0.8489094E+00  0.4679660E-01  0.2130562E+01  0.2117156E+00  0.1111943E+01  0.1490833E+00  0.6743557E+00  0.1218384E+00  0.1006484E+01  0.1041069E+00  0.1129816E+01  0.1543099E+00  0.1034983E+01  0.1011478E+00  0.8920652E+00  0.9584194E-01  0.3866016E-02  0.8992112E-01  0.1384036E+01  0.1183935E+01  0.3191398E+01  0.1704053E+01  0.1253552E+01  0.8047997E+00  0.7693368E+00  0.8676673E+00  0.8215283E+00  0.6384017E+00  0.1764834E+01  0.9536294E+00  0.1933004E-01  0.2003259E+00  0.0000000E+00  0.0000000E+00  0.4455585E+00  0.4851549E+00  0.2822194E+00  0.5144273E+00  0.2029650E-01  0.1010956E+00  0.5944007E+00  0.5688665E+00  0.0000000E+00  0.0000000E+00  0.2271289E+00  0.3345847E+00  0.3981991E+00  0.6295548E+00  0.1449755E-01  0.8593193E-01  0.4793864E+00  0.4784305E+00  0.3141135E+00  0.3975241E+00  0.5064489E+00  0.5098377E+00  0.3402101E+00  0.2818437E+00  0.3295774E+00  0.2989000E+00  0.8737183E+00  0.1259297E+01  0.3769363E+00  0.4485405E+00  0.4561892E+00  0.4830976E+00  0.4832527E-01  0.1612992E+00  0.4146306E+00  0.3209388E+00  0.6001987E+00  0.5555006E+00
  0.3239997E+01  0.8344464E+00  0.9185266E-01  0.1433023E+01  0.6160148E-01  0.6609733E+00  0.1794308E+00  0.1128217E+01  0.2138860E+00  0.1522009E+01  0.2540773E+00  0.1045402E+01  0.1442353E+00  0.1319655E+01  0.2347198E+00  0.7659820E+00  0.1240354E+00  0.1049462E+01  0.1533914E+00  0.8659624E+00  0.4669436E-01  0.2125619E+01  0.2208835E+00  0.1150395E+01  0.1448461E+00  0.6768488E+00  0.1147628E+00  0.9957132E+00  0.1049361E+00  0.1107266E+01  0.1462078E+00  0.1039210E+01  0.1022487E+00  0.9132666E+00  0.9412372E-01  0.0000000E+00  0.0000000E+00  0.1350925E+01  0.1232620E+01  0.3138263E+01  0.1760568E+01  0.1151701E+01  0.7861019E+00  0.6982321E+00  0.8521281E+00  0.7968968E+00  0.6537507E+00  0.1785434E+01  0.9640020E+00  0.4933164E-01  0.3146892E+00  0.1897374E-02  0.4413171E-01  0.4724452E+00  0.5038506E+00  0.3320396E+00  0.5596089E+00  0.3415270E-01  0.1317959E+00  0.5663659E+00  0.5824312E+00  0.1138421E-01  0.1525937E+00  0.2257874E+00  0.3150607E+00  0.4079342E+00  0.6366267E+00  0.1612766E-01  0.8962446E-01  0.4999575E+00  0.5010138E+00  0.3121176E+00  0.4032133E+00  0.5483401E+00  0.5289687E+00  0.3429494E+00  0.2922890E+00  0.3638207E+00  0.3099156E+00  0.1001810E+01  0.1439266E+01  0.3737823E+00  0.4381694E+00  0.4553684E+00  0.4933228E+00  0.5881856E-01  0.1833395E+00  0.3998718E+00  0.3071970E+00  0.5739546E+00  0.5471314E+00
  0.3269997E+01  0.8312859E+00  0.9402259E-01  0.1442547E+01  0.5764510E-01  0.6557866E+00  0.1676275E+00  0.1237712E+01  0.2127726E+00  0.1575260E+01  0.2506586E+00  0.1027949E+01  0.1413119E+00  0.1284515E+01  0.2312030E+00  0.7808356E+00  0.1296785E+00  0.1058757E+01  0.1421329E+00  0.8892676E+00  0.4754956E-01  0.2104328E+01  0.2035441E+00  0.1154924E+01  0.1511401E+00  0.6974723E+00  0.1181852E+00  0.9895359E+00  0.9426590E-01  0.1134874E+01  0.1479571E+00  0.1030303E+01  0.9717800E-01  0.9047679E+00  0.9637179E-01  0.0000000E+00  0.0000000E+00  0.1438025E+01  0.1149314E+01  0.3285842E+01  0.1776872E+01  0.1187487E+01  0.7320006E+00  0.7190112E+00  0.8286156E+00  0.7236679E+00  0.5966170E+00  0.1713707E+01  0.9136464E+00  0.8195972E-01  0.3984662E+00  0.3725444E-02  0.6121535E-01  0.5047976E+00  0.5057282E+00  0.4172499E+00  0.6364943E+00  0.4004854E-01  0.1398312E+00  0.5653352E+00  0.5263197E+00  0.2235269E-01  0.2112695E+00  0.2430858E+00  0.3610811E+00  0.4209756E+00  0.6129234E+00  0.1862721E-01  0.9516325E-01  0.4358775E+00  0.4357650E+00  0.2775458E+00  0.3718820E+00  0.5243576E+00  0.5095188E+00  0.3259759E+00  0.2806115E+00  0.3860497E+00  0.2886809E+00  0.9313622E+00  0.1328685E+01  0.3380843E+00  0.4044212E+00  0.4656802E+00  0.4900269E+00  0.7544027E-01  0.1851254E+00  0.4191130E+00  0.3122517E+00  0.6519530E+00  0.5761054E+00
  0.3299997E+01  0.8338777E+00  0.9038278E-01  0.1451133E+01  0.5910282E-01  0.6153218E+00  0.1563301E+00  0.1314042E+01  0.2240423E+00  0.1591412E+01  0.2584331E+00  0.9994457E+00  0.1392842E+00  0.1259984E+01  0.2257809E+00  0.7687893E+00  0.1236967E+00  0.1045115E+01  0.1494092E+00  0.9055004E+00  0.4408544E-01  0.2063272E+01  0.2077991E+00  0.1182062E+01  0.1515122E+00  0.7253138E+00  0.1144946E+00  0.9891645E+00  0.9985894E-01  0.1131740E+01  0.1478723E+00  0.1009513E+01  0.1060826E+00  0.8940607E+00  0.9434813E-01  0.3658017E-02  0.8508330E-01  0.1285791E+01  0.1079894E+01  0.3202595E+01  0.1712885E+01  0.1231841E+01  0.7709920E+00  0.6803916E+00  0.8373195E+00  0.7453219E+00  0.5936534E+00  0.1751280E+01  0.9065083E+00  0.1060827E+00  0.4461730E+00  0.5487030E-02  0.7354800E-01  0.4856022E+00  0.4726188E+00  0.5706510E+00  0.6818253E+00  0.5761382E-01  0.1616921E+00  0.5999151E+00  0.5100936E+00  0.3292216E-01  0.2533563E+00  0.2258830E+00  0.3501216E+00  0.3767757E+00  0.5895655E+00  0.3109319E-01  0.1239011E+00  0.4279891E+00  0.4535906E+00  0.3246492E+00  0.3799508E+00  0.5075496E+00  0.4932264E+00  0.3452252E+00  0.2786723E+00  0.3914080E+00  0.3007328E+00  0.9547423E+00  0.1333855E+01  0.3420251E+00  0.4225641E+00  0.4682260E+00  0.4790784E+00  0.8504885E-01  0.2031459E+00  0.3987246E+00  0.3020463E+00  0.6172907E+00  0.5495930E+00
  0.3329997E+01  0.8509302E+00  0.9165349E-01  0.1448947E+01  0.5916952E-01  0.5920292E+00  0.1511228E+00  0.1412348E+01  0.2217781E+00  0.1626270E+01  0.2540126E+00  0.1011193E+01  0.1444979E+00  0.1247270E+01  0.2236915E+00  0.7793935E+00  0.1221729E+00  0.1058083E+01  0.1406473E+00  0.9290828E+00  0.4694934E-01  0.2029160E+01  0.1941358E+00  0.1192063E+01  0.1580698E+00  0.7363922E+00  0.1172709E+00  0.1001260E+01  0.1023620E+00  0.1125739E+01  0.1458459E+00  0.1010543E+01  0.9965750E-01  0.9067094E+00  0.9233654E-01  0.1077721E-01  0.1444571E+00  0.1336378E+01  0.1095838E+01  0.3292434E+01  0.1677880E+01  0.1215135E+01  0.7640918E+00  0.6286703E+00  0.8130025E+00  0.6951290E+00  0.5636377E+00  0.1723455E+01  0.8975120E+00  0.1580657E+00  0.5317721E+00  0.8980991E-02  0.9307375E-01  0.4867706E+00  0.4571286E+00  0.5604146E+00  0.7076843E+00  0.6735748E-01  0.1732031E+00  0.5289802E+00  0.4707549E+00  0.8981004E-01  0.4084139E+00  0.2406910E+00  0.3341992E+00  0.4005527E+00  0.6135149E+00  0.2335059E-01  0.1040250E+00  0.4571328E+00  0.4698574E+00  0.2802074E+00  0.3623878E+00  0.5155104E+00  0.5172946E+00  0.3287046E+00  0.2792275E+00  0.4131267E+00  0.3077139E+00  0.9412078E+00  0.1320653E+01  0.3457687E+00  0.4105339E+00  0.4786877E+00  0.4916185E+00  0.1185489E+00  0.2345612E+00  0.4369261E+00  0.3069835E+00  0.6143015E+00  0.5382873E+00
  0.3359997E+01  0.8480160E+00  0.9745848E-01  0.1446526E+01  0.5792208E-01  0.5917718E+00  0.1503308E+00  0.1461188E+01  0.2451034E+00  0.1633234E+01  0.2498986E+00  0.9821824E+00  0.1373259E+00  0.1215144E+01  0.2181717E+00  0.7675996E+00  0.1260018E+00  0.1059344E+01  0.1369477E+00  0.9457109E+00  0.4727276E-01  0.1966205E+01  0.1974396E+00  0.1211464E+01  0.1548275E+00  0.7654493E+00  0.1190243E+00  0.9983856E+00  0.1001017E+00  0.1121422E+01  0.1424139E+00  0.9930248E+00  0.1007904E+00  0.9054068E+00  0.9109446E-01  0.1764263E-01  0.1828380E+00  0.1351428E+01  0.1118402E+01  0.3330945E+01  0.1689198E+01  0.1234988E+01  0.7969167E+00  0.6086727E+00  0.7294457E+00  0.6801264E+00  0.5974235E+00  0.1656648E+01  0.8434716E+00  0.1587840E+00  0.5526756E+00  0.3352116E-01  0.1852146E+00  0.4657678E+00  0.4553618E+00  0.7215866E+00  0.8115196E+00  0.7057075E-01  0.1815997E+00  0.5081096E+00  0.4936830E+00  0.1164416E+00  0.4573106E+00  0.2478804E+00  0.3255688E+00  0.3158046E+00  0.5353531E+00  0.1587848E-01  0.8567160E-01  0.3934326E+00  0.4143141E+00  0.2875763E+00  0.3661783E+00  0.4763527E+00  0.4582955E+00  0.3532947E+00  0.2810689E+00  0.4384209E+00  0.3095993E+00  0.8750786E+00  0.1203185E+01  0.4234245E+00  0.4494280E+00  0.5151678E+00  0.4940589E+00  0.1217339E+00  0.2454684E+00  0.4300418E+00  0.3058342E+00  0.5566270E+00  0.5131698E+00
  0.3389997E+01  0.8649258E+00  0.9276927E-01  0.1435358E+01  0.6048886E-01  0.5851492E+00  0.1460010E+00  0.1526384E+01  0.2455591E+00  0.1609694E+01  0.2302326E+00  0.9782887E+00  0.1361765E+00  0.1186290E+01  0.2204942E+00  0.7710854E+00  0.1172338E+00  0.1060420E+01  0.1427974E+00  0.9680256E+00  0.4852521E-01  0.1909060E+01  0.1920242E+00  0.1239768E+01  0.1531753E+00  0.7879909E+00  0.1208407E+00  0.9996324E+00  0.1001328E+00  0.1108918E+01  0.1561443E+00  0.9967461E+00  0.9690662E-01  0.9057522E+00  0.8991379E-01  0.3119724E-01  0.2400812E+00  0.1350150E+01  0.1162027E+01  0.3348506E+01  0.1730465E+01  0.1211482E+01  0.7698512E+00  0.6586086E+00  0.7630085E+00  0.7331353E+00  0.5434104E+00  0.1609258E+01  0.8522679E+00  0.2149140E+00  0.6601023E+00  0.3812989E-01  0.1939613E+00  0.4748910E+00  0.4765449E+00  0.7660662E+00  0.8420965E+00  0.8232597E-01  0.1896325E+00  0.4575596E+00  0.4607843E+00  0.1178562E+00  0.4555595E+00  0.2530451E+00  0.3415983E+00  0.3951651E+00  0.6120555E+00  0.2859746E-01  0.1123125E+00  0.4046973E+00  0.4282710E+00  0.3119722E+00  0.3822004E+00  0.5112868E+00  0.4738966E+00  0.3535685E+00  0.2823564E+00  0.4675243E+00  0.3251481E+00  0.1015644E+01  0.1389838E+01  0.3596347E+00  0.4081339E+00  0.5043548E+00  0.4666702E+00  0.1455874E+00  0.2660700E+00  0.4701255E+00  0.3140107E+00  0.5546167E+00  0.5113000E+00
  0.3419997E+01  0.8728467E+00  0.9216472E-01  0.1405703E+01  0.5588551E-01  0.5808299E+00  0.1500038E+00  0.1567590E+01  0.2382030E+00  0.1622362E+01  0.2326036E+00  0.9522964E+00  0.1252892E+00  0.1154788E+01  0.2028566E+00  0.7806093E+00  0.1158721E+00  0.1050614E+01  0.1395009E+00  0.9870586E+00  0.4857557E-01  0.1812875E+01  0.1798334E+00  0.1274074E+01  0.1526916E+00  0.8156579E+00  0.1195169E+00  0.1003688E+01  0.9492804E-01  0.1119567E+01  0.1456457E+00  0.9839340E+00  0.9584841E-01  0.9075804E+00  0.9116851E-01  0.1702907E-01  0.1764789E+00  0.1316347E+01  0.1117510E+01  0.3426256E+01  0.1743982E+01  0.1230347E+01  0.7397178E+00  0.6607271E+00  0.7970989E+00  0.6156008E+00  0.5063712E+00  0.1593072E+01  0.8498890E+00  0.2247840E+00  0.6139910E+00  0.7663073E-01  0.2607670E+00  0.4691504E+00  0.4541279E+00  0.8361266E+00  0.8541678E+00  0.1098371E+00  0.2137684E+00  0.4487156E+00  0.4583195E+00  0.1260153E+00  0.4655508E+00  0.2562873E+00  0.3374728E+00  0.3116316E+00  0.5453368E+00  0.4001835E-01  0.1328627E+00  0.3899659E+00  0.4172085E+00  0.3184441E+00  0.3665442E+00  0.4904369E+00  0.4732019E+00  0.3763422E+00  0.2883151E+00  0.4576560E+00  0.3030409E+00  0.9808741E+00  0.1314810E+01  0.4061433E+00  0.4275449E+00  0.5500396E+00  0.5289485E+00  0.1430434E+00  0.2506799E+00  0.4568044E+00  0.3113440E+00  0.5875038E+00  0.5144664E+00
  0.3449997E+01  0.8950511E+00  0.9031150E-01  0.1393083E+01  0.5470221E-01  0.5818898E+00  0.1443306E+00  0.1599082E+01  0.2431951E+00  0.1573180E+01  0.2342123E+00  0.9293527E+00  0.1260888E+00  0.1142246E+01  0.2079611E+00  0.7978503E+00  0.1171629E+00  0.1044667E+01  0.1389073E+00  0.1006798E+01  0.4869567E-01  0.1744118E+01  0.1701359E+00  0.1267545E+01  0.1473338E+00  0.8434662E+00  0.1261848E+00  0.9996443E+00  0.9576563E-01  0.1099603E+01  0.1479692E+00  0.9696506E+00  0.9274948E-01  0.9136447E+00  0.9429704E-01  0.2008100E-01  0.1897987E+00  0.1263430E+01  0.1091742E+01  0.3460623E+01  0.1684503E+01  0.1194820E+01  0.7935683E+00  0.6727133E+00  0.7770635E+00  0.6409188E+00  0.5158973E+00  0.1495195E+01  0.7972659E+00  0.3146021E+00  0.7296712E+00  0.1539540E+00  0.3578766E+00  0.4551690E+00  0.4650595E+00  0.9019715E+00  0.8858124E+00  0.1296897E+00  0.2277274E+00  0.4468030E+00  0.4284929E+00  0.1271800E+00  0.4631706E+00  0.2794607E+00  0.3408475E+00  0.3798651E+00  0.5671493E+00  0.4936579E-01  0.1439063E+00  0.3539278E+00  0.3751328E+00  0.3196225E+00  0.3648243E+00  0.4601899E+00  0.4559495E+00  0.3593667E+00  0.2712444E+00  0.4727401E+00  0.3083179E+00  0.1010744E+01  0.1321669E+01  0.3965996E+00  0.4256427E+00  0.5354933E+00  0.4905844E+00  0.1740353E+00  0.2742212E+00  0.4610263E+00  0.3075941E+00  0.5195951E+00  0.4721416E+00
  0.3479997E+01  0.9092384E+00  0.8765052E-01  0.1368138E+01  0.5546693E-01  0.5743418E+00  0.1410296E+00  0.1638987E+01  0.2445282E+00  0.1573665E+01  0.2417948E+00  0.9253229E+00  0.1253048E+00  0.1140640E+01  0.1985981E+00  0.8040432E+00  0.1230667E+00  0.1033702E+01  0.1365031E+00  0.1021314E+01  0.4906097E-01  0.1660035E+01  0.1808253E+00  0.1275594E+01  0.1504383E+00  0.8696024E+00  0.1196097E+00  0.1010846E+01  0.9281081E-01  0.1099404E+01  0.1379895E+00  0.9671534E+00  0.9913789E-01  0.9274466E+00  0.8859530E-01  0.2302575E-01  0.2012988E+00  0.1235163E+01  0.1046099E+01  0.3411101E+01  0.1883494E+01  0.1189938E+01  0.7229311E+00  0.6595227E+00  0.7793862E+00  0.7121533E+00  0.5763616E+00  0.1392235E+01  0.7597228E+00  0.3190710E+00  0.7410480E+00  0.1447332E+00  0.3544916E+00  0.4720274E+00  0.4432841E+00  0.9210294E+00  0.8892844E+00  0.1628248E+00  0.2594612E+00  0.4580468E+00  0.4223136E+00  0.1447331E+00  0.4869184E+00  0.2730194E+00  0.3428157E+00  0.3914367E+00  0.5800526E+00  0.6085371E-01  0.1554121E+00  0.3659450E+00  0.4086624E+00  0.3240048E+00  0.3798177E+00  0.4687385E+00  0.4500304E+00  0.3523760E+00  0.2690406E+00  0.5295919E+00  0.3503076E+00  0.9572119E+00  0.1274001E+01  0.4004830E+00  0.3967301E+00  0.5106780E+00  0.4520340E+00  0.1948964E+00  0.2874092E+00  0.4971094E+00  0.3252066E+00  0.5920904E+00  0.5269361E+00
  0.3509997E+01  0.9216374E+00  0.8147626E-01  0.1344503E+01  0.5544814E-01  0.5740194E+00  0.1435514E+00  0.1669577E+01  0.2526684E+00  0.1527281E+01  0.2373349E+00  0.9185712E+00  0.1330491E+00  0.1109300E+01  0.1999584E+00  0.8024178E+00  0.1168545E+00  0.1035732E+01  0.1365431E+00  0.1040541E+01  0.4632656E-01  0.1567005E+01  0.1609989E+00  0.1296472E+01  0.1553066E+00  0.9100381E+00  0.1303871E+00  0.1014197E+01  0.9677239E-01  0.1085217E+01  0.1396166E+00  0.9668370E+00  0.9399591E-01  0.9344987E+00  0.9103258E-01  0.2910065E-01  0.2239462E+00  0.1270727E+01  0.1049936E+01  0.3364356E+01  0.1591103E+01  0.1232736E+01  0.6960986E+00  0.6531480E+00  0.7902809E+00  0.6895243E+00  0.5514191E+00  0.1441294E+01  0.8084607E+00  0.3524412E+00  0.7716462E+00  0.1503536E+00  0.3429887E+00  0.4704600E+00  0.4582950E+00  0.9764885E+00  0.9180258E+00  0.1560121E+00  0.2582233E+00  0.4138755E+00  0.4317504E+00  0.1293365E+00  0.4581861E+00  0.2707972E+00  0.3530488E+00  0.3427415E+00  0.5442303E+00  0.5981793E-01  0.1550686E+00  0.3686087E+00  0.3894945E+00  0.3581000E+00  0.3768148E+00  0.4575267E+00  0.4303519E+00  0.3698210E+00  0.2779095E+00  0.4979445E+00  0.3201449E+00  0.8406861E+00  0.1266970E+01  0.4300430E+00  0.4224115E+00  0.5375541E+00  0.4742604E+00  0.1915797E+00  0.2761786E+00  0.4890533E+00  0.3113289E+00  0.5723127E+00  0.4868150E+00
  0.3539997E+01  0.9408603E+00  0.9087896E-01  0.1317676E+01  0.5515545E-01  0.5883167E+00  0.1469538E+00  0.1685852E+01  0.2346741E+00  0.1497917E+01  0.2310892E+00  0.9126378E+00  0.1316609E+00  0.1106735E+01  0.1827729E+00  0.8011824E+00  0.1205680E+00  0.1021817E+01  0.1377668E+00  0.1052802E+01  0.4639380E-01  0.1481466E+01  0.1600660E+00  0.1289925E+01  0.1480861E+00  0.9418737E+00  0.1276276E+00  0.1012179E+01  0.9044810E-01  0.1087469E+01  0.1444666E+00  0.9560667E+00  0.9551012E-01  0.9434065E+00  0.9076619E-01  0.5403998E-01  0.3003103E+00  0.1281067E+01  0.1054029E+01  0.3197890E+01  0.1566014E+01  0.1186494E+01  0.6972755E+00  0.7136458E+00  0.7979606E+00  0.6921884E+00  0.5448641E+00  0.1405828E+01  0.7675917E+00  0.3846379E+00  0.7546672E+00  0.1827819E+00  0.3784432E+00  0.4490085E+00  0.4283485E+00  0.9409318E+00  0.9059193E+00  0.2129808E+00  0.3014558E+00  0.3902005E+00  0.4137882E+00  0.1144375E+00  0.4290360E+00  0.2868888E+00  0.3343369E+00  0.3051663E+00  0.5046327E+00  0.5960297E-01  0.1532624E+00  0.3663596E+00  0.3954710E+00  0.3576172E+00  0.3847159E+00  0.4521880E+00  0.4400294E+00  0.3806640E+00  0.2822162E+00  0.5439765E+00  0.3282555E+00  0.8964288E+00  0.1177776E+01  0.4760285E+00  0.4543260E+00  0.5531160E+00  0.4753973E+00  0.1851656E+00  0.2786520E+00  0.5078167E+00  0.3359116E+00  0.5666252E+00  0.4799866E+00
  0.3569997E+01  0.9543058E+00  0.9204122E-01  0.1289144E+01  0.5119076E-01  0.5880195E+00  0.1492969E+00  0.1689488E+01  0.2512665E+00  0.1453417E+01  0.2169222E+00  0.8944253E+00  0.1202865E+00  0.1066983E+01  0.1828317E+00  0.8115254E+00  0.1176448E+00  0.1003653E+01  0.1321869E+00  0.1074664E+01  0.4654331E-01  0.1388645E+01  0.1635554E+00  0.1322086E+01  0.1507438E+00  0.9722112E+00  0.1202063E+00  0.1019839E+01  0.9820802E-01  0.1076594E+01  0.1303888E+00  0.9594091E+00  0.9213287E-01  0.9423186E+00  0.8634500E-01  0.1281514E+00  0.4596389E+00  0.1340901E+01  0.1092581E+01  0.3283487E+01  0.1614350E+01  0.1266671E+01  0.7278923E+00  0.7173339E+00  0.7547239E+00  0.7165526E+00  0.5407436E+00  0.1289319E+01  0.7440762E+00  0.3438203E+00  0.7337446E+00  0.2109800E+00  0.3941798E+00  0.4438407E+00  0.4167300E+00  0.9017464E+00  0.8413553E+00  0.2383303E+00  0.3007815E+00  0.4102399E+00  0.4166169E+00  0.1031460E+00  0.4050931E+00  0.3485086E+00  0.3714873E+00  0.3438203E+00  0.5355971E+00  0.7345251E-01  0.1742040E+00  0.3664805E+00  0.3998776E+00  0.3477274E+00  0.3717742E+00  0.4211790E+00  0.4239075E+00  0.3789826E+00  0.2731845E+00  0.5454234E+00  0.3476023E+00  0.9345658E+00  0.1247810E+01  0.4735342E+00  0.4435397E+00  0.5368292E+00  0.4888876E+00  0.2352043E+00  0.2875468E+00  0.4997115E+00  0.3085715E+00  0.5868387E+00  0.4589289E+00
  0.3599997E+01  0.9722214E+00  0.8934247E-01  0.1256102E+01  0.5337355E-01  0.6074833E+00  0.1422985E+00  0.1670642E+01  0.2354720E+00  0.1410051E+01  0.2062873E+00  0.8812103E+00  0.1217498E+00  0.1064958E+01  0.1849046E+00  0.8247380E+00  0.1183747E+00  0.9969902E+00  0.1341731E+00  0.1081955E+01  0.4769456E-01  0.1312756E+01  0.1445933E+00  0.1320866E+01  0.1533206E+00  0.1015899E+01  0.1234393E+00  0.1016314E+01  0.9580159E-01  0.1086853E+01  0.1349849E+00  0.9536690E+00  0.8694668E-01  0.9434747E+00  0.9024268E-01  0.6762250E-01  0.3439849E+00  0.1380125E+01  0.1131553E+01  0.3141371E+01  0.1511088E+01  0.1185697E+01  0.7258729E+00  0.7745851E+00  0.7849861E+00  0.6685399E+00  0.5152489E+00  0.1308647E+01  0.7315328E+00  0.3442595E+00  0.7327638E+00  0.1798147E+00  0.3713927E+00  0.4318606E+00  0.4092301E+00  0.8652601E+00  0.8097523E+00  0.2789432E+00  0.3288451E+00  0.4472298E+00  0.4472641E+00  0.7991747E-01  0.3560250E+00  0.3050695E+00  0.3569953E+00  0.3119853E+00  0.4813257E+00  0.8837024E-01  0.1881415E+00  0.3650080E+00  0.3938701E+00  0.3296594E+00  0.3826266E+00  0.4049665E+00  0.4105274E+00  0.3842185E+00  0.2630759E+00  0.5017895E+00  0.3270799E+00  0.9528631E+00  0.1257280E+01  0.4341666E+00  0.4360233E+00  0.5648018E+00  0.4512629E+00  0.2297625E+00  0.2972383E+00  0.4829634E+00  0.3048870E+00  0.5609580E+00  0.4796321E+00
  0.3629997E+01  0.9781554E+00  0.9353210E-01  0.1233817E+01  0.4995291E-01  0.6088111E+00  0.1341762E+00  0.1645472E+01  0.2359660E+00  0.1387956E+01  0.2078001E+00  0.8859666E+00  0.1198444E+00  0.1053852E+01  0.1870223E+00  0.8343541E+00  0.1149757E+00  0.9783488E+00  0.1316455E+00  0.1099254E+01  0.4852061E-01  0.1225603E+01  0.1378248E+00  0.1323550E+01  0.1458130E+00  0.1040535E+01  0.1286639E+00  0.1018433E+01  0.9277426E-01  0.1076744E+01  0.1328992E+00  0.9554146E+00  0.8734846E-01  0.9521382E+00  0.8694611E-01  0.9976361E-01  0.3918094E+00  0.1407277E+01  0.1069601E+01  0.3039778E+01  0.1531311E+01  0.1210772E+01  0.6898044E+00  0.7482286E+00  0.7733356E+00  0.7006145E+00  0.5523716E+00  0.1237970E+01  0.6940104E+00  0.3627776E+00  0.7157894E+00  0.1904581E+00  0.3769007E+00  0.3665565E+00  0.3890945E+00  0.8812470E+00  0.7930790E+00  0.2955130E+00  0.3416086E+00  0.4421351E+00  0.4250614E+00  0.8464810E-01  0.3626758E+00  0.3302786E+00  0.3617376E+00  0.3249887E+00  0.5144531E+00  0.1095886E+00  0.2185009E+00  0.3907408E+00  0.3941705E+00  0.3559750E+00  0.3813367E+00  0.4262629E+00  0.4241577E+00  0.3952768E+00  0.2758795E+00  0.5324512E+00  0.3265967E+00  0.9734522E+00  0.1208239E+01  0.4572498E+00  0.4236350E+00  0.5487013E+00  0.4823616E+00  0.2358052E+00  0.3109949E+00  0.5192257E+00  0.3185244E+00  0.6016060E+00  0.4770155E+00
  0.3659997E+01  0.9913219E+00  0.9166525E-01  0.1208613E+01  0.5020163E-01  0.6196470E+00  0.1420158E+00  0.1653651E+01  0.2270934E+00  0.1354686E+01  0.2133720E+00  0.8628680E+00  0.1222266E+00  0.1034187E+01  0.1889865E+00  0.8380182E+00  0.1175632E+00  0.9689503E+00  0.1230100E+00  0.1106624E+01  0.4652584E-01  0.1160102E+01  0.1269742E+00  0.1339254E+01  0.1488843E+00  0.1060349E+01  0.1254587E+00  0.1018359E+01  0.9113482E-01  0.1075357E+01  0.1344896E+00  0.9565079E+00  0.8317495E-01  0.9601742E+00  0.8750748E-01  0.1338212E+00  0.4759662E+00  0.1521101E+01  0.1131346E+01  0.3118039E+01  0.1472597E+01  0.1228190E+01  0.6807095E+00  0.7999545E+00  0.7488434E+00  0.7122271E+00  0.5572880E+00  0.1084694E+01  0.6843950E+00  0.3419878E+00  0.7280969E+00  0.1932975E+00  0.3773336E+00  0.3784163E+00  0.3927824E+00  0.8772724E+00  0.8561858E+00  0.3085321E+00  0.3652169E+00  0.4616832E+00  0.4188027E+00  0.9218794E-01  0.3742865E+00  0.3144803E+00  0.3439385E+00  0.2914326E+00  0.4810587E+00  0.1055701E+00  0.1964281E+00  0.3962590E+00  0.3834657E+00  0.4007199E+00  0.3927794E+00  0.4074121E+00  0.4189637E+00  0.4025796E+00  0.2710537E+00  0.5215310E+00  0.3100111E+00  0.8564569E+00  0.1224782E+01  0.4438409E+00  0.4209200E+00  0.6200385E+00  0.4934172E+00  0.2624389E+00  0.3252344E+00  0.5059192E+00  0.3117199E+00  0.6126037E+00  0.4769270E+00
  0.3689997E+01  0.9982709E+00  0.8823317E-01  0.1182991E+01  0.4919640E-01  0.6308827E+00  0.1426679E+00  0.1642751E+01  0.2271284E+00  0.1349871E+01  0.2041239E+00  0.8657337E+00  0.1159378E+00  0.1020001E+01  0.1821815E+00  0.8388430E+00  0.1148321E+00  0.9694163E+00  0.1290580E+00  0.1116284E+01  0.4924794E-01  0.1088975E+01  0.1312590E+00  0.1327339E+01  0.1442378E+00  0.1096914E+01  0.1250770E+00  0.1025315E+01  0.8994727E-01  0.1070348E+01  0.1276799E+00  0.9690763E+00  0.8413616E-01  0.9548882E+00  0.8712157E-01  0.1872404E+00  0.5206987E+00  0.1547657E+01  0.1118539E+01  0.2732555E+01  0.1401651E+01  0.1211946E+01  0.6952759E+00  0.7782199E+00  0.7897817E+00  0.6933781E+00  0.5220287E+00  0.1118327E+01  0.6483217E+00  0.3159688E+00  0.7350985E+00  0.1916299E+00  0.3751355E+00  0.3693621E+00  0.3755693E+00  0.7972379E+00  0.7773233E+00  0.3620488E+00  0.3710849E+00  0.4476233E+00  0.4201988E+00  0.8484346E-01  0.3568441E+00  0.3620479E+00  0.3679456E+00  0.3525404E+00  0.4980052E+00  0.1309219E+00  0.2125993E+00  0.4271435E+00  0.4039399E+00  0.3576594E+00  0.3889741E+00  0.4300685E+00  0.4157367E+00  0.3894755E+00  0.2695480E+00  0.5478265E+00  0.3377549E+00  0.7401875E+00  0.1104370E+01  0.4607892E+00  0.4183840E+00  0.6063393E+00  0.4984919E+00  0.2918327E+00  0.3402473E+00  0.5141819E+00  0.3115107E+00  0.5617232E+00  0.4523659E+00
  0.3719997E+01  0.1012070E+01  0.9154914E-01  0.1157254E+01  0.4556255E-01  0.6513888E+00  0.1483906E+00  0.1602844E+01  0.2149625E+00  0.1305319E+01  0.2092227E+00  0.8601921E+00  0.1157203E+00  0.1014713E+01  0.1733528E+00  0.8559083E+00  0.1145847E+00  0.9503155E+00  0.1236910E+00  0.1127321E+01  0.4734368E-01  0.1040608E+01  0.1320131E+00  0.1345181E+01  0.1486601E+00  0.1121536E+01  0.1268802E+00  0.1025540E+01  0.8805841E-01  0.1087815E+01  0.1352740E+00  0.9572526E+00  0.8429876E-01  0.9652152E+00  0.8424384E-01  0.2331699E+00  0.5876722E+00  0.1419168E+01  0.1038381E+01  0.2566309E+01  0.1361752E+01  0.1217660E+01  0.6980667E+00  0.7844307E+00  0.7348900E+00  0.7182208E+00  0.5208283E+00  0.1064378E+01  0.6293759E+00  0.3771015E+00  0.7442768E+00  0.1741575E+00  0.3577542E+00  0.3713449E+00  0.3808615E+00  0.8088990E+00  0.7442107E+00  0.4152442E+00  0.4154054E+00  0.4649010E+00  0.4110947E+00  0.4893689E-01  0.2719517E+00  0.3533537E+00  0.3609778E+00  0.3339224E+00  0.4817488E+00  0.1122663E+00  0.2113301E+00  0.4159639E+00  0.3984601E+00  0.3619888E+00  0.3450711E+00  0.4382720E+00  0.4099565E+00  0.4195622E+00  0.2719150E+00  0.5282298E+00  0.3278825E+00  0.7829910E+00  0.1140276E+01  0.4591432E+00  0.4241845E+00  0.6383396E+00  0.4683420E+00  0.3058558E+00  0.3324563E+00  0.5404645E+00  0.3056945E+00  0.5318290E+00  0.4813470E+00
  0.3749997E+01  0.1012240E+01  0.9353006E-01  0.1142452E+01  0.4810808E-01  0.6562601E+00  0.1457115E+00  0.1590752E+01  0.2216756E+00  0.1266714E+01  0.1973202E+00  0.8577758E+00  0.1194003E+00  0.9989222E+00  0.1744795E+00  0.8417553E+00  0.1130337E+00  0.9340185E+00  0.1311011E+00  0.1126846E+01  0.4671662E-01  0.9843956E+00  0.1238217E+00  0.1341429E+01  0.1487239E+00  0.1144190E+01  0.1343849E+00  0.1025508E+01  0.9085431E-01  0.1086802E+01  0.1277009E+00  0.9675540E+00  0.8281600E-01  0.9655467E+00  0.8734372E-01  0.2492835E+00  0.5888069E+00  0.1464544E+01  0.1058993E+01  0.2271883E+01  0.1256983E+01  0.1184806E+01  0.6241113E+00  0.8059224E+00  0.7730818E+00  0.7634318E+00  0.5260295E+00  0.1048834E+01  0.6125230E+00  0.4079192E+00  0.7569586E+00  0.1798811E+00  0.3600764E+00  0.4001287E+00  0.3957043E+00  0.7535164E+00  0.7430751E+00  0.4631577E+00  0.4199760E+00  0.4603247E+00  0.4217927E+00  0.5665543E-01  0.2894414E+00  0.3760496E+00  0.3704250E+00  0.3611782E+00  0.5161642E+00  0.1480125E+00  0.2238928E+00  0.4702401E+00  0.4006585E+00  0.3703846E+00  0.3731874E+00  0.4291646E+00  0.4066868E+00  0.4259779E+00  0.2806324E+00  0.5205213E+00  0.3018916E+00  0.6911962E+00  0.1051381E+01  0.4971507E+00  0.4276453E+00  0.5566383E+00  0.4533732E+00  0.3073559E+00  0.3380829E+00  0.5205212E+00  0.3052498E+00  0.5757611E+00  0.4507708E+00
  0.3779997E+01  0.1032744E+01  0.9327937E-01  0.1120596E+01  0.4615268E-01  0.6664330E+00  0.1484893E+00  0.1546493E+01  0.2135536E+00  0.1243336E+01  0.1945883E+00  0.8443082E+00  0.1164232E+00  0.9854890E+00  0.1682687E+00  0.8540476E+00  0.1111950E+00  0.9223074E+00  0.1222975E+00  0.1132728E+01  0.4746676E-01  0.9388570E+00  0.1180761E+00  0.1336189E+01  0.1468265E+00  0.1149440E+01  0.1266012E+00  0.1028404E+01  0.8957139E-01  0.1098911E+01  0.1314232E+00  0.9628176E+00  0.8786155E-01  0.9622850E+00  0.8757193E-01  0.2537063E+00  0.6216187E+00  0.1552904E+01  0.9898768E+00  0.1926490E+01  0.1166590E+01  0.1216255E+01  0.6644753E+00  0.8377877E+00  0.8097587E+00  0.7729682E+00  0.5187055E+00  0.9395491E+00  0.5916420E+00  0.3373455E+00  0.6807072E+00  0.1714607E+00  0.3571143E+00  0.3986811E+00  0.3949250E+00  0.7109341E+00  0.7110981E+00  0.5081083E+00  0.4207934E+00  0.4920789E+00  0.4415251E+00  0.4181967E-01  0.2478789E+00  0.3805596E+00  0.3664395E+00  0.3708013E+00  0.5207263E+00  0.1693702E+00  0.2439691E+00  0.4655920E+00  0.4145615E+00  0.4140153E+00  0.3753275E+00  0.4851090E+00  0.4144135E+00  0.4241213E+00  0.2873497E+00  0.5704904E+00  0.3274381E+00  0.8001507E+00  0.1056658E+01  0.5039271E+00  0.4355750E+00  0.6461152E+00  0.4855871E+00  0.3394364E+00  0.3691052E+00  0.5366861E+00  0.2957030E+00  0.5143818E+00  0.4134211E+00
  0.3809997E+01  0.1031051E+01  0.8874450E-01  0.1107344E+01  0.4433841E-01  0.6778843E+00  0.1421497E+00  0.1517114E+01  0.2145211E+00  0.1187000E+01  0.1878653E+00  0.8490359E+00  0.1155349E+00  0.9761263E+00  0.1665072E+00  0.8599211E+00  0.1206755E+00  0.9182330E+00  0.1193810E+00  0.1128050E+01  0.4561321E-01  0.9047015E+00  0.1167274E+00  0.1336185E+01  0.1431122E+00  0.1149604E+01  0.1272521E+00  0.1028531E+01  0.7983652E-01  0.1108932E+01  0.1248991E+00  0.9565489E+00  0.8450120E-01  0.9748263E+00  0.8320312E-01  0.3100999E+00  0.6370975E+00  0.1614989E+01  0.1059005E+01  0.1694569E+01  0.1078052E+01  0.1277448E+01  0.6797513E+00  0.8191592E+00  0.8165607E+00  0.7718205E+00  0.5587741E+00  0.9694066E+00  0.5595473E+00  0.4143814E+00  0.7744280E+00  0.1495614E+00  0.3336293E+00  0.4191840E+00  0.3906541E+00  0.6970395E+00  0.7227223E+00  0.4994539E+00  0.4171669E+00  0.4774993E+00  0.4091629E+00  0.4390803E-01  0.2517540E+00  0.3663579E+00  0.3454869E+00  0.4130098E+00  0.5604736E+00  0.1502481E+00  0.2382530E+00  0.4596620E+00  0.3799119E+00  0.4308474E+00  0.3854389E+00  0.4438819E+00  0.4142471E+00  0.4452542E+00  0.2876648E+00  0.5323846E+00  0.3154136E+00  0.7327139E+00  0.1098192E+01  0.5118018E+00  0.4150341E+00  0.6332361E+00  0.4746643E+00  0.3663573E+00  0.3484278E+00  0.5358144E+00  0.3136442E+00  0.5145463E+00  0.4478405E+00
  0.3839997E+01  0.1044478E+01  0.9026046E-01  0.1090210E+01  0.4390728E-01  0.7001413E+00  0.1443134E+00  0.1499777E+01  0.2089500E+00  0.1164271E+01  0.1847896E+00  0.8463030E+00  0.1106558E+00  0.9649199E+00  0.1712925E+00  0.8623034E+00  0.1137017E+00  0.9119380E+00  0.1216809E+00  0.1133042E+01  0.4508810E-01  0.8638947E+00  0.1139638E+00  0.1328159E+01  0.1374583E+00  0.1157546E+01  0.1324074E+00  0.1034176E+01  0.8832116E-01  0.1103519E+01  0.1261725E+00  0.9668449E+00  0.8221232E-01  0.9743510E+00  0.7935282E-01  0.2971698E+00  0.6215917E+00  0.1496659E+01  0.1094318E+01  0.1500704E+01  0.1036155E+01  0.1237988E+01  0.6622502E+00  0.9050186E+00  0.8065279E+00  0.8111404E+00  0.5176245E+00  0.9347365E+00  0.6032517E+00  0.3674106E+00  0.7112203E+00  0.1620935E+00  0.3605236E+00  0.4160390E+00  0.3660260E+00  0.6267605E+00  0.6676716E+00  0.5200488E+00  0.4391615E+00  0.4498078E+00  0.3850296E+00  0.2971705E-01  0.2064700E+00  0.4227926E+00  0.3815958E+00  0.4349493E+00  0.5525243E+00  0.1600669E+00  0.2432675E+00  0.4673686E+00  0.4214651E+00  0.4612899E+00  0.4076991E+00  0.4734467E+00  0.4064966E+00  0.4140126E+00  0.2657703E+00  0.5619238E+00  0.3031977E+00  0.6429695E+00  0.9360310E+00  0.5180230E+00  0.4264536E+00  0.6848429E+00  0.4698587E+00  0.3539038E+00  0.3725543E+00  0.5051906E+00  0.3000710E+00  0.5497661E+00  0.4275839E+00
  0.3869997E+01  0.1052448E+01  0.8414509E-01  0.1076602E+01  0.4470634E-01  0.7120184E+00  0.1370454E+00  0.1447935E+01  0.2088257E+00  0.1122247E+01  0.1800465E+00  0.8478905E+00  0.1132778E+00  0.9570708E+00  0.1597352E+00  0.8677130E+00  0.1107663E+00  0.8929437E+00  0.1144558E+00  0.1130153E+01  0.4703961E-01  0.8447900E+00  0.1117322E+00  0.1323903E+01  0.1402220E+00  0.1174688E+01  0.1340166E+00  0.1037590E+01  0.8400676E-01  0.1112858E+01  0.1268411E+00  0.9557043E+00  0.8251750E-01  0.9740828E+00  0.8919808E-01  0.3617349E+00  0.6779764E+00  0.1714250E+01  0.1108337E+01  0.1292669E+01  0.9415804E+00  0.1206223E+01  0.6354229E+00  0.8750795E+00  0.7451170E+00  0.8285315E+00  0.5472331E+00  0.9056673E+00  0.5356869E+00  0.4229114E+00  0.7439917E+00  0.1688984E+00  0.3573881E+00  0.4614776E+00  0.4023106E+00  0.5745198E+00  0.6174258E+00  0.6177415E+00  0.4525748E+00  0.4814260E+00  0.4115899E+00  0.1595884E-01  0.1508369E+00  0.4581537E+00  0.3974444E+00  0.4854161E+00  0.5900544E+00  0.1615834E+00  0.2398529E+00  0.4601476E+00  0.4067882E+00  0.4953904E+00  0.4121963E+00  0.4761067E+00  0.4296111E+00  0.4378719E+00  0.2763681E+00  0.5472559E+00  0.3164338E+00  0.5718595E+00  0.8838134E+00  0.5299677E+00  0.4276218E+00  0.6137519E+00  0.4636921E+00  0.3643939E+00  0.3488947E+00  0.5303003E+00  0.3054478E+00  0.5299675E+00  0.4568838E+00
  0.3899997E+01  0.1049337E+01  0.8698668E-01  0.1062055E+01  0.4452469E-01  0.7272940E+00  0.1448001E+00  0.1432542E+01  0.2121029E+00  0.1085882E+01  0.1775726E+00  0.8436520E+00  0.1070894E+00  0.9534289E+00  0.1679471E+00  0.8779117E+00  0.1077805E+00  0.8884016E+00  0.1149491E+00  0.1131609E+01  0.4361290E-01  0.8218593E+00  0.1013887E+00  0.1307424E+01  0.1374997E+00  0.1172940E+01  0.1317330E+00  0.1031324E+01  0.8121952E-01  0.1129715E+01  0.1290287E+00  0.9504831E+00  0.8861562E-01  0.9780335E+00  0.8071954E-01  0.4059535E+00  0.7632063E+00  0.1566196E+01  0.1055591E+01  0.1148452E+01  0.9145793E+00  0.1192325E+01  0.6301362E+00  0.8394058E+00  0.7802017E+00  0.8511919E+00  0.5563167E+00  0.8924423E+00  0.5344746E+00  0.4426207E+00  0.7815712E+00  0.2042864E+00  0.3869563E+00  0.4347625E+00  0.3857943E+00  0.6063104E+00  0.6420269E+00  0.6370856E+00  0.4782342E+00  0.4282156E+00  0.3924585E+00  0.1309524E-01  0.1357111E+00  0.4295248E+00  0.3963358E+00  0.4675016E+00  0.5910496E+00  0.1643460E+00  0.2413873E+00  0.4910724E+00  0.3969676E+00  0.4675013E+00  0.3902498E+00  0.4609539E+00  0.4117370E+00  0.4295250E+00  0.2624898E+00  0.5617872E+00  0.3117516E+00  0.6573827E+00  0.9578180E+00  0.5303598E+00  0.4374328E+00  0.7064897E+00  0.4861090E+00  0.3424418E+00  0.3697393E+00  0.5126808E+00  0.2915602E+00  0.5264304E+00  0.4288129E+00
  0.3929997E+01  0.1051923E+01  0.8418313E-01  0.1056742E+01  0.4442513E-01  0.7294406E+00  0.1403091E+00  0.1420532E+01  0.2032635E+00  0.1069573E+01  0.1755700E+00  0.8445602E+00  0.1111051E+00  0.9471838E+00  0.1661197E+00  0.8799499E+00  0.1092270E+00  0.8837638E+00  0.1086967E+00  0.1122163E+01  0.4362531E-01  0.7947516E+00  0.1017755E+00  0.1310700E+01  0.1352779E+00  0.1183663E+01  0.1199520E+00  0.1034443E+01  0.8482897E-01  0.1127627E+01  0.1282106E+00  0.9575143E+00  0.7988223E-01  0.9859042E+00  0.8595538E-01  0.4694195E+00  0.7616369E+00  0.1698428E+01  0.1026445E+01  0.9452870E+00  0.8286067E+00  0.1261244E+01  0.6684955E+00  0.8356703E+00  0.7483397E+00  0.8143916E+00  0.4900993E+00  0.8221295E+00  0.5506832E+00  0.4023596E+00  0.7381106E+00  0.2063384E+00  0.3877177E+00  0.4765129E+00  0.3872301E+00  0.6241739E+00  0.6465787E+00  0.5964462E+00  0.4443948E+00  0.4217045E+00  0.3555133E+00  0.2321307E-01  0.1786379E+00  0.4229926E+00  0.3658725E+00  0.5184245E+00  0.5927905E+00  0.2172998E+00  0.2765834E+00  0.5061735E+00  0.4072715E+00  0.4739331E+00  0.4073331E+00  0.4765127E+00  0.3970007E+00  0.4510425E+00  0.2761829E+00  0.5800038E+00  0.2964351E+00  0.5777473E+00  0.8813262E+00  0.5132664E+00  0.3991432E+00  0.6222390E+00  0.4691882E+00  0.3920428E+00  0.3494734E+00  0.5419598E+00  0.2896725E+00  0.5513099E+00  0.4402915E+00
  0.3959997E+01  0.1052350E+01  0.8231015E-01  0.1050882E+01  0.4262099E-01  0.7595159E+00  0.1439119E+00  0.1380648E+01  0.1997149E+00  0.1037016E+01  0.1750343E+00  0.8461929E+00  0.1036654E+00  0.9485795E+00  0.1624294E+00  0.8867420E+00  0.1075059E+00  0.8834834E+00  0.1143738E+00  0.1117547E+01  0.4196335E-01  0.7846129E+00  0.1029337E+00  0.1293102E+01  0.1396632E+00  0.1167123E+01  0.1226729E+00  0.1034786E+01  0.8306290E-01  0.1131254E+01  0.1260323E+00  0.9521428E+00  0.8421709E-01  0.9781779E+00  0.7946231E-01  0.4293083E+00  0.7626653E+00  0.1647375E+01  0.1055159E+01  0.8548067E+00  0.7382663E+00  0.1268868E+01  0.6656016E+00  0.9208547E+00  0.7334399E+00  0.8535361E+00  0.4999175E+00  0.8452807E+00  0.5282292E+00  0.5004363E+00  0.8138942E+00  0.2413269E+00  0.4026256E+00  0.4705880E+00  0.3922735E+00  0.5410813E+00  0.6239023E+00  0.6141140E+00  0.4508203E+00  0.4534412E+00  0.3697487E+00  0.2032230E-01  0.1660349E+00  0.4610623E+00  0.3773906E+00  0.5741047E+00  0.5787400E+00  0.2057633E+00  0.2719468E+00  0.5004364E+00  0.4219168E+00  0.4890049E+00  0.3855713E+00  0.5093278E+00  0.4169470E+00  0.4166074E+00  0.2655234E+00  0.5636269E+00  0.2859318E+00  0.6198312E+00  0.8932996E+00  0.5474324E+00  0.4292928E+00  0.6712704E+00  0.4665270E+00  0.3765973E+00  0.3468033E+00  0.5331434E+00  0.3104694E+00  0.5055185E+00  0.3920030E+00
  0.3989997E+01  0.1055818E+01  0.9033989E-01  0.1043686E+01  0.4279752E-01  0.7837780E+00  0.1541039E+00  0.1351753E+01  0.1972241E+00  0.9933559E+00  0.1663351E+00  0.8543863E+00  0.1115153E+00  0.9484627E+00  0.1642441E+00  0.8886211E+00  0.1109312E+00  0.8781072E+00  0.1083326E+00  0.1111929E+01  0.4247468E-01  0.7669191E+00  0.1045382E+00  0.1268010E+01  0.1288060E+00  0.1160700E+01  0.1312796E+00  0.1035873E+01  0.8045492E-01  0.1141349E+01  0.1195853E+00  0.9579279E+00  0.8513653E-01  0.9895220E+00  0.8316422E-01  0.4979470E+00  0.8112556E+00  0.1650228E+01  0.1034374E+01  0.7756958E+00  0.7067615E+00  0.1222351E+01  0.6622043E+00  0.8670272E+00  0.7339431E+00  0.8119774E+00  0.5176755E+00  0.8407533E+00  0.5249513E+00  0.5605013E+00  0.8308648E+00  0.2377126E+00  0.3857510E+00  0.4804307E+00  0.3950374E+00  0.5479913E+00  0.6096190E+00  0.6649721E+00  0.4728548E+00  0.4779286E+00  0.4228634E+00  0.3002684E-01  0.1995530E+00  0.5042033E+00  0.4018632E+00  0.6268119E+00  0.6446915E+00  0.2327090E+00  0.2750479E+00  0.5079551E+00  0.3835228E+00  0.4604132E+00  0.4053183E+00  0.5160881E+00  0.4065400E+00  0.4225673E+00  0.2500823E+00  0.5755168E+00  0.3070048E+00  0.5279741E+00  0.8131828E+00  0.5192159E+00  0.4243404E+00  0.6793593E+00  0.5222614E+00  0.4260075E+00  0.3529538E+00  0.5733267E+00  0.3080761E+00  0.5092065E+00  0.4219673E+00
  0.4019997E+01  0.1056718E+01  0.8387085E-01  0.1041292E+01  0.4198899E-01  0.8035544E+00  0.1486461E+00  0.1325386E+01  0.1888701E+00  0.9975656E+00  0.1813843E+00  0.8571219E+00  0.1039518E+00  0.9451990E+00  0.1671150E+00  0.8962077E+00  0.1065221E+00  0.8745838E+00  0.1079238E+00  0.1102811E+01  0.4173301E-01  0.7469786E+00  0.1003858E+00  0.1259866E+01  0.1297118E+00  0.1156633E+01  0.1206090E+00  0.1034231E+01  0.8478854E-01  0.1153756E+01  0.1238572E+00  0.9494709E+00  0.7940901E-01  0.9959532E+00  0.7961616E-01  0.5102565E+00  0.7991983E+00  0.1670043E+01  0.1015086E+01  0.6593892E+00  0.6759247E+00  0.1215867E+01  0.5916828E+00  0.9206800E+00  0.7588743E+00  0.8670657E+00  0.5244980E+00  0.9083553E+00  0.5262321E+00  0.5250465E+00  0.8381201E+00  0.2847086E+00  0.4577964E+00  0.4868392E+00  0.4023593E+00  0.5842074E+00  0.6399856E+00  0.6248791E+00  0.4190069E+00  0.4745137E+00  0.3918799E+00  0.2711511E-01  0.2051294E+00  0.4843727E+00  0.3817875E+00  0.5805086E+00  0.6323697E+00  0.2508146E+00  0.2979786E+00  0.4856073E+00  0.4149073E+00  0.5324411E+00  0.4029152E+00  0.5546258E+00  0.4097114E+00  0.4597237E+00  0.2661787E+00  0.5555504E+00  0.2984698E+00  0.4930012E+00  0.7997248E+00  0.5275116E+00  0.4318595E+00  0.6963648E+00  0.4878137E+00  0.4067259E+00  0.3692220E+00  0.5721898E+00  0.2940700E+00  0.5219641E+00  0.4230172E+00
  0.4049997E+01  0.1051901E+01  0.8553937E-01  0.1036990E+01  0.4045780E-01  0.8142902E+00  0.1436731E+00  0.1301590E+01  0.1867165E+00  0.9433950E+00  0.1593291E+00  0.8736395E+00  0.1031355E+00  0.9374571E+00  0.1540426E+00  0.8997849E+00  0.1079940E+00  0.8671238E+00  0.1148722E+00  0.1096951E+01  0.4412821E-01  0.7356849E+00  0.1018764E+00  0.1240095E+01  0.1293614E+00  0.1159870E+01  0.1301745E+00  0.1041654E+01  0.8068147E-01  0.1149282E+01  0.1185324E+00  0.9559972E+00  0.7681403E-01  0.9950787E+00  0.8549430E-01  0.5512971E+00  0.8192085E+00  0.1651465E+01  0.9984881E+00  0.5719395E+00  0.5777780E+00  0.1214318E+01  0.6337074E+00  0.8852322E+00  0.7630244E+00  0.8275529E+00  0.5020210E+00  0.7911241E+00  0.4881241E+00  0.5828682E+00  0.8227118E+00  0.3193639E+00  0.4758994E+00  0.4851172E+00  0.3950604E+00  0.5792273E+00  0.6175631E+00  0.6363000E+00  0.4809279E+00  0.4693310E+00  0.3794291E+00  0.4371497E-01  0.2490488E+00  0.4711532E+00  0.3899277E+00  0.6144418E+00  0.5886788E+00  0.2519692E+00  0.2803041E+00  0.5355110E+00  0.4151764E+00  0.5051535E+00  0.3847328E+00  0.5379391E+00  0.4300576E+00  0.4310806E+00  0.2577193E+00  0.5692086E+00  0.3033790E+00  0.5027246E+00  0.8153259E+00  0.5846915E+00  0.4135548E+00  0.7164432E+00  0.4935153E+00  0.4450456E+00  0.3738972E+00  0.5546360E+00  0.2782916E+00  0.5300471E+00  0.4103709E+00
  0.4079998E+01  0.1065963E+01  0.8788481E-01  0.1031239E+01  0.4098449E-01  0.8354898E+00  0.1447993E+00  0.1266678E+01  0.1898926E+00  0.9420903E+00  0.1549280E+00  0.8753914E+00  0.1085453E+00  0.9361653E+00  0.1549456E+00  0.9050229E+00  0.1066542E+00  0.8785797E+00  0.1068475E+00  0.1086700E+01  0.4041547E-01  0.7328030E+00  0.9639192E-01  0.1233577E+01  0.1255159E+00  0.1141612E+01  0.1249886E+00  0.1052284E+01  0.8068119E-01  0.1149974E+01  0.1227205E+00  0.9573796E+00  0.8179266E-01  0.1000156E+01  0.8019053E-01  0.5934757E+00  0.8676204E+00  0.1657197E+01  0.1011232E+01  0.5587773E+00  0.5991493E+00  0.1272506E+01  0.6203706E+00  0.8603034E+00  0.6998489E+00  0.9009854E+00  0.5517762E+00  0.8764560E+00  0.5131083E+00  0.5025409E+00  0.7891418E+00  0.3386173E+00  0.4818672E+00  0.4690388E+00  0.4103351E+00  0.5719407E+00  0.5859361E+00  0.6401416E+00  0.4639625E+00  0.4654487E+00  0.3781779E+00  0.3350272E-01  0.2057470E+00  0.4977554E+00  0.3901935E+00  0.6006557E+00  0.6109642E+00  0.2847739E+00  0.3120521E+00  0.5252751E+00  0.4040835E+00  0.5228823E+00  0.4235226E+00  0.4816025E+00  0.3923129E+00  0.4385267E+00  0.2683438E+00  0.5348481E+00  0.2950963E+00  0.4283563E+00  0.7388640E+00  0.5581805E+00  0.4105679E+00  0.7233000E+00  0.4594526E+00  0.4217755E+00  0.3615885E+00  0.6027502E+00  0.3159100E+00  0.5432238E+00  0.4240296E+00
  0.4109998E+01  0.1067673E+01  0.7643776E-01  0.1028462E+01  0.4005845E-01  0.8545329E+00  0.1373658E+00  0.1254633E+01  0.1871176E+00  0.9435354E+00  0.1567939E+00  0.8826894E+00  0.1067490E+00  0.9354240E+00  0.1629815E+00  0.9045915E+00  0.1117297E+00  0.8661040E+00  0.1035797E+00  0.1085440E+01  0.4258167E-01  0.7230708E+00  0.9353691E-01  0.1203475E+01  0.1234372E+00  0.1143012E+01  0.1221396E+00  0.1061283E+01  0.8207300E-01  0.1150428E+01  0.1214196E+00  0.9618687E+00  0.7885510E-01  0.9945370E+00  0.8109055E-01  0.5683325E+00  0.8431275E+00  0.1629526E+01  0.1010155E+01  0.4657499E+00  0.5456638E+00  0.1295843E+01  0.6117173E+00  0.9138123E+00  0.7511859E+00  0.9297314E+00  0.5785171E+00  0.8312755E+00  0.5076380E+00  0.5211669E+00  0.8306088E+00  0.4150479E+00  0.5261641E+00  0.4698771E+00  0.4036821E+00  0.5695110E+00  0.5839850E+00  0.6090121E+00  0.4435236E+00  0.5111455E+00  0.4057980E+00  0.3301524E-01  0.2171105E+00  0.4946380E+00  0.3714114E+00  0.5789447E+00  0.5824494E+00  0.2847561E+00  0.3052404E+00  0.5247052E+00  0.4132595E+00  0.5188091E+00  0.4074427E+00  0.5123252E+00  0.4005633E+00  0.4486529E+00  0.2726180E+00  0.6034105E+00  0.3143373E+00  0.5730483E+00  0.8576839E+00  0.5759965E+00  0.4239075E+00  0.6850638E+00  0.4704380E+00  0.4350932E+00  0.3670415E+00  0.6119600E+00  0.3239588E+00  0.5300121E+00  0.4265609E+00
  0.4139998E+01  0.1062635E+01  0.8060531E-01  0.1020357E+01  0.3985889E-01  0.8665740E+00  0.1502198E+00  0.1221377E+01  0.1709660E+00  0.9250481E+00  0.1593699E+00  0.8877117E+00  0.9833045E-01  0.9346801E+00  0.1564744E+00  0.9347554E+00  0.1145473E+00  0.8596622E+00  0.1059663E+00  0.1075495E+01  0.4232025E-01  0.7254012E+00  0.9688155E-01  0.1206826E+01  0.1296807E+00  0.1129114E+01  0.1186190E+00  0.1063378E+01  0.8112685E-01  0.1152396E+01  0.1210811E+00  0.9647084E+00  0.7550810E-01  0.1000496E+01  0.7953206E-01  0.6112598E+00  0.8441375E+00  0.1652489E+01  0.9345431E+00  0.4346215E+00  0.5118417E+00  0.1255058E+01  0.5954878E+00  0.8611096E+00  0.7064986E+00  0.9453605E+00  0.5595437E+00  0.8541362E+00  0.5038064E+00  0.5275895E+00  0.8346269E+00  0.3532744E+00  0.4522964E+00  0.5281705E+00  0.3827265E+00  0.5310752E+00  0.5800456E+00  0.6054492E+00  0.4368152E+00  0.5461825E+00  0.4173196E+00  0.5810445E-01  0.2642312E+00  0.4909829E+00  0.3910306E+00  0.5275887E+00  0.5737284E+00  0.2922665E+00  0.2994976E+00  0.5479252E+00  0.4222411E+00  0.5136428E+00  0.3831335E+00  0.5055093E+00  0.4057060E+00  0.4462426E+00  0.2667179E+00  0.5467638E+00  0.2909999E+00  0.5833691E+00  0.8534168E+00  0.5938282E+00  0.4197612E+00  0.6897013E+00  0.4489390E+00  0.4462424E+00  0.3882500E+00  0.6074815E+00  0.3042919E+00  0.6037070E+00  0.4381787E+00
  0.4169998E+01  0.1061952E+01  0.7567778E-01  0.1019044E+01  0.3896187E-01  0.8924221E+00  0.1533773E+00  0.1207124E+01  0.1717509E+00  0.9187993E+00  0.1578605E+00  0.9071473E+00  0.1016309E+00  0.9338795E+00  0.1524500E+00  0.9411511E+00  0.1052802E+00  0.8652024E+00  0.1125168E+00  0.1067307E+01  0.4104952E-01  0.7241812E+00  0.9413642E-01  0.1184489E+01  0.1223876E+00  0.1119886E+01  0.1222564E+00  0.1061849E+01  0.8102535E-01  0.1154549E+01  0.1108767E+00  0.9667956E+00  0.7922314E-01  0.1003954E+01  0.7862579E-01  0.6299851E+00  0.9351895E+00  0.1822379E+01  0.1010072E+01  0.4329725E+00  0.5090288E+00  0.1263406E+01  0.6269956E+00  0.8934348E+00  0.7329634E+00  0.9541424E+00  0.5271369E+00  0.8132552E+00  0.4792023E+00  0.5635517E+00  0.8438565E+00  0.4512986E+00  0.5098743E+00  0.4850888E+00  0.3736578E+00  0.5555332E+00  0.5824107E+00  0.6437309E+00  0.4558839E+00  0.5618337E+00  0.4034117E+00  0.5039891E-01  0.2450256E+00  0.4856626E+00  0.3721977E+00  0.5669864E+00  0.5872249E+00  0.3270199E+00  0.2925584E+00  0.5366339E+00  0.3935314E+00  0.5543870E+00  0.4094811E+00  0.5469425E+00  0.4170347E+00  0.4461448E+00  0.2565974E+00  0.6142360E+00  0.2954483E+00  0.5566784E+00  0.7875521E+00  0.6345686E+00  0.4424043E+00  0.6683571E+00  0.4691896E+00  0.4369817E+00  0.3706767E+00  0.6139504E+00  0.3126180E+00  0.6002048E+00  0.4211309E+00
  0.4199998E+01  0.1063233E+01  0.7986055E-01  0.1015397E+01  0.4136318E-01  0.8850801E+00  0.1477311E+00  0.1196806E+01  0.1765342E+00  0.9140137E+00  0.1489097E+00  0.9192475E+00  0.1047909E+00  0.9381077E+00  0.1605604E+00  0.9344994E+00  0.1033935E+00  0.8649087E+00  0.1053994E+00  0.1064508E+01  0.4025454E-01  0.7142645E+00  0.9507300E-01  0.1177563E+01  0.1237296E+00  0.1119524E+01  0.1176717E+00  0.1067995E+01  0.7948103E-01  0.1155212E+01  0.1208706E+00  0.9733055E+00  0.7563052E-01  0.9971577E+00  0.7766213E-01  0.6842502E+00  0.8791203E+00  0.1746753E+01  0.1029390E+01  0.4731037E+00  0.5406995E+00  0.1341961E+01  0.6350368E+00  0.9631439E+00  0.7773783E+00  0.9885492E+00  0.5270805E+00  0.8942673E+00  0.5602193E+00  0.5713372E+00  0.8092005E+00  0.4516495E+00  0.5288834E+00  0.5002023E+00  0.3968530E+00  0.5205269E+00  0.5302520E+00  0.6052113E+00  0.4118214E+00  0.5809356E+00  0.4192391E+00  0.6097276E-01  0.2662922E+00  0.5131878E+00  0.3855547E+00  0.5092353E+00  0.5549747E+00  0.3195426E+00  0.3079451E+00  0.5594815E+00  0.4057587E+00  0.5306889E+00  0.3907277E+00  0.4945571E+00  0.3952196E+00  0.4561666E+00  0.2575430E+00  0.5942023E+00  0.2778592E+00  0.5374643E+00  0.7788973E+00  0.5922267E+00  0.4103512E+00  0.6910245E+00  0.4639193E+00  0.4731026E+00  0.3961295E+00  0.6179147E+00  0.3138102E+00  0.6193253E+00  0.4031196E+00
  0.4229999E+01  0.1067815E+01  0.8041197E-01  0.1007135E+01  0.3995391E-01  0.9179828E+00  0.1434727E+00  0.1170810E+01  0.1685723E+00  0.9307989E+00  0.1473432E+00  0.9259920E+00  0.1076080E+00  0.9346204E+00  0.1500298E+00  0.9447962E+00  0.1026427E+00  0.8603021E+00  0.1050614E+00  0.1054486E+01  0.3958580E-01  0.7128381E+00  0.9935673E-01  0.1169175E+01  0.1207941E+00  0.1112787E+01  0.1152623E+00  0.1073298E+01  0.7893559E-01  0.1153784E+01  0.1156319E+00  0.9691442E+00  0.7511579E-01  0.9959803E+00  0.7480331E-01  0.6634453E+00  0.9157416E+00  0.1825595E+01  0.1048096E+01  0.3896073E+00  0.4764384E+00  0.1292383E+01  0.5969321E+00  0.8615883E+00  0.7033986E+00  0.1036913E+01  0.5626344E+00  0.8955393E+00  0.5125208E+00  0.5476762E+00  0.7900534E+00  0.5131674E+00  0.5478488E+00  0.4936869E+00  0.3803029E+00  0.5198475E+00  0.5464530E+00  0.5966551E+00  0.4347565E+00  0.5499026E+00  0.4192758E+00  0.6678975E-01  0.2759207E+00  0.5109426E+00  0.3704084E+00  0.6044474E+00  0.5926639E+00  0.3456372E+00  0.3286974E+00  0.5827405E+00  0.4135268E+00  0.5710537E+00  0.3821521E+00  0.4964706E+00  0.3917402E+00  0.4216099E+00  0.2439929E+00  0.5841320E+00  0.2910595E+00  0.5832978E+00  0.8755420E+00  0.5927591E+00  0.4011315E+00  0.6935002E+00  0.4660412E+00  0.4680847E+00  0.3595740E+00  0.6414602E+00  0.2995980E+00  0.6651152E+00  0.4507842E+00
  0.4259999E+01  0.1065862E+01  0.7948761E-01  0.1004008E+01  0.3959270E-01  0.9214053E+00  0.1454449E+00  0.1178700E+01  0.1697901E+00  0.9352335E+00  0.1429098E+00  0.9265174E+00  0.9569699E-01  0.9495103E+00  0.1482565E+00  0.9559421E+00  0.1047281E+00  0.8713741E+00  0.1058012E+00  0.1054480E+01  0.3972080E-01  0.7282127E+00  0.9338560E-01  0.1149116E+01  0.1147254E+00  0.1109672E+01  0.1132982E+00  0.1066007E+01  0.8187922E-01  0.1139608E+01  0.1151744E+00  0.9808941E+00  0.7538480E-01  0.9947931E+00  0.7499306E-01  0.7594999E+00  0.9466191E+00  0.1906430E+01  0.1055460E+01  0.4620650E+00  0.5347510E+00  0.1307166E+01  0.6276460E+00  0.9548620E+00  0.7756580E+00  0.1004795E+01  0.5488368E+00  0.9180955E+00  0.4985740E+00  0.6190143E+00  0.8354709E+00  0.4851135E+00  0.5068979E+00  0.4730405E+00  0.3774984E+00  0.5816984E+00  0.5608208E+00  0.6058429E+00  0.4038593E+00  0.5778568E+00  0.4181494E+00  0.9877910E-01  0.3361349E+00  0.5515154E+00  0.3936723E+00  0.5608437E+00  0.5720552E+00  0.3627382E+00  0.3162829E+00  0.5312092E+00  0.3915282E+00  0.5345036E+00  0.3920496E+00  0.5548086E+00  0.4200846E+00  0.4601462E+00  0.2629320E+00  0.6280691E+00  0.2888011E+00  0.5575516E+00  0.7866734E+00  0.6470031E+00  0.4366936E+00  0.6382212E+00  0.4197580E+00  0.4752367E+00  0.3846197E+00  0.6327333E+00  0.2977668E+00  0.6832200E+00  0.4270236E+00
  0.4289999E+01  0.1065500E+01  0.7735877E-01  0.1000091E+01  0.3798712E-01  0.9468516E+00  0.1556936E+00  0.1164986E+01  0.1600980E+00  0.9444347E+00  0.1534970E+00  0.9416939E+00  0.1047943E+00  0.9573443E+00  0.1511794E+00  0.9596584E+00  0.1114618E+00  0.8587404E+00  0.1001224E+00  0.1050184E+01  0.3861388E-01  0.7282845E+00  0.9162065E-01  0.1137296E+01  0.1156767E+00  0.1104533E+01  0.1148648E+00  0.1072296E+01  0.8164489E-01  0.1146363E+01  0.1148561E+00  0.9894439E+00  0.7274868E-01  0.1001888E+01  0.7596246E-01  0.7748873E+00  0.8951159E+00  0.2001069E+01  0.1091065E+01  0.4393914E+00  0.4974943E+00  0.1310593E+01  0.5947657E+00  0.9166609E+00  0.7539213E+00  0.1110924E+01  0.5454423E+00  0.8760784E+00  0.5027944E+00  0.5670968E+00  0.8208521E+00  0.5519443E+00  0.5577913E+00  0.4978331E+00  0.3891835E+00  0.5790011E+00  0.5536788E+00  0.5692605E+00  0.3915692E+00  0.5351713E+00  0.3742092E+00  0.9740255E-01  0.3464326E+00  0.5427465E+00  0.3856029E+00  0.5400402E+00  0.5483083E+00  0.3717502E+00  0.3142415E+00  0.5827895E+00  0.4072253E+00  0.5578972E+00  0.3837305E+00  0.5054087E+00  0.3759314E+00  0.4599537E+00  0.2465355E+00  0.6255382E+00  0.2876697E+00  0.5086552E+00  0.7759421E+00  0.6304072E+00  0.4236484E+00  0.6758622E+00  0.4512004E+00  0.4518374E+00  0.3465216E+00  0.6474537E+00  0.2948794E+00  0.7234813E+00  0.4582039E+00
  0.4319999E+01  0.1062990E+01  0.7934932E-01  0.9959425E+00  0.3879198E-01  0.9704018E+00  0.1524158E+00  0.1149816E+01  0.1549504E+00  0.9658170E+00  0.1473336E+00  0.9506267E+00  0.1070969E+00  0.9762467E+00  0.1577982E+00  0.9689242E+00  0.1036983E+00  0.8660978E+00  0.1037312E+00  0.1045295E+01  0.4041763E-01  0.7326680E+00  0.9334688E-01  0.1132534E+01  0.1131125E+00  0.1098825E+01  0.1099756E+00  0.1076829E+01  0.7655284E-01  0.1137257E+01  0.1122060E+00  0.9801874E+00  0.7640175E-01  0.1004129E+01  0.7876383E-01  0.7897814E+00  0.9394898E+00  0.2145220E+01  0.1087585E+01  0.4984158E+00  0.5390275E+00  0.1343163E+01  0.6246775E+00  0.9530738E+00  0.7616692E+00  0.1145724E+01  0.5706957E+00  0.9520050E+00  0.4909942E+00  0.6232866E+00  0.8325592E+00  0.5357701E+00  0.5346716E+00  0.5138909E+00  0.3959944E+00  0.5101556E+00  0.5285140E+00  0.5576500E+00  0.4029878E+00  0.5875332E+00  0.3956965E+00  0.1131309E+00  0.3507475E+00  0.5853981E+00  0.4000077E+00  0.5507129E+00  0.5724273E+00  0.4173035E+00  0.3286308E+00  0.5400401E+00  0.3817956E+00  0.5837976E+00  0.4021481E+00  0.5197609E+00  0.3916212E+00  0.4978819E+00  0.2571492E+00  0.6467664E+00  0.3055198E+00  0.5699233E+00  0.8187759E+00  0.6963949E+00  0.4355112E+00  0.6505023E+00  0.4313246E+00  0.4962821E+00  0.3571073E+00  0.6408965E+00  0.2995169E+00  0.7182750E+00  0.4313213E+00
  0.4349999E+01  0.1062139E+01  0.7450615E-01  0.9902995E+00  0.3664488E-01  0.9711075E+00  0.1491617E+00  0.1141497E+01  0.1705199E+00  0.9716553E+00  0.1499005E+00  0.9566972E+00  0.1052007E+00  0.9823249E+00  0.1456429E+00  0.9701032E+00  0.1134592E+00  0.8662238E+00  0.1014230E+00  0.1042362E+01  0.3938403E-01  0.7367674E+00  0.9586117E-01  0.1109783E+01  0.1099461E+00  0.1094815E+01  0.1099199E+00  0.1064110E+01  0.7750270E-01  0.1134582E+01  0.1152794E+00  0.9928050E+00  0.7606135E-01  0.1002087E+01  0.7756666E-01  0.7620777E+00  0.9198095E+00  0.2328342E+01  0.1143743E+01  0.5157695E+00  0.5441129E+00  0.1385738E+01  0.6525093E+00  0.9536495E+00  0.7242721E+00  0.1150489E+01  0.5787870E+00  0.9589132E+00  0.5038688E+00  0.5599794E+00  0.7833327E+00  0.5410324E+00  0.5383099E+00  0.5078766E+00  0.3636523E+00  0.5526106E+00  0.5770279E+00  0.5547174E+00  0.3932961E+00  0.5689256E+00  0.3888132E+00  0.1284162E+00  0.3672026E+00  0.5578745E+00  0.3891901E+00  0.5610318E+00  0.5451258E+00  0.4399840E+00  0.3462371E+00  0.5626104E+00  0.4166946E+00  0.5657681E+00  0.3798026E+00  0.5157703E+00  0.3816154E+00  0.4615627E+00  0.2572881E+00  0.6176090E+00  0.2920070E+00  0.5873479E+00  0.8044032E+00  0.6699756E+00  0.4175062E+00  0.6520813E+00  0.4315773E+00  0.4699825E+00  0.3823316E+00  0.6633977E+00  0.2979363E+00  0.7526041E+00  0.4769289E+00
  0.4380000E+01  0.1068867E+01  0.7904503E-01  0.9869952E+00  0.3562734E-01  0.9970533E+00  0.1465102E+00  0.1141601E+01  0.1622261E+00  0.9925781E+00  0.1453199E+00  0.9663198E+00  0.1081074E+00  0.9924436E+00  0.1468893E+00  0.9894726E+00  0.1029139E+00  0.8724161E+00  0.9774567E-01  0.1038838E+01  0.3801903E-01  0.7430851E+00  0.9268380E-01  0.1104501E+01  0.1146158E+00  0.1094800E+01  0.1110364E+00  0.1071414E+01  0.7607634E-01  0.1132534E+01  0.1133784E+00  0.9964885E+00  0.7458948E-01  0.1004074E+01  0.7390639E-01  0.8534220E+00  0.9780523E+00  0.2402453E+01  0.1180821E+01  0.5886748E+00  0.5708858E+00  0.1346581E+01  0.6225061E+00  0.1028883E+01  0.7700753E+00  0.1182022E+01  0.5529074E+00  0.9447855E+00  0.5030432E+00  0.7433698E+00  0.9467255E+00  0.5928263E+00  0.5401778E+00  0.4978291E+00  0.3783661E+00  0.6063241E+00  0.5723665E+00  0.5554506E+00  0.3934054E+00  0.5621991E+00  0.3758148E+00  0.1702699E+00  0.4312821E+00  0.5834823E+00  0.3999246E+00  0.5502606E+00  0.5260876E+00  0.4749887E+00  0.3515806E+00  0.6084005E+00  0.4360327E+00  0.5871165E+00  0.3973366E+00  0.5471449E+00  0.3654387E+00  0.4524068E+00  0.2451386E+00  0.6016508E+00  0.2883111E+00  0.5253430E+00  0.7838236E+00  0.6956099E+00  0.4455378E+00  0.6514870E+00  0.4291679E+00  0.4609726E+00  0.3399243E+00  0.6610904E+00  0.3147989E+00  0.7776307E+00  0.4863937E+00
  0.4410000E+01  0.1059767E+01  0.7847738E-01  0.9801908E+00  0.3620214E-01  0.1003473E+01  0.1523312E+00  0.1150242E+01  0.1593812E+00  0.1025275E+01  0.1506264E+00  0.9709544E+00  0.1025681E+00  0.1004117E+01  0.1430379E+00  0.9925824E+00  0.1095681E+00  0.8710064E+00  0.1000294E+00  0.1036767E+01  0.3765760E-01  0.7501734E+00  0.8829561E-01  0.1090165E+01  0.1105705E+00  0.1089812E+01  0.1052951E+00  0.1062427E+01  0.7516341E-01  0.1103880E+01  0.1104792E+00  0.9994895E+00  0.7746325E-01  0.1009549E+01  0.7692204E-01  0.8623349E+00  0.9560916E+00  0.2493814E+01  0.1121759E+01  0.6544325E+00  0.5896734E+00  0.1371337E+01  0.5958530E+00  0.9698709E+00  0.7264804E+00  0.1223347E+01  0.5968992E+00  0.1050266E+01  0.5370985E+00  0.7537756E+00  0.8871956E+00  0.5581624E+00  0.5545688E+00  0.4956908E+00  0.3562880E+00  0.6155151E+00  0.5852877E+00  0.5709645E+00  0.3745779E+00  0.5571384E+00  0.3777408E+00  0.1986858E+00  0.4663523E+00  0.5858149E+00  0.3887527E+00  0.5346078E+00  0.5316867E+00  0.4695734E+00  0.3370965E+00  0.5945203E+00  0.4285250E+00  0.5796699E+00  0.3953491E+00  0.5893989E+00  0.3860671E+00  0.4946649E+00  0.2528404E+00  0.6308789E+00  0.3050117E+00  0.5264131E+00  0.7676436E+00  0.6692827E+00  0.4379042E+00  0.6144915E+00  0.4030784E+00  0.4726460E+00  0.3590703E+00  0.6895093E+00  0.3146519E+00  0.8218818E+00  0.4831090E+00
  0.4440000E+01  0.1060170E+01  0.7603892E-01  0.9778264E+00  0.3552425E-01  0.1017081E+01  0.1399803E+00  0.1127609E+01  0.1624150E+00  0.1062463E+01  0.1543565E+00  0.9813273E+00  0.1012760E+00  0.1033430E+01  0.1529777E+00  0.1003788E+01  0.1039580E+00  0.8728892E+00  0.9549619E-01  0.1032361E+01  0.3563409E-01  0.7551457E+00  0.9014384E-01  0.1086761E+01  0.1076865E+00  0.1087912E+01  0.1028846E+00  0.1058633E+01  0.7325436E-01  0.1098299E+01  0.1169496E+00  0.9918389E+00  0.7599983E-01  0.1011269E+01  0.6960914E-01  0.8264697E+00  0.9174932E+00  0.2642076E+01  0.1058836E+01  0.7658485E+00  0.6484199E+00  0.1366500E+01  0.6150600E+00  0.1044713E+01  0.7383741E+00  0.1242233E+01  0.5900154E+00  0.1045723E+01  0.5121450E+00  0.7133093E+00  0.8637310E+00  0.5526640E+00  0.5201238E+00  0.5046712E+00  0.3850116E+00  0.5435705E+00  0.5088407E+00  0.5430650E+00  0.3870150E+00  0.5673134E+00  0.3981737E+00  0.1838848E+00  0.4304485E+00  0.5885317E+00  0.4122877E+00  0.6001497E+00  0.5430512E+00  0.4859806E+00  0.3425935E+00  0.5875214E+00  0.4086806E+00  0.5971193E+00  0.4023350E+00  0.6153059E+00  0.4192696E+00  0.4816867E+00  0.2600285E+00  0.6302086E+00  0.2928282E+00  0.5779223E+00  0.7630466E+00  0.6910819E+00  0.4232617E+00  0.6264200E+00  0.3990242E+00  0.4713300E+00  0.3634372E+00  0.6789587E+00  0.2899438E+00  0.8103040E+00  0.4661705E+00
  0.4470000E+01  0.1057501E+01  0.7168299E-01  0.9728799E+00  0.3627425E-01  0.1026372E+01  0.1433519E+00  0.1146658E+01  0.1577571E+00  0.1088079E+01  0.1602024E+00  0.1001387E+01  0.1086214E+00  0.1041038E+01  0.1505726E+00  0.1021406E+01  0.1103896E+00  0.8929422E+00  0.1002955E+00  0.1033237E+01  0.3794273E-01  0.7674727E+00  0.8788446E-01  0.1075941E+01  0.1058781E+00  0.1082017E+01  0.1135316E+00  0.1056255E+01  0.7266175E-01  0.1102226E+01  0.1058586E+00  0.1003535E+01  0.7537789E-01  0.1010378E+01  0.7387775E-01  0.8473133E+00  0.9531870E+00  0.2710401E+01  0.1147966E+01  0.7894962E+00  0.6542178E+00  0.1394580E+01  0.6216021E+00  0.1051667E+01  0.7373375E+00  0.1321808E+01  0.6282902E+00  0.1061639E+01  0.5209144E+00  0.7994648E+00  0.9122785E+00  0.5442740E+00  0.5342565E+00  0.4944323E+00  0.3614649E+00  0.5781672E+00  0.5766137E+00  0.5497568E+00  0.3658980E+00  0.5851451E+00  0.4021387E+00  0.2133239E+00  0.4775890E+00  0.5931205E+00  0.3950810E+00  0.5582306E+00  0.5557176E+00  0.5183563E+00  0.3778634E+00  0.5901287E+00  0.4085312E+00  0.5696933E+00  0.3891250E+00  0.5931189E+00  0.3994873E+00  0.5073907E+00  0.2616523E+00  0.6367307E+00  0.3024009E+00  0.5921226E+00  0.7880270E+00  0.6913089E+00  0.4256504E+00  0.6589110E+00  0.4170026E+00  0.4769871E+00  0.3514273E+00  0.7007781E+00  0.3092319E+00  0.8323597E+00  0.4548309E+00
  0.4500000E+01  0.1054833E+01  0.7788539E-01  0.9680533E+00  0.3604558E-01  0.1029755E+01  0.1534511E+00  0.1149695E+01  0.1503893E+00  0.1116646E+01  0.1439089E+00  0.1001946E+01  0.1040238E+00  0.1051631E+01  0.1522209E+00  0.1044168E+01  0.1016676E+00  0.8887448E+00  0.9484687E-01  0.1031149E+01  0.3600382E-01  0.7763178E+00  0.8931875E-01  0.1076143E+01  0.1093033E+00  0.1085505E+01  0.1092802E+00  0.1052253E+01  0.7599425E-01  0.1085889E+01  0.1096899E+00  0.1008258E+01  0.7110878E-01  0.1013963E+01  0.7745986E-01  0.8754026E+00  0.9602761E+00  0.2639974E+01  0.1141917E+01  0.7917963E+00  0.6767354E+00  0.1390800E+01  0.5815974E+00  0.1073104E+01  0.7222859E+00  0.1377531E+01  0.6176071E+00  0.1151299E+01  0.5622844E+00  0.8281897E+00  0.9067413E+00  0.6019616E+00  0.5481237E+00  0.5237663E+00  0.3787584E+00  0.6324534E+00  0.5674976E+00  0.5409784E+00  0.3691518E+00  0.5709785E+00  0.3642409E+00  0.2557349E+00  0.5278103E+00  0.5695034E+00  0.4018591E+00  0.6501585E+00  0.5904541E+00  0.5567164E+00  0.3659822E+00  0.6614703E+00  0.4136619E+00  0.5699949E+00  0.3903969E+00  0.6113064E+00  0.4207371E+00  0.5018815E+00  0.2600349E+00  0.6590111E+00  0.2957171E+00  0.6019618E+00  0.7922410E+00  0.6934373E+00  0.4302205E+00  0.6609781E+00  0.4301228E+00  0.5045853E+00  0.3547121E+00  0.6907316E+00  0.2884575E+00  0.8522879E+00  0.4573895E+00
  0.4530001E+01  0.1051549E+01  0.7541764E-01  0.9644537E+00  0.3551169E-01  0.1035533E+01  0.1470765E+00  0.1149566E+01  0.1528593E+00  0.1145125E+01  0.1530346E+00  0.1006563E+01  0.1034351E+00  0.1065968E+01  0.1440463E+00  0.1041202E+01  0.1057981E+00  0.8980986E+00  0.9720391E-01  0.1028103E+01  0.3699220E-01  0.7846580E+00  0.9396679E-01  0.1054055E+01  0.1019095E+00  0.1081338E+01  0.1090275E+00  0.1039198E+01  0.6813915E-01  0.1078333E+01  0.1058668E+00  0.1001776E+01  0.7775905E-01  0.1019169E+01  0.7017057E-01  0.8153083E+00  0.9549950E+00  0.2601216E+01  0.1146942E+01  0.8939270E+00  0.6846341E+00  0.1410782E+01  0.5830804E+00  0.1058927E+01  0.7619112E+00  0.1362734E+01  0.5980900E+00  0.1121055E+01  0.5283429E+00  0.8017193E+00  0.8973943E+00  0.6192452E+00  0.5558001E+00  0.5396557E+00  0.3668980E+00  0.6697173E+00  0.5776873E+00  0.5532438E+00  0.3612282E+00  0.6032305E+00  0.3778346E+00  0.2950634E+00  0.5411344E+00  0.5823629E+00  0.3803286E+00  0.6415698E+00  0.5870197E+00  0.5668327E+00  0.3983304E+00  0.6726278E+00  0.4153896E+00  0.6139082E+00  0.4121236E+00  0.6391430E+00  0.3992674E+00  0.5367443E+00  0.2643901E+00  0.6685043E+00  0.3031248E+00  0.5784811E+00  0.7724640E+00  0.7332911E+00  0.4425973E+00  0.6609820E+00  0.4319143E+00  0.4765666E+00  0.3330218E+00  0.6779665E+00  0.2972629E+00  0.8643237E+00  0.4762284E+00
  0.4560001E+01  0.1043665E+01  0.7336216E-01  0.9599120E+00  0.3418071E-01  0.1045333E+01  0.1575423E+00  0.1127544E+01  0.1533522E+00  0.1163911E+01  0.1563739E+00  0.1023744E+01  0.1060946E+00  0.1075948E+01  0.1447846E+00  0.1061303E+01  0.1043358E+00  0.9067930E+00  0.9694726E-01  0.1029990E+01  0.3805455E-01  0.7919785E+00  0.8430596E-01  0.1047024E+01  0.1056652E+00  0.1076462E+01  0.1051862E+00  0.1030719E+01  0.7326142E-01  0.1071849E+01  0.1061163E+00  0.9998330E+00  0.7349470E-01  0.1025883E+01  0.6823584E-01  0.8812521E+00  0.9787741E+00  0.2516366E+01  0.1057391E+01  0.9665034E+00  0.7032999E+00  0.1383178E+01  0.5808308E+00  0.1141790E+01  0.7357355E+00  0.1343427E+01  0.5879362E+00  0.1189687E+01  0.5427924E+00  0.7873794E+00  0.8777815E+00  0.6293292E+00  0.5696853E+00  0.5316264E+00  0.3876602E+00  0.6494454E+00  0.5623376E+00  0.5771241E+00  0.3907315E+00  0.5919720E+00  0.3985102E+00  0.2567124E+00  0.5102269E+00  0.5574865E+00  0.3718526E+00  0.6331610E+00  0.5793257E+00  0.5967612E+00  0.3903491E+00  0.6460918E+00  0.4268393E+00  0.6312457E+00  0.3779530E+00  0.6322029E+00  0.3953580E+00  0.5356955E+00  0.2731341E+00  0.6487260E+00  0.2775805E+00  0.6111300E+00  0.7918953E+00  0.6829700E+00  0.4295639E+00  0.6542350E+00  0.4049936E+00  0.4526004E+00  0.3384502E+00  0.7059600E+00  0.2948737E+00  0.8874786E+00  0.4586395E+00
  0.4590001E+01  0.1047114E+01  0.7059057E-01  0.9578132E+00  0.3489491E-01  0.1053196E+01  0.1459693E+00  0.1135286E+01  0.1514892E+00  0.1169543E+01  0.1512518E+00  0.1024304E+01  0.1019119E+00  0.1082715E+01  0.1446506E+00  0.1077506E+01  0.1123370E+00  0.9191192E+00  0.9238907E-01  0.1025499E+01  0.3806932E-01  0.8078420E+00  0.9089582E-01  0.1045563E+01  0.1015946E+00  0.1082988E+01  0.1025103E+00  0.1026048E+01  0.7361962E-01  0.1060859E+01  0.1068623E+00  0.1003295E+01  0.7021539E-01  0.1021583E+01  0.7240801E-01  0.8489649E+00  0.9096588E+00  0.2456136E+01  0.1120731E+01  0.1090990E+01  0.7460445E+00  0.1468674E+01  0.6430234E+00  0.1115560E+01  0.7322947E+00  0.1448345E+01  0.6048428E+00  0.1170879E+01  0.5396659E+00  0.8376197E+00  0.9137765E+00  0.6088349E+00  0.5304294E+00  0.5147675E+00  0.3564188E+00  0.6891941E+00  0.5841809E+00  0.5483295E+00  0.3792023E+00  0.5464382E+00  0.3800146E+00  0.3100896E+00  0.5609245E+00  0.6036354E+00  0.3586749E+00  0.6882485E+00  0.5672217E+00  0.6050529E+00  0.3914258E+00  0.6627226E+00  0.4125595E+00  0.6693397E+00  0.3784496E+00  0.7147186E+00  0.4315822E+00  0.5324942E+00  0.2517711E+00  0.6828114E+00  0.2863300E+00  0.6031618E+00  0.7355958E+00  0.7071560E+00  0.4118836E+00  0.7133009E+00  0.4221813E+00  0.5057861E+00  0.3465446E+00  0.6743041E+00  0.2896617E+00  0.8995443E+00  0.4780994E+00
  0.4620001E+01  0.1047780E+01  0.7496029E-01  0.9525028E+00  0.3575267E-01  0.1062384E+01  0.1477067E+00  0.1140090E+01  0.1493078E+00  0.1200583E+01  0.1582936E+00  0.1027664E+01  0.1091001E+00  0.1082321E+01  0.1497376E+00  0.1082482E+01  0.1091079E+00  0.9337795E+00  0.9863934E-01  0.1020718E+01  0.3567297E-01  0.8144351E+00  0.9143515E-01  0.1032544E+01  0.9741553E-01  0.1071718E+01  0.1026400E+00  0.1021110E+01  0.6932174E-01  0.1052065E+01  0.1018561E+00  0.1003805E+01  0.7264360E-01  0.1016877E+01  0.7169030E-01  0.9088973E+00  0.9940512E+00  0.2351556E+01  0.1069906E+01  0.1078733E+01  0.7094503E+00  0.1524315E+01  0.6116368E+00  0.1171117E+01  0.7553996E+00  0.1393204E+01  0.5935137E+00  0.1169713E+01  0.5169576E+00  0.9518224E+00  0.1000392E+01  0.6074861E+00  0.5602630E+00  0.5342342E+00  0.3834491E+00  0.6970694E+00  0.6316870E+00  0.5244350E+00  0.3704449E+00  0.6233497E+00  0.3884470E+00  0.3657987E+00  0.6069283E+00  0.5701602E+00  0.3838681E+00  0.7343955E+00  0.6137979E+00  0.6443466E+00  0.4119482E+00  0.6919374E+00  0.4422033E+00  0.6784061E+00  0.4007931E+00  0.6914701E+00  0.4172821E+00  0.5496303E+00  0.2602883E+00  0.6935703E+00  0.2981411E+00  0.6830717E+00  0.7950776E+00  0.7092012E+00  0.4149466E+00  0.6952032E+00  0.3907245E+00  0.4866418E+00  0.3522986E+00  0.6884378E+00  0.2816818E+00  0.9266277E+00  0.4760748E+00
  0.4650002E+01  0.1045191E+01  0.7115522E-01  0.9487599E+00  0.3432169E-01  0.1065779E+01  0.1519609E+00  0.1135369E+01  0.1467426E+00  0.1195191E+01  0.1506752E+00  0.1043889E+01  0.1042740E+00  0.1100557E+01  0.1480381E+00  0.1085369E+01  0.1006345E+00  0.9336689E+00  0.9872892E-01  0.1023968E+01  0.3462438E-01  0.8256029E+00  0.9106453E-01  0.1034439E+01  0.1018552E+00  0.1076274E+01  0.1029456E+00  0.1023136E+01  0.7471838E-01  0.1041845E+01  0.1053983E+00  0.1000075E+01  0.6993115E-01  0.1023707E+01  0.6961063E-01  0.8787896E+00  0.9486609E+00  0.2237504E+01  0.1021155E+01  0.1130267E+01  0.7389426E+00  0.1571509E+01  0.6280587E+00  0.1226985E+01  0.7528931E+00  0.1470172E+01  0.6119807E+00  0.1229288E+01  0.5598344E+00  0.8401015E+00  0.9651468E+00  0.6936352E+00  0.5852922E+00  0.6019799E+00  0.3829156E+00  0.7627231E+00  0.6416044E+00  0.5775688E+00  0.3782984E+00  0.6079676E+00  0.3710191E+00  0.4255767E+00  0.6652213E+00  0.5517765E+00  0.3781984E+00  0.7553537E+00  0.5878599E+00  0.6052043E+00  0.3800752E+00  0.6931766E+00  0.4334404E+00  0.6871867E+00  0.3941056E+00  0.6968603E+00  0.4028441E+00  0.5561521E+00  0.2645301E+00  0.6924837E+00  0.2964911E+00  0.6613945E+00  0.7663122E+00  0.7033075E+00  0.3926502E+00  0.6940958E+00  0.4228166E+00  0.4969670E+00  0.3395839E+00  0.7037680E+00  0.2870767E+00  0.8990552E+00  0.4541579E+00
  0.4680002E+01  0.1036514E+01  0.6522962E-01  0.9475353E+00  0.3460623E-01  0.1037732E+01  0.1450686E+00  0.1143395E+01  0.1542393E+00  0.1191878E+01  0.1474352E+00  0.1047887E+01  0.9873071E-01  0.1079323E+01  0.1423369E+00  0.1089378E+01  0.1023871E+00  0.9486274E+00  0.9181080E-01  0.1021799E+01  0.3462602E-01  0.8349711E+00  0.9417322E-01  0.1022179E+01  0.1060344E+00  0.1064336E+01  0.1075815E+00  0.1010613E+01  0.6883843E-01  0.1036196E+01  0.9916523E-01  0.1006610E+01  0.6780681E-01  0.1029196E+01  0.7056228E-01  0.9184818E+00  0.9105882E+00  0.2100684E+01  0.9768204E+00  0.1094901E+01  0.7307736E+00  0.1594154E+01  0.5983433E+00  0.1223123E+01  0.7799882E+00  0.1466389E+01  0.5963437E+00  0.1295869E+01  0.5649044E+00  0.7875294E+00  0.8564107E+00  0.6911336E+00  0.5783749E+00  0.6283872E+00  0.3676370E+00  0.7011373E+00  0.6166077E+00  0.5424497E+00  0.3547506E+00  0.5942852E+00  0.3931335E+00  0.4037677E+00  0.6122438E+00  0.5856446E+00  0.3708331E+00  0.7475160E+00  0.6060140E+00  0.6292955E+00  0.3760436E+00  0.6943166E+00  0.4224881E+00  0.6915892E+00  0.4117072E+00  0.6711268E+00  0.3904494E+00  0.6161094E+00  0.2827580E+00  0.7177337E+00  0.2814840E+00  0.6656715E+00  0.7931185E+00  0.7293276E+00  0.4010144E+00  0.7120506E+00  0.4155940E+00  0.5060740E+00  0.3445544E+00  0.7102320E+00  0.2855068E+00  0.9102953E+00  0.4532292E+00
  0.4710002E+01  0.1038565E+01  0.7163496E-01  0.9457116E+00  0.3363754E-01  0.1060410E+01  0.1411581E+00  0.1124511E+01  0.1452670E+00  0.1186242E+01  0.1527289E+00  0.1037210E+01  0.1061738E+00  0.1069162E+01  0.1492027E+00  0.1095911E+01  0.9902895E-01  0.9601154E+00  0.9405680E-01  0.1016872E+01  0.3326380E-01  0.8435816E+00  0.8920993E-01  0.1009305E+01  0.9598935E-01  0.1067010E+01  0.9661726E-01  0.1003602E+01  0.6560665E-01  0.1034260E+01  0.1002699E+00  0.1008256E+01  0.7035961E-01  0.1027853E+01  0.7100581E-01  0.8816746E+00  0.9274644E+00  0.2020133E+01  0.9374894E+00  0.1176161E+01  0.7050534E+00  0.1642586E+01  0.6215926E+00  0.1314435E+01  0.8148125E+00  0.1453600E+01  0.5748737E+00  0.1268188E+01  0.5354228E+00  0.8583312E+00  0.8773469E+00  0.7407148E+00  0.5683129E+00  0.5997548E+00  0.3594411E+00  0.7290433E+00  0.5737692E+00  0.5737161E+00  0.3719450E+00  0.6069377E+00  0.4044335E+00  0.5081758E+00  0.6859485E+00  0.5817984E+00  0.3684815E+00  0.7838120E+00  0.6118578E+00  0.6221997E+00  0.3753314E+00  0.7097396E+00  0.4027803E+00  0.7088419E+00  0.4054364E+00  0.7065969E+00  0.4027464E+00  0.6069376E+00  0.2612766E+00  0.7086174E+00  0.2847031E+00  0.6141200E+00  0.7527185E+00  0.6976191E+00  0.4045623E+00  0.7043530E+00  0.3967331E+00  0.5328654E+00  0.3481094E+00  0.7142292E+00  0.2920236E+00  0.9247715E+00  0.4469010E+00
  0.4740002E+01  0.1029039E+01  0.7019819E-01  0.9438411E+00  0.3448186E-01  0.1056089E+01  0.1380984E+00  0.1112127E+01  0.1450611E+00  0.1179875E+01  0.1585226E+00  0.1050430E+01  0.1017464E+00  0.1079109E+01  0.1445827E+00  0.1094813E+01  0.1030660E+00  0.9678985E+00  0.9504191E-01  0.1013933E+01  0.3427900E-01  0.8543308E+00  0.9320829E-01  0.1012617E+01  0.9845346E-01  0.1072380E+01  0.1052400E+00  0.9974418E+00  0.7175875E-01  0.1011803E+01  0.1001840E+00  0.1008656E+01  0.7248654E-01  0.1029508E+01  0.7259976E-01  0.9219686E+00  0.8863665E+00  0.1955641E+01  0.9492292E+00  0.1155116E+01  0.7174745E+00  0.1684803E+01  0.6435242E+00  0.1351927E+01  0.8373752E+00  0.1373197E+01  0.5771676E+00  0.1282786E+01  0.5560523E+00  0.7978578E+00  0.8341535E+00  0.7446664E+00  0.5652723E+00  0.6227721E+00  0.3892585E+00  0.7100935E+00  0.6021530E+00  0.5212663E+00  0.3472560E+00  0.6413888E+00  0.3913035E+00  0.5283588E+00  0.6859443E+00  0.5775601E+00  0.3684030E+00  0.8421836E+00  0.6139342E+00  0.6054852E+00  0.3860151E+00  0.7273802E+00  0.4172112E+00  0.7490994E+00  0.3949008E+00  0.6976820E+00  0.4103173E+00  0.6323017E+00  0.2747375E+00  0.7384613E+00  0.2843066E+00  0.6648815E+00  0.7695157E+00  0.7349162E+00  0.4390404E+00  0.7517589E+00  0.4595253E+00  0.5385541E+00  0.3629916E+00  0.7515361E+00  0.3031206E+00  0.9295039E+00  0.4633022E+00
  0.4770002E+01  0.1024885E+01  0.7327362E-01  0.9419565E+00  0.3248417E-01  0.1052972E+01  0.1429466E+00  0.1095872E+01  0.1512780E+00  0.1184256E+01  0.1499021E+00  0.1046631E+01  0.1024388E+00  0.1055205E+01  0.1451803E+00  0.1087377E+01  0.9761929E-01  0.9781175E+00  0.1010821E+00  0.1011675E+01  0.3396630E-01  0.8701234E+00  0.8890235E-01  0.1005019E+01  0.9707655E-01  0.1071985E+01  0.1002175E+00  0.9985129E+00  0.7373984E-01  0.1020075E+01  0.9652605E-01  0.9992156E+00  0.7579363E-01  0.1029472E+01  0.6876812E-01  0.9646885E+00  0.9320163E+00  0.1877732E+01  0.9883830E+00  0.1203677E+01  0.7378464E+00  0.1754306E+01  0.6641105E+00  0.1329731E+01  0.8121052E+00  0.1424711E+01  0.5689058E+00  0.1390131E+01  0.5749310E+00  0.7668484E+00  0.8472260E+00  0.7966124E+00  0.6208838E+00  0.6285353E+00  0.3987662E+00  0.7318326E+00  0.5627700E+00  0.5681328E+00  0.3499652E+00  0.6154038E+00  0.3663737E+00  0.5182353E+00  0.6601942E+00  0.5799516E+00  0.3653989E+00  0.8999079E+00  0.6598254E+00  0.6079636E+00  0.3857922E+00  0.6990044E+00  0.3940578E+00  0.7493399E+00  0.3970644E+00  0.6670538E+00  0.3708946E+00  0.6405724E+00  0.2720996E+00  0.7145424E+00  0.2886068E+00  0.7458404E+00  0.8204551E+00  0.7208904E+00  0.4206620E+00  0.7545928E+00  0.3912591E+00  0.5348687E+00  0.3501666E+00  0.7263617E+00  0.2974670E+00  0.9077874E+00  0.4653713E+00
  0.4800003E+01  0.1016187E+01  0.7259551E-01  0.9417049E+00  0.3406065E-01  0.1059243E+01  0.1332149E+00  0.1077033E+01  0.1496791E+00  0.1142022E+01  0.1502169E+00  0.1051799E+01  0.9766518E-01  0.1060869E+01  0.1351401E+00  0.1090792E+01  0.1026435E+00  0.9882854E+00  0.9853052E-01  0.1008914E+01  0.3300707E-01  0.8848591E+00  0.9016749E-01  0.9959611E+00  0.9918406E-01  0.1064097E+01  0.1005668E+00  0.9852752E+00  0.6840144E-01  0.1017508E+01  0.9871539E-01  0.9984347E+00  0.6943328E-01  0.1026007E+01  0.6712796E-01  0.8558409E+00  0.8734987E+00  0.1801580E+01  0.8802617E+00  0.1194721E+01  0.7389691E+00  0.1768751E+01  0.6595774E+00  0.1333044E+01  0.7771277E+00  0.1416025E+01  0.5453474E+00  0.1406955E+01  0.5453519E+00  0.7607468E+00  0.8470184E+00  0.8662145E+00  0.6253951E+00  0.6691124E+00  0.3859224E+00  0.7261687E+00  0.5490203E+00  0.5588903E+00  0.3722497E+00  0.6539832E+00  0.3685635E+00  0.6328035E+00  0.7793189E+00  0.5610514E+00  0.3633148E+00  0.8688086E+00  0.6569481E+00  0.6051404E+00  0.3820971E+00  0.7218448E+00  0.3864008E+00  0.7892751E+00  0.4166366E+00  0.6742978E+00  0.3876485E+00  0.6807826E+00  0.2626416E+00  0.7365415E+00  0.2899592E+00  0.7417287E+00  0.8646604E+00  0.6898590E+00  0.4002914E+00  0.7278963E+00  0.3935887E+00  0.6103260E+00  0.3817982E+00  0.7613948E+00  0.2951672E+00  0.9042509E+00  0.4517528E+00
  0.4830003E+01  0.1018082E+01  0.6746761E-01  0.9449254E+00  0.3343284E-01  0.1045691E+01  0.1404505E+00  0.1065627E+01  0.1496526E+00  0.1144223E+01  0.1441021E+00  0.1057725E+01  0.9247206E-01  0.1042848E+01  0.1378030E+00  0.1092171E+01  0.1069329E+00  0.9994464E+00  0.9220734E-01  0.1006818E+01  0.3460952E-01  0.8991287E+00  0.9264494E-01  0.9965541E+00  0.9994231E-01  0.1073939E+01  0.1018806E+00  0.9816756E+00  0.6865183E-01  0.1001399E+01  0.9567884E-01  0.1002080E+01  0.7179076E-01  0.1031616E+01  0.6739970E-01  0.8606094E+00  0.8918760E+00  0.1640115E+01  0.8513281E+00  0.1243948E+01  0.7276897E+00  0.1883007E+01  0.6648024E+00  0.1530834E+01  0.7924671E+00  0.1398918E+01  0.5211565E+00  0.1437764E+01  0.5562965E+00  0.7564492E+00  0.8271371E+00  0.8221903E+00  0.6222358E+00  0.6975383E+00  0.3972711E+00  0.6796086E+00  0.5432449E+00  0.5617874E+00  0.3625386E+00  0.6676565E+00  0.3870744E+00  0.6266738E+00  0.7335526E+00  0.5528233E+00  0.3554073E+00  0.9263502E+00  0.6678703E+00  0.6010611E+00  0.3716361E+00  0.7086374E+00  0.3859195E+00  0.7837716E+00  0.4165382E+00  0.6851583E+00  0.3818436E+00  0.6593314E+00  0.2802193E+00  0.7560222E+00  0.2935112E+00  0.7410820E+00  0.7505726E+00  0.7351049E+00  0.4146805E+00  0.7769401E+00  0.4261425E+00  0.5899613E+00  0.3732058E+00  0.7720297E+00  0.2964562E+00  0.9050068E+00  0.4799044E+00
  0.4860003E+01  0.1011795E+01  0.6516525E-01  0.9432194E+00  0.3427666E-01  0.1050659E+01  0.1403325E+00  0.1042022E+01  0.1367696E+00  0.1133495E+01  0.1461193E+00  0.1061560E+01  0.9546715E-01  0.1031188E+01  0.1405405E+00  0.1084887E+01  0.1010218E+00  0.1011153E+01  0.9033448E-01  0.1001782E+01  0.3270155E-01  0.9075099E+00  0.8856115E-01  0.9929848E+00  0.9526434E-01  0.1068831E+01  0.9929398E-01  0.9805034E+00  0.6687841E-01  0.9963435E+00  0.9913661E-01  0.1005708E+01  0.6863453E-01  0.1030624E+01  0.6751522E-01  0.8702543E+00  0.8626971E+00  0.1570162E+01  0.8446891E+00  0.1239607E+01  0.7385144E+00  0.1922231E+01  0.6579829E+00  0.1437777E+01  0.7944271E+00  0.1369891E+01  0.5539736E+00  0.1494697E+01  0.5725857E+00  0.7387039E+00  0.8180178E+00  0.8323065E+00  0.6049860E+00  0.7184666E+00  0.4104904E+00  0.6931673E+00  0.5424094E+00  0.5595096E+00  0.3442686E+00  0.6421493E+00  0.3679934E+00  0.6189601E+00  0.6918693E+00  0.5746888E+00  0.3461292E+00  0.9368727E+00  0.6714207E+00  0.5552923E+00  0.3312576E+00  0.6889521E+00  0.3979883E+00  0.7817110E+00  0.4099396E+00  0.7142496E+00  0.3952658E+00  0.6847355E+00  0.2626571E+00  0.7448192E+00  0.2732363E+00  0.7538837E+00  0.7973124E+00  0.7205739E+00  0.3919399E+00  0.7677971E+00  0.4050629E+00  0.5780622E+00  0.3516037E+00  0.7629473E+00  0.2847700E+00  0.9178989E+00  0.4747188E+00
  0.4890003E+01  0.1010047E+01  0.6399906E-01  0.9439256E+00  0.3505756E-01  0.1036278E+01  0.1367350E+00  0.1011434E+01  0.1331225E+00  0.1133339E+01  0.1388327E+00  0.1070131E+01  0.9227948E-01  0.1023026E+01  0.1352726E+00  0.1075298E+01  0.1008271E+00  0.1021471E+01  0.9124567E-01  0.1000545E+01  0.3383490E-01  0.9221151E+00  0.9321555E-01  0.9856721E+00  0.9667192E-01  0.1060956E+01  0.9916180E-01  0.9726136E+00  0.6472590E-01  0.9908689E+00  0.9326741E-01  0.1002653E+01  0.6719073E-01  0.1023658E+01  0.6743012E-01  0.8246265E+00  0.8452087E+00  0.1509317E+01  0.8218542E+00  0.1372715E+01  0.7696196E+00  0.1985347E+01  0.6654463E+00  0.1600113E+01  0.8590508E+00  0.1345647E+01  0.5733083E+00  0.1520146E+01  0.5731076E+00  0.7813129E+00  0.8053325E+00  0.7671533E+00  0.6070574E+00  0.6755275E+00  0.3928922E+00  0.6347131E+00  0.5263414E+00  0.5214309E+00  0.3099566E+00  0.6409592E+00  0.3701057E+00  0.7096790E+00  0.7709833E+00  0.5884833E+00  0.3503045E+00  0.9853844E+00  0.6945774E+00  0.5805702E+00  0.3445404E+00  0.7038478E+00  0.3903085E+00  0.7954732E+00  0.4387027E+00  0.7288374E+00  0.3945235E+00  0.6792752E+00  0.2544993E+00  0.7325863E+00  0.2929505E+00  0.8229612E+00  0.8352048E+00  0.7579896E+00  0.4116574E+00  0.7342505E+00  0.4168550E+00  0.5976465E+00  0.3498204E+00  0.7902673E+00  0.2886481E+00  0.8808517E+00  0.4447283E+00
  0.4920003E+01  0.9995556E+00  0.6599569E-01  0.9446310E+00  0.3266745E-01  0.1039947E+01  0.1366744E+00  0.1003788E+01  0.1328804E+00  0.1110640E+01  0.1410496E+00  0.1065322E+01  0.9907919E-01  0.1013285E+01  0.1414282E+00  0.1072891E+01  0.9986871E-01  0.1031585E+01  0.9766421E-01  0.9934113E+00  0.3435013E-01  0.9333770E+00  0.9166110E-01  0.9748691E+00  0.9569851E-01  0.1059409E+01  0.9561244E-01  0.9676040E+00  0.6565081E-01  0.9931713E+00  0.9254956E-01  0.1007400E+01  0.6971733E-01  0.1024275E+01  0.6222105E-01  0.7537130E+00  0.7785844E+00  0.1347795E+01  0.7594495E+00  0.1359316E+01  0.7281266E+00  0.2093286E+01  0.6953590E+00  0.1559269E+01  0.8220433E+00  0.1379475E+01  0.5596576E+00  0.1563792E+01  0.5934489E+00  0.7602963E+00  0.7816033E+00  0.7907404E+00  0.5724750E+00  0.6985834E+00  0.4009596E+00  0.6607336E+00  0.5503259E+00  0.5525310E+00  0.3322415E+00  0.6562082E+00  0.3590486E+00  0.6829502E+00  0.7750489E+00  0.5821527E+00  0.3419881E+00  0.9923319E+00  0.6440983E+00  0.5850334E+00  0.3755324E+00  0.6866522E+00  0.3878351E+00  0.8088429E+00  0.4046362E+00  0.7072231E+00  0.3915373E+00  0.7061947E+00  0.2692345E+00  0.7364338E+00  0.2739195E+00  0.7816897E+00  0.8043036E+00  0.7454853E+00  0.3986338E+00  0.7874490E+00  0.4102928E+00  0.6311116E+00  0.3530132E+00  0.7775756E+00  0.2889208E+00  0.8870122E+00  0.4796459E+00
  0.4950004E+01  0.9978679E+00  0.6572673E-01  0.9464932E+00  0.3173897E-01  0.1037207E+01  0.1327265E+00  0.9812629E+00  0.1308327E+00  0.1112593E+01  0.1402225E+00  0.1076989E+01  0.9918644E-01  0.1005925E+01  0.1330020E+00  0.1072855E+01  0.1002050E+00  0.1044181E+01  0.9441555E-01  0.9891860E+00  0.3136542E-01  0.9397952E+00  0.9477550E-01  0.9806141E+00  0.9709619E-01  0.1051201E+01  0.9735473E-01  0.9742479E+00  0.6500269E-01  0.9829811E+00  0.9229536E-01  0.1004140E+01  0.6501137E-01  0.1026254E+01  0.6595097E-01  0.8811665E+00  0.8924751E+00  0.1217702E+01  0.7155850E+00  0.1284352E+01  0.7241240E+00  0.2221616E+01  0.6737589E+00  0.1605445E+01  0.8188657E+00  0.1346127E+01  0.5335400E+00  0.1618453E+01  0.5967110E+00  0.7267188E+00  0.7815214E+00  0.8543420E+00  0.5945451E+00  0.6763197E+00  0.3784140E+00  0.6438040E+00  0.5274135E+00  0.5035824E+00  0.3367678E+00  0.6442094E+00  0.3632716E+00  0.6633142E+00  0.7653345E+00  0.5759291E+00  0.3459133E+00  0.9527024E+00  0.6466901E+00  0.5747088E+00  0.3601991E+00  0.7279387E+00  0.4097055E+00  0.7998790E+00  0.4182940E+00  0.7137128E+00  0.3785891E+00  0.6986744E+00  0.2674741E+00  0.7446026E+00  0.2695021E+00  0.7982525E+00  0.8362917E+00  0.7230603E+00  0.3935478E+00  0.7738663E+00  0.4027227E+00  0.6214506E+00  0.3509541E+00  0.7897182E+00  0.2898152E+00  0.8872648E+00  0.4478971E+00
  0.4980004E+01  0.9932671E+00  0.6685121E-01  0.9488693E+00  0.3162501E-01  0.1031603E+01  0.1334667E+00  0.9524341E+00  0.1306280E+00  0.1099218E+01  0.1442167E+00  0.1080253E+01  0.9529687E-01  0.1001506E+01  0.1300088E+00  0.1075962E+01  0.9569481E-01  0.1046698E+01  0.9773694E-01  0.9880909E+00  0.3381142E-01  0.9538036E+00  0.9191872E-01  0.9698537E+00  0.9489923E-01  0.1053528E+01  0.9605335E-01  0.9672320E+00  0.6687117E-01  0.9736590E+00  0.9653789E-01  0.1008277E+01  0.6522962E-01  0.1026247E+01  0.6819230E-01  0.7726055E+00  0.7755575E+00  0.1154089E+01  0.6420314E+00  0.1307490E+01  0.7323075E+00  0.2255170E+01  0.6534135E+00  0.1717883E+01  0.8603749E+00  0.1419118E+01  0.5191068E+00  0.1662057E+01  0.5822817E+00  0.7934871E+00  0.8258669E+00  0.7685902E+00  0.5796933E+00  0.6673963E+00  0.3901460E+00  0.5742329E+00  0.4647276E+00  0.5437145E+00  0.3383009E+00  0.6437040E+00  0.3818146E+00  0.6971122E+00  0.8059260E+00  0.6103739E+00  0.3512017E+00  0.9525053E+00  0.6596782E+00  0.5782490E+00  0.3666523E+00  0.7027341E+00  0.3863216E+00  0.8219972E+00  0.4096383E+00  0.7187953E+00  0.3786368E+00  0.7161865E+00  0.2793654E+00  0.7471062E+00  0.2865177E+00  0.7356603E+00  0.7817069E+00  0.7541332E+00  0.4112194E+00  0.7898725E+00  0.4347356E+00  0.6019412E+00  0.3471936E+00  0.8280215E+00  0.2984660E+00  0.8577355E+00  0.4501100E+00
  0.5010004E+01  0.9874962E+00  0.6485318E-01  0.9472806E+00  0.3180818E-01  0.1028836E+01  0.1289262E+00  0.9382216E+00  0.1217198E+00  0.1069637E+01  0.1298084E+00  0.1087760E+01  0.9524736E-01  0.1000804E+01  0.1349632E+00  0.1080065E+01  0.9728724E-01  0.1053234E+01  0.9435826E-01  0.9853057E+00  0.3007647E-01  0.9695371E+00  0.9024706E-01  0.9751717E+00  0.8961469E-01  0.1045850E+01  0.9799908E-01  0.9651091E+00  0.6801772E-01  0.9632208E+00  0.8979706E-01  0.1013289E+01  0.6773008E-01  0.1019479E+01  0.6553807E-01  0.8109909E+00  0.7813729E+00  0.1114921E+01  0.7036888E+00  0.1339489E+01  0.7002895E+00  0.2259183E+01  0.6371201E+00  0.1744182E+01  0.7617832E+00  0.1415667E+01  0.5525097E+00  0.1653725E+01  0.5833202E+00  0.6538715E+00  0.7810162E+00  0.7752817E+00  0.5244423E+00  0.6891841E+00  0.3756962E+00  0.5832455E+00  0.4881767E+00  0.5245253E+00  0.3357890E+00  0.6709324E+00  0.3682344E+00  0.7221160E+00  0.8052983E+00  0.6447451E+00  0.3728150E+00  0.9149425E+00  0.6232696E+00  0.5788823E+00  0.3603101E+00  0.7173533E+00  0.3836308E+00  0.7895659E+00  0.4282599E+00  0.7237014E+00  0.4126466E+00  0.7274714E+00  0.2824207E+00  0.7758768E+00  0.2868609E+00  0.7125921E+00  0.7472721E+00  0.7828205E+00  0.3973910E+00  0.8010709E+00  0.4206702E+00  0.6042753E+00  0.3352719E+00  0.7699251E+00  0.2840685E+00  0.8800281E+00  0.4318151E+00
  0.5040004E+01  0.9817696E+00  0.6317303E-01  0.9517058E+00  0.3272992E-01  0.1041837E+01  0.1341613E+00  0.9176331E+00  0.1205739E+00  0.1075261E+01  0.1437297E+00  0.1095625E+01  0.9205575E-01  0.9990898E+00  0.1289522E+00  0.1085621E+01  0.9459925E-01  0.1060727E+01  0.9552478E-01  0.9801842E+00  0.3321277E-01  0.9773733E+00  0.9056952E-01  0.9650081E+00  0.8421182E-01  0.1051105E+01  0.9425554E-01  0.9684547E+00  0.6580254E-01  0.9652776E+00  0.9118475E-01  0.1009039E+01  0.6453996E-01  0.1021636E+01  0.6843514E-01  0.7982281E+00  0.7906606E+00  0.1104819E+01  0.6757056E+00  0.1285944E+01  0.7059780E+00  0.2311169E+01  0.6999414E+00  0.1902268E+01  0.8399574E+00  0.1437282E+01  0.5652925E+00  0.1658789E+01  0.5898774E+00  0.5629936E+00  0.6744050E+00  0.7613739E+00  0.5730515E+00  0.6786499E+00  0.3799303E+00  0.5653459E+00  0.4822472E+00  0.5555447E+00  0.3488076E+00  0.6896273E+00  0.3840428E+00  0.6649278E+00  0.7395446E+00  0.6155296E+00  0.3473480E+00  0.8711506E+00  0.6124642E+00  0.6037671E+00  0.3528371E+00  0.7057024E+00  0.3591307E+00  0.7641195E+00  0.3834073E+00  0.7260892E+00  0.3906452E+00  0.7641195E+00  0.2607324E+00  0.7366747E+00  0.2830819E+00  0.7605898E+00  0.8139330E+00  0.7531406E+00  0.3763810E+00  0.8221436E+00  0.4106024E+00  0.6515982E+00  0.3673271E+00  0.8080285E+00  0.3057173E+00  0.8064596E+00  0.4192920E+00
  0.5070004E+01  0.9736531E+00  0.6237894E-01  0.9557970E+00  0.3281413E-01  0.1026978E+01  0.1307984E+00  0.8985347E+00  0.1251983E+00  0.1074376E+01  0.1346381E+00  0.1107852E+01  0.9504545E-01  0.1000491E+01  0.1275224E+00  0.1087124E+01  0.9754638E-01  0.1072307E+01  0.9724119E-01  0.9770663E+00  0.3252869E-01  0.9913853E+00  0.9331850E-01  0.9610856E+00  0.9479138E-01  0.1035271E+01  0.9382475E-01  0.9693615E+00  0.6224839E-01  0.9568282E+00  0.8864994E-01  0.1010415E+01  0.6609929E-01  0.1018471E+01  0.6282929E-01  0.7996536E+00  0.8405300E+00  0.1060001E+01  0.6507165E+00  0.1304867E+01  0.7291549E+00  0.2259480E+01  0.6653068E+00  0.1813169E+01  0.8769845E+00  0.1428455E+01  0.5560001E+00  0.1710895E+01  0.5680379E+00  0.6787771E+00  0.7252138E+00  0.7454147E+00  0.5549970E+00  0.6311222E+00  0.3821393E+00  0.5726200E+00  0.4416507E+00  0.5427887E+00  0.3410348E+00  0.6849757E+00  0.3635722E+00  0.7624605E+00  0.7866399E+00  0.5954782E+00  0.3646446E+00  0.8887623E+00  0.5992974E+00  0.5823066E+00  0.3485252E+00  0.7399899E+00  0.3857630E+00  0.7899689E+00  0.4246251E+00  0.7496763E+00  0.3938652E+00  0.7427028E+00  0.2653936E+00  0.7657539E+00  0.2755199E+00  0.7934554E+00  0.7972833E+00  0.7535504E+00  0.3838666E+00  0.8124389E+00  0.3953977E+00  0.6683156E+00  0.3700185E+00  0.7860945E+00  0.2938462E+00  0.8678418E+00  0.4327973E+00
  0.5100005E+01  0.9792284E+00  0.6292537E-01  0.9614852E+00  0.3258837E-01  0.1022234E+01  0.1304828E+00  0.8784968E+00  0.1215012E+00  0.1066780E+01  0.1301097E+00  0.1128668E+01  0.9951467E-01  0.9966163E+00  0.1303158E+00  0.1084649E+01  0.9181207E-01  0.1077100E+01  0.9803680E-01  0.9757187E+00  0.3285697E-01  0.1003707E+01  0.9250686E-01  0.9525045E+00  0.8899957E-01  0.1041732E+01  0.9101193E-01  0.9680629E+00  0.6319944E-01  0.9495726E+00  0.8274294E-01  0.1012370E+01  0.6457192E-01  0.1020123E+01  0.6355055E-01  0.7718980E+00  0.8172353E+00  0.1016947E+01  0.6492253E+00  0.1336278E+01  0.6998138E+00  0.2227253E+01  0.6661127E+00  0.1978752E+01  0.8401262E+00  0.1476409E+01  0.5383075E+00  0.1705757E+01  0.6076422E+00  0.6463118E+00  0.7508311E+00  0.7466268E+00  0.5532616E+00  0.6750283E+00  0.3638767E+00  0.5360394E+00  0.4467437E+00  0.5613112E+00  0.3590848E+00  0.7022143E+00  0.3858992E+00  0.8117187E+00  0.7760611E+00  0.6141483E+00  0.3446715E+00  0.9112701E+00  0.5702872E+00  0.5884963E+00  0.3496244E+00  0.7412670E+00  0.3838885E+00  0.7332268E+00  0.3807925E+00  0.8113365E+00  0.4151030E+00  0.7583060E+00  0.2656112E+00  0.7887458E+00  0.2792596E+00  0.7152310E+00  0.7735091E+00  0.7895122E+00  0.3961707E+00  0.8055931E+00  0.4067757E+00  0.6937892E+00  0.3529924E+00  0.7964045E+00  0.2731088E+00  0.8733639E+00  0.4222071E+00
  0.5130005E+01  0.9689282E+00  0.6261916E-01  0.9617927E+00  0.3080007E-01  0.1014418E+01  0.1354074E+00  0.8704044E+00  0.1183894E+00  0.1055757E+01  0.1314574E+00  0.1120410E+01  0.9768192E-01  0.9892626E+00  0.1212431E+00  0.1094575E+01  0.9450153E-01  0.1081918E+01  0.9386430E-01  0.9712671E+00  0.3254335E-01  0.1015051E+01  0.9000389E-01  0.9505809E+00  0.8386872E-01  0.1033491E+01  0.8987173E-01  0.9657574E+00  0.6027076E-01  0.9427140E+00  0.8608437E-01  0.1015947E+01  0.7026657E-01  0.1016976E+01  0.6684773E-01  0.7492754E+00  0.7598476E+00  0.9755714E+00  0.6178208E+00  0.1364591E+01  0.7581088E+00  0.2196356E+01  0.6811600E+00  0.2034393E+01  0.8694872E+00  0.1483033E+01  0.5490641E+00  0.1706302E+01  0.5787666E+00  0.6569405E+00  0.6746211E+00  0.7061345E+00  0.5145915E+00  0.6361266E+00  0.3710063E+00  0.5963917E+00  0.4903118E+00  0.5801214E+00  0.3372094E+00  0.6841869E+00  0.3473957E+00  0.8143638E+00  0.8398432E+00  0.6527779E+00  0.3422215E+00  0.9044265E+00  0.5812637E+00  0.6232601E+00  0.3535191E+00  0.7197585E+00  0.3887834E+00  0.7663037E+00  0.3907574E+00  0.7969571E+00  0.3913166E+00  0.7536277E+00  0.2644123E+00  0.7842790E+00  0.2723160E+00  0.6599675E+00  0.6970648E+00  0.8094439E+00  0.4046318E+00  0.8457725E+00  0.4201829E+00  0.7008363E+00  0.3655624E+00  0.8238236E+00  0.2692236E+00  0.8465292E+00  0.4314378E+00
  0.5160005E+01  0.9662668E+00  0.6055051E-01  0.9684798E+00  0.3240866E-01  0.1002189E+01  0.1273425E+00  0.8428884E+00  0.1204642E+00  0.1047777E+01  0.1345731E+00  0.1140116E+01  0.9696324E-01  0.9856439E+00  0.1237480E+00  0.1095754E+01  0.9711985E-01  0.1092577E+01  0.9620307E-01  0.9686021E+00  0.3252789E-01  0.1018259E+01  0.9761282E-01  0.9543126E+00  0.8975514E-01  0.1026748E+01  0.9340601E-01  0.9727864E+00  0.6411901E-01  0.9458480E+00  0.8509123E-01  0.1021006E+01  0.6408352E-01  0.1017220E+01  0.6606905E-01  0.7495636E+00  0.7896029E+00  0.1002411E+01  0.6005464E+00  0.1321087E+01  0.7154917E+00  0.2136110E+01  0.6303847E+00  0.2028762E+01  0.8893903E+00  0.1481916E+01  0.5515504E+00  0.1710829E+01  0.5459926E+00  0.6448340E+00  0.7020631E+00  0.6784974E+00  0.5051133E+00  0.6257579E+00  0.3348735E+00  0.5214029E+00  0.4496735E+00  0.6059358E+00  0.3564825E+00  0.6942058E+00  0.3741729E+00  0.7495642E+00  0.7502087E+00  0.6740077E+00  0.3572173E+00  0.8804751E+00  0.6085632E+00  0.6339867E+00  0.3565124E+00  0.7349760E+00  0.3699515E+00  0.7862191E+00  0.3907827E+00  0.8109055E+00  0.3896202E+00  0.7873405E+00  0.2805714E+00  0.7925773E+00  0.2845170E+00  0.6687714E+00  0.7537971E+00  0.7794862E+00  0.4272147E+00  0.8767352E+00  0.4101792E+00  0.7353501E+00  0.3796367E+00  0.8127752E+00  0.2947120E+00  0.8681318E+00  0.4115585E+00
  0.5190005E+01  0.9611595E+00  0.6164444E-01  0.9686085E+00  0.3208945E-01  0.1006869E+01  0.1281305E+00  0.8457857E+00  0.1153183E+00  0.1049331E+01  0.1295150E+00  0.1143969E+01  0.9348289E-01  0.9882064E+00  0.1236478E+00  0.1097587E+01  0.9434673E-01  0.1097620E+01  0.9326770E-01  0.9640307E+00  0.2989276E-01  0.1034038E+01  0.9147102E-01  0.9422513E+00  0.9005322E-01  0.1028535E+01  0.9090396E-01  0.9671682E+00  0.6485483E-01  0.9488155E+00  0.8817229E-01  0.1014771E+01  0.6454454E-01  0.1013739E+01  0.6670976E-01  0.7734549E+00  0.8003215E+00  0.1031521E+01  0.5849370E+00  0.1309551E+01  0.6786664E+00  0.2039010E+01  0.6293610E+00  0.2063783E+01  0.8779380E+00  0.1468526E+01  0.5573944E+00  0.1720673E+01  0.5818392E+00  0.5959903E+00  0.6948932E+00  0.7017288E+00  0.4927700E+00  0.6425743E+00  0.3441740E+00  0.5863765E+00  0.4797854E+00  0.6370296E+00  0.3781037E+00  0.7020989E+00  0.3817936E+00  0.8888085E+00  0.7840420E+00  0.7165190E+00  0.3746349E+00  0.8252176E+00  0.5787137E+00  0.6825045E+00  0.3758501E+00  0.7549702E+00  0.3776203E+00  0.7919424E+00  0.3943241E+00  0.8377880E+00  0.4121038E+00  0.7849170E+00  0.2692845E+00  0.7891681E+00  0.2754614E+00  0.5930312E+00  0.6696713E+00  0.7483137E+00  0.3761491E+00  0.8928750E+00  0.4110375E+00  0.7179973E+00  0.3472709E+00  0.8095036E+00  0.2864336E+00  0.8474004E+00  0.4124047E+00
  0.5220006E+01  0.9658129E+00  0.6200534E-01  0.9749404E+00  0.3181114E-01  0.9903897E+00  0.1241871E+00  0.8346837E+00  0.1089773E+00  0.1050697E+01  0.1300692E+00  0.1141541E+01  0.9315334E-01  0.9891906E+00  0.1304827E+00  0.1096271E+01  0.9449743E-01  0.1098261E+01  0.9116367E-01  0.9638347E+00  0.3238907E-01  0.1050497E+01  0.9008096E-01  0.9385400E+00  0.9021433E-01  0.1007356E+01  0.8779141E-01  0.9751180E+00  0.5914045E-01  0.9335486E+00  0.9102535E-01  0.1016500E+01  0.6329598E-01  0.1016333E+01  0.6059215E-01  0.6681061E+00  0.7233359E+00  0.1076723E+01  0.6484178E+00  0.1304060E+01  0.6819681E+00  0.1961556E+01  0.5912122E+00  0.2118358E+01  0.9149700E+00  0.1520423E+01  0.5368549E+00  0.1699502E+01  0.5885283E+00  0.6359450E+00  0.6873739E+00  0.6900367E+00  0.5200373E+00  0.6600662E+00  0.3786389E+00  0.5679643E+00  0.4768302E+00  0.6436198E+00  0.3698537E+00  0.6995388E+00  0.3640909E+00  0.9064032E+00  0.8286557E+00  0.7031939E+00  0.3579929E+00  0.8501192E+00  0.5460212E+00  0.6808994E+00  0.3499360E+00  0.7368193E+00  0.3756782E+00  0.7711751E+00  0.3743675E+00  0.7971241E+00  0.3989796E+00  0.8161288E+00  0.2731053E+00  0.8371447E+00  0.2728203E+00  0.6300970E+00  0.6843272E+00  0.7952961E+00  0.3874907E+00  0.9151756E+00  0.3865387E+00  0.7174486E+00  0.3631445E+00  0.8223427E+00  0.2988509E+00  0.8596224E+00  0.4015885E+00
  0.5250006E+01  0.9571473E+00  0.6114964E-01  0.9768001E+00  0.3154465E-01  0.9919068E+00  0.1265619E+00  0.8301318E+00  0.1087576E+00  0.1040036E+01  0.1228940E+00  0.1149189E+01  0.9602076E-01  0.9942370E+00  0.1257939E+00  0.1110402E+01  0.9526445E-01  0.1107193E+01  0.9431416E-01  0.9600204E+00  0.3068413E-01  0.1042771E+01  0.9376348E-01  0.9427822E+00  0.8437826E-01  0.1019547E+01  0.8857360E-01  0.9777669E+00  0.6500328E-01  0.9275885E+00  0.8799852E-01  0.1016620E+01  0.6363335E-01  0.1013845E+01  0.6389181E-01  0.7356474E+00  0.7440491E+00  0.1067332E+01  0.6567777E+00  0.1264612E+01  0.6566898E+00  0.1903071E+01  0.5828965E+00  0.2000987E+01  0.8576072E+00  0.1535604E+01  0.5473723E+00  0.1674715E+01  0.5145712E+00  0.5694402E+00  0.6415862E+00  0.7211936E+00  0.5534850E+00  0.6594086E+00  0.3494641E+00  0.6135213E+00  0.5122549E+00  0.6742228E+00  0.3609967E+00  0.7410665E+00  0.3611939E+00  0.8165832E+00  0.7643393E+00  0.6735005E+00  0.3650668E+00  0.8599408E+00  0.5946327E+00  0.7063814E+00  0.3664023E+00  0.7887602E+00  0.3922644E+00  0.7938195E+00  0.3590036E+00  0.7826188E+00  0.4046427E+00  0.7970717E+00  0.2659161E+00  0.8272420E+00  0.2761865E+00  0.6966246E+00  0.7242844E+00  0.7985168E+00  0.3971201E+00  0.9397925E+00  0.4395996E+00  0.7396219E+00  0.3823449E+00  0.8303117E+00  0.2869670E+00  0.8657215E+00  0.4050001E+00
  0.5280006E+01  0.9534242E+00  0.6009365E-01  0.9796985E+00  0.3267621E-01  0.9735089E+00  0.1188496E+00  0.8226429E+00  0.1081223E+00  0.1046131E+01  0.1263618E+00  0.1147787E+01  0.9263988E-01  0.1000287E+01  0.1225812E+00  0.1112263E+01  0.9127477E-01  0.1103026E+01  0.9016838E-01  0.9571253E+00  0.3080793E-01  0.1066019E+01  0.9042789E-01  0.9327312E+00  0.8583617E-01  0.1003374E+01  0.9237295E-01  0.9763437E+00  0.6344305E-01  0.9246063E+00  0.8351918E-01  0.1016426E+01  0.6414954E-01  0.1012359E+01  0.6330172E-01  0.7401683E+00  0.7310470E+00  0.1096672E+01  0.6496913E+00  0.1267426E+01  0.7234073E+00  0.1826840E+01  0.5828205E+00  0.2017605E+01  0.8690658E+00  0.1482488E+01  0.5445958E+00  0.1610366E+01  0.5446751E+00  0.6801549E+00  0.7318239E+00  0.7280228E+00  0.5514526E+00  0.6955147E+00  0.3548801E+00  0.5194031E+00  0.4524210E+00  0.6987298E+00  0.3562603E+00  0.7544566E+00  0.3710125E+00  0.9144931E+00  0.8150368E+00  0.7405255E+00  0.3734411E+00  0.8294739E+00  0.5561634E+00  0.7123048E+00  0.3551964E+00  0.7612435E+00  0.3973219E+00  0.7741042E+00  0.3710862E+00  0.8476927E+00  0.4251553E+00  0.8032185E+00  0.2769892E+00  0.8359042E+00  0.2881408E+00  0.6858693E+00  0.7157251E+00  0.7905371E+00  0.3645296E+00  0.9212808E+00  0.4053243E+00  0.7515996E+00  0.3815120E+00  0.8126853E+00  0.2868117E+00  0.9012758E+00  0.4415162E+00
  0.5310006E+01  0.9448651E+00  0.5876717E-01  0.9844604E+00  0.3025680E-01  0.9663866E+00  0.1151713E+00  0.8301430E+00  0.1116461E+00  0.1037010E+01  0.1298261E+00  0.1129888E+01  0.9504372E-01  0.9967502E+00  0.1190941E+00  0.1105822E+01  0.1006780E+00  0.1104162E+01  0.9109062E-01  0.9588059E+00  0.2872698E-01  0.1077006E+01  0.8578162E-01  0.9190763E+00  0.8569579E-01  0.1006279E+01  0.9028178E-01  0.9789625E+00  0.6140954E-01  0.9231118E+00  0.8272634E-01  0.1020296E+01  0.6554883E-01  0.1007885E+01  0.6249890E-01  0.7629140E+00  0.7325191E+00  0.1081503E+01  0.6648494E+00  0.1300481E+01  0.6784124E+00  0.1767418E+01  0.6101917E+00  0.2048560E+01  0.9087455E+00  0.1448116E+01  0.5404109E+00  0.1562912E+01  0.5296143E+00  0.6159828E+00  0.6702628E+00  0.7120534E+00  0.5255764E+00  0.7035751E+00  0.3718359E+00  0.5983212E+00  0.4926473E+00  0.6922743E+00  0.3647982E+00  0.7615013E+00  0.3801870E+00  0.9437534E+00  0.7939748E+00  0.7127590E+00  0.3519987E+00  0.8335543E+00  0.5427059E+00  0.7293597E+00  0.3803378E+00  0.7728043E+00  0.3910169E+00  0.7530240E+00  0.3823036E+00  0.8466227E+00  0.3907562E+00  0.8014134E+00  0.2743480E+00  0.8194255E+00  0.2874896E+00  0.7007509E+00  0.7221845E+00  0.8233104E+00  0.3903876E+00  0.9402211E+00  0.4199080E+00  0.7540835E+00  0.3603991E+00  0.8328475E+00  0.2838823E+00  0.8858280E+00  0.4214316E+00
  0.5340006E+01  0.9447563E+00  0.5872578E-01  0.9877725E+00  0.3085050E-01  0.9597377E+00  0.1216278E+00  0.8237519E+00  0.1112490E+00  0.1029527E+01  0.1234735E+00  0.1115819E+01  0.9045339E-01  0.9808688E+00  0.1204738E+00  0.1100494E+01  0.9084351E-01  0.1098396E+01  0.8972813E-01  0.9588080E+00  0.2946788E-01  0.1073808E+01  0.8928432E-01  0.9175816E+00  0.8351243E-01  0.1002657E+01  0.9113160E-01  0.9776703E+00  0.6351949E-01  0.9277594E+00  0.8024574E-01  0.1021059E+01  0.6553210E-01  0.1007889E+01  0.5970563E-01  0.8270048E+00  0.8107141E+00  0.1106399E+01  0.6244736E+00  0.1327122E+01  0.6801597E+00  0.1710242E+01  0.5383654E+00  0.2026304E+01  0.8300748E+00  0.1399065E+01  0.4872332E+00  0.1535969E+01  0.5248451E+00  0.5923143E+00  0.6762128E+00  0.6942955E+00  0.5206318E+00  0.7065174E+00  0.3603453E+00  0.5678674E+00  0.4540088E+00  0.7082629E+00  0.3612277E+00  0.7407420E+00  0.3552383E+00  0.9820697E+00  0.8425670E+00  0.7295675E+00  0.3721927E+00  0.9045376E+00  0.5869543E+00  0.7194396E+00  0.3476737E+00  0.7718263E+00  0.3624065E+00  0.7466809E+00  0.3601740E+00  0.8675193E+00  0.3986325E+00  0.8029074E+00  0.2812828E+00  0.8500574E+00  0.2836364E+00  0.6020939E+00  0.6506716E+00  0.8577401E+00  0.4000549E+00  0.9565759E+00  0.4113376E+00  0.7795092E+00  0.3745792E+00  0.8404521E+00  0.2809845E+00  0.9181595E+00  0.4238016E+00
  0.5370007E+01  0.9402556E+00  0.5898931E-01  0.9894315E+00  0.3006078E-01  0.9579767E+00  0.1200761E+00  0.8299219E+00  0.1105596E+00  0.1020551E+01  0.1265012E+00  0.1117042E+01  0.9102658E-01  0.9935157E+00  0.1195895E+00  0.1091603E+01  0.9178821E-01  0.1098465E+01  0.9310010E-01  0.9566590E+00  0.3001519E-01  0.1083732E+01  0.8786309E-01  0.9169948E+00  0.8337517E-01  0.9974103E+00  0.8762436E-01  0.9835076E+00  0.5803791E-01  0.9166343E+00  0.8569068E-01  0.1026083E+01  0.5982764E-01  0.1007275E+01  0.6042339E-01  0.7376714E+00  0.7089015E+00  0.1163144E+01  0.6566915E+00  0.1335829E+01  0.6740204E+00  0.1666668E+01  0.5559292E+00  0.1873879E+01  0.8449323E+00  0.1317515E+01  0.4984972E+00  0.1567207E+01  0.5378255E+00  0.6257772E+00  0.7107260E+00  0.7107330E+00  0.4854561E+00  0.7507946E+00  0.3835663E+00  0.5864071E+00  0.4613379E+00  0.7172943E+00  0.3640054E+00  0.7732409E+00  0.3701667E+00  0.9269235E+00  0.8074086E+00  0.7169505E+00  0.3588776E+00  0.8219354E+00  0.5451323E+00  0.7594280E+00  0.3767036E+00  0.7715147E+00  0.3693151E+00  0.7521750E+00  0.3720927E+00  0.8333327E+00  0.4021851E+00  0.8369596E+00  0.2740474E+00  0.8664869E+00  0.2765316E+00  0.6285393E+00  0.6583322E+00  0.8930786E+00  0.3930296E+00  0.9897780E+00  0.4200201E+00  0.7594281E+00  0.3723892E+00  0.8670056E+00  0.2723927E+00  0.8930787E+00  0.3898920E+00
  0.5400007E+01  0.9368213E+00  0.5848664E-01  0.9915453E+00  0.3239791E-01  0.9434954E+00  0.1213230E+00  0.8278673E+00  0.1074914E+00  0.1011461E+01  0.1324927E+00  0.1112074E+01  0.8740358E-01  0.9830131E+00  0.1253957E+00  0.1085616E+01  0.9044913E-01  0.1096141E+01  0.8695952E-01  0.9575911E+00  0.2809256E-01  0.1084442E+01  0.9540536E-01  0.9089628E+00  0.7758998E-01  0.9940613E+00  0.8451256E-01  0.9786326E+00  0.6416193E-01  0.9251332E+00  0.8354698E-01  0.1027763E+01  0.5986803E-01  0.1002207E+01  0.5788981E-01  0.7281339E+00  0.7046257E+00  0.1206955E+01  0.6216702E+00  0.1291652E+01  0.6890244E+00  0.1614730E+01  0.5270804E+00  0.1826487E+01  0.8148324E+00  0.1309413E+01  0.4788499E+00  0.1492812E+01  0.4993806E+00  0.5382458E+00  0.6389274E+00  0.7294983E+00  0.5349170E+00  0.8261528E+00  0.3894190E+00  0.5771796E+00  0.4547020E+00  0.7448691E+00  0.3731635E+00  0.8343481E+00  0.3978263E+00  0.9289513E+00  0.8088916E+00  0.7264273E+00  0.3555716E+00  0.7923397E+00  0.5156153E+00  0.7919984E+00  0.3840381E+00  0.7646773E+00  0.3669299E+00  0.7616042E+00  0.3495648E+00  0.8661115E+00  0.4007299E+00  0.8473265E+00  0.2816996E+00  0.8705498E+00  0.2700037E+00  0.6256772E+00  0.6633142E+00  0.8685020E+00  0.3899690E+00  0.1021163E+01  0.4214302E+00  0.7902923E+00  0.3654592E+00  0.8796007E+00  0.2884774E+00  0.9395378E+00  0.4497704E+00
  0.5430007E+01  0.9403499E+00  0.5776162E-01  0.9975295E+00  0.3037523E-01  0.9379453E+00  0.1194381E+00  0.8264421E+00  0.1104255E+00  0.1015452E+01  0.1276742E+00  0.1100272E+01  0.8631621E-01  0.9782661E+00  0.1183001E+00  0.1078989E+01  0.8220647E-01  0.1089023E+01  0.8905124E-01  0.9565986E+00  0.2917054E-01  0.1079320E+01  0.8838132E-01  0.9041086E+00  0.7668620E-01  0.9890182E+00  0.8407993E-01  0.9841880E+00  0.6278275E-01  0.9138514E+00  0.8152028E-01  0.1025469E+01  0.6130166E-01  0.1001532E+01  0.6248086E-01  0.7417205E+00  0.7274571E+00  0.1228767E+01  0.6075204E+00  0.1267267E+01  0.6662403E+00  0.1575649E+01  0.5538647E+00  0.1843496E+01  0.8074895E+00  0.1292603E+01  0.4717336E+00  0.1489519E+01  0.5186160E+00  0.6039157E+00  0.6387050E+00  0.7653638E+00  0.5121611E+00  0.8136632E+00  0.3890435E+00  0.5971592E+00  0.4681686E+00  0.7494900E+00  0.3841136E+00  0.8565598E+00  0.4078446E+00  0.1006523E+01  0.8135240E+00  0.7572585E+00  0.3780863E+00  0.8450740E+00  0.5721462E+00  0.7575947E+00  0.3476461E+00  0.8123131E+00  0.3577055E+00  0.7363166E+00  0.3874425E+00  0.8744603E+00  0.3936372E+00  0.8747979E+00  0.2883749E+00  0.8918539E+00  0.2852921E+00  0.7241576E+00  0.7295105E+00  0.9065472E+00  0.3775011E+00  0.9889565E+00  0.4252243E+00  0.7988021E+00  0.3945325E+00  0.9084044E+00  0.2787300E+00  0.9460655E+00  0.4033915E+00
  0.5460007E+01  0.9304824E+00  0.5832463E-01  0.9980753E+00  0.3027712E-01  0.9249831E+00  0.1212871E+00  0.8369182E+00  0.1091204E+00  0.1005095E+01  0.1247139E+00  0.1084821E+01  0.9018219E-01  0.9735519E+00  0.1181684E+00  0.1063445E+01  0.8570258E-01  0.1084680E+01  0.8713020E-01  0.9573047E+00  0.3060116E-01  0.1086090E+01  0.9128672E-01  0.8925214E+00  0.8178743E-01  0.9840425E+00  0.8367909E-01  0.9848848E+00  0.5930014E-01  0.9225157E+00  0.7880291E-01  0.1025934E+01  0.5800144E-01  0.9938132E+00  0.6104629E-01  0.7603207E+00  0.6897858E+00  0.1170552E+01  0.6258047E+00  0.1325552E+01  0.6986576E+00  0.1502937E+01  0.5374694E+00  0.1725088E+01  0.7667189E+00  0.1206292E+01  0.4578122E+00  0.1453170E+01  0.5044785E+00  0.5171252E+00  0.5792214E+00  0.7075397E+00  0.4937999E+00  0.8455065E+00  0.3921044E+00  0.6627757E+00  0.4790114E+00  0.7736837E+00  0.3724601E+00  0.8588692E+00  0.3978828E+00  0.9487312E+00  0.8123680E+00  0.7880477E+00  0.3793888E+00  0.8712294E+00  0.5712300E+00  0.8247952E+00  0.3646044E+00  0.7984044E+00  0.4023960E+00  0.7780262E+00  0.3620522E+00  0.8785788E+00  0.3677723E+00  0.8847587E+00  0.2641696E+00  0.8976200E+00  0.2800346E+00  0.7563127E+00  0.7154612E+00  0.8986226E+00  0.3945161E+00  0.9714463E+00  0.4118006E+00  0.7940606E+00  0.3781681E+00  0.8755720E+00  0.2791004E+00  0.9724487E+00  0.4169672E+00
  0.5490007E+01  0.9207755E+00  0.5900350E-01  0.1001578E+01  0.3055539E-01  0.9262151E+00  0.1242450E+00  0.8386542E+00  0.1060570E+00  0.9969335E+00  0.1181200E+00  0.1071125E+01  0.8756966E-01  0.9699076E+00  0.1168784E+00  0.1059823E+01  0.8723909E-01  0.1088760E+01  0.9020363E-01  0.9593861E+00  0.2956592E-01  0.1094454E+01  0.9201142E-01  0.8878981E+00  0.8250419E-01  0.9738240E+00  0.8245765E-01  0.9900069E+00  0.5869361E-01  0.9237264E+00  0.8119470E-01  0.1020110E+01  0.5950523E-01  0.9979557E+00  0.6290479E-01  0.7916877E+00  0.7365544E+00  0.1209343E+01  0.6405050E+00  0.1342829E+01  0.6893874E+00  0.1437657E+01  0.5001032E+00  0.1646150E+01  0.7528427E+00  0.1235770E+01  0.4608178E+00  0.1393383E+01  0.4944076E+00  0.6304415E+00  0.6791753E+00  0.7520369E+00  0.5191420E+00  0.8376157E+00  0.3428546E+00  0.6899169E+00  0.4658995E+00  0.8022603E+00  0.3767952E+00  0.8696654E+00  0.3915446E+00  0.9555754E+00  0.8038877E+00  0.7989571E+00  0.3575699E+00  0.8908131E+00  0.5554391E+00  0.8154784E+00  0.3782589E+00  0.8174596E+00  0.3933884E+00  0.7659132E+00  0.3754753E+00  0.8977528E+00  0.3862287E+00  0.9058471E+00  0.2699405E+00  0.9101431E+00  0.2986312E+00  0.6806656E+00  0.6946470E+00  0.9648277E+00  0.3881944E+00  0.1019349E+01  0.4203170E+00  0.8243989E+00  0.3813572E+00  0.8718143E+00  0.2858464E+00  0.9261677E+00  0.3882253E+00
  0.5520008E+01  0.9194109E+00  0.5709717E-01  0.9998812E+00  0.3024056E-01  0.9122628E+00  0.1116614E+00  0.8509251E+00  0.1104624E+00  0.9946554E+00  0.1173941E+00  0.1066618E+01  0.8811612E-01  0.9773795E+00  0.1200185E+00  0.1055723E+01  0.8836988E-01  0.1085567E+01  0.8649115E-01  0.9606057E+00  0.2893767E-01  0.1086280E+01  0.8763606E-01  0.8891262E+00  0.8014172E-01  0.9717888E+00  0.8232894E-01  0.9863534E+00  0.5474315E-01  0.9171079E+00  0.8089115E-01  0.1022515E+01  0.6159634E-01  0.9910983E+00  0.6158650E-01  0.7491062E+00  0.7119874E+00  0.1251123E+01  0.6529517E+00  0.1379905E+01  0.6881848E+00  0.1414533E+01  0.4893407E+00  0.1625673E+01  0.7491293E+00  0.1202424E+01  0.4455381E+00  0.1446253E+01  0.4911420E+00  0.5608495E+00  0.6394765E+00  0.7778678E+00  0.5292006E+00  0.8425797E+00  0.3802870E+00  0.6987742E+00  0.4923181E+00  0.8223175E+00  0.3717185E+00  0.9141581E+00  0.3919213E+00  0.9974983E+00  0.8069217E+00  0.8321231E+00  0.3763477E+00  0.8236245E+00  0.5295456E+00  0.8595772E+00  0.3968512E+00  0.8821279E+00  0.3779143E+00  0.7925768E+00  0.3427539E+00  0.9112165E+00  0.3999451E+00  0.9004308E+00  0.2711375E+00  0.9251080E+00  0.2968928E+00  0.7504152E+00  0.6941225E+00  0.9448810E+00  0.3847295E+00  0.1008611E+01  0.4087074E+00  0.8206845E+00  0.3821160E+00  0.8826202E+00  0.2801496E+00  0.9537053E+00  0.3894862E+00
  0.5550008E+01  0.9182424E+00  0.5895521E-01  0.1003878E+01  0.2884499E-01  0.9090719E+00  0.1110175E+00  0.8458432E+00  0.1087112E+00  0.9893052E+00  0.1181836E+00  0.1050449E+01  0.8498070E-01  0.9676021E+00  0.1161277E+00  0.1045332E+01  0.8498652E-01  0.1067993E+01  0.8288651E-01  0.9621654E+00  0.2897565E-01  0.1089330E+01  0.8453770E-01  0.8901364E+00  0.7737559E-01  0.9640009E+00  0.8354056E-01  0.9940348E+00  0.6033505E-01  0.9206598E+00  0.7906923E-01  0.1015015E+01  0.6107854E-01  0.9860127E+00  0.6230490E-01  0.7630231E+00  0.7710000E+00  0.1284854E+01  0.6709731E+00  0.1324301E+01  0.6519366E+00  0.1380233E+01  0.4905132E+00  0.1554502E+01  0.6727751E+00  0.1166518E+01  0.4387797E+00  0.1378933E+01  0.4842925E+00  0.6207644E+00  0.6463853E+00  0.7610837E+00  0.5080707E+00  0.9068980E+00  0.3918653E+00  0.7229323E+00  0.4969824E+00  0.8444986E+00  0.3829395E+00  0.9589512E+00  0.4077881E+00  0.8638979E+00  0.7513238E+00  0.8380318E+00  0.3861834E+00  0.8626044E+00  0.5345123E+00  0.8493481E+00  0.3928721E+00  0.8567843E+00  0.4090562E+00  0.7885653E+00  0.3606307E+00  0.9304991E+00  0.3927014E+00  0.9007543E+00  0.2766470E+00  0.9277516E+00  0.2874413E+00  0.8173394E+00  0.7682347E+00  0.9883706E+00  0.4095731E+00  0.9996898E+00  0.4035760E+00  0.8305962E+00  0.3966065E+00  0.8934805E+00  0.2833871E+00  0.9224166E+00  0.3956728E+00
  0.5580008E+01  0.9199610E+00  0.5584728E-01  0.1004065E+01  0.2734601E-01  0.9038363E+00  0.1024504E+00  0.8554906E+00  0.1148977E+00  0.9972107E+00  0.1124818E+00  0.1045617E+01  0.8895428E-01  0.9644147E+00  0.1146150E+00  0.1035733E+01  0.8629867E-01  0.1069154E+01  0.8281558E-01  0.9649130E+00  0.2783863E-01  0.1084590E+01  0.9309845E-01  0.8889410E+00  0.7748096E-01  0.9581507E+00  0.8519720E-01  0.9931476E+00  0.6090535E-01  0.9193693E+00  0.7615259E-01  0.1022574E+01  0.6057350E-01  0.9905143E+00  0.5888317E-01  0.7804258E+00  0.7555528E+00  0.1261480E+01  0.6748059E+00  0.1366384E+01  0.7179586E+00  0.1331837E+01  0.4697321E+00  0.1496250E+01  0.7122108E+00  0.1137368E+01  0.4240785E+00  0.1422362E+01  0.5093113E+00  0.6179437E+00  0.6364406E+00  0.8130521E+00  0.5329149E+00  0.9058050E+00  0.3916600E+00  0.7484405E+00  0.4913104E+00  0.8850155E+00  0.4024451E+00  0.9601790E+00  0.4118205E+00  0.9838505E+00  0.8013985E+00  0.8511129E+00  0.3824940E+00  0.8546297E+00  0.5420662E+00  0.8575097E+00  0.3703322E+00  0.9106033E+00  0.3954517E+00  0.7884215E+00  0.3629841E+00  0.9448268E+00  0.3969758E+00  0.9061268E+00  0.2777752E+00  0.9382719E+00  0.2777759E+00  0.8763804E+00  0.7624507E+00  0.1016147E+01  0.4037937E+00  0.1012631E+01  0.4040503E+00  0.8111302E+00  0.3840539E+00  0.8752605E+00  0.2719635E+00  0.9464269E+00  0.3801695E+00
  0.5610008E+01  0.9162497E+00  0.5425184E-01  0.1003214E+01  0.3062895E-01  0.8943603E+00  0.1110112E+00  0.8611474E+00  0.1109059E+00  0.9836979E+00  0.1186956E+00  0.1037932E+01  0.8437899E-01  0.9646480E+00  0.1168457E+00  0.1026403E+01  0.8465557E-01  0.1056678E+01  0.8977408E-01  0.9665915E+00  0.2934925E-01  0.1070647E+01  0.8691137E-01  0.8735030E+00  0.7628044E-01  0.9568453E+00  0.8558599E-01  0.9975264E+00  0.5862331E-01  0.9230856E+00  0.8007517E-01  0.1021823E+01  0.6155225E-01  0.9836168E+00  0.5661465E-01  0.7379221E+00  0.7022256E+00  0.1250538E+01  0.6425610E+00  0.1371414E+01  0.6501202E+00  0.1296751E+01  0.4680980E+00  0.1459386E+01  0.7317856E+00  0.1120806E+01  0.4062346E+00  0.1381860E+01  0.4867248E+00  0.6240059E+00  0.6323968E+00  0.7714640E+00  0.5055555E+00  0.9255664E+00  0.3947768E+00  0.7303282E+00  0.4915311E+00  0.9132269E+00  0.3704606E+00  0.9648037E+00  0.4183535E+00  0.9720814E+00  0.8057933E+00  0.8265235E+00  0.3686572E+00  0.8239927E+00  0.5442135E+00  0.9217706E+00  0.3898830E+00  0.9167103E+00  0.3944184E+00  0.8328531E+00  0.3667751E+00  0.9660719E+00  0.3917557E+00  0.9382247E+00  0.2950896E+00  0.9496164E+00  0.3032729E+00  0.8885446E+00  0.7586173E+00  0.9999338E+00  0.4138812E+00  0.1063849E+01  0.4441953E+00  0.8176640E+00  0.3609540E+00  0.9016770E+00  0.2750843E+00  0.9720823E+00  0.4005426E+00
  0.5640008E+01  0.9171511E+00  0.5530602E-01  0.1005709E+01  0.2921832E-01  0.9020972E+00  0.1146444E+00  0.8638859E+00  0.1112604E+00  0.9923308E+00  0.1172844E+00  0.1025592E+01  0.8222057E-01  0.9599462E+00  0.1192824E+00  0.1019765E+01  0.8089707E-01  0.1058520E+01  0.8644660E-01  0.9680811E+00  0.2831902E-01  0.1076059E+01  0.8409465E-01  0.8794007E+00  0.8141866E-01  0.9435595E+00  0.8176223E-01  0.9943802E+00  0.5535419E-01  0.9220057E+00  0.7897423E-01  0.1018765E+01  0.5852154E-01  0.9873171E+00  0.5573807E-01  0.7576506E+00  0.7139568E+00  0.1266093E+01  0.6549603E+00  0.1380052E+01  0.6774381E+00  0.1291762E+01  0.4528789E+00  0.1435784E+01  0.6670973E+00  0.1044744E+01  0.4134492E+00  0.1418871E+01  0.4726517E+00  0.6612225E+00  0.6503839E+00  0.7682958E+00  0.5065065E+00  0.9160686E+00  0.4056839E+00  0.7751840E+00  0.5125491E+00  0.9354798E+00  0.3737501E+00  0.9683537E+00  0.4085827E+00  0.9342299E+00  0.7575914E+00  0.8822565E+00  0.3844758E+00  0.8246498E+00  0.5309966E+00  0.8997886E+00  0.3959045E+00  0.9057373E+00  0.4201769E+00  0.8284072E+00  0.3538192E+00  0.9893289E+00  0.3911802E+00  0.9420550E+00  0.2703776E+00  0.9663182E+00  0.2932937E+00  0.9179477E+00  0.7396949E+00  0.1018759E+01  0.4150093E+00  0.1027524E+01  0.4066265E+00  0.7927159E+00  0.3675970E+00  0.8910225E+00  0.2865297E+00  0.9235831E+00  0.3798355E+00
  0.5670009E+01  0.9171797E+00  0.5442695E-01  0.1005571E+01  0.3022677E-01  0.8965237E+00  0.1065625E+00  0.8772055E+00  0.1165672E+00  0.9827234E+00  0.1107891E+00  0.1012379E+01  0.8579946E-01  0.9529065E+00  0.1151872E+00  0.1019341E+01  0.8330483E-01  0.1049430E+01  0.8079373E-01  0.9734042E+00  0.2783524E-01  0.1060080E+01  0.8181618E-01  0.8798659E+00  0.7457001E-01  0.9421963E+00  0.8233475E-01  0.9975879E+00  0.5790990E-01  0.9268616E+00  0.7687629E-01  0.1018134E+01  0.5590515E-01  0.9826239E+00  0.5713568E-01  0.6938930E+00  0.6368639E+00  0.1279987E+01  0.6474253E+00  0.1389031E+01  0.6774313E+00  0.1243430E+01  0.4321474E+00  0.1432393E+01  0.7194082E+00  0.1083587E+01  0.4242315E+00  0.1381288E+01  0.4662113E+00  0.7211515E+00  0.6820691E+00  0.8140840E+00  0.4955504E+00  0.9479067E+00  0.4101215E+00  0.8159426E+00  0.5117499E+00  0.9584387E+00  0.3879611E+00  0.1010791E+01  0.3924151E+00  0.9317976E+00  0.7776091E+00  0.9212667E+00  0.3599686E+00  0.8109874E+00  0.4991470E+00  0.8856434E+00  0.3881013E+00  0.9033005E+00  0.4090875E+00  0.8450635E+00  0.3611223E+00  0.1007073E+01  0.4061074E+00  0.9376847E+00  0.2836618E+00  0.9536390E+00  0.2767582E+00  0.9367550E+00  0.7629560E+00  0.1000573E+01  0.4039323E+00  0.1033406E+01  0.3999103E+00  0.7973567E+00  0.3552041E+00  0.8757293E+00  0.2698152E+00  0.9798135E+00  0.4100192E+00
  0.5700009E+01  0.9114273E+00  0.5701488E-01  0.1004244E+01  0.3080077E-01  0.8904110E+00  0.1176326E+00  0.8730850E+00  0.1103694E+00  0.9796984E+00  0.1072464E+00  0.1006184E+01  0.8352716E-01  0.9490756E+00  0.1110762E+00  0.1000151E+01  0.8387631E-01  0.1045092E+01  0.8382856E-01  0.9750436E+00  0.2777893E-01  0.1065297E+01  0.8962901E-01  0.8744727E+00  0.7551289E-01  0.9419851E+00  0.7659601E-01  0.1001039E+01  0.5919368E-01  0.9306878E+00  0.7368389E-01  0.1012873E+01  0.5599611E-01  0.9835002E+00  0.5638389E-01  0.7797903E+00  0.6908066E+00  0.1316201E+01  0.6405300E+00  0.1413060E+01  0.6556451E+00  0.1189916E+01  0.4228811E+00  0.1378728E+01  0.6643667E+00  0.1073130E+01  0.4099733E+00  0.1421036E+01  0.4732423E+00  0.7013199E+00  0.6840763E+00  0.7865333E+00  0.4931512E+00  0.9324372E+00  0.3852575E+00  0.8098294E+00  0.5056793E+00  0.9676870E+00  0.3899676E+00  0.1011823E+01  0.4053490E+00  0.9183383E+00  0.7785558E+00  0.9146597E+00  0.3755420E+00  0.8331253E+00  0.5065046E+00  0.9057698E+00  0.3761362E+00  0.9367283E+00  0.3910616E+00  0.8689868E+00  0.3568151E+00  0.9446992E+00  0.4205249E+00  0.9401007E+00  0.2856967E+00  0.9675340E+00  0.2785731E+00  0.9992617E+00  0.8201183E+00  0.1002938E+01  0.3990630E+00  0.1035427E+01  0.3865816E+00  0.8079899E+00  0.3565100E+00  0.8650019E+00  0.2593500E+00  0.1001399E+01  0.3983801E+00
  0.5730009E+01  0.9234853E+00  0.5396448E-01  0.1004167E+01  0.3035493E-01  0.8959403E+00  0.1161141E+00  0.8819762E+00  0.1108939E+00  0.9731676E+00  0.1139600E+00  0.1004386E+01  0.8574950E-01  0.9452810E+00  0.1116073E+00  0.1004579E+01  0.8121467E-01  0.1032545E+01  0.8182172E-01  0.9771794E+00  0.2752102E-01  0.1055190E+01  0.8379228E-01  0.8834296E+00  0.7731408E-01  0.9373978E+00  0.7602347E-01  0.9962992E+00  0.5526405E-01  0.9328088E+00  0.7580727E-01  0.1011554E+01  0.5471821E-01  0.9832111E+00  0.6046831E-01  0.7546576E+00  0.7068262E+00  0.1255132E+01  0.6580381E+00  0.1423175E+01  0.6489758E+00  0.1206605E+01  0.4048855E+00  0.1386780E+01  0.6606676E+00  0.1041901E+01  0.4231744E+00  0.1414077E+01  0.4645545E+00  0.7316062E+00  0.7045331E+00  0.7983359E+00  0.5198153E+00  0.9184500E+00  0.4015416E+00  0.8183547E+00  0.5141713E+00  0.9691047E+00  0.3646781E+00  0.9876078E+00  0.4033094E+00  0.9026771E+00  0.7160918E+00  0.9333130E+00  0.3722229E+00  0.7940904E+00  0.4846489E+00  0.9005544E+00  0.3612598E+00  0.8953975E+00  0.3830144E+00  0.8338241E+00  0.3616019E+00  0.9645545E+00  0.3835676E+00  0.9465081E+00  0.2789375E+00  0.9806317E+00  0.2770986E+00  0.1010654E+01  0.7952986E+00  0.1014296E+01  0.4022197E+00  0.1028250E+01  0.4163820E+00  0.7953030E+00  0.3517827E+00  0.8703744E+00  0.2770524E+00  0.1006112E+01  0.4298376E+00
  0.5760009E+01  0.9230113E+00  0.5745619E-01  0.1003925E+01  0.2833012E-01  0.8997296E+00  0.1049538E+00  0.9066319E+00  0.1112452E+00  0.9721260E+00  0.1096789E+00  0.9911762E+00  0.8009128E-01  0.9514843E+00  0.1063487E+00  0.9931202E+00  0.8240321E-01  0.1031706E+01  0.7934417E-01  0.9774466E+00  0.2920087E-01  0.1052253E+01  0.8501336E-01  0.8803468E+00  0.7760165E-01  0.9315190E+00  0.7406258E-01  0.9992865E+00  0.5612868E-01  0.9293438E+00  0.7462259E-01  0.1009517E+01  0.5918080E-01  0.9861528E+00  0.5776092E-01  0.7384132E+00  0.6668749E+00  0.1344753E+01  0.7008319E+00  0.1327347E+01  0.6416326E+00  0.1158354E+01  0.4640269E+00  0.1398787E+01  0.6716757E+00  0.1065904E+01  0.4274826E+00  0.1419189E+01  0.4612443E+00  0.7372124E+00  0.6985011E+00  0.7516202E+00  0.4743572E+00  0.9704437E+00  0.4061763E+00  0.8680866E+00  0.4929953E+00  0.9518334E+00  0.3772891E+00  0.1044885E+01  0.3991360E+00  0.8776914E+00  0.7305729E+00  0.9554355E+00  0.3845536E+00  0.8350668E+00  0.5156318E+00  0.9062068E+00  0.3729896E+00  0.8975021E+00  0.3650834E+00  0.8542786E+00  0.3649849E+00  0.1041283E+01  0.3956873E+00  0.9125103E+00  0.2702509E+00  0.9931064E+00  0.2936984E+00  0.1109420E+01  0.8886874E+00  0.9836495E+00  0.4063877E+00  0.1008266E+01  0.4042198E+00  0.8158566E+00  0.3552214E+00  0.8788928E+00  0.2652107E+00  0.9731451E+00  0.3833831E+00
  0.5790009E+01  0.9270312E+00  0.5453134E-01  0.1000442E+01  0.2893621E-01  0.9040830E+00  0.1023281E+00  0.9043872E+00  0.1084899E+00  0.9752225E+00  0.1153515E+00  0.9785455E+00  0.7624757E-01  0.9486536E+00  0.1080493E+00  0.9897988E+00  0.8019250E-01  0.1020896E+01  0.8080170E-01  0.9833302E+00  0.2685594E-01  0.1047150E+01  0.8306804E-01  0.8786649E+00  0.7948458E-01  0.9301821E+00  0.7547870E-01  0.1000585E+01  0.5594432E-01  0.9309765E+00  0.7881086E-01  0.1007889E+01  0.5266637E-01  0.9818079E+00  0.5721977E-01  0.7260232E+00  0.6900468E+00  0.1307677E+01  0.6174914E+00  0.1393230E+01  0.6626562E+00  0.1159736E+01  0.4327652E+00  0.1364113E+01  0.6341197E+00  0.1026953E+01  0.3676135E+00  0.1396196E+01  0.4558989E+00  0.7462239E+00  0.6698663E+00  0.8127663E+00  0.5177578E+00  0.9767452E+00  0.4044237E+00  0.9042611E+00  0.5484182E+00  0.1027250E+01  0.3960640E+00  0.1036452E+01  0.4212095E+00  0.8591080E+00  0.7216734E+00  0.9351559E+00  0.3803133E+00  0.8311843E+00  0.4944604E+00  0.9449605E+00  0.4026511E+00  0.9119854E+00  0.3633897E+00  0.8674263E+00  0.3704131E+00  0.9844693E+00  0.3808707E+00  0.9204525E+00  0.2699648E+00  0.1000217E+01  0.2720665E+00  0.1153796E+01  0.8397358E+00  0.9984220E+00  0.3914077E+00  0.1030215E+01  0.3896246E+00  0.8175179E+00  0.3629852E+00  0.8595538E+00  0.2607125E+00  0.1022491E+01  0.4052373E+00
  0.5820010E+01  0.9286718E+00  0.5525768E-01  0.1002834E+01  0.2894256E-01  0.8999995E+00  0.1104554E+00  0.9057911E+00  0.1060629E+00  0.9622305E+00  0.1055946E+00  0.9681211E+00  0.7580424E-01  0.9512109E+00  0.1096895E+00  0.9818525E+00  0.8035068E-01  0.1015881E+01  0.8874895E-01  0.9876273E+00  0.2918520E-01  0.1031029E+01  0.7664860E-01  0.8858261E+00  0.7511966E-01  0.9281965E+00  0.7889962E-01  0.9971082E+00  0.5780318E-01  0.9386110E+00  0.7609645E-01  0.1005257E+01  0.5488605E-01  0.9794876E+00  0.5319157E-01  0.7044544E+00  0.6610910E+00  0.1296594E+01  0.6568897E+00  0.1389503E+01  0.6390100E+00  0.1137530E+01  0.4188585E+00  0.1370098E+01  0.6495880E+00  0.1041983E+01  0.4087873E+00  0.1369797E+01  0.4608230E+00  0.7879536E+00  0.7190808E+00  0.7932464E+00  0.4923423E+00  0.9440748E+00  0.3954589E+00  0.9084991E+00  0.5218101E+00  0.1015813E+01  0.4107468E+00  0.1021402E+01  0.4017563E+00  0.9196711E+00  0.7625701E+00  0.9264340E+00  0.3841779E+00  0.8132380E+00  0.4932208E+00  0.9276087E+00  0.3584015E+00  0.9417224E+00  0.3946685E+00  0.9149685E+00  0.3956924E+00  0.1010521E+01  0.3946261E+00  0.9233472E+00  0.2624633E+00  0.1020810E+01  0.2844689E+00  0.1116065E+01  0.8346816E+00  0.1021399E+01  0.3919577E+00  0.9864120E+00  0.4056084E+00  0.8217657E+00  0.3684584E+00  0.8702773E+00  0.2412928E+00  0.9637731E+00  0.3592578E+00
  0.5850010E+01  0.9316372E+00  0.5285581E-01  0.1001098E+01  0.2739306E-01  0.9104708E+00  0.1073564E+00  0.9087714E+00  0.1092078E+00  0.9565964E+00  0.1118048E+00  0.9646094E+00  0.7998459E-01  0.9470692E+00  0.1099758E+00  0.9816023E+00  0.7860745E-01  0.1012200E+01  0.7850718E-01  0.9903291E+00  0.2709564E-01  0.1028089E+01  0.8285594E-01  0.8875619E+00  0.7057957E-01  0.9271203E+00  0.7084897E-01  0.9952785E+00  0.5422606E-01  0.9298860E+00  0.7390554E-01  0.9954791E+00  0.5655962E-01  0.9801494E+00  0.5778873E-01  0.7775612E+00  0.7059897E+00  0.1363645E+01  0.6427851E+00  0.1346178E+01  0.6464472E+00  0.1111630E+01  0.4051737E+00  0.1272266E+01  0.5833259E+00  0.1018506E+01  0.4203945E+00  0.1356661E+01  0.4596844E+00  0.7880371E+00  0.6787677E+00  0.8439102E+00  0.4968945E+00  0.9120038E+00  0.4011638E+00  0.8997827E+00  0.5275985E+00  0.1054601E+01  0.3865009E+00  0.1047902E+01  0.3933047E+00  0.8636984E+00  0.6984035E+00  0.1008909E+01  0.3944374E+00  0.8631165E+00  0.5242968E+00  0.9070581E+00  0.3887923E+00  0.9323747E+00  0.3875136E+00  0.9000722E+00  0.3701023E+00  0.1037428E+01  0.4192850E+00  0.9221900E+00  0.2750922E+00  0.1008185E+01  0.2825931E+00  0.1245493E+01  0.9002661E+00  0.9894119E+00  0.3962880E+00  0.1017053E+01  0.3925917E+00  0.8459460E+00  0.3601111E+00  0.8529307E+00  0.2568958E+00  0.9978488E+00  0.3953369E+00
  0.5880010E+01  0.9363095E+00  0.5488377E-01  0.1000640E+01  0.2815512E-01  0.9147441E+00  0.1042707E+00  0.9364991E+00  0.1066635E+00  0.9535580E+00  0.1066239E+00  0.9593121E+00  0.7818852E-01  0.9481384E+00  0.1126476E+00  0.9790301E+00  0.7617497E-01  0.1007850E+01  0.8078714E-01  0.9903980E+00  0.2807238E-01  0.1020704E+01  0.7982174E-01  0.8888678E+00  0.7874930E-01  0.9278867E+00  0.8025283E-01  0.9944298E+00  0.5802925E-01  0.9296482E+00  0.7511322E-01  0.9990056E+00  0.5626700E-01  0.9793843E+00  0.5492126E-01  0.7212541E+00  0.6748527E+00  0.1296760E+01  0.6507479E+00  0.1354373E+01  0.6798027E+00  0.1129116E+01  0.4194605E+00  0.1236856E+01  0.6146280E+00  0.1041258E+01  0.3960346E+00  0.1353499E+01  0.4709327E+00  0.7385368E+00  0.6465026E+00  0.8226458E+00  0.4820127E+00  0.9519756E+00  0.3729914E+00  0.9776112E+00  0.5410910E+00  0.1036092E+01  0.3869327E+00  0.1040696E+01  0.4014862E+00  0.9321004E+00  0.7527160E+00  0.1003250E+01  0.3885072E+00  0.8324383E+00  0.5315088E+00  0.9404535E+00  0.3917436E+00  0.9165469E+00  0.3567955E+00  0.8929257E+00  0.3734475E+00  0.1041268E+01  0.4143473E+00  0.9066080E+00  0.2652071E+00  0.1013620E+01  0.2719350E+00  0.1248945E+01  0.8608598E+00  0.9969108E+00  0.3990061E+00  0.1031181E+01  0.4019872E+00  0.8445355E+00  0.3429208E+00  0.8487121E+00  0.2486636E+00  0.9960417E+00  0.3923741E+00
  0.5910010E+01  0.9472551E+00  0.5485363E-01  0.9983577E+00  0.2836472E-01  0.9091278E+00  0.1089972E+00  0.9341533E+00  0.1110804E+00  0.9547241E+00  0.1086377E+00  0.9596871E+00  0.7507992E-01  0.9362153E+00  0.1089461E+00  0.9770588E+00  0.7729294E-01  0.1006018E+01  0.7943631E-01  0.9974584E+00  0.2715239E-01  0.1008923E+01  0.8073788E-01  0.8858423E+00  0.7278375E-01  0.9267747E+00  0.7617934E-01  0.9944112E+00  0.5744666E-01  0.9381099E+00  0.7710684E-01  0.9944649E+00  0.5721962E-01  0.9734419E+00  0.5318353E-01  0.7915064E+00  0.7307162E+00  0.1382849E+01  0.6418083E+00  0.1408518E+01  0.6424376E+00  0.1073201E+01  0.3910379E+00  0.1297310E+01  0.6034147E+00  0.1054962E+01  0.3874933E+00  0.1345789E+01  0.4341603E+00  0.8998545E+00  0.7331550E+00  0.8821750E+00  0.5036945E+00  0.9115419E+00  0.3547048E+00  0.1001356E+01  0.5523189E+00  0.1068366E+01  0.4023989E+00  0.1068359E+01  0.4059966E+00  0.8382662E+00  0.7155572E+00  0.9679976E+00  0.3790751E+00  0.8582243E+00  0.5310328E+00  0.9739854E+00  0.3887802E+00  0.9169605E+00  0.3576862E+00  0.8970016E+00  0.3596306E+00  0.1021605E+01  0.3919678E+00  0.9148225E+00  0.2731452E+00  0.1039427E+01  0.2728061E+00  0.1247708E+01  0.8200233E+00  0.9796899E+00  0.3789754E+00  0.1023306E+01  0.3963605E+00  0.8282868E+00  0.3485291E+00  0.8619313E+00  0.2493198E+00  0.9982237E+00  0.3784554E+00
  0.5940011E+01  0.9511462E+00  0.5271230E-01  0.9976554E+00  0.2882195E-01  0.9223529E+00  0.1031758E+00  0.9452177E+00  0.1130973E+00  0.9369450E+00  0.1068377E+00  0.9533125E+00  0.7574546E-01  0.9369912E+00  0.1061893E+00  0.9743026E+00  0.7630961E-01  0.9990671E+00  0.7735871E-01  0.9978802E+00  0.2743705E-01  0.1006229E+01  0.7751214E-01  0.8907868E+00  0.7207790E-01  0.9261773E+00  0.7551853E-01  0.9982272E+00  0.5788753E-01  0.9389017E+00  0.7486649E-01  0.9920197E+00  0.5481598E-01  0.9731663E+00  0.5660192E-01  0.7959497E+00  0.6874107E+00  0.1327708E+01  0.6188717E+00  0.1320936E+01  0.6135291E+00  0.1093721E+01  0.3970400E+00  0.1300057E+01  0.5946518E+00  0.1020057E+01  0.3882047E+00  0.1354530E+01  0.4605117E+00  0.8027239E+00  0.7276060E+00  0.8834469E+00  0.4969971E+00  0.9667107E+00  0.3858376E+00  0.1031912E+01  0.5668978E+00  0.1065501E+01  0.3928555E+00  0.1096268E+01  0.4185438E+00  0.8603027E+00  0.7249410E+00  0.1028245E+01  0.3740845E+00  0.8507068E+00  0.4837434E+00  0.9650177E+00  0.3738888E+00  0.9065922E+00  0.3909108E+00  0.8882451E+00  0.3456302E+00  0.1038970E+01  0.3887171E+00  0.8957256E+00  0.2605630E+00  0.1047298E+01  0.2841848E+00  0.1292709E+01  0.8574201E+00  0.1013845E+01  0.3982242E+00  0.1033327E+01  0.4134209E+00  0.8588899E+00  0.3293666E+00  0.8372987E+00  0.2547800E+00  0.9954996E+00  0.3942342E+00
  0.5970011E+01  0.9588828E+00  0.5390857E-01  0.9976892E+00  0.2816106E-01  0.9282736E+00  0.1068411E+00  0.9484026E+00  0.1146163E+00  0.9289681E+00  0.1023055E+00  0.9592404E+00  0.7448750E-01  0.9430859E+00  0.1039414E+00  0.9763278E+00  0.8002277E-01  0.9919376E+00  0.7861983E-01  0.1000464E+01  0.2792160E-01  0.9984902E+00  0.7498249E-01  0.8952548E+00  0.7464169E-01  0.9233565E+00  0.7389525E-01  0.9855612E+00  0.5684521E-01  0.9458323E+00  0.7722706E-01  0.9897547E+00  0.5638861E-01  0.9747660E+00  0.5742372E-01  0.8259773E+00  0.6822234E+00  0.1293737E+01  0.6053877E+00  0.1357434E+01  0.6300759E+00  0.1053703E+01  0.3895546E+00  0.1279201E+01  0.6225993E+00  0.1016546E+01  0.3912389E+00  0.1318319E+01  0.4287902E+00  0.7835059E+00  0.7333822E+00  0.8947152E+00  0.5072159E+00  0.9668067E+00  0.3624396E+00  0.1072423E+01  0.5560511E+00  0.1098691E+01  0.3934910E+00  0.1069919E+01  0.3964848E+00  0.9332756E+00  0.7223355E+00  0.9969845E+00  0.3809724E+00  0.8460955E+00  0.4965930E+00  0.1000335E+01  0.3886564E+00  0.9338332E+00  0.3605008E+00  0.9179077E+00  0.3760101E+00  0.1007879E+01  0.3717935E+00  0.9118994E+00  0.2565238E+00  0.1055801E+01  0.2792546E+00  0.1343477E+01  0.8871234E+00  0.9684834E+00  0.3569880E+00  0.1013753E+01  0.4012811E+00  0.8813038E+00  0.3578622E+00  0.8500073E+00  0.2307869E+00  0.1013186E+01  0.3851785E+00
  0.6000011E+01  0.9623849E+00  0.5590414E-01  0.9953617E+00  0.2811674E-01  0.9311379E+00  0.1096865E+00  0.9445287E+00  0.1109326E+00  0.9307355E+00  0.1023502E+00  0.9561817E+00  0.7573291E-01  0.9418496E+00  0.1053089E+00  0.9750080E+00  0.7225456E-01  0.9876740E+00  0.7862677E-01  0.1001469E+01  0.2609629E-01  0.9938208E+00  0.7693242E-01  0.9000289E+00  0.7574019E-01  0.9209781E+00  0.7809523E-01  0.9876234E+00  0.5484539E-01  0.9423696E+00  0.7059103E-01  0.9901082E+00  0.5275828E-01  0.9726390E+00  0.5277970E-01  0.8254768E+00  0.6937441E+00  0.1300183E+01  0.6487620E+00  0.1301292E+01  0.5932792E+00  0.1058959E+01  0.3942729E+00  0.1218294E+01  0.6057785E+00  0.1043185E+01  0.3687310E+00  0.1325351E+01  0.4401593E+00  0.7756820E+00  0.6923739E+00  0.8442881E+00  0.5177201E+00  0.9228516E+00  0.3697959E+00  0.1062833E+01  0.5156138E+00  0.1096853E+01  0.4050233E+00  0.1072230E+01  0.4072980E+00  0.8830159E+00  0.6603524E+00  0.1009157E+01  0.3818095E+00  0.8702911E+00  0.5083854E+00  0.9997593E+00  0.3587069E+00  0.9336391E+00  0.3490298E+00  0.9654543E+00  0.3566935E+00  0.1077758E+01  0.3670847E+00  0.8853680E+00  0.2598435E+00  0.1031849E+01  0.2847174E+00  0.1323414E+01  0.9023207E+00  0.1016358E+01  0.3978109E+00  0.1042354E+01  0.3899826E+00  0.8442869E+00  0.3445511E+00  0.8330845E+00  0.2581357E+00  0.9875857E+00  0.3841242E+00
  0.6030011E+01  0.9688472E+00  0.5213322E-01  0.9938105E+00  0.2505267E-01  0.9339784E+00  0.1043297E+00  0.9634507E+00  0.1103074E+00  0.9268138E+00  0.1071722E+00  0.9511294E+00  0.7631601E-01  0.9284945E+00  0.1064398E+00  0.9773625E+00  0.7732086E-01  0.9825749E+00  0.7420658E-01  0.1004684E+01  0.2839272E-01  0.9890264E+00  0.7592898E-01  0.9026478E+00  0.7047720E-01  0.9192828E+00  0.7700270E-01  0.9904165E+00  0.5398236E-01  0.9431376E+00  0.7275897E-01  0.9847614E+00  0.5398208E-01  0.9720680E+00  0.5327934E-01  0.9104039E+00  0.7439989E+00  0.1282888E+01  0.6216385E+00  0.1344245E+01  0.6446210E+00  0.1050914E+01  0.3750444E+00  0.1288916E+01  0.6383796E+00  0.1060769E+01  0.3905464E+00  0.1276862E+01  0.4221843E+00  0.7351151E+00  0.6453899E+00  0.9476523E+00  0.5202171E+00  0.9832592E+00  0.3716492E+00  0.1122391E+01  0.5565900E+00  0.1059397E+01  0.3659532E+00  0.1053649E+01  0.3802251E+00  0.9104034E+00  0.7218082E+00  0.1010102E+01  0.3757865E+00  0.8627481E+00  0.5043687E+00  0.9791498E+00  0.4023917E+00  0.9512143E+00  0.3634443E+00  0.9534037E+00  0.3684084E+00  0.1054197E+01  0.3905425E+00  0.9001325E+00  0.2490484E+00  0.1061733E+01  0.2761168E+00  0.1418741E+01  0.9121015E+00  0.9931172E+00  0.3733252E+00  0.1033922E+01  0.4016751E+00  0.8531618E+00  0.3439899E+00  0.8393291E+00  0.2464094E+00  0.1021602E+01  0.3808997E+00
  0.6060011E+01  0.9757666E+00  0.5507583E-01  0.9958038E+00  0.2941888E-01  0.9449520E+00  0.1035008E+00  0.9676870E+00  0.1062505E+00  0.9292342E+00  0.1052224E+00  0.9516147E+00  0.7542046E-01  0.9412500E+00  0.1043037E+00  0.9745039E+00  0.7353499E-01  0.9763517E+00  0.7452700E-01  0.1004580E+01  0.2493523E-01  0.9776319E+00  0.7596707E-01  0.9070662E+00  0.7047088E-01  0.9262709E+00  0.7201338E-01  0.9852078E+00  0.5452847E-01  0.9443862E+00  0.7210856E-01  0.9878355E+00  0.5487772E-01  0.9679267E+00  0.5485269E-01  0.8417615E+00  0.6714720E+00  0.1234979E+01  0.5926684E+00  0.1311456E+01  0.5874795E+00  0.1048129E+01  0.3776313E+00  0.1208406E+01  0.5746772E+00  0.1055454E+01  0.4054529E+00  0.1265081E+01  0.4028388E+00  0.7571505E+00  0.6772056E+00  0.8753878E+00  0.5106844E+00  0.9404732E+00  0.3576943E+00  0.1109153E+01  0.5899727E+00  0.1094778E+01  0.3830976E+00  0.1113220E+01  0.4174778E+00  0.1018573E+01  0.7669044E+00  0.9949805E+00  0.3657527E+00  0.8602023E+00  0.5174017E+00  0.1003384E+01  0.3922309E+00  0.9350476E+00  0.3760141E+00  0.9323372E+00  0.3672755E+00  0.1064671E+01  0.3865055E+00  0.9037273E+00  0.2499424E+00  0.1054237E+01  0.2878409E+00  0.1348335E+01  0.9106616E+00  0.1000142E+01  0.3802389E+00  0.1036755E+01  0.3931324E+00  0.8970828E+00  0.3601537E+00  0.8340330E+00  0.2474161E+00  0.1015314E+01  0.3667983E+00
  0.6090012E+01  0.9814284E+00  0.5260685E-01  0.9923571E+00  0.2762156E-01  0.9528885E+00  0.1064985E+00  0.9714867E+00  0.1020781E+00  0.9205598E+00  0.1039957E+00  0.9553281E+00  0.7105635E-01  0.9403751E+00  0.1111329E+00  0.9759133E+00  0.7934091E-01  0.9774379E+00  0.7539769E-01  0.1008452E+01  0.2651144E-01  0.9748482E+00  0.7193019E-01  0.9175217E+00  0.7050007E-01  0.9255271E+00  0.7138839E-01  0.9855976E+00  0.5316719E-01  0.9501300E+00  0.7466019E-01  0.9867822E+00  0.5293284E-01  0.9711302E+00  0.5176330E-01  0.8603357E+00  0.6935281E+00  0.1240563E+01  0.5994517E+00  0.1322730E+01  0.5915297E+00  0.1051254E+01  0.3793278E+00  0.1236799E+01  0.6003090E+00  0.1103611E+01  0.3978216E+00  0.1259085E+01  0.4406681E+00  0.7980403E+00  0.6445684E+00  0.9118921E+00  0.4907119E+00  0.9876139E+00  0.3611295E+00  0.1156783E+01  0.5874468E+00  0.1071121E+01  0.3772035E+00  0.1160006E+01  0.4119035E+00  0.9688174E+00  0.6987600E+00  0.9792897E+00  0.3906538E+00  0.8544285E+00  0.4885252E+00  0.1002110E+01  0.3711482E+00  0.9486803E+00  0.4044256E+00  0.9615678E+00  0.3352083E+00  0.1049910E+01  0.3825691E+00  0.9450529E+00  0.2682419E+00  0.1020640E+01  0.2935075E+00  0.1353337E+01  0.8751363E+00  0.9712341E+00  0.3686280E+00  0.1067900E+01  0.4135920E+00  0.8466415E+00  0.3564318E+00  0.8608726E+00  0.2368177E+00  0.1030314E+01  0.3950531E+00
  0.6120012E+01  0.9903619E+00  0.5120833E-01  0.9924400E+00  0.2493026E-01  0.9528658E+00  0.1036072E+00  0.9762427E+00  0.1059754E+00  0.9158382E+00  0.1049464E+00  0.9476573E+00  0.7635327E-01  0.9383918E+00  0.1081852E+00  0.9730739E+00  0.7519303E-01  0.9706698E+00  0.7766176E-01  0.1009374E+01  0.2707541E-01  0.9671510E+00  0.7073000E-01  0.9186621E+00  0.7053971E-01  0.9154376E+00  0.7542957E-01  0.9845414E+00  0.5443678E-01  0.9590805E+00  0.7562209E-01  0.9859360E+00  0.5333136E-01  0.9682022E+00  0.5498058E-01  0.8402206E+00  0.6926500E+00  0.1307132E+01  0.6139033E+00  0.1312442E+01  0.6180232E+00  0.1053734E+01  0.3897512E+00  0.1242785E+01  0.5534337E+00  0.1109575E+01  0.4044040E+00  0.1264315E+01  0.4139154E+00  0.9157289E+00  0.7547992E+00  0.9306245E+00  0.5350335E+00  0.1011984E+01  0.3758089E+00  0.1173118E+01  0.6112140E+00  0.1056659E+01  0.3991714E+00  0.1123128E+01  0.3965046E+00  0.9550870E+00  0.7664546E+00  0.9928430E+00  0.3630311E+00  0.8545793E+00  0.5026413E+00  0.1012520E+01  0.3680762E+00  0.9667853E+00  0.3596681E+00  0.9622654E+00  0.3582023E+00  0.1062244E+01  0.3890701E+00  0.9156016E+00  0.2429275E+00  0.1043894E+01  0.2789266E+00  0.1339040E+01  0.8564887E+00  0.9949737E+00  0.3841421E+00  0.1087497E+01  0.4032837E+00  0.8806370E+00  0.3417165E+00  0.8458051E+00  0.2367049E+00  0.9994876E+00  0.3572523E+00
  0.6150012E+01  0.9928774E+00  0.5438214E-01  0.9950154E+00  0.2658671E-01  0.9670349E+00  0.1099333E+00  0.9864769E+00  0.1108597E+00  0.9007721E+00  0.9680576E-01  0.9577389E+00  0.7113169E-01  0.9381310E+00  0.1050885E+00  0.9784060E+00  0.7587043E-01  0.9649554E+00  0.7251044E-01  0.1010944E+01  0.2724696E-01  0.9621031E+00  0.6946223E-01  0.9266220E+00  0.7680652E-01  0.9313644E+00  0.7450494E-01  0.9819521E+00  0.5272586E-01  0.9605212E+00  0.7409391E-01  0.9871418E+00  0.5513429E-01  0.9634261E+00  0.5177816E-01  0.8752273E+00  0.6947836E+00  0.1282303E+01  0.5791409E+00  0.1303889E+01  0.5619517E+00  0.1027156E+01  0.3825149E+00  0.1179081E+01  0.5978147E+00  0.1061645E+01  0.3751555E+00  0.1221736E+01  0.4209406E+00  0.8668036E+00  0.7137423E+00  0.9457914E+00  0.4941652E+00  0.1015564E+01  0.3692093E+00  0.1232267E+01  0.5675986E+00  0.1069023E+01  0.3890211E+00  0.1130899E+01  0.4044803E+00  0.1039533E+01  0.7321723E+00  0.9747558E+00  0.3462413E+00  0.8668010E+00  0.4978894E+00  0.9884445E+00  0.3850201E+00  0.9808123E+00  0.3520438E+00  0.9394729E+00  0.3688056E+00  0.1045851E+01  0.3771572E+00  0.9285459E+00  0.2560113E+00  0.1029130E+01  0.2629137E+00  0.1387086E+01  0.9031959E+00  0.9460551E+00  0.3694525E+00  0.1095351E+01  0.3887988E+00  0.8607444E+00  0.3437409E+00  0.8445503E+00  0.2337509E+00  0.1026364E+01  0.3926064E+00
  0.6180012E+01  0.1005784E+01  0.5182392E-01  0.9923354E+00  0.2591892E-01  0.9636756E+00  0.1039128E+00  0.9836476E+00  0.1035258E+00  0.9067320E+00  0.1055090E+00  0.9575341E+00  0.7229232E-01  0.9237518E+00  0.1014805E+00  0.9735997E+00  0.7657214E-01  0.9653848E+00  0.7225087E-01  0.1012122E+01  0.2673882E-01  0.9535713E+00  0.7161524E-01  0.9334664E+00  0.7226626E-01  0.9302627E+00  0.7164869E-01  0.9765142E+00  0.5268858E-01  0.9568505E+00  0.7348660E-01  0.9829212E+00  0.5052407E-01  0.9673515E+00  0.5082488E-01  0.9428904E+00  0.7088717E+00  0.1254750E+01  0.6147205E+00  0.1221377E+01  0.5684520E+00  0.1023983E+01  0.3873001E+00  0.1235459E+01  0.5777537E+00  0.1110301E+01  0.3820500E+00  0.1182786E+01  0.4042388E+00  0.8792648E+00  0.7045398E+00  0.9037762E+00  0.5005759E+00  0.9919122E+00  0.3760731E+00  0.1207812E+01  0.5855000E+00  0.1052934E+01  0.3648497E+00  0.1147321E+01  0.3991125E+00  0.1002342E+01  0.7559143E+00  0.9919115E+00  0.3464917E+00  0.8693557E+00  0.4645327E+00  0.9890445E+00  0.3959866E+00  0.9564495E+00  0.3576348E+00  0.9548849E+00  0.3721346E+00  0.1068572E+01  0.4006357E+00  0.9329796E+00  0.2518681E+00  0.1055146E+01  0.2768022E+00  0.1395563E+01  0.8491784E+00  0.9723536E+00  0.3618603E+00  0.1118901E+01  0.3917885E+00  0.8341543E+00  0.3341481E+00  0.8555371E+00  0.2562213E+00  0.1023199E+01  0.3706942E+00
  0.6210012E+01  0.1005156E+01  0.5184057E-01  0.9920573E+00  0.2695540E-01  0.9670857E+00  0.1068539E+00  0.9815463E+00  0.1055161E+00  0.9080222E+00  0.1057458E+00  0.9558474E+00  0.7611065E-01  0.9465896E+00  0.1050657E+00  0.9766424E+00  0.7257580E-01  0.9629937E+00  0.7720575E-01  0.1014032E+01  0.2560534E-01  0.9550492E+00  0.7444771E-01  0.9412186E+00  0.6698246E-01  0.9311023E+00  0.7415838E-01  0.9802417E+00  0.5142307E-01  0.9659178E+00  0.7479867E-01  0.9805939E+00  0.4969651E-01  0.9655670E+00  0.5037465E-01  0.9596233E+00  0.7120385E+00  0.1254016E+01  0.5872505E+00  0.1242664E+01  0.5897318E+00  0.1048203E+01  0.3854020E+00  0.1172414E+01  0.5568618E+00  0.1114054E+01  0.3703690E+00  0.1182485E+01  0.4010560E+00  0.9348308E+00  0.7181877E+00  0.9239854E+00  0.5064402E+00  0.9802820E+00  0.3569961E+00  0.1243695E+01  0.5768733E+00  0.1038642E+01  0.3812840E+00  0.1117414E+01  0.3810365E+00  0.1050520E+01  0.7453877E+00  0.9952600E+00  0.3732016E+00  0.8718203E+00  0.4633443E+00  0.1000166E+01  0.3665636E+00  0.9727935E+00  0.3711753E+00  0.1003521E+01  0.3656190E+00  0.1076609E+01  0.3941245E+00  0.9424495E+00  0.2521641E+00  0.1043432E+01  0.2497452E+00  0.1312898E+01  0.8558221E+00  0.9645284E+00  0.3636460E+00  0.1117666E+01  0.4019492E+00  0.8552942E+00  0.3231649E+00  0.8558105E+00  0.2331878E+00  0.1013337E+01  0.3514259E+00
  0.6240013E+01  0.1011718E+01  0.5267683E-01  0.9941134E+00  0.2565392E-01  0.9740283E+00  0.1062744E+00  0.9952691E+00  0.1005253E+00  0.9023683E+00  0.9915679E-01  0.9572937E+00  0.7116555E-01  0.9354471E+00  0.1065409E+00  0.9717509E+00  0.7187984E-01  0.9680743E+00  0.7735416E-01  0.1012677E+01  0.2656604E-01  0.9542518E+00  0.6867740E-01  0.9407556E+00  0.7178459E-01  0.9333037E+00  0.7350940E-01  0.9800618E+00  0.5113742E-01  0.9755048E+00  0.7645623E-01  0.9794086E+00  0.5527154E-01  0.9619973E+00  0.5268795E-01  0.9483717E+00  0.7175075E+00  0.1263469E+01  0.5862861E+00  0.1275751E+01  0.5628616E+00  0.1048375E+01  0.4032914E+00  0.1128426E+01  0.5572171E+00  0.1132774E+01  0.3980559E+00  0.1151700E+01  0.3995018E+00  0.9872484E+00  0.7243338E+00  0.9350719E+00  0.4847206E+00  0.9800885E+00  0.3465501E+00  0.1320759E+01  0.6278733E+00  0.1035335E+01  0.3894987E+00  0.1133037E+01  0.3831996E+00  0.1083416E+01  0.7485889E+00  0.9793190E+00  0.3524038E+00  0.8767577E+00  0.4452222E+00  0.1003870E+01  0.3431574E+00  0.9655074E+00  0.3824890E+00  0.9805969E+00  0.3634156E+00  0.1060129E+01  0.3804138E+00  0.9236913E+00  0.2462113E+00  0.1023574E+01  0.2754296E+00  0.1383171E+01  0.8618822E+00  0.9557894E+00  0.3712324E+00  0.1087251E+01  0.3911659E+00  0.8614122E+00  0.3498009E+00  0.8729212E+00  0.2327676E+00  0.1028686E+01  0.3796858E+00
  0.6270013E+01  0.1020981E+01  0.5137874E-01  0.9945446E+00  0.2512246E-01  0.9722794E+00  0.1011473E+00  0.9954030E+00  0.1035946E+00  0.9122587E+00  0.1005517E+00  0.9593155E+00  0.7565985E-01  0.9346201E+00  0.1024592E+00  0.9697959E+00  0.6996657E-01  0.9606076E+00  0.7201847E-01  0.1013408E+01  0.2616503E-01  0.9505043E+00  0.7216673E-01  0.9446554E+00  0.7202644E-01  0.9391811E+00  0.7152316E-01  0.9724267E+00  0.5173360E-01  0.9689162E+00  0.6923049E-01  0.9816499E+00  0.5157401E-01  0.9610939E+00  0.5406850E-01  0.9707397E+00  0.7212278E+00  0.1282834E+01  0.6036956E+00  0.1221526E+01  0.5828841E+00  0.1042677E+01  0.3616670E+00  0.1151611E+01  0.5975705E+00  0.1109557E+01  0.3765426E+00  0.1132105E+01  0.4031282E+00  0.9737784E+00  0.6874038E+00  0.9540171E+00  0.4760846E+00  0.1015831E+01  0.3751321E+00  0.1310189E+01  0.5594490E+00  0.1055607E+01  0.3846700E+00  0.1168077E+01  0.3900203E+00  0.1108549E+01  0.8033961E+00  0.1007467E+01  0.3553861E+00  0.8861273E+00  0.4642403E+00  0.9879659E+00  0.3647591E+00  0.9309660E+00  0.3504421E+00  0.9975866E+00  0.3705516E+00  0.1088277E+01  0.3660809E+00  0.9243784E+00  0.2328762E+00  0.1009625E+01  0.2429187E+00  0.1243312E+01  0.8271027E+00  0.9861912E+00  0.3573239E+00  0.1117669E+01  0.3974355E+00  0.8605407E+00  0.3326892E+00  0.8591483E+00  0.2277521E+00  0.9732708E+00  0.3797313E+00
  0.6300013E+01  0.1018955E+01  0.5172627E-01  0.9952646E+00  0.2573080E-01  0.9733140E+00  0.1057960E+00  0.9941989E+00  0.1002005E+00  0.9068396E+00  0.9747520E-01  0.9599229E+00  0.7515913E-01  0.9340637E+00  0.9663943E-01  0.9780288E+00  0.6951715E-01  0.9636608E+00  0.7366457E-01  0.1013223E+01  0.2700399E-01  0.9462740E+00  0.7135732E-01  0.9489701E+00  0.6986510E-01  0.9394991E+00  0.6905403E-01  0.9709278E+00  0.5172824E-01  0.9729413E+00  0.7832458E-01  0.9817286E+00  0.4731892E-01  0.9622453E+00  0.5087953E-01  0.9304009E+00  0.7424169E+00  0.1287703E+01  0.5737521E+00  0.1206914E+01  0.5824441E+00  0.1066152E+01  0.3795227E+00  0.1122103E+01  0.5239821E+00  0.1067403E+01  0.3818787E+00  0.1136407E+01  0.3844911E+00  0.9966416E+00  0.6993196E+00  0.9770727E+00  0.4930344E+00  0.1019735E+01  0.3588400E+00  0.1295737E+01  0.5862285E+00  0.1048830E+01  0.3657904E+00  0.1166014E+01  0.3554506E+00  0.1155224E+01  0.7836301E+00  0.9956393E+00  0.3468796E+00  0.9253829E+00  0.4817528E+00  0.1008187E+01  0.3576937E+00  0.9469619E+00  0.3669167E+00  0.9692948E+00  0.3492362E+00  0.1058870E+01  0.3739131E+00  0.9319064E+00  0.2247432E+00  0.1029767E+01  0.2482280E+00  0.1349937E+01  0.8179257E+00  0.9720554E+00  0.3633153E+00  0.1145190E+01  0.3739545E+00  0.8696780E+00  0.3365623E+00  0.8474730E+00  0.2393748E+00  0.9743127E+00  0.3707616E+00
  0.6330013E+01  0.1027848E+01  0.5248277E-01  0.9941611E+00  0.2506342E-01  0.9855968E+00  0.9749535E-01  0.9885903E+00  0.1051574E+00  0.9045348E+00  0.9868438E-01  0.9618288E+00  0.7407366E-01  0.9378146E+00  0.9837437E-01  0.9723694E+00  0.7754714E-01  0.9564524E+00  0.7122576E-01  0.1012703E+01  0.2672045E-01  0.9459412E+00  0.7101316E-01  0.9596048E+00  0.7277665E-01  0.9369317E+00  0.7223936E-01  0.9770784E+00  0.4789038E-01  0.9717337E+00  0.7083779E-01  0.9788817E+00  0.5219764E-01  0.9661982E+00  0.5306091E-01  0.9901889E+00  0.7199968E+00  0.1352060E+01  0.6035269E+00  0.1180570E+01  0.5578796E+00  0.1042880E+01  0.3534752E+00  0.1122409E+01  0.5369757E+00  0.1088115E+01  0.3810480E+00  0.1117695E+01  0.3824688E+00  0.1123405E+01  0.7471566E+00  0.9822353E+00  0.5348428E+00  0.9944126E+00  0.3591181E+00  0.1290424E+01  0.6048793E+00  0.1054066E+01  0.3500726E+00  0.1159450E+01  0.3925821E+00  0.1102522E+01  0.7506455E+00  0.1001876E+01  0.3670217E+00  0.9166204E+00  0.4880139E+00  0.9956563E+00  0.3686467E+00  0.9516647E+00  0.3464378E+00  0.1005354E+01  0.3613856E+00  0.1072706E+01  0.3793968E+00  0.9594934E+00  0.2741651E+00  0.1038662E+01  0.2708125E+00  0.1357034E+01  0.8608318E+00  0.9404806E+00  0.3445526E+00  0.1099542E+01  0.3725602E+00  0.8768539E+00  0.3415091E+00  0.8831919E+00  0.2425072E+00  0.1010563E+01  0.3691199E+00
  0.6360013E+01  0.1032251E+01  0.5351609E-01  0.9960662E+00  0.2644796E-01  0.9799544E+00  0.1022973E+00  0.9906977E+00  0.1061522E+00  0.9029305E+00  0.1026649E+00  0.9596606E+00  0.6844719E-01  0.9548420E+00  0.1033823E+00  0.9748962E+00  0.6867040E-01  0.9569784E+00  0.7159011E-01  0.1015072E+01  0.2648676E-01  0.9438443E+00  0.6774033E-01  0.9636196E+00  0.6839493E-01  0.9388651E+00  0.6980741E-01  0.9766576E+00  0.5010670E-01  0.9726575E+00  0.7203458E-01  0.9808365E+00  0.5086433E-01  0.9606049E+00  0.5388559E-01  0.9660974E+00  0.6959590E+00  0.1264009E+01  0.5675685E+00  0.1146821E+01  0.5506338E+00  0.1033072E+01  0.3827823E+00  0.1133030E+01  0.5464650E+00  0.1136731E+01  0.3739031E+00  0.1119976E+01  0.3773994E+00  0.1018299E+01  0.7622735E+00  0.1001062E+01  0.5014448E+00  0.9944161E+00  0.3509185E+00  0.1283212E+01  0.5704309E+00  0.1037012E+01  0.3491064E+00  0.1201227E+01  0.4140029E+00  0.1088213E+01  0.7437038E+00  0.9700423E+00  0.3391315E+00  0.8887947E+00  0.4847218E+00  0.9830905E+00  0.3648582E+00  0.9725041E+00  0.3676010E+00  0.9754581E+00  0.3593224E+00  0.1094626E+01  0.3777646E+00  0.9528071E+00  0.2500642E+00  0.1001311E+01  0.2528499E+00  0.1416164E+01  0.8834583E+00  0.9569935E+00  0.3396337E+00  0.1128596E+01  0.3639828E+00  0.8937185E+00  0.3389232E+00  0.8869487E+00  0.2473392E+00  0.9951540E+00  0.3578838E+00
  0.6390014E+01  0.1036389E+01  0.5145688E-01  0.9966641E+00  0.2566439E-01  0.9821931E+00  0.1026100E+00  0.9936873E+00  0.1048938E+00  0.9030834E+00  0.1019276E+00  0.9575160E+00  0.6963210E-01  0.9486896E+00  0.1023839E+00  0.9779315E+00  0.6887325E-01  0.9506338E+00  0.7164087E-01  0.1014023E+01  0.2669076E-01  0.9435437E+00  0.7234029E-01  0.9692664E+00  0.7484310E-01  0.9466676E+00  0.7019569E-01  0.9709244E+00  0.5411794E-01  0.9742680E+00  0.7136488E-01  0.9794214E+00  0.5399586E-01  0.9627382E+00  0.5112184E-01  0.9775458E+00  0.7287887E+00  0.1268270E+01  0.5801382E+00  0.1137544E+01  0.5531338E+00  0.1076324E+01  0.3642907E+00  0.1109254E+01  0.5168402E+00  0.1133886E+01  0.3741652E+00  0.1081932E+01  0.3673525E+00  0.1072174E+01  0.7148478E+00  0.1016077E+01  0.4899923E+00  0.1008021E+01  0.3427158E+00  0.1323885E+01  0.5972574E+00  0.1044382E+01  0.3651112E+00  0.1205106E+01  0.3900059E+00  0.1031206E+01  0.7586356E+00  0.9609600E+00  0.3554482E+00  0.9063255E+00  0.4686036E+00  0.1020956E+01  0.3627127E+00  0.9907142E+00  0.3641761E+00  0.1000960E+01  0.3577097E+00  0.1133389E+01  0.3948879E+00  0.9570574E+00  0.2326171E+00  0.1029500E+01  0.2537809E+00  0.1292659E+01  0.8119063E+00  0.9633982E+00  0.3579084E+00  0.1127307E+01  0.3795069E+00  0.9055945E+00  0.3473845E+00  0.8926693E+00  0.2485033E+00  0.1019244E+01  0.3694523E+00
  0.6420014E+01  0.1032470E+01  0.5405894E-01  0.9993966E+00  0.2451712E-01  0.9888064E+00  0.1024951E+00  0.9884035E+00  0.9835107E-01  0.9044561E+00  0.9955458E-01  0.9614176E+00  0.7217517E-01  0.9495361E+00  0.9710973E-01  0.9760246E+00  0.7218965E-01  0.9512461E+00  0.6702910E-01  0.1012768E+01  0.2535524E-01  0.9390002E+00  0.7014684E-01  0.9723274E+00  0.7335506E-01  0.9448623E+00  0.6858642E-01  0.9729173E+00  0.5267907E-01  0.9727471E+00  0.7225791E-01  0.9814579E+00  0.5381458E-01  0.9644194E+00  0.4834716E-01  0.9578037E+00  0.7432277E+00  0.1265632E+01  0.5355182E+00  0.1097461E+01  0.5359556E+00  0.1064605E+01  0.3757111E+00  0.1129839E+01  0.5219874E+00  0.1127180E+01  0.3770697E+00  0.1111474E+01  0.3724315E+00  0.1087307E+01  0.7192910E+00  0.1039472E+01  0.4955906E+00  0.1004671E+01  0.3701359E+00  0.1373396E+01  0.5961533E+00  0.1069183E+01  0.3710257E+00  0.1205227E+01  0.4102814E+00  0.1070882E+01  0.7175442E+00  0.9693994E+00  0.3452219E+00  0.9109252E+00  0.4845851E+00  0.9826882E+00  0.3482870E+00  0.9664994E+00  0.3309681E+00  0.1002020E+01  0.3491763E+00  0.1078372E+01  0.3591007E+00  0.9515200E+00  0.2378766E+00  0.1013372E+01  0.2446020E+00  0.1324105E+01  0.8246177E+00  0.9512785E+00  0.3265191E+00  0.1116789E+01  0.3785691E+00  0.8889379E+00  0.3300523E+00  0.8826562E+00  0.2372832E+00  0.1009015E+01  0.3302522E+00
  0.6450014E+01  0.1039013E+01  0.5197404E-01  0.1000700E+01  0.2627920E-01  0.9965138E+00  0.9870511E-01  0.9938432E+00  0.1051134E+00  0.9184743E+00  0.9910073E-01  0.9669796E+00  0.7332345E-01  0.9536340E+00  0.9153599E-01  0.9835930E+00  0.7339671E-01  0.9505982E+00  0.7392004E-01  0.1012351E+01  0.2475147E-01  0.9431028E+00  0.7162146E-01  0.9814106E+00  0.7017259E-01  0.9444451E+00  0.7050478E-01  0.9746473E+00  0.5121263E-01  0.9732184E+00  0.7359806E-01  0.9800664E+00  0.5043410E-01  0.9589860E+00  0.4856667E-01  0.1064762E+01  0.6908873E+00  0.1249081E+01  0.5317634E+00  0.1103061E+01  0.5222997E+00  0.1041783E+01  0.3606318E+00  0.1120296E+01  0.5099702E+00  0.1100910E+01  0.3744003E+00  0.1084629E+01  0.3747098E+00  0.1040825E+01  0.7315627E+00  0.1048961E+01  0.4977155E+00  0.1032203E+01  0.3472690E+00  0.1372130E+01  0.5867366E+00  0.1060216E+01  0.3556684E+00  0.1175117E+01  0.4067585E+00  0.1107846E+01  0.7383854E+00  0.9869637E+00  0.3483561E+00  0.9082083E+00  0.4921288E+00  0.9771486E+00  0.3570600E+00  0.9615888E+00  0.3622533E+00  0.9919845E+00  0.3380712E+00  0.1055662E+01  0.3835997E+00  0.9439943E+00  0.2429195E+00  0.1038550E+01  0.2505805E+00  0.1361592E+01  0.8700170E+00  0.9388487E+00  0.3272306E+00  0.1112637E+01  0.3802049E+00  0.9106010E+00  0.3502474E+00  0.9025823E+00  0.2492445E+00  0.1008515E+01  0.3587133E+00
  0.6480014E+01  0.1039731E+01  0.5271836E-01  0.9999818E+00  0.2713942E-01  0.9981022E+00  0.1010483E+00  0.1002093E+01  0.1060508E+00  0.9197550E+00  0.1003016E+00  0.9701457E+00  0.7199593E-01  0.9593539E+00  0.9797037E-01  0.9728826E+00  0.7403935E-01  0.9459035E+00  0.6948939E-01  0.1014506E+01  0.2521573E-01  0.9419996E+00  0.7198415E-01  0.9814248E+00  0.7046209E-01  0.9478524E+00  0.6863169E-01  0.9674463E+00  0.5274202E-01  0.9769524E+00  0.6651146E-01  0.9809328E+00  0.5161699E-01  0.9668928E+00  0.5077252E-01  0.9714510E+00  0.7113516E+00  0.1275984E+01  0.5645207E+00  0.1065371E+01  0.5408584E+00  0.1051852E+01  0.3688663E+00  0.1075328E+01  0.5250879E+00  0.1095481E+01  0.3674708E+00  0.1109244E+01  0.3741802E+00  0.1098574E+01  0.7528408E+00  0.1053982E+01  0.4806738E+00  0.1014140E+01  0.3643099E+00  0.1386977E+01  0.6246423E+00  0.1014141E+01  0.3415024E+00  0.1210517E+01  0.3877569E+00  0.1061577E+01  0.7387283E+00  0.9911340E+00  0.3524929E+00  0.9036191E+00  0.4679158E+00  0.1002995E+01  0.3598689E+00  0.9821240E+00  0.3531550E+00  0.9873394E+00  0.3699742E+00  0.1079590E+01  0.3631596E+00  0.9431081E+00  0.2339189E+00  0.1018530E+01  0.2374613E+00  0.1282625E+01  0.7980047E+00  0.9301834E+00  0.3401800E+00  0.1112321E+01  0.3647877E+00  0.9422780E+00  0.3592766E+00  0.8966231E+00  0.2455319E+00  0.1022673E+01  0.3657121E+00
  0.6510015E+01  0.1039969E+01  0.4873581E-01  0.1002205E+01  0.2622500E-01  0.9933453E+00  0.1024029E+00  0.9994472E+00  0.1055574E+00  0.9188789E+00  0.9811277E-01  0.9612660E+00  0.6319569E-01  0.9619930E+00  0.1006404E+00  0.9810777E+00  0.7100764E-01  0.9409103E+00  0.7183693E-01  0.1014796E+01  0.2579817E-01  0.9377503E+00  0.7014066E-01  0.9801037E+00  0.7318792E-01  0.9494703E+00  0.7487865E-01  0.9707690E+00  0.4625298E-01  0.9781696E+00  0.6927370E-01  0.9801496E+00  0.4767736E-01  0.9665728E+00  0.5032171E-01  0.1070603E+01  0.7209476E+00  0.1283509E+01  0.5771213E+00  0.1120422E+01  0.5056691E+00  0.1042878E+01  0.3553363E+00  0.1054156E+01  0.5151339E+00  0.1113609E+01  0.3530777E+00  0.1117131E+01  0.3543589E+00  0.1096931E+01  0.7051237E+00  0.1016567E+01  0.5083901E+00  0.1050402E+01  0.3508465E+00  0.1345068E+01  0.6305698E+00  0.1074604E+01  0.3624474E+00  0.1185987E+01  0.3866951E+00  0.1049925E+01  0.7365775E+00  0.9810745E+00  0.3415223E+00  0.9700319E+00  0.4543068E+00  0.9695620E+00  0.3521979E+00  0.9756711E+00  0.3456330E+00  0.9801365E+00  0.3623401E+00  0.1090348E+01  0.3750333E+00  0.9513501E+00  0.2300456E+00  0.1001286E+01  0.2503480E+00  0.1318757E+01  0.7753015E+00  0.9427733E+00  0.3326051E+00  0.1144386E+01  0.3723250E+00  0.9352540E+00  0.3447934E+00  0.9126955E+00  0.2381526E+00  0.1062621E+01  0.3546356E+00
  0.6540015E+01  0.1041005E+01  0.5149494E-01  0.1003319E+01  0.2535534E-01  0.1001088E+01  0.9311367E-01  0.9954982E+00  0.9824875E-01  0.9185161E+00  0.9981723E-01  0.9626616E+00  0.6811225E-01  0.9683644E+00  0.1022912E+00  0.9868613E+00  0.7199776E-01  0.9467515E+00  0.7016017E-01  0.1011508E+01  0.2500545E-01  0.9377891E+00  0.6492147E-01  0.9857362E+00  0.7221022E-01  0.9513354E+00  0.7063498E-01  0.9681728E+00  0.5121349E-01  0.9795547E+00  0.7320600E-01  0.9786998E+00  0.5010451E-01  0.9673508E+00  0.5048921E-01  0.1006798E+01  0.6721584E+00  0.1235445E+01  0.5200476E+00  0.1104583E+01  0.5104902E+00  0.1063838E+01  0.3554921E+00  0.1056154E+01  0.4884087E+00  0.1105517E+01  0.3679208E+00  0.1118553E+01  0.3728029E+00  0.1181886E+01  0.7485579E+00  0.1078505E+01  0.4786916E+00  0.1042190E+01  0.3529621E+00  0.1341152E+01  0.5539356E+00  0.1043579E+01  0.3558149E+00  0.1169547E+01  0.3733659E+00  0.1059883E+01  0.6755204E+00  0.1003533E+01  0.3485601E+00  0.9467210E+00  0.4781736E+00  0.9585955E+00  0.3560563E+00  0.1001669E+01  0.3578403E+00  0.9741963E+00  0.3451980E+00  0.1061746E+01  0.3738069E+00  0.9604594E+00  0.2438610E+00  0.1000161E+01  0.2524090E+00  0.1247081E+01  0.7601425E+00  0.9071383E+00  0.3281551E+00  0.1125773E+01  0.3742841E+00  0.9509113E+00  0.3344531E+00  0.9078375E+00  0.2327513E+00  0.1046843E+01  0.3413193E+00
  0.6570015E+01  0.1045479E+01  0.5165040E-01  0.1004307E+01  0.2507255E-01  0.9908533E+00  0.9709187E-01  0.1002792E+01  0.9954306E-01  0.9268400E+00  0.9585795E-01  0.9636277E+00  0.7078768E-01  0.9660540E+00  0.9631567E-01  0.9813805E+00  0.7230596E-01  0.9405012E+00  0.6795319E-01  0.1014020E+01  0.2524583E-01  0.9433212E+00  0.6919660E-01  0.9862196E+00  0.6543835E-01  0.9529123E+00  0.7405994E-01  0.9730977E+00  0.4896672E-01  0.9778906E+00  0.6898485E-01  0.9780322E+00  0.4863765E-01  0.9663960E+00  0.4854293E-01  0.1027152E+01  0.7045848E+00  0.1212185E+01  0.5414379E+00  0.1110670E+01  0.5329886E+00  0.1085524E+01  0.3801008E+00  0.1073758E+01  0.5134380E+00  0.1140660E+01  0.3397918E+00  0.1094987E+01  0.3607096E+00  0.1133277E+01  0.7253392E+00  0.1048380E+01  0.5136303E+00  0.1041226E+01  0.3674985E+00  0.1380608E+01  0.5847810E+00  0.1070290E+01  0.3812331E+00  0.1152430E+01  0.3519611E+00  0.1021616E+01  0.6760219E+00  0.1002931E+01  0.3720081E+00  0.9570138E+00  0.4999277E+00  0.9586275E+00  0.3551772E+00  0.9927732E+00  0.3633063E+00  0.9890827E+00  0.3487834E+00  0.1073990E+01  0.3515307E+00  0.9549367E+00  0.2489907E+00  0.1005468E+01  0.2449436E+00  0.1334464E+01  0.8125307E+00  0.9164078E+00  0.3338646E+00  0.1125894E+01  0.3725971E+00  0.9648586E+00  0.3333759E+00  0.9213673E+00  0.2251009E+00  0.1031072E+01  0.3652606E+00
  0.6600015E+01  0.1040993E+01  0.5324381E-01  0.1006248E+01  0.2425003E-01  0.1004807E+01  0.9756554E-01  0.1003430E+01  0.1032224E+00  0.9264582E+00  0.9503686E-01  0.9640460E+00  0.6800069E-01  0.9641299E+00  0.1031111E+00  0.9857022E+00  0.6722265E-01  0.9421369E+00  0.6748931E-01  0.1012457E+01  0.2531618E-01  0.9465984E+00  0.7017955E-01  0.9872532E+00  0.7160326E-01  0.9585949E+00  0.7322380E-01  0.9667526E+00  0.4709087E-01  0.9706546E+00  0.7485327E-01  0.9738262E+00  0.4670960E-01  0.9669096E+00  0.4976174E-01  0.1028817E+01  0.7015776E+00  0.1222689E+01  0.5415021E+00  0.1063561E+01  0.4954218E+00  0.1033145E+01  0.3561428E+00  0.1052585E+01  0.5117279E+00  0.1120028E+01  0.3644380E+00  0.1095339E+01  0.3763260E+00  0.1221773E+01  0.7607619E+00  0.1071785E+01  0.5088391E+00  0.1084365E+01  0.3599478E+00  0.1393697E+01  0.6062334E+00  0.1028126E+01  0.3561417E+00  0.1189072E+01  0.3842771E+00  0.9766840E+00  0.6717517E+00  0.9803385E+00  0.3482003E+00  0.9821711E+00  0.4818925E+00  0.9572510E+00  0.3351962E+00  0.9952036E+00  0.3541994E+00  0.9759976E+00  0.3449709E+00  0.1040693E+01  0.3403069E+00  0.9908587E+00  0.2316372E+00  0.1041619E+01  0.2545213E+00  0.1304990E+01  0.7804962E+00  0.9046659E+00  0.3159641E+00  0.1153403E+01  0.3713435E+00  0.9856005E+00  0.3423804E+00  0.9230711E+00  0.2282720E+00  0.1062877E+01  0.3527481E+00
  0.6630015E+01  0.1046562E+01  0.5126223E-01  0.1006485E+01  0.2487154E-01  0.9938019E+00  0.1001036E+00  0.9965574E+00  0.9569253E-01  0.9354396E+00  0.9233097E-01  0.9685255E+00  0.6986854E-01  0.9675503E+00  0.9895170E-01  0.9929556E+00  0.7552122E-01  0.9428223E+00  0.6838819E-01  0.1011447E+01  0.2499839E-01  0.9478266E+00  0.6905460E-01  0.9922558E+00  0.6734505E-01  0.9591058E+00  0.6951342E-01  0.9691235E+00  0.4979485E-01  0.9805328E+00  0.7056417E-01  0.9787781E+00  0.5264688E-01  0.9673534E+00  0.4953472E-01  0.1022235E+01  0.7217944E+00  0.1188084E+01  0.5269956E+00  0.1037640E+01  0.4964229E+00  0.1065285E+01  0.3328719E+00  0.1040821E+01  0.5094517E+00  0.1146386E+01  0.3519657E+00  0.1085668E+01  0.3618447E+00  0.1134615E+01  0.7344789E+00  0.1104704E+01  0.4985438E+00  0.1061203E+01  0.3697625E+00  0.1323107E+01  0.5843639E+00  0.1038320E+01  0.3429814E+00  0.1158394E+01  0.3873461E+00  0.1006832E+01  0.7015373E+00  0.9930146E+00  0.3249244E+00  0.1011362E+01  0.4797696E+00  0.9352366E+00  0.3627599E+00  0.1010677E+01  0.3575839E+00  0.9635560E+00  0.3335158E+00  0.1069585E+01  0.3730939E+00  0.9820217E+00  0.2495640E+00  0.1038434E+01  0.2387379E+00  0.1204387E+01  0.7962222E+00  0.8838088E+00  0.3255637E+00  0.1146164E+01  0.3624673E+00  0.1003203E+01  0.3418410E+00  0.9168867E+00  0.2362293E+00  0.1054858E+01  0.3533922E+00
  0.6660016E+01  0.1042942E+01  0.4980527E-01  0.1009740E+01  0.2349134E-01  0.9970515E+00  0.1017033E+00  0.1006269E+01  0.9789100E-01  0.9411865E+00  0.9528802E-01  0.9674204E+00  0.6824386E-01  0.9783859E+00  0.1024743E+00  0.9822461E+00  0.7005571E-01  0.9454960E+00  0.6711350E-01  0.1012063E+01  0.2558644E-01  0.9465849E+00  0.7194692E-01  0.9944459E+00  0.7070250E-01  0.9609644E+00  0.6966840E-01  0.9738365E+00  0.4653084E-01  0.9806650E+00  0.7330196E-01  0.9747560E+00  0.4858671E-01  0.9692486E+00  0.4885938E-01  0.1064234E+01  0.7357169E+00  0.1201639E+01  0.5582815E+00  0.1065581E+01  0.5209758E+00  0.1074784E+01  0.3646871E+00  0.1067383E+01  0.4795722E+00  0.1138790E+01  0.3714728E+00  0.1099936E+01  0.3536754E+00  0.1216916E+01  0.7180721E+00  0.1147764E+01  0.5326739E+00  0.1072542E+01  0.3364132E+00  0.1345790E+01  0.5284289E+00  0.1065580E+01  0.3374530E+00  0.1157192E+01  0.3757474E+00  0.1019329E+01  0.6658566E+00  0.1018434E+01  0.3571353E+00  0.1020684E+01  0.4805110E+00  0.9396272E+00  0.3305440E+00  0.1009225E+01  0.3509676E+00  0.9317693E+00  0.3398869E+00  0.1058849E+01  0.3606895E+00  0.1001259E+01  0.2373919E+00  0.1006761E+01  0.2535575E+00  0.1240259E+01  0.7608590E+00  0.8911300E+00  0.3321764E+00  0.1150676E+01  0.3735957E+00  0.9939598E+00  0.3334577E+00  0.9124597E+00  0.2382755E+00  0.1079736E+01  0.3369014E+00
  0.6690016E+01  0.1045207E+01  0.4894773E-01  0.1010417E+01  0.2494710E-01  0.9992374E+00  0.9649801E-01  0.1008757E+01  0.9741975E-01  0.9489924E+00  0.9555630E-01  0.9700376E+00  0.6621353E-01  0.9754848E+00  0.9920021E-01  0.9845512E+00  0.6700428E-01  0.9408844E+00  0.6532548E-01  0.1013545E+01  0.2461787E-01  0.9522722E+00  0.7057839E-01  0.9932793E+00  0.7201535E-01  0.9593340E+00  0.6581466E-01  0.9662767E+00  0.5086870E-01  0.9734105E+00  0.6894761E-01  0.9767225E+00  0.4965992E-01  0.9714948E+00  0.4715876E-01  0.1046699E+01  0.6709279E+00  0.1163743E+01  0.5054818E+00  0.1018670E+01  0.4806244E+00  0.1034913E+01  0.3434631E+00  0.1102335E+01  0.5089185E+00  0.1086979E+01  0.3764503E+00  0.1091653E+01  0.3624939E+00  0.1225600E+01  0.7449875E+00  0.1153957E+01  0.4909819E+00  0.1069851E+01  0.3619895E+00  0.1280341E+01  0.5594293E+00  0.1013111E+01  0.3425321E+00  0.1153288E+01  0.3462431E+00  0.9808402E+00  0.6680478E+00  0.1044701E+01  0.3497843E+00  0.1041808E+01  0.4868150E+00  0.9652638E+00  0.3450251E+00  0.1038696E+01  0.3314033E+00  0.9788368E+00  0.3591881E+00  0.1034912E+01  0.3347590E+00  0.9749432E+00  0.2471351E+00  0.1022120E+01  0.2541204E+00  0.1209590E+01  0.7469612E+00  0.8840462E+00  0.3165452E+00  0.1156849E+01  0.3770204E+00  0.1000422E+01  0.3339084E+00  0.9135302E+00  0.2311900E+00  0.1070516E+01  0.3555481E+00
  0.6720016E+01  0.1044813E+01  0.4961143E-01  0.1009225E+01  0.2557620E-01  0.9960876E+00  0.9503307E-01  0.1009728E+01  0.9733757E-01  0.9538946E+00  0.9679248E-01  0.9708872E+00  0.6928481E-01  0.9818955E+00  0.9637272E-01  0.9859930E+00  0.7037215E-01  0.9475976E+00  0.6873935E-01  0.1011081E+01  0.2549401E-01  0.9626671E+00  0.6812902E-01  0.9990327E+00  0.6993520E-01  0.9581193E+00  0.6855430E-01  0.9716670E+00  0.5028263E-01  0.9791799E+00  0.7228112E-01  0.9766153E+00  0.5025978E-01  0.9710909E+00  0.4590824E-01  0.1058554E+01  0.7105742E+00  0.1158229E+01  0.5037747E+00  0.9923964E+00  0.4760792E+00  0.1061865E+01  0.3535382E+00  0.1102663E+01  0.4912345E+00  0.1126697E+01  0.3514010E+00  0.1082150E+01  0.3646860E+00  0.1272034E+01  0.7770184E+00  0.1157356E+01  0.4901292E+00  0.1049516E+01  0.3479466E+00  0.1274234E+01  0.5523840E+00  0.1074650E+01  0.3596469E+00  0.1156468E+01  0.3575107E+00  0.9650486E+00  0.6382307E+00  0.1016873E+01  0.3400000E+00  0.1076200E+01  0.5017329E+00  0.9440974E+00  0.3354709E+00  0.1025692E+01  0.3297055E+00  0.9939384E+00  0.3353772E+00  0.1070022E+01  0.3402812E+00  0.9887556E+00  0.2438377E+00  0.1025688E+01  0.2408371E+00  0.1208519E+01  0.7576584E+00  0.8523562E+00  0.3038154E+00  0.1153387E+01  0.3599553E+00  0.1040692E+01  0.3312369E+00  0.9121209E+00  0.2370180E+00  0.1080386E+01  0.3643513E+00
  0.6750016E+01  0.1040404E+01  0.4660418E-01  0.1011539E+01  0.2493922E-01  0.1002227E+01  0.9870905E-01  0.1007787E+01  0.1005576E+00  0.9511926E+00  0.9523460E-01  0.9723475E+00  0.6785985E-01  0.9886197E+00  0.9603839E-01  0.9830812E+00  0.6837940E-01  0.9479617E+00  0.6457408E-01  0.1010161E+01  0.2520980E-01  0.9622943E+00  0.6777336E-01  0.9985313E+00  0.6841432E-01  0.9654354E+00  0.6784856E-01  0.9695650E+00  0.4717973E-01  0.9737486E+00  0.7421254E-01  0.9784107E+00  0.4741487E-01  0.9684872E+00  0.5003762E-01  0.1027304E+01  0.6780597E+00  0.1125223E+01  0.5041467E+00  0.9932135E+00  0.4918943E+00  0.1067735E+01  0.3477027E+00  0.1101624E+01  0.5114407E+00  0.1120418E+01  0.3609875E+00  0.1083264E+01  0.3697144E+00  0.1253749E+01  0.7253706E+00  0.1175504E+01  0.5311888E+00  0.1065770E+01  0.3326729E+00  0.1326325E+01  0.5400967E+00  0.1063587E+01  0.3485511E+00  0.1171126E+01  0.3611450E+00  0.9442465E+00  0.6526060E+00  0.1016822E+01  0.3465412E+00  0.1083707E+01  0.5038062E+00  0.9484001E+00  0.3302899E+00  0.1016153E+01  0.3526324E+00  0.9663233E+00  0.3363760E+00  0.1046981E+01  0.3523930E+00  0.1021184E+01  0.2438661E+00  0.1020527E+01  0.2411270E+00  0.1164574E+01  0.7682379E+00  0.8609704E+00  0.3141875E+00  0.1163915E+01  0.3738091E+00  0.1022275E+01  0.3324576E+00  0.9281827E+00  0.2304501E+00  0.1073431E+01  0.3415447E+00
  0.6780016E+01  0.1042959E+01  0.4854623E-01  0.1010527E+01  0.2527642E-01  0.1004045E+01  0.1028819E+00  0.1005213E+01  0.9776426E-01  0.9533918E+00  0.9574932E-01  0.9686002E+00  0.6776834E-01  0.9896458E+00  0.9950206E-01  0.9825061E+00  0.6738389E-01  0.9453190E+00  0.6390333E-01  0.1012678E+01  0.2357433E-01  0.9647867E+00  0.6822579E-01  0.1000933E+01  0.6889398E-01  0.9673453E+00  0.6984754E-01  0.9684189E+00  0.4663901E-01  0.9731678E+00  0.6954778E-01  0.9799106E+00  0.4749466E-01  0.9710223E+00  0.4914939E-01  0.1098824E+01  0.6798443E+00  0.1129158E+01  0.5210452E+00  0.9991638E+00  0.4815463E+00  0.1071533E+01  0.3528947E+00  0.1022134E+01  0.4814225E+00  0.1056795E+01  0.3462195E+00  0.1039682E+01  0.3675148E+00  0.1206286E+01  0.7674320E+00  0.1204549E+01  0.5082845E+00  0.9991670E+00  0.3367375E+00  0.1335406E+01  0.5606157E+00  0.9898563E+00  0.3365631E+00  0.1142594E+01  0.3513488E+00  0.8969151E+00  0.6167582E+00  0.1035991E+01  0.3598028E+00  0.1071100E+01  0.4788584E+00  0.9814059E+00  0.3253303E+00  0.1019966E+01  0.3558096E+00  0.9575753E+00  0.3253464E+00  0.1010867E+01  0.3318527E+00  0.9935326E+00  0.2240990E+00  0.1035900E+01  0.2441402E+00  0.1154288E+01  0.7603849E+00  0.8642002E+00  0.3235379E+00  0.1187431E+01  0.3612536E+00  0.1042287E+01  0.3718915E+00  0.9150034E+00  0.2245938E+00  0.1110740E+01  0.3434374E+00
  0.6810017E+01  0.1041177E+01  0.4974979E-01  0.1012931E+01  0.2363832E-01  0.1001166E+01  0.9786672E-01  0.1013567E+01  0.9678226E-01  0.9646673E+00  0.9866637E-01  0.9709356E+00  0.6112497E-01  0.9937499E+00  0.1024819E+00  0.9788964E+00  0.6350090E-01  0.9568511E+00  0.6788781E-01  0.1012751E+01  0.2456000E-01  0.9677984E+00  0.6688900E-01  0.1005088E+01  0.6780047E-01  0.9718921E+00  0.6735814E-01  0.9702642E+00  0.4809824E-01  0.9780840E+00  0.6758226E-01  0.9772369E+00  0.4714873E-01  0.9688563E+00  0.4740270E-01  0.1059954E+01  0.6765161E+00  0.1141990E+01  0.4863714E+00  0.1026890E+01  0.4811060E+00  0.1005851E+01  0.3462399E+00  0.1092607E+01  0.4710166E+00  0.1109991E+01  0.3636391E+00  0.1039554E+01  0.3362012E+00  0.1222304E+01  0.7366438E+00  0.1190092E+01  0.5092587E+00  0.1037626E+01  0.3359641E+00  0.1253664E+01  0.4985713E+00  0.1029252E+01  0.3402366E+00  0.1167109E+01  0.3463125E+00  0.9070630E+00  0.6331789E+00  0.1054592E+01  0.3535405E+00  0.1103765E+01  0.4863341E+00  0.9306846E+00  0.3101999E+00  0.1030751E+01  0.3452355E+00  0.9343354E+00  0.3300535E+00  0.1029678E+01  0.3451448E+00  0.9776046E+00  0.2335945E+00  0.1015938E+01  0.2323802E+00  0.1230882E+01  0.7359120E+00  0.8701275E+00  0.3116152E+00  0.1155739E+01  0.3546820E+00  0.1035268E+01  0.3307493E+00  0.9383082E+00  0.2149513E+00  0.1085512E+01  0.3511362E+00
  0.6840017E+01  0.1040716E+01  0.5171711E-01  0.1014680E+01  0.2475093E-01  0.1011125E+01  0.9665004E-01  0.1009826E+01  0.9820856E-01  0.9612454E+00  0.9263153E-01  0.9680678E+00  0.6854787E-01  0.1003298E+01  0.9490606E-01  0.9817067E+00  0.6522458E-01  0.9514819E+00  0.6681121E-01  0.1012045E+01  0.2369256E-01  0.9677096E+00  0.6590732E-01  0.1001845E+01  0.6710884E-01  0.9662181E+00  0.6990253E-01  0.9673225E+00  0.4914840E-01  0.9731379E+00  0.6716958E-01  0.9734684E+00  0.4577954E-01  0.9719751E+00  0.4546866E-01  0.1086447E+01  0.6917960E+00  0.1110708E+01  0.4829295E+00  0.1024292E+01  0.5029886E+00  0.1015772E+01  0.3486306E+00  0.1087301E+01  0.4717037E+00  0.1068566E+01  0.3425748E+00  0.1046857E+01  0.3412196E+00  0.1261844E+01  0.7510954E+00  0.1220129E+01  0.4980417E+00  0.1028767E+01  0.3539440E+00  0.1257157E+01  0.5426831E+00  0.1007468E+01  0.3313291E+00  0.1159672E+01  0.3412729E+00  0.9808661E+00  0.6836488E+00  0.1061535E+01  0.3391988E+00  0.1118801E+01  0.5035813E+00  0.9382951E+00  0.3288081E+00  0.1029826E+01  0.3501703E+00  0.9651154E+00  0.3299718E+00  0.1015774E+01  0.3345399E+00  0.1006628E+01  0.2397472E+00  0.1051427E+01  0.2356773E+00  0.1107733E+01  0.6809579E+00  0.8410168E+00  0.2934920E+00  0.1169676E+01  0.3568234E+00  0.1046437E+01  0.3339550E+00  0.9373369E+00  0.2279216E+00  0.1112634E+01  0.3573625E+00
  0.6870017E+01  0.1039684E+01  0.5139047E-01  0.1013810E+01  0.2498828E-01  0.1009335E+01  0.9275336E-01  0.1017090E+01  0.9320186E-01  0.9730412E+00  0.9025937E-01  0.9797906E+00  0.6474565E-01  0.9965642E+00  0.9493986E-01  0.9779688E+00  0.7003724E-01  0.9548168E+00  0.6698026E-01  0.1010889E+01  0.2369722E-01  0.9657728E+00  0.6788085E-01  0.1000566E+01  0.6752098E-01  0.9724479E+00  0.6695117E-01  0.9772284E+00  0.4590817E-01  0.9711048E+00  0.6910864E-01  0.9786144E+00  0.4614205E-01  0.9686995E+00  0.4580785E-01  0.1071071E+01  0.6680464E+00  0.1096808E+01  0.4771127E+00  0.9816027E+00  0.4497946E+00  0.1004602E+01  0.3207661E+00  0.1155893E+01  0.5361018E+00  0.1104830E+01  0.3385466E+00  0.1036261E+01  0.3516735E+00  0.1238186E+01  0.7580693E+00  0.1210753E+01  0.4998466E+00  0.1036461E+01  0.3149248E+00  0.1225949E+01  0.5062272E+00  0.1000172E+01  0.3403015E+00  0.1164963E+01  0.3533576E+00  0.9242095E+00  0.6234800E+00  0.1083312E+01  0.3512659E+00  0.1076560E+01  0.4827538E+00  0.9695763E+00  0.3407396E+00  0.1037096E+01  0.3434646E+00  0.9423563E+00  0.3037285E+00  0.1015782E+01  0.3519303E+00  0.9899375E+00  0.2437495E+00  0.1044592E+01  0.2358488E+00  0.1134376E+01  0.7495983E+00  0.8533118E+00  0.3060977E+00  0.1163069E+01  0.3699791E+00  0.1066431E+01  0.3165678E+00  0.9294844E+00  0.2178812E+00  0.1083310E+01  0.3362432E+00
  0.6900017E+01  0.1038782E+01  0.4682667E-01  0.1015920E+01  0.2441094E-01  0.1005051E+01  0.9165554E-01  0.1016099E+01  0.9290103E-01  0.9753803E+00  0.1020829E+00  0.9760056E+00  0.6791868E-01  0.1008028E+01  0.9530053E-01  0.9783381E+00  0.6897935E-01  0.9605433E+00  0.6729884E-01  0.1011554E+01  0.2362561E-01  0.9770613E+00  0.6494479E-01  0.1002904E+01  0.6655712E-01  0.9730160E+00  0.6691711E-01  0.9715033E+00  0.4655102E-01  0.9708223E+00  0.6890525E-01  0.9748222E+00  0.4785992E-01  0.9713939E+00  0.4660721E-01  0.1057586E+01  0.7013062E+00  0.1119083E+01  0.5037080E+00  0.1006967E+01  0.4898524E+00  0.1030596E+01  0.3321647E+00  0.1115317E+01  0.4968527E+00  0.1068460E+01  0.3385930E+00  0.1036888E+01  0.3288968E+00  0.1238320E+01  0.7110983E+00  0.1227024E+01  0.4882651E+00  0.1045242E+01  0.3564880E+00  0.1198158E+01  0.4801348E+00  0.1030194E+01  0.3362938E+00  0.1134567E+01  0.3623955E+00  0.9806134E+00  0.6644951E+00  0.1077045E+01  0.3437753E+00  0.1101937E+01  0.4582070E+00  0.9538379E+00  0.3428056E+00  0.1041481E+01  0.3535257E+00  0.9440055E+00  0.3326870E+00  0.1038968E+01  0.3240638E+00  0.9872010E+00  0.2256125E+00  0.1041481E+01  0.2449515E+00  0.1135405E+01  0.6667119E+00  0.8479944E+00  0.3046333E+00  0.1175987E+01  0.3574127E+00  0.1080602E+01  0.3262001E+00  0.9485030E+00  0.2315843E+00  0.1117829E+01  0.3602746E+00
  0.6930017E+01  0.1034656E+01  0.4837950E-01  0.1016550E+01  0.2443677E-01  0.1016449E+01  0.9484594E-01  0.1012760E+01  0.9772757E-01  0.9802421E+00  0.9274109E-01  0.9779670E+00  0.6537306E-01  0.1013620E+01  0.9817590E-01  0.9835079E+00  0.6837077E-01  0.9604502E+00  0.6624775E-01  0.1011077E+01  0.2392059E-01  0.9819940E+00  0.6790114E-01  0.9982346E+00  0.7270283E-01  0.9718050E+00  0.6723146E-01  0.9743012E+00  0.4597362E-01  0.9774039E+00  0.6841443E-01  0.9731376E+00  0.4592397E-01  0.9734078E+00  0.4711145E-01  0.1109011E+01  0.6753017E+00  0.1087855E+01  0.4952617E+00  0.9924632E+00  0.4698139E+00  0.1030833E+01  0.3160971E+00  0.1093242E+01  0.4955316E+00  0.1079970E+01  0.3512991E+00  0.1023986E+01  0.3298908E+00  0.1245040E+01  0.7287567E+00  0.1166648E+01  0.5049915E+00  0.1074168E+01  0.3621024E+00  0.1233847E+01  0.5213430E+00  0.1020040E+01  0.3343995E+00  0.1135550E+01  0.3422638E+00  0.9555537E+00  0.6648860E+00  0.1076035E+01  0.3407058E+00  0.1103208E+01  0.4796137E+00  0.9406242E+00  0.3142164E+00  0.1013211E+01  0.3353043E+00  0.9696566E+00  0.3254579E+00  0.1034148E+01  0.3361098E+00  0.9888378E+00  0.2200509E+00  0.1054477E+01  0.2400985E+00  0.1045968E+01  0.7003208E+00  0.8537373E+00  0.2989482E+00  0.1151104E+01  0.3642718E+00  0.1063596E+01  0.3340822E+00  0.9527547E+00  0.2309462E+00  0.1065461E+01  0.3507082E+00
  0.6960018E+01  0.1037320E+01  0.4858709E-01  0.1015445E+01  0.2237935E-01  0.1011960E+01  0.9834071E-01  0.1017994E+01  0.9562329E-01  0.9878520E+00  0.9149852E-01  0.9853754E+00  0.6721871E-01  0.1008004E+01  0.9616543E-01  0.9775229E+00  0.6601515E-01  0.9620039E+00  0.6593616E-01  0.1010997E+01  0.2499832E-01  0.9832814E+00  0.7034067E-01  0.1003138E+01  0.6877777E-01  0.9744051E+00  0.6926861E-01  0.9721147E+00  0.4612195E-01  0.9758810E+00  0.7116242E-01  0.9783827E+00  0.4727627E-01  0.9717026E+00  0.4635600E-01  0.1132358E+01  0.7241186E+00  0.1059167E+01  0.4767832E+00  0.1027519E+01  0.4643199E+00  0.1042321E+01  0.3488325E+00  0.1110976E+01  0.5248146E+00  0.1038824E+01  0.3258992E+00  0.1095151E+01  0.3439742E+00  0.1192390E+01  0.7103842E+00  0.1173888E+01  0.5105050E+00  0.1072953E+01  0.3271613E+00  0.1195684E+01  0.4906867E+00  0.1013738E+01  0.3246777E+00  0.1162787E+01  0.3419099E+00  0.1016412E+01  0.6318849E+00  0.1061842E+01  0.3302464E+00  0.1101938E+01  0.4854941E+00  0.9261583E+00  0.3162608E+00  0.1019907E+01  0.3432822E+00  0.9426057E+00  0.3054391E+00  0.1057529E+01  0.3476971E+00  0.1006743E+01  0.2148885E+00  0.1066985E+01  0.2309242E+00  0.1064102E+01  0.6867162E+00  0.9014888E+00  0.3080517E+00  0.1144695E+01  0.3679939E+00  0.1095560E+01  0.3469141E+00  0.9576134E+00  0.2266591E+00  0.1101733E+01  0.3510633E+00
  0.6990018E+01  0.1034194E+01  0.4889029E-01  0.1016042E+01  0.2501878E-01  0.1007965E+01  0.9659596E-01  0.1017421E+01  0.9057012E-01  0.9828668E+00  0.9342457E-01  0.9853175E+00  0.6480437E-01  0.1021853E+01  0.9599157E-01  0.9857073E+00  0.6716648E-01  0.9679635E+00  0.6554136E-01  0.1010821E+01  0.2406458E-01  0.9846038E+00  0.6654598E-01  0.9977276E+00  0.6437091E-01  0.9748260E+00  0.7094468E-01  0.9739801E+00  0.4594444E-01  0.9798771E+00  0.6386172E-01  0.9764491E+00  0.4778458E-01  0.9762826E+00  0.4764420E-01  0.1104724E+01  0.6579256E+00  0.1069262E+01  0.4791511E+00  0.9852861E+00  0.4454024E+00  0.1040117E+01  0.3385949E+00  0.1097797E+01  0.4942732E+00  0.1060094E+01  0.3384254E+00  0.1081288E+01  0.3382960E+00  0.1281640E+01  0.7512715E+00  0.1184615E+01  0.5312170E+00  0.1061312E+01  0.3500938E+00  0.1172397E+01  0.4769021E+00  0.9991460E+00  0.3280340E+00  0.1139175E+01  0.3528805E+00  0.1037063E+01  0.6903360E+00  0.1103099E+01  0.3358663E+00  0.1149976E+01  0.5050696E+00  0.9779482E+00  0.3279394E+00  0.1018103E+01  0.3239874E+00  0.9322919E+00  0.3182285E+00  0.1027270E+01  0.3413103E+00  0.1015046E+01  0.2391637E+00  0.1051941E+01  0.2314575E+00  0.1107984E+01  0.6502057E+00  0.8684943E+00  0.3143530E+00  0.1158337E+01  0.3618622E+00  0.1123068E+01  0.3342257E+00  0.9479857E+00  0.2133445E+00  0.1098002E+01  0.3302936E+00
  0.7020018E+01  0.1031623E+01  0.4762505E-01  0.1016780E+01  0.2406063E-01  0.1011423E+01  0.9235818E-01  0.1018476E+01  0.9004098E-01  0.9964656E+00  0.9269286E-01  0.9855796E+00  0.6492819E-01  0.1026213E+01  0.9599264E-01  0.9854655E+00  0.6687954E-01  0.9707899E+00  0.6371740E-01  0.1011138E+01  0.2253521E-01  0.9785658E+00  0.6576219E-01  0.1001485E+01  0.6612594E-01  0.9797612E+00  0.6481396E-01  0.9744440E+00  0.4492864E-01  0.9749863E+00  0.6664849E-01  0.9797776E+00  0.4739066E-01  0.9704172E+00  0.4788723E-01  0.1174516E+01  0.6800295E+00  0.1035491E+01  0.5017609E+00  0.1000323E+01  0.4255210E+00  0.1021335E+01  0.3334318E+00  0.1105805E+01  0.4800434E+00  0.1080347E+01  0.3311353E+00  0.1056095E+01  0.3369225E+00  0.1218978E+01  0.7151932E+00  0.1140162E+01  0.5109133E+00  0.1063780E+01  0.3408597E+00  0.1172907E+01  0.5079331E+00  0.1000932E+01  0.3376470E+00  0.1131273E+01  0.3382001E+00  0.1012040E+01  0.6486165E+00  0.1107222E+01  0.3324918E+00  0.1143796E+01  0.4982046E+00  0.9831438E+00  0.3304256E+00  0.1020330E+01  0.3176647E+00  0.9712212E+00  0.3346780E+00  0.1036292E+01  0.3295535E+00  0.1015680E+01  0.2279514E+00  0.1036593E+01  0.2396180E+00  0.1064583E+01  0.6373000E+00  0.8629034E+00  0.2964317E+00  0.1162802E+01  0.3611359E+00  0.1051246E+01  0.3235086E+00  0.9653614E+00  0.2157069E+00  0.1075703E+01  0.3331924E+00
  0.7050018E+01  0.1031741E+01  0.4879894E-01  0.1018615E+01  0.2361641E-01  0.1006473E+01  0.9299235E-01  0.1016766E+01  0.9393183E-01  0.9976547E+00  0.9669737E-01  0.9866092E+00  0.6267948E-01  0.1024968E+01  0.9902164E-01  0.9909803E+00  0.6576974E-01  0.9674220E+00  0.6364571E-01  0.1012193E+01  0.2327492E-01  0.9855458E+00  0.6397759E-01  0.9943612E+00  0.6413513E-01  0.9869938E+00  0.6164796E-01  0.9779136E+00  0.4396934E-01  0.9794335E+00  0.6925593E-01  0.9763803E+00  0.4736675E-01  0.9779960E+00  0.4565289E-01  0.1134885E+01  0.7189494E+00  0.1023472E+01  0.4730614E+00  0.1007849E+01  0.4580818E+00  0.1027291E+01  0.3232709E+00  0.1076788E+01  0.4797234E+00  0.1047127E+01  0.3221906E+00  0.1041120E+01  0.3290355E+00  0.1256710E+01  0.7463127E+00  0.1127276E+01  0.5049522E+00  0.1030688E+01  0.3167038E+00  0.1124870E+01  0.4950482E+00  0.1020073E+01  0.3313374E+00  0.1146711E+01  0.3458715E+00  0.1013863E+01  0.6296023E+00  0.1102024E+01  0.3424760E+00  0.1141306E+01  0.4730404E+00  0.9882180E+00  0.3187983E+00  0.1012658E+01  0.3256266E+00  0.9755948E+00  0.3278240E+00  0.1028692E+01  0.3466089E+00  0.1023388E+01  0.2409497E+00  0.1046721E+01  0.2319326E+00  0.1042724E+01  0.6748578E+00  0.8738080E+00  0.3045995E+00  0.1114050E+01  0.3593916E+00  0.1083191E+01  0.3351367E+00  0.9490457E+00  0.2244075E+00  0.1055948E+01  0.3484687E+00
  0.7080019E+01  0.1030671E+01  0.4757594E-01  0.1017684E+01  0.2381927E-01  0.1007060E+01  0.9895307E-01  0.1010516E+01  0.9543210E-01  0.9975271E+00  0.9225480E-01  0.9927145E+00  0.6660729E-01  0.1030634E+01  0.9274016E-01  0.9868891E+00  0.6498984E-01  0.9664239E+00  0.6631647E-01  0.1011367E+01  0.2269208E-01  0.9920426E+00  0.6481633E-01  0.9997756E+00  0.6531365E-01  0.9867445E+00  0.6496687E-01  0.9763532E+00  0.4713292E-01  0.9784439E+00  0.6479675E-01  0.9796984E+00  0.4470187E-01  0.9785783E+00  0.4462047E-01  0.1065692E+01  0.6601441E+00  0.1015226E+01  0.4612963E+00  0.1048215E+01  0.4588555E+00  0.1058536E+01  0.3395853E+00  0.1119335E+01  0.4868554E+00  0.1085160E+01  0.3338789E+00  0.1075826E+01  0.3292406E+00  0.1350987E+01  0.7708371E+00  0.1133241E+01  0.4899155E+00  0.1069069E+01  0.3347569E+00  0.1149926E+01  0.5125155E+00  0.9746968E+00  0.3049386E+00  0.1113173E+01  0.3368293E+00  0.1031518E+01  0.6332468E+00  0.1062313E+01  0.3266383E+00  0.1079200E+01  0.4627100E+00  0.9832394E+00  0.3315310E+00  0.1037872E+01  0.3362536E+00  0.9552266E+00  0.3071204E+00  0.1031114E+01  0.3361680E+00  0.1012944E+01  0.2392906E+00  0.1065290E+01  0.2295129E+00  0.1016420E+01  0.6265473E+00  0.8803270E+00  0.3254952E+00  0.1124693E+01  0.3378642E+00  0.1054564E+01  0.3272166E+00  0.9437040E+00  0.2280400E+00  0.1062309E+01  0.3416213E+00
  0.7110019E+01  0.1027645E+01  0.4518830E-01  0.1017839E+01  0.2179238E-01  0.1003131E+01  0.9120515E-01  0.1020177E+01  0.9490496E-01  0.1005906E+01  0.9384324E-01  0.9886960E+00  0.6384902E-01  0.1027289E+01  0.9584667E-01  0.9842430E+00  0.6641702E-01  0.9709573E+00  0.6371176E-01  0.1011783E+01  0.2252007E-01  0.9928436E+00  0.6332312E-01  0.1000115E+01  0.5894833E-01  0.9832227E+00  0.6447185E-01  0.9736067E+00  0.4517185E-01  0.9770623E+00  0.6423115E-01  0.9756199E+00  0.4353131E-01  0.9794597E+00  0.4703668E-01  0.1141828E+01  0.6703569E+00  0.9767437E+00  0.4656093E+00  0.9980183E+00  0.4444026E+00  0.1051408E+01  0.3198092E+00  0.1048843E+01  0.4624551E+00  0.1060272E+01  0.3385036E+00  0.1051411E+01  0.3269005E+00  0.1241119E+01  0.7283461E+00  0.1142228E+01  0.4988100E+00  0.1046086E+01  0.3339469E+00  0.1162722E+01  0.4801362E+00  0.9499514E+00  0.3216443E+00  0.1114645E+01  0.3406762E+00  0.1100067E+01  0.6666305E+00  0.1094545E+01  0.3309157E+00  0.1087456E+01  0.4730352E+00  0.1016345E+01  0.3279605E+00  0.1039780E+01  0.3345497E+00  0.9745757E+00  0.3203990E+00  0.1010825E+01  0.3301848E+00  0.1029938E+01  0.2248259E+00  0.1065593E+01  0.2394069E+00  0.1074069E+01  0.6663730E+00  0.8867120E+00  0.3023813E+00  0.1124888E+01  0.3346135E+00  0.1073082E+01  0.3156835E+00  0.9347802E+00  0.2229170E+00  0.1069922E+01  0.3348006E+00
  0.7140019E+01  0.1024911E+01  0.4877665E-01  0.1017286E+01  0.2402289E-01  0.1002351E+01  0.9206125E-01  0.1016333E+01  0.8951671E-01  0.1002087E+01  0.9629849E-01  0.9961294E+00  0.6587037E-01  0.1035586E+01  0.9201534E-01  0.9858158E+00  0.6408019E-01  0.9792500E+00  0.6212908E-01  0.1009167E+01  0.2379465E-01  0.9901538E+00  0.6437094E-01  0.9960448E+00  0.6580621E-01  0.9892622E+00  0.6681462E-01  0.9759794E+00  0.4727613E-01  0.9829152E+00  0.6510524E-01  0.9778328E+00  0.4628787E-01  0.9805906E+00  0.4622117E-01  0.1097862E+01  0.6576389E+00  0.9970587E+00  0.4354522E+00  0.1000970E+01  0.4403310E+00  0.1072271E+01  0.3198487E+00  0.1095516E+01  0.4909761E+00  0.1108009E+01  0.3445240E+00  0.1077354E+01  0.3308506E+00  0.1293988E+01  0.7259165E+00  0.1149035E+01  0.4522826E+00  0.1056827E+01  0.3255409E+00  0.1091217E+01  0.4675506E+00  0.9843609E+00  0.3248833E+00  0.1093172E+01  0.3341007E+00  0.1088488E+01  0.6187351E+00  0.1129502E+01  0.3519303E+00  0.1150215E+01  0.4765491E+00  0.1018737E+01  0.3348002E+00  0.1053128E+01  0.3135533E+00  0.9960788E+00  0.3057194E+00  0.1017181E+01  0.3220736E+00  0.1020603E+01  0.2297788E+00  0.1055171E+01  0.2265093E+00  0.1022846E+01  0.6425481E+00  0.9259521E+00  0.3177289E+00  0.1114467E+01  0.3303742E+00  0.1094342E+01  0.3293636E+00  0.9528109E+00  0.2175497E+00  0.1038867E+01  0.3120781E+00
  0.7170019E+01  0.1031676E+01  0.4704091E-01  0.1017742E+01  0.2323507E-01  0.1003163E+01  0.9249114E-01  0.1020886E+01  0.9350532E-01  0.1007809E+01  0.9616952E-01  0.9945017E+00  0.6390788E-01  0.1038372E+01  0.9157614E-01  0.9838890E+00  0.6177273E-01  0.9788467E+00  0.6506733E-01  0.1007818E+01  0.2364708E-01  0.9976960E+00  0.6583277E-01  0.9963855E+00  0.6720176E-01  0.9842476E+00  0.6165365E-01  0.9787387E+00  0.4485810E-01  0.9846129E+00  0.6320051E-01  0.9816861E+00  0.4493061E-01  0.9806771E+00  0.4460727E-01  0.1029038E+01  0.6469636E+00  0.1002695E+01  0.4551744E+00  0.9984326E+00  0.4633086E+00  0.1067396E+01  0.3295985E+00  0.1110013E+01  0.4633352E+00  0.1105176E+01  0.3316310E+00  0.1042988E+01  0.3407213E+00  0.1283198E+01  0.7171468E+00  0.1116211E+01  0.4644199E+00  0.1063904E+01  0.3333835E+00  0.1083661E+01  0.4644192E+00  0.9935882E+00  0.3236740E+00  0.1087544E+01  0.3381721E+00  0.1059258E+01  0.6304226E+00  0.1108470E+01  0.3363385E+00  0.1108082E+01  0.4940815E+00  0.1023811E+01  0.3282479E+00  0.1056933E+01  0.3209232E+00  0.9780912E+00  0.3151503E+00  0.1064101E+01  0.3294170E+00  0.1010637E+01  0.2224296E+00  0.1048029E+01  0.2182226E+00  0.1098781E+01  0.6855564E+00  0.8837495E+00  0.3181925E+00  0.1117771E+01  0.3312271E+00  0.1074173E+01  0.3287058E+00  0.9291770E+00  0.2122307E+00  0.1044346E+01  0.3427403E+00
  0.7200019E+01  0.1023317E+01  0.4824093E-01  0.1015624E+01  0.2252088E-01  0.9933853E+00  0.9356922E-01  0.1021596E+01  0.9208535E-01  0.1006757E+01  0.9258846E-01  0.9951903E+00  0.6480404E-01  0.1028500E+01  0.9291227E-01  0.9869859E+00  0.6445742E-01  0.9868450E+00  0.5905933E-01  0.1009987E+01  0.2278279E-01  0.9979517E+00  0.6385731E-01  0.1001141E+01  0.6347883E-01  0.9907030E+00  0.6087691E-01  0.9779314E+00  0.4324906E-01  0.9857756E+00  0.6446563E-01  0.9814645E+00  0.4632771E-01  0.9766911E+00  0.4454670E-01  0.1124197E+01  0.6816776E+00  0.9447752E+00  0.4286737E+00  0.1046970E+01  0.4807409E+00  0.1094230E+01  0.3236666E+00  0.1127271E+01  0.4700412E+00  0.1070218E+01  0.3212309E+00  0.1066756E+01  0.3234473E+00  0.1304779E+01  0.7245667E+00  0.1101912E+01  0.4838393E+00  0.1076554E+01  0.3325090E+00  0.1083091E+01  0.4784466E+00  0.9822350E+00  0.3231608E+00  0.1080981E+01  0.3365275E+00  0.1016626E+01  0.5926844E+00  0.1097890E+01  0.3355307E+00  0.1134190E+01  0.4970540E+00  0.1009896E+01  0.3229411E+00  0.1064457E+01  0.3313167E+00  0.9985617E+00  0.3028376E+00  0.1054660E+01  0.3273996E+00  0.1042271E+01  0.2273523E+00  0.1040829E+01  0.2252660E+00  0.1046586E+01  0.6453659E+00  0.8979006E+00  0.2938589E+00  0.1106530E+01  0.3296440E+00  0.1075211E+01  0.3279560E+00  0.9562051E+00  0.2241976E+00  0.1009899E+01  0.3240542E+00
  0.7230020E+01  0.1022445E+01  0.4605789E-01  0.1018981E+01  0.2304504E-01  0.1008221E+01  0.9715106E-01  0.1010294E+01  0.9061097E-01  0.1006861E+01  0.9443925E-01  0.9954296E+00  0.6415543E-01  0.1030822E+01  0.9524500E-01  0.9908839E+00  0.6429266E-01  0.9837545E+00  0.6547973E-01  0.1008102E+01  0.2412908E-01  0.9950316E+00  0.6580884E-01  0.1002632E+01  0.6897379E-01  0.9936039E+00  0.6259218E-01  0.9789163E+00  0.4608371E-01  0.9862619E+00  0.6275910E-01  0.9775814E+00  0.4516132E-01  0.9779542E+00  0.4556950E-01  0.1063085E+01  0.6715009E+00  0.9929718E+00  0.4640055E+00  0.1012026E+01  0.4611631E+00  0.1098140E+01  0.3129269E+00  0.1088615E+01  0.4606945E+00  0.1040788E+01  0.3264626E+00  0.1075848E+01  0.3344499E+00  0.1326000E+01  0.7409140E+00  0.1105371E+01  0.4580011E+00  0.1039467E+01  0.3316055E+00  0.1116050E+01  0.4803760E+00  0.9853523E+00  0.3099856E+00  0.1054702E+01  0.3330132E+00  0.1031840E+01  0.6560782E+00  0.1081373E+01  0.3153518E+00  0.1147296E+01  0.4871531E+00  0.1026880E+01  0.3249756E+00  0.1061755E+01  0.3260477E+00  0.1007261E+01  0.3137033E+00  0.1038704E+01  0.3275011E+00  0.1028316E+01  0.2367764E+00  0.1025650E+01  0.2288528E+00  0.1067654E+01  0.6098556E+00  0.9222911E+00  0.3144580E+00  0.1070125E+01  0.3422259E+00  0.1053180E+01  0.3262487E+00  0.9419140E+00  0.2213453E+00  0.1034318E+01  0.3268614E+00
  0.7260020E+01  0.1025363E+01  0.4423645E-01  0.1017172E+01  0.2262530E-01  0.1003946E+01  0.9253132E-01  0.1012790E+01  0.9088676E-01  0.1014862E+01  0.8872273E-01  0.9977151E+00  0.6274430E-01  0.1030956E+01  0.9561234E-01  0.9919358E+00  0.6244406E-01  0.1001655E+01  0.6143086E-01  0.1007835E+01  0.2315506E-01  0.1000048E+01  0.6362524E-01  0.1003836E+01  0.6453027E-01  0.1000408E+01  0.6487501E-01  0.9828831E+00  0.4608146E-01  0.9880298E+00  0.6630521E-01  0.9833783E+00  0.4528899E-01  0.9792077E+00  0.4551606E-01  0.1063379E+01  0.6379362E+00  0.9269662E+00  0.4216564E+00  0.1042973E+01  0.4473302E+00  0.1067725E+01  0.3281913E+00  0.1106847E+01  0.4879715E+00  0.1059795E+01  0.3310840E+00  0.1048459E+01  0.3162337E+00  0.1278024E+01  0.6903089E+00  0.1130642E+01  0.4743595E+00  0.1061683E+01  0.3317506E+00  0.1120066E+01  0.4565418E+00  0.9628658E+00  0.3184906E+00  0.1068109E+01  0.3270780E+00  0.1036175E+01  0.6173465E+00  0.1078684E+01  0.3129308E+00  0.1180526E+01  0.4584712E+00  0.1025408E+01  0.3098244E+00  0.1047705E+01  0.3179994E+00  0.1015580E+01  0.3219626E+00  0.1025409E+01  0.3114435E+00  0.1055739E+01  0.2249400E+00  0.1013784E+01  0.2204775E+00  0.1073211E+01  0.6620365E+00  0.9078829E+00  0.3074497E+00  0.1086062E+01  0.3372335E+00  0.1076614E+01  0.3333054E+00  0.9503958E+00  0.2097793E+00  0.1049969E+01  0.3279501E+00
  0.7290020E+01  0.1019021E+01  0.4681200E-01  0.1017914E+01  0.2267842E-01  0.9984810E+00  0.9171025E-01  0.1008896E+01  0.9524043E-01  0.1016837E+01  0.9752886E-01  0.1002499E+01  0.6642103E-01  0.1032035E+01  0.9291235E-01  0.9907930E+00  0.6391055E-01  0.9962920E+00  0.6374266E-01  0.1007921E+01  0.2284100E-01  0.1001872E+01  0.6255940E-01  0.1006942E+01  0.6542900E-01  0.9954417E+00  0.6321429E-01  0.9816091E+00  0.4535349E-01  0.9973910E+00  0.6453218E-01  0.9833164E+00  0.4729120E-01  0.9806229E+00  0.4438658E-01  0.1066640E+01  0.6854767E+00  0.8792523E+00  0.4218558E+00  0.1032911E+01  0.4567387E+00  0.1073386E+01  0.3299225E+00  0.1065145E+01  0.4598733E+00  0.1091942E+01  0.3253455E+00  0.1089512E+01  0.3334979E+00  0.1300504E+01  0.6978284E+00  0.1097003E+01  0.4535621E+00  0.1107504E+01  0.3355291E+00  0.1128119E+01  0.4510229E+00  0.9379064E+00  0.3175259E+00  0.1041532E+01  0.3196646E+00  0.1039666E+01  0.6439331E+00  0.1063460E+01  0.3269692E+00  0.1146849E+01  0.4462734E+00  0.1031230E+01  0.3155726E+00  0.1022986E+01  0.3150868E+00  0.1029730E+01  0.3246198E+00  0.1024674E+01  0.3120992E+00  0.1011928E+01  0.2208759E+00  0.1016800E+01  0.2318969E+00  0.1018676E+01  0.6073941E+00  0.9150436E+00  0.2968200E+00  0.1059148E+01  0.3225045E+00  0.1084262E+01  0.3239224E+00  0.9462456E+00  0.2132564E+00  0.1019231E+01  0.3243772E+00
  0.7320020E+01  0.1016191E+01  0.4365447E-01  0.1017247E+01  0.2230859E-01  0.1000759E+01  0.8876909E-01  0.1013948E+01  0.9455599E-01  0.1017105E+01  0.9349119E-01  0.9978267E+00  0.6139684E-01  0.1029892E+01  0.8954968E-01  0.9860252E+00  0.6458136E-01  0.1004735E+01  0.6581785E-01  0.1006567E+01  0.2227693E-01  0.1002547E+01  0.6328436E-01  0.1005239E+01  0.6623543E-01  0.9931464E+00  0.6177059E-01  0.9872284E+00  0.4495426E-01  0.9922604E+00  0.6378789E-01  0.9823003E+00  0.4540664E-01  0.9825903E+00  0.4524055E-01  0.1124827E+01  0.6539170E+00  0.9103388E+00  0.4340198E+00  0.1050472E+01  0.4656405E+00  0.1109764E+01  0.3360794E+00  0.1088767E+01  0.4465388E+00  0.1058835E+01  0.3114635E+00  0.1041365E+01  0.3032334E+00  0.1342657E+01  0.7584371E+00  0.1104381E+01  0.4973804E+00  0.1086163E+01  0.3258830E+00  0.1133003E+01  0.4690095E+00  0.9376592E+00  0.2798018E+00  0.1028358E+01  0.3099566E+00  0.1011817E+01  0.6205382E+00  0.1043041E+01  0.3108782E+00  0.1159761E+01  0.4698574E+00  0.1027063E+01  0.3002565E+00  0.1040070E+01  0.3248636E+00  0.1039508E+01  0.3122540E+00  0.1043787E+01  0.3317147E+00  0.1023808E+01  0.2200487E+00  0.1012842E+01  0.2202978E+00  0.1086910E+01  0.6910969E+00  0.9016036E+00  0.3069282E+00  0.1077054E+01  0.3334722E+00  0.1079476E+01  0.3227640E+00  0.9761326E+00  0.2186252E+00  0.1025390E+01  0.3123701E+00
  0.7350020E+01  0.1015069E+01  0.4650114E-01  0.1017268E+01  0.2219616E-01  0.9920133E+00  0.9245050E-01  0.1003949E+01  0.8686495E-01  0.1015390E+01  0.8568185E-01  0.9991364E+00  0.6352457E-01  0.1034368E+01  0.9220124E-01  0.9868672E+00  0.6411545E-01  0.1005047E+01  0.6417549E-01  0.1006534E+01  0.2205529E-01  0.9973941E+00  0.6432366E-01  0.1004988E+01  0.6537324E-01  0.9935462E+00  0.6510043E-01  0.9840496E+00  0.4448476E-01  0.9987041E+00  0.6524107E-01  0.9862378E+00  0.4351752E-01  0.9820822E+00  0.4501334E-01  0.1081741E+01  0.6336383E+00  0.8811814E+00  0.4309814E+00  0.1050415E+01  0.4667850E+00  0.1083596E+01  0.3297952E+00  0.1047093E+01  0.4319843E+00  0.1074742E+01  0.3318792E+00  0.1072169E+01  0.3174931E+00  0.1352375E+01  0.6990557E+00  0.1108304E+01  0.4613076E+00  0.1088757E+01  0.3235144E+00  0.1105346E+01  0.4621544E+00  0.9241340E+00  0.2980649E+00  0.9940002E+00  0.3017239E+00  0.1067001E+01  0.6509656E+00  0.1039166E+01  0.3293242E+00  0.1182775E+01  0.4774814E+00  0.1069773E+01  0.3314495E+00  0.9978681E+00  0.3032579E+00  0.1047272E+01  0.3323089E+00  0.1038055E+01  0.3255194E+00  0.1011793E+01  0.2189454E+00  0.1040090E+01  0.2312988E+00  0.1052261E+01  0.6189517E+00  0.8926103E+00  0.2914483E+00  0.1064968E+01  0.3405900E+00  0.1076034E+01  0.3241395E+00  0.9530767E+00  0.2062348E+00  0.1001743E+01  0.3102444E+00
  0.7380021E+01  0.1014153E+01  0.4568407E-01  0.1016501E+01  0.2347401E-01  0.9927704E+00  0.8798859E-01  0.1007737E+01  0.8799919E-01  0.1011738E+01  0.8936428E-01  0.1001478E+01  0.6629523E-01  0.1033646E+01  0.9695860E-01  0.9946429E+00  0.6457018E-01  0.1004416E+01  0.6573875E-01  0.1007602E+01  0.2182152E-01  0.9957626E+00  0.6270459E-01  0.1011445E+01  0.6429669E-01  0.9914054E+00  0.6441599E-01  0.9795828E+00  0.4374655E-01  0.9991073E+00  0.6566174E-01  0.9860247E+00  0.4551406E-01  0.9853123E+00  0.4428970E-01  0.1084663E+01  0.6437405E+00  0.8813360E+00  0.4297528E+00  0.1044442E+01  0.4271062E+00  0.1092899E+01  0.3310696E+00  0.1054680E+01  0.4312843E+00  0.1076254E+01  0.3175116E+00  0.1066372E+01  0.3068147E+00  0.1309932E+01  0.6888850E+00  0.1098922E+01  0.4558207E+00  0.1112821E+01  0.3151141E+00  0.1110990E+01  0.4811235E+00  0.9248527E+00  0.2884094E+00  0.9888524E+00  0.3086090E+00  0.1084673E+01  0.6615110E+00  0.1016284E+01  0.2980691E+00  0.1143171E+01  0.4781914E+00  0.1068761E+01  0.3122863E+00  0.1011889E+01  0.3167314E+00  0.1068391E+01  0.3242193E+00  0.1032921E+01  0.3135749E+00  0.1023588E+01  0.2202308E+00  0.1004399E+01  0.2225475E+00  0.1054678E+01  0.6496269E+00  0.9292421E+00  0.3015847E+00  0.1038039E+01  0.3301532E+00  0.1042426E+01  0.3192753E+00  0.9823607E+00  0.2284909E+00  0.1012252E+01  0.3149856E+00
  0.7410021E+01  0.1008564E+01  0.4435231E-01  0.1014011E+01  0.2289764E-01  0.9970047E+00  0.8949280E-01  0.1005897E+01  0.8670693E-01  0.1020169E+01  0.9662074E-01  0.1002089E+01  0.6468094E-01  0.1027483E+01  0.9747681E-01  0.9859818E+00  0.6100466E-01  0.1008944E+01  0.6083729E-01  0.1006892E+01  0.2213832E-01  0.1004073E+01  0.6505176E-01  0.1007884E+01  0.6396548E-01  0.9946374E+00  0.6349561E-01  0.9836845E+00  0.4568753E-01  0.1003839E+01  0.6387927E-01  0.9850349E+00  0.4253843E-01  0.9824935E+00  0.4711586E-01  0.1089700E+01  0.6687384E+00  0.8542717E+00  0.4039957E+00  0.1021140E+01  0.4453251E+00  0.1100944E+01  0.3352191E+00  0.1051966E+01  0.4511124E+00  0.1080807E+01  0.3066777E+00  0.1081897E+01  0.3192681E+00  0.1390057E+01  0.7313330E+00  0.1132134E+01  0.4790180E+00  0.1119434E+01  0.3281820E+00  0.1098402E+01  0.4548927E+00  0.9300858E+00  0.2878976E+00  0.9908460E+00  0.2979678E+00  0.1037458E+01  0.5988562E+00  0.1016420E+01  0.3262983E+00  0.1156073E+01  0.4724117E+00  0.1073379E+01  0.3270335E+00  0.1004260E+01  0.3096509E+00  0.1092777E+01  0.3233387E+00  0.1040906E+01  0.3119319E+00  0.1019499E+01  0.2226741E+00  0.1002454E+01  0.2282066E+00  0.1062123E+01  0.6130872E+00  0.9400619E+00  0.2976022E+00  0.9922922E+00  0.3060735E+00  0.1058679E+01  0.3333974E+00  0.9681738E+00  0.2184753E+00  0.1001548E+01  0.2993773E+00
  0.7440021E+01  0.1007109E+01  0.4194698E-01  0.1014744E+01  0.2214427E-01  0.9962121E+00  0.8650336E-01  0.1009541E+01  0.9074178E-01  0.1020614E+01  0.9194779E-01  0.1005688E+01  0.6108014E-01  0.1022980E+01  0.8868425E-01  0.9882663E+00  0.6221968E-01  0.1006859E+01  0.6219723E-01  0.1007420E+01  0.2220926E-01  0.1002856E+01  0.6259882E-01  0.1012522E+01  0.6116781E-01  0.9990623E+00  0.6361391E-01  0.9833573E+00  0.4406222E-01  0.1004536E+01  0.6087210E-01  0.9882154E+00  0.4481782E-01  0.9851861E+00  0.4531204E-01  0.1059323E+01  0.6179165E+00  0.8275991E+00  0.3936182E+00  0.1028378E+01  0.4433978E+00  0.1083082E+01  0.3114128E+00  0.1106471E+01  0.4583091E+00  0.1085961E+01  0.3066469E+00  0.1089022E+01  0.3200790E+00  0.1323442E+01  0.7142228E+00  0.1049258E+01  0.4470322E+00  0.1135248E+01  0.3198814E+00  0.1105744E+01  0.4790241E+00  0.9123383E+00  0.2719078E+00  0.9859230E+00  0.2839352E+00  0.1088107E+01  0.6510479E+00  0.1046191E+01  0.3236052E+00  0.1156838E+01  0.4652451E+00  0.1064362E+01  0.3193206E+00  0.1005713E+01  0.3171313E+00  0.1058611E+01  0.3066711E+00  0.1028024E+01  0.3208117E+00  0.1022627E+01  0.2190235E+00  0.9944696E+00  0.2178600E+00  0.1107538E+01  0.6430250E+00  0.9555175E+00  0.3015462E+00  0.9884418E+00  0.3156679E+00  0.1060228E+01  0.3159537E+00  0.9859238E+00  0.2291216E+00  0.1010569E+01  0.3324382E+00
  0.7470021E+01  0.1008823E+01  0.4554197E-01  0.1014416E+01  0.2188074E-01  0.9879370E+00  0.9052078E-01  0.1011995E+01  0.8926222E-01  0.1022345E+01  0.8769354E-01  0.1001119E+01  0.6311727E-01  0.1029706E+01  0.8873365E-01  0.9907154E+00  0.5993229E-01  0.1007215E+01  0.6250831E-01  0.1004944E+01  0.2152540E-01  0.1003067E+01  0.6054562E-01  0.1011028E+01  0.6114902E-01  0.1001130E+01  0.6334358E-01  0.9892182E+00  0.4394793E-01  0.1001553E+01  0.6239552E-01  0.9877753E+00  0.4411051E-01  0.9850627E+00  0.4265345E-01  0.1060838E+01  0.5660113E+00  0.8541616E+00  0.4154612E+00  0.1030129E+01  0.4237921E+00  0.1089923E+01  0.3341621E+00  0.1031563E+01  0.4599972E+00  0.1077428E+01  0.3118314E+00  0.1089742E+01  0.3246109E+00  0.1283560E+01  0.6895553E+00  0.1104730E+01  0.4401526E+00  0.1124724E+01  0.3119450E+00  0.1142925E+01  0.4670863E+00  0.9287640E+00  0.2873211E+00  0.1001755E+01  0.2895453E+00  0.1048694E+01  0.6186343E+00  0.1042265E+01  0.3152435E+00  0.1165410E+01  0.4946094E+00  0.1087772E+01  0.3389878E+00  0.1016032E+01  0.3134014E+00  0.1094737E+01  0.3192399E+00  0.1054409E+01  0.3196498E+00  0.1005062E+01  0.2173799E+00  0.9914051E+00  0.2053800E+00  0.1088674E+01  0.6505495E+00  0.9710603E+00  0.3015757E+00  0.9935483E+00  0.3107373E+00  0.1043163E+01  0.3126914E+00  0.9828404E+00  0.2138693E+00  0.1014788E+01  0.3071700E+00
  0.7500021E+01  0.1004581E+01  0.4418847E-01  0.1013318E+01  0.2216464E-01  0.9986279E+00  0.8964925E-01  0.1011102E+01  0.8440897E-01  0.1016617E+01  0.9083609E-01  0.9971853E+00  0.6124902E-01  0.1025623E+01  0.8802168E-01  0.9938927E+00  0.6340210E-01  0.1015413E+01  0.6191285E-01  0.1004310E+01  0.2125274E-01  0.1003811E+01  0.6231724E-01  0.1013588E+01  0.6278511E-01  0.9951347E+00  0.5953730E-01  0.9818763E+00  0.4416788E-01  0.1002564E+01  0.6036518E-01  0.9919867E+00  0.4324281E-01  0.9837691E+00  0.4310180E-01  0.1071486E+01  0.6127919E+00  0.8664661E+00  0.3809373E+00  0.1017667E+01  0.4374830E+00  0.1088482E+01  0.3238201E+00  0.1047046E+01  0.4374876E+00  0.1054314E+01  0.3006045E+00  0.1099466E+01  0.3200826E+00  0.1308728E+01  0.6555734E+00  0.1113619E+01  0.4666097E+00  0.1132213E+01  0.3282201E+00  0.1104416E+01  0.4471613E+00  0.9427731E+00  0.3000813E+00  0.1010402E+01  0.3118698E+00  0.1050244E+01  0.6430581E+00  0.1005449E+01  0.3051578E+00  0.1121415E+01  0.4492320E+00  0.1062281E+01  0.3020818E+00  0.9870362E+00  0.3017261E+00  0.1071841E+01  0.3182693E+00  0.1052543E+01  0.2988353E+00  0.1015363E+01  0.2280027E+00  0.9976605E+00  0.2150330E+00  0.1051653E+01  0.5945267E+00  0.9610081E+00  0.3087182E+00  0.1011992E+01  0.3030660E+00  0.1059626E+01  0.3144461E+00  0.9934084E+00  0.2306785E+00  0.1017483E+01  0.2940567E+00
  0.7530022E+01  0.1003728E+01  0.4270061E-01  0.1014198E+01  0.2337168E-01  0.9953597E+00  0.8690406E-01  0.1010164E+01  0.8685867E-01  0.1021324E+01  0.8871199E-01  0.9915735E+00  0.6222694E-01  0.1017499E+01  0.8764222E-01  0.9904835E+00  0.6022570E-01  0.1011441E+01  0.6324896E-01  0.1002713E+01  0.2263450E-01  0.1005002E+01  0.6335998E-01  0.1013970E+01  0.6119748E-01  0.1000982E+01  0.6210266E-01  0.9890205E+00  0.4415416E-01  0.1009110E+01  0.6282806E-01  0.9891945E+00  0.4508432E-01  0.9890816E+00  0.4385436E-01  0.1084743E+01  0.5955033E+00  0.8005590E+00  0.3858656E+00  0.1026084E+01  0.4485888E+00  0.1083868E+01  0.3039750E+00  0.1013078E+01  0.4258960E+00  0.1068228E+01  0.3128406E+00  0.1076836E+01  0.3138229E+00  0.1242117E+01  0.6617213E+00  0.1129708E+01  0.4653284E+00  0.1114076E+01  0.3063514E+00  0.1094932E+01  0.4441326E+00  0.9040108E+00  0.2864487E+00  0.9607419E+00  0.3196070E+00  0.1071394E+01  0.6093974E+00  0.1026958E+01  0.3196912E+00  0.1127952E+01  0.4438719E+00  0.1064896E+01  0.3045192E+00  0.9976317E+00  0.2985617E+00  0.1072096E+01  0.3321611E+00  0.1055408E+01  0.3096566E+00  0.9997355E+00  0.2251732E+00  0.9965741E+00  0.2034223E+00  0.1032046E+01  0.6188384E+00  0.9665389E+00  0.2974105E+00  0.9503791E+00  0.2907183E+00  0.1068231E+01  0.3109099E+00  0.9811158E+00  0.2259383E+00  0.9930599E+00  0.2994474E+00
  0.7560022E+01  0.1000043E+01  0.4202763E-01  0.1011964E+01  0.2141005E-01  0.9951550E+00  0.8735297E-01  0.1006973E+01  0.8288161E-01  0.1024619E+01  0.9267127E-01  0.9966707E+00  0.6138416E-01  0.1023144E+01  0.8985521E-01  0.9934985E+00  0.6048941E-01  0.1015704E+01  0.6452594E-01  0.1004335E+01  0.2143289E-01  0.1009663E+01  0.5855322E-01  0.1010178E+01  0.5989442E-01  0.1003912E+01  0.6284935E-01  0.9838386E+00  0.4790834E-01  0.1008292E+01  0.6422024E-01  0.9921054E+00  0.4315014E-01  0.9887734E+00  0.4373045E-01  0.1104020E+01  0.6348540E+00  0.8673970E+00  0.4019825E+00  0.1035373E+01  0.4207383E+00  0.1067783E+01  0.3127300E+00  0.1061856E+01  0.4474380E+00  0.1071796E+01  0.3114626E+00  0.1071787E+01  0.3114617E+00  0.1265723E+01  0.6497442E+00  0.1091482E+01  0.4542975E+00  0.1110817E+01  0.3169407E+00  0.1107170E+01  0.4238020E+00  0.9066028E+00  0.2914576E+00  0.9853626E+00  0.3002721E+00  0.1089387E+01  0.6245957E+00  0.1005573E+01  0.3032332E+00  0.1111346E+01  0.4761056E+00  0.1047045E+01  0.3138272E+00  0.1021433E+01  0.3041507E+00  0.1102628E+01  0.3107156E+00  0.1063422E+01  0.2986032E+00  0.9923306E+00  0.2068237E+00  0.1001480E+01  0.2064410E+00  0.1012721E+01  0.6109795E+00  0.9780439E+00  0.2854148E+00  0.9313448E+00  0.2843261E+00  0.1057148E+01  0.3052610E+00  0.9911987E+00  0.2202998E+00  0.9928477E+00  0.2936866E+00
  0.7590022E+01  0.9972290E+00  0.4406583E-01  0.1013766E+01  0.2265551E-01  0.9796821E+00  0.8529884E-01  0.1001624E+01  0.8904117E-01  0.1025232E+01  0.8813305E-01  0.9918163E+00  0.6196066E-01  0.1024828E+01  0.8383917E-01  0.9945241E+00  0.5984386E-01  0.1016319E+01  0.6165588E-01  0.1002905E+01  0.2301746E-01  0.1009237E+01  0.5981660E-01  0.1012128E+01  0.6209850E-01  0.1007613E+01  0.5976547E-01  0.9895970E+00  0.4252258E-01  0.1011231E+01  0.6129244E-01  0.9929572E+00  0.4399494E-01  0.9938567E+00  0.4394009E-01  0.1042768E+01  0.6130797E+00  0.8698969E+00  0.3907457E+00  0.1040004E+01  0.4259388E+00  0.1062135E+01  0.3063709E+00  0.1018905E+01  0.4278511E+00  0.1069049E+01  0.3259462E+00  0.1083917E+01  0.3192656E+00  0.1271659E+01  0.7026948E+00  0.1130239E+01  0.4450064E+00  0.1107769E+01  0.3317073E+00  0.1100851E+01  0.4750741E+00  0.9030885E+00  0.2813529E+00  0.9874489E+00  0.3008701E+00  0.1143734E+01  0.6540350E+00  0.1014761E+01  0.3034355E+00  0.1096010E+01  0.4508731E+00  0.1062305E+01  0.3113088E+00  0.1007329E+01  0.2823944E+00  0.1123329E+01  0.3266130E+00  0.1056253E+01  0.3053297E+00  0.9892663E+00  0.2292759E+00  0.1000416E+01  0.2106105E+00  0.1043461E+01  0.5988449E+00  0.9820900E+00  0.2933644E+00  0.9399096E+00  0.2844263E+00  0.1034477E+01  0.3008273E+00  0.1005862E+01  0.2060915E+00  0.9580620E+00  0.2941708E+00
  0.7620022E+01  0.9981512E+00  0.4326198E-01  0.1011893E+01  0.2202920E-01  0.9834809E+00  0.8472444E-01  0.1002086E+01  0.8582392E-01  0.1038103E+01  0.9196494E-01  0.9989209E+00  0.5816565E-01  0.1021420E+01  0.8456061E-01  0.9960339E+00  0.6007794E-01  0.1016264E+01  0.6466880E-01  0.1002373E+01  0.2045188E-01  0.1003928E+01  0.6317862E-01  0.1003844E+01  0.6168810E-01  0.1006065E+01  0.6058812E-01  0.9828375E+00  0.4173207E-01  0.1012580E+01  0.5998002E-01  0.9951691E+00  0.4396288E-01  0.9920992E+00  0.4632029E-01  0.1052402E+01  0.6421380E+00  0.8359554E+00  0.3898813E+00  0.1016050E+01  0.4296728E+00  0.1034396E+01  0.3050948E+00  0.9577296E+00  0.4147771E+00  0.1063390E+01  0.3128683E+00  0.1087558E+01  0.3298476E+00  0.1145023E+01  0.6295406E+00  0.1098371E+01  0.4522745E+00  0.1103689E+01  0.3148167E+00  0.1058578E+01  0.4105692E+00  0.9357752E+00  0.2819373E+00  0.9767675E+00  0.2947626E+00  0.1092885E+01  0.6079803E+00  0.9856831E+00  0.2822232E+00  0.1078812E+01  0.4328548E+00  0.1039200E+01  0.3111342E+00  0.1019992E+01  0.3089474E+00  0.1124101E+01  0.3201191E+00  0.1044854E+01  0.3008477E+00  0.9953768E+00  0.2197720E+00  0.1023847E+01  0.2121020E+00  0.9879186E+00  0.5855770E+00  0.9934027E+00  0.2880100E+00  0.9462386E+00  0.3053409E+00  0.1047086E+01  0.3296375E+00  0.1006528E+01  0.2082893E+00  0.1008835E+01  0.2998770E+00
  0.7650023E+01  0.9979994E+00  0.4564013E-01  0.1010176E+01  0.2226212E-01  0.9919327E+00  0.8473961E-01  0.1001240E+01  0.8380022E-01  0.1027491E+01  0.8692152E-01  0.9960752E+00  0.5989693E-01  0.1016411E+01  0.8739014E-01  0.9922774E+00  0.5846788E-01  0.1015792E+01  0.6060031E-01  0.1003647E+01  0.2031971E-01  0.1003860E+01  0.6215489E-01  0.1010432E+01  0.6040289E-01  0.1001961E+01  0.6154910E-01  0.9862117E+00  0.4379243E-01  0.1008503E+01  0.6421818E-01  0.9927742E+00  0.4343996E-01  0.9951127E+00  0.4266824E-01  0.1086375E+01  0.6472734E+00  0.8614101E+00  0.3746623E+00  0.9723604E+00  0.4088943E+00  0.1031919E+01  0.3217254E+00  0.1024087E+01  0.4200226E+00  0.1057963E+01  0.2939431E+00  0.1071741E+01  0.3008228E+00  0.1152402E+01  0.6653301E+00  0.1145939E+01  0.4549347E+00  0.1097948E+01  0.3214860E+00  0.1063911E+01  0.4191736E+00  0.9415581E+00  0.2906800E+00  0.9635112E+00  0.2880901E+00  0.1096585E+01  0.6308169E+00  0.1037707E+01  0.3109353E+00  0.1063571E+01  0.4422438E+00  0.1071918E+01  0.2991946E+00  0.1000263E+01  0.2999682E+00  0.1104246E+01  0.3311902E+00  0.1049793E+01  0.3196491E+00  0.9742323E+00  0.2098168E+00  0.1007675E+01  0.2009465E+00  0.1020353E+01  0.5838141E+00  0.9824006E+00  0.2873577E+00  0.9083759E+00  0.2970923E+00  0.1030220E+01  0.2933928E+00  0.1013286E+01  0.2117622E+00  0.9883580E+00  0.2894572E+00
  0.7680023E+01  0.9931801E+00  0.4353858E-01  0.1009397E+01  0.2077715E-01  0.9878864E+00  0.8482636E-01  0.1005786E+01  0.8380774E-01  0.1033918E+01  0.8806351E-01  0.1000366E+01  0.5931652E-01  0.1015913E+01  0.8791272E-01  0.9960282E+00  0.6353586E-01  0.1019230E+01  0.6116681E-01  0.1002335E+01  0.2199612E-01  0.1007798E+01  0.5933241E-01  0.1010738E+01  0.6042683E-01  0.1010127E+01  0.6149487E-01  0.9887329E+00  0.4225257E-01  0.1016827E+01  0.6261879E-01  0.9963455E+00  0.4193780E-01  0.9956511E+00  0.4404247E-01  0.1056298E+01  0.6646577E+00  0.9063600E+00  0.4112767E+00  0.1000579E+01  0.4141336E+00  0.1061360E+01  0.3024027E+00  0.1073854E+01  0.4612636E+00  0.1039746E+01  0.3034423E+00  0.1073354E+01  0.3074395E+00  0.1180570E+01  0.6171399E+00  0.1174486E+01  0.4481695E+00  0.1101714E+01  0.3119064E+00  0.1021849E+01  0.4110517E+00  0.9126065E+00  0.2769105E+00  0.9541425E+00  0.2888713E+00  0.1117743E+01  0.6439790E+00  0.1021510E+01  0.2917763E+00  0.1042441E+01  0.4503025E+00  0.1070654E+01  0.3171576E+00  0.1049876E+01  0.3038994E+00  0.1126703E+01  0.3047935E+00  0.1056799E+01  0.2994737E+00  0.9890098E+00  0.2057443E+00  0.9966936E+00  0.2060803E+00  0.9907852E+00  0.6000418E+00  0.9620793E+00  0.2853969E+00  0.8849168E+00  0.2791699E+00  0.1011719E+01  0.2969894E+00  0.1002935E+01  0.2162532E+00  0.9904455E+00  0.2851150E+00
  0.7710023E+01  0.9942415E+00  0.4278396E-01  0.1007534E+01  0.2105109E-01  0.9883168E+00  0.8875999E-01  0.9972596E+00  0.8443518E-01  0.1027639E+01  0.8613155E-01  0.9964456E+00  0.6030450E-01  0.1013358E+01  0.8807003E-01  0.9959422E+00  0.6062146E-01  0.1022057E+01  0.6258353E-01  0.1002514E+01  0.2145214E-01  0.1006971E+01  0.6121949E-01  0.1006213E+01  0.5836523E-01  0.1011911E+01  0.5950056E-01  0.9881992E+00  0.4268217E-01  0.1015868E+01  0.5806375E-01  0.9944916E+00  0.4323301E-01  0.9978104E+00  0.4281965E-01  0.1090303E+01  0.6132312E+00  0.8688268E+00  0.3819711E+00  0.1049431E+01  0.4113992E+00  0.1056630E+01  0.3165602E+00  0.1009559E+01  0.4167031E+00  0.1039539E+01  0.3098238E+00  0.1082603E+01  0.3077725E+00  0.1159999E+01  0.6587090E+00  0.1158654E+01  0.4644953E+00  0.1084107E+01  0.3214633E+00  0.9907944E+00  0.4350514E+00  0.9353381E+00  0.2783186E+00  0.9559442E+00  0.2892304E+00  0.1131185E+01  0.6195309E+00  0.1015591E+01  0.3100568E+00  0.1017927E+01  0.4461736E+00  0.1027147E+01  0.3093390E+00  0.1023124E+01  0.2975554E+00  0.1118784E+01  0.2998953E+00  0.1050265E+01  0.2980892E+00  0.9687599E+00  0.1946561E+00  0.9998370E+00  0.2078870E+00  0.9495770E+00  0.5551963E+00  0.1006374E+01  0.2981445E+00  0.9051816E+00  0.2832085E+00  0.1019105E+01  0.2883594E+00  0.1006543E+01  0.2020291E+00  0.9743738E+00  0.2925143E+00
  0.7740023E+01  0.9889525E+00  0.4114510E-01  0.1009779E+01  0.2246115E-01  0.9896588E+00  0.9008330E-01  0.1001471E+01  0.8487587E-01  0.1022890E+01  0.8132135E-01  0.1000421E+01  0.5794525E-01  0.1012686E+01  0.8603966E-01  0.9990833E+00  0.5547270E-01  0.1024268E+01  0.5980339E-01  0.1001945E+01  0.2100627E-01  0.1006985E+01  0.6338878E-01  0.1005310E+01  0.6088576E-01  0.1015054E+01  0.5765133E-01  0.9856702E+00  0.4192263E-01  0.1014453E+01  0.6363229E-01  0.9934601E+00  0.4285110E-01  0.9989902E+00  0.4176939E-01  0.1067902E+01  0.6381373E+00  0.8943492E+00  0.3991486E+00  0.1009059E+01  0.4381351E+00  0.1070726E+01  0.3017613E+00  0.1003732E+01  0.4366776E+00  0.1068897E+01  0.3047794E+00  0.1074887E+01  0.2963428E+00  0.1197569E+01  0.6258585E+00  0.1157006E+01  0.4606626E+00  0.1065899E+01  0.3087461E+00  0.9758049E+00  0.4051324E+00  0.9139664E+00  0.2825110E+00  0.9495404E+00  0.2540354E+00  0.1122422E+01  0.6151239E+00  0.1070390E+01  0.2931374E+00  0.1035645E+01  0.4218509E+00  0.1027007E+01  0.2936166E+00  0.1045127E+01  0.2879029E+00  0.1153177E+01  0.3342451E+00  0.1033164E+01  0.2961802E+00  0.9860266E+00  0.2037241E+00  0.9934255E+00  0.2120488E+00  0.1005396E+01  0.5886680E+00  0.9934257E+00  0.2830637E+00  0.8647600E+00  0.2971762E+00  0.1028008E+01  0.2955266E+00  0.1001158E+01  0.2200175E+00  0.9674943E+00  0.2741166E+00
  0.7770023E+01  0.9875611E+00  0.4454776E-01  0.1008140E+01  0.2243896E-01  0.9865580E+00  0.8704726E-01  0.9979692E+00  0.8323234E-01  0.1030384E+01  0.8461044E-01  0.9959238E+00  0.6243301E-01  0.1013311E+01  0.8603790E-01  0.1002676E+01  0.6220964E-01  0.1018971E+01  0.5981749E-01  0.1002416E+01  0.2185993E-01  0.1001281E+01  0.6191405E-01  0.1007554E+01  0.5901361E-01  0.1012512E+01  0.5948807E-01  0.9868848E+00  0.4282043E-01  0.1015525E+01  0.6065200E-01  0.9938331E+00  0.4388191E-01  0.1000399E+01  0.4450743E-01  0.1023385E+01  0.6095579E+00  0.8993393E+00  0.4034729E+00  0.1006558E+01  0.4391046E+00  0.1037077E+01  0.3087598E+00  0.9943568E+00  0.4255288E+00  0.1036583E+01  0.3104880E+00  0.1060007E+01  0.2959967E+00  0.1179758E+01  0.6015616E+00  0.1159641E+01  0.4397034E+00  0.1063475E+01  0.3148342E+00  0.9791793E+00  0.4315654E+00  0.9255685E+00  0.2773457E+00  0.9542705E+00  0.2913374E+00  0.1144796E+01  0.6680086E+00  0.1069571E+01  0.3046514E+00  0.1049117E+01  0.4321966E+00  0.1050442E+01  0.2937235E+00  0.1062973E+01  0.2916944E+00  0.1136879E+01  0.3017082E+00  0.1039880E+01  0.2999907E+00  0.9646633E+00  0.2035722E+00  0.9896545E+00  0.2127863E+00  0.9501458E+00  0.5817382E+00  0.9882518E+00  0.2989876E+00  0.8978540E+00  0.2774078E+00  0.1007551E+01  0.2939955E+00  0.1001529E+01  0.2086560E+00  0.9536101E+00  0.2870885E+00
  0.7800024E+01  0.9889264E+00  0.3918296E-01  0.1006836E+01  0.2007250E-01  0.9801785E+00  0.8745919E-01  0.9973570E+00  0.7975769E-01  0.1030122E+01  0.8602425E-01  0.1000765E+01  0.5963583E-01  0.1009644E+01  0.8781243E-01  0.9942040E+00  0.5682455E-01  0.1021352E+01  0.6127692E-01  0.1002052E+01  0.2120561E-01  0.1000631E+01  0.6256577E-01  0.1003436E+01  0.6387794E-01  0.1010239E+01  0.6060787E-01  0.9932366E+00  0.4267975E-01  0.1017538E+01  0.6194573E-01  0.9962655E+00  0.4085873E-01  0.1003815E+01  0.4268789E-01  0.1041052E+01  0.5755408E+00  0.9215650E+00  0.3829546E+00  0.9903141E+00  0.4222895E+00  0.1046457E+01  0.2981268E+00  0.1010608E+01  0.4073654E+00  0.1037132E+01  0.3074700E+00  0.1076745E+01  0.3108520E+00  0.1170043E+01  0.6389745E+00  0.1092125E+01  0.4103626E+00  0.1053824E+01  0.2887156E+00  0.9556126E+00  0.4049076E+00  0.9380965E+00  0.2861522E+00  0.9538113E+00  0.2952162E+00  0.1080991E+01  0.6228949E+00  0.1078871E+01  0.3128804E+00  0.9873664E+00  0.4169815E+00  0.1041061E+01  0.2877524E+00  0.1060043E+01  0.3004623E+00  0.1130587E+01  0.3073610E+00  0.1052681E+01  0.2910004E+00  0.9720619E+00  0.2046400E+00  0.9753359E+00  0.2007897E+00  0.9906426E+00  0.6138003E+00  0.1004060E+01  0.2951680E+00  0.9019222E+00  0.3000879E+00  0.1012575E+01  0.2876429E+00  0.9995627E+00  0.2168358E+00  0.9728007E+00  0.2959766E+00
  0.7830024E+01  0.9884742E+00  0.4250823E-01  0.1006712E+01  0.2137053E-01  0.9856065E+00  0.8303317E-01  0.1007045E+01  0.7852638E-01  0.1025334E+01  0.8737579E-01  0.9975244E+00  0.5648876E-01  0.1006059E+01  0.9101456E-01  0.9984481E+00  0.6209867E-01  0.1021937E+01  0.6219509E-01  0.9992645E+00  0.1993874E-01  0.1008468E+01  0.5949526E-01  0.9974432E+00  0.5395505E-01  0.1014475E+01  0.6373126E-01  0.9888540E+00  0.4202583E-01  0.1021260E+01  0.6313737E-01  0.9938132E+00  0.4303770E-01  0.1004354E+01  0.4238149E-01  0.1087687E+01  0.5935692E+00  0.9138764E+00  0.3884239E+00  0.1012963E+01  0.3943758E+00  0.1046426E+01  0.3095649E+00  0.1005493E+01  0.3859194E+00  0.1034077E+01  0.3047211E+00  0.1068189E+01  0.2910770E+00  0.1189049E+01  0.6202381E+00  0.1092232E+01  0.4092391E+00  0.1045775E+01  0.3035726E+00  0.9522124E+00  0.4090443E+00  0.9601701E+00  0.2985425E+00  0.9557844E+00  0.2983651E+00  0.1154609E+01  0.6556965E+00  0.1072089E+01  0.3252905E+00  0.1049998E+01  0.3914924E+00  0.1069006E+01  0.2984905E+00  0.1038312E+01  0.2816998E+00  0.1127327E+01  0.3184086E+00  0.1066562E+01  0.3187159E+00  0.9678050E+00  0.2042785E+00  0.9939588E+00  0.2152572E+00  0.9687797E+00  0.5630286E+00  0.1000125E+01  0.2901522E+00  0.8912979E+00  0.2967287E+00  0.1026446E+01  0.3025786E+00  0.1000942E+01  0.2004532E+00  0.9637446E+00  0.2834858E+00
  0.7860024E+01  0.9899163E+00  0.4094331E-01  0.1004689E+01  0.2086263E-01  0.9867815E+00  0.8479428E-01  0.1001273E+01  0.8220147E-01  0.1024346E+01  0.8745811E-01  0.1004095E+01  0.5919144E-01  0.9966887E+00  0.8481002E-01  0.9956936E+00  0.5893759E-01  0.1022939E+01  0.5819453E-01  0.1000780E+01  0.2110878E-01  0.1001694E+01  0.5586390E-01  0.1006221E+01  0.5502275E-01  0.1011403E+01  0.6063424E-01  0.9907974E+00  0.4093485E-01  0.1014186E+01  0.5910603E-01  0.9962031E+00  0.4120034E-01  0.1003905E+01  0.4457043E-01  0.1071657E+01  0.5874845E+00  0.9330239E+00  0.3771979E+00  0.9871883E+00  0.4102397E+00  0.1058601E+01  0.2913158E+00  0.1003629E+01  0.4229490E+00  0.1028452E+01  0.2948696E+00  0.1063273E+01  0.2894911E+00  0.1158052E+01  0.6216053E+00  0.1127109E+01  0.4469625E+00  0.1047159E+01  0.3008813E+00  0.9346349E+00  0.3990834E+00  0.9510774E+00  0.2671889E+00  0.9534956E+00  0.2816118E+00  0.1117436E+01  0.6279526E+00  0.1082291E+01  0.3041106E+00  0.1031037E+01  0.3910635E+00  0.1046998E+01  0.2938000E+00  0.1033935E+01  0.2957152E+00  0.1123077E+01  0.3202803E+00  0.1076164E+01  0.3214650E+00  0.9839627E+00  0.1999701E+00  0.9951658E+00  0.2132426E+00  0.9401158E+00  0.5696298E+00  0.1014269E+01  0.2985605E+00  0.8722507E+00  0.2672930E+00  0.1028779E+01  0.3152957E+00  0.1020876E+01  0.2080390E+00  0.9552683E+00  0.2906367E+00
  0.7890024E+01  0.9903300E+00  0.4145395E-01  0.1003430E+01  0.2086094E-01  0.9899284E+00  0.8668814E-01  0.1001369E+01  0.8104111E-01  0.1030368E+01  0.8537544E-01  0.1003986E+01  0.5888459E-01  0.1001403E+01  0.8305675E-01  0.1002412E+01  0.5993240E-01  0.1026265E+01  0.6118732E-01  0.1001752E+01  0.2148363E-01  0.1001804E+01  0.5576783E-01  0.1003954E+01  0.5886130E-01  0.1010473E+01  0.6231207E-01  0.9953550E+00  0.4089932E-01  0.1017646E+01  0.6117539E-01  0.9956359E+00  0.4128548E-01  0.1005252E+01  0.4300610E-01  0.1067350E+01  0.6129266E+00  0.9358563E+00  0.4108110E+00  0.9752120E+00  0.4194649E+00  0.1044320E+01  0.2865804E+00  0.1032480E+01  0.4051070E+00  0.1014724E+01  0.2780869E+00  0.1065598E+01  0.3033804E+00  0.1182540E+01  0.6512543E+00  0.1085910E+01  0.4189071E+00  0.1024004E+01  0.2832328E+00  0.9227406E+00  0.3730425E+00  0.9532949E+00  0.2761296E+00  0.9340985E+00  0.2787329E+00  0.1114077E+01  0.6085396E+00  0.1097276E+01  0.3046810E+00  0.1053912E+01  0.4438553E+00  0.1040153E+01  0.3007756E+00  0.1026245E+01  0.2952459E+00  0.1099674E+01  0.3031969E+00  0.1096312E+01  0.3101362E+00  0.9901696E+00  0.1912239E+00  0.9848902E+00  0.2014915E+00  0.9112213E+00  0.5268547E+00  0.1031678E+01  0.2867863E+00  0.8789055E+00  0.2816240E+00  0.1012963E+01  0.2958792E+00  0.1009202E+01  0.1993737E+00  0.9692922E+00  0.2903484E+00
  0.7920024E+01  0.9865585E+00  0.3959185E-01  0.1001421E+01  0.2170013E-01  0.9869646E+00  0.8346871E-01  0.1004056E+01  0.8403895E-01  0.1026508E+01  0.8789615E-01  0.9977567E+00  0.5683642E-01  0.1003508E+01  0.8279523E-01  0.1001143E+01  0.5835876E-01  0.1025216E+01  0.6085678E-01  0.1000657E+01  0.2070869E-01  0.1003928E+01  0.5930425E-01  0.1002136E+01  0.5890261E-01  0.1014212E+01  0.5745233E-01  0.9953619E+00  0.3920695E-01  0.1013138E+01  0.5995971E-01  0.9986652E+00  0.3984411E-01  0.1007943E+01  0.4338745E-01  0.1042778E+01  0.5671563E+00  0.9551401E+00  0.3957655E+00  0.9865776E+00  0.3959070E+00  0.1068656E+01  0.2926760E+00  0.1025323E+01  0.4256946E+00  0.1014364E+01  0.2883655E+00  0.1089468E+01  0.2956393E+00  0.1178035E+01  0.6117883E+00  0.1075804E+01  0.4006860E+00  0.1019128E+01  0.3114851E+00  0.9589505E+00  0.3999228E+00  0.9638737E+00  0.2895120E+00  0.9516478E+00  0.2826601E+00  0.1155820E+01  0.6259728E+00  0.1071995E+01  0.3008384E+00  0.1033884E+01  0.3927031E+00  0.1071671E+01  0.2852165E+00  0.1024686E+01  0.2820617E+00  0.1108827E+01  0.2909669E+00  0.1075801E+01  0.2960090E+00  0.9718101E+00  0.1969710E+00  0.9797484E+00  0.2103395E+00  0.8751218E+00  0.5572412E+00  0.1016264E+01  0.2818693E+00  0.8730586E+00  0.2887659E+00  0.1017535E+01  0.2943154E+00  0.1026267E+01  0.2046149E+00  0.9468838E+00  0.2841514E+00
  0.7950025E+01  0.9867808E+00  0.3907925E-01  0.1002278E+01  0.2148918E-01  0.9909394E+00  0.8504764E-01  0.9986687E+00  0.8649571E-01  0.1023075E+01  0.8569518E-01  0.9966378E+00  0.5793772E-01  0.1002755E+01  0.8373620E-01  0.1000581E+01  0.5996289E-01  0.1028591E+01  0.6308775E-01  0.1001297E+01  0.2041400E-01  0.1005082E+01  0.5771993E-01  0.1001241E+01  0.5688134E-01  0.1015610E+01  0.5799695E-01  0.9977311E+00  0.3955854E-01  0.1014342E+01  0.5656232E-01  0.9990799E+00  0.4199484E-01  0.1007339E+01  0.3965819E-01  0.9939508E+00  0.5899702E+00  0.9744120E+00  0.3910383E+00  0.9772484E+00  0.3852252E+00  0.1033495E+01  0.2996258E+00  0.1002781E+01  0.4003028E+00  0.1005927E+01  0.2928120E+00  0.1032558E+01  0.2886729E+00  0.1095423E+01  0.6076388E+00  0.1113385E+01  0.4320149E+00  0.1031302E+01  0.2857995E+00  0.9413225E+00  0.3794892E+00  0.9731520E+00  0.2746981E+00  0.9347046E+00  0.2851499E+00  0.1151521E+01  0.6250361E+00  0.1087070E+01  0.3026577E+00  0.1029248E+01  0.4107009E+00  0.1088170E+01  0.3042262E+00  0.1014752E+01  0.3020206E+00  0.1082185E+01  0.3181447E+00  0.1074316E+01  0.3012549E+00  0.9784302E+00  0.1926388E+00  0.9722849E+00  0.2097550E+00  0.9233592E+00  0.5647228E+00  0.1025149E+01  0.2822954E+00  0.9183162E+00  0.2748787E+00  0.1024203E+01  0.2940175E+00  0.1015069E+01  0.1972524E+00  0.9373837E+00  0.2550669E+00
  0.7980025E+01  0.9854695E+00  0.4009152E-01  0.9994373E+00  0.2161161E-01  0.9893795E+00  0.8109037E-01  0.1003955E+01  0.7820419E-01  0.1029734E+01  0.7940246E-01  0.9974080E+00  0.5435881E-01  0.9913989E+00  0.8540297E-01  0.1000193E+01  0.5936355E-01  0.1024002E+01  0.6128838E-01  0.1000747E+01  0.1896361E-01  0.1001471E+01  0.5748575E-01  0.1001055E+01  0.5774491E-01  0.1010137E+01  0.5780086E-01  0.9970784E+00  0.4121619E-01  0.1009405E+01  0.5831891E-01  0.9988521E+00  0.4057873E-01  0.1007937E+01  0.4051337E-01  0.1012772E+01  0.5757455E+00  0.9786798E+00  0.3804015E+00  0.1021528E+01  0.4050134E+00  0.1026067E+01  0.2856848E+00  0.9849323E+00  0.4078677E+00  0.1015429E+01  0.2810953E+00  0.1050933E+01  0.2987251E+00  0.1087217E+01  0.5653268E+00  0.1062502E+01  0.3951105E+00  0.1007770E+01  0.2853212E+00  0.9752389E+00  0.3999555E+00  0.9760220E+00  0.3025933E+00  0.9442739E+00  0.2902501E+00  0.1181043E+01  0.6544402E+00  0.1075330E+01  0.2958438E+00  0.1029042E+01  0.3963910E+00  0.1064692E+01  0.2893840E+00  0.1025595E+01  0.2770063E+00  0.1100501E+01  0.2919683E+00  0.1082210E+01  0.3073600E+00  0.9696879E+00  0.2052580E+00  0.9597569E+00  0.2040000E+00  0.9464631E+00  0.5459714E+00  0.1024029E+01  0.2883951E+00  0.8756197E+00  0.2862161E+00  0.1016682E+01  0.2928794E+00  0.1020591E+01  0.2060084E+00  0.9050205E+00  0.2627593E+00
  0.8010024E+01  0.9892646E+00  0.4363066E-01  0.9996612E+00  0.2088937E-01  0.9871199E+00  0.8113269E-01  0.1011346E+01  0.8131106E-01  0.1023652E+01  0.8273005E-01  0.9946095E+00  0.5892131E-01  0.1005206E+01  0.7933103E-01  0.9970110E+00  0.5979621E-01  0.1019281E+01  0.5867920E-01  0.1001081E+01  0.2053428E-01  0.1000097E+01  0.5703477E-01  0.9959257E+00  0.5871054E-01  0.1014029E+01  0.5748634E-01  0.9976488E+00  0.4221692E-01  0.1006931E+01  0.6007539E-01  0.1001920E+01  0.4192013E-01  0.1008455E+01  0.4096811E-01  0.1028185E+01  0.5569001E+00  0.1012975E+01  0.4192362E+00  0.1023528E+01  0.3919664E+00  0.1057984E+01  0.2713962E+00  0.1001174E+01  0.4127630E+00  0.1015461E+01  0.2760469E+00  0.1059387E+01  0.2868014E+00  0.1101453E+01  0.6042690E+00  0.1083129E+01  0.4304610E+00  0.1014840E+01  0.2820026E+00  0.9167383E+00  0.3867863E+00  0.9769637E+00  0.2782441E+00  0.9300881E+00  0.2860603E+00  0.1192722E+01  0.5995571E+00  0.1073978E+01  0.2884888E+00  0.1016392E+01  0.4270328E+00  0.1094776E+01  0.2979242E+00  0.1027411E+01  0.3027865E+00  0.1070261E+01  0.2956798E+00  0.1067770E+01  0.2973674E+00  0.9752571E+00  0.2008233E+00  0.9506554E+00  0.1958571E+00  0.8884880E+00  0.5221429E+00  0.1018564E+01  0.2773318E+00  0.8737426E+00  0.2515189E+00  0.1014837E+01  0.2836184E+00  0.1010650E+01  0.2069562E+00  0.9342783E+00  0.2795178E+00
  0.8040024E+01  0.9872676E+00  0.3867508E-01  0.9981274E+00  0.2036159E-01  0.9873169E+00  0.8034894E-01  0.1009357E+01  0.8194996E-01  0.1021560E+01  0.8369413E-01  0.9980018E+00  0.5610970E-01  0.9960080E+00  0.8494688E-01  0.9984999E+00  0.6181342E-01  0.1024027E+01  0.5912814E-01  0.1002776E+01  0.2073869E-01  0.1004337E+01  0.5906102E-01  0.1001385E+01  0.5818455E-01  0.1015675E+01  0.5746845E-01  0.9995210E+00  0.4264076E-01  0.1007592E+01  0.5667569E-01  0.9977745E+00  0.4117488E-01  0.1011954E+01  0.3872621E-01  0.1026068E+01  0.5828122E+00  0.9511952E+00  0.4017653E+00  0.9826233E+00  0.3930187E+00  0.1020985E+01  0.2702959E+00  0.9693733E+00  0.4102892E+00  0.9988001E+00  0.2920544E+00  0.1044405E+01  0.2881793E+00  0.1078449E+01  0.5709373E+00  0.1020831E+01  0.3774198E+00  0.1028067E+01  0.2788051E+00  0.9154508E+00  0.3871907E+00  0.1032083E+01  0.2932117E+00  0.9414887E+00  0.2679767E+00  0.1133298E+01  0.6163033E+00  0.1052111E+01  0.2919202E+00  0.1043015E+01  0.3865950E+00  0.1076294E+01  0.2926075E+00  0.1040546E+01  0.2856513E+00  0.1061961E+01  0.2958968E+00  0.1056116E+01  0.2858535E+00  0.9785404E+00  0.1968245E+00  0.9580495E+00  0.1934128E+00  0.9009697E+00  0.5564669E+00  0.1022525E+01  0.2869923E+00  0.8966556E+00  0.2801067E+00  0.1027300E+01  0.2942525E+00  0.1019521E+01  0.2129948E+00  0.9156047E+00  0.2668769E+00
  0.8070024E+01  0.9861068E+00  0.4002011E-01  0.9983113E+00  0.2118610E-01  0.9874524E+00  0.8554987E-01  0.1006899E+01  0.8731148E-01  0.1016842E+01  0.8418050E-01  0.9967659E+00  0.5873140E-01  0.9988651E+00  0.8018067E-01  0.9987975E+00  0.5731122E-01  0.1018513E+01  0.5657103E-01  0.9999853E+00  0.1879254E-01  0.1002022E+01  0.5971061E-01  0.9991962E+00  0.6068695E-01  0.1018075E+01  0.5577236E-01  0.1001020E+01  0.3934865E-01  0.1009169E+01  0.5903454E-01  0.9987833E+00  0.3969464E-01  0.1011898E+01  0.4234242E-01  0.1082676E+01  0.5681466E+00  0.1012034E+01  0.4102030E+00  0.9958196E+00  0.4060390E+00  0.1019066E+01  0.2650972E+00  0.1008656E+01  0.3728505E+00  0.9718105E+00  0.2831140E+00  0.1069678E+01  0.2793308E+00  0.1088188E+01  0.5878077E+00  0.1044756E+01  0.4014178E+00  0.1012181E+01  0.2801561E+00  0.8912218E+00  0.3693769E+00  0.1011107E+01  0.2855300E+00  0.9589656E+00  0.2948852E+00  0.1228874E+01  0.6230694E+00  0.1058517E+01  0.3032089E+00  0.1047199E+01  0.4255154E+00  0.1114028E+01  0.3063681E+00  0.1018457E+01  0.2918226E+00  0.1091395E+01  0.2982371E+00  0.1068616E+01  0.2662187E+00  0.9799151E+00  0.1930015E+00  0.9767796E+00  0.2062006E+00  0.8747063E+00  0.5546701E+00  0.9987271E+00  0.2965299E+00  0.9046787E+00  0.2644587E+00  0.1046590E+01  0.2832636E+00  0.1004534E+01  0.2146038E+00  0.9315926E+00  0.2788464E+00
  0.8100023E+01  0.9864568E+00  0.4128095E-01  0.9947447E+00  0.2004509E-01  0.9955493E+00  0.7849212E-01  0.9968373E+00  0.7937299E-01  0.1014721E+01  0.8190759E-01  0.9933645E+00  0.5516914E-01  0.9913108E+00  0.7941628E-01  0.1002198E+01  0.5813343E-01  0.1017868E+01  0.5654779E-01  0.1000016E+01  0.2091533E-01  0.1001345E+01  0.5577903E-01  0.9953474E+00  0.5676357E-01  0.1014522E+01  0.6081113E-01  0.9996545E+00  0.4195685E-01  0.1007196E+01  0.5769993E-01  0.1001136E+01  0.3986048E-01  0.1011130E+01  0.4011562E-01  0.1045543E+01  0.5918323E+00  0.9930228E+00  0.3770688E+00  0.9401996E+00  0.4004756E+00  0.1021109E+01  0.2827344E+00  0.9887735E+00  0.3945873E+00  0.9808801E+00  0.2840898E+00  0.1037949E+01  0.2906819E+00  0.1079544E+01  0.5840796E+00  0.1057691E+01  0.4367513E+00  0.1061784E+01  0.2816488E+00  0.9250200E+00  0.3700570E+00  0.1015942E+01  0.2918594E+00  0.9362528E+00  0.2578413E+00  0.1190058E+01  0.6177952E+00  0.1037044E+01  0.2952290E+00  0.1027020E+01  0.4069502E+00  0.1100034E+01  0.2788916E+00  0.1034914E+01  0.2986892E+00  0.1073622E+01  0.2915713E+00  0.1058451E+01  0.2794893E+00  0.9868759E+00  0.2049839E+00  0.9624382E+00  0.2002286E+00  0.8986093E+00  0.5046705E+00  0.1035680E+01  0.2826017E+00  0.8803931E+00  0.2700920E+00  0.1054199E+01  0.2938007E+00  0.1031201E+01  0.2060436E+00  0.9027072E+00  0.2835578E+00
  0.8130023E+01  0.9866506E+00  0.4053358E-01  0.9937595E+00  0.2014764E-01  0.9878619E+00  0.7957299E-01  0.9998305E+00  0.7952062E-01  0.1014543E+01  0.8510114E-01  0.9955989E+00  0.5988784E-01  0.9932424E+00  0.8620609E-01  0.1002521E+01  0.5745135E-01  0.1011081E+01  0.5804385E-01  0.1001975E+01  0.2142749E-01  0.9951370E+00  0.5774585E-01  0.9944859E+00  0.5748510E-01  0.1015522E+01  0.5922677E-01  0.1004030E+01  0.4116356E-01  0.1002652E+01  0.5958268E-01  0.1001442E+01  0.3774900E-01  0.1011299E+01  0.3922439E-01  0.1068562E+01  0.5948150E+00  0.1005278E+01  0.3972921E+00  0.9537558E+00  0.3897913E+00  0.9976034E+00  0.2741402E+00  0.9679194E+00  0.3840686E+00  0.9569197E+00  0.2727458E+00  0.1055322E+01  0.2937065E+00  0.1052297E+01  0.5848525E+00  0.1058924E+01  0.4228786E+00  0.1041752E+01  0.2951081E+00  0.8961989E+00  0.3653080E+00  0.1055766E+01  0.3039079E+00  0.9320592E+00  0.2730074E+00  0.1189104E+01  0.6000407E+00  0.1026080E+01  0.2828758E+00  0.1002573E+01  0.4079065E+00  0.1094180E+01  0.3043862E+00  0.1029689E+01  0.2939223E+00  0.1088912E+01  0.2784762E+00  0.1042194E+01  0.2776737E+00  0.9893132E+00  0.2071336E+00  0.9643788E+00  0.1977134E+00  0.8648586E+00  0.5451766E+00  0.1010711E+01  0.2761842E+00  0.8835418E+00  0.2540723E+00  0.1021098E+01  0.2948089E+00  0.1046796E+01  0.2008731E+00  0.9135253E+00  0.2741937E+00
  0.8160023E+01  0.9881653E+00  0.3951366E-01  0.9936780E+00  0.2011253E-01  0.9911584E+00  0.7813128E-01  0.1001061E+01  0.8404951E-01  0.1017182E+01  0.8457898E-01  0.9935167E+00  0.5485517E-01  0.9972872E+00  0.7983959E-01  0.9964793E+00  0.5570616E-01  0.1012658E+01  0.5861336E-01  0.1000610E+01  0.1985275E-01  0.9971563E+00  0.5706711E-01  0.9923354E+00  0.5646784E-01  0.1015590E+01  0.6038266E-01  0.1001171E+01  0.4194487E-01  0.1010078E+01  0.5682093E-01  0.9983987E+00  0.3939360E-01  0.1009575E+01  0.3864667E-01  0.1014072E+01  0.5678586E+00  0.1018262E+01  0.3975876E+00  0.9335989E+00  0.3977070E+00  0.9989651E+00  0.2724571E+00  0.9988053E+00  0.3956097E+00  0.9711412E+00  0.2662520E+00  0.1040241E+01  0.2793826E+00  0.1041589E+01  0.5753884E+00  0.1036203E+01  0.4019365E+00  0.1048020E+01  0.2942309E+00  0.8926187E+00  0.3746066E+00  0.1032164E+01  0.2893708E+00  0.9273166E+00  0.2605138E+00  0.1191751E+01  0.6164471E+00  0.1028574E+01  0.2812988E+00  0.1028423E+01  0.3940829E+00  0.1090638E+01  0.3007549E+00  0.1017059E+01  0.2874817E+00  0.1078376E+01  0.2960428E+00  0.1041440E+01  0.2835741E+00  0.1007040E+01  0.1947678E+00  0.9475088E+00  0.1923594E+00  0.8280051E+00  0.5136381E+00  0.1024091E+01  0.2793015E+00  0.8573203E+00  0.2681043E+00  0.1024243E+01  0.2787313E+00  0.1031720E+01  0.2074386E+00  0.9134077E+00  0.2492569E+00
  0.8190022E+01  0.9897350E+00  0.4070657E-01  0.9933205E+00  0.1923185E-01  0.9890676E+00  0.7696626E-01  0.1008498E+01  0.8036853E-01  0.1022773E+01  0.8083260E-01  0.9951262E+00  0.5718188E-01  0.9953966E+00  0.8635096E-01  0.1003978E+01  0.5547448E-01  0.1014771E+01  0.5966539E-01  0.9998119E+00  0.2100038E-01  0.9987888E+00  0.5731417E-01  0.9984822E+00  0.5500949E-01  0.1021019E+01  0.5778358E-01  0.1000615E+01  0.3953579E-01  0.1004588E+01  0.5637673E-01  0.1001309E+01  0.4063241E-01  0.1009835E+01  0.3978598E-01  0.9834821E+00  0.5548355E+00  0.9953601E+00  0.3786196E+00  0.9264686E+00  0.4135109E+00  0.9874893E+00  0.2853091E+00  0.9748698E+00  0.3846103E+00  0.9534907E+00  0.2828382E+00  0.1050891E+01  0.2983885E+00  0.1060684E+01  0.5668390E+00  0.1027728E+01  0.3865430E+00  0.1073900E+01  0.2904016E+00  0.8816319E+00  0.3684919E+00  0.1044505E+01  0.2845056E+00  0.9145917E+00  0.2700912E+00  0.1130177E+01  0.5939568E+00  0.1012134E+01  0.2655078E+00  0.1049701E+01  0.4099919E+00  0.1077167E+01  0.2771809E+00  0.1009908E+01  0.2736176E+00  0.1073606E+01  0.2896881E+00  0.1004577E+01  0.2824951E+00  0.9846702E+00  0.1888257E+00  0.9394599E+00  0.1892997E+00  0.8106605E+00  0.4933693E+00  0.1006498E+01  0.2721133E+00  0.8621799E+00  0.2578014E+00  0.1037077E+01  0.2888263E+00  0.1055416E+01  0.2228744E+00  0.9006338E+00  0.2688138E+00
  0.8220022E+01  0.9877647E+00  0.4050007E-01  0.9938371E+00  0.2066773E-01  0.9905139E+00  0.7813691E-01  0.1000636E+01  0.7886015E-01  0.1003799E+01  0.7892946E-01  0.9896072E+00  0.5772647E-01  0.9958115E+00  0.8221045E-01  0.9996360E+00  0.5821123E-01  0.1015037E+01  0.5615584E-01  0.1000766E+01  0.1951339E-01  0.9963554E+00  0.5851401E-01  0.9938200E+00  0.5352256E-01  0.1021772E+01  0.5493901E-01  0.1002667E+01  0.4018435E-01  0.1002692E+01  0.5886712E-01  0.1001214E+01  0.4163005E-01  0.1014537E+01  0.4300925E-01  0.1041759E+01  0.5609605E+00  0.1076555E+01  0.4226519E+00  0.9268014E+00  0.3820118E+00  0.9708715E+00  0.2816738E+00  0.9721981E+00  0.3790174E+00  0.9334343E+00  0.2741488E+00  0.1021873E+01  0.2839049E+00  0.1031157E+01  0.5756740E+00  0.1040000E+01  0.3924098E+00  0.1093650E+01  0.2903519E+00  0.9005662E+00  0.3841580E+00  0.1050026E+01  0.2687196E+00  0.8892171E+00  0.2770256E+00  0.1190341E+01  0.6208545E+00  0.1039846E+01  0.2900868E+00  0.9816315E+00  0.4012704E+00  0.1124163E+01  0.2980430E+00  0.1042651E+01  0.2831795E+00  0.1062256E+01  0.2918741E+00  0.1011399E+01  0.2718729E+00  0.1008447E+01  0.1816109E+00  0.9368242E+00  0.1904832E+00  0.8525155E+00  0.5208926E+00  0.1034106E+01  0.3011890E+00  0.8529578E+00  0.2660275E+00  0.1041763E+01  0.2826084E+00  0.1059381E+01  0.2153397E+00  0.8962911E+00  0.2551926E+00
  0.8250022E+01  0.9866527E+00  0.3981094E-01  0.9931132E+00  0.1946785E-01  0.9785535E+00  0.7774766E-01  0.9968979E+00  0.8136710E-01  0.1012378E+01  0.8064146E-01  0.9988531E+00  0.5914483E-01  0.9885055E+00  0.8532150E-01  0.1000411E+01  0.5334128E-01  0.1010684E+01  0.5647453E-01  0.9994509E+00  0.1960443E-01  0.9952260E+00  0.5557255E-01  0.9966362E+00  0.5789123E-01  0.1026470E+01  0.5363474E-01  0.1007104E+01  0.3817913E-01  0.1006155E+01  0.5774835E-01  0.1003857E+01  0.3961552E-01  0.1013010E+01  0.3989027E-01  0.1054102E+01  0.5585799E+00  0.1055274E+01  0.4104098E+00  0.9349950E+00  0.3649236E+00  0.9829876E+00  0.2600441E+00  0.9727455E+00  0.3894994E+00  0.9553339E+00  0.2701202E+00  0.1043566E+01  0.2682340E+00  0.1006693E+01  0.5551120E+00  0.1021906E+01  0.4108016E+00  0.1119653E+01  0.2987707E+00  0.8946098E+00  0.3759399E+00  0.1045615E+01  0.2739948E+00  0.9188992E+00  0.2780705E+00  0.1171159E+01  0.5818693E+00  0.1003479E+01  0.2859583E+00  0.9683563E+00  0.3968519E+00  0.1112037E+01  0.3025393E+00  0.1022498E+01  0.2796181E+00  0.1068588E+01  0.2736461E+00  0.9718675E+00  0.2750798E+00  0.9984257E+00  0.1911234E+00  0.9325803E+00  0.1871023E+00  0.7942337E+00  0.4862561E+00  0.1027914E+01  0.2810328E+00  0.8577363E+00  0.2648205E+00  0.1008738E+01  0.2994866E+00  0.1042322E+01  0.1957655E+00  0.9036815E+00  0.2553614E+00
  0.8280022E+01  0.9905761E+00  0.3886237E-01  0.9900462E+00  0.1864679E-01  0.9885778E+00  0.8062329E-01  0.1004666E+01  0.7825700E-01  0.1013043E+01  0.7923727E-01  0.9938564E+00  0.5681292E-01  0.1004295E+01  0.8000690E-01  0.1002981E+01  0.5846620E-01  0.1019560E+01  0.5846858E-01  0.9999558E+00  0.1978634E-01  0.9973219E+00  0.5473989E-01  0.1000031E+01  0.5604719E-01  0.1019514E+01  0.5564148E-01  0.1001905E+01  0.3948029E-01  0.1004068E+01  0.5601228E-01  0.1001413E+01  0.4039280E-01  0.1011342E+01  0.3981220E-01  0.1021494E+01  0.5636013E+00  0.1045030E+01  0.3807787E+00  0.8852352E+00  0.3527172E+00  0.9779142E+00  0.2710985E+00  0.1033399E+01  0.3770350E+00  0.9373853E+00  0.2765729E+00  0.1063910E+01  0.2809865E+00  0.9744265E+00  0.5445029E+00  0.1030498E+01  0.4070846E+00  0.1116497E+01  0.3116860E+00  0.9195171E+00  0.3783467E+00  0.1035873E+01  0.2680770E+00  0.8881415E+00  0.2517904E+00  0.1191157E+01  0.6325155E+00  0.1004494E+01  0.2782862E+00  0.9770422E+00  0.3808316E+00  0.1126662E+01  0.2905222E+00  0.1003625E+01  0.2803545E+00  0.1068403E+01  0.2976952E+00  0.9851786E+00  0.2688391E+00  0.9756618E+00  0.1821940E+00  0.9438488E+00  0.2009045E+00  0.8175435E+00  0.4963875E+00  0.1063329E+01  0.2738568E+00  0.8574893E+00  0.2522270E+00  0.1013064E+01  0.2691589E+00  0.1045392E+01  0.1965383E+00  0.9025222E+00  0.2642771E+00
  0.8310021E+01  0.9878718E+00  0.3886280E-01  0.9901071E+00  0.1869351E-01  0.9912214E+00  0.7914896E-01  0.1001173E+01  0.8006951E-01  0.1007375E+01  0.7976925E-01  0.9959360E+00  0.6037362E-01  0.1001715E+01  0.7756637E-01  0.1006446E+01  0.5516392E-01  0.1016193E+01  0.5419308E-01  0.9997719E+00  0.1951115E-01  0.9961110E+00  0.5503557E-01  0.9996507E+00  0.5389622E-01  0.1014039E+01  0.5759487E-01  0.1004451E+01  0.3989228E-01  0.1004562E+01  0.5526263E-01  0.1000015E+01  0.3987437E-01  0.1011263E+01  0.4076166E-01  0.1036629E+01  0.5827798E+00  0.1059702E+01  0.3768422E+00  0.8883729E+00  0.3692254E+00  0.9613466E+00  0.2642729E+00  0.9999965E+00  0.3881750E+00  0.9361084E+00  0.2710353E+00  0.1057390E+01  0.2939874E+00  0.9679804E+00  0.5590796E+00  0.1013551E+01  0.3821832E+00  0.1104983E+01  0.3093227E+00  0.8618369E+00  0.3549033E+00  0.1036194E+01  0.2928393E+00  0.8828927E+00  0.2646827E+00  0.1111626E+01  0.6065572E+00  0.9997162E+00  0.2915402E+00  0.9492334E+00  0.3790342E+00  0.1127484E+01  0.2933593E+00  0.9922083E+00  0.2741872E+00  0.1048599E+01  0.2739086E+00  0.1006198E+01  0.2683924E+00  0.9775704E+00  0.1922192E+00  0.9399308E+00  0.1879101E+00  0.8064576E+00  0.5149266E+00  0.1022633E+01  0.2726643E+00  0.8501548E+00  0.2502320E+00  0.1007494E+01  0.2788384E+00  0.1052713E+01  0.2009480E+00  0.9032273E+00  0.2620516E+00
  0.8340021E+01  0.9924656E+00  0.3795181E-01  0.9902710E+00  0.1992339E-01  0.9880342E+00  0.7653442E-01  0.1005697E+01  0.7842530E-01  0.1007281E+01  0.8009254E-01  0.9953840E+00  0.5702329E-01  0.9919543E+00  0.7655875E-01  0.9969318E+00  0.5464641E-01  0.1014632E+01  0.5419888E-01  0.1001362E+01  0.1977946E-01  0.9977412E+00  0.5360205E-01  0.9989832E+00  0.5853743E-01  0.1020488E+01  0.5451235E-01  0.1002492E+01  0.3848530E-01  0.1002516E+01  0.5342065E-01  0.1003177E+01  0.3802297E-01  0.1008341E+01  0.4091320E-01  0.1045219E+01  0.5697497E+00  0.1071558E+01  0.3862659E+00  0.8977392E+00  0.3859634E+00  0.9792084E+00  0.2807132E+00  0.1023739E+01  0.3785671E+00  0.9345363E+00  0.2606411E+00  0.1022305E+01  0.2968683E+00  0.9896611E+00  0.5264266E+00  0.9930961E+00  0.3827352E+00  0.1113937E+01  0.2665001E+00  0.8622311E+00  0.3522545E+00  0.1029327E+01  0.2829466E+00  0.8786958E+00  0.2612484E+00  0.1136280E+01  0.6048058E+00  0.9787790E+00  0.2894574E+00  0.9598802E+00  0.3942693E+00  0.1115085E+01  0.3006696E+00  0.9812122E+00  0.2628538E+00  0.1023158E+01  0.2742990E+00  0.9935256E+00  0.2770064E+00  0.9812848E+00  0.1965926E+00  0.9454890E+00  0.1913252E+00  0.7725993E+00  0.4640784E+00  0.1040199E+01  0.2884163E+00  0.8390354E+00  0.2422311E+00  0.1010853E+01  0.2693134E+00  0.1048584E+01  0.1990576E+00  0.8784100E+00  0.2574622E+00
  0.8370021E+01  0.9909502E+00  0.4193225E-01  0.9899812E+00  0.1992491E-01  0.9957168E+00  0.7092986E-01  0.1003588E+01  0.7825903E-01  0.1008516E+01  0.8000879E-01  0.9909244E+00  0.5279944E-01  0.9981427E+00  0.7928802E-01  0.1002977E+01  0.5464244E-01  0.1009769E+01  0.5588325E-01  0.9984193E+00  0.1921316E-01  0.9964076E+00  0.5580436E-01  0.9994236E+00  0.5222902E-01  0.1016839E+01  0.5684920E-01  0.1002742E+01  0.3728916E-01  0.1000310E+01  0.5665359E-01  0.1005430E+01  0.3928224E-01  0.1008114E+01  0.4051750E-01  0.9973629E+00  0.5244948E+00  0.1041997E+01  0.3850587E+00  0.8881896E+00  0.3762821E+00  0.9500270E+00  0.2663669E+00  0.1043985E+01  0.3923979E+00  0.9208863E+00  0.2627818E+00  0.1032626E+01  0.2675645E+00  0.1006463E+01  0.5460980E+00  0.1020967E+01  0.3862328E+00  0.1117203E+01  0.2929882E+00  0.9035423E+00  0.3532288E+00  0.1055647E+01  0.2798347E+00  0.8822187E+00  0.2510020E+00  0.1059339E+01  0.5577861E+00  0.9952341E+00  0.2588039E+00  0.9842865E+00  0.4000335E+00  0.1131273E+01  0.2849129E+00  0.9840034E+00  0.2561738E+00  0.1013992E+01  0.2752868E+00  0.9845709E+00  0.2815891E+00  0.9641712E+00  0.1820865E+00  0.9672989E+00  0.1968699E+00  0.8097197E+00  0.5090562E+00  0.1045412E+01  0.2840576E+00  0.8606115E+00  0.2578942E+00  0.1004470E+01  0.2731737E+00  0.1048397E+01  0.1865907E+00  0.8861997E+00  0.2642941E+00
  0.8400021E+01  0.9940138E+00  0.3981236E-01  0.9873290E+00  0.1943118E-01  0.9901569E+00  0.7638070E-01  0.1001891E+01  0.7966529E-01  0.1006564E+01  0.7895044E-01  0.9971252E+00  0.5458018E-01  0.9964547E+00  0.8070307E-01  0.1000962E+01  0.5574036E-01  0.1012269E+01  0.5844999E-01  0.9999345E+00  0.2023333E-01  0.9973772E+00  0.5712195E-01  0.1000238E+01  0.5377387E-01  0.1019608E+01  0.5572679E-01  0.1002122E+01  0.3830398E-01  0.9979731E+00  0.5508921E-01  0.1002408E+01  0.3888289E-01  0.1009119E+01  0.4031483E-01  0.1052373E+01  0.5581833E+00  0.1048127E+01  0.3930446E+00  0.8827107E+00  0.3542821E+00  0.9405796E+00  0.2579148E+00  0.9936482E+00  0.3815924E+00  0.9185611E+00  0.2593586E+00  0.1020316E+01  0.2759635E+00  0.9575172E+00  0.5298353E+00  0.9944955E+00  0.3928580E+00  0.1099225E+01  0.2902829E+00  0.9095275E+00  0.3738662E+00  0.1040368E+01  0.2688858E+00  0.8862400E+00  0.2600164E+00  0.1131978E+01  0.5539085E+00  0.9673944E+00  0.2724743E+00  0.9806638E+00  0.3945902E+00  0.1156529E+01  0.2975967E+00  0.9930850E+00  0.2706818E+00  0.1029927E+01  0.2741487E+00  0.9967546E+00  0.2629876E+00  0.9699365E+00  0.1864925E+00  0.9587166E+00  0.1888518E+00  0.7983068E+00  0.4791755E+00  0.1059987E+01  0.2628906E+00  0.8543404E+00  0.2651998E+00  0.9904050E+00  0.2666563E+00  0.1057443E+01  0.1985993E+00  0.8873681E+00  0.2644732E+00
  0.8430020E+01  0.9949039E+00  0.3962418E-01  0.9883984E+00  0.1926985E-01  0.9924360E+00  0.7884584E-01  0.1000085E+01  0.8274247E-01  0.1006563E+01  0.7720500E-01  0.9964516E+00  0.5605268E-01  0.1000414E+01  0.7726744E-01  0.1002711E+01  0.5436246E-01  0.1006720E+01  0.5662905E-01  0.9993099E+00  0.1832525E-01  0.9913647E+00  0.5351586E-01  0.1000043E+01  0.5419920E-01  0.1020190E+01  0.5453929E-01  0.1001408E+01  0.3950132E-01  0.1003858E+01  0.5584798E-01  0.1005875E+01  0.3883305E-01  0.1008734E+01  0.4066594E-01  0.1091959E+01  0.5831403E+00  0.1041229E+01  0.3840104E+00  0.8803500E+00  0.3667001E+00  0.9267368E+00  0.2623267E+00  0.1004799E+01  0.3867128E+00  0.9156656E+00  0.2543597E+00  0.1025397E+01  0.2730707E+00  0.9764869E+00  0.5296472E+00  0.1004516E+01  0.3945726E+00  0.1086774E+01  0.2673999E+00  0.8848344E+00  0.3820572E+00  0.1022595E+01  0.2677821E+00  0.8782483E+00  0.2683101E+00  0.1089157E+01  0.5421082E+00  0.9818145E+00  0.2653912E+00  0.9596689E+00  0.3832301E+00  0.1119846E+01  0.2865350E+00  0.9926015E+00  0.2682524E+00  0.1054545E+01  0.2851997E+00  0.9721417E+00  0.2586902E+00  0.9676580E+00  0.1985270E+00  0.9830025E+00  0.1960348E+00  0.7690806E+00  0.4775313E+00  0.1046978E+01  0.2750952E+00  0.8694203E+00  0.2596112E+00  0.9961022E+00  0.2707488E+00  0.1050475E+01  0.1964402E+00  0.8820321E+00  0.2531911E+00
  0.8460020E+01  0.9940900E+00  0.3950842E-01  0.9882230E+00  0.1959452E-01  0.9848178E+00  0.7663031E-01  0.1000013E+01  0.7795200E-01  0.1003301E+01  0.7821093E-01  0.9968572E+00  0.5363761E-01  0.9948205E+00  0.7670822E-01  0.1000447E+01  0.5468080E-01  0.1010576E+01  0.5577373E-01  0.9990198E+00  0.1953620E-01  0.1000516E+01  0.5071583E-01  0.9963354E+00  0.5535357E-01  0.1016571E+01  0.5524233E-01  0.1000515E+01  0.3932474E-01  0.1001534E+01  0.5281994E-01  0.1004838E+01  0.4085849E-01  0.1009192E+01  0.3860483E-01  0.1041937E+01  0.5624919E+00  0.1053622E+01  0.3888387E+00  0.8802491E+00  0.3572484E+00  0.9343787E+00  0.2652979E+00  0.1033313E+01  0.3789438E+00  0.9612344E+00  0.2600645E+00  0.1050984E+01  0.2924999E+00  0.9456502E+00  0.5249444E+00  0.1000200E+01  0.3744482E+00  0.1097043E+01  0.2820444E+00  0.8913829E+00  0.3474910E+00  0.1026911E+01  0.2709987E+00  0.8833111E+00  0.2667227E+00  0.9840544E+00  0.5119280E+00  0.9512163E+00  0.2680097E+00  0.9562252E+00  0.3712587E+00  0.1106367E+01  0.2675238E+00  0.9882290E+00  0.2560250E+00  0.1024965E+01  0.2742870E+00  0.9814115E+00  0.2772905E+00  0.9663140E+00  0.1895216E+00  0.9634609E+00  0.1888920E+00  0.7347001E+00  0.4385149E+00  0.1029275E+01  0.2848843E+00  0.8709270E+00  0.2640568E+00  0.1024957E+01  0.2775964E+00  0.1040689E+01  0.1975025E+00  0.8781635E+00  0.2481166E+00
  0.8490020E+01  0.9987488E+00  0.3924126E-01  0.9885700E+00  0.1932571E-01  0.9993305E+00  0.7631104E-01  0.1005468E+01  0.7950523E-01  0.1003951E+01  0.7772753E-01  0.1000855E+01  0.5493690E-01  0.9978584E+00  0.7846610E-01  0.1002033E+01  0.5647225E-01  0.1007222E+01  0.5463869E-01  0.9969735E+00  0.1969075E-01  0.9968726E+00  0.5326884E-01  0.1004420E+01  0.5690690E-01  0.1014429E+01  0.5378922E-01  0.1000442E+01  0.3808751E-01  0.9981752E+00  0.5291997E-01  0.1005682E+01  0.4000654E-01  0.1010399E+01  0.4048347E-01  0.1073277E+01  0.5954521E+00  0.1080741E+01  0.4001950E+00  0.8928295E+00  0.3765607E+00  0.9457470E+00  0.2581013E+00  0.1079904E+01  0.4077891E+00  0.9475422E+00  0.2571035E+00  0.1034174E+01  0.2820631E+00  0.9881638E+00  0.5515479E+00  0.9834666E+00  0.3817418E+00  0.1077698E+01  0.2862792E+00  0.9066452E+00  0.3642285E+00  0.1041633E+01  0.2769380E+00  0.8860584E+00  0.2634040E+00  0.1080465E+01  0.5583664E+00  0.1008057E+01  0.2667784E+00  0.9384250E+00  0.3794932E+00  0.1098009E+01  0.2722777E+00  0.9721366E+00  0.2639544E+00  0.1048127E+01  0.2848836E+00  0.9772480E+00  0.2636373E+00  0.9668174E+00  0.1845535E+00  0.9795972E+00  0.1907562E+00  0.7239904E+00  0.4681292E+00  0.1024364E+01  0.2782344E+00  0.8873017E+00  0.2590854E+00  0.1005990E+01  0.2620918E+00  0.1065884E+01  0.1999147E+00  0.8863362E+00  0.2547497E+00
  0.8520020E+01  0.9946249E+00  0.3968667E-01  0.9880982E+00  0.1983198E-01  0.9969243E+00  0.8218520E-01  0.9991410E+00  0.8160514E-01  0.9985279E+00  0.7893859E-01  0.1000430E+01  0.5501766E-01  0.9972907E+00  0.7911426E-01  0.1005891E+01  0.5516983E-01  0.1005806E+01  0.5753543E-01  0.9971325E+00  0.1844336E-01  0.9980548E+00  0.5460885E-01  0.1005509E+01  0.5542130E-01  0.1019718E+01  0.5796068E-01  0.1002074E+01  0.3916999E-01  0.1004769E+01  0.5613612E-01  0.1008692E+01  0.3799428E-01  0.1008202E+01  0.4088000E-01  0.1034996E+01  0.5850899E+00  0.1080541E+01  0.3872890E+00  0.8656946E+00  0.3551879E+00  0.9201607E+00  0.2546175E+00  0.1054480E+01  0.4005922E+00  0.9489707E+00  0.2545246E+00  0.1051180E+01  0.2791386E+00  0.9307257E+00  0.5143763E+00  0.9913650E+00  0.3812808E+00  0.1079039E+01  0.2758578E+00  0.8807862E+00  0.3525999E+00  0.1049951E+01  0.2781006E+00  0.8640490E+00  0.2607302E+00  0.1028956E+01  0.5412263E+00  0.9699622E+00  0.2716748E+00  0.9573396E+00  0.3932305E+00  0.1110035E+01  0.2887009E+00  0.1007689E+01  0.2641181E+00  0.1065447E+01  0.2666848E+00  0.9709209E+00  0.2492783E+00  0.9570661E+00  0.1845315E+00  0.9597412E+00  0.1878625E+00  0.7232876E+00  0.4597538E+00  0.1024701E+01  0.2773594E+00  0.8600690E+00  0.2526094E+00  0.1038561E+01  0.2792759E+00  0.1057769E+01  0.2003584E+00  0.8831186E+00  0.2600050E+00
  0.8550019E+01  0.9958442E+00  0.3636019E-01  0.9899108E+00  0.1976877E-01  0.9932129E+00  0.7996258E-01  0.1000019E+01  0.7198997E-01  0.1006063E+01  0.8004148E-01  0.1002018E+01  0.5400143E-01  0.1002125E+01  0.7461675E-01  0.1002255E+01  0.5693684E-01  0.1006144E+01  0.5563094E-01  0.9977324E+00  0.1830419E-01  0.9956461E+00  0.5488268E-01  0.1005811E+01  0.5206633E-01  0.1018395E+01  0.5317654E-01  0.9985015E+00  0.3898103E-01  0.1001715E+01  0.5591577E-01  0.1006127E+01  0.3770737E-01  0.1011720E+01  0.3928629E-01  0.1083340E+01  0.5462931E+00  0.1063717E+01  0.3881185E+00  0.8975131E+00  0.3563979E+00  0.9480552E+00  0.2562374E+00  0.1077878E+01  0.3949984E+00  0.9379745E+00  0.2654566E+00  0.1063443E+01  0.2771567E+00  0.9514602E+00  0.5236104E+00  0.9697168E+00  0.3617963E+00  0.1096272E+01  0.2818704E+00  0.8792577E+00  0.3620609E+00  0.1066723E+01  0.2850237E+00  0.8611391E+00  0.2580398E+00  0.9830681E+00  0.5161974E+00  0.9623612E+00  0.2645506E+00  0.9577283E+00  0.3737373E+00  0.1117260E+01  0.2892931E+00  0.9833409E+00  0.2528056E+00  0.1045874E+01  0.2709926E+00  0.9676738E+00  0.2718561E+00  0.9355900E+00  0.1788801E+00  0.9757800E+00  0.1820780E+00  0.7296724E+00  0.4378313E+00  0.1008542E+01  0.2762037E+00  0.8848416E+00  0.2532721E+00  0.1028707E+01  0.2635415E+00  0.1038723E+01  0.1909249E+00  0.8840255E+00  0.2544952E+00
  0.8580019E+01  0.9958508E+00  0.3788162E-01  0.9892201E+00  0.1938265E-01  0.9886391E+00  0.7815010E-01  0.1005014E+01  0.8312770E-01  0.9974229E+00  0.7687864E-01  0.1003917E+01  0.5433874E-01  0.1003944E+01  0.7966460E-01  0.1006101E+01  0.5423495E-01  0.1003094E+01  0.5775121E-01  0.9959788E+00  0.1920940E-01  0.9977094E+00  0.5497126E-01  0.1003848E+01  0.5420117E-01  0.1020724E+01  0.5671876E-01  0.1003155E+01  0.3879087E-01  0.9951656E+00  0.5433648E-01  0.1006225E+01  0.3755791E-01  0.1009109E+01  0.3845330E-01  0.1054653E+01  0.5500706E+00  0.1050325E+01  0.4113999E+00  0.8809550E+00  0.3426990E+00  0.9281687E+00  0.2424448E+00  0.1072784E+01  0.3832038E+00  0.9499505E+00  0.2668126E+00  0.1062508E+01  0.2882317E+00  0.9145060E+00  0.5108668E+00  0.9615837E+00  0.3522753E+00  0.1076843E+01  0.2698023E+00  0.8660752E+00  0.3468553E+00  0.1047896E+01  0.2684989E+00  0.8988128E+00  0.2633122E+00  0.9951340E+00  0.5162508E+00  0.9626687E+00  0.2553400E+00  0.9407498E+00  0.3932479E+00  0.1076299E+01  0.2613127E+00  0.9793059E+00  0.2724290E+00  0.1053705E+01  0.2654252E+00  0.9594191E+00  0.2566019E+00  0.9682122E+00  0.1855582E+00  0.9926986E+00  0.1904097E+00  0.7505436E+00  0.4428324E+00  0.1065890E+01  0.2927267E+00  0.8821735E+00  0.2469571E+00  0.1035720E+01  0.2628145E+00  0.1067574E+01  0.2027131E+00  0.9058478E+00  0.2544641E+00
  0.8610019E+01  0.9984345E+00  0.3755867E-01  0.9885865E+00  0.1897258E-01  0.9935605E+00  0.7823692E-01  0.9994622E+00  0.7952204E-01  0.1000250E+01  0.7393776E-01  0.1006244E+01  0.5449720E-01  0.1001735E+01  0.7513533E-01  0.1010914E+01  0.5344186E-01  0.1005501E+01  0.5338754E-01  0.9948062E+00  0.1891135E-01  0.9948171E+00  0.5355575E-01  0.1007801E+01  0.5933741E-01  0.1018588E+01  0.5564906E-01  0.9992799E+00  0.3891788E-01  0.9978219E+00  0.5583864E-01  0.1007771E+01  0.3653029E-01  0.1007817E+01  0.3859240E-01  0.9995001E+00  0.5474573E+00  0.1035773E+01  0.3765658E+00  0.9215821E+00  0.3644961E+00  0.9356877E+00  0.2516644E+00  0.1023143E+01  0.3726744E+00  0.9305824E+00  0.2503783E+00  0.1050549E+01  0.2853929E+00  0.9495233E+00  0.5134296E+00  0.9680640E+00  0.3540499E+00  0.1061427E+01  0.2770726E+00  0.8579036E+00  0.3581641E+00  0.1037652E+01  0.2641239E+00  0.8722795E+00  0.2574653E+00  0.1008634E+01  0.5264396E+00  0.9591963E+00  0.2629703E+00  0.9500632E+00  0.3802382E+00  0.1111277E+01  0.2790865E+00  0.9594667E+00  0.2499116E+00  0.1029732E+01  0.2634228E+00  0.9464353E+00  0.2531011E+00  0.9458309E+00  0.1945937E+00  0.9603393E+00  0.1893759E+00  0.7066351E+00  0.4691871E+00  0.1036169E+01  0.2860345E+00  0.8846386E+00  0.2428829E+00  0.1012264E+01  0.2611070E+00  0.1060225E+01  0.1972215E+00  0.8789952E+00  0.2393405E+00
  0.8640018E+01  0.9923962E+00  0.3877796E-01  0.9882597E+00  0.1881375E-01  0.9941490E+00  0.7607617E-01  0.1003852E+01  0.7858383E-01  0.1002836E+01  0.8088358E-01  0.1006446E+01  0.5644483E-01  0.1002815E+01  0.7481993E-01  0.1007690E+01  0.5362042E-01  0.1000964E+01  0.5536946E-01  0.9949742E+00  0.1897463E-01  0.9964048E+00  0.5570959E-01  0.1014508E+01  0.5471467E-01  0.1020629E+01  0.5100765E-01  0.1001029E+01  0.3952790E-01  0.9949867E+00  0.5425856E-01  0.1010925E+01  0.3691632E-01  0.1008203E+01  0.3705410E-01  0.1072627E+01  0.5752518E+00  0.1020062E+01  0.3838025E+00  0.8951899E+00  0.3589683E+00  0.9217387E+00  0.2493719E+00  0.1035540E+01  0.3598076E+00  0.9688329E+00  0.2739894E+00  0.1049280E+01  0.2745429E+00  0.9066634E+00  0.5154224E+00  0.9309436E+00  0.3464946E+00  0.1080899E+01  0.2697425E+00  0.8887860E+00  0.3443788E+00  0.1015666E+01  0.2603022E+00  0.9057296E+00  0.2511606E+00  0.9781734E+00  0.5095145E+00  0.9723046E+00  0.2590415E+00  0.9066631E+00  0.3760449E+00  0.1083033E+01  0.2892302E+00  0.9638975E+00  0.2682241E+00  0.1061430E+01  0.2717301E+00  0.9252079E+00  0.2575528E+00  0.9582272E+00  0.1863508E+00  0.9654979E+00  0.1885332E+00  0.7503056E+00  0.4490967E+00  0.1045811E+01  0.2852171E+00  0.8786476E+00  0.2490861E+00  0.1022464E+01  0.2756296E+00  0.1045009E+01  0.1932221E+00  0.8922552E+00  0.2584741E+00
  0.8670018E+01  0.9942700E+00  0.3518583E-01  0.9883466E+00  0.1791185E-01  0.9963414E+00  0.7439940E-01  0.9967520E+00  0.7719193E-01  0.9907480E+00  0.7843749E-01  0.1004289E+01  0.5498973E-01  0.1006170E+01  0.7788866E-01  0.1003352E+01  0.5556297E-01  0.1006127E+01  0.5538339E-01  0.9960040E+00  0.1891010E-01  0.1000495E+01  0.5228978E-01  0.1008040E+01  0.5596993E-01  0.1018007E+01  0.5271458E-01  0.1001254E+01  0.3857259E-01  0.1004516E+01  0.5723331E-01  0.1010126E+01  0.3904030E-01  0.1010730E+01  0.3712532E-01  0.1030748E+01  0.5455483E+00  0.1044533E+01  0.3718517E+00  0.8892519E+00  0.3585368E+00  0.8997188E+00  0.2453025E+00  0.1029952E+01  0.3877548E+00  0.9486076E+00  0.2478675E+00  0.1073543E+01  0.2785130E+00  0.9353576E+00  0.4970939E+00  0.9488738E+00  0.3762117E+00  0.1067190E+01  0.2825985E+00  0.8823640E+00  0.3299463E+00  0.9978899E+00  0.2645797E+00  0.8566605E+00  0.2441814E+00  0.9925877E+00  0.4997024E+00  0.9447635E+00  0.2624761E+00  0.9305885E+00  0.3525023E+00  0.1066257E+01  0.2790593E+00  0.9581458E+00  0.2557671E+00  0.1028358E+01  0.2635697E+00  0.9464878E+00  0.2708355E+00  0.9606625E+00  0.1763485E+00  0.9540386E+00  0.1893488E+00  0.7461666E+00  0.4462606E+00  0.1038967E+01  0.2956355E+00  0.8782560E+00  0.2619411E+00  0.1044786E+01  0.2816478E+00  0.1046644E+01  0.1852913E+00  0.8813034E+00  0.2538890E+00
[truncated: 916,587 more chars]
