# Supplementary material for: Visualising reaction complexes in amine-based unloaded and CO2-loaded carbon capture solutions
Source: Nat Commun. 2026 Mar 12;17:3828. doi: 10.1038/s41467-026-70391-6 (PMC13121631; doi:10.1038/s41467-026-70391-6)
Supplement: Supplementary file 3 — Source Data [file 41467_2026_70391_MOESM3_ESM.zip › Source data/NaGly010623box.EPSR.g01]

#    r              Ow-Ow                         Ow-Hw                         Ow-Na1                        Ow-C1                         Ow-C2                         Ow-H1                         Ow-N1                         Ow-O1                         Ow-H2                         Hw-Hw                         Hw-Na1                        Hw-C1                         Hw-C2                         Hw-H1                         Hw-N1                         Hw-O1                         Hw-H2                         Na1-Na1                       Na1-C1                        Na1-C2                        Na1-H1                        Na1-N1                        Na1-O1                        Na1-H2                        C1-C1                         C1-C2                         C1-H1                         C1-N1                         C1-O1                         C1-H2                         C2-C2                         C2-H1                         C2-N1                         C2-O1                         C2-H2                         H1-H1                         H1-N1                         H1-O1                         H1-H2                         N1-N1                         N1-O1                         N1-H2                         O1-O1                         O1-H2                         H2-H2                     
  0.0000000E+00  0.0000000E+00  0.0000000E+00  0.0000000E+00  0.0000000E+00  0.0000000E+00  0.0000000E+00  0.0000000E+00  0.0000000E+00  0.0000000E+00  0.0000000E+00  0.0000000E+00  0.0000000E+00  0.0000000E+00  0.0000000E+00  0.0000000E+00  0.0000000E+00  0.0000000E+00  0.0000000E+00  0.0000000E+00  0.0000000E+00  0.0000000E+00  0.0000000E+00  0.0000000E+00  0.0000000E+00  0.0000000E+00  0.0000000E+00  0.0000000E+00  0.0000000E+00  0.0000000E+00  0.0000000E+00  0.0000000E+00  0.0000000E+00  0.0000000E+00  0.0000000E+00  0.0000000E+00  0.0000000E+00  0.0000000E+00  0.0000000E+00  0.0000000E+00  0.0000000E+00  0.0000000E+00  0.0000000E+00  0.0000000E+00  0.0000000E+00  0.0000000E+00  0.0000000E+00  0.0000000E+00  0.0000000E+00  0.0000000E+00  0.0000000E+00  0.0000000E+00  0.0000000E+00  0.0000000E+00  0.0000000E+00  0.0000000E+00  0.0000000E+00  0.0000000E+00  0.0000000E+00  0.0000000E+00  0.0000000E+00  0.0000000E+00  0.0000000E+00  0.0000000E+00  0.0000000E+00  0.0000000E+00  0.0000000E+00  0.0000000E+00  0.0000000E+00  0.0000000E+00  0.0000000E+00  0.0000000E+00  0.0000000E+00  0.0000000E+00  0.0000000E+00  0.0000000E+00  0.0000000E+00  0.0000000E+00  0.0000000E+00  0.0000000E+00  0.0000000E+00  0.0000000E+00  0.0000000E+00  0.0000000E+00  0.0000000E+00  0.0000000E+00  0.0000000E+00  0.0000000E+00  0.0000000E+00  0.0000000E+00  0.0000000E+00
  0.7500000E-02  0.0000000E+00  0.0000000E+00  0.0000000E+00  0.0000000E+00  0.0000000E+00  0.0000000E+00  0.0000000E+00  0.0000000E+00  0.0000000E+00  0.0000000E+00  0.0000000E+00  0.0000000E+00  0.0000000E+00  0.0000000E+00  0.0000000E+00  0.0000000E+00  0.0000000E+00  0.0000000E+00  0.0000000E+00  0.0000000E+00  0.0000000E+00  0.0000000E+00  0.0000000E+00  0.0000000E+00  0.0000000E+00  0.0000000E+00  0.0000000E+00  0.0000000E+00  0.0000000E+00  0.0000000E+00  0.0000000E+00  0.0000000E+00  0.0000000E+00  0.0000000E+00  0.0000000E+00  0.0000000E+00  0.0000000E+00  0.0000000E+00  0.0000000E+00  0.0000000E+00  0.0000000E+00  0.0000000E+00  0.0000000E+00  0.0000000E+00  0.0000000E+00  0.0000000E+00  0.0000000E+00  0.0000000E+00  0.0000000E+00  0.0000000E+00  0.0000000E+00  0.0000000E+00  0.0000000E+00  0.0000000E+00  0.0000000E+00  0.0000000E+00  0.0000000E+00  0.0000000E+00  0.0000000E+00  0.0000000E+00  0.0000000E+00  0.0000000E+00  0.0000000E+00  0.0000000E+00  0.0000000E+00  0.0000000E+00  0.0000000E+00  0.0000000E+00  0.0000000E+00  0.0000000E+00  0.0000000E+00  0.0000000E+00  0.0000000E+00  0.0000000E+00  0.0000000E+00  0.0000000E+00  0.0000000E+00  0.0000000E+00  0.0000000E+00  0.0000000E+00  0.0000000E+00  0.0000000E+00  0.0000000E+00  0.0000000E+00  0.0000000E+00  0.0000000E+00  0.0000000E+00  0.0000000E+00  0.0000000E+00  0.0000000E+00
  0.3000000E-01  0.0000000E+00  0.0000000E+00  0.0000000E+00  0.0000000E+00  0.0000000E+00  0.0000000E+00  0.0000000E+00  0.0000000E+00  0.0000000E+00  0.0000000E+00  0.0000000E+00  0.0000000E+00  0.0000000E+00  0.0000000E+00  0.0000000E+00  0.0000000E+00  0.0000000E+00  0.0000000E+00  0.0000000E+00  0.0000000E+00  0.0000000E+00  0.0000000E+00  0.0000000E+00  0.0000000E+00  0.0000000E+00  0.0000000E+00  0.0000000E+00  0.0000000E+00  0.0000000E+00  0.0000000E+00  0.0000000E+00  0.0000000E+00  0.0000000E+00  0.0000000E+00  0.0000000E+00  0.0000000E+00  0.0000000E+00  0.0000000E+00  0.0000000E+00  0.0000000E+00  0.0000000E+00  0.0000000E+00  0.0000000E+00  0.0000000E+00  0.0000000E+00  0.0000000E+00  0.0000000E+00  0.0000000E+00  0.0000000E+00  0.0000000E+00  0.0000000E+00  0.0000000E+00  0.0000000E+00  0.0000000E+00  0.0000000E+00  0.0000000E+00  0.0000000E+00  0.0000000E+00  0.0000000E+00  0.0000000E+00  0.0000000E+00  0.0000000E+00  0.0000000E+00  0.0000000E+00  0.0000000E+00  0.0000000E+00  0.0000000E+00  0.0000000E+00  0.0000000E+00  0.0000000E+00  0.0000000E+00  0.0000000E+00  0.0000000E+00  0.0000000E+00  0.0000000E+00  0.0000000E+00  0.0000000E+00  0.0000000E+00  0.0000000E+00  0.0000000E+00  0.0000000E+00  0.0000000E+00  0.0000000E+00  0.0000000E+00  0.0000000E+00  0.0000000E+00  0.0000000E+00  0.0000000E+00  0.0000000E+00  0.0000000E+00
  0.5999999E-01  0.0000000E+00  0.0000000E+00  0.0000000E+00  0.0000000E+00  0.0000000E+00  0.0000000E+00  0.0000000E+00  0.0000000E+00  0.0000000E+00  0.0000000E+00  0.0000000E+00  0.0000000E+00  0.0000000E+00  0.0000000E+00  0.0000000E+00  0.0000000E+00  0.0000000E+00  0.0000000E+00  0.0000000E+00  0.0000000E+00  0.0000000E+00  0.0000000E+00  0.0000000E+00  0.0000000E+00  0.0000000E+00  0.0000000E+00  0.0000000E+00  0.0000000E+00  0.0000000E+00  0.0000000E+00  0.0000000E+00  0.0000000E+00  0.0000000E+00  0.0000000E+00  0.0000000E+00  0.0000000E+00  0.0000000E+00  0.0000000E+00  0.0000000E+00  0.0000000E+00  0.0000000E+00  0.0000000E+00  0.0000000E+00  0.0000000E+00  0.0000000E+00  0.0000000E+00  0.0000000E+00  0.0000000E+00  0.0000000E+00  0.0000000E+00  0.0000000E+00  0.0000000E+00  0.0000000E+00  0.0000000E+00  0.0000000E+00  0.0000000E+00  0.0000000E+00  0.0000000E+00  0.0000000E+00  0.0000000E+00  0.0000000E+00  0.0000000E+00  0.0000000E+00  0.0000000E+00  0.0000000E+00  0.0000000E+00  0.0000000E+00  0.0000000E+00  0.0000000E+00  0.0000000E+00  0.0000000E+00  0.0000000E+00  0.0000000E+00  0.0000000E+00  0.0000000E+00  0.0000000E+00  0.0000000E+00  0.0000000E+00  0.0000000E+00  0.0000000E+00  0.0000000E+00  0.0000000E+00  0.0000000E+00  0.0000000E+00  0.0000000E+00  0.0000000E+00  0.0000000E+00  0.0000000E+00  0.0000000E+00  0.0000000E+00
  0.9000000E-01  0.0000000E+00  0.0000000E+00  0.0000000E+00  0.0000000E+00  0.0000000E+00  0.0000000E+00  0.0000000E+00  0.0000000E+00  0.0000000E+00  0.0000000E+00  0.0000000E+00  0.0000000E+00  0.0000000E+00  0.0000000E+00  0.0000000E+00  0.0000000E+00  0.0000000E+00  0.0000000E+00  0.0000000E+00  0.0000000E+00  0.0000000E+00  0.0000000E+00  0.0000000E+00  0.0000000E+00  0.0000000E+00  0.0000000E+00  0.0000000E+00  0.0000000E+00  0.0000000E+00  0.0000000E+00  0.0000000E+00  0.0000000E+00  0.0000000E+00  0.0000000E+00  0.0000000E+00  0.0000000E+00  0.0000000E+00  0.0000000E+00  0.0000000E+00  0.0000000E+00  0.0000000E+00  0.0000000E+00  0.0000000E+00  0.0000000E+00  0.0000000E+00  0.0000000E+00  0.0000000E+00  0.0000000E+00  0.0000000E+00  0.0000000E+00  0.0000000E+00  0.0000000E+00  0.0000000E+00  0.0000000E+00  0.0000000E+00  0.0000000E+00  0.0000000E+00  0.0000000E+00  0.0000000E+00  0.0000000E+00  0.0000000E+00  0.0000000E+00  0.0000000E+00  0.0000000E+00  0.0000000E+00  0.0000000E+00  0.0000000E+00  0.0000000E+00  0.0000000E+00  0.0000000E+00  0.0000000E+00  0.0000000E+00  0.0000000E+00  0.0000000E+00  0.0000000E+00  0.0000000E+00  0.0000000E+00  0.0000000E+00  0.0000000E+00  0.0000000E+00  0.0000000E+00  0.0000000E+00  0.0000000E+00  0.0000000E+00  0.0000000E+00  0.0000000E+00  0.0000000E+00  0.0000000E+00  0.0000000E+00  0.0000000E+00
  0.1200000E+00  0.0000000E+00  0.0000000E+00  0.0000000E+00  0.0000000E+00  0.0000000E+00  0.0000000E+00  0.0000000E+00  0.0000000E+00  0.0000000E+00  0.0000000E+00  0.0000000E+00  0.0000000E+00  0.0000000E+00  0.0000000E+00  0.0000000E+00  0.0000000E+00  0.0000000E+00  0.0000000E+00  0.0000000E+00  0.0000000E+00  0.0000000E+00  0.0000000E+00  0.0000000E+00  0.0000000E+00  0.0000000E+00  0.0000000E+00  0.0000000E+00  0.0000000E+00  0.0000000E+00  0.0000000E+00  0.0000000E+00  0.0000000E+00  0.0000000E+00  0.0000000E+00  0.0000000E+00  0.0000000E+00  0.0000000E+00  0.0000000E+00  0.0000000E+00  0.0000000E+00  0.0000000E+00  0.0000000E+00  0.0000000E+00  0.0000000E+00  0.0000000E+00  0.0000000E+00  0.0000000E+00  0.0000000E+00  0.0000000E+00  0.0000000E+00  0.0000000E+00  0.0000000E+00  0.0000000E+00  0.0000000E+00  0.0000000E+00  0.0000000E+00  0.0000000E+00  0.0000000E+00  0.0000000E+00  0.0000000E+00  0.0000000E+00  0.0000000E+00  0.0000000E+00  0.0000000E+00  0.0000000E+00  0.0000000E+00  0.0000000E+00  0.0000000E+00  0.0000000E+00  0.0000000E+00  0.0000000E+00  0.0000000E+00  0.0000000E+00  0.0000000E+00  0.0000000E+00  0.0000000E+00  0.0000000E+00  0.0000000E+00  0.0000000E+00  0.0000000E+00  0.0000000E+00  0.0000000E+00  0.0000000E+00  0.0000000E+00  0.0000000E+00  0.0000000E+00  0.0000000E+00  0.0000000E+00  0.0000000E+00  0.0000000E+00
  0.1500000E+00  0.0000000E+00  0.0000000E+00  0.0000000E+00  0.0000000E+00  0.0000000E+00  0.0000000E+00  0.0000000E+00  0.0000000E+00  0.0000000E+00  0.0000000E+00  0.0000000E+00  0.0000000E+00  0.0000000E+00  0.0000000E+00  0.0000000E+00  0.0000000E+00  0.0000000E+00  0.0000000E+00  0.0000000E+00  0.0000000E+00  0.0000000E+00  0.0000000E+00  0.0000000E+00  0.0000000E+00  0.0000000E+00  0.0000000E+00  0.0000000E+00  0.0000000E+00  0.0000000E+00  0.0000000E+00  0.0000000E+00  0.0000000E+00  0.0000000E+00  0.0000000E+00  0.0000000E+00  0.0000000E+00  0.0000000E+00  0.0000000E+00  0.0000000E+00  0.0000000E+00  0.0000000E+00  0.0000000E+00  0.0000000E+00  0.0000000E+00  0.0000000E+00  0.0000000E+00  0.0000000E+00  0.0000000E+00  0.0000000E+00  0.0000000E+00  0.0000000E+00  0.0000000E+00  0.0000000E+00  0.0000000E+00  0.0000000E+00  0.0000000E+00  0.0000000E+00  0.0000000E+00  0.0000000E+00  0.0000000E+00  0.0000000E+00  0.0000000E+00  0.0000000E+00  0.0000000E+00  0.0000000E+00  0.0000000E+00  0.0000000E+00  0.0000000E+00  0.0000000E+00  0.0000000E+00  0.0000000E+00  0.0000000E+00  0.0000000E+00  0.0000000E+00  0.0000000E+00  0.0000000E+00  0.0000000E+00  0.0000000E+00  0.0000000E+00  0.0000000E+00  0.0000000E+00  0.0000000E+00  0.0000000E+00  0.0000000E+00  0.0000000E+00  0.0000000E+00  0.0000000E+00  0.0000000E+00  0.0000000E+00  0.0000000E+00
  0.1800000E+00  0.0000000E+00  0.0000000E+00  0.0000000E+00  0.0000000E+00  0.0000000E+00  0.0000000E+00  0.0000000E+00  0.0000000E+00  0.0000000E+00  0.0000000E+00  0.0000000E+00  0.0000000E+00  0.0000000E+00  0.0000000E+00  0.0000000E+00  0.0000000E+00  0.0000000E+00  0.0000000E+00  0.0000000E+00  0.0000000E+00  0.0000000E+00  0.0000000E+00  0.0000000E+00  0.0000000E+00  0.0000000E+00  0.0000000E+00  0.0000000E+00  0.0000000E+00  0.0000000E+00  0.0000000E+00  0.0000000E+00  0.0000000E+00  0.0000000E+00  0.0000000E+00  0.0000000E+00  0.0000000E+00  0.0000000E+00  0.0000000E+00  0.0000000E+00  0.0000000E+00  0.0000000E+00  0.0000000E+00  0.0000000E+00  0.0000000E+00  0.0000000E+00  0.0000000E+00  0.0000000E+00  0.0000000E+00  0.0000000E+00  0.0000000E+00  0.0000000E+00  0.0000000E+00  0.0000000E+00  0.0000000E+00  0.0000000E+00  0.0000000E+00  0.0000000E+00  0.0000000E+00  0.0000000E+00  0.0000000E+00  0.0000000E+00  0.0000000E+00  0.0000000E+00  0.0000000E+00  0.0000000E+00  0.0000000E+00  0.0000000E+00  0.0000000E+00  0.0000000E+00  0.0000000E+00  0.0000000E+00  0.0000000E+00  0.0000000E+00  0.0000000E+00  0.0000000E+00  0.0000000E+00  0.0000000E+00  0.0000000E+00  0.0000000E+00  0.0000000E+00  0.0000000E+00  0.0000000E+00  0.0000000E+00  0.0000000E+00  0.0000000E+00  0.0000000E+00  0.0000000E+00  0.0000000E+00  0.0000000E+00  0.0000000E+00
  0.2100000E+00  0.0000000E+00  0.0000000E+00  0.0000000E+00  0.0000000E+00  0.0000000E+00  0.0000000E+00  0.0000000E+00  0.0000000E+00  0.0000000E+00  0.0000000E+00  0.0000000E+00  0.0000000E+00  0.0000000E+00  0.0000000E+00  0.0000000E+00  0.0000000E+00  0.0000000E+00  0.0000000E+00  0.0000000E+00  0.0000000E+00  0.0000000E+00  0.0000000E+00  0.0000000E+00  0.0000000E+00  0.0000000E+00  0.0000000E+00  0.0000000E+00  0.0000000E+00  0.0000000E+00  0.0000000E+00  0.0000000E+00  0.0000000E+00  0.0000000E+00  0.0000000E+00  0.0000000E+00  0.0000000E+00  0.0000000E+00  0.0000000E+00  0.0000000E+00  0.0000000E+00  0.0000000E+00  0.0000000E+00  0.0000000E+00  0.0000000E+00  0.0000000E+00  0.0000000E+00  0.0000000E+00  0.0000000E+00  0.0000000E+00  0.0000000E+00  0.0000000E+00  0.0000000E+00  0.0000000E+00  0.0000000E+00  0.0000000E+00  0.0000000E+00  0.0000000E+00  0.0000000E+00  0.0000000E+00  0.0000000E+00  0.0000000E+00  0.0000000E+00  0.0000000E+00  0.0000000E+00  0.0000000E+00  0.0000000E+00  0.0000000E+00  0.0000000E+00  0.0000000E+00  0.0000000E+00  0.0000000E+00  0.0000000E+00  0.0000000E+00  0.0000000E+00  0.0000000E+00  0.0000000E+00  0.0000000E+00  0.0000000E+00  0.0000000E+00  0.0000000E+00  0.0000000E+00  0.0000000E+00  0.0000000E+00  0.0000000E+00  0.0000000E+00  0.0000000E+00  0.0000000E+00  0.0000000E+00  0.0000000E+00  0.0000000E+00
  0.2400000E+00  0.0000000E+00  0.0000000E+00  0.0000000E+00  0.0000000E+00  0.0000000E+00  0.0000000E+00  0.0000000E+00  0.0000000E+00  0.0000000E+00  0.0000000E+00  0.0000000E+00  0.0000000E+00  0.0000000E+00  0.0000000E+00  0.0000000E+00  0.0000000E+00  0.0000000E+00  0.0000000E+00  0.0000000E+00  0.0000000E+00  0.0000000E+00  0.0000000E+00  0.0000000E+00  0.0000000E+00  0.0000000E+00  0.0000000E+00  0.0000000E+00  0.0000000E+00  0.0000000E+00  0.0000000E+00  0.0000000E+00  0.0000000E+00  0.0000000E+00  0.0000000E+00  0.0000000E+00  0.0000000E+00  0.0000000E+00  0.0000000E+00  0.0000000E+00  0.0000000E+00  0.0000000E+00  0.0000000E+00  0.0000000E+00  0.0000000E+00  0.0000000E+00  0.0000000E+00  0.0000000E+00  0.0000000E+00  0.0000000E+00  0.0000000E+00  0.0000000E+00  0.0000000E+00  0.0000000E+00  0.0000000E+00  0.0000000E+00  0.0000000E+00  0.0000000E+00  0.0000000E+00  0.0000000E+00  0.0000000E+00  0.0000000E+00  0.0000000E+00  0.0000000E+00  0.0000000E+00  0.0000000E+00  0.0000000E+00  0.0000000E+00  0.0000000E+00  0.0000000E+00  0.0000000E+00  0.0000000E+00  0.0000000E+00  0.0000000E+00  0.0000000E+00  0.0000000E+00  0.0000000E+00  0.0000000E+00  0.0000000E+00  0.0000000E+00  0.0000000E+00  0.0000000E+00  0.0000000E+00  0.0000000E+00  0.0000000E+00  0.0000000E+00  0.0000000E+00  0.0000000E+00  0.0000000E+00  0.0000000E+00  0.0000000E+00
  0.2700000E+00  0.0000000E+00  0.0000000E+00  0.0000000E+00  0.0000000E+00  0.0000000E+00  0.0000000E+00  0.0000000E+00  0.0000000E+00  0.0000000E+00  0.0000000E+00  0.0000000E+00  0.0000000E+00  0.0000000E+00  0.0000000E+00  0.0000000E+00  0.0000000E+00  0.0000000E+00  0.0000000E+00  0.0000000E+00  0.0000000E+00  0.0000000E+00  0.0000000E+00  0.0000000E+00  0.0000000E+00  0.0000000E+00  0.0000000E+00  0.0000000E+00  0.0000000E+00  0.0000000E+00  0.0000000E+00  0.0000000E+00  0.0000000E+00  0.0000000E+00  0.0000000E+00  0.0000000E+00  0.0000000E+00  0.0000000E+00  0.0000000E+00  0.0000000E+00  0.0000000E+00  0.0000000E+00  0.0000000E+00  0.0000000E+00  0.0000000E+00  0.0000000E+00  0.0000000E+00  0.0000000E+00  0.0000000E+00  0.0000000E+00  0.0000000E+00  0.0000000E+00  0.0000000E+00  0.0000000E+00  0.0000000E+00  0.0000000E+00  0.0000000E+00  0.0000000E+00  0.0000000E+00  0.0000000E+00  0.0000000E+00  0.0000000E+00  0.0000000E+00  0.0000000E+00  0.0000000E+00  0.0000000E+00  0.0000000E+00  0.0000000E+00  0.0000000E+00  0.0000000E+00  0.0000000E+00  0.0000000E+00  0.0000000E+00  0.0000000E+00  0.0000000E+00  0.0000000E+00  0.0000000E+00  0.0000000E+00  0.0000000E+00  0.0000000E+00  0.0000000E+00  0.0000000E+00  0.0000000E+00  0.0000000E+00  0.0000000E+00  0.0000000E+00  0.0000000E+00  0.0000000E+00  0.0000000E+00  0.0000000E+00  0.0000000E+00
  0.3000000E+00  0.0000000E+00  0.0000000E+00  0.0000000E+00  0.0000000E+00  0.0000000E+00  0.0000000E+00  0.0000000E+00  0.0000000E+00  0.0000000E+00  0.0000000E+00  0.0000000E+00  0.0000000E+00  0.0000000E+00  0.0000000E+00  0.0000000E+00  0.0000000E+00  0.0000000E+00  0.0000000E+00  0.0000000E+00  0.0000000E+00  0.0000000E+00  0.0000000E+00  0.0000000E+00  0.0000000E+00  0.0000000E+00  0.0000000E+00  0.0000000E+00  0.0000000E+00  0.0000000E+00  0.0000000E+00  0.0000000E+00  0.0000000E+00  0.0000000E+00  0.0000000E+00  0.0000000E+00  0.0000000E+00  0.0000000E+00  0.0000000E+00  0.0000000E+00  0.0000000E+00  0.0000000E+00  0.0000000E+00  0.0000000E+00  0.0000000E+00  0.0000000E+00  0.0000000E+00  0.0000000E+00  0.0000000E+00  0.0000000E+00  0.0000000E+00  0.0000000E+00  0.0000000E+00  0.0000000E+00  0.0000000E+00  0.0000000E+00  0.0000000E+00  0.0000000E+00  0.0000000E+00  0.0000000E+00  0.0000000E+00  0.0000000E+00  0.0000000E+00  0.0000000E+00  0.0000000E+00  0.0000000E+00  0.0000000E+00  0.0000000E+00  0.0000000E+00  0.0000000E+00  0.0000000E+00  0.0000000E+00  0.0000000E+00  0.0000000E+00  0.0000000E+00  0.0000000E+00  0.0000000E+00  0.0000000E+00  0.0000000E+00  0.0000000E+00  0.0000000E+00  0.0000000E+00  0.0000000E+00  0.0000000E+00  0.0000000E+00  0.0000000E+00  0.0000000E+00  0.0000000E+00  0.0000000E+00  0.0000000E+00  0.0000000E+00
  0.3300000E+00  0.0000000E+00  0.0000000E+00  0.0000000E+00  0.0000000E+00  0.0000000E+00  0.0000000E+00  0.0000000E+00  0.0000000E+00  0.0000000E+00  0.0000000E+00  0.0000000E+00  0.0000000E+00  0.0000000E+00  0.0000000E+00  0.0000000E+00  0.0000000E+00  0.0000000E+00  0.0000000E+00  0.0000000E+00  0.0000000E+00  0.0000000E+00  0.0000000E+00  0.0000000E+00  0.0000000E+00  0.0000000E+00  0.0000000E+00  0.0000000E+00  0.0000000E+00  0.0000000E+00  0.0000000E+00  0.0000000E+00  0.0000000E+00  0.0000000E+00  0.0000000E+00  0.0000000E+00  0.0000000E+00  0.0000000E+00  0.0000000E+00  0.0000000E+00  0.0000000E+00  0.0000000E+00  0.0000000E+00  0.0000000E+00  0.0000000E+00  0.0000000E+00  0.0000000E+00  0.0000000E+00  0.0000000E+00  0.0000000E+00  0.0000000E+00  0.0000000E+00  0.0000000E+00  0.0000000E+00  0.0000000E+00  0.0000000E+00  0.0000000E+00  0.0000000E+00  0.0000000E+00  0.0000000E+00  0.0000000E+00  0.0000000E+00  0.0000000E+00  0.0000000E+00  0.0000000E+00  0.0000000E+00  0.0000000E+00  0.0000000E+00  0.0000000E+00  0.0000000E+00  0.0000000E+00  0.0000000E+00  0.0000000E+00  0.0000000E+00  0.0000000E+00  0.0000000E+00  0.0000000E+00  0.0000000E+00  0.0000000E+00  0.0000000E+00  0.0000000E+00  0.0000000E+00  0.0000000E+00  0.0000000E+00  0.0000000E+00  0.0000000E+00  0.0000000E+00  0.0000000E+00  0.0000000E+00  0.0000000E+00  0.0000000E+00
  0.3600000E+00  0.0000000E+00  0.0000000E+00  0.0000000E+00  0.0000000E+00  0.0000000E+00  0.0000000E+00  0.0000000E+00  0.0000000E+00  0.0000000E+00  0.0000000E+00  0.0000000E+00  0.0000000E+00  0.0000000E+00  0.0000000E+00  0.0000000E+00  0.0000000E+00  0.0000000E+00  0.0000000E+00  0.0000000E+00  0.0000000E+00  0.0000000E+00  0.0000000E+00  0.0000000E+00  0.0000000E+00  0.0000000E+00  0.0000000E+00  0.0000000E+00  0.0000000E+00  0.0000000E+00  0.0000000E+00  0.0000000E+00  0.0000000E+00  0.0000000E+00  0.0000000E+00  0.0000000E+00  0.0000000E+00  0.0000000E+00  0.0000000E+00  0.0000000E+00  0.0000000E+00  0.0000000E+00  0.0000000E+00  0.0000000E+00  0.0000000E+00  0.0000000E+00  0.0000000E+00  0.0000000E+00  0.0000000E+00  0.0000000E+00  0.0000000E+00  0.0000000E+00  0.0000000E+00  0.0000000E+00  0.0000000E+00  0.0000000E+00  0.0000000E+00  0.0000000E+00  0.0000000E+00  0.0000000E+00  0.0000000E+00  0.0000000E+00  0.0000000E+00  0.0000000E+00  0.0000000E+00  0.0000000E+00  0.0000000E+00  0.0000000E+00  0.0000000E+00  0.0000000E+00  0.0000000E+00  0.0000000E+00  0.0000000E+00  0.0000000E+00  0.0000000E+00  0.0000000E+00  0.0000000E+00  0.0000000E+00  0.0000000E+00  0.0000000E+00  0.0000000E+00  0.0000000E+00  0.0000000E+00  0.0000000E+00  0.0000000E+00  0.0000000E+00  0.0000000E+00  0.0000000E+00  0.0000000E+00  0.0000000E+00  0.0000000E+00
  0.3900000E+00  0.0000000E+00  0.0000000E+00  0.0000000E+00  0.0000000E+00  0.0000000E+00  0.0000000E+00  0.0000000E+00  0.0000000E+00  0.0000000E+00  0.0000000E+00  0.0000000E+00  0.0000000E+00  0.0000000E+00  0.0000000E+00  0.0000000E+00  0.0000000E+00  0.0000000E+00  0.0000000E+00  0.0000000E+00  0.0000000E+00  0.0000000E+00  0.0000000E+00  0.0000000E+00  0.0000000E+00  0.0000000E+00  0.0000000E+00  0.0000000E+00  0.0000000E+00  0.0000000E+00  0.0000000E+00  0.0000000E+00  0.0000000E+00  0.0000000E+00  0.0000000E+00  0.0000000E+00  0.0000000E+00  0.0000000E+00  0.0000000E+00  0.0000000E+00  0.0000000E+00  0.0000000E+00  0.0000000E+00  0.0000000E+00  0.0000000E+00  0.0000000E+00  0.0000000E+00  0.0000000E+00  0.0000000E+00  0.0000000E+00  0.0000000E+00  0.0000000E+00  0.0000000E+00  0.0000000E+00  0.0000000E+00  0.0000000E+00  0.0000000E+00  0.0000000E+00  0.0000000E+00  0.0000000E+00  0.0000000E+00  0.0000000E+00  0.0000000E+00  0.0000000E+00  0.0000000E+00  0.0000000E+00  0.0000000E+00  0.0000000E+00  0.0000000E+00  0.0000000E+00  0.0000000E+00  0.0000000E+00  0.0000000E+00  0.0000000E+00  0.0000000E+00  0.0000000E+00  0.0000000E+00  0.0000000E+00  0.0000000E+00  0.0000000E+00  0.0000000E+00  0.0000000E+00  0.0000000E+00  0.0000000E+00  0.0000000E+00  0.0000000E+00  0.0000000E+00  0.0000000E+00  0.0000000E+00  0.0000000E+00  0.0000000E+00
  0.4200000E+00  0.0000000E+00  0.0000000E+00  0.0000000E+00  0.0000000E+00  0.0000000E+00  0.0000000E+00  0.0000000E+00  0.0000000E+00  0.0000000E+00  0.0000000E+00  0.0000000E+00  0.0000000E+00  0.0000000E+00  0.0000000E+00  0.0000000E+00  0.0000000E+00  0.0000000E+00  0.0000000E+00  0.0000000E+00  0.0000000E+00  0.0000000E+00  0.0000000E+00  0.0000000E+00  0.0000000E+00  0.0000000E+00  0.0000000E+00  0.0000000E+00  0.0000000E+00  0.0000000E+00  0.0000000E+00  0.0000000E+00  0.0000000E+00  0.0000000E+00  0.0000000E+00  0.0000000E+00  0.0000000E+00  0.0000000E+00  0.0000000E+00  0.0000000E+00  0.0000000E+00  0.0000000E+00  0.0000000E+00  0.0000000E+00  0.0000000E+00  0.0000000E+00  0.0000000E+00  0.0000000E+00  0.0000000E+00  0.0000000E+00  0.0000000E+00  0.0000000E+00  0.0000000E+00  0.0000000E+00  0.0000000E+00  0.0000000E+00  0.0000000E+00  0.0000000E+00  0.0000000E+00  0.0000000E+00  0.0000000E+00  0.0000000E+00  0.0000000E+00  0.0000000E+00  0.0000000E+00  0.0000000E+00  0.0000000E+00  0.0000000E+00  0.0000000E+00  0.0000000E+00  0.0000000E+00  0.0000000E+00  0.0000000E+00  0.0000000E+00  0.0000000E+00  0.0000000E+00  0.0000000E+00  0.0000000E+00  0.0000000E+00  0.0000000E+00  0.0000000E+00  0.0000000E+00  0.0000000E+00  0.0000000E+00  0.0000000E+00  0.0000000E+00  0.0000000E+00  0.0000000E+00  0.0000000E+00  0.0000000E+00  0.0000000E+00
  0.4500000E+00  0.0000000E+00  0.0000000E+00  0.0000000E+00  0.0000000E+00  0.0000000E+00  0.0000000E+00  0.0000000E+00  0.0000000E+00  0.0000000E+00  0.0000000E+00  0.0000000E+00  0.0000000E+00  0.0000000E+00  0.0000000E+00  0.0000000E+00  0.0000000E+00  0.0000000E+00  0.0000000E+00  0.0000000E+00  0.0000000E+00  0.0000000E+00  0.0000000E+00  0.0000000E+00  0.0000000E+00  0.0000000E+00  0.0000000E+00  0.0000000E+00  0.0000000E+00  0.0000000E+00  0.0000000E+00  0.0000000E+00  0.0000000E+00  0.0000000E+00  0.0000000E+00  0.0000000E+00  0.0000000E+00  0.0000000E+00  0.0000000E+00  0.0000000E+00  0.0000000E+00  0.0000000E+00  0.0000000E+00  0.0000000E+00  0.0000000E+00  0.0000000E+00  0.0000000E+00  0.0000000E+00  0.0000000E+00  0.0000000E+00  0.0000000E+00  0.0000000E+00  0.0000000E+00  0.0000000E+00  0.0000000E+00  0.0000000E+00  0.0000000E+00  0.0000000E+00  0.0000000E+00  0.0000000E+00  0.0000000E+00  0.0000000E+00  0.0000000E+00  0.0000000E+00  0.0000000E+00  0.0000000E+00  0.0000000E+00  0.0000000E+00  0.0000000E+00  0.0000000E+00  0.0000000E+00  0.0000000E+00  0.0000000E+00  0.0000000E+00  0.0000000E+00  0.0000000E+00  0.0000000E+00  0.0000000E+00  0.0000000E+00  0.0000000E+00  0.0000000E+00  0.0000000E+00  0.0000000E+00  0.0000000E+00  0.0000000E+00  0.0000000E+00  0.0000000E+00  0.0000000E+00  0.0000000E+00  0.0000000E+00  0.0000000E+00
  0.4800000E+00  0.0000000E+00  0.0000000E+00  0.0000000E+00  0.0000000E+00  0.0000000E+00  0.0000000E+00  0.0000000E+00  0.0000000E+00  0.0000000E+00  0.0000000E+00  0.0000000E+00  0.0000000E+00  0.0000000E+00  0.0000000E+00  0.0000000E+00  0.0000000E+00  0.0000000E+00  0.0000000E+00  0.0000000E+00  0.0000000E+00  0.0000000E+00  0.0000000E+00  0.0000000E+00  0.0000000E+00  0.0000000E+00  0.0000000E+00  0.0000000E+00  0.0000000E+00  0.0000000E+00  0.0000000E+00  0.0000000E+00  0.0000000E+00  0.0000000E+00  0.0000000E+00  0.0000000E+00  0.0000000E+00  0.0000000E+00  0.0000000E+00  0.0000000E+00  0.0000000E+00  0.0000000E+00  0.0000000E+00  0.0000000E+00  0.0000000E+00  0.0000000E+00  0.0000000E+00  0.0000000E+00  0.0000000E+00  0.0000000E+00  0.0000000E+00  0.0000000E+00  0.0000000E+00  0.0000000E+00  0.0000000E+00  0.0000000E+00  0.0000000E+00  0.0000000E+00  0.0000000E+00  0.0000000E+00  0.0000000E+00  0.0000000E+00  0.0000000E+00  0.0000000E+00  0.0000000E+00  0.0000000E+00  0.0000000E+00  0.0000000E+00  0.0000000E+00  0.0000000E+00  0.0000000E+00  0.0000000E+00  0.0000000E+00  0.0000000E+00  0.0000000E+00  0.0000000E+00  0.0000000E+00  0.0000000E+00  0.0000000E+00  0.0000000E+00  0.0000000E+00  0.0000000E+00  0.0000000E+00  0.0000000E+00  0.0000000E+00  0.0000000E+00  0.0000000E+00  0.0000000E+00  0.0000000E+00  0.0000000E+00  0.0000000E+00
  0.5100000E+00  0.0000000E+00  0.0000000E+00  0.0000000E+00  0.0000000E+00  0.0000000E+00  0.0000000E+00  0.0000000E+00  0.0000000E+00  0.0000000E+00  0.0000000E+00  0.0000000E+00  0.0000000E+00  0.0000000E+00  0.0000000E+00  0.0000000E+00  0.0000000E+00  0.4932022E-02  0.6971289E-01  0.0000000E+00  0.0000000E+00  0.0000000E+00  0.0000000E+00  0.0000000E+00  0.0000000E+00  0.0000000E+00  0.0000000E+00  0.0000000E+00  0.0000000E+00  0.0000000E+00  0.0000000E+00  0.0000000E+00  0.0000000E+00  0.0000000E+00  0.0000000E+00  0.0000000E+00  0.0000000E+00  0.0000000E+00  0.0000000E+00  0.0000000E+00  0.0000000E+00  0.0000000E+00  0.0000000E+00  0.0000000E+00  0.0000000E+00  0.0000000E+00  0.0000000E+00  0.0000000E+00  0.0000000E+00  0.0000000E+00  0.0000000E+00  0.0000000E+00  0.0000000E+00  0.0000000E+00  0.0000000E+00  0.0000000E+00  0.0000000E+00  0.0000000E+00  0.0000000E+00  0.0000000E+00  0.0000000E+00  0.0000000E+00  0.0000000E+00  0.0000000E+00  0.0000000E+00  0.0000000E+00  0.0000000E+00  0.0000000E+00  0.0000000E+00  0.0000000E+00  0.0000000E+00  0.0000000E+00  0.0000000E+00  0.0000000E+00  0.0000000E+00  0.0000000E+00  0.0000000E+00  0.0000000E+00  0.0000000E+00  0.0000000E+00  0.0000000E+00  0.0000000E+00  0.0000000E+00  0.0000000E+00  0.0000000E+00  0.0000000E+00  0.0000000E+00  0.0000000E+00  0.0000000E+00  0.0000000E+00  0.0000000E+00
  0.5400000E+00  0.0000000E+00  0.0000000E+00  0.0000000E+00  0.0000000E+00  0.0000000E+00  0.0000000E+00  0.0000000E+00  0.0000000E+00  0.0000000E+00  0.0000000E+00  0.0000000E+00  0.0000000E+00  0.0000000E+00  0.0000000E+00  0.0000000E+00  0.0000000E+00  0.0000000E+00  0.0000000E+00  0.0000000E+00  0.0000000E+00  0.0000000E+00  0.0000000E+00  0.0000000E+00  0.0000000E+00  0.0000000E+00  0.0000000E+00  0.0000000E+00  0.0000000E+00  0.0000000E+00  0.0000000E+00  0.0000000E+00  0.0000000E+00  0.0000000E+00  0.0000000E+00  0.0000000E+00  0.0000000E+00  0.0000000E+00  0.0000000E+00  0.0000000E+00  0.0000000E+00  0.0000000E+00  0.0000000E+00  0.0000000E+00  0.0000000E+00  0.0000000E+00  0.0000000E+00  0.0000000E+00  0.0000000E+00  0.0000000E+00  0.0000000E+00  0.0000000E+00  0.0000000E+00  0.0000000E+00  0.0000000E+00  0.0000000E+00  0.0000000E+00  0.0000000E+00  0.0000000E+00  0.0000000E+00  0.0000000E+00  0.0000000E+00  0.0000000E+00  0.0000000E+00  0.0000000E+00  0.0000000E+00  0.0000000E+00  0.0000000E+00  0.0000000E+00  0.0000000E+00  0.0000000E+00  0.0000000E+00  0.0000000E+00  0.0000000E+00  0.0000000E+00  0.0000000E+00  0.0000000E+00  0.0000000E+00  0.0000000E+00  0.0000000E+00  0.0000000E+00  0.0000000E+00  0.0000000E+00  0.0000000E+00  0.0000000E+00  0.0000000E+00  0.0000000E+00  0.0000000E+00  0.0000000E+00  0.0000000E+00  0.0000000E+00
  0.5699999E+00  0.0000000E+00  0.0000000E+00  0.0000000E+00  0.0000000E+00  0.0000000E+00  0.0000000E+00  0.0000000E+00  0.0000000E+00  0.0000000E+00  0.0000000E+00  0.0000000E+00  0.0000000E+00  0.0000000E+00  0.0000000E+00  0.0000000E+00  0.0000000E+00  0.9878011E-03  0.2284800E-01  0.0000000E+00  0.0000000E+00  0.0000000E+00  0.0000000E+00  0.0000000E+00  0.0000000E+00  0.0000000E+00  0.0000000E+00  0.0000000E+00  0.0000000E+00  0.0000000E+00  0.0000000E+00  0.0000000E+00  0.0000000E+00  0.0000000E+00  0.0000000E+00  0.0000000E+00  0.0000000E+00  0.0000000E+00  0.0000000E+00  0.0000000E+00  0.0000000E+00  0.0000000E+00  0.0000000E+00  0.0000000E+00  0.0000000E+00  0.0000000E+00  0.0000000E+00  0.0000000E+00  0.0000000E+00  0.0000000E+00  0.0000000E+00  0.0000000E+00  0.0000000E+00  0.0000000E+00  0.0000000E+00  0.0000000E+00  0.0000000E+00  0.0000000E+00  0.0000000E+00  0.0000000E+00  0.0000000E+00  0.0000000E+00  0.0000000E+00  0.0000000E+00  0.0000000E+00  0.0000000E+00  0.0000000E+00  0.0000000E+00  0.0000000E+00  0.0000000E+00  0.0000000E+00  0.0000000E+00  0.0000000E+00  0.0000000E+00  0.0000000E+00  0.0000000E+00  0.0000000E+00  0.0000000E+00  0.0000000E+00  0.0000000E+00  0.0000000E+00  0.0000000E+00  0.0000000E+00  0.0000000E+00  0.0000000E+00  0.0000000E+00  0.0000000E+00  0.0000000E+00  0.0000000E+00  0.0000000E+00  0.0000000E+00
  0.5999999E+00  0.0000000E+00  0.0000000E+00  0.0000000E+00  0.0000000E+00  0.0000000E+00  0.0000000E+00  0.0000000E+00  0.0000000E+00  0.0000000E+00  0.0000000E+00  0.0000000E+00  0.0000000E+00  0.0000000E+00  0.0000000E+00  0.0000000E+00  0.0000000E+00  0.2680934E-02  0.4620153E-01  0.0000000E+00  0.0000000E+00  0.0000000E+00  0.0000000E+00  0.0000000E+00  0.0000000E+00  0.0000000E+00  0.0000000E+00  0.0000000E+00  0.0000000E+00  0.0000000E+00  0.0000000E+00  0.0000000E+00  0.0000000E+00  0.0000000E+00  0.0000000E+00  0.0000000E+00  0.0000000E+00  0.0000000E+00  0.0000000E+00  0.0000000E+00  0.0000000E+00  0.0000000E+00  0.0000000E+00  0.0000000E+00  0.0000000E+00  0.0000000E+00  0.0000000E+00  0.0000000E+00  0.0000000E+00  0.0000000E+00  0.0000000E+00  0.0000000E+00  0.0000000E+00  0.0000000E+00  0.0000000E+00  0.0000000E+00  0.0000000E+00  0.0000000E+00  0.0000000E+00  0.0000000E+00  0.0000000E+00  0.0000000E+00  0.0000000E+00  0.0000000E+00  0.0000000E+00  0.0000000E+00  0.0000000E+00  0.0000000E+00  0.0000000E+00  0.0000000E+00  0.0000000E+00  0.0000000E+00  0.0000000E+00  0.0000000E+00  0.0000000E+00  0.0000000E+00  0.0000000E+00  0.0000000E+00  0.0000000E+00  0.0000000E+00  0.0000000E+00  0.0000000E+00  0.0000000E+00  0.0000000E+00  0.0000000E+00  0.0000000E+00  0.0000000E+00  0.0000000E+00  0.0000000E+00  0.0000000E+00  0.0000000E+00
  0.6299999E+00  0.0000000E+00  0.0000000E+00  0.0000000E+00  0.0000000E+00  0.0000000E+00  0.0000000E+00  0.0000000E+00  0.0000000E+00  0.0000000E+00  0.0000000E+00  0.0000000E+00  0.0000000E+00  0.0000000E+00  0.0000000E+00  0.0000000E+00  0.0000000E+00  0.3233755E-02  0.4571327E-01  0.0000000E+00  0.0000000E+00  0.0000000E+00  0.0000000E+00  0.0000000E+00  0.0000000E+00  0.0000000E+00  0.0000000E+00  0.0000000E+00  0.0000000E+00  0.0000000E+00  0.0000000E+00  0.0000000E+00  0.0000000E+00  0.0000000E+00  0.0000000E+00  0.0000000E+00  0.0000000E+00  0.0000000E+00  0.0000000E+00  0.0000000E+00  0.0000000E+00  0.0000000E+00  0.0000000E+00  0.0000000E+00  0.0000000E+00  0.0000000E+00  0.0000000E+00  0.0000000E+00  0.0000000E+00  0.0000000E+00  0.0000000E+00  0.0000000E+00  0.0000000E+00  0.0000000E+00  0.0000000E+00  0.0000000E+00  0.0000000E+00  0.0000000E+00  0.0000000E+00  0.0000000E+00  0.0000000E+00  0.0000000E+00  0.0000000E+00  0.0000000E+00  0.0000000E+00  0.0000000E+00  0.0000000E+00  0.0000000E+00  0.0000000E+00  0.0000000E+00  0.0000000E+00  0.0000000E+00  0.0000000E+00  0.0000000E+00  0.0000000E+00  0.0000000E+00  0.0000000E+00  0.0000000E+00  0.0000000E+00  0.0000000E+00  0.0000000E+00  0.0000000E+00  0.0000000E+00  0.0000000E+00  0.0000000E+00  0.0000000E+00  0.0000000E+00  0.0000000E+00  0.0000000E+00  0.0000000E+00  0.0000000E+00
  0.6599998E+00  0.0000000E+00  0.0000000E+00  0.0000000E+00  0.0000000E+00  0.0000000E+00  0.0000000E+00  0.0000000E+00  0.0000000E+00  0.0000000E+00  0.0000000E+00  0.0000000E+00  0.0000000E+00  0.0000000E+00  0.0000000E+00  0.0000000E+00  0.0000000E+00  0.7431190E-03  0.1718840E-01  0.0000000E+00  0.0000000E+00  0.0000000E+00  0.0000000E+00  0.0000000E+00  0.0000000E+00  0.0000000E+00  0.0000000E+00  0.0000000E+00  0.0000000E+00  0.0000000E+00  0.0000000E+00  0.0000000E+00  0.0000000E+00  0.0000000E+00  0.0000000E+00  0.0000000E+00  0.0000000E+00  0.0000000E+00  0.0000000E+00  0.0000000E+00  0.0000000E+00  0.0000000E+00  0.0000000E+00  0.0000000E+00  0.0000000E+00  0.0000000E+00  0.0000000E+00  0.0000000E+00  0.0000000E+00  0.0000000E+00  0.0000000E+00  0.0000000E+00  0.0000000E+00  0.0000000E+00  0.0000000E+00  0.0000000E+00  0.0000000E+00  0.0000000E+00  0.0000000E+00  0.0000000E+00  0.0000000E+00  0.0000000E+00  0.0000000E+00  0.0000000E+00  0.0000000E+00  0.0000000E+00  0.0000000E+00  0.0000000E+00  0.0000000E+00  0.0000000E+00  0.0000000E+00  0.0000000E+00  0.0000000E+00  0.0000000E+00  0.0000000E+00  0.0000000E+00  0.0000000E+00  0.0000000E+00  0.0000000E+00  0.0000000E+00  0.0000000E+00  0.0000000E+00  0.0000000E+00  0.0000000E+00  0.0000000E+00  0.0000000E+00  0.0000000E+00  0.0000000E+00  0.0000000E+00  0.0000000E+00  0.0000000E+00
  0.6899998E+00  0.0000000E+00  0.0000000E+00  0.0000000E+00  0.0000000E+00  0.0000000E+00  0.0000000E+00  0.0000000E+00  0.0000000E+00  0.0000000E+00  0.0000000E+00  0.0000000E+00  0.0000000E+00  0.0000000E+00  0.0000000E+00  0.0000000E+00  0.0000000E+00  0.6712488E-03  0.1552603E-01  0.0000000E+00  0.0000000E+00  0.0000000E+00  0.0000000E+00  0.0000000E+00  0.0000000E+00  0.0000000E+00  0.0000000E+00  0.0000000E+00  0.0000000E+00  0.0000000E+00  0.0000000E+00  0.0000000E+00  0.0000000E+00  0.0000000E+00  0.0000000E+00  0.0000000E+00  0.0000000E+00  0.0000000E+00  0.0000000E+00  0.0000000E+00  0.0000000E+00  0.0000000E+00  0.0000000E+00  0.0000000E+00  0.0000000E+00  0.0000000E+00  0.0000000E+00  0.0000000E+00  0.0000000E+00  0.0000000E+00  0.0000000E+00  0.0000000E+00  0.0000000E+00  0.0000000E+00  0.0000000E+00  0.0000000E+00  0.0000000E+00  0.0000000E+00  0.0000000E+00  0.0000000E+00  0.0000000E+00  0.0000000E+00  0.0000000E+00  0.0000000E+00  0.0000000E+00  0.0000000E+00  0.0000000E+00  0.0000000E+00  0.0000000E+00  0.0000000E+00  0.0000000E+00  0.0000000E+00  0.0000000E+00  0.0000000E+00  0.0000000E+00  0.0000000E+00  0.0000000E+00  0.0000000E+00  0.0000000E+00  0.0000000E+00  0.0000000E+00  0.0000000E+00  0.0000000E+00  0.0000000E+00  0.0000000E+00  0.0000000E+00  0.0000000E+00  0.0000000E+00  0.0000000E+00  0.0000000E+00  0.0000000E+00
  0.7199998E+00  0.0000000E+00  0.0000000E+00  0.0000000E+00  0.0000000E+00  0.0000000E+00  0.0000000E+00  0.0000000E+00  0.0000000E+00  0.0000000E+00  0.0000000E+00  0.0000000E+00  0.0000000E+00  0.0000000E+00  0.0000000E+00  0.0000000E+00  0.0000000E+00  0.6207182E-03  0.1435732E-01  0.0000000E+00  0.0000000E+00  0.0000000E+00  0.0000000E+00  0.0000000E+00  0.0000000E+00  0.0000000E+00  0.0000000E+00  0.0000000E+00  0.0000000E+00  0.0000000E+00  0.0000000E+00  0.0000000E+00  0.0000000E+00  0.0000000E+00  0.0000000E+00  0.0000000E+00  0.0000000E+00  0.0000000E+00  0.0000000E+00  0.0000000E+00  0.0000000E+00  0.0000000E+00  0.0000000E+00  0.0000000E+00  0.0000000E+00  0.0000000E+00  0.0000000E+00  0.0000000E+00  0.0000000E+00  0.0000000E+00  0.0000000E+00  0.0000000E+00  0.0000000E+00  0.0000000E+00  0.0000000E+00  0.0000000E+00  0.0000000E+00  0.0000000E+00  0.0000000E+00  0.0000000E+00  0.0000000E+00  0.0000000E+00  0.0000000E+00  0.0000000E+00  0.0000000E+00  0.0000000E+00  0.0000000E+00  0.0000000E+00  0.0000000E+00  0.0000000E+00  0.0000000E+00  0.0000000E+00  0.0000000E+00  0.0000000E+00  0.0000000E+00  0.0000000E+00  0.0000000E+00  0.0000000E+00  0.0000000E+00  0.0000000E+00  0.0000000E+00  0.0000000E+00  0.0000000E+00  0.0000000E+00  0.0000000E+00  0.0000000E+00  0.0000000E+00  0.0000000E+00  0.0000000E+00  0.0000000E+00  0.0000000E+00
  0.7499998E+00  0.0000000E+00  0.0000000E+00  0.0000000E+00  0.0000000E+00  0.0000000E+00  0.0000000E+00  0.0000000E+00  0.0000000E+00  0.0000000E+00  0.0000000E+00  0.0000000E+00  0.0000000E+00  0.0000000E+00  0.0000000E+00  0.0000000E+00  0.0000000E+00  0.2288530E-02  0.2639262E-01  0.0000000E+00  0.0000000E+00  0.0000000E+00  0.0000000E+00  0.0000000E+00  0.0000000E+00  0.0000000E+00  0.0000000E+00  0.0000000E+00  0.0000000E+00  0.0000000E+00  0.0000000E+00  0.0000000E+00  0.0000000E+00  0.0000000E+00  0.0000000E+00  0.0000000E+00  0.0000000E+00  0.0000000E+00  0.0000000E+00  0.0000000E+00  0.0000000E+00  0.0000000E+00  0.0000000E+00  0.0000000E+00  0.0000000E+00  0.0000000E+00  0.0000000E+00  0.0000000E+00  0.0000000E+00  0.0000000E+00  0.0000000E+00  0.0000000E+00  0.0000000E+00  0.0000000E+00  0.0000000E+00  0.0000000E+00  0.0000000E+00  0.0000000E+00  0.0000000E+00  0.0000000E+00  0.0000000E+00  0.0000000E+00  0.0000000E+00  0.0000000E+00  0.0000000E+00  0.0000000E+00  0.0000000E+00  0.0000000E+00  0.0000000E+00  0.0000000E+00  0.0000000E+00  0.0000000E+00  0.0000000E+00  0.0000000E+00  0.0000000E+00  0.0000000E+00  0.0000000E+00  0.0000000E+00  0.0000000E+00  0.0000000E+00  0.0000000E+00  0.0000000E+00  0.0000000E+00  0.0000000E+00  0.0000000E+00  0.0000000E+00  0.0000000E+00  0.0000000E+00  0.0000000E+00  0.0000000E+00  0.0000000E+00
  0.7799997E+00  0.0000000E+00  0.0000000E+00  0.0000000E+00  0.0000000E+00  0.0000000E+00  0.0000000E+00  0.0000000E+00  0.0000000E+00  0.0000000E+00  0.0000000E+00  0.0000000E+00  0.0000000E+00  0.0000000E+00  0.0000000E+00  0.0000000E+00  0.0000000E+00  0.4757455E-02  0.4394916E-01  0.0000000E+00  0.0000000E+00  0.0000000E+00  0.0000000E+00  0.0000000E+00  0.0000000E+00  0.0000000E+00  0.0000000E+00  0.0000000E+00  0.0000000E+00  0.0000000E+00  0.0000000E+00  0.0000000E+00  0.0000000E+00  0.0000000E+00  0.0000000E+00  0.0000000E+00  0.0000000E+00  0.0000000E+00  0.0000000E+00  0.0000000E+00  0.0000000E+00  0.0000000E+00  0.0000000E+00  0.0000000E+00  0.0000000E+00  0.0000000E+00  0.0000000E+00  0.0000000E+00  0.0000000E+00  0.0000000E+00  0.0000000E+00  0.0000000E+00  0.0000000E+00  0.0000000E+00  0.0000000E+00  0.0000000E+00  0.0000000E+00  0.0000000E+00  0.0000000E+00  0.0000000E+00  0.0000000E+00  0.0000000E+00  0.0000000E+00  0.0000000E+00  0.0000000E+00  0.0000000E+00  0.0000000E+00  0.0000000E+00  0.0000000E+00  0.0000000E+00  0.0000000E+00  0.0000000E+00  0.0000000E+00  0.0000000E+00  0.0000000E+00  0.0000000E+00  0.0000000E+00  0.0000000E+00  0.0000000E+00  0.0000000E+00  0.0000000E+00  0.0000000E+00  0.0000000E+00  0.0000000E+00  0.0000000E+00  0.0000000E+00  0.0000000E+00  0.0000000E+00  0.0000000E+00  0.0000000E+00  0.0000000E+00
  0.8099997E+00  0.0000000E+00  0.0000000E+00  0.0000000E+00  0.0000000E+00  0.0000000E+00  0.0000000E+00  0.0000000E+00  0.0000000E+00  0.0000000E+00  0.0000000E+00  0.0000000E+00  0.0000000E+00  0.0000000E+00  0.0000000E+00  0.0000000E+00  0.0000000E+00  0.3423950E-02  0.4067761E-01  0.0000000E+00  0.0000000E+00  0.0000000E+00  0.0000000E+00  0.0000000E+00  0.0000000E+00  0.0000000E+00  0.0000000E+00  0.0000000E+00  0.0000000E+00  0.0000000E+00  0.0000000E+00  0.0000000E+00  0.0000000E+00  0.0000000E+00  0.0000000E+00  0.0000000E+00  0.0000000E+00  0.0000000E+00  0.0000000E+00  0.0000000E+00  0.0000000E+00  0.0000000E+00  0.0000000E+00  0.0000000E+00  0.0000000E+00  0.0000000E+00  0.0000000E+00  0.0000000E+00  0.0000000E+00  0.0000000E+00  0.0000000E+00  0.0000000E+00  0.0000000E+00  0.0000000E+00  0.0000000E+00  0.0000000E+00  0.0000000E+00  0.0000000E+00  0.0000000E+00  0.0000000E+00  0.0000000E+00  0.0000000E+00  0.0000000E+00  0.0000000E+00  0.0000000E+00  0.0000000E+00  0.0000000E+00  0.0000000E+00  0.0000000E+00  0.0000000E+00  0.0000000E+00  0.0000000E+00  0.0000000E+00  0.0000000E+00  0.0000000E+00  0.0000000E+00  0.0000000E+00  0.0000000E+00  0.0000000E+00  0.0000000E+00  0.0000000E+00  0.0000000E+00  0.0000000E+00  0.0000000E+00  0.0000000E+00  0.0000000E+00  0.0000000E+00  0.0000000E+00  0.0000000E+00  0.0000000E+00  0.0000000E+00
  0.8399997E+00  0.0000000E+00  0.0000000E+00  0.0000000E+00  0.0000000E+00  0.0000000E+00  0.0000000E+00  0.0000000E+00  0.0000000E+00  0.0000000E+00  0.0000000E+00  0.0000000E+00  0.0000000E+00  0.0000000E+00  0.0000000E+00  0.0000000E+00  0.0000000E+00  0.0000000E+00  0.0000000E+00  0.0000000E+00  0.0000000E+00  0.0000000E+00  0.0000000E+00  0.0000000E+00  0.0000000E+00  0.0000000E+00  0.0000000E+00  0.0000000E+00  0.0000000E+00  0.0000000E+00  0.0000000E+00  0.0000000E+00  0.0000000E+00  0.0000000E+00  0.0000000E+00  0.0000000E+00  0.0000000E+00  0.0000000E+00  0.0000000E+00  0.0000000E+00  0.0000000E+00  0.0000000E+00  0.0000000E+00  0.0000000E+00  0.0000000E+00  0.0000000E+00  0.0000000E+00  0.0000000E+00  0.0000000E+00  0.0000000E+00  0.0000000E+00  0.0000000E+00  0.0000000E+00  0.0000000E+00  0.0000000E+00  0.0000000E+00  0.0000000E+00  0.0000000E+00  0.0000000E+00  0.0000000E+00  0.0000000E+00  0.0000000E+00  0.0000000E+00  0.0000000E+00  0.0000000E+00  0.0000000E+00  0.0000000E+00  0.0000000E+00  0.0000000E+00  0.0000000E+00  0.0000000E+00  0.0000000E+00  0.0000000E+00  0.0000000E+00  0.0000000E+00  0.0000000E+00  0.0000000E+00  0.0000000E+00  0.0000000E+00  0.0000000E+00  0.0000000E+00  0.0000000E+00  0.0000000E+00  0.0000000E+00  0.0000000E+00  0.0000000E+00  0.0000000E+00  0.0000000E+00  0.0000000E+00  0.0000000E+00  0.0000000E+00
  0.8699996E+00  0.0000000E+00  0.0000000E+00  0.0000000E+00  0.0000000E+00  0.0000000E+00  0.0000000E+00  0.0000000E+00  0.0000000E+00  0.0000000E+00  0.0000000E+00  0.0000000E+00  0.0000000E+00  0.0000000E+00  0.0000000E+00  0.0000000E+00  0.0000000E+00  0.1270391E-02  0.2188621E-01  0.0000000E+00  0.0000000E+00  0.0000000E+00  0.0000000E+00  0.0000000E+00  0.0000000E+00  0.0000000E+00  0.0000000E+00  0.0000000E+00  0.0000000E+00  0.0000000E+00  0.0000000E+00  0.0000000E+00  0.0000000E+00  0.0000000E+00  0.0000000E+00  0.0000000E+00  0.0000000E+00  0.0000000E+00  0.0000000E+00  0.0000000E+00  0.0000000E+00  0.0000000E+00  0.0000000E+00  0.0000000E+00  0.0000000E+00  0.0000000E+00  0.0000000E+00  0.0000000E+00  0.0000000E+00  0.0000000E+00  0.0000000E+00  0.0000000E+00  0.0000000E+00  0.0000000E+00  0.0000000E+00  0.0000000E+00  0.0000000E+00  0.0000000E+00  0.0000000E+00  0.0000000E+00  0.0000000E+00  0.0000000E+00  0.0000000E+00  0.0000000E+00  0.0000000E+00  0.0000000E+00  0.0000000E+00  0.0000000E+00  0.0000000E+00  0.0000000E+00  0.0000000E+00  0.0000000E+00  0.0000000E+00  0.0000000E+00  0.0000000E+00  0.0000000E+00  0.0000000E+00  0.0000000E+00  0.0000000E+00  0.0000000E+00  0.0000000E+00  0.0000000E+00  0.0000000E+00  0.0000000E+00  0.0000000E+00  0.0000000E+00  0.0000000E+00  0.0000000E+00  0.0000000E+00  0.0000000E+00  0.0000000E+00
  0.8999996E+00  0.0000000E+00  0.0000000E+00  0.0000000E+00  0.0000000E+00  0.0000000E+00  0.0000000E+00  0.0000000E+00  0.0000000E+00  0.0000000E+00  0.0000000E+00  0.0000000E+00  0.0000000E+00  0.0000000E+00  0.0000000E+00  0.0000000E+00  0.0000000E+00  0.4375052E-02  0.3540802E-01  0.0000000E+00  0.0000000E+00  0.0000000E+00  0.0000000E+00  0.0000000E+00  0.0000000E+00  0.0000000E+00  0.0000000E+00  0.0000000E+00  0.0000000E+00  0.0000000E+00  0.0000000E+00  0.0000000E+00  0.0000000E+00  0.0000000E+00  0.0000000E+00  0.0000000E+00  0.0000000E+00  0.0000000E+00  0.0000000E+00  0.0000000E+00  0.0000000E+00  0.0000000E+00  0.0000000E+00  0.0000000E+00  0.0000000E+00  0.0000000E+00  0.0000000E+00  0.0000000E+00  0.0000000E+00  0.0000000E+00  0.0000000E+00  0.0000000E+00  0.0000000E+00  0.0000000E+00  0.0000000E+00  0.0000000E+00  0.0000000E+00  0.0000000E+00  0.0000000E+00  0.0000000E+00  0.0000000E+00  0.0000000E+00  0.0000000E+00  0.0000000E+00  0.0000000E+00  0.0000000E+00  0.0000000E+00  0.0000000E+00  0.0000000E+00  0.0000000E+00  0.0000000E+00  0.0000000E+00  0.0000000E+00  0.0000000E+00  0.0000000E+00  0.0000000E+00  0.0000000E+00  0.0000000E+00  0.0000000E+00  0.0000000E+00  0.0000000E+00  0.0000000E+00  0.0000000E+00  0.0000000E+00  0.0000000E+00  0.0000000E+00  0.0000000E+00  0.0000000E+00  0.0000000E+00  0.0000000E+00  0.0000000E+00
  0.9299996E+00  0.0000000E+00  0.0000000E+00  0.0000000E+00  0.0000000E+00  0.0000000E+00  0.0000000E+00  0.0000000E+00  0.0000000E+00  0.0000000E+00  0.0000000E+00  0.0000000E+00  0.0000000E+00  0.0000000E+00  0.0000000E+00  0.0000000E+00  0.0000000E+00  0.4097961E-02  0.3083430E-01  0.0000000E+00  0.0000000E+00  0.0000000E+00  0.0000000E+00  0.0000000E+00  0.0000000E+00  0.0000000E+00  0.0000000E+00  0.0000000E+00  0.0000000E+00  0.0000000E+00  0.0000000E+00  0.0000000E+00  0.0000000E+00  0.0000000E+00  0.0000000E+00  0.0000000E+00  0.0000000E+00  0.0000000E+00  0.0000000E+00  0.0000000E+00  0.0000000E+00  0.0000000E+00  0.0000000E+00  0.0000000E+00  0.0000000E+00  0.0000000E+00  0.0000000E+00  0.0000000E+00  0.0000000E+00  0.0000000E+00  0.0000000E+00  0.0000000E+00  0.0000000E+00  0.0000000E+00  0.0000000E+00  0.0000000E+00  0.0000000E+00  0.0000000E+00  0.0000000E+00  0.0000000E+00  0.0000000E+00  0.0000000E+00  0.0000000E+00  0.0000000E+00  0.0000000E+00  0.0000000E+00  0.0000000E+00  0.0000000E+00  0.0000000E+00  0.0000000E+00  0.0000000E+00  0.0000000E+00  0.0000000E+00  0.0000000E+00  0.0000000E+00  0.0000000E+00  0.0000000E+00  0.0000000E+00  0.0000000E+00  0.0000000E+00  0.0000000E+00  0.0000000E+00  0.0000000E+00  0.0000000E+00  0.0000000E+00  0.0000000E+00  0.0000000E+00  0.0000000E+00  0.0000000E+00  0.0000000E+00  0.0000000E+00
  0.9599996E+00  0.0000000E+00  0.0000000E+00  0.0000000E+00  0.0000000E+00  0.0000000E+00  0.0000000E+00  0.0000000E+00  0.0000000E+00  0.0000000E+00  0.0000000E+00  0.0000000E+00  0.0000000E+00  0.0000000E+00  0.0000000E+00  0.0000000E+00  0.0000000E+00  0.6301120E-02  0.3749172E-01  0.0000000E+00  0.0000000E+00  0.0000000E+00  0.0000000E+00  0.0000000E+00  0.0000000E+00  0.0000000E+00  0.0000000E+00  0.0000000E+00  0.0000000E+00  0.0000000E+00  0.0000000E+00  0.0000000E+00  0.0000000E+00  0.0000000E+00  0.0000000E+00  0.0000000E+00  0.0000000E+00  0.0000000E+00  0.0000000E+00  0.0000000E+00  0.0000000E+00  0.0000000E+00  0.0000000E+00  0.0000000E+00  0.0000000E+00  0.0000000E+00  0.0000000E+00  0.0000000E+00  0.0000000E+00  0.0000000E+00  0.0000000E+00  0.0000000E+00  0.0000000E+00  0.0000000E+00  0.0000000E+00  0.0000000E+00  0.0000000E+00  0.0000000E+00  0.0000000E+00  0.0000000E+00  0.0000000E+00  0.0000000E+00  0.0000000E+00  0.0000000E+00  0.0000000E+00  0.0000000E+00  0.0000000E+00  0.0000000E+00  0.0000000E+00  0.0000000E+00  0.0000000E+00  0.0000000E+00  0.0000000E+00  0.0000000E+00  0.0000000E+00  0.0000000E+00  0.0000000E+00  0.0000000E+00  0.0000000E+00  0.0000000E+00  0.0000000E+00  0.0000000E+00  0.0000000E+00  0.0000000E+00  0.0000000E+00  0.0000000E+00  0.0000000E+00  0.0000000E+00  0.0000000E+00  0.0000000E+00  0.0000000E+00
  0.9899995E+00  0.0000000E+00  0.0000000E+00  0.0000000E+00  0.0000000E+00  0.0000000E+00  0.0000000E+00  0.0000000E+00  0.0000000E+00  0.0000000E+00  0.0000000E+00  0.0000000E+00  0.0000000E+00  0.0000000E+00  0.0000000E+00  0.0000000E+00  0.0000000E+00  0.6570187E-02  0.3821747E-01  0.0000000E+00  0.0000000E+00  0.0000000E+00  0.0000000E+00  0.0000000E+00  0.0000000E+00  0.0000000E+00  0.0000000E+00  0.0000000E+00  0.0000000E+00  0.0000000E+00  0.0000000E+00  0.0000000E+00  0.0000000E+00  0.0000000E+00  0.0000000E+00  0.0000000E+00  0.0000000E+00  0.0000000E+00  0.0000000E+00  0.0000000E+00  0.0000000E+00  0.0000000E+00  0.0000000E+00  0.0000000E+00  0.0000000E+00  0.0000000E+00  0.0000000E+00  0.0000000E+00  0.0000000E+00  0.0000000E+00  0.0000000E+00  0.0000000E+00  0.0000000E+00  0.0000000E+00  0.0000000E+00  0.0000000E+00  0.0000000E+00  0.0000000E+00  0.0000000E+00  0.0000000E+00  0.0000000E+00  0.0000000E+00  0.0000000E+00  0.0000000E+00  0.0000000E+00  0.0000000E+00  0.0000000E+00  0.0000000E+00  0.0000000E+00  0.0000000E+00  0.0000000E+00  0.0000000E+00  0.0000000E+00  0.0000000E+00  0.0000000E+00  0.0000000E+00  0.0000000E+00  0.0000000E+00  0.0000000E+00  0.0000000E+00  0.0000000E+00  0.0000000E+00  0.0000000E+00  0.0000000E+00  0.0000000E+00  0.0000000E+00  0.0000000E+00  0.0000000E+00  0.0000000E+00  0.0000000E+00  0.0000000E+00
  0.1020000E+01  0.0000000E+00  0.0000000E+00  0.0000000E+00  0.0000000E+00  0.0000000E+00  0.0000000E+00  0.0000000E+00  0.0000000E+00  0.0000000E+00  0.0000000E+00  0.0000000E+00  0.0000000E+00  0.0000000E+00  0.0000000E+00  0.0000000E+00  0.0000000E+00  0.1578383E-01  0.5826226E-01  0.0000000E+00  0.0000000E+00  0.0000000E+00  0.0000000E+00  0.0000000E+00  0.0000000E+00  0.0000000E+00  0.0000000E+00  0.0000000E+00  0.0000000E+00  0.0000000E+00  0.0000000E+00  0.0000000E+00  0.0000000E+00  0.0000000E+00  0.0000000E+00  0.0000000E+00  0.0000000E+00  0.0000000E+00  0.0000000E+00  0.0000000E+00  0.0000000E+00  0.0000000E+00  0.0000000E+00  0.0000000E+00  0.0000000E+00  0.0000000E+00  0.0000000E+00  0.0000000E+00  0.0000000E+00  0.0000000E+00  0.0000000E+00  0.0000000E+00  0.0000000E+00  0.0000000E+00  0.0000000E+00  0.0000000E+00  0.0000000E+00  0.0000000E+00  0.0000000E+00  0.0000000E+00  0.0000000E+00  0.0000000E+00  0.0000000E+00  0.0000000E+00  0.0000000E+00  0.0000000E+00  0.0000000E+00  0.0000000E+00  0.0000000E+00  0.0000000E+00  0.0000000E+00  0.0000000E+00  0.0000000E+00  0.0000000E+00  0.0000000E+00  0.0000000E+00  0.0000000E+00  0.0000000E+00  0.0000000E+00  0.0000000E+00  0.0000000E+00  0.0000000E+00  0.0000000E+00  0.0000000E+00  0.0000000E+00  0.0000000E+00  0.0000000E+00  0.0000000E+00  0.0000000E+00  0.0000000E+00  0.0000000E+00
  0.1049999E+01  0.0000000E+00  0.0000000E+00  0.0000000E+00  0.0000000E+00  0.0000000E+00  0.0000000E+00  0.0000000E+00  0.0000000E+00  0.0000000E+00  0.0000000E+00  0.0000000E+00  0.0000000E+00  0.0000000E+00  0.0000000E+00  0.0000000E+00  0.0000000E+00  0.1458341E-01  0.5457646E-01  0.0000000E+00  0.0000000E+00  0.0000000E+00  0.0000000E+00  0.0000000E+00  0.0000000E+00  0.0000000E+00  0.0000000E+00  0.0000000E+00  0.0000000E+00  0.0000000E+00  0.0000000E+00  0.0000000E+00  0.0000000E+00  0.0000000E+00  0.0000000E+00  0.0000000E+00  0.0000000E+00  0.0000000E+00  0.0000000E+00  0.0000000E+00  0.0000000E+00  0.0000000E+00  0.0000000E+00  0.0000000E+00  0.0000000E+00  0.0000000E+00  0.0000000E+00  0.0000000E+00  0.0000000E+00  0.0000000E+00  0.0000000E+00  0.0000000E+00  0.0000000E+00  0.0000000E+00  0.0000000E+00  0.0000000E+00  0.0000000E+00  0.0000000E+00  0.0000000E+00  0.0000000E+00  0.0000000E+00  0.0000000E+00  0.0000000E+00  0.0000000E+00  0.0000000E+00  0.0000000E+00  0.0000000E+00  0.0000000E+00  0.0000000E+00  0.0000000E+00  0.0000000E+00  0.0000000E+00  0.0000000E+00  0.0000000E+00  0.0000000E+00  0.0000000E+00  0.0000000E+00  0.0000000E+00  0.0000000E+00  0.0000000E+00  0.0000000E+00  0.0000000E+00  0.0000000E+00  0.0000000E+00  0.0000000E+00  0.0000000E+00  0.0000000E+00  0.0000000E+00  0.0000000E+00  0.0000000E+00  0.0000000E+00
  0.1079999E+01  0.0000000E+00  0.0000000E+00  0.0000000E+00  0.0000000E+00  0.0000000E+00  0.0000000E+00  0.0000000E+00  0.0000000E+00  0.0000000E+00  0.0000000E+00  0.0000000E+00  0.0000000E+00  0.0000000E+00  0.0000000E+00  0.0000000E+00  0.0000000E+00  0.1574553E-01  0.5155269E-01  0.3841687E-04  0.8885846E-03  0.0000000E+00  0.0000000E+00  0.0000000E+00  0.0000000E+00  0.0000000E+00  0.0000000E+00  0.0000000E+00  0.0000000E+00  0.0000000E+00  0.0000000E+00  0.0000000E+00  0.0000000E+00  0.0000000E+00  0.0000000E+00  0.0000000E+00  0.0000000E+00  0.0000000E+00  0.0000000E+00  0.0000000E+00  0.0000000E+00  0.0000000E+00  0.0000000E+00  0.0000000E+00  0.0000000E+00  0.0000000E+00  0.0000000E+00  0.0000000E+00  0.0000000E+00  0.0000000E+00  0.0000000E+00  0.0000000E+00  0.0000000E+00  0.0000000E+00  0.0000000E+00  0.0000000E+00  0.0000000E+00  0.0000000E+00  0.0000000E+00  0.0000000E+00  0.0000000E+00  0.0000000E+00  0.0000000E+00  0.0000000E+00  0.0000000E+00  0.0000000E+00  0.0000000E+00  0.0000000E+00  0.0000000E+00  0.0000000E+00  0.0000000E+00  0.0000000E+00  0.0000000E+00  0.0000000E+00  0.0000000E+00  0.0000000E+00  0.0000000E+00  0.0000000E+00  0.0000000E+00  0.0000000E+00  0.0000000E+00  0.0000000E+00  0.0000000E+00  0.0000000E+00  0.0000000E+00  0.0000000E+00  0.0000000E+00  0.0000000E+00  0.0000000E+00  0.0000000E+00  0.0000000E+00
  0.1109999E+01  0.0000000E+00  0.0000000E+00  0.0000000E+00  0.0000000E+00  0.0000000E+00  0.0000000E+00  0.0000000E+00  0.0000000E+00  0.0000000E+00  0.0000000E+00  0.0000000E+00  0.0000000E+00  0.0000000E+00  0.0000000E+00  0.0000000E+00  0.0000000E+00  0.1226562E-01  0.4309320E-01  0.3752963E-04  0.8680628E-03  0.0000000E+00  0.0000000E+00  0.0000000E+00  0.0000000E+00  0.0000000E+00  0.0000000E+00  0.0000000E+00  0.0000000E+00  0.0000000E+00  0.0000000E+00  0.2620463E-03  0.4281878E-02  0.1302815E-03  0.3013425E-02  0.0000000E+00  0.0000000E+00  0.0000000E+00  0.0000000E+00  0.0000000E+00  0.0000000E+00  0.0000000E+00  0.0000000E+00  0.0000000E+00  0.0000000E+00  0.0000000E+00  0.0000000E+00  0.0000000E+00  0.0000000E+00  0.0000000E+00  0.0000000E+00  0.0000000E+00  0.0000000E+00  0.0000000E+00  0.0000000E+00  0.0000000E+00  0.0000000E+00  0.0000000E+00  0.0000000E+00  0.0000000E+00  0.0000000E+00  0.0000000E+00  0.0000000E+00  0.0000000E+00  0.0000000E+00  0.0000000E+00  0.0000000E+00  0.0000000E+00  0.0000000E+00  0.0000000E+00  0.0000000E+00  0.0000000E+00  0.0000000E+00  0.0000000E+00  0.0000000E+00  0.0000000E+00  0.0000000E+00  0.0000000E+00  0.0000000E+00  0.0000000E+00  0.0000000E+00  0.0000000E+00  0.0000000E+00  0.0000000E+00  0.0000000E+00  0.0000000E+00  0.0000000E+00  0.0000000E+00  0.0000000E+00  0.0000000E+00  0.0000000E+00
  0.1139999E+01  0.0000000E+00  0.0000000E+00  0.0000000E+00  0.0000000E+00  0.0000000E+00  0.0000000E+00  0.0000000E+00  0.0000000E+00  0.0000000E+00  0.0000000E+00  0.0000000E+00  0.0000000E+00  0.0000000E+00  0.0000000E+00  0.0000000E+00  0.0000000E+00  0.1956967E-01  0.5357980E-01  0.9963005E-04  0.1328036E-02  0.0000000E+00  0.0000000E+00  0.0000000E+00  0.0000000E+00  0.0000000E+00  0.0000000E+00  0.0000000E+00  0.0000000E+00  0.0000000E+00  0.0000000E+00  0.8687789E-03  0.7552509E-02  0.0000000E+00  0.0000000E+00  0.0000000E+00  0.0000000E+00  0.0000000E+00  0.0000000E+00  0.0000000E+00  0.0000000E+00  0.0000000E+00  0.0000000E+00  0.0000000E+00  0.0000000E+00  0.0000000E+00  0.0000000E+00  0.0000000E+00  0.0000000E+00  0.0000000E+00  0.0000000E+00  0.0000000E+00  0.0000000E+00  0.0000000E+00  0.0000000E+00  0.0000000E+00  0.0000000E+00  0.0000000E+00  0.0000000E+00  0.0000000E+00  0.0000000E+00  0.0000000E+00  0.0000000E+00  0.0000000E+00  0.0000000E+00  0.0000000E+00  0.0000000E+00  0.0000000E+00  0.0000000E+00  0.0000000E+00  0.0000000E+00  0.0000000E+00  0.0000000E+00  0.0000000E+00  0.0000000E+00  0.0000000E+00  0.0000000E+00  0.0000000E+00  0.0000000E+00  0.0000000E+00  0.0000000E+00  0.0000000E+00  0.0000000E+00  0.0000000E+00  0.0000000E+00  0.0000000E+00  0.0000000E+00  0.0000000E+00  0.0000000E+00  0.0000000E+00  0.0000000E+00
  0.1169999E+01  0.0000000E+00  0.0000000E+00  0.0000000E+00  0.0000000E+00  0.0000000E+00  0.0000000E+00  0.0000000E+00  0.0000000E+00  0.0000000E+00  0.0000000E+00  0.0000000E+00  0.0000000E+00  0.0000000E+00  0.0000000E+00  0.0000000E+00  0.0000000E+00  0.1788003E-01  0.5144425E-01  0.1905510E-03  0.1792267E-02  0.0000000E+00  0.0000000E+00  0.0000000E+00  0.0000000E+00  0.0000000E+00  0.0000000E+00  0.0000000E+00  0.0000000E+00  0.0000000E+00  0.0000000E+00  0.3764049E-02  0.1681134E-01  0.3519453E-03  0.6064130E-02  0.0000000E+00  0.0000000E+00  0.0000000E+00  0.0000000E+00  0.0000000E+00  0.0000000E+00  0.0000000E+00  0.0000000E+00  0.0000000E+00  0.0000000E+00  0.0000000E+00  0.0000000E+00  0.0000000E+00  0.0000000E+00  0.0000000E+00  0.0000000E+00  0.0000000E+00  0.0000000E+00  0.0000000E+00  0.0000000E+00  0.0000000E+00  0.0000000E+00  0.0000000E+00  0.0000000E+00  0.0000000E+00  0.0000000E+00  0.0000000E+00  0.0000000E+00  0.0000000E+00  0.0000000E+00  0.0000000E+00  0.0000000E+00  0.0000000E+00  0.0000000E+00  0.0000000E+00  0.0000000E+00  0.0000000E+00  0.0000000E+00  0.0000000E+00  0.0000000E+00  0.0000000E+00  0.0000000E+00  0.0000000E+00  0.0000000E+00  0.0000000E+00  0.0000000E+00  0.0000000E+00  0.0000000E+00  0.0000000E+00  0.0000000E+00  0.0000000E+00  0.0000000E+00  0.0000000E+00  0.0000000E+00  0.0000000E+00  0.0000000E+00
  0.1199999E+01  0.0000000E+00  0.0000000E+00  0.3122168E-04  0.7221554E-03  0.0000000E+00  0.0000000E+00  0.0000000E+00  0.0000000E+00  0.0000000E+00  0.0000000E+00  0.0000000E+00  0.0000000E+00  0.0000000E+00  0.0000000E+00  0.0000000E+00  0.0000000E+00  0.1341629E-01  0.4553598E-01  0.6626811E-03  0.3204885E-02  0.0000000E+00  0.0000000E+00  0.0000000E+00  0.0000000E+00  0.0000000E+00  0.0000000E+00  0.1124441E-03  0.2600849E-02  0.0000000E+00  0.0000000E+00  0.4466861E-02  0.1809048E-01  0.3364771E-03  0.4484962E-02  0.0000000E+00  0.0000000E+00  0.0000000E+00  0.0000000E+00  0.0000000E+00  0.0000000E+00  0.0000000E+00  0.0000000E+00  0.0000000E+00  0.0000000E+00  0.0000000E+00  0.0000000E+00  0.0000000E+00  0.0000000E+00  0.0000000E+00  0.0000000E+00  0.0000000E+00  0.0000000E+00  0.0000000E+00  0.0000000E+00  0.0000000E+00  0.0000000E+00  0.0000000E+00  0.0000000E+00  0.0000000E+00  0.0000000E+00  0.0000000E+00  0.0000000E+00  0.0000000E+00  0.0000000E+00  0.0000000E+00  0.0000000E+00  0.0000000E+00  0.0000000E+00  0.0000000E+00  0.0000000E+00  0.0000000E+00  0.0000000E+00  0.0000000E+00  0.0000000E+00  0.0000000E+00  0.0000000E+00  0.0000000E+00  0.0000000E+00  0.0000000E+00  0.0000000E+00  0.0000000E+00  0.0000000E+00  0.0000000E+00  0.0000000E+00  0.0000000E+00  0.0000000E+00  0.0000000E+00  0.0000000E+00  0.0000000E+00  0.0000000E+00
  0.1229999E+01  0.0000000E+00  0.0000000E+00  0.1719606E-03  0.1863469E-02  0.0000000E+00  0.0000000E+00  0.0000000E+00  0.0000000E+00  0.0000000E+00  0.0000000E+00  0.0000000E+00  0.0000000E+00  0.0000000E+00  0.0000000E+00  0.0000000E+00  0.0000000E+00  0.6372701E-02  0.2962806E-01  0.1621638E-02  0.5219483E-02  0.0000000E+00  0.0000000E+00  0.0000000E+00  0.0000000E+00  0.0000000E+00  0.0000000E+00  0.2128702E-03  0.3478325E-02  0.0000000E+00  0.0000000E+00  0.7337968E-02  0.2311565E-01  0.9577795E-03  0.7329123E-02  0.0000000E+00  0.0000000E+00  0.0000000E+00  0.0000000E+00  0.0000000E+00  0.0000000E+00  0.0000000E+00  0.0000000E+00  0.0000000E+00  0.0000000E+00  0.0000000E+00  0.0000000E+00  0.0000000E+00  0.0000000E+00  0.0000000E+00  0.0000000E+00  0.0000000E+00  0.0000000E+00  0.0000000E+00  0.0000000E+00  0.0000000E+00  0.0000000E+00  0.0000000E+00  0.0000000E+00  0.0000000E+00  0.0000000E+00  0.0000000E+00  0.0000000E+00  0.0000000E+00  0.0000000E+00  0.0000000E+00  0.0000000E+00  0.0000000E+00  0.0000000E+00  0.0000000E+00  0.0000000E+00  0.0000000E+00  0.0000000E+00  0.0000000E+00  0.0000000E+00  0.0000000E+00  0.0000000E+00  0.0000000E+00  0.0000000E+00  0.0000000E+00  0.0000000E+00  0.0000000E+00  0.0000000E+00  0.0000000E+00  0.0000000E+00  0.0000000E+00  0.0000000E+00  0.0000000E+00  0.0000000E+00  0.0000000E+00  0.0000000E+00
  0.1259999E+01  0.0000000E+00  0.0000000E+00  0.5127180E-03  0.3070045E-02  0.0000000E+00  0.0000000E+00  0.0000000E+00  0.0000000E+00  0.0000000E+00  0.0000000E+00  0.0000000E+00  0.0000000E+00  0.0000000E+00  0.0000000E+00  0.0000000E+00  0.0000000E+00  0.7705793E-02  0.3363375E-01  0.1839129E-02  0.5347566E-02  0.0000000E+00  0.0000000E+00  0.0000000E+00  0.0000000E+00  0.0000000E+00  0.0000000E+00  0.3055921E-03  0.5268099E-02  0.0000000E+00  0.0000000E+00  0.1774387E-01  0.3286846E-01  0.1113849E-02  0.8382097E-02  0.0000000E+00  0.0000000E+00  0.0000000E+00  0.0000000E+00  0.0000000E+00  0.0000000E+00  0.0000000E+00  0.0000000E+00  0.0000000E+00  0.0000000E+00  0.0000000E+00  0.0000000E+00  0.0000000E+00  0.0000000E+00  0.0000000E+00  0.0000000E+00  0.0000000E+00  0.0000000E+00  0.0000000E+00  0.0000000E+00  0.0000000E+00  0.0000000E+00  0.0000000E+00  0.0000000E+00  0.0000000E+00  0.0000000E+00  0.0000000E+00  0.0000000E+00  0.0000000E+00  0.0000000E+00  0.0000000E+00  0.0000000E+00  0.0000000E+00  0.0000000E+00  0.0000000E+00  0.0000000E+00  0.0000000E+00  0.0000000E+00  0.0000000E+00  0.0000000E+00  0.0000000E+00  0.0000000E+00  0.0000000E+00  0.0000000E+00  0.0000000E+00  0.0000000E+00  0.0000000E+00  0.0000000E+00  0.0000000E+00  0.0000000E+00  0.0000000E+00  0.0000000E+00  0.0000000E+00  0.0000000E+00  0.0000000E+00  0.0000000E+00
  0.1289999E+01  0.0000000E+00  0.0000000E+00  0.1601353E-02  0.4931166E-02  0.0000000E+00  0.0000000E+00  0.0000000E+00  0.0000000E+00  0.0000000E+00  0.0000000E+00  0.0000000E+00  0.0000000E+00  0.0000000E+00  0.0000000E+00  0.0000000E+00  0.0000000E+00  0.3674920E-02  0.2116120E-01  0.4423354E-02  0.8024104E-02  0.0000000E+00  0.0000000E+00  0.0000000E+00  0.0000000E+00  0.0000000E+00  0.0000000E+00  0.1933561E-03  0.4472341E-02  0.0000000E+00  0.0000000E+00  0.2660468E-01  0.4189869E-01  0.3000861E-02  0.1403191E-01  0.0000000E+00  0.0000000E+00  0.0000000E+00  0.0000000E+00  0.0000000E+00  0.0000000E+00  0.0000000E+00  0.0000000E+00  0.0000000E+00  0.0000000E+00  0.0000000E+00  0.0000000E+00  0.0000000E+00  0.0000000E+00  0.0000000E+00  0.0000000E+00  0.0000000E+00  0.0000000E+00  0.0000000E+00  0.0000000E+00  0.0000000E+00  0.0000000E+00  0.0000000E+00  0.0000000E+00  0.0000000E+00  0.0000000E+00  0.0000000E+00  0.0000000E+00  0.0000000E+00  0.0000000E+00  0.0000000E+00  0.0000000E+00  0.0000000E+00  0.0000000E+00  0.0000000E+00  0.0000000E+00  0.0000000E+00  0.0000000E+00  0.0000000E+00  0.0000000E+00  0.0000000E+00  0.0000000E+00  0.0000000E+00  0.0000000E+00  0.0000000E+00  0.0000000E+00  0.0000000E+00  0.0000000E+00  0.0000000E+00  0.0000000E+00  0.0000000E+00  0.0000000E+00  0.0000000E+00  0.0000000E+00  0.0000000E+00  0.0000000E+00
  0.1319999E+01  0.0000000E+00  0.0000000E+00  0.3858993E-02  0.7542713E-02  0.0000000E+00  0.0000000E+00  0.0000000E+00  0.0000000E+00  0.0000000E+00  0.0000000E+00  0.0000000E+00  0.0000000E+00  0.0000000E+00  0.0000000E+00  0.0000000E+00  0.0000000E+00  0.2583625E-02  0.1894151E-01  0.6099269E-02  0.9926280E-02  0.0000000E+00  0.0000000E+00  0.0000000E+00  0.0000000E+00  0.0000000E+00  0.0000000E+00  0.1016321E-02  0.8213137E-02  0.7418853E-03  0.1048652E-01  0.5799448E-01  0.5919221E-01  0.5351885E-02  0.1835149E-01  0.0000000E+00  0.0000000E+00  0.0000000E+00  0.0000000E+00  0.0000000E+00  0.0000000E+00  0.0000000E+00  0.0000000E+00  0.0000000E+00  0.0000000E+00  0.0000000E+00  0.0000000E+00  0.0000000E+00  0.0000000E+00  0.0000000E+00  0.0000000E+00  0.0000000E+00  0.0000000E+00  0.0000000E+00  0.0000000E+00  0.0000000E+00  0.0000000E+00  0.0000000E+00  0.0000000E+00  0.0000000E+00  0.0000000E+00  0.0000000E+00  0.0000000E+00  0.0000000E+00  0.0000000E+00  0.0000000E+00  0.0000000E+00  0.0000000E+00  0.0000000E+00  0.0000000E+00  0.0000000E+00  0.0000000E+00  0.0000000E+00  0.0000000E+00  0.0000000E+00  0.0000000E+00  0.0000000E+00  0.0000000E+00  0.0000000E+00  0.0000000E+00  0.0000000E+00  0.0000000E+00  0.0000000E+00  0.0000000E+00  0.0000000E+00  0.0000000E+00  0.0000000E+00  0.0000000E+00  0.0000000E+00  0.0000000E+00  0.0000000E+00
  0.1349999E+01  0.0000000E+00  0.0000000E+00  0.8449819E-02  0.1130481E-01  0.0000000E+00  0.0000000E+00  0.0000000E+00  0.0000000E+00  0.0000000E+00  0.0000000E+00  0.0000000E+00  0.0000000E+00  0.0000000E+00  0.0000000E+00  0.0000000E+00  0.0000000E+00  0.8791535E-03  0.1072131E-01  0.1016208E-01  0.1272434E-01  0.0000000E+00  0.0000000E+00  0.0000000E+00  0.0000000E+00  0.0000000E+00  0.0000000E+00  0.1149341E-02  0.8360356E-02  0.2828010E-02  0.1612226E-01  0.8973660E-01  0.6951131E-01  0.7501415E-02  0.2097171E-01  0.0000000E+00  0.0000000E+00  0.0000000E+00  0.0000000E+00  0.0000000E+00  0.0000000E+00  0.0000000E+00  0.0000000E+00  0.0000000E+00  0.0000000E+00  0.0000000E+00  0.0000000E+00  0.0000000E+00  0.0000000E+00  0.0000000E+00  0.0000000E+00  0.0000000E+00  0.0000000E+00  0.0000000E+00  0.0000000E+00  0.0000000E+00  0.0000000E+00  0.0000000E+00  0.0000000E+00  0.0000000E+00  0.0000000E+00  0.0000000E+00  0.0000000E+00  0.0000000E+00  0.0000000E+00  0.0000000E+00  0.0000000E+00  0.0000000E+00  0.0000000E+00  0.0000000E+00  0.0000000E+00  0.0000000E+00  0.0000000E+00  0.0000000E+00  0.0000000E+00  0.0000000E+00  0.0000000E+00  0.0000000E+00  0.0000000E+00  0.0000000E+00  0.0000000E+00  0.0000000E+00  0.0000000E+00  0.0000000E+00  0.0000000E+00  0.0000000E+00  0.0000000E+00  0.0000000E+00  0.0000000E+00  0.0000000E+00  0.0000000E+00
  0.1379999E+01  0.0000000E+00  0.0000000E+00  0.1718045E-01  0.1483496E-01  0.0000000E+00  0.0000000E+00  0.0000000E+00  0.0000000E+00  0.0000000E+00  0.0000000E+00  0.0000000E+00  0.0000000E+00  0.0000000E+00  0.0000000E+00  0.0000000E+00  0.0000000E+00  0.2367219E-02  0.1820421E-01  0.1230171E-01  0.1339873E-01  0.0000000E+00  0.0000000E+00  0.0000000E+00  0.0000000E+00  0.0000000E+00  0.0000000E+00  0.2027508E-02  0.1155759E-01  0.5579728E-02  0.2443996E-01  0.1352798E+00  0.8370258E-01  0.1098352E-01  0.2508474E-01  0.0000000E+00  0.0000000E+00  0.0000000E+00  0.0000000E+00  0.0000000E+00  0.0000000E+00  0.0000000E+00  0.0000000E+00  0.0000000E+00  0.0000000E+00  0.0000000E+00  0.0000000E+00  0.0000000E+00  0.0000000E+00  0.0000000E+00  0.0000000E+00  0.0000000E+00  0.0000000E+00  0.0000000E+00  0.0000000E+00  0.0000000E+00  0.0000000E+00  0.0000000E+00  0.0000000E+00  0.0000000E+00  0.0000000E+00  0.0000000E+00  0.0000000E+00  0.0000000E+00  0.0000000E+00  0.0000000E+00  0.0000000E+00  0.0000000E+00  0.0000000E+00  0.0000000E+00  0.0000000E+00  0.0000000E+00  0.0000000E+00  0.0000000E+00  0.0000000E+00  0.0000000E+00  0.0000000E+00  0.2607965E-02  0.6032249E-01  0.0000000E+00  0.0000000E+00  0.0000000E+00  0.0000000E+00  0.0000000E+00  0.0000000E+00  0.0000000E+00  0.0000000E+00  0.0000000E+00  0.0000000E+00  0.0000000E+00  0.0000000E+00
  0.1409999E+01  0.0000000E+00  0.0000000E+00  0.3296042E-01  0.2080227E-01  0.0000000E+00  0.0000000E+00  0.0000000E+00  0.0000000E+00  0.0000000E+00  0.0000000E+00  0.0000000E+00  0.0000000E+00  0.0000000E+00  0.0000000E+00  0.0000000E+00  0.0000000E+00  0.6452549E-03  0.9114987E-02  0.1545401E-01  0.1433950E-01  0.0000000E+00  0.0000000E+00  0.0000000E+00  0.0000000E+00  0.0000000E+00  0.0000000E+00  0.4454184E-02  0.1538986E-01  0.1036236E-01  0.3402632E-01  0.2023658E+00  0.1011799E+00  0.1903020E-01  0.3235989E-01  0.0000000E+00  0.0000000E+00  0.0000000E+00  0.0000000E+00  0.0000000E+00  0.0000000E+00  0.0000000E+00  0.0000000E+00  0.0000000E+00  0.0000000E+00  0.0000000E+00  0.0000000E+00  0.0000000E+00  0.0000000E+00  0.0000000E+00  0.0000000E+00  0.0000000E+00  0.0000000E+00  0.0000000E+00  0.0000000E+00  0.0000000E+00  0.0000000E+00  0.0000000E+00  0.0000000E+00  0.0000000E+00  0.0000000E+00  0.0000000E+00  0.0000000E+00  0.0000000E+00  0.0000000E+00  0.0000000E+00  0.0000000E+00  0.0000000E+00  0.0000000E+00  0.0000000E+00  0.0000000E+00  0.0000000E+00  0.0000000E+00  0.0000000E+00  0.0000000E+00  0.0000000E+00  0.0000000E+00  0.7494505E-02  0.9989596E-01  0.0000000E+00  0.0000000E+00  0.0000000E+00  0.0000000E+00  0.0000000E+00  0.0000000E+00  0.0000000E+00  0.0000000E+00  0.0000000E+00  0.0000000E+00  0.0000000E+00  0.0000000E+00
  0.1439999E+01  0.0000000E+00  0.0000000E+00  0.5543528E-01  0.2568077E-01  0.0000000E+00  0.0000000E+00  0.0000000E+00  0.0000000E+00  0.0000000E+00  0.0000000E+00  0.0000000E+00  0.0000000E+00  0.0000000E+00  0.0000000E+00  0.0000000E+00  0.0000000E+00  0.1086501E-02  0.1072311E-01  0.2028842E-01  0.1567676E-01  0.0000000E+00  0.0000000E+00  0.0000000E+00  0.0000000E+00  0.0000000E+00  0.0000000E+00  0.6598885E-02  0.2013975E-01  0.2001597E-01  0.4765026E-01  0.3139100E+00  0.1278602E+00  0.2530813E-01  0.3502127E-01  0.0000000E+00  0.0000000E+00  0.0000000E+00  0.0000000E+00  0.0000000E+00  0.0000000E+00  0.0000000E+00  0.0000000E+00  0.0000000E+00  0.0000000E+00  0.0000000E+00  0.0000000E+00  0.0000000E+00  0.0000000E+00  0.0000000E+00  0.0000000E+00  0.0000000E+00  0.0000000E+00  0.0000000E+00  0.0000000E+00  0.0000000E+00  0.0000000E+00  0.0000000E+00  0.0000000E+00  0.0000000E+00  0.0000000E+00  0.0000000E+00  0.0000000E+00  0.0000000E+00  0.0000000E+00  0.0000000E+00  0.0000000E+00  0.0000000E+00  0.0000000E+00  0.0000000E+00  0.0000000E+00  0.0000000E+00  0.0000000E+00  0.0000000E+00  0.0000000E+00  0.0000000E+00  0.0000000E+00  0.2395171E-02  0.5540060E-01  0.0000000E+00  0.0000000E+00  0.0000000E+00  0.0000000E+00  0.0000000E+00  0.0000000E+00  0.0000000E+00  0.0000000E+00  0.0000000E+00  0.0000000E+00  0.0000000E+00  0.0000000E+00
  0.1469999E+01  0.0000000E+00  0.0000000E+00  0.9346291E-01  0.3298965E-01  0.0000000E+00  0.0000000E+00  0.0000000E+00  0.0000000E+00  0.0000000E+00  0.0000000E+00  0.0000000E+00  0.0000000E+00  0.0000000E+00  0.0000000E+00  0.0000000E+00  0.0000000E+00  0.4471710E-03  0.5960522E-02  0.2425961E-01  0.1748884E-01  0.0000000E+00  0.0000000E+00  0.0000000E+00  0.0000000E+00  0.0000000E+00  0.0000000E+00  0.8933604E-02  0.2159200E-01  0.3337774E-01  0.5567010E-01  0.4418840E+00  0.1415435E+00  0.3432704E-01  0.4363830E-01  0.0000000E+00  0.0000000E+00  0.0000000E+00  0.0000000E+00  0.0000000E+00  0.0000000E+00  0.0000000E+00  0.0000000E+00  0.0000000E+00  0.0000000E+00  0.0000000E+00  0.0000000E+00  0.0000000E+00  0.0000000E+00  0.0000000E+00  0.0000000E+00  0.0000000E+00  0.0000000E+00  0.0000000E+00  0.0000000E+00  0.0000000E+00  0.0000000E+00  0.0000000E+00  0.0000000E+00  0.0000000E+00  0.0000000E+00  0.0000000E+00  0.0000000E+00  0.0000000E+00  0.0000000E+00  0.0000000E+00  0.0000000E+00  0.0000000E+00  0.0000000E+00  0.0000000E+00  0.0000000E+00  0.0000000E+00  0.0000000E+00  0.0000000E+00  0.0000000E+00  0.0000000E+00  0.0000000E+00  0.2298408E-01  0.1666943E+00  0.0000000E+00  0.0000000E+00  0.0000000E+00  0.0000000E+00  0.0000000E+00  0.0000000E+00  0.0000000E+00  0.0000000E+00  0.0000000E+00  0.0000000E+00  0.0000000E+00  0.0000000E+00
  0.1499999E+01  0.0000000E+00  0.0000000E+00  0.1451470E+00  0.3922195E-01  0.0000000E+00  0.0000000E+00  0.0000000E+00  0.0000000E+00  0.0000000E+00  0.0000000E+00  0.0000000E+00  0.0000000E+00  0.0000000E+00  0.0000000E+00  0.0000000E+00  0.0000000E+00  0.1289441E-02  0.1189585E-01  0.3002812E-01  0.1824864E-01  0.0000000E+00  0.0000000E+00  0.0000000E+00  0.0000000E+00  0.0000000E+00  0.0000000E+00  0.1337409E-01  0.2351633E-01  0.5435158E-01  0.7242300E-01  0.5719187E+00  0.1615921E+00  0.4793217E-01  0.4916408E-01  0.0000000E+00  0.0000000E+00  0.0000000E+00  0.0000000E+00  0.0000000E+00  0.0000000E+00  0.0000000E+00  0.0000000E+00  0.0000000E+00  0.0000000E+00  0.0000000E+00  0.0000000E+00  0.0000000E+00  0.0000000E+00  0.0000000E+00  0.0000000E+00  0.0000000E+00  0.0000000E+00  0.0000000E+00  0.0000000E+00  0.0000000E+00  0.0000000E+00  0.0000000E+00  0.0000000E+00  0.0000000E+00  0.0000000E+00  0.0000000E+00  0.0000000E+00  0.0000000E+00  0.0000000E+00  0.0000000E+00  0.0000000E+00  0.0000000E+00  0.0000000E+00  0.0000000E+00  0.0000000E+00  0.0000000E+00  0.0000000E+00  0.0000000E+00  0.0000000E+00  0.0000000E+00  0.0000000E+00  0.2869616E-01  0.1820134E+00  0.0000000E+00  0.0000000E+00  0.0000000E+00  0.0000000E+00  0.0000000E+00  0.0000000E+00  0.0000000E+00  0.0000000E+00  0.0000000E+00  0.0000000E+00  0.0000000E+00  0.0000000E+00
  0.1529999E+01  0.0000000E+00  0.0000000E+00  0.2185251E+00  0.4933081E-01  0.0000000E+00  0.0000000E+00  0.0000000E+00  0.0000000E+00  0.0000000E+00  0.0000000E+00  0.0000000E+00  0.0000000E+00  0.0000000E+00  0.0000000E+00  0.0000000E+00  0.0000000E+00  0.8241626E-03  0.1098547E-01  0.3646925E-01  0.2069750E-01  0.0000000E+00  0.0000000E+00  0.0000000E+00  0.0000000E+00  0.0000000E+00  0.0000000E+00  0.2096110E-01  0.2886298E-01  0.9297196E-01  0.9498001E-01  0.7534192E+00  0.1835690E+00  0.6661142E-01  0.5668838E-01  0.0000000E+00  0.0000000E+00  0.0000000E+00  0.0000000E+00  0.0000000E+00  0.0000000E+00  0.0000000E+00  0.0000000E+00  0.0000000E+00  0.0000000E+00  0.0000000E+00  0.0000000E+00  0.0000000E+00  0.0000000E+00  0.0000000E+00  0.0000000E+00  0.0000000E+00  0.0000000E+00  0.0000000E+00  0.0000000E+00  0.0000000E+00  0.0000000E+00  0.0000000E+00  0.0000000E+00  0.0000000E+00  0.0000000E+00  0.0000000E+00  0.0000000E+00  0.0000000E+00  0.0000000E+00  0.0000000E+00  0.0000000E+00  0.0000000E+00  0.0000000E+00  0.0000000E+00  0.0000000E+00  0.0000000E+00  0.0000000E+00  0.0000000E+00  0.0000000E+00  0.0000000E+00  0.0000000E+00  0.4879865E-01  0.2304636E+00  0.0000000E+00  0.0000000E+00  0.0000000E+00  0.0000000E+00  0.0000000E+00  0.0000000E+00  0.0000000E+00  0.0000000E+00  0.0000000E+00  0.0000000E+00  0.0000000E+00  0.0000000E+00
  0.1559999E+01  0.0000000E+00  0.0000000E+00  0.3102729E+00  0.6125933E-01  0.0000000E+00  0.0000000E+00  0.0000000E+00  0.0000000E+00  0.0000000E+00  0.0000000E+00  0.0000000E+00  0.0000000E+00  0.0000000E+00  0.0000000E+00  0.0000000E+00  0.0000000E+00  0.1455319E-02  0.1094310E-01  0.4274421E-01  0.2202110E-01  0.0000000E+00  0.0000000E+00  0.0000000E+00  0.0000000E+00  0.1321600E-03  0.3056867E-02  0.2883361E-01  0.3606591E-01  0.1297262E+00  0.1033300E+00  0.9041365E+00  0.1982409E+00  0.8266845E-01  0.6602739E-01  0.0000000E+00  0.0000000E+00  0.0000000E+00  0.0000000E+00  0.0000000E+00  0.0000000E+00  0.0000000E+00  0.0000000E+00  0.0000000E+00  0.0000000E+00  0.0000000E+00  0.0000000E+00  0.0000000E+00  0.0000000E+00  0.0000000E+00  0.0000000E+00  0.0000000E+00  0.0000000E+00  0.0000000E+00  0.0000000E+00  0.0000000E+00  0.0000000E+00  0.0000000E+00  0.0000000E+00  0.0000000E+00  0.0000000E+00  0.0000000E+00  0.0000000E+00  0.0000000E+00  0.0000000E+00  0.0000000E+00  0.0000000E+00  0.0000000E+00  0.0000000E+00  0.0000000E+00  0.0000000E+00  0.0000000E+00  0.0000000E+00  0.0000000E+00  0.0000000E+00  0.0000000E+00  0.0000000E+00  0.5714429E-01  0.2524081E+00  0.0000000E+00  0.0000000E+00  0.0000000E+00  0.0000000E+00  0.0000000E+00  0.0000000E+00  0.0000000E+00  0.0000000E+00  0.2040865E-02  0.4720534E-01  0.4081730E-02  0.9441062E-01
  0.1589999E+01  0.0000000E+00  0.0000000E+00  0.4106060E+00  0.6502417E-01  0.0000000E+00  0.0000000E+00  0.0000000E+00  0.0000000E+00  0.0000000E+00  0.0000000E+00  0.0000000E+00  0.0000000E+00  0.0000000E+00  0.0000000E+00  0.0000000E+00  0.0000000E+00  0.2671627E-02  0.1564679E-01  0.4960223E-01  0.2293349E-01  0.0000000E+00  0.0000000E+00  0.0000000E+00  0.0000000E+00  0.0000000E+00  0.0000000E+00  0.3794524E-01  0.4078079E-01  0.1899612E+00  0.1244104E+00  0.1113751E+01  0.2166131E+00  0.1070157E+00  0.6426921E-01  0.0000000E+00  0.0000000E+00  0.0000000E+00  0.0000000E+00  0.0000000E+00  0.0000000E+00  0.0000000E+00  0.0000000E+00  0.0000000E+00  0.0000000E+00  0.0000000E+00  0.0000000E+00  0.0000000E+00  0.0000000E+00  0.0000000E+00  0.0000000E+00  0.0000000E+00  0.0000000E+00  0.0000000E+00  0.0000000E+00  0.0000000E+00  0.0000000E+00  0.0000000E+00  0.0000000E+00  0.0000000E+00  0.0000000E+00  0.0000000E+00  0.0000000E+00  0.0000000E+00  0.0000000E+00  0.0000000E+00  0.0000000E+00  0.0000000E+00  0.0000000E+00  0.0000000E+00  0.0000000E+00  0.0000000E+00  0.0000000E+00  0.0000000E+00  0.0000000E+00  0.0000000E+00  0.0000000E+00  0.7465422E-01  0.2702564E+00  0.0000000E+00  0.0000000E+00  0.0000000E+00  0.0000000E+00  0.0000000E+00  0.0000000E+00  0.0000000E+00  0.0000000E+00  0.1964573E-02  0.4544082E-01  0.0000000E+00  0.0000000E+00
  0.1619999E+01  0.0000000E+00  0.0000000E+00  0.5251926E+00  0.7672673E-01  0.0000000E+00  0.0000000E+00  0.0000000E+00  0.0000000E+00  0.0000000E+00  0.0000000E+00  0.0000000E+00  0.0000000E+00  0.0000000E+00  0.0000000E+00  0.0000000E+00  0.0000000E+00  0.1961295E-02  0.1186821E-01  0.5945498E-01  0.2514485E-01  0.0000000E+00  0.0000000E+00  0.0000000E+00  0.0000000E+00  0.1233802E-03  0.2853794E-02  0.4753141E-01  0.4411720E-01  0.2481404E+00  0.1345567E+00  0.1276993E+01  0.2177702E+00  0.1289790E+00  0.7580027E-01  0.0000000E+00  0.0000000E+00  0.0000000E+00  0.0000000E+00  0.0000000E+00  0.0000000E+00  0.0000000E+00  0.0000000E+00  0.0000000E+00  0.0000000E+00  0.0000000E+00  0.0000000E+00  0.0000000E+00  0.0000000E+00  0.0000000E+00  0.0000000E+00  0.0000000E+00  0.0000000E+00  0.0000000E+00  0.0000000E+00  0.0000000E+00  0.0000000E+00  0.0000000E+00  0.0000000E+00  0.0000000E+00  0.0000000E+00  0.0000000E+00  0.0000000E+00  0.0000000E+00  0.0000000E+00  0.0000000E+00  0.0000000E+00  0.0000000E+00  0.0000000E+00  0.0000000E+00  0.0000000E+00  0.0000000E+00  0.0000000E+00  0.0000000E+00  0.0000000E+00  0.0000000E+00  0.0000000E+00  0.1097647E+00  0.3211449E+00  0.0000000E+00  0.0000000E+00  0.0000000E+00  0.0000000E+00  0.0000000E+00  0.0000000E+00  0.0000000E+00  0.0000000E+00  0.0000000E+00  0.0000000E+00  0.0000000E+00  0.0000000E+00
  0.1649999E+01  0.0000000E+00  0.0000000E+00  0.6556531E+00  0.8207516E-01  0.0000000E+00  0.0000000E+00  0.0000000E+00  0.0000000E+00  0.0000000E+00  0.0000000E+00  0.0000000E+00  0.0000000E+00  0.0000000E+00  0.0000000E+00  0.0000000E+00  0.0000000E+00  0.5322069E-02  0.2071912E-01  0.7094204E-01  0.2592822E-01  0.0000000E+00  0.0000000E+00  0.4724226E-03  0.6684326E-02  0.1180131E-03  0.2729638E-02  0.5987766E-01  0.4881159E-01  0.3175465E+00  0.1544105E+00  0.1427485E+01  0.2323362E+00  0.1668267E+00  0.8385129E-01  0.0000000E+00  0.0000000E+00  0.0000000E+00  0.0000000E+00  0.0000000E+00  0.0000000E+00  0.0000000E+00  0.0000000E+00  0.0000000E+00  0.0000000E+00  0.0000000E+00  0.0000000E+00  0.0000000E+00  0.0000000E+00  0.0000000E+00  0.0000000E+00  0.0000000E+00  0.0000000E+00  0.0000000E+00  0.0000000E+00  0.0000000E+00  0.0000000E+00  0.0000000E+00  0.0000000E+00  0.0000000E+00  0.0000000E+00  0.0000000E+00  0.0000000E+00  0.0000000E+00  0.0000000E+00  0.0000000E+00  0.0000000E+00  0.0000000E+00  0.0000000E+00  0.0000000E+00  0.0000000E+00  0.0000000E+00  0.0000000E+00  0.0000000E+00  0.0000000E+00  0.0000000E+00  0.0000000E+00  0.1277014E+00  0.3348577E+00  0.0000000E+00  0.0000000E+00  0.0000000E+00  0.0000000E+00  0.0000000E+00  0.0000000E+00  0.0000000E+00  0.0000000E+00  0.7297205E-02  0.8415549E-01  0.1094578E-01  0.1458988E+00
  0.1679999E+01  0.0000000E+00  0.0000000E+00  0.7810176E+00  0.8200549E-01  0.0000000E+00  0.0000000E+00  0.0000000E+00  0.0000000E+00  0.0000000E+00  0.0000000E+00  0.0000000E+00  0.0000000E+00  0.0000000E+00  0.0000000E+00  0.0000000E+00  0.0000000E+00  0.9351900E-02  0.2526226E-01  0.8287083E-01  0.2763599E-01  0.0000000E+00  0.0000000E+00  0.4571083E-03  0.5271692E-02  0.2296105E-03  0.3751923E-02  0.7246576E-01  0.5004327E-01  0.4062333E+00  0.1709553E+00  0.1518682E+01  0.2497961E+00  0.1996938E+00  0.8990388E-01  0.0000000E+00  0.0000000E+00  0.0000000E+00  0.0000000E+00  0.0000000E+00  0.0000000E+00  0.0000000E+00  0.0000000E+00  0.0000000E+00  0.0000000E+00  0.0000000E+00  0.0000000E+00  0.0000000E+00  0.0000000E+00  0.0000000E+00  0.0000000E+00  0.0000000E+00  0.0000000E+00  0.0000000E+00  0.0000000E+00  0.0000000E+00  0.0000000E+00  0.0000000E+00  0.0000000E+00  0.0000000E+00  0.0000000E+00  0.0000000E+00  0.0000000E+00  0.0000000E+00  0.0000000E+00  0.0000000E+00  0.0000000E+00  0.0000000E+00  0.0000000E+00  0.0000000E+00  0.0000000E+00  0.0000000E+00  0.0000000E+00  0.0000000E+00  0.0000000E+00  0.0000000E+00  0.0000000E+00  0.1618954E+00  0.3693929E+00  0.0000000E+00  0.0000000E+00  0.0000000E+00  0.0000000E+00  0.0000000E+00  0.0000000E+00  0.0000000E+00  0.0000000E+00  0.2287653E-01  0.1451007E+00  0.1407787E-01  0.1623535E+00
  0.1709999E+01  0.0000000E+00  0.0000000E+00  0.8926803E+00  0.8330217E-01  0.0000000E+00  0.0000000E+00  0.0000000E+00  0.0000000E+00  0.0000000E+00  0.0000000E+00  0.0000000E+00  0.0000000E+00  0.0000000E+00  0.0000000E+00  0.0000000E+00  0.0000000E+00  0.1442059E-01  0.3255507E-01  0.1008604E+00  0.3087943E-01  0.0000000E+00  0.0000000E+00  0.1428306E-02  0.9746240E-02  0.1652193E-02  0.1212725E-01  0.9692940E-01  0.6013044E-01  0.4735371E+00  0.1859910E+00  0.1576447E+01  0.2474446E+00  0.2391150E+00  0.9166068E-01  0.0000000E+00  0.0000000E+00  0.0000000E+00  0.0000000E+00  0.0000000E+00  0.0000000E+00  0.0000000E+00  0.0000000E+00  0.0000000E+00  0.0000000E+00  0.0000000E+00  0.0000000E+00  0.0000000E+00  0.0000000E+00  0.0000000E+00  0.0000000E+00  0.0000000E+00  0.0000000E+00  0.0000000E+00  0.0000000E+00  0.0000000E+00  0.0000000E+00  0.0000000E+00  0.0000000E+00  0.0000000E+00  0.0000000E+00  0.0000000E+00  0.0000000E+00  0.0000000E+00  0.0000000E+00  0.0000000E+00  0.0000000E+00  0.0000000E+00  0.0000000E+00  0.0000000E+00  0.0000000E+00  0.0000000E+00  0.0000000E+00  0.0000000E+00  0.0000000E+00  0.0000000E+00  0.0000000E+00  0.8832401E-01  0.2807056E+00  0.0000000E+00  0.0000000E+00  0.0000000E+00  0.0000000E+00  0.0000000E+00  0.0000000E+00  0.0000000E+00  0.0000000E+00  0.3736778E-01  0.1806207E+00  0.3736772E-01  0.2581546E+00
  0.1739999E+01  0.0000000E+00  0.0000000E+00  0.9855148E+00  0.9227828E-01  0.0000000E+00  0.0000000E+00  0.0000000E+00  0.0000000E+00  0.0000000E+00  0.0000000E+00  0.0000000E+00  0.0000000E+00  0.0000000E+00  0.0000000E+00  0.0000000E+00  0.0000000E+00  0.2551702E-01  0.4762485E-01  0.1226920E+00  0.3260987E-01  0.0000000E+00  0.0000000E+00  0.2129980E-02  0.1189324E-01  0.1486609E-02  0.1088576E-01  0.1108940E+00  0.6363018E-01  0.5316892E+00  0.1959535E+00  0.1593168E+01  0.2434920E+00  0.2600761E+00  0.9913544E-01  0.0000000E+00  0.0000000E+00  0.0000000E+00  0.0000000E+00  0.0000000E+00  0.0000000E+00  0.0000000E+00  0.0000000E+00  0.0000000E+00  0.0000000E+00  0.0000000E+00  0.0000000E+00  0.0000000E+00  0.0000000E+00  0.0000000E+00  0.0000000E+00  0.0000000E+00  0.0000000E+00  0.0000000E+00  0.0000000E+00  0.0000000E+00  0.0000000E+00  0.0000000E+00  0.0000000E+00  0.0000000E+00  0.0000000E+00  0.0000000E+00  0.0000000E+00  0.0000000E+00  0.0000000E+00  0.0000000E+00  0.0000000E+00  0.0000000E+00  0.0000000E+00  0.0000000E+00  0.0000000E+00  0.0000000E+00  0.0000000E+00  0.0000000E+00  0.0000000E+00  0.0000000E+00  0.0000000E+00  0.1312372E+00  0.3355550E+00  0.0000000E+00  0.0000000E+00  0.0000000E+00  0.0000000E+00  0.0000000E+00  0.0000000E+00  0.0000000E+00  0.0000000E+00  0.7218049E-01  0.2413657E+00  0.4921411E-01  0.2900424E+00
  0.1769999E+01  0.0000000E+00  0.0000000E+00  0.1048352E+01  0.9470306E-01  0.0000000E+00  0.0000000E+00  0.0000000E+00  0.0000000E+00  0.0000000E+00  0.0000000E+00  0.0000000E+00  0.0000000E+00  0.0000000E+00  0.0000000E+00  0.0000000E+00  0.0000000E+00  0.4346679E-01  0.5783475E-01  0.1455660E+00  0.3556420E-01  0.0000000E+00  0.0000000E+00  0.4828250E-02  0.1885773E-01  0.4314035E-02  0.1883552E-01  0.1319042E+00  0.7211253E-01  0.5837417E+00  0.2049280E+00  0.1593058E+01  0.2126583E+00  0.3084851E+00  0.1034029E+00  0.0000000E+00  0.0000000E+00  0.0000000E+00  0.0000000E+00  0.0000000E+00  0.0000000E+00  0.0000000E+00  0.0000000E+00  0.0000000E+00  0.0000000E+00  0.0000000E+00  0.0000000E+00  0.0000000E+00  0.0000000E+00  0.0000000E+00  0.0000000E+00  0.0000000E+00  0.0000000E+00  0.0000000E+00  0.0000000E+00  0.0000000E+00  0.0000000E+00  0.0000000E+00  0.0000000E+00  0.0000000E+00  0.0000000E+00  0.0000000E+00  0.0000000E+00  0.0000000E+00  0.0000000E+00  0.0000000E+00  0.0000000E+00  0.0000000E+00  0.0000000E+00  0.0000000E+00  0.0000000E+00  0.0000000E+00  0.0000000E+00  0.0000000E+00  0.0000000E+00  0.0000000E+00  0.0000000E+00  0.1157292E+00  0.3221891E+00  0.0000000E+00  0.0000000E+00  0.0000000E+00  0.0000000E+00  0.0000000E+00  0.0000000E+00  0.0000000E+00  0.0000000E+00  0.6975464E-01  0.2332541E+00  0.5390143E-01  0.3153977E+00
  0.1799999E+01  0.0000000E+00  0.0000000E+00  0.1089639E+01  0.9794181E-01  0.0000000E+00  0.0000000E+00  0.0000000E+00  0.0000000E+00  0.0000000E+00  0.0000000E+00  0.0000000E+00  0.0000000E+00  0.0000000E+00  0.0000000E+00  0.0000000E+00  0.0000000E+00  0.5385057E-01  0.5963968E-01  0.1748886E+00  0.3892161E-01  0.0000000E+00  0.0000000E+00  0.8439654E-02  0.2362021E-01  0.7444267E-02  0.2210480E-01  0.1529790E+00  0.7151547E-01  0.6540271E+00  0.1953379E+00  0.1538351E+01  0.2431193E+00  0.3522807E+00  0.1068925E+00  0.0000000E+00  0.0000000E+00  0.0000000E+00  0.0000000E+00  0.0000000E+00  0.0000000E+00  0.0000000E+00  0.0000000E+00  0.0000000E+00  0.0000000E+00  0.0000000E+00  0.0000000E+00  0.0000000E+00  0.0000000E+00  0.0000000E+00  0.0000000E+00  0.0000000E+00  0.0000000E+00  0.0000000E+00  0.0000000E+00  0.0000000E+00  0.0000000E+00  0.0000000E+00  0.0000000E+00  0.0000000E+00  0.0000000E+00  0.0000000E+00  0.0000000E+00  0.0000000E+00  0.0000000E+00  0.0000000E+00  0.0000000E+00  0.0000000E+00  0.0000000E+00  0.0000000E+00  0.0000000E+00  0.0000000E+00  0.0000000E+00  0.0000000E+00  0.0000000E+00  0.0000000E+00  0.0000000E+00  0.1778191E+00  0.3737331E+00  0.0000000E+00  0.0000000E+00  0.0000000E+00  0.0000000E+00  0.0000000E+00  0.0000000E+00  0.0000000E+00  0.0000000E+00  0.9197577E-01  0.2638776E+00  0.4905374E-01  0.2796496E+00
  0.1829999E+01  0.0000000E+00  0.0000000E+00  0.1092299E+01  0.8874290E-01  0.0000000E+00  0.0000000E+00  0.0000000E+00  0.0000000E+00  0.0000000E+00  0.0000000E+00  0.0000000E+00  0.0000000E+00  0.0000000E+00  0.0000000E+00  0.0000000E+00  0.0000000E+00  0.7074907E-01  0.6801048E-01  0.2085270E+00  0.4172302E-01  0.0000000E+00  0.0000000E+00  0.9324186E-02  0.2371722E-01  0.1422400E-01  0.3010925E-01  0.1800441E+00  0.8279320E-01  0.6752163E+00  0.2060242E+00  0.1469122E+01  0.2221178E+00  0.3977867E+00  0.1072804E+00  0.0000000E+00  0.0000000E+00  0.0000000E+00  0.0000000E+00  0.0000000E+00  0.0000000E+00  0.0000000E+00  0.0000000E+00  0.0000000E+00  0.0000000E+00  0.0000000E+00  0.0000000E+00  0.0000000E+00  0.0000000E+00  0.0000000E+00  0.0000000E+00  0.0000000E+00  0.0000000E+00  0.0000000E+00  0.0000000E+00  0.0000000E+00  0.0000000E+00  0.0000000E+00  0.0000000E+00  0.0000000E+00  0.0000000E+00  0.0000000E+00  0.0000000E+00  0.0000000E+00  0.0000000E+00  0.0000000E+00  0.0000000E+00  0.0000000E+00  0.0000000E+00  0.0000000E+00  0.0000000E+00  0.0000000E+00  0.0000000E+00  0.0000000E+00  0.0000000E+00  0.0000000E+00  0.0000000E+00  0.1631383E+00  0.3457963E+00  0.0000000E+00  0.0000000E+00  0.0000000E+00  0.0000000E+00  0.0000000E+00  0.0000000E+00  0.0000000E+00  0.0000000E+00  0.1245788E+00  0.3048664E+00  0.5932323E-01  0.3013248E+00
  0.1859999E+01  0.0000000E+00  0.0000000E+00  0.1083381E+01  0.9470184E-01  0.0000000E+00  0.0000000E+00  0.0000000E+00  0.0000000E+00  0.0000000E+00  0.0000000E+00  0.0000000E+00  0.0000000E+00  0.0000000E+00  0.0000000E+00  0.0000000E+00  0.0000000E+00  0.1004827E+00  0.7821856E-01  0.2509665E+00  0.4296549E-01  0.9344126E-04  0.2161292E-02  0.1255802E-01  0.2849407E-01  0.2818679E-01  0.4164341E-01  0.2035194E+00  0.8406150E-01  0.6939599E+00  0.2094933E+00  0.1394004E+01  0.2096817E+00  0.4512959E+00  0.1219593E+00  0.0000000E+00  0.0000000E+00  0.0000000E+00  0.0000000E+00  0.0000000E+00  0.0000000E+00  0.0000000E+00  0.0000000E+00  0.0000000E+00  0.0000000E+00  0.0000000E+00  0.0000000E+00  0.0000000E+00  0.0000000E+00  0.0000000E+00  0.0000000E+00  0.0000000E+00  0.0000000E+00  0.0000000E+00  0.0000000E+00  0.0000000E+00  0.0000000E+00  0.0000000E+00  0.0000000E+00  0.0000000E+00  0.0000000E+00  0.0000000E+00  0.0000000E+00  0.0000000E+00  0.0000000E+00  0.0000000E+00  0.0000000E+00  0.0000000E+00  0.0000000E+00  0.0000000E+00  0.0000000E+00  0.0000000E+00  0.0000000E+00  0.0000000E+00  0.0000000E+00  0.0000000E+00  0.0000000E+00  0.1277712E+00  0.3157043E+00  0.0000000E+00  0.0000000E+00  0.0000000E+00  0.0000000E+00  0.0000000E+00  0.0000000E+00  0.0000000E+00  0.0000000E+00  0.1794538E+00  0.3608176E+00  0.9762268E-01  0.3867146E+00
  0.1889999E+01  0.0000000E+00  0.0000000E+00  0.1036513E+01  0.8826250E-01  0.0000000E+00  0.0000000E+00  0.0000000E+00  0.0000000E+00  0.0000000E+00  0.0000000E+00  0.3592190E-03  0.5077465E-02  0.0000000E+00  0.0000000E+00  0.0000000E+00  0.0000000E+00  0.1265094E+00  0.8794612E-01  0.2960328E+00  0.4605023E-01  0.9033557E-04  0.2089458E-02  0.1874091E-01  0.3461769E-01  0.4919522E-01  0.5356923E-01  0.2362399E+00  0.8884272E-01  0.6747342E+00  0.1996351E+00  0.1274969E+01  0.1904665E+00  0.4880402E+00  0.1269379E+00  0.0000000E+00  0.0000000E+00  0.0000000E+00  0.0000000E+00  0.0000000E+00  0.0000000E+00  0.0000000E+00  0.0000000E+00  0.0000000E+00  0.0000000E+00  0.0000000E+00  0.0000000E+00  0.0000000E+00  0.0000000E+00  0.0000000E+00  0.0000000E+00  0.0000000E+00  0.0000000E+00  0.0000000E+00  0.0000000E+00  0.0000000E+00  0.0000000E+00  0.0000000E+00  0.0000000E+00  0.0000000E+00  0.0000000E+00  0.0000000E+00  0.0000000E+00  0.0000000E+00  0.0000000E+00  0.0000000E+00  0.0000000E+00  0.0000000E+00  0.0000000E+00  0.0000000E+00  0.0000000E+00  0.0000000E+00  0.0000000E+00  0.0000000E+00  0.0000000E+00  0.0000000E+00  0.0000000E+00  0.1877069E+00  0.3712353E+00  0.0000000E+00  0.0000000E+00  0.0000000E+00  0.0000000E+00  0.0000000E+00  0.0000000E+00  0.0000000E+00  0.0000000E+00  0.1877059E+00  0.3627645E+00  0.1084526E+00  0.3871551E+00
  0.1919999E+01  0.0000000E+00  0.0000000E+00  0.9896348E+00  0.8490521E-01  0.0000000E+00  0.0000000E+00  0.0000000E+00  0.0000000E+00  0.0000000E+00  0.0000000E+00  0.2618073E-03  0.4512198E-02  0.0000000E+00  0.0000000E+00  0.0000000E+00  0.0000000E+00  0.1614684E+00  0.9459376E-01  0.3536719E+00  0.5144948E-01  0.4373759E-03  0.5343661E-02  0.2603480E-01  0.4088894E-01  0.7018699E-01  0.6279784E-01  0.2618705E+00  0.9145425E-01  0.6564323E+00  0.1836726E+00  0.1212992E+01  0.1863536E+00  0.5259093E+00  0.1259018E+00  0.0000000E+00  0.0000000E+00  0.0000000E+00  0.0000000E+00  0.0000000E+00  0.0000000E+00  0.0000000E+00  0.0000000E+00  0.0000000E+00  0.0000000E+00  0.0000000E+00  0.0000000E+00  0.0000000E+00  0.0000000E+00  0.0000000E+00  0.0000000E+00  0.0000000E+00  0.0000000E+00  0.0000000E+00  0.0000000E+00  0.0000000E+00  0.0000000E+00  0.0000000E+00  0.0000000E+00  0.0000000E+00  0.0000000E+00  0.0000000E+00  0.0000000E+00  0.0000000E+00  0.0000000E+00  0.0000000E+00  0.0000000E+00  0.0000000E+00  0.0000000E+00  0.0000000E+00  0.0000000E+00  0.8083813E-02  0.1077509E+00  0.0000000E+00  0.0000000E+00  0.0000000E+00  0.0000000E+00  0.2088329E+00  0.3796982E+00  0.0000000E+00  0.0000000E+00  0.0000000E+00  0.0000000E+00  0.5389208E-02  0.8806119E-01  0.0000000E+00  0.0000000E+00  0.2438624E+00  0.4065533E+00  0.1050897E+00  0.3853855E+00
  0.1949999E+01  0.0000000E+00  0.0000000E+00  0.9229078E+00  0.8119097E-01  0.0000000E+00  0.0000000E+00  0.0000000E+00  0.0000000E+00  0.0000000E+00  0.0000000E+00  0.0000000E+00  0.0000000E+00  0.0000000E+00  0.0000000E+00  0.0000000E+00  0.0000000E+00  0.2063830E+00  0.1066763E+00  0.4093812E+00  0.5404042E-01  0.3381734E-03  0.4777309E-02  0.3775304E-01  0.4591832E-01  0.1166176E+00  0.8008666E-01  0.2984771E+00  0.9437677E-01  0.6357877E+00  0.1911111E+00  0.1107919E+01  0.1740073E+00  0.5884045E+00  0.1284978E+00  0.0000000E+00  0.0000000E+00  0.0000000E+00  0.0000000E+00  0.0000000E+00  0.0000000E+00  0.0000000E+00  0.0000000E+00  0.0000000E+00  0.0000000E+00  0.0000000E+00  0.0000000E+00  0.2612338E-02  0.6042348E-01  0.0000000E+00  0.0000000E+00  0.0000000E+00  0.0000000E+00  0.0000000E+00  0.0000000E+00  0.0000000E+00  0.0000000E+00  0.0000000E+00  0.0000000E+00  0.0000000E+00  0.0000000E+00  0.0000000E+00  0.0000000E+00  0.0000000E+00  0.0000000E+00  0.0000000E+00  0.0000000E+00  0.0000000E+00  0.0000000E+00  0.2612338E-02  0.6042348E-01  0.1828640E-01  0.1589672E+00  0.0000000E+00  0.0000000E+00  0.0000000E+00  0.0000000E+00  0.2050680E+00  0.3860939E+00  0.0000000E+00  0.0000000E+00  0.0000000E+00  0.0000000E+00  0.1044932E-01  0.1205081E+00  0.0000000E+00  0.0000000E+00  0.2194365E+00  0.3935196E+00  0.1854758E+00  0.4898323E+00
  0.1979999E+01  0.0000000E+00  0.0000000E+00  0.8505536E+00  0.7204897E-01  0.0000000E+00  0.0000000E+00  0.0000000E+00  0.0000000E+00  0.0000000E+00  0.0000000E+00  0.8192941E-04  0.1895034E-02  0.0000000E+00  0.0000000E+00  0.0000000E+00  0.0000000E+00  0.2625084E+00  0.1240155E+00  0.4763951E+00  0.5549623E-01  0.1393771E-02  0.8992697E-02  0.4861298E-01  0.5086186E-01  0.1721951E+00  0.9776403E-01  0.3190231E+00  0.9232647E-01  0.6016952E+00  0.1868705E+00  0.1009677E+01  0.1658747E+00  0.6191167E+00  0.1288536E+00  0.0000000E+00  0.0000000E+00  0.0000000E+00  0.0000000E+00  0.0000000E+00  0.0000000E+00  0.0000000E+00  0.0000000E+00  0.0000000E+00  0.0000000E+00  0.0000000E+00  0.0000000E+00  0.0000000E+00  0.0000000E+00  0.0000000E+00  0.0000000E+00  0.0000000E+00  0.0000000E+00  0.0000000E+00  0.0000000E+00  0.0000000E+00  0.0000000E+00  0.0000000E+00  0.0000000E+00  0.0000000E+00  0.0000000E+00  0.0000000E+00  0.0000000E+00  0.0000000E+00  0.0000000E+00  0.0000000E+00  0.0000000E+00  0.0000000E+00  0.0000000E+00  0.2533773E-02  0.5860642E-01  0.5574296E-01  0.2694394E+00  0.0000000E+00  0.0000000E+00  0.0000000E+00  0.0000000E+00  0.2191704E+00  0.3792180E+00  0.0000000E+00  0.0000000E+00  0.0000000E+00  0.0000000E+00  0.2280401E-01  0.1744993E+00  0.0000000E+00  0.0000000E+00  0.2495766E+00  0.3853310E+00  0.1748312E+00  0.4769902E+00
  0.2009999E+01  0.0000000E+00  0.0000000E+00  0.7760737E+00  0.6954040E-01  0.0000000E+00  0.0000000E+00  0.0000000E+00  0.0000000E+00  0.0000000E+00  0.0000000E+00  0.6361642E-03  0.5784325E-02  0.0000000E+00  0.0000000E+00  0.0000000E+00  0.0000000E+00  0.3038469E+00  0.1292583E+00  0.5465991E+00  0.5798702E-01  0.2068605E-02  0.1053567E-01  0.6805234E-01  0.5750276E-01  0.2340887E+00  0.1048462E+00  0.3552944E+00  0.9751091E-01  0.5662847E+00  0.1602072E+00  0.9146854E+00  0.1640502E+00  0.6520680E+00  0.1307573E+00  0.0000000E+00  0.0000000E+00  0.0000000E+00  0.0000000E+00  0.0000000E+00  0.0000000E+00  0.0000000E+00  0.0000000E+00  0.0000000E+00  0.0000000E+00  0.1475217E-01  0.1386494E+00  0.2458689E-02  0.5686966E-01  0.0000000E+00  0.0000000E+00  0.0000000E+00  0.0000000E+00  0.0000000E+00  0.0000000E+00  0.0000000E+00  0.0000000E+00  0.0000000E+00  0.0000000E+00  0.0000000E+00  0.0000000E+00  0.0000000E+00  0.0000000E+00  0.0000000E+00  0.0000000E+00  0.0000000E+00  0.0000000E+00  0.0000000E+00  0.0000000E+00  0.4917396E-02  0.8035041E-01  0.6146730E-01  0.2778973E+00  0.0000000E+00  0.0000000E+00  0.0000000E+00  0.0000000E+00  0.2470989E+00  0.3960381E+00  0.0000000E+00  0.0000000E+00  0.0000000E+00  0.0000000E+00  0.2704567E-01  0.1868449E+00  0.0000000E+00  0.0000000E+00  0.2458689E+00  0.3811840E+00  0.1868604E+00  0.4736035E+00
  0.2039999E+01  0.0000000E+00  0.0000000E+00  0.6969728E+00  0.6671100E-01  0.0000000E+00  0.0000000E+00  0.0000000E+00  0.0000000E+00  0.0000000E+00  0.0000000E+00  0.3877969E-03  0.4739521E-02  0.0000000E+00  0.0000000E+00  0.0000000E+00  0.0000000E+00  0.3368020E+00  0.1357260E+00  0.6152551E+00  0.6248141E-01  0.4329073E-02  0.1455442E-01  0.8569206E-01  0.6308059E-01  0.3090163E+00  0.1222016E+00  0.3870556E+00  0.1029898E+00  0.5336706E+00  0.1643191E+00  0.8373342E+00  0.1479408E+00  0.7207544E+00  0.1280587E+00  0.0000000E+00  0.0000000E+00  0.0000000E+00  0.0000000E+00  0.0000000E+00  0.0000000E+00  0.0000000E+00  0.0000000E+00  0.0000000E+00  0.0000000E+00  0.6922093E-01  0.2894290E+00  0.9547701E-02  0.1101100E+00  0.0000000E+00  0.0000000E+00  0.0000000E+00  0.0000000E+00  0.0000000E+00  0.0000000E+00  0.0000000E+00  0.0000000E+00  0.0000000E+00  0.0000000E+00  0.0000000E+00  0.0000000E+00  0.0000000E+00  0.0000000E+00  0.0000000E+00  0.0000000E+00  0.0000000E+00  0.0000000E+00  0.0000000E+00  0.0000000E+00  0.4773853E-02  0.7800530E-01  0.5728630E-01  0.2645938E+00  0.0000000E+00  0.0000000E+00  0.0000000E+00  0.0000000E+00  0.2494335E+00  0.3722510E+00  0.0000000E+00  0.0000000E+00  0.0000000E+00  0.0000000E+00  0.4535159E-01  0.2365711E+00  0.0000000E+00  0.0000000E+00  0.2983652E+00  0.4345976E+00  0.2005020E+00  0.5149568E+00
  0.2069999E+01  0.0000000E+00  0.0000000E+00  0.6222596E+00  0.6312148E-01  0.4355795E-02  0.2128023E-01  0.0000000E+00  0.0000000E+00  0.0000000E+00  0.0000000E+00  0.7459400E-04  0.1725360E-02  0.0000000E+00  0.0000000E+00  0.0000000E+00  0.0000000E+00  0.3848534E+00  0.1428133E+00  0.6931544E+00  0.6599768E-01  0.9319628E-02  0.2053659E-01  0.1161873E+00  0.7291506E-01  0.4104555E+00  0.1457195E+00  0.4233293E+00  0.1013130E+00  0.4874572E+00  0.1502375E+00  0.7604910E+00  0.1421702E+00  0.7447745E+00  0.1362353E+00  0.0000000E+00  0.0000000E+00  0.0000000E+00  0.0000000E+00  0.0000000E+00  0.0000000E+00  0.2318246E-02  0.5362117E-01  0.0000000E+00  0.0000000E+00  0.4149666E+00  0.6898838E+00  0.4636514E-02  0.7576133E-01  0.0000000E+00  0.0000000E+00  0.0000000E+00  0.0000000E+00  0.0000000E+00  0.0000000E+00  0.0000000E+00  0.0000000E+00  0.0000000E+00  0.0000000E+00  0.9272974E-02  0.1069415E+00  0.0000000E+00  0.0000000E+00  0.0000000E+00  0.0000000E+00  0.0000000E+00  0.0000000E+00  0.0000000E+00  0.0000000E+00  0.9272974E-02  0.1069413E+00  0.1135938E+00  0.3738564E+00  0.0000000E+00  0.0000000E+00  0.0000000E+00  0.0000000E+00  0.2839859E+00  0.4096397E+00  0.0000000E+00  0.0000000E+00  0.0000000E+00  0.0000000E+00  0.8113869E-01  0.3069819E+00  0.0000000E+00  0.0000000E+00  0.2816672E+00  0.3878042E+00  0.2202339E+00  0.5152510E+00
  0.2099998E+01  0.0000000E+00  0.0000000E+00  0.5571417E+00  0.5658101E-01  0.3867116E-01  0.6267244E-01  0.0000000E+00  0.0000000E+00  0.0000000E+00  0.0000000E+00  0.5824476E-03  0.5814928E-02  0.0000000E+00  0.0000000E+00  0.0000000E+00  0.0000000E+00  0.4164330E+00  0.1458700E+00  0.7691645E+00  0.6846931E-01  0.1641904E-01  0.2861061E-01  0.1436393E+00  0.8240610E-01  0.5086411E+00  0.1564124E+00  0.4564440E+00  0.9977145E-01  0.4544193E+00  0.1476251E+00  0.6996757E+00  0.1337237E+00  0.7835766E+00  0.1365446E+00  0.0000000E+00  0.0000000E+00  0.0000000E+00  0.0000000E+00  0.0000000E+00  0.0000000E+00  0.4504949E-02  0.7361149E-01  0.0000000E+00  0.0000000E+00  0.1457355E+01  0.1264552E+01  0.3829225E-01  0.2115773E+00  0.0000000E+00  0.0000000E+00  0.0000000E+00  0.0000000E+00  0.0000000E+00  0.0000000E+00  0.0000000E+00  0.0000000E+00  0.0000000E+00  0.0000000E+00  0.4504956E-02  0.7361162E-01  0.0000000E+00  0.0000000E+00  0.0000000E+00  0.0000000E+00  0.0000000E+00  0.0000000E+00  0.0000000E+00  0.0000000E+00  0.1801984E-01  0.1463943E+00  0.9009945E-01  0.3172725E+00  0.0000000E+00  0.0000000E+00  0.0000000E+00  0.0000000E+00  0.2871915E+00  0.4329312E+00  0.0000000E+00  0.0000000E+00  0.0000000E+00  0.0000000E+00  0.9460435E-01  0.3327268E+00  0.0000000E+00  0.0000000E+00  0.2950752E+00  0.4138621E+00  0.2702975E+00  0.5447835E+00
  0.2129998E+01  0.0000000E+00  0.0000000E+00  0.5009238E+00  0.5564037E-01  0.2030524E+00  0.1357266E+00  0.0000000E+00  0.0000000E+00  0.0000000E+00  0.0000000E+00  0.3538798E-03  0.4901699E-02  0.0000000E+00  0.0000000E+00  0.0000000E+00  0.0000000E+00  0.4663261E+00  0.1430458E+00  0.8599519E+00  0.7291230E-01  0.2822823E-01  0.3621080E-01  0.1680031E+00  0.9041098E-01  0.5968025E+00  0.1559780E+00  0.4987719E+00  0.1069245E+00  0.4377084E+00  0.1370009E+00  0.6410020E+00  0.1160436E+00  0.8070300E+00  0.1335507E+00  0.0000000E+00  0.0000000E+00  0.0000000E+00  0.0000000E+00  0.0000000E+00  0.0000000E+00  0.1970530E-01  0.1507879E+00  0.4378960E-02  0.1012857E+00  0.3822830E+01  0.2061825E+01  0.3503165E-01  0.1997112E+00  0.0000000E+00  0.0000000E+00  0.0000000E+00  0.0000000E+00  0.0000000E+00  0.0000000E+00  0.0000000E+00  0.0000000E+00  0.0000000E+00  0.0000000E+00  0.4378954E-02  0.7155266E-01  0.0000000E+00  0.0000000E+00  0.0000000E+00  0.0000000E+00  0.0000000E+00  0.0000000E+00  0.0000000E+00  0.0000000E+00  0.1970532E-01  0.1507879E+00  0.1795369E+00  0.4461163E+00  0.0000000E+00  0.0000000E+00  0.0000000E+00  0.0000000E+00  0.2977690E+00  0.4054961E+00  0.0000000E+00  0.0000000E+00  0.0000000E+00  0.0000000E+00  0.1072850E+00  0.3382223E+00  0.0000000E+00  0.0000000E+00  0.2824425E+00  0.3808611E+00  0.2430322E+00  0.5069340E+00
  0.2159998E+01  0.0000000E+00  0.0000000E+00  0.4493865E+00  0.5003997E-01  0.6702027E+00  0.2559157E+00  0.0000000E+00  0.0000000E+00  0.0000000E+00  0.0000000E+00  0.4819833E-03  0.4755750E-02  0.0000000E+00  0.0000000E+00  0.0000000E+00  0.0000000E+00  0.4908661E+00  0.1467607E+00  0.9287274E+00  0.7296137E-01  0.4160855E-01  0.4312821E-01  0.1915853E+00  0.9104300E-01  0.7005776E+00  0.1674775E+00  0.5376542E+00  0.1137618E+00  0.4060517E+00  0.1316676E+00  0.6024320E+00  0.1203625E+00  0.8265048E+00  0.1409151E+00  0.0000000E+00  0.0000000E+00  0.0000000E+00  0.0000000E+00  0.0000000E+00  0.0000000E+00  0.1490355E-01  0.1295594E+00  0.2554903E-01  0.2401245E+00  0.7577410E+01  0.2915931E+01  0.7451811E-01  0.2819323E+00  0.0000000E+00  0.0000000E+00  0.0000000E+00  0.0000000E+00  0.0000000E+00  0.0000000E+00  0.0000000E+00  0.0000000E+00  0.0000000E+00  0.0000000E+00  0.4258171E-02  0.6957902E-01  0.0000000E+00  0.0000000E+00  0.0000000E+00  0.0000000E+00  0.0000000E+00  0.0000000E+00  0.0000000E+00  0.0000000E+00  0.2341993E-01  0.1617962E+00  0.2001334E+00  0.4558229E+00  0.0000000E+00  0.0000000E+00  0.0000000E+00  0.0000000E+00  0.3363948E+00  0.4295050E+00  0.0000000E+00  0.0000000E+00  0.0000000E+00  0.0000000E+00  0.1234867E+00  0.3745005E+00  0.0000000E+00  0.0000000E+00  0.2416504E+00  0.3422714E+00  0.3193625E+00  0.6077546E+00
  0.2189998E+01  0.0000000E+00  0.0000000E+00  0.4103716E+00  0.4631483E-01  0.1682427E+01  0.3821409E+00  0.0000000E+00  0.0000000E+00  0.0000000E+00  0.0000000E+00  0.1409116E-02  0.6978272E-02  0.0000000E+00  0.0000000E+00  0.0000000E+00  0.0000000E+00  0.5385514E+00  0.1500721E+00  0.1000684E+01  0.7469302E-01  0.6225769E-01  0.5262909E-01  0.2370194E+00  0.9921666E-01  0.7937383E+00  0.1838843E+00  0.5686870E+00  0.1076395E+00  0.3754569E+00  0.1267323E+00  0.5567209E+00  0.1122090E+00  0.8740503E+00  0.1403623E+00  0.0000000E+00  0.0000000E+00  0.0000000E+00  0.0000000E+00  0.0000000E+00  0.0000000E+00  0.4349418E-01  0.2258122E+00  0.1449806E+00  0.5485221E+00  0.1139132E+02  0.3493950E+01  0.1014865E+00  0.3408219E+00  0.0000000E+00  0.0000000E+00  0.0000000E+00  0.0000000E+00  0.0000000E+00  0.0000000E+00  0.0000000E+00  0.0000000E+00  0.0000000E+00  0.0000000E+00  0.8284608E-02  0.9554253E-01  0.0000000E+00  0.0000000E+00  0.0000000E+00  0.0000000E+00  0.0000000E+00  0.0000000E+00  0.0000000E+00  0.0000000E+00  0.4349422E-01  0.2153900E+00  0.2423243E+00  0.4970720E+00  0.0000000E+00  0.0000000E+00  0.1035573E-02  0.2395294E-01  0.3241351E+00  0.4461093E+00  0.0000000E+00  0.0000000E+00  0.0000000E+00  0.0000000E+00  0.1284107E+00  0.3677801E+00  0.0000000E+00  0.0000000E+00  0.2858184E+00  0.3967749E+00  0.3044602E+00  0.5727736E+00
  0.2219998E+01  0.0000000E+00  0.0000000E+00  0.3673240E+00  0.4364704E-01  0.3107327E+01  0.5058571E+00  0.0000000E+00  0.0000000E+00  0.0000000E+00  0.0000000E+00  0.6729049E-02  0.1848881E-01  0.0000000E+00  0.0000000E+00  0.0000000E+00  0.0000000E+00  0.5580966E+00  0.1515511E+00  0.1064717E+01  0.7306467E-01  0.9548036E-01  0.6886595E-01  0.2599526E+00  0.1041273E+00  0.8934242E+00  0.1891779E+00  0.6042480E+00  0.1131643E+00  0.3555405E+00  0.1221166E+00  0.5323256E+00  0.1107006E+00  0.8942132E+00  0.1390081E+00  0.0000000E+00  0.0000000E+00  0.0000000E+00  0.0000000E+00  0.0000000E+00  0.0000000E+00  0.5441991E-01  0.2453271E+00  0.7094749E+00  0.1266663E+01  0.1463497E+02  0.3638184E+01  0.1592292E+00  0.4050762E+00  0.0000000E+00  0.0000000E+00  0.0000000E+00  0.0000000E+00  0.0000000E+00  0.0000000E+00  0.0000000E+00  0.0000000E+00  0.0000000E+00  0.0000000E+00  0.1612446E-01  0.1309958E+00  0.0000000E+00  0.0000000E+00  0.0000000E+00  0.0000000E+00  0.0000000E+00  0.0000000E+00  0.0000000E+00  0.0000000E+00  0.4031106E-01  0.2047558E+00  0.2962863E+00  0.5573980E+00  0.0000000E+00  0.0000000E+00  0.1108557E-01  0.7658443E-01  0.3476832E+00  0.4333284E+00  0.0000000E+00  0.0000000E+00  0.0000000E+00  0.0000000E+00  0.1249646E+00  0.3579074E+00  0.0000000E+00  0.0000000E+00  0.3114028E+00  0.3868172E+00  0.3003176E+00  0.5552360E+00
  0.2249998E+01  0.0000000E+00  0.0000000E+00  0.3354592E+00  0.3935163E-01  0.4648864E+01  0.5758837E+00  0.0000000E+00  0.0000000E+00  0.0000000E+00  0.0000000E+00  0.1621281E-01  0.2540234E-01  0.0000000E+00  0.0000000E+00  0.0000000E+00  0.0000000E+00  0.5731648E+00  0.1531845E+00  0.1116254E+01  0.7836118E-01  0.1227911E+00  0.6887336E-01  0.3025936E+00  0.1102625E+00  0.9739220E+00  0.2020979E+00  0.6449149E+00  0.1156330E+00  0.3552825E+00  0.1196192E+00  0.5071039E+00  0.1091126E+00  0.9217138E+00  0.1408578E+00  0.0000000E+00  0.0000000E+00  0.0000000E+00  0.0000000E+00  0.0000000E+00  0.0000000E+00  0.1039943E+00  0.3268228E+00  0.1397058E+01  0.1708333E+01  0.1636647E+02  0.4002217E+01  0.2001405E+00  0.4464593E+00  0.0000000E+00  0.0000000E+00  0.0000000E+00  0.0000000E+00  0.0000000E+00  0.0000000E+00  0.0000000E+00  0.0000000E+00  0.0000000E+00  0.0000000E+00  0.2550813E-01  0.1617920E+00  0.0000000E+00  0.0000000E+00  0.0000000E+00  0.0000000E+00  0.0000000E+00  0.0000000E+00  0.0000000E+00  0.0000000E+00  0.6867577E-01  0.2676529E+00  0.3492653E+00  0.5580134E+00  0.0000000E+00  0.0000000E+00  0.1569731E-01  0.8948851E-01  0.3286623E+00  0.4222695E+00  0.0000000E+00  0.0000000E+00  0.0000000E+00  0.0000000E+00  0.1589354E+00  0.4132619E+00  0.0000000E+00  0.0000000E+00  0.2953055E+00  0.3907595E+00  0.3826222E+00  0.6615222E+00
  0.2279998E+01  0.0000000E+00  0.0000000E+00  0.3129781E+00  0.3949336E-01  0.5942035E+01  0.6752299E+00  0.0000000E+00  0.0000000E+00  0.0000000E+00  0.0000000E+00  0.3578740E-01  0.4009153E-01  0.0000000E+00  0.0000000E+00  0.0000000E+00  0.0000000E+00  0.6034135E+00  0.1572084E+00  0.1168127E+01  0.7887401E-01  0.1700888E+00  0.8255402E-01  0.3341329E+00  0.1141026E+00  0.1038557E+01  0.2108505E+00  0.6740302E+00  0.1232829E+00  0.3596468E+00  0.1290206E+00  0.4833440E+00  0.1012599E+00  0.9368380E+00  0.1489486E+00  0.0000000E+00  0.0000000E+00  0.0000000E+00  0.0000000E+00  0.0000000E+00  0.0000000E+00  0.1356722E+00  0.3637233E+00  0.2690507E+01  0.2187691E+01  0.1642974E+02  0.3908912E+01  0.2465030E+00  0.4722557E+00  0.0000000E+00  0.0000000E+00  0.0000000E+00  0.0000000E+00  0.0000000E+00  0.0000000E+00  0.0000000E+00  0.0000000E+00  0.0000000E+00  0.0000000E+00  0.1910868E-01  0.1385877E+00  0.0000000E+00  0.0000000E+00  0.0000000E+00  0.0000000E+00  0.0000000E+00  0.0000000E+00  0.0000000E+00  0.0000000E+00  0.8025655E-01  0.2752451E+00  0.3898183E+00  0.5908269E+00  0.0000000E+00  0.0000000E+00  0.2770767E-01  0.1158521E+00  0.3152935E+00  0.3937278E+00  0.0000000E+00  0.0000000E+00  0.0000000E+00  0.0000000E+00  0.1471376E+00  0.3752267E+00  0.0000000E+00  0.0000000E+00  0.3009622E+00  0.3804878E+00  0.3707084E+00  0.6221697E+00
  0.2309998E+01  0.0000000E+00  0.0000000E+00  0.2914894E+00  0.3801459E-01  0.6555892E+01  0.7035119E+00  0.0000000E+00  0.0000000E+00  0.0000000E+00  0.0000000E+00  0.6864074E-01  0.5248637E-01  0.0000000E+00  0.0000000E+00  0.1210361E-03  0.1977752E-02  0.6365143E+00  0.1573113E+00  0.1201478E+01  0.7777441E-01  0.2177105E+00  0.9117087E-01  0.3691717E+00  0.1133980E+00  0.1095299E+01  0.2054165E+00  0.7038029E+00  0.1160621E+00  0.3451076E+00  0.1164286E+00  0.4666781E+00  0.9712575E-01  0.9454288E+00  0.1382090E+00  0.0000000E+00  0.0000000E+00  0.0000000E+00  0.0000000E+00  0.0000000E+00  0.0000000E+00  0.1228627E+00  0.3497947E+00  0.4069374E+01  0.2814524E+01  0.1519780E+02  0.3665940E+01  0.3276344E+00  0.5589651E+00  0.0000000E+00  0.0000000E+00  0.0000000E+00  0.0000000E+00  0.0000000E+00  0.0000000E+00  0.0000000E+00  0.0000000E+00  0.0000000E+00  0.0000000E+00  0.4281592E-01  0.2022085E+00  0.0000000E+00  0.0000000E+00  0.0000000E+00  0.0000000E+00  0.0000000E+00  0.0000000E+00  0.0000000E+00  0.0000000E+00  0.4653914E-01  0.2104055E+00  0.3704503E+00  0.5800157E+00  0.3723117E-02  0.6083637E-01  0.4095433E-01  0.1402979E+00  0.3797591E+00  0.4638991E+00  0.0000000E+00  0.0000000E+00  0.0000000E+00  0.0000000E+00  0.1675409E+00  0.3876162E+00  0.0000000E+00  0.0000000E+00  0.3211196E+00  0.3955538E+00  0.3909271E+00  0.6330070E+00
  0.2339998E+01  0.0000000E+00  0.0000000E+00  0.2765467E+00  0.3744290E-01  0.6769883E+01  0.7037852E+00  0.0000000E+00  0.0000000E+00  0.0000000E+00  0.0000000E+00  0.1271905E+00  0.7134019E-01  0.0000000E+00  0.0000000E+00  0.4121649E-03  0.4068312E-02  0.6442361E+00  0.1588602E+00  0.1221557E+01  0.7977078E-01  0.2720184E+00  0.1109315E+00  0.3883112E+00  0.1183514E+00  0.1140638E+01  0.2118030E+00  0.7475147E+00  0.1248877E+00  0.3548191E+00  0.1177820E+00  0.4637288E+00  0.9752568E-01  0.9642407E+00  0.1358698E+00  0.0000000E+00  0.0000000E+00  0.0000000E+00  0.0000000E+00  0.3628273E-02  0.8392198E-01  0.2195103E+00  0.4745919E+00  0.4959836E+01  0.2920314E+01  0.1299640E+02  0.3347463E+01  0.4825593E+00  0.6824132E+00  0.0000000E+00  0.0000000E+00  0.0000000E+00  0.0000000E+00  0.0000000E+00  0.0000000E+00  0.0000000E+00  0.0000000E+00  0.0000000E+00  0.0000000E+00  0.7619362E-01  0.2613094E+00  0.0000000E+00  0.0000000E+00  0.0000000E+00  0.0000000E+00  0.0000000E+00  0.0000000E+00  0.0000000E+00  0.0000000E+00  0.7075115E-01  0.2525683E+00  0.4009231E+00  0.6055583E+00  0.5442397E-02  0.7254253E-01  0.5805225E-01  0.1658317E+00  0.3319862E+00  0.3929220E+00  0.0000000E+00  0.0000000E+00  0.0000000E+00  0.0000000E+00  0.1360602E+00  0.3526658E+00  0.0000000E+00  0.0000000E+00  0.3147519E+00  0.3874258E+00  0.4807457E+00  0.6533454E+00
  0.2369998E+01  0.2983516E-04  0.6900894E-03  0.2681247E+00  0.3607636E-01  0.6378272E+01  0.6705612E+00  0.0000000E+00  0.0000000E+00  0.0000000E+00  0.0000000E+00  0.1878649E+00  0.8497418E-01  0.0000000E+00  0.0000000E+00  0.3207354E-02  0.1110991E-01  0.6648571E+00  0.1650836E+00  0.1224035E+01  0.7301658E-01  0.3337047E+00  0.1141561E+00  0.4130061E+00  0.1261626E+00  0.1145252E+01  0.1966654E+00  0.7772890E+00  0.1187067E+00  0.3554123E+00  0.1262906E+00  0.4541630E+00  0.8973086E-01  0.9630641E+00  0.1368198E+00  0.0000000E+00  0.0000000E+00  0.0000000E+00  0.0000000E+00  0.3536993E-01  0.2565237E+00  0.2599689E+00  0.5025986E+00  0.5273662E+01  0.2868937E+01  0.1129360E+02  0.3110102E+01  0.5164011E+00  0.7219633E+00  0.0000000E+00  0.0000000E+00  0.0000000E+00  0.0000000E+00  0.0000000E+00  0.0000000E+00  0.0000000E+00  0.0000000E+00  0.0000000E+00  0.0000000E+00  0.8665642E-01  0.2792600E+00  0.0000000E+00  0.0000000E+00  0.0000000E+00  0.0000000E+00  0.0000000E+00  0.0000000E+00  0.0000000E+00  0.0000000E+00  0.7250845E-01  0.2519409E+00  0.3908380E+00  0.5959794E+00  0.1768499E-01  0.1282618E+00  0.1008042E+00  0.2044668E+00  0.3483939E+00  0.3875506E+00  0.0000000E+00  0.0000000E+00  0.0000000E+00  0.0000000E+00  0.1538595E+00  0.3727419E+00  0.0000000E+00  0.0000000E+00  0.2944552E+00  0.3786560E+00  0.4315136E+00  0.6355184E+00
  0.2399998E+01  0.2970095E-03  0.2542204E-02  0.2596137E+00  0.3567903E-01  0.5595137E+01  0.5751270E+00  0.0000000E+00  0.0000000E+00  0.0000000E+00  0.0000000E+00  0.2836113E+00  0.1045317E+00  0.0000000E+00  0.0000000E+00  0.1436637E-01  0.2342373E-01  0.6933685E+00  0.1544393E+00  0.1232501E+01  0.7535858E-01  0.4039704E+00  0.1228247E+00  0.4232045E+00  0.1273431E+00  0.1178890E+01  0.2144016E+00  0.8024150E+00  0.1273129E+00  0.3730271E+00  0.1203828E+00  0.4430342E+00  0.8886694E-01  0.9790379E+00  0.1326767E+00  0.0000000E+00  0.0000000E+00  0.0000000E+00  0.0000000E+00  0.1655584E+00  0.5629594E+00  0.3052473E+00  0.5214207E+00  0.5059874E+01  0.2896708E+01  0.9178135E+01  0.2936506E+01  0.6691318E+00  0.7712473E+00  0.0000000E+00  0.0000000E+00  0.0000000E+00  0.0000000E+00  0.0000000E+00  0.0000000E+00  0.0000000E+00  0.0000000E+00  0.0000000E+00  0.0000000E+00  0.7760531E-01  0.2624900E+00  0.0000000E+00  0.0000000E+00  0.0000000E+00  0.0000000E+00  0.0000000E+00  0.0000000E+00  0.0000000E+00  0.0000000E+00  0.8967715E-01  0.2735927E+00  0.3794046E+00  0.5836671E+00  0.4483875E-01  0.1985877E+00  0.1146836E+00  0.2293592E+00  0.3483619E+00  0.3888956E+00  0.0000000E+00  0.0000000E+00  0.0000000E+00  0.0000000E+00  0.1241689E+00  0.3202305E+00  0.0000000E+00  0.0000000E+00  0.2586852E+00  0.3515404E+00  0.4104463E+00  0.6033008E+00
  0.2429998E+01  0.2120807E-02  0.5952905E-02  0.2582806E+00  0.3554981E-01  0.4759577E+01  0.6298398E+00  0.4346134E-03  0.6143153E-02  0.0000000E+00  0.0000000E+00  0.3800782E+00  0.1138357E+00  0.0000000E+00  0.0000000E+00  0.5387289E-01  0.4292883E-01  0.7224445E+00  0.1630188E+00  0.1217476E+01  0.7129543E-01  0.4797348E+00  0.1391695E+00  0.4467245E+00  0.1237346E+00  0.1218711E+01  0.2040352E+00  0.8385460E+00  0.1279054E+00  0.3956105E+00  0.1223820E+00  0.4454996E+00  0.9269710E-01  0.9801778E+00  0.1337610E+00  0.0000000E+00  0.0000000E+00  0.3364481E-02  0.7782079E-01  0.5416818E+00  0.9994661E+00  0.3986922E+00  0.5831705E+00  0.4632904E+01  0.2951167E+01  0.7812348E+01  0.2607845E+01  0.7233657E+00  0.7562469E+00  0.0000000E+00  0.0000000E+00  0.0000000E+00  0.0000000E+00  0.1682246E-02  0.3891043E-01  0.0000000E+00  0.0000000E+00  0.0000000E+00  0.0000000E+00  0.1127095E+00  0.3319054E+00  0.0000000E+00  0.0000000E+00  0.1682242E-02  0.3891040E-01  0.0000000E+00  0.0000000E+00  0.0000000E+00  0.0000000E+00  0.7065412E-01  0.2661777E+00  0.3717757E+00  0.5561054E+00  0.5887856E-01  0.2359877E+00  0.1514017E+00  0.2580140E+00  0.3238323E+00  0.3916331E+00  0.0000000E+00  0.0000000E+00  0.0000000E+00  0.0000000E+00  0.1682241E+00  0.3997373E+00  0.0000000E+00  0.0000000E+00  0.2826174E+00  0.3512619E+00  0.4222434E+00  0.5821999E+00
  0.2459998E+01  0.1377342E-01  0.1470262E-01  0.2611107E+00  0.3277816E-01  0.3948918E+01  0.5226371E+00  0.0000000E+00  0.0000000E+00  0.0000000E+00  0.0000000E+00  0.4789491E+00  0.1319547E+00  0.3190225E-03  0.4252362E-02  0.1554670E+00  0.7292566E-01  0.7316489E+00  0.1654861E+00  0.1201568E+01  0.7020698E-01  0.5546713E+00  0.1446868E+00  0.4672855E+00  0.1294333E+00  0.1211436E+01  0.1930253E+00  0.8503739E+00  0.1145095E+00  0.4035742E+00  0.1257681E+00  0.4489246E+00  0.9052838E-01  0.9843820E+00  0.1389481E+00  0.0000000E+00  0.0000000E+00  0.9848815E-02  0.1312758E+00  0.1346006E+01  0.1474547E+01  0.4317055E+00  0.6103575E+00  0.3814767E+01  0.2596324E+01  0.6142366E+01  0.2136209E+01  0.8338645E+00  0.9140697E+00  0.0000000E+00  0.0000000E+00  0.0000000E+00  0.0000000E+00  0.4924400E-02  0.6563800E-01  0.0000000E+00  0.0000000E+00  0.0000000E+00  0.0000000E+00  0.1198272E+00  0.3065232E+00  0.0000000E+00  0.0000000E+00  0.0000000E+00  0.0000000E+00  0.0000000E+00  0.0000000E+00  0.0000000E+00  0.0000000E+00  0.1099779E+00  0.3101933E+00  0.4300638E+00  0.5837247E+00  0.8535619E-01  0.2765466E+00  0.1871268E+00  0.2760195E+00  0.3890285E+00  0.4157892E+00  0.0000000E+00  0.0000000E+00  0.0000000E+00  0.0000000E+00  0.1460900E+00  0.3528764E+00  0.0000000E+00  0.0000000E+00  0.2601722E+00  0.3501195E+00  0.4267805E+00  0.5686200E+00
  0.2489998E+01  0.5571992E-01  0.3077629E-01  0.2699778E+00  0.3419182E-01  0.3178058E+01  0.4395092E+00  0.2077792E-03  0.4805937E-02  0.0000000E+00  0.0000000E+00  0.5847097E+00  0.1430985E+00  0.2594628E-02  0.1267011E-01  0.3366459E+00  0.1106836E+00  0.7609489E+00  0.1704878E+00  0.1171398E+01  0.7169352E-01  0.6606811E+00  0.1545329E+00  0.4763536E+00  0.1258982E+00  0.1214877E+01  0.2070107E+00  0.8707231E+00  0.1263302E+00  0.4371659E+00  0.1217172E+00  0.4497931E+00  0.8699099E-01  0.9949026E+00  0.1281871E+00  0.0000000E+00  0.0000000E+00  0.1922576E-01  0.1806945E+00  0.2150089E+01  0.1904402E+01  0.4774398E+00  0.6053244E+00  0.3303633E+01  0.2225375E+01  0.5049977E+01  0.2007916E+01  0.9693010E+00  0.8903084E+00  0.0000000E+00  0.0000000E+00  0.0000000E+00  0.0000000E+00  0.6408589E-02  0.7390746E-01  0.0000000E+00  0.0000000E+00  0.0000000E+00  0.0000000E+00  0.1089463E+00  0.3089447E+00  0.0000000E+00  0.0000000E+00  0.0000000E+00  0.0000000E+00  0.0000000E+00  0.0000000E+00  0.0000000E+00  0.0000000E+00  0.1217632E+00  0.3086121E+00  0.4101510E+00  0.5790834E+00  0.1137525E+00  0.3049600E+00  0.1946613E+00  0.2901949E+00  0.3476664E+00  0.3830542E+00  0.0000000E+00  0.0000000E+00  0.0000000E+00  0.0000000E+00  0.1858489E+00  0.4112009E+00  0.0000000E+00  0.0000000E+00  0.2371187E+00  0.3128411E+00  0.4694295E+00  0.6149220E+00
  0.2519998E+01  0.1651075E+00  0.5577305E-01  0.2824202E+00  0.3390379E-01  0.2603565E+01  0.4140697E+00  0.6065493E-03  0.6589545E-02  0.0000000E+00  0.0000000E+00  0.6898478E+00  0.1509507E+00  0.1165647E-01  0.2838493E-01  0.6112635E+00  0.1439716E+00  0.7718069E+00  0.1573013E+00  0.1144934E+01  0.6730691E-01  0.7503076E+00  0.1696493E+00  0.4760897E+00  0.1235835E+00  0.1201813E+01  0.1977294E+00  0.8992621E+00  0.1262875E+00  0.4419999E+00  0.1267246E+00  0.4616402E+00  0.9102231E-01  0.9932969E+00  0.1278629E+00  0.0000000E+00  0.0000000E+00  0.6882624E-01  0.3480889E+00  0.3553937E+01  0.2336167E+01  0.6037925E+00  0.7152000E+00  0.2415165E+01  0.1981026E+01  0.4135828E+01  0.1802584E+01  0.9932809E+00  0.8651507E+00  0.0000000E+00  0.0000000E+00  0.0000000E+00  0.0000000E+00  0.1251384E-01  0.1016630E+00  0.0000000E+00  0.0000000E+00  0.0000000E+00  0.0000000E+00  0.1251393E+00  0.3116541E+00  0.0000000E+00  0.0000000E+00  0.6256924E-02  0.7215834E-01  0.0000000E+00  0.0000000E+00  0.0000000E+00  0.0000000E+00  0.1235746E+00  0.3015960E+00  0.3644660E+00  0.5560014E+00  0.1798867E+00  0.3803842E+00  0.2182107E+00  0.2803840E+00  0.3761975E+00  0.3897713E+00  0.0000000E+00  0.0000000E+00  0.0000000E+00  0.0000000E+00  0.1783223E+00  0.3759230E+00  0.0000000E+00  0.0000000E+00  0.2315062E+00  0.3128610E+00  0.4677048E+00  0.6337101E+00
  0.2549998E+01  0.3646842E+00  0.7980045E-01  0.2978485E+00  0.3641038E-01  0.2097490E+01  0.3530153E+00  0.1978886E-03  0.3233578E-02  0.0000000E+00  0.0000000E+00  0.7848277E+00  0.1620251E+00  0.3594898E-01  0.4891168E-01  0.9556028E+00  0.1776794E+00  0.7910649E+00  0.1608043E+00  0.1104711E+01  0.6354910E-01  0.8644263E+00  0.1723209E+00  0.5181738E+00  0.1328172E+00  0.1182338E+01  0.2008010E+00  0.9168866E+00  0.1221382E+00  0.4753730E+00  0.1291712E+00  0.4774623E+00  0.8408072E-01  0.9848115E+00  0.1268377E+00  0.0000000E+00  0.0000000E+00  0.1038796E+00  0.3991569E+00  0.5294819E+01  0.2700789E+01  0.6874405E+00  0.7878307E+00  0.1982877E+01  0.1774274E+01  0.3573158E+01  0.1736989E+01  0.1153363E+01  0.9643844E+00  0.0000000E+00  0.0000000E+00  0.0000000E+00  0.0000000E+00  0.1680397E-01  0.1160913E+00  0.0000000E+00  0.0000000E+00  0.0000000E+00  0.0000000E+00  0.1634580E+00  0.3385681E+00  0.0000000E+00  0.0000000E+00  0.9165868E-02  0.8614609E-01  0.0000000E+00  0.0000000E+00  0.0000000E+00  0.0000000E+00  0.1512371E+00  0.3331209E+00  0.4323231E+00  0.5741969E+00  0.2383124E+00  0.4223375E+00  0.2505338E+00  0.3149910E+00  0.3475393E+00  0.3678728E+00  0.0000000E+00  0.0000000E+00  0.1527643E-02  0.3533448E-01  0.2306739E+00  0.4480102E+00  0.0000000E+00  0.0000000E+00  0.2276197E+00  0.2864111E+00  0.4644037E+00  0.6018528E+00
  0.2579998E+01  0.7040882E+00  0.1024889E+00  0.3152367E+00  0.3701921E-01  0.1689636E+01  0.3299146E+00  0.0000000E+00  0.0000000E+00  0.0000000E+00  0.0000000E+00  0.8752884E+00  0.1660542E+00  0.8570208E-01  0.7190219E-01  0.1342329E+01  0.2021861E+00  0.8075867E+00  0.1577162E+00  0.1066932E+01  0.6405711E-01  0.1003583E+01  0.1806874E+00  0.5269414E+00  0.1250638E+00  0.1173644E+01  0.1934677E+00  0.9446166E+00  0.1227907E+00  0.4953133E+00  0.1213850E+00  0.4772549E+00  0.8210570E-01  0.9771717E+00  0.1284887E+00  0.0000000E+00  0.0000000E+00  0.2119092E+00  0.5596422E+00  0.6497557E+01  0.3033257E+01  0.6745276E+00  0.7448930E+00  0.1677365E+01  0.1685141E+01  0.2948821E+01  0.1508890E+01  0.1238624E+01  0.9946095E+00  0.0000000E+00  0.0000000E+00  0.0000000E+00  0.0000000E+00  0.3133868E-01  0.1551936E+00  0.0000000E+00  0.0000000E+00  0.0000000E+00  0.0000000E+00  0.1775863E+00  0.3566827E+00  0.0000000E+00  0.0000000E+00  0.1641550E-01  0.1134063E+00  0.0000000E+00  0.0000000E+00  0.0000000E+00  0.0000000E+00  0.1566931E+00  0.3462406E+00  0.3939725E+00  0.5613331E+00  0.2984632E+00  0.4729303E+00  0.2910023E+00  0.3167627E+00  0.3320415E+00  0.3478854E+00  0.0000000E+00  0.0000000E+00  0.1492316E-02  0.3451738E-01  0.2656329E+00  0.4646745E+00  0.4476956E-02  0.5967400E-01  0.2477248E+00  0.3003829E+00  0.4850040E+00  0.6294667E+00
  0.2609998E+01  0.1154813E+01  0.1310896E+00  0.3438953E+00  0.3619267E-01  0.1385449E+01  0.3054307E+00  0.9433094E-04  0.2181881E-02  0.9442987E-04  0.2184161E-02  0.9595793E+00  0.1649171E+00  0.1772383E+00  0.1084512E+00  0.1669818E+01  0.2244346E+00  0.8213537E+00  0.1506449E+00  0.1031642E+01  0.6537985E-01  0.1128124E+01  0.1950144E+00  0.5431524E+00  0.1344314E+00  0.1138032E+01  0.1864835E+00  0.9446688E+00  0.1193331E+00  0.5317128E+00  0.1286496E+00  0.5186671E+00  0.8998293E-01  0.9717160E+00  0.1270900E+00  0.0000000E+00  0.0000000E+00  0.3178916E+00  0.6847049E+00  0.7294011E+01  0.3069926E+01  0.8282678E+00  0.8046616E+00  0.1303648E+01  0.1488850E+01  0.2548973E+01  0.1340847E+01  0.1233647E+01  0.9600643E+00  0.0000000E+00  0.0000000E+00  0.0000000E+00  0.0000000E+00  0.5541230E-01  0.2005989E+00  0.0000000E+00  0.0000000E+00  0.0000000E+00  0.0000000E+00  0.1881098E+00  0.3758666E+00  0.0000000E+00  0.0000000E+00  0.1895687E-01  0.1202392E+00  0.0000000E+00  0.0000000E+00  0.0000000E+00  0.0000000E+00  0.1983175E+00  0.3900614E+00  0.3383067E+00  0.4864066E+00  0.3412236E+00  0.5028375E+00  0.3149751E+00  0.3324232E+00  0.3084133E+00  0.3472444E+00  0.0000000E+00  0.0000000E+00  0.1020755E-01  0.8873587E-01  0.2187328E+00  0.3937407E+00  0.2916439E-02  0.4765501E-01  0.2296693E+00  0.2893737E+00  0.4826701E+00  0.6119765E+00
  0.2639998E+01  0.1642688E+01  0.1625127E+00  0.3728895E+00  0.3684204E-01  0.1134116E+01  0.2703418E+00  0.0000000E+00  0.0000000E+00  0.3708125E-03  0.4276482E-02  0.1031211E+01  0.1703641E+00  0.3027800E+00  0.1364805E+00  0.1901787E+01  0.2231999E+00  0.8571749E+00  0.1611185E+00  0.9890407E+00  0.6032897E-01  0.1289895E+01  0.2123276E+00  0.5652556E+00  0.1312807E+00  0.1116027E+01  0.1767097E+00  0.9564029E+00  0.1234146E+00  0.5461796E+00  0.1336846E+00  0.5354153E+00  0.9661512E-01  0.9723185E+00  0.1191939E+00  0.0000000E+00  0.0000000E+00  0.3563156E+00  0.6979466E+00  0.7630847E+01  0.3225612E+01  0.8451786E+00  0.8048460E+00  0.1034735E+01  0.1240203E+01  0.2196330E+01  0.1294325E+01  0.1346878E+01  0.9726624E+00  0.0000000E+00  0.0000000E+00  0.0000000E+00  0.0000000E+00  0.7268835E-01  0.2241559E+00  0.0000000E+00  0.0000000E+00  0.0000000E+00  0.0000000E+00  0.2123637E+00  0.3756174E+00  0.0000000E+00  0.0000000E+00  0.2993048E-01  0.1482204E+00  0.0000000E+00  0.0000000E+00  0.0000000E+00  0.0000000E+00  0.2394437E+00  0.4369390E+00  0.3420624E+00  0.4944477E+00  0.3449124E+00  0.5012300E+00  0.3434876E+00  0.3462969E+00  0.3178337E+00  0.3424743E+00  0.0000000E+00  0.0000000E+00  0.1425261E-01  0.1033683E+00  0.2822023E+00  0.4925950E+00  0.8551555E-02  0.8037265E-01  0.2458583E+00  0.2983182E+00  0.5059678E+00  0.6311684E+00
  0.2669998E+01  0.2112438E+01  0.1740515E+00  0.4075258E+00  0.4012325E-01  0.9461364E+00  0.2511204E+00  0.1799589E-03  0.2940551E-02  0.1175906E-02  0.9525856E-02  0.1062858E+01  0.1806828E+00  0.4400449E+00  0.1626992E+00  0.2048800E+01  0.2388448E+00  0.8735165E+00  0.1689323E+00  0.9514840E+00  0.6018836E-01  0.1427584E+01  0.1997254E+00  0.5811244E+00  0.1331395E+00  0.1070449E+01  0.1792014E+00  0.9705433E+00  0.1245920E+00  0.6044145E+00  0.1325724E+00  0.5598828E+00  0.8605362E-01  0.9686080E+00  0.1197565E+00  0.0000000E+00  0.0000000E+00  0.5935929E+00  0.9086865E+00  0.7215083E+01  0.3075052E+01  0.9154716E+00  0.7899917E+00  0.7134267E+00  0.1019595E+01  0.1921515E+01  0.1205826E+01  0.1436600E+01  0.9889938E+00  0.0000000E+00  0.0000000E+00  0.0000000E+00  0.0000000E+00  0.8778471E-01  0.2531830E+00  0.0000000E+00  0.0000000E+00  0.0000000E+00  0.0000000E+00  0.2327004E+00  0.4118250E+00  0.0000000E+00  0.0000000E+00  0.3065507E-01  0.1481739E+00  0.0000000E+00  0.0000000E+00  0.0000000E+00  0.0000000E+00  0.2229457E+00  0.3901157E+00  0.3385994E+00  0.5006334E+00  0.3441725E+00  0.4883681E+00  0.3817953E+00  0.3719441E+00  0.3170010E+00  0.3300756E+00  0.0000000E+00  0.0000000E+00  0.3762212E-01  0.1633500E+00  0.3650734E+00  0.5079579E+00  0.1672087E-01  0.1104935E+00  0.2549941E+00  0.3119709E+00  0.5448238E+00  0.6352586E+00
  0.2699998E+01  0.2492661E+01  0.1924325E+00  0.4441133E+00  0.4176540E-01  0.7740456E+00  0.1968803E+00  0.2206827E-02  0.1153676E-01  0.3445152E-02  0.1477180E-01  0.1119805E+01  0.1768769E+00  0.6262776E+00  0.1904503E+00  0.2037022E+01  0.2335766E+00  0.8821001E+00  0.1697668E+00  0.9186054E+00  0.5464251E-01  0.1576030E+01  0.2257868E+00  0.6252698E+00  0.1350432E+00  0.1029111E+01  0.1808192E+00  0.9796969E+00  0.1162006E+00  0.6287231E+00  0.1405113E+00  0.5915342E+00  0.9698848E-01  0.9610916E+00  0.1158262E+00  0.0000000E+00  0.0000000E+00  0.7276397E+00  0.1044390E+01  0.6638693E+01  0.3022535E+01  0.9143208E+00  0.7848784E+00  0.6676850E+00  0.9795035E+00  0.1599717E+01  0.1032210E+01  0.1674663E+01  0.1040107E+01  0.0000000E+00  0.0000000E+00  0.0000000E+00  0.0000000E+00  0.1049214E+00  0.2638244E+00  0.0000000E+00  0.0000000E+00  0.0000000E+00  0.0000000E+00  0.3147653E+00  0.4736732E+00  0.0000000E+00  0.0000000E+00  0.4224127E-01  0.1704906E+00  0.0000000E+00  0.0000000E+00  0.0000000E+00  0.0000000E+00  0.2125688E+00  0.3793470E+00  0.2916006E+00  0.4642437E+00  0.4401268E+00  0.5521677E+00  0.4101486E+00  0.3554713E+00  0.3154471E+00  0.3437962E+00  0.0000000E+00  0.0000000E+00  0.5314224E-01  0.1948831E+00  0.2970520E+00  0.4363706E+00  0.1498882E-01  0.1035505E+00  0.2459534E+00  0.2983910E+00  0.4782800E+00  0.5723377E+00
  0.2729998E+01  0.2725244E+01  0.1893987E+00  0.4880878E+00  0.4217814E-01  0.6736311E+00  0.1982374E+00  0.2592350E-02  0.1205589E-01  0.8373296E-02  0.2221822E-01  0.1144024E+01  0.1779006E+00  0.7737086E+00  0.1897096E+00  0.2051072E+01  0.2374769E+00  0.8910815E+00  0.1709047E+00  0.8821318E+00  0.5514789E-01  0.1744663E+01  0.2216164E+00  0.6364239E+00  0.1327689E+00  0.1005248E+01  0.1661104E+00  0.9902789E+00  0.1155276E+00  0.6463024E+00  0.1349594E+00  0.6245257E+00  0.9111616E-01  0.9695122E+00  0.1192056E+00  0.0000000E+00  0.0000000E+00  0.1034280E+01  0.1220548E+01  0.5979116E+01  0.2674978E+01  0.1063608E+01  0.7951012E+00  0.6317679E+00  0.9839807E+00  0.1484786E+01  0.1062998E+01  0.1638059E+01  0.1041418E+01  0.0000000E+00  0.0000000E+00  0.0000000E+00  0.0000000E+00  0.1226217E+00  0.2963108E+00  0.0000000E+00  0.0000000E+00  0.0000000E+00  0.0000000E+00  0.2412441E+00  0.4092290E+00  0.0000000E+00  0.0000000E+00  0.3198820E-01  0.1477472E+00  0.0000000E+00  0.0000000E+00  0.0000000E+00  0.0000000E+00  0.2519070E+00  0.4121018E+00  0.2692336E+00  0.4448963E+00  0.4265093E+00  0.5299541E+00  0.3938538E+00  0.3522878E+00  0.2912255E+00  0.3260967E+00  0.0000000E+00  0.0000000E+00  0.1066273E+00  0.2655527E+00  0.3145507E+00  0.4840690E+00  0.3865241E-01  0.1616149E+00  0.2432434E+00  0.2945414E+00  0.5411336E+00  0.6190524E+00
  0.2759998E+01  0.2817577E+01  0.1936343E+00  0.5374569E+00  0.4295300E-01  0.5956473E+00  0.1816700E+00  0.5833846E-02  0.1878737E-01  0.1833129E-01  0.3198662E-01  0.1169081E+01  0.1796771E+00  0.9225987E+00  0.2184985E+00  0.1952833E+01  0.2350102E+00  0.8969637E+00  0.1606041E+00  0.8558043E+00  0.5581859E-01  0.1885846E+01  0.2202903E+00  0.6761731E+00  0.1376677E+00  0.9603025E+00  0.1662773E+00  0.9917647E+00  0.1184387E+00  0.6833264E+00  0.1321680E+00  0.6701672E+00  0.9408177E-01  0.9402854E+00  0.1128869E+00  0.0000000E+00  0.0000000E+00  0.1092768E+01  0.1179287E+01  0.5109158E+01  0.2757178E+01  0.1111029E+01  0.8706638E+00  0.4955289E+00  0.8552948E+00  0.1335318E+01  0.9809278E+00  0.1769555E+01  0.1063733E+01  0.0000000E+00  0.0000000E+00  0.0000000E+00  0.0000000E+00  0.1147537E+00  0.2692735E+00  0.0000000E+00  0.0000000E+00  0.0000000E+00  0.0000000E+00  0.2751499E+00  0.4116718E+00  0.0000000E+00  0.0000000E+00  0.5346484E-01  0.1906147E+00  0.0000000E+00  0.0000000E+00  0.0000000E+00  0.0000000E+00  0.2334204E+00  0.4041691E+00  0.2529808E+00  0.4159071E+00  0.3964219E+00  0.5011786E+00  0.4185916E+00  0.3921943E+00  0.2966647E+00  0.3051901E+00  0.0000000E+00  0.0000000E+00  0.1499624E+00  0.3171079E+00  0.3194858E+00  0.4588666E+00  0.4694471E-01  0.1800877E+00  0.2340725E+00  0.2810088E+00  0.5529051E+00  0.6279270E+00
  0.2789998E+01  0.2766443E+01  0.1941371E+00  0.5928012E+00  0.4529087E-01  0.5167742E+00  0.1702498E+00  0.1141238E-01  0.2684820E-01  0.4108524E-01  0.4693946E-01  0.1191164E+01  0.1792613E+00  0.1032041E+01  0.2279806E+00  0.1798395E+01  0.2243766E+00  0.9205622E+00  0.1589655E+00  0.8243370E+00  0.5167263E-01  0.2022430E+01  0.2422886E+00  0.7005672E+00  0.1389831E+00  0.9273760E+00  0.1589068E+00  0.9895855E+00  0.1198297E+00  0.7196821E+00  0.1392974E+00  0.6987379E+00  0.9788597E-01  0.9509856E+00  0.1144721E+00  0.0000000E+00  0.0000000E+00  0.1153617E+01  0.1191835E+01  0.4719117E+01  0.2391918E+01  0.1218700E+01  0.8831086E+00  0.3496590E+00  0.7188088E+00  0.1133204E+01  0.8975068E+00  0.1824865E+01  0.1158983E+01  0.0000000E+00  0.0000000E+00  0.0000000E+00  0.0000000E+00  0.1378218E+00  0.2987332E+00  0.0000000E+00  0.0000000E+00  0.0000000E+00  0.0000000E+00  0.2947858E+00  0.4356638E+00  0.0000000E+00  0.0000000E+00  0.7784375E-01  0.2289606E+00  0.0000000E+00  0.0000000E+00  0.0000000E+00  0.0000000E+00  0.2309792E+00  0.3828018E+00  0.2526737E+00  0.4228660E+00  0.4147415E+00  0.5099642E+00  0.4051711E+00  0.3662544E+00  0.3209465E+00  0.3585024E+00  0.0000000E+00  0.0000000E+00  0.1595158E+00  0.3152398E+00  0.3343448E+00  0.4744930E+00  0.9315721E-01  0.2559612E+00  0.2469309E+00  0.2893164E+00  0.5346969E+00  0.6007493E+00
  0.2819998E+01  0.2653044E+01  0.1735572E+00  0.6508099E+00  0.4898934E-01  0.4521821E+00  0.1547884E+00  0.1894131E-01  0.3145695E-01  0.7357989E-01  0.6246804E-01  0.1192235E+01  0.1721252E+00  0.1112579E+01  0.2394141E+00  0.1677551E+01  0.2238080E+00  0.9401389E+00  0.1577552E+00  0.8096812E+00  0.5307186E-01  0.2148594E+01  0.2358109E+00  0.7274244E+00  0.1435905E+00  0.8854810E+00  0.1483987E+00  0.9975380E+00  0.1161968E+00  0.7643697E+00  0.1451298E+00  0.7398484E+00  0.1023566E+00  0.9547659E+00  0.1131881E+00  0.0000000E+00  0.0000000E+00  0.1321574E+01  0.1260434E+01  0.4516816E+01  0.2512725E+01  0.1254112E+01  0.8901173E+00  0.3972206E+00  0.7032410E+00  0.1024281E+01  0.8217953E+00  0.1901151E+01  0.1103560E+01  0.0000000E+00  0.0000000E+00  0.0000000E+00  0.0000000E+00  0.1898665E+00  0.3528808E+00  0.0000000E+00  0.0000000E+00  0.1249129E-02  0.2889233E-01  0.2935439E+00  0.4269568E+00  0.0000000E+00  0.0000000E+00  0.7369824E-01  0.2173860E+00  0.0000000E+00  0.0000000E+00  0.1249125E-02  0.2889233E-01  0.2448277E+00  0.3796339E+00  0.2198458E+00  0.3903656E+00  0.4271997E+00  0.5219768E+00  0.3841053E+00  0.3474395E+00  0.3029121E+00  0.3115188E+00  0.3497532E-01  0.3040473E+00  0.2210939E+00  0.3776711E+00  0.3372626E+00  0.4442584E+00  0.1286592E+00  0.2909329E+00  0.2398317E+00  0.2769674E+00  0.5496127E+00  0.5988479E+00
  0.2849998E+01  0.2455266E+01  0.1793762E+00  0.7128837E+00  0.4859164E-01  0.3992274E+00  0.1441616E+00  0.3653776E-01  0.4449869E-01  0.1270669E+00  0.8055843E-01  0.1209668E+01  0.1741941E+00  0.1171142E+01  0.2513277E+00  0.1568708E+01  0.1938062E+00  0.9483478E+00  0.1505338E+00  0.7901859E+00  0.5008236E-01  0.2252968E+01  0.2407598E+00  0.7720339E+00  0.1346924E+00  0.8404340E+00  0.1519829E+00  0.1002618E+01  0.1141666E+00  0.7984176E+00  0.1447073E+00  0.7814216E+00  0.9945410E-01  0.9390191E+00  0.1069339E+00  0.0000000E+00  0.0000000E+00  0.1288996E+01  0.1269825E+01  0.4074917E+01  0.2284636E+01  0.1295119E+01  0.9160166E+00  0.3179707E+00  0.6615229E+00  0.9490194E+00  0.7364477E+00  0.2053355E+01  0.1113126E+01  0.0000000E+00  0.0000000E+00  0.0000000E+00  0.0000000E+00  0.1626546E+00  0.3152855E+00  0.0000000E+00  0.0000000E+00  0.2445933E-02  0.3996681E-01  0.3094102E+00  0.4118442E+00  0.0000000E+00  0.0000000E+00  0.9294527E-01  0.2389515E+00  0.2445933E-02  0.5657453E-01  0.0000000E+00  0.0000000E+00  0.2825051E+00  0.3958302E+00  0.2091269E+00  0.3652854E+00  0.4549425E+00  0.5079299E+00  0.4262027E+00  0.3763267E+00  0.2843393E+00  0.3001766E+00  0.1956744E-01  0.2256619E+00  0.2971802E+00  0.4188445E+00  0.3424298E+00  0.4580615E+00  0.1406415E+00  0.3053771E+00  0.2519299E+00  0.2843065E+00  0.5209830E+00  0.5573015E+00
  0.2879998E+01  0.2251161E+01  0.1656491E+00  0.7819772E+00  0.5145849E-01  0.3843436E+00  0.1427805E+00  0.6272548E-01  0.5659191E-01  0.2071410E+00  0.1011527E+00  0.1199561E+01  0.1698788E+00  0.1242200E+01  0.2451571E+00  0.1439961E+01  0.2025836E+00  0.9605767E+00  0.1539451E+00  0.7801192E+00  0.5020964E-01  0.2328121E+01  0.2401811E+00  0.7727382E+00  0.1369562E+00  0.8014899E+00  0.1347217E+00  0.1011263E+01  0.1166973E+00  0.8251429E+00  0.1474303E+00  0.8151532E+00  0.1087818E+00  0.9426941E+00  0.1099046E+00  0.0000000E+00  0.0000000E+00  0.1394029E+01  0.1317009E+01  0.3652731E+01  0.2054141E+01  0.1326962E+01  0.8965580E+00  0.3425184E+00  0.6581222E+00  0.8874345E+00  0.7473870E+00  0.2138936E+01  0.1129300E+01  0.0000000E+00  0.0000000E+00  0.0000000E+00  0.0000000E+00  0.1796430E+00  0.3304294E+00  0.0000000E+00  0.0000000E+00  0.0000000E+00  0.0000000E+00  0.3449131E+00  0.4666454E+00  0.0000000E+00  0.0000000E+00  0.1185638E+00  0.2864259E+00  0.7185665E-02  0.9577952E-01  0.3592844E-02  0.4788969E-01  0.2419190E+00  0.3697903E+00  0.1916190E+00  0.3443473E+00  0.4371298E+00  0.5070648E+00  0.4131778E+00  0.3667265E+00  0.3233567E+00  0.3245248E+00  0.3832376E-01  0.3113439E+00  0.3736554E+00  0.4869096E+00  0.3700640E+00  0.4919949E+00  0.1880256E+00  0.3540065E+00  0.2748526E+00  0.2874573E+00  0.4898249E+00  0.5179106E+00
  0.2909998E+01  0.2014195E+01  0.1553418E+00  0.8480013E+00  0.5173247E-01  0.3471155E+00  0.1289693E+00  0.9701859E-01  0.6877743E-01  0.2945907E+00  0.1268172E+00  0.1213583E+01  0.1696158E+00  0.1255235E+01  0.2458712E+00  0.1333481E+01  0.1793979E+00  0.9776174E+00  0.1580175E+00  0.7711934E+00  0.5094807E-01  0.2383007E+01  0.2399668E+00  0.8171082E+00  0.1455067E+00  0.7640952E+00  0.1477138E+00  0.1001062E+01  0.1181335E+00  0.8839595E+00  0.1516915E+00  0.8480432E+00  0.1003911E+00  0.9363394E+00  0.1120693E+00  0.0000000E+00  0.0000000E+00  0.1393587E+01  0.1228699E+01  0.3526193E+01  0.2031189E+01  0.1283323E+01  0.9341329E+00  0.3237623E+00  0.6706894E+00  0.9126334E+00  0.7158287E+00  0.2360180E+01  0.1189844E+01  0.0000000E+00  0.0000000E+00  0.0000000E+00  0.0000000E+00  0.2052845E+00  0.3518667E+00  0.0000000E+00  0.0000000E+00  0.4692208E-02  0.5411319E-01  0.3671647E+00  0.4752449E+00  0.0000000E+00  0.0000000E+00  0.1290358E+00  0.2814836E+00  0.7038308E-02  0.9381478E-01  0.3519156E-02  0.4690741E-01  0.2850517E+00  0.4035824E+00  0.1935536E+00  0.3501256E+00  0.4610092E+00  0.5341579E+00  0.3970780E+00  0.3607813E+00  0.3184831E+00  0.3140576E+00  0.8915152E-01  0.4650497E+00  0.3237625E+00  0.4575795E+00  0.4293369E+00  0.5081394E+00  0.2639375E+00  0.4014900E+00  0.2357826E+00  0.2592503E+00  0.4856437E+00  0.5500634E+00
  0.2939998E+01  0.1794387E+01  0.1431853E+00  0.9156636E+00  0.5614388E-01  0.3227736E+00  0.1307792E+00  0.1409872E+00  0.8000776E-01  0.4094055E+00  0.1376621E+00  0.1208841E+01  0.1788171E+00  0.1299210E+01  0.2624700E+00  0.1240028E+01  0.1770861E+00  0.9858831E+00  0.1502600E+00  0.7724185E+00  0.4955658E-01  0.2437536E+01  0.2344971E+00  0.8517365E+00  0.1489416E+00  0.7310687E+00  0.1311530E+00  0.1000878E+01  0.1110787E+00  0.9127959E+00  0.1545864E+00  0.8783539E+00  0.1100275E+00  0.9387652E+00  0.1129920E+00  0.0000000E+00  0.0000000E+00  0.1317021E+01  0.1299597E+01  0.3512068E+01  0.2086934E+01  0.1387134E+01  0.9182208E+00  0.3056971E+00  0.5925565E+00  0.8561817E+00  0.7097092E+00  0.2313411E+01  0.1150254E+01  0.0000000E+00  0.0000000E+00  0.0000000E+00  0.0000000E+00  0.2298468E+00  0.3503339E+00  0.0000000E+00  0.0000000E+00  0.1494003E-01  0.9476151E-01  0.3757997E+00  0.4858965E+00  0.0000000E+00  0.0000000E+00  0.1654907E+00  0.3140420E+00  0.6895409E-02  0.9191041E-01  0.3447703E-02  0.4595516E-01  0.2562805E+00  0.3912383E+00  0.1643408E+00  0.3157678E+00  0.4493509E+00  0.5293166E+00  0.3746509E+00  0.3304207E+00  0.2878837E+00  0.2880166E+00  0.1057294E+00  0.4993350E+00  0.4183218E+00  0.5151050E+00  0.3918900E+00  0.5076638E+00  0.2838615E+00  0.4316340E+00  0.2700712E+00  0.2926359E+00  0.4757842E+00  0.5174527E+00
  0.2969998E+01  0.1609109E+01  0.1298890E+00  0.9856702E+00  0.5686274E-01  0.3070406E+00  0.1251823E+00  0.2057752E+00  0.9609460E-01  0.5374837E+00  0.1553517E+00  0.1190282E+01  0.1645460E+00  0.1329795E+01  0.2433098E+00  0.1154388E+01  0.1568847E+00  0.9992940E+00  0.1547808E+00  0.7671156E+00  0.4676194E-01  0.2423033E+01  0.2521352E+00  0.8832908E+00  0.1501185E+00  0.6937957E+00  0.1338275E+00  0.1000230E+01  0.1097017E+00  0.9554551E+00  0.1530590E+00  0.9233034E+00  0.1079028E+00  0.9383415E+00  0.1068290E+00  0.0000000E+00  0.0000000E+00  0.1335598E+01  0.1232776E+01  0.3626156E+01  0.2050241E+01  0.1474113E+01  0.8811393E+00  0.3333366E+00  0.6150631E+00  0.7432489E+00  0.6550814E+00  0.2375020E+01  0.1189263E+01  0.0000000E+00  0.0000000E+00  0.0000000E+00  0.0000000E+00  0.2725245E+00  0.4209936E+00  0.0000000E+00  0.0000000E+00  0.1463973E-01  0.9285659E-01  0.4324359E+00  0.4980316E+00  0.0000000E+00  0.0000000E+00  0.1779291E+00  0.3165621E+00  0.2477499E-01  0.1711575E+00  0.1351365E-01  0.9661192E-01  0.2500026E+00  0.3832232E+00  0.2038301E+00  0.3477242E+00  0.4673451E+00  0.5199269E+00  0.3676835E+00  0.3301629E+00  0.3096867E+00  0.3202800E+00  0.1441449E+00  0.5720590E+00  0.4358142E+00  0.4689905E+00  0.4358142E+00  0.5119520E+00  0.3547323E+00  0.4544882E+00  0.2832239E+00  0.3003844E+00  0.5236527E+00  0.5263654E+00
  0.2999998E+01  0.1446656E+01  0.1247543E+00  0.1050682E+01  0.5557718E-01  0.3002013E+00  0.1199127E+00  0.2648741E+00  0.1115209E+00  0.6540304E+00  0.1856856E+00  0.1172259E+01  0.1627851E+00  0.1365946E+01  0.2618601E+00  0.1084669E+01  0.1629284E+00  0.1008712E+01  0.1510335E+00  0.7696619E+00  0.4852860E-01  0.2373052E+01  0.2491532E+00  0.9058043E+00  0.1470970E+00  0.6697910E+00  0.1241962E+00  0.1018082E+01  0.1071722E+00  0.9823778E+00  0.1476653E+00  0.9492089E+00  0.1005115E+00  0.9267783E+00  0.1065046E+00  0.0000000E+00  0.0000000E+00  0.1364200E+01  0.1219554E+01  0.3620224E+01  0.2055767E+01  0.1397320E+01  0.8865784E+00  0.3421559E+00  0.6221063E+00  0.7273554E+00  0.6458278E+00  0.2348731E+01  0.1139770E+01  0.0000000E+00  0.0000000E+00  0.0000000E+00  0.0000000E+00  0.2505467E+00  0.3675240E+00  0.6622362E-02  0.8827052E-01  0.2759314E-01  0.1247504E+00  0.4768102E+00  0.5383295E+00  0.0000000E+00  0.0000000E+00  0.2008783E+00  0.3372643E+00  0.2207455E-01  0.1600974E+00  0.2097081E-01  0.1207404E+00  0.2648952E+00  0.4028468E+00  0.1953595E+00  0.3376009E+00  0.4436989E+00  0.5075369E+00  0.3675411E+00  0.3238474E+00  0.3123558E+00  0.2919993E+00  0.3046294E+00  0.8055845E+00  0.4260392E+00  0.5007516E+00  0.4304536E+00  0.4782130E+00  0.4205196E+00  0.4995452E+00  0.2825539E+00  0.2830877E+00  0.4712920E+00  0.5365137E+00
  0.3029998E+01  0.1301565E+01  0.1212936E+00  0.1117640E+01  0.5437295E-01  0.2926400E+00  0.1194630E+00  0.3588150E+00  0.1320215E+00  0.8157926E+00  0.1990919E+00  0.1167225E+01  0.1746419E+00  0.1380192E+01  0.2644621E+00  0.1043071E+01  0.1582508E+00  0.1000367E+01  0.1497418E+00  0.7749210E+00  0.4848779E-01  0.2325254E+01  0.2386190E+00  0.9316781E+00  0.1465615E+00  0.6577066E+00  0.1241086E+00  0.1007439E+01  0.1124782E+00  0.1023162E+01  0.1548348E+00  0.9705330E+00  0.1075333E+00  0.9394730E+00  0.1035039E+00  0.0000000E+00  0.0000000E+00  0.1320015E+01  0.1157482E+01  0.3737153E+01  0.1970228E+01  0.1477972E+01  0.8716151E+00  0.3678726E+00  0.6378204E+00  0.6989563E+00  0.6060891E+00  0.2201821E+01  0.1091550E+01  0.0000000E+00  0.0000000E+00  0.0000000E+00  0.0000000E+00  0.2542650E+00  0.3847928E+00  0.1298372E-01  0.1220286E+00  0.3786920E-01  0.1475896E+00  0.4414466E+00  0.4943298E+00  0.0000000E+00  0.0000000E+00  0.1925920E+00  0.3274582E+00  0.7790253E-01  0.2903250E+00  0.2163953E-01  0.1154829E+00  0.3170191E+00  0.4152748E+00  0.1850179E+00  0.3212266E+00  0.4587580E+00  0.5269927E+00  0.3456918E+00  0.3146705E+00  0.3072815E+00  0.2985238E+00  0.2986250E+00  0.8269705E+00  0.4879717E+00  0.5155100E+00  0.4825624E+00  0.5389369E+00  0.4749877E+00  0.5043903E+00  0.3159371E+00  0.2989473E+00  0.4803983E+00  0.5255677E+00
  0.3059998E+01  0.1185423E+01  0.1192773E+00  0.1179489E+01  0.5507729E-01  0.2760363E+00  0.1098954E+00  0.4478097E+00  0.1393521E+00  0.9553357E+00  0.2046714E+00  0.1164847E+01  0.1687193E+00  0.1388329E+01  0.2533565E+00  0.1001783E+01  0.1501473E+00  0.1021483E+01  0.1441466E+00  0.7828916E+00  0.4749968E-01  0.2247553E+01  0.2224934E+00  0.9699479E+00  0.1561560E+00  0.6507103E+00  0.1221454E+00  0.9972217E+00  0.1083083E+00  0.1047283E+01  0.1561382E+00  0.9973500E+00  0.1043762E+00  0.9229094E+00  0.9691705E-01  0.0000000E+00  0.0000000E+00  0.1377012E+01  0.1210405E+01  0.3683330E+01  0.1886830E+01  0.1518102E+01  0.9178498E+00  0.4370773E+00  0.6678184E+00  0.6736507E+00  0.6059679E+00  0.2217211E+01  0.1085290E+01  0.0000000E+00  0.0000000E+00  0.0000000E+00  0.0000000E+00  0.2938601E+00  0.4004611E+00  0.4243474E-02  0.6933885E-01  0.5516510E-01  0.1718473E+00  0.4582954E+00  0.4874084E+00  0.0000000E+00  0.0000000E+00  0.2217213E+00  0.3486483E+00  0.6365212E-01  0.2614126E+00  0.4773905E-01  0.1576915E+00  0.3235647E+00  0.4192978E+00  0.1941394E+00  0.3263184E+00  0.4487466E+00  0.5076305E+00  0.3644083E+00  0.3136829E+00  0.3315219E+00  0.2947867E+00  0.2503650E+00  0.7253113E+00  0.4604166E+00  0.5060908E+00  0.4901214E+00  0.5402183E+00  0.4901223E+00  0.5197302E+00  0.3463728E+00  0.3041631E+00  0.4667813E+00  0.5317897E+00
  0.3089998E+01  0.1112742E+01  0.1077857E+00  0.1232485E+01  0.5765442E-01  0.2718422E+00  0.1165459E+00  0.5392436E+00  0.1540887E+00  0.1099360E+01  0.2162714E+00  0.1136350E+01  0.1464773E+00  0.1372460E+01  0.2469547E+00  0.9610217E+00  0.1484190E+00  0.1011391E+01  0.1500591E+00  0.7964014E+00  0.4905148E-01  0.2133035E+01  0.2155640E+00  0.9992592E+00  0.1489535E+00  0.6468612E+00  0.1219967E+00  0.1003722E+01  0.1090768E+00  0.1070494E+01  0.1511569E+00  0.9919785E+00  0.1021281E+00  0.9355857E+00  0.1011628E+00  0.8322926E-02  0.1359976E+00  0.1429462E+01  0.1184356E+01  0.3992920E+01  0.1971284E+01  0.1450273E+01  0.9173507E+00  0.4015811E+00  0.6454124E+00  0.6720768E+00  0.5965536E+00  0.1956933E+01  0.1023579E+01  0.0000000E+00  0.0000000E+00  0.0000000E+00  0.0000000E+00  0.3183514E+00  0.4068404E+00  0.1248434E-01  0.1173354E+00  0.5409899E-01  0.1719344E+00  0.4473573E+00  0.4787261E+00  0.0000000E+00  0.0000000E+00  0.1966290E+00  0.3216712E+00  0.7490642E-01  0.2873524E+00  0.6034112E-01  0.1732262E+00  0.3370788E+00  0.4228134E+00  0.1841446E+00  0.3089720E+00  0.4640032E+00  0.4822583E+00  0.3708909E+00  0.3210233E+00  0.3547654E+00  0.3249925E+00  0.3578863E+00  0.8945109E+00  0.4972949E+00  0.5107886E+00  0.5399502E+00  0.5681788E+00  0.5160222E+00  0.5358915E+00  0.3433210E+00  0.2987348E+00  0.4993761E+00  0.5041738E+00
  0.3119998E+01  0.1041498E+01  0.1108328E+00  0.1288284E+01  0.6129513E-01  0.2767939E+00  0.1121757E+00  0.6280033E+00  0.1582367E+00  0.1202217E+01  0.2256008E+00  0.1142144E+01  0.1540598E+00  0.1406735E+01  0.2536944E+00  0.9348037E+00  0.1433851E+00  0.1023204E+01  0.1396412E+00  0.8073240E+00  0.4580223E-01  0.2008015E+01  0.2197049E+00  0.1012430E+01  0.1481281E+00  0.6360286E+00  0.1182805E+00  0.1006150E+01  0.1031591E+00  0.1099043E+01  0.1501670E+00  0.1009730E+01  0.1041167E+00  0.9268261E+00  0.1000034E+00  0.4081824E-02  0.9441288E-01  0.1365371E+01  0.1161248E+01  0.3936924E+01  0.2003965E+01  0.1468438E+01  0.8945556E+00  0.4041007E+00  0.6861237E+00  0.6153355E+00  0.5904557E+00  0.1878664E+01  0.9496394E+00  0.0000000E+00  0.0000000E+00  0.0000000E+00  0.0000000E+00  0.3938961E+00  0.4532247E+00  0.2040918E-01  0.1480194E+00  0.8265705E-01  0.2123116E+00  0.4561442E+00  0.5079274E+00  0.0000000E+00  0.0000000E+00  0.2214390E+00  0.3317207E+00  0.1163320E+00  0.3437897E+00  0.8367751E-01  0.2052208E+00  0.3694053E+00  0.4275554E+00  0.2204190E+00  0.3298708E+00  0.5122697E+00  0.4999656E+00  0.3826709E+00  0.3321344E+00  0.3357304E+00  0.2951342E+00  0.3959377E+00  0.8735394E+00  0.5041052E+00  0.5059941E+00  0.4816554E+00  0.4957700E+00  0.5592106E+00  0.5589417E+00  0.3449146E+00  0.2949452E+00  0.4602264E+00  0.4827427E+00
  0.3149997E+01  0.9813615E+00  0.9818372E-01  0.1325369E+01  0.5588167E-01  0.2791508E+00  0.1076996E+00  0.7407771E+00  0.1748215E+00  0.1311901E+01  0.2286218E+00  0.1127703E+01  0.1572655E+00  0.1373453E+01  0.2410679E+00  0.9109191E+00  0.1400214E+00  0.1035675E+01  0.1468866E+00  0.8257200E+00  0.4746819E-01  0.1882942E+01  0.1981591E+00  0.1075884E+01  0.1542353E+00  0.6361464E+00  0.1181703E+00  0.1012150E+01  0.1063436E+00  0.1104506E+01  0.1539963E+00  0.1023902E+01  0.1004505E+00  0.9252112E+00  0.9938580E-01  0.0000000E+00  0.0000000E+00  0.1417572E+01  0.1187990E+01  0.4014450E+01  0.2022128E+01  0.1473635E+01  0.8495371E+00  0.4184646E+00  0.6514550E+00  0.6547271E+00  0.5999424E+00  0.1627807E+01  0.8799456E+00  0.0000000E+00  0.0000000E+00  0.0000000E+00  0.0000000E+00  0.3583970E+00  0.4291815E+00  0.6607334E-01  0.2741144E+00  0.7308106E-01  0.1926067E+00  0.4394880E+00  0.4609014E+00  0.0000000E+00  0.0000000E+00  0.2292546E+00  0.3352023E+00  0.1361508E+00  0.3690178E+00  0.8809784E-01  0.2143784E+00  0.3744158E+00  0.4452453E+00  0.2112342E+00  0.3326079E+00  0.4414905E+00  0.4829368E+00  0.3864292E+00  0.2972873E+00  0.3583979E+00  0.2958077E+00  0.3724134E+00  0.8128043E+00  0.4705220E+00  0.5045397E+00  0.5355948E+00  0.5499435E+00  0.5866508E+00  0.5471709E+00  0.3433821E+00  0.3039734E+00  0.4474964E+00  0.4851895E+00
  0.3179997E+01  0.9439983E+00  0.1027820E+00  0.1365395E+01  0.6078649E-01  0.2882415E+00  0.1157216E+00  0.8392705E+00  0.1942911E+00  0.1399342E+01  0.2343935E+00  0.1105942E+01  0.1459915E+00  0.1378421E+01  0.2469668E+00  0.8821646E+00  0.1414050E+00  0.1024344E+01  0.1450486E+00  0.8390547E+00  0.4911137E-01  0.1750389E+01  0.1962252E+00  0.1083523E+01  0.1499831E+00  0.6500074E+00  0.1181948E+00  0.1000034E+01  0.9954744E-01  0.1122317E+01  0.1566277E+00  0.1013231E+01  0.1035575E+00  0.9239311E+00  0.1007086E+00  0.1964619E-01  0.2024603E+00  0.1322196E+01  0.1196485E+01  0.3681696E+01  0.1924363E+01  0.1406669E+01  0.8187824E+00  0.5088376E+00  0.7275338E+00  0.6394846E+00  0.5618389E+00  0.1571695E+01  0.8883640E+00  0.0000000E+00  0.0000000E+00  0.0000000E+00  0.0000000E+00  0.3664026E+00  0.4382989E+00  0.7662017E-01  0.2809822E+00  0.1090363E+00  0.2363570E+00  0.3998002E+00  0.4627085E+00  0.0000000E+00  0.0000000E+00  0.2485245E+00  0.3607197E+00  0.1237716E+00  0.3569725E+00  0.1355583E+00  0.2577699E+00  0.4056942E+00  0.4530047E+00  0.2396840E+00  0.3588112E+00  0.4891909E+00  0.5040887E+00  0.3860481E+00  0.3125274E+00  0.3816275E+00  0.3177063E+00  0.3693489E+00  0.8702366E+00  0.4990141E+00  0.5016367E+00  0.5333940E+00  0.5210429E+00  0.5461651E+00  0.5310445E+00  0.3526499E+00  0.2961286E+00  0.3870307E+00  0.4376780E+00
  0.3209997E+01  0.9175232E+00  0.9814227E-01  0.1390581E+01  0.6275202E-01  0.2826872E+00  0.1078489E+00  0.9457771E+00  0.1883615E+00  0.1448230E+01  0.2490497E+00  0.1092144E+01  0.1520004E+00  0.1350040E+01  0.2364093E+00  0.8721188E+00  0.1373988E+00  0.1038422E+01  0.1442675E+00  0.8548653E+00  0.4884937E-01  0.1568561E+01  0.1817257E+00  0.1121406E+01  0.1486573E+00  0.6566038E+00  0.1154026E+00  0.1019290E+01  0.1021720E+00  0.1126665E+01  0.1657712E+00  0.1012455E+01  0.9728896E-01  0.9149856E+00  0.9953081E-01  0.7712345E-02  0.1260201E+00  0.1203121E+01  0.1111077E+01  0.3991120E+01  0.1965994E+01  0.1436413E+01  0.8182389E+00  0.4993727E+00  0.6884260E+00  0.6757913E+00  0.6047641E+00  0.1407493E+01  0.8773224E+00  0.0000000E+00  0.0000000E+00  0.0000000E+00  0.0000000E+00  0.4087528E+00  0.4489393E+00  0.1368930E+00  0.3615281E+00  0.1233968E+00  0.2377091E+00  0.3865790E+00  0.4424574E+00  0.0000000E+00  0.0000000E+00  0.2371541E+00  0.3363426E+00  0.1407491E+00  0.3815400E+00  0.1397857E+00  0.2619756E+00  0.4058609E+00  0.4586706E+00  0.2149807E+00  0.3386491E+00  0.4405663E+00  0.4548700E+00  0.4150184E+00  0.3191585E+00  0.3875441E+00  0.3084564E+00  0.4318893E+00  0.9303484E+00  0.5003364E+00  0.4942864E+00  0.5099766E+00  0.4802024E+00  0.6112006E+00  0.5503742E+00  0.3600686E+00  0.2998456E+00  0.4097164E+00  0.4419030E+00
  0.3239997E+01  0.9031235E+00  0.9964146E-01  0.1413556E+01  0.5877851E-01  0.2836193E+00  0.1122338E+00  0.1046367E+01  0.2152674E+00  0.1510707E+01  0.2384881E+00  0.1075374E+01  0.1470952E+00  0.1339982E+01  0.2249660E+00  0.8665161E+00  0.1351179E+00  0.1038546E+01  0.1480606E+00  0.8720027E+00  0.4666032E-01  0.1436676E+01  0.1774998E+00  0.1136157E+01  0.1506220E+00  0.6610758E+00  0.1145429E+00  0.1017018E+01  0.9989604E-01  0.1143997E+01  0.1492521E+00  0.1010676E+01  0.1020671E+00  0.9160518E+00  0.9335654E-01  0.3406557E-01  0.2606755E+00  0.1220687E+01  0.1181252E+01  0.3981883E+01  0.1984308E+01  0.1412775E+01  0.8020478E+00  0.5545121E+00  0.7472198E+00  0.6368382E+00  0.5679039E+00  0.1272722E+01  0.7874419E+00  0.0000000E+00  0.0000000E+00  0.0000000E+00  0.0000000E+00  0.4068942E+00  0.4537773E+00  0.1362620E+00  0.3674437E+00  0.1211220E+00  0.2473069E+00  0.4135187E+00  0.4461387E+00  0.0000000E+00  0.0000000E+00  0.2659011E+00  0.3754362E+00  0.1476175E+00  0.3682822E+00  0.1703274E+00  0.2835767E+00  0.3851309E+00  0.4179448E+00  0.2062855E+00  0.3184801E+00  0.4352827E+00  0.4632954E+00  0.3879689E+00  0.3085636E+00  0.3884422E+00  0.3034548E+00  0.4579931E+00  0.9093531E+00  0.4825963E+00  0.4970371E+00  0.5441025E+00  0.5322077E+00  0.5828998E+00  0.5062802E+00  0.3822915E+00  0.3113595E+00  0.3945924E+00  0.4566995E+00
  0.3269997E+01  0.8850201E+00  0.9836800E-01  0.1423921E+01  0.5710185E-01  0.2945338E+00  0.1096989E+00  0.1149562E+01  0.2034054E+00  0.1546600E+01  0.2425390E+00  0.1073264E+01  0.1432851E+00  0.1339663E+01  0.2266408E+00  0.8523302E+00  0.1216582E+00  0.1040277E+01  0.1443682E+00  0.8931603E+00  0.4823437E-01  0.1315456E+01  0.1574457E+00  0.1158345E+01  0.1395114E+00  0.6810223E+00  0.1100834E+00  0.1020025E+01  0.1023503E+00  0.1140604E+01  0.1503017E+00  0.1001729E+01  0.9923962E-01  0.9228827E+00  0.9951905E-01  0.4087538E-01  0.2823870E+00  0.1187246E+01  0.1122691E+01  0.3717806E+01  0.1741365E+01  0.1376751E+01  0.7838836E+00  0.6205623E+00  0.7930121E+00  0.6939523E+00  0.5690119E+00  0.1238334E+01  0.8273863E+00  0.0000000E+00  0.0000000E+00  0.0000000E+00  0.0000000E+00  0.4078248E+00  0.4930092E+00  0.1969446E+00  0.4237311E+00  0.1700040E+00  0.2775397E+00  0.3753107E+00  0.4426030E+00  0.0000000E+00  0.0000000E+00  0.2917014E+00  0.3859710E+00  0.1950874E+00  0.4395777E+00  0.1839392E+00  0.2924224E+00  0.4171151E+00  0.4515974E+00  0.2257434E+00  0.3224952E+00  0.4356945E+00  0.4473502E+00  0.4199011E+00  0.3188896E+00  0.3966773E+00  0.3078167E+00  0.5313795E+00  0.1021009E+01  0.4867892E+00  0.4987404E+00  0.5081552E+00  0.4812950E+00  0.6289235E+00  0.5491418E+00  0.3465120E+00  0.2791272E+00  0.4394102E+00  0.4509389E+00
  0.3299997E+01  0.8835207E+00  0.9403769E-01  0.1436246E+01  0.5860134E-01  0.3125453E+00  0.1100631E+00  0.1276369E+01  0.2135607E+00  0.1599234E+01  0.2473610E+00  0.1061002E+01  0.1433918E+00  0.1304964E+01  0.2191611E+00  0.8369408E+00  0.1278761E+00  0.1040595E+01  0.1394696E+00  0.9144617E+00  0.4708861E-01  0.1192835E+01  0.1523261E+00  0.1183233E+01  0.1541088E+00  0.6902899E+00  0.1126952E+00  0.1024770E+01  0.1002861E+00  0.1156708E+01  0.1528622E+00  0.9938375E+00  0.9427369E-01  0.9112043E+00  0.9031022E-01  0.6932508E-01  0.3616257E+00  0.1180355E+01  0.1060143E+01  0.3957015E+01  0.2024632E+01  0.1359141E+01  0.8457930E+00  0.5363563E+00  0.7000814E+00  0.6813932E+00  0.5767808E+00  0.1121066E+01  0.7164717E+00  0.0000000E+00  0.0000000E+00  0.0000000E+00  0.0000000E+00  0.4214230E+00  0.4498660E+00  0.2207458E+00  0.4542837E+00  0.1778731E+00  0.2849462E+00  0.4068297E+00  0.4363312E+00  0.3648693E-02  0.8439465E-01  0.3256452E+00  0.3912439E+00  0.1915558E+00  0.4104374E+00  0.1906449E+00  0.3027406E+00  0.4341949E+00  0.4613680E+00  0.2700031E+00  0.3511851E+00  0.4442281E+00  0.4531938E+00  0.4109341E+00  0.3161489E+00  0.3858486E+00  0.3050683E+00  0.5436543E+00  0.1005125E+01  0.4487889E+00  0.4309314E+00  0.5199388E+00  0.4987876E+00  0.6075070E+00  0.5402616E+00  0.3999874E+00  0.3038506E+00  0.4186868E+00  0.4568292E+00
  0.3329997E+01  0.8858734E+00  0.8906928E-01  0.1434930E+01  0.5802395E-01  0.3251177E+00  0.1099156E+00  0.1322681E+01  0.2302714E+00  0.1627332E+01  0.2566943E+00  0.1038565E+01  0.1373935E+00  0.1298370E+01  0.2301544E+00  0.8256699E+00  0.1222161E+00  0.1043038E+01  0.1502547E+00  0.9292392E+00  0.4544085E-01  0.1095054E+01  0.1500548E+00  0.1189568E+01  0.1497117E+00  0.7164223E+00  0.1168856E+00  0.1024629E+01  0.9898399E-01  0.1139331E+01  0.1540062E+00  0.9983674E+00  0.9648985E-01  0.9146666E+00  0.9227527E-01  0.1397468E+00  0.5257360E+00  0.1121561E+01  0.1016777E+01  0.3769558E+01  0.1870240E+01  0.1298918E+01  0.7955477E+00  0.5804854E+00  0.7233890E+00  0.6593158E+00  0.5885684E+00  0.1088412E+01  0.6899891E+00  0.0000000E+00  0.0000000E+00  0.5374865E-02  0.7164243E-01  0.4389473E+00  0.4572352E+00  0.2490341E+00  0.4746642E+00  0.2311193E+00  0.3330047E+00  0.3896773E+00  0.4270358E+00  0.0000000E+00  0.0000000E+00  0.3081589E+00  0.3886779E+00  0.2293279E+00  0.4570842E+00  0.1979741E+00  0.3089267E+00  0.4165519E+00  0.4328513E+00  0.2678477E+00  0.3471662E+00  0.4299890E+00  0.4370817E+00  0.4071462E+00  0.3092600E+00  0.4120730E+00  0.3063722E+00  0.4837373E+00  0.9422148E+00  0.4058023E+00  0.4281321E+00  0.5222568E+00  0.5192659E+00  0.6512544E+00  0.5347961E+00  0.3955001E+00  0.3087246E+00  0.4371563E+00  0.4645371E+00
  0.3359997E+01  0.8910887E+00  0.8961184E-01  0.1427803E+01  0.5574290E-01  0.3416262E+00  0.1096068E+00  0.1411553E+01  0.2267161E+00  0.1613401E+01  0.2403076E+00  0.1041151E+01  0.1483453E+00  0.1269286E+01  0.2236720E+00  0.8287812E+00  0.1217489E+00  0.1042881E+01  0.1384370E+00  0.9502399E+00  0.4926639E-01  0.1007307E+01  0.1315732E+00  0.1212562E+01  0.1468506E+00  0.7210659E+00  0.1193681E+00  0.1028903E+01  0.9970618E-01  0.1136655E+01  0.1484212E+00  0.9890338E+00  0.9890828E-01  0.9222865E+00  0.1003532E+00  0.1724582E+00  0.5436852E+00  0.1196649E+01  0.1044540E+01  0.3595214E+01  0.1760845E+01  0.1309270E+01  0.7722475E+00  0.6247181E+00  0.7533106E+00  0.7153460E+00  0.5739537E+00  0.1002182E+01  0.6776544E+00  0.0000000E+00  0.0000000E+00  0.7039076E-02  0.8117875E-01  0.3915493E+00  0.4338312E+00  0.2534075E+00  0.4704087E+00  0.2507675E+00  0.3319011E+00  0.3686718E+00  0.4172094E+00  0.0000000E+00  0.0000000E+00  0.3713113E+00  0.4093230E+00  0.2252505E+00  0.4452462E+00  0.2560470E+00  0.3328694E+00  0.4584197E+00  0.4493504E+00  0.2613259E+00  0.3519096E+00  0.4267444E+00  0.4500743E+00  0.4241048E+00  0.3149645E+00  0.4157461E+00  0.3040143E+00  0.4786575E+00  0.9200481E+00  0.4065071E+00  0.4203418E+00  0.5376093E+00  0.4865623E+00  0.6607945E+00  0.5603858E+00  0.4403823E+00  0.3135367E+00  0.4197052E+00  0.4399837E+00
  0.3389997E+01  0.8955039E+00  0.9371774E-01  0.1415027E+01  0.5332653E-01  0.3427976E+00  0.1144779E+00  0.1501693E+01  0.2283856E+00  0.1650592E+01  0.2493946E+00  0.1022402E+01  0.1399607E+00  0.1252345E+01  0.2183899E+00  0.8167107E+00  0.1258497E+00  0.1049691E+01  0.1432143E+00  0.9728052E+00  0.4893321E-01  0.9123037E+00  0.1258463E+00  0.1230582E+01  0.1459733E+00  0.7535473E+00  0.1174009E+00  0.1024710E+01  0.9153141E-01  0.1137117E+01  0.1479208E+00  0.9741897E+00  0.8810693E-01  0.9168861E+00  0.9059697E-01  0.2074506E+00  0.5951754E+00  0.1064915E+01  0.1084378E+01  0.3274270E+01  0.1723994E+01  0.1331144E+01  0.7670997E+00  0.7105202E+00  0.7717915E+00  0.7243493E+00  0.5729960E+00  0.8782072E+00  0.6697676E+00  0.0000000E+00  0.0000000E+00  0.1037256E-01  0.9748720E-01  0.4157661E+00  0.4363110E+00  0.2921603E+00  0.4864389E+00  0.3146334E+00  0.3715990E+00  0.3621749E+00  0.4059294E+00  0.1037264E-01  0.1382566E+00  0.3535305E+00  0.3864451E+00  0.2523994E+00  0.4705646E+00  0.2307889E+00  0.3164135E+00  0.3984795E+00  0.4238098E+00  0.2446199E+00  0.3285720E+00  0.3967507E+00  0.4501287E+00  0.4339190E+00  0.3047081E+00  0.4088511E+00  0.3028969E+00  0.4771378E+00  0.9687712E+00  0.4278677E+00  0.4589055E+00  0.5272720E+00  0.4683724E+00  0.6794024E+00  0.5763251E+00  0.4486127E+00  0.3179678E+00  0.4347825E+00  0.4541266E+00
  0.3419997E+01  0.9009439E+00  0.9930748E-01  0.1403977E+01  0.5740783E-01  0.3710938E+00  0.1169141E+00  0.1531559E+01  0.2192513E+00  0.1622735E+01  0.2420370E+00  0.1003239E+01  0.1346841E+00  0.1237931E+01  0.2110527E+00  0.8129505E+00  0.1228449E+00  0.1052166E+01  0.1336496E+00  0.9870084E+00  0.4728284E-01  0.8499683E+00  0.1222170E+00  0.1248603E+01  0.1471753E+00  0.7793647E+00  0.1269868E+00  0.1029888E+01  0.9805067E-01  0.1125763E+01  0.1380298E+00  0.9693266E+00  0.9668212E-01  0.9202257E+00  0.9095457E-01  0.3499037E+00  0.7912242E+00  0.1104063E+01  0.1010080E+01  0.2997963E+01  0.1549718E+01  0.1318937E+01  0.7485505E+00  0.7269858E+00  0.7984333E+00  0.7541621E+00  0.5914505E+00  0.9639344E+00  0.6718609E+00  0.2377986E-01  0.2067236E+00  0.1528705E-01  0.1169794E+00  0.4042578E+00  0.4204616E+00  0.3414108E+00  0.5528213E+00  0.3651915E+00  0.3917863E+00  0.3558492E+00  0.3758844E+00  0.3397126E-02  0.7857605E-01  0.3626430E+00  0.4014349E+00  0.2462914E+00  0.4514185E+00  0.2573328E+00  0.3426620E+00  0.4339836E+00  0.4085943E+00  0.2709205E+00  0.3457140E+00  0.3966146E+00  0.4272277E+00  0.4271887E+00  0.2919489E+00  0.4390790E+00  0.3126405E+00  0.5809090E+00  0.9962270E+00  0.4059567E+00  0.4141812E+00  0.5350469E+00  0.4886044E+00  0.6378096E+00  0.5373084E+00  0.4891867E+00  0.3380049E+00  0.4144490E+00  0.4324359E+00
  0.3449997E+01  0.9156672E+00  0.8672654E-01  0.1382442E+01  0.5537786E-01  0.3853382E+00  0.1177229E+00  0.1617383E+01  0.2357468E+00  0.1604608E+01  0.2338678E+00  0.9942998E+00  0.1310675E+00  0.1197916E+01  0.1961350E+00  0.8222795E+00  0.1223765E+00  0.1047097E+01  0.1447887E+00  0.1006985E+01  0.4539018E-01  0.8036097E+00  0.1198894E+00  0.1256050E+01  0.1473745E+00  0.8104132E+00  0.1271009E+00  0.1030210E+01  0.9485560E-01  0.1121223E+01  0.1396719E+00  0.9597337E+00  0.8887590E-01  0.9181363E+00  0.8918308E-01  0.4239641E+00  0.8706683E+00  0.1176751E+01  0.9925587E+00  0.2750767E+01  0.1420389E+01  0.1349512E+01  0.7638457E+00  0.7160654E+00  0.8009948E+00  0.7385992E+00  0.5625798E+00  0.9155288E+00  0.6355185E+00  0.4005960E-01  0.2647164E+00  0.1502235E-01  0.1149540E+00  0.4256334E+00  0.4517911E+00  0.3688822E+00  0.5490639E+00  0.3989270E+00  0.4293279E+00  0.3622046E+00  0.4119623E+00  0.1669153E-01  0.1720111E+00  0.4147831E+00  0.3988727E+00  0.2453645E+00  0.4550844E+00  0.2854248E+00  0.3530038E+00  0.4106102E+00  0.4118712E+00  0.3087925E+00  0.3808838E+00  0.3864079E+00  0.4039396E+00  0.4135320E+00  0.2921937E+00  0.4252162E+00  0.2884971E+00  0.5875403E+00  0.9782519E+00  0.3780621E+00  0.4025927E+00  0.5491502E+00  0.5046765E+00  0.6659909E+00  0.5162689E+00  0.4544252E+00  0.3055745E+00  0.4314749E+00  0.4457964E+00
  0.3479997E+01  0.9208506E+00  0.8513328E-01  0.1360422E+01  0.5589893E-01  0.4176400E+00  0.1221079E+00  0.1670484E+01  0.2360144E+00  0.1587136E+01  0.2312523E+00  0.9837025E+00  0.1334638E+00  0.1193369E+01  0.2154747E+00  0.8111934E+00  0.1220598E+00  0.1047257E+01  0.1369741E+00  0.1027410E+01  0.4533434E-01  0.7491667E+00  0.1115338E+00  0.1266981E+01  0.1466818E+00  0.8430237E+00  0.1191399E+00  0.1029288E+01  0.9035724E-01  0.1119250E+01  0.1401413E+00  0.9646030E+00  0.8956417E-01  0.9249709E+00  0.8975133E-01  0.5512088E+00  0.9282843E+00  0.1232015E+01  0.1013980E+01  0.2254049E+01  0.1403647E+01  0.1294348E+01  0.7389865E+00  0.6906516E+00  0.7484400E+00  0.7562708E+00  0.5404767E+00  0.9359075E+00  0.6047449E+00  0.7874417E-01  0.3637026E+00  0.1640501E-01  0.1305406E+00  0.4281709E+00  0.4158953E+00  0.4183273E+00  0.6025402E+00  0.4093049E+00  0.4214136E+00  0.3789558E+00  0.4304457E+00  0.2624805E-01  0.2132400E+00  0.4158676E+00  0.4158065E+00  0.2887279E+00  0.5070186E+00  0.2928298E+00  0.3698067E+00  0.4478565E+00  0.4580578E+00  0.3280998E+00  0.3709124E+00  0.3715729E+00  0.3770140E+00  0.4002821E+00  0.2859275E+00  0.4199677E+00  0.2913762E+00  0.6397954E+00  0.1047204E+01  0.3838775E+00  0.3998648E+00  0.5011733E+00  0.4738059E+00  0.6520989E+00  0.5390819E+00  0.4724644E+00  0.3020661E+00  0.4084852E+00  0.4450774E+00
  0.3509997E+01  0.9403172E+00  0.9033386E-01  0.1332551E+01  0.5416748E-01  0.4213092E+00  0.1289061E+00  0.1644507E+01  0.2287026E+00  0.1575938E+01  0.2289251E+00  0.9626501E+00  0.1280081E+00  0.1153736E+01  0.2001544E+00  0.8132560E+00  0.1174376E+00  0.1028067E+01  0.1245123E+00  0.1040796E+01  0.4778605E-01  0.7239733E+00  0.1107304E+00  0.1295098E+01  0.1511991E+00  0.8677159E+00  0.1189509E+00  0.1031569E+01  0.9263011E-01  0.1101144E+01  0.1329684E+00  0.9529424E+00  0.9189089E-01  0.9260482E+00  0.8881994E-01  0.5386020E+00  0.9590344E+00  0.1248135E+01  0.1065369E+01  0.1849631E+01  0.1192642E+01  0.1257815E+01  0.7572663E+00  0.8159655E+00  0.7904919E+00  0.7409813E+00  0.5573047E+00  0.8707928E+00  0.6551746E+00  0.1128804E+00  0.4270743E+00  0.4515227E-01  0.1923231E+00  0.4249150E+00  0.4444335E+00  0.4757113E+00  0.6386604E+00  0.4321715E+00  0.4140530E+00  0.3604118E+00  0.3898761E+00  0.2580123E-01  0.2096104E+00  0.4321715E+00  0.4106732E+00  0.2838139E+00  0.4695908E+00  0.3015528E+00  0.3624651E+00  0.3942756E+00  0.3892759E+00  0.2910707E+00  0.3589999E+00  0.3789560E+00  0.4080651E+00  0.4414439E+00  0.3123595E+00  0.4285433E+00  0.3071331E+00  0.4998996E+00  0.9797639E+00  0.3878251E+00  0.4078445E+00  0.5208631E+00  0.4585488E+00  0.6305193E+00  0.4998766E+00  0.4934494E+00  0.3348227E+00  0.4426530E+00  0.4259527E+00
  0.3539997E+01  0.9417868E+00  0.8908898E-01  0.1310015E+01  0.5425012E-01  0.4530551E+00  0.1203358E+00  0.1677924E+01  0.2241162E+00  0.1564232E+01  0.2333856E+00  0.9626884E+00  0.1313877E+00  0.1146252E+01  0.2025965E+00  0.8141030E+00  0.1170757E+00  0.1032878E+01  0.1350494E+00  0.1058531E+01  0.4737651E-01  0.7029486E+00  0.1153558E+00  0.1283870E+01  0.1443604E+00  0.8996820E+00  0.1310973E+00  0.1030750E+01  0.9214901E-01  0.1092874E+01  0.1387178E+00  0.9539557E+00  0.9588977E-01  0.9302475E+00  0.8857784E-01  0.6056063E+00  0.9653490E+00  0.1437918E+01  0.1138530E+01  0.1317430E+01  0.9961810E+00  0.1289685E+01  0.7188488E+00  0.7673133E+00  0.8099419E+00  0.7498738E+00  0.5301049E+00  0.8576796E+00  0.5866319E+00  0.1839016E+00  0.5577213E+00  0.5390218E-01  0.2135233E+00  0.3995101E+00  0.4029422E+00  0.5960953E+00  0.7138270E+00  0.4906686E+00  0.4397342E+00  0.3527431E+00  0.4018802E+00  0.3170713E-01  0.2299586E+00  0.4732296E+00  0.4319730E+00  0.3313401E+00  0.5052667E+00  0.3527420E+00  0.3612791E+00  0.4280473E+00  0.4111674E+00  0.3487790E+00  0.3844289E+00  0.3598765E+00  0.3864605E+00  0.4181379E+00  0.2855556E+00  0.4324065E+00  0.2744083E+00  0.5929240E+00  0.9842042E+00  0.3781070E+00  0.3946738E+00  0.5128636E+00  0.4635476E+00  0.6111551E+00  0.4848382E+00  0.4633208E+00  0.3097389E+00  0.4668884E+00  0.4231917E+00
  0.3569997E+01  0.9633864E+00  0.8710685E-01  0.1284213E+01  0.4856725E-01  0.4780369E+00  0.1298321E+00  0.1699283E+01  0.2334247E+00  0.1530797E+01  0.2292304E+00  0.9417757E+00  0.1298248E+00  0.1112664E+01  0.1953585E+00  0.8134175E+00  0.1070988E+00  0.1018538E+01  0.1369450E+00  0.1075749E+01  0.4529648E-01  0.6687753E+00  0.1116288E+00  0.1314596E+01  0.1455019E+00  0.9439196E+00  0.1213690E+00  0.1017186E+01  0.9558425E-01  0.1099322E+01  0.1393572E+00  0.9513612E+00  0.8841845E-01  0.9346628E+00  0.8720960E-01  0.7575927E+00  0.1067747E+01  0.1508952E+01  0.1048346E+01  0.1142625E+01  0.9579685E+00  0.1270441E+01  0.7220379E+00  0.7778582E+00  0.7591220E+00  0.7077095E+00  0.5103262E+00  0.8916515E+00  0.6466792E+00  0.2275892E+00  0.5910668E+00  0.8729459E-01  0.2752040E+00  0.4099728E+00  0.4066341E+00  0.5502678E+00  0.6737449E+00  0.5393562E+00  0.4796642E+00  0.3522960E+00  0.3754158E+00  0.2182371E-01  0.1897169E+00  0.4668714E+00  0.4388977E+00  0.2946194E+00  0.4710432E+00  0.3678845E+00  0.3717219E+00  0.4115316E+00  0.4058595E+00  0.3195605E+00  0.3444522E+00  0.3476195E+00  0.3840140E+00  0.4115320E+00  0.3053682E+00  0.4427091E+00  0.3052128E+00  0.6827691E+00  0.1029708E+01  0.3663262E+00  0.3835834E+00  0.5377973E+00  0.4549839E+00  0.6476949E+00  0.5009298E+00  0.5124661E+00  0.3254111E+00  0.4637528E+00  0.4377505E+00
  0.3599997E+01  0.9661307E+00  0.8336820E-01  0.1256384E+01  0.5001153E-01  0.4920080E+00  0.1218292E+00  0.1671934E+01  0.2246030E+00  0.1497987E+01  0.2272601E+00  0.9361451E+00  0.1195613E+00  0.1098295E+01  0.1842103E+00  0.7983218E+00  0.1191316E+00  0.1019411E+01  0.1227546E+00  0.1088329E+01  0.5135353E-01  0.6440446E+00  0.9744009E-01  0.1308079E+01  0.1508809E+00  0.9832736E+00  0.1286015E+00  0.1027007E+01  0.8716837E-01  0.1085940E+01  0.1353675E+00  0.9595407E+00  0.8824554E-01  0.9332735E+00  0.8952007E-01  0.8431256E+00  0.1135485E+01  0.1649464E+01  0.1112139E+01  0.8707195E+00  0.8518373E+00  0.1220235E+01  0.6994237E+00  0.8231971E+00  0.7783647E+00  0.7158895E+00  0.5336761E+00  0.9305030E+00  0.6070781E+00  0.2973935E+00  0.6561251E+00  0.9197719E-01  0.2638821E+00  0.4269274E+00  0.4015979E+00  0.6085841E+00  0.7159523E+00  0.5487986E+00  0.4746816E+00  0.3832380E+00  0.3720495E+00  0.3372497E-01  0.2329887E+00  0.5066413E+00  0.4495696E+00  0.2805307E+00  0.4524447E+00  0.3433817E+00  0.3374167E+00  0.4483892E+00  0.4260775E+00  0.3433826E+00  0.3910204E+00  0.3418483E+00  0.3817852E+00  0.4077663E+00  0.2808398E+00  0.4173474E+00  0.2809213E+00  0.6193138E+00  0.9883257E+00  0.3679082E+00  0.4039330E+00  0.5250368E+00  0.4466651E+00  0.6859967E+00  0.5493999E+00  0.5127729E+00  0.3042662E+00  0.4629521E+00  0.4286027E+00
  0.3629997E+01  0.9752127E+00  0.9005541E-01  0.1231649E+01  0.4917303E-01  0.5194268E+00  0.1231199E+00  0.1681642E+01  0.2198875E+00  0.1457804E+01  0.2277182E+00  0.9336744E+00  0.1192749E+00  0.1084422E+01  0.1721070E+00  0.8125782E+00  0.1137869E+00  0.1005940E+01  0.1352706E+00  0.1099393E+01  0.4816635E-01  0.6380706E+00  0.9573346E-01  0.1323602E+01  0.1512581E+00  0.9959276E+00  0.1234387E+00  0.1030113E+01  0.9044236E-01  0.1097076E+01  0.1406996E+00  0.9672883E+00  0.8803929E-01  0.9338781E+00  0.8183333E-01  0.8714609E+00  0.1084174E+01  0.1685624E+01  0.1159834E+01  0.6875193E+00  0.7137086E+00  0.1234064E+01  0.6676649E+00  0.7719521E+00  0.7477790E+00  0.7907985E+00  0.5552189E+00  0.9076453E+00  0.6024451E+00  0.3648674E+00  0.7508798E+00  0.9800179E-01  0.2859698E+00  0.4191459E+00  0.4067927E+00  0.5819788E+00  0.6963956E+00  0.5623789E+00  0.4590279E+00  0.3844678E+00  0.3952032E+00  0.5126232E-01  0.2832421E+00  0.5088542E+00  0.4673236E+00  0.3573292E+00  0.5249956E+00  0.3497910E+00  0.3744604E+00  0.4244229E+00  0.4046861E+00  0.3053135E+00  0.3397680E+00  0.3520519E+00  0.3768081E+00  0.4085921E+00  0.2792124E+00  0.4462843E+00  0.2879219E+00  0.6000721E+00  0.9395336E+00  0.3693908E+00  0.3767815E+00  0.4854856E+00  0.4436788E+00  0.6483185E+00  0.4786560E+00  0.4915157E+00  0.3072415E+00  0.4689004E+00  0.4254403E+00
  0.3659997E+01  0.9838387E+00  0.8870903E-01  0.1205470E+01  0.5181457E-01  0.5499642E+00  0.1281712E+00  0.1631050E+01  0.2346388E+00  0.1430346E+01  0.2046568E+00  0.9226586E+00  0.1266370E+00  0.1074133E+01  0.1823674E+00  0.8087353E+00  0.1123217E+00  0.1001440E+01  0.1257991E+00  0.1106722E+01  0.4296467E-01  0.6208092E+00  0.9522042E-01  0.1317008E+01  0.1358385E+00  0.1047956E+01  0.1309437E+00  0.1029059E+01  0.9202792E-01  0.1088787E+01  0.1280183E+00  0.9652178E+00  0.8763535E-01  0.9464766E+00  0.8435135E-01  0.9373268E+00  0.1164816E+01  0.1760454E+01  0.1202429E+01  0.4923928E+00  0.6390260E+00  0.1186493E+01  0.6862746E+00  0.8082953E+00  0.7638211E+00  0.7793739E+00  0.5684153E+00  0.9202704E+00  0.5946551E+00  0.3826427E+00  0.7458316E+00  0.1097501E+00  0.3066988E+00  0.4123050E+00  0.3789690E+00  0.5398522E+00  0.6467714E+00  0.5910203E+00  0.4657337E+00  0.4004401E+00  0.3914850E+00  0.1275484E+00  0.4318785E+00  0.5079653E+00  0.4415876E+00  0.3322181E+00  0.5211779E+00  0.3907996E+00  0.3803645E+00  0.4085975E+00  0.4093748E+00  0.3322164E+00  0.3474404E+00  0.3752275E+00  0.3863121E+00  0.3815302E+00  0.2833470E+00  0.4467875E+00  0.2916070E+00  0.6466358E+00  0.1007730E+01  0.3974739E+00  0.3737797E+00  0.5064825E+00  0.4602512E+00  0.6458945E+00  0.4980645E+00  0.4645853E+00  0.2849459E+00  0.4827524E+00  0.4107213E+00
  0.3689997E+01  0.9988320E+00  0.8819830E-01  0.1183872E+01  0.4773933E-01  0.5962860E+00  0.1306057E+00  0.1629132E+01  0.2140770E+00  0.1394443E+01  0.2042375E+00  0.9095420E+00  0.1292561E+00  0.1040285E+01  0.1842499E+00  0.8159128E+00  0.1067462E+00  0.9931470E+00  0.1194696E+00  0.1117916E+01  0.4436477E-01  0.6313388E+00  0.1008103E+00  0.1320878E+01  0.1479739E+00  0.1072014E+01  0.1279873E+00  0.1015605E+01  0.8527453E-01  0.1072095E+01  0.1192520E+00  0.9637038E+00  0.8189100E-01  0.9420038E+00  0.8813255E-01  0.9425723E+00  0.1182518E+01  0.1924538E+01  0.1195828E+01  0.4143815E+00  0.5525149E+00  0.1243873E+01  0.6987398E+00  0.7485136E+00  0.7613808E+00  0.8170905E+00  0.5811070E+00  0.9644587E+00  0.5998737E+00  0.4814985E+00  0.8056665E+00  0.1721720E+00  0.3543279E+00  0.4158401E+00  0.4088124E+00  0.6215721E+00  0.6510291E+00  0.6368940E+00  0.4898495E+00  0.4158409E+00  0.3953332E+00  0.9338173E-01  0.3705972E+00  0.4953606E+00  0.4547347E+00  0.3341315E+00  0.5023646E+00  0.4202180E+00  0.3735043E+00  0.4194883E+00  0.3925516E+00  0.3421565E+00  0.3537371E+00  0.3640423E+00  0.3487913E+00  0.4016145E+00  0.2828074E+00  0.4154758E+00  0.3000820E+00  0.6098993E+00  0.9778940E+00  0.3873880E+00  0.3913832E+00  0.5354866E+00  0.4426582E+00  0.6434588E+00  0.4995178E+00  0.4596131E+00  0.3014386E+00  0.5092216E+00  0.4381805E+00
  0.3719997E+01  0.1001969E+01  0.8478688E-01  0.1162235E+01  0.4818289E-01  0.6176809E+00  0.1385677E+00  0.1624939E+01  0.2259617E+00  0.1367502E+01  0.2255316E+00  0.8915817E+00  0.1117661E+00  0.1041009E+01  0.1930000E+00  0.8134125E+00  0.1135011E+00  0.9868169E+00  0.1251272E+00  0.1127569E+01  0.4769494E-01  0.6182333E+00  0.9594594E-01  0.1341350E+01  0.1396557E+00  0.1102022E+01  0.1301860E+00  0.1025494E+01  0.8573888E-01  0.1082518E+01  0.1283565E+00  0.9711955E+00  0.8724225E-01  0.9430353E+00  0.8550836E-01  0.7608944E+00  0.1016843E+01  0.1974015E+01  0.1189943E+01  0.3546055E+00  0.5053629E+00  0.1228914E+01  0.7163121E+00  0.7250034E+00  0.7199672E+00  0.7702273E+00  0.5299822E+00  0.9051764E+00  0.6084316E+00  0.4220805E+00  0.8105765E+00  0.1851988E+00  0.3846875E+00  0.3962400E+00  0.3902857E+00  0.6374283E+00  0.6764578E+00  0.6108695E+00  0.4816247E+00  0.4414618E+00  0.4013913E+00  0.1062385E+00  0.3901480E+00  0.5240121E+00  0.4339343E+00  0.3976749E+00  0.5560231E+00  0.4393086E+00  0.4088446E+00  0.4062884E+00  0.4010349E+00  0.3668088E+00  0.3609895E+00  0.3316344E+00  0.3609708E+00  0.3976754E+00  0.2699715E+00  0.4217223E+00  0.2899033E+00  0.6374283E+00  0.9771022E+00  0.4464876E+00  0.4397569E+00  0.5118098E+00  0.4516387E+00  0.6417360E+00  0.4807664E+00  0.4931456E+00  0.2939985E+00  0.5347804E+00  0.4555815E+00
  0.3749997E+01  0.1001473E+01  0.8819687E-01  0.1141272E+01  0.4495219E-01  0.6653088E+00  0.1471817E+00  0.1572712E+01  0.2235173E+00  0.1334892E+01  0.2033064E+00  0.8900669E+00  0.1130541E+00  0.1013114E+01  0.1806422E+00  0.8148545E+00  0.1086975E+00  0.9690360E+00  0.1246398E+00  0.1128287E+01  0.4567038E-01  0.6276767E+00  0.1007199E+00  0.1346326E+01  0.1535892E+00  0.1137197E+01  0.1228734E+00  0.1026466E+01  0.8372295E-01  0.1075150E+01  0.1311698E+00  0.9720573E+00  0.8963092E-01  0.9532868E+00  0.8271387E-01  0.7431192E+00  0.1050646E+01  0.1993429E+01  0.1203814E+01  0.3164606E+00  0.4583657E+00  0.1284918E+01  0.6884108E+00  0.7035611E+00  0.7264609E+00  0.7876209E+00  0.5353407E+00  0.9387863E+00  0.6079148E+00  0.3927505E+00  0.7074420E+00  0.1977887E+00  0.3778211E+00  0.3786228E+00  0.3863147E+00  0.6103175E+00  0.6812544E+00  0.6018416E+00  0.4789524E+00  0.4245384E+00  0.3942365E+00  0.8476627E-01  0.3481263E+00  0.5177818E+00  0.4402214E+00  0.3757973E+00  0.5374411E+00  0.4323086E+00  0.3853530E+00  0.4287761E+00  0.4004554E+00  0.3934569E+00  0.3744239E+00  0.3433042E+00  0.3505008E+00  0.3892192E+00  0.2655103E+00  0.4330147E+00  0.2888409E+00  0.6413993E+00  0.9178402E+00  0.4330146E+00  0.3904255E+00  0.5198995E+00  0.4588967E+00  0.6823688E+00  0.4870742E+00  0.4796365E+00  0.3065442E+00  0.5417979E+00  0.4453124E+00
  0.3779997E+01  0.1011450E+01  0.8760291E-01  0.1123903E+01  0.4382280E-01  0.7012331E+00  0.1435087E+00  0.1572951E+01  0.2169568E+00  0.1280002E+01  0.2091576E+00  0.8825403E+00  0.1181866E+00  0.1017222E+01  0.1741544E+00  0.8235855E+00  0.1095414E+00  0.9683330E+00  0.1164423E+00  0.1127750E+01  0.4733808E-01  0.6222640E+00  0.9514081E-01  0.1325774E+01  0.1356125E+00  0.1140275E+01  0.1295946E+00  0.1023782E+01  0.8853634E-01  0.1083898E+01  0.1306683E+00  0.9815692E+00  0.9130546E-01  0.9542271E+00  0.8812524E-01  0.7675191E+00  0.9971482E+00  0.2084268E+01  0.1162809E+01  0.2488884E+00  0.4162748E+00  0.1224968E+01  0.6517662E+00  0.7146836E+00  0.7460361E+00  0.7897673E+00  0.5280568E+00  0.9705228E+00  0.5538678E+00  0.4560631E+00  0.7880417E+00  0.2238598E+00  0.3871476E+00  0.3914081E+00  0.3821232E+00  0.6409910E+00  0.6802156E+00  0.6263913E+00  0.4721333E+00  0.4296446E+00  0.3973508E+00  0.1668521E+00  0.4699588E+00  0.5568697E+00  0.4725552E+00  0.4922135E+00  0.5919986E+00  0.4588432E+00  0.3799722E+00  0.3788936E+00  0.3652093E+00  0.4025310E+00  0.3745600E+00  0.3705508E+00  0.3764350E+00  0.4094829E+00  0.2648470E+00  0.4605828E+00  0.2923413E+00  0.5561751E+00  0.9090670E+00  0.4345112E+00  0.3836736E+00  0.5214129E+00  0.4374171E+00  0.6743602E+00  0.4797922E+00  0.5088991E+00  0.3105740E+00  0.4873481E+00  0.4252987E+00
  0.3809997E+01  0.1010736E+01  0.8745693E-01  0.1106296E+01  0.4244374E-01  0.7374555E+00  0.1535000E+00  0.1564916E+01  0.2227402E+00  0.1244347E+01  0.1892174E+00  0.8749512E+00  0.1145622E+00  0.1013899E+01  0.1721300E+00  0.8219401E+00  0.1156095E+00  0.9496848E+00  0.1157148E+00  0.1130098E+01  0.4579161E-01  0.6280834E+00  0.9872471E-01  0.1334107E+01  0.1432965E+00  0.1175200E+01  0.1364502E+00  0.1031664E+01  0.8846516E-01  0.1082283E+01  0.1233146E+00  0.9808018E+00  0.8842921E-01  0.9559532E+00  0.8442861E-01  0.7281082E+00  0.1033552E+01  0.2163790E+01  0.1159736E+01  0.2094002E+00  0.3766843E+00  0.1297452E+01  0.7108626E+00  0.7582181E+00  0.7165481E+00  0.8355471E+00  0.5573450E+00  0.9183475E+00  0.5538231E+00  0.4133249E+00  0.7563872E+00  0.2203487E+00  0.3965681E+00  0.3777407E+00  0.3618048E+00  0.6459906E+00  0.6618938E+00  0.6350424E+00  0.4777418E+00  0.4557520E+00  0.4102285E+00  0.1505487E+00  0.4629031E+00  0.5234994E+00  0.4365197E+00  0.4023754E+00  0.5365493E+00  0.4708067E+00  0.4041961E+00  0.4044280E+00  0.3917266E+00  0.3770555E+00  0.3444085E+00  0.4023761E+00  0.3812053E+00  0.4075082E+00  0.2637482E+00  0.4304326E+00  0.2782071E+00  0.6459911E+00  0.9654387E+00  0.4297480E+00  0.3729700E+00  0.5036546E+00  0.4080523E+00  0.6863661E+00  0.5269120E+00  0.5252106E+00  0.3097555E+00  0.5522391E+00  0.4689043E+00
  0.3839997E+01  0.1028767E+01  0.8594400E-01  0.1092380E+01  0.4448395E-01  0.7724760E+00  0.1571128E+00  0.1534032E+01  0.2190128E+00  0.1193119E+01  0.1841604E+00  0.8755519E+00  0.1057288E+00  0.9761908E+00  0.1672452E+00  0.8241945E+00  0.1066014E+00  0.9520376E+00  0.1170529E+00  0.1131239E+01  0.4646688E-01  0.6231921E+00  0.9957976E-01  0.1316491E+01  0.1420274E+00  0.1168939E+01  0.1319020E+00  0.1029748E+01  0.8489648E-01  0.1096378E+01  0.1259352E+00  0.9769341E+00  0.8258218E-01  0.9733032E+00  0.8401200E-01  0.7113894E+00  0.9623824E+00  0.2158424E+01  0.1195114E+01  0.2182677E+00  0.3908929E+00  0.1319714E+01  0.6728461E+00  0.7275584E+00  0.6862226E+00  0.8427553E+00  0.5525669E+00  0.9700778E+00  0.5855103E+00  0.4446196E+00  0.7896357E+00  0.2425196E+00  0.4271863E+00  0.3873580E+00  0.3704481E+00  0.6143818E+00  0.6498766E+00  0.5894571E+00  0.4670078E+00  0.4641558E+00  0.4022942E+00  0.1589851E+00  0.4520525E+00  0.5241116E+00  0.4227591E+00  0.4297977E+00  0.5155314E+00  0.5631844E+00  0.4356108E+00  0.4129569E+00  0.3895801E+00  0.4385565E+00  0.3989539E+00  0.3536738E+00  0.3633594E+00  0.4395664E+00  0.2761179E+00  0.4867237E+00  0.2749830E+00  0.5712676E+00  0.8825991E+00  0.4735866E+00  0.3954760E+00  0.5436473E+00  0.4366959E+00  0.6406561E+00  0.4861709E+00  0.4749337E+00  0.2842729E+00  0.5483636E+00  0.4394248E+00
  0.3869997E+01  0.1031121E+01  0.8473448E-01  0.1080465E+01  0.4592562E-01  0.8201619E+00  0.1496598E+00  0.1493065E+01  0.2129022E+00  0.1167742E+01  0.1838837E+00  0.8661389E+00  0.1122466E+00  0.9642980E+00  0.1689838E+00  0.8390951E+00  0.1032701E+00  0.9354085E+00  0.1211889E+00  0.1128605E+01  0.4452794E-01  0.6355577E+00  0.9117487E-01  0.1320725E+01  0.1395662E+00  0.1192198E+01  0.1337362E+00  0.1038018E+01  0.8898837E-01  0.1092553E+01  0.1270008E+00  0.9786736E+00  0.8247634E-01  0.9663150E+00  0.8416344E-01  0.7879497E+00  0.1043152E+01  0.2243140E+01  0.1192662E+01  0.1777525E+00  0.3508323E+00  0.1266829E+01  0.6126513E+00  0.7388686E+00  0.6909491E+00  0.8622350E+00  0.5673261E+00  0.9796321E+00  0.5853214E+00  0.3634645E+00  0.6948656E+00  0.2493853E+00  0.4004934E+00  0.3568324E+00  0.3798719E+00  0.5690751E+00  0.6725929E+00  0.6095340E+00  0.4660915E+00  0.4808616E+00  0.4239776E+00  0.2148953E+00  0.5239253E+00  0.5511666E+00  0.4339503E+00  0.4536677E+00  0.5352734E+00  0.5544825E+00  0.4445385E+00  0.4198419E+00  0.3870831E+00  0.4251477E+00  0.3724876E+00  0.4278007E+00  0.3838372E+00  0.4205056E+00  0.2684279E+00  0.4490251E+00  0.2769995E+00  0.5597888E+00  0.8728389E+00  0.4934633E+00  0.4175127E+00  0.5531568E+00  0.4451300E+00  0.7342271E+00  0.5126789E+00  0.4848408E+00  0.2819142E+00  0.5644323E+00  0.4492311E+00
  0.3899997E+01  0.1031675E+01  0.8733542E-01  0.1067303E+01  0.4333671E-01  0.8703945E+00  0.1461155E+00  0.1481429E+01  0.2036946E+00  0.1118619E+01  0.1826309E+00  0.8585724E+00  0.1124660E+00  0.9677536E+00  0.1763422E+00  0.8492773E+00  0.1076799E+00  0.9365988E+00  0.1166399E+00  0.1125901E+01  0.4355658E-01  0.6475158E+00  0.9339415E-01  0.1324297E+01  0.1347777E+00  0.1208642E+01  0.1324844E+00  0.1034517E+01  0.8827211E-01  0.1108254E+01  0.1295860E+00  0.9802056E+00  0.8562521E-01  0.9714550E+00  0.8186007E-01  0.6792158E+00  0.9636796E+00  0.2331552E+01  0.1262349E+01  0.2089904E+00  0.3706623E+00  0.1273530E+01  0.6531122E+00  0.7353833E+00  0.7063834E+00  0.9045353E+00  0.5657907E+00  0.9221687E+00  0.5552073E+00  0.4205914E+00  0.7521055E+00  0.2925855E+00  0.4172602E+00  0.3572421E+00  0.3342808E+00  0.6256632E+00  0.6024891E+00  0.6315421E+00  0.4763298E+00  0.4956979E+00  0.3825805E+00  0.2220526E+00  0.5393341E+00  0.5505581E+00  0.4316978E+00  0.5564355E+00  0.5982915E+00  0.5525171E+00  0.4170288E+00  0.3866321E+00  0.3685582E+00  0.4636967E+00  0.3993321E+00  0.4271238E+00  0.3884508E+00  0.4591250E+00  0.2657753E+00  0.4754518E+00  0.2823568E+00  0.5041878E+00  0.8057937E+00  0.5100661E+00  0.4316582E+00  0.5113727E+00  0.4242230E+00  0.7811005E+00  0.5305694E+00  0.4604307E+00  0.2573606E+00  0.4996165E+00  0.3992316E+00
  0.3929997E+01  0.1033980E+01  0.8237655E-01  0.1061983E+01  0.4149861E-01  0.8869855E+00  0.1579508E+00  0.1475837E+01  0.1986019E+00  0.1084209E+01  0.1741432E+00  0.8716972E+00  0.1119639E+00  0.9636137E+00  0.1688961E+00  0.8497980E+00  0.1077066E+00  0.9246432E+00  0.1166794E+00  0.1123215E+01  0.4311003E-01  0.6545996E+00  0.1006096E+00  0.1321476E+01  0.1395530E+00  0.1212961E+01  0.1349138E+00  0.1041793E+01  0.8448191E-01  0.1110023E+01  0.1277274E+00  0.9758064E+00  0.8417245E-01  0.9710584E+00  0.8229342E-01  0.7537858E+00  0.1012250E+01  0.2528916E+01  0.1307253E+01  0.1916624E+00  0.3543517E+00  0.1233589E+01  0.6535983E+00  0.7550734E+00  0.6869879E+00  0.9370870E+00  0.5431296E+00  0.1018767E+01  0.5957835E+00  0.4373506E+00  0.7247924E+00  0.3100043E+00  0.4503073E+00  0.3518099E+00  0.3443412E+00  0.6110051E+00  0.6359797E+00  0.6264412E+00  0.5040925E+00  0.5035970E+00  0.4135040E+00  0.2392564E+00  0.5614686E+00  0.4862308E+00  0.4011269E+00  0.5415429E+00  0.5973408E+00  0.6122900E+00  0.4469894E+00  0.4212718E+00  0.3890263E+00  0.4502130E+00  0.3859484E+00  0.4257735E+00  0.3738558E+00  0.4389586E+00  0.2716028E+00  0.4987730E+00  0.2772695E+00  0.5222484E+00  0.7814043E+00  0.4836584E+00  0.3897039E+00  0.5363976E+00  0.4191337E+00  0.7364215E+00  0.5211727E+00  0.4862308E+00  0.2699625E+00  0.5093850E+00  0.4049861E+00
  0.3959997E+01  0.1040524E+01  0.8588166E-01  0.1054740E+01  0.4046724E-01  0.9292128E+00  0.1573143E+00  0.1436417E+01  0.2006773E+00  0.1054675E+01  0.1736387E+00  0.8631511E+00  0.1099103E+00  0.9585118E+00  0.1642769E+00  0.8625420E+00  0.1038067E+00  0.9045203E+00  0.1097800E+00  0.1119559E+01  0.4417243E-01  0.6574528E+00  0.9456243E-01  0.1303739E+01  0.1288824E+00  0.1206745E+01  0.1281836E+00  0.1042297E+01  0.8273306E-01  0.1124989E+01  0.1230746E+00  0.9773799E+00  0.8610411E-01  0.9807279E+00  0.8649077E-01  0.7576092E+00  0.9889504E+00  0.2746656E+01  0.1317913E+01  0.1862360E+00  0.3503598E+00  0.1236501E+01  0.6172084E+00  0.8082844E+00  0.6882387E+00  0.9229395E+00  0.5546679E+00  0.1033793E+01  0.5726898E+00  0.4864911E+00  0.8069448E+00  0.3103913E+00  0.4756799E+00  0.3483986E+00  0.3512476E+00  0.5751742E+00  0.6064165E+00  0.6201500E+00  0.4337761E+00  0.4959932E+00  0.4062032E+00  0.2863201E+00  0.6016136E+00  0.5130969E+00  0.3940440E+00  0.5599712E+00  0.6177034E+00  0.6695597E+00  0.4473759E+00  0.4643205E+00  0.4231680E+00  0.4864914E+00  0.4099994E+00  0.4427832E+00  0.3856293E+00  0.4678037E+00  0.2756349E+00  0.4852246E+00  0.2878709E+00  0.4434161E+00  0.7823479E+00  0.5321003E+00  0.4309712E+00  0.5441346E+00  0.4291638E+00  0.7436728E+00  0.4965912E+00  0.4567187E+00  0.2710721E+00  0.5149968E+00  0.3989030E+00
  0.3989997E+01  0.1037093E+01  0.8083919E-01  0.1048402E+01  0.3934063E-01  0.9763021E+00  0.1657855E+00  0.1388155E+01  0.1857498E+00  0.1019793E+01  0.1676898E+00  0.8628908E+00  0.1023644E+00  0.9506406E+00  0.1541632E+00  0.8596857E+00  0.1090705E+00  0.9057647E+00  0.1093557E+00  0.1111324E+01  0.4505535E-01  0.6685823E+00  0.9190083E-01  0.1293950E+01  0.1335662E+00  0.1211276E+01  0.1243863E+00  0.1048318E+01  0.8835194E-01  0.1123792E+01  0.1259247E+00  0.9786453E+00  0.7956289E-01  0.9836069E+00  0.7555046E-01  0.6888577E+00  0.9243176E+00  0.2907682E+01  0.1310502E+01  0.2133964E+00  0.3859461E+00  0.1263532E+01  0.6119604E+00  0.8673130E+00  0.7443945E+00  0.9690180E+00  0.5686144E+00  0.1073843E+01  0.5993151E+00  0.4742145E+00  0.7459412E+00  0.3381890E+00  0.4586255E+00  0.3562838E+00  0.3528791E+00  0.5540817E+00  0.6061792E+00  0.6220928E+00  0.4420775E+00  0.5490880E+00  0.4244291E+00  0.3893546E+00  0.7091069E+00  0.5097797E+00  0.3997301E+00  0.5815364E+00  0.6093740E+00  0.6745070E+00  0.4496456E+00  0.4373999E+00  0.4071086E+00  0.4455119E+00  0.3747261E+00  0.4442631E+00  0.3811648E+00  0.4788934E+00  0.2840964E+00  0.4888771E+00  0.2898051E+00  0.4866930E+00  0.8213738E+00  0.5297471E+00  0.4003919E+00  0.5172672E+00  0.4128660E+00  0.7369042E+00  0.4696188E+00  0.5082192E+00  0.2763816E+00  0.5247556E+00  0.4351644E+00
  0.4019997E+01  0.1043367E+01  0.8283748E-01  0.1044025E+01  0.4028045E-01  0.9962850E+00  0.1619797E+00  0.1380265E+01  0.1945233E+00  0.9868701E+00  0.1678493E+00  0.8702502E+00  0.1091288E+00  0.9473917E+00  0.1542271E+00  0.8737079E+00  0.1110918E+00  0.9035083E+00  0.1073156E+00  0.1107346E+01  0.4095120E-01  0.6862062E+00  0.9113976E-01  0.1275185E+01  0.1351210E+00  0.1201956E+01  0.1280097E+00  0.1060389E+01  0.8246348E-01  0.1119929E+01  0.1266857E+00  0.9766828E+00  0.7988863E-01  0.9880828E+00  0.8386741E-01  0.7302402E+00  0.9326254E+00  0.3192644E+01  0.1461873E+01  0.2532477E+00  0.3993049E+00  0.1302511E+01  0.6373500E+00  0.8949743E+00  0.7395807E+00  0.1067700E+01  0.5332204E+00  0.1076922E+01  0.5436319E+00  0.4007719E+00  0.7004844E+00  0.3208632E+00  0.4693238E+00  0.3528271E+00  0.3442888E+00  0.5421475E+00  0.5847906E+00  0.6116062E+00  0.4468441E+00  0.5224782E+00  0.4104929E+00  0.3811012E+00  0.6593730E+00  0.5347717E+00  0.4245174E+00  0.6159085E+00  0.6175048E+00  0.7382307E+00  0.4615619E+00  0.4290469E+00  0.3563503E+00  0.4905153E+00  0.4014849E+00  0.4511753E+00  0.3772819E+00  0.5083399E+00  0.2828375E+00  0.4828309E+00  0.2837663E+00  0.5630466E+00  0.8232524E+00  0.5323126E+00  0.4007018E+00  0.5335425E+00  0.4144968E+00  0.7370009E+00  0.4865426E+00  0.5107986E+00  0.2819869E+00  0.5144874E+00  0.3891998E+00
  0.4049997E+01  0.1050154E+01  0.8496422E-01  0.1037331E+01  0.4191620E-01  0.1032981E+01  0.1706229E+00  0.1368538E+01  0.1884732E+00  0.9660452E+00  0.1534036E+00  0.8715757E+00  0.1096904E+00  0.9605936E+00  0.1555866E+00  0.8732325E+00  0.1030942E+00  0.9024586E+00  0.1077461E+00  0.1100621E+01  0.4253743E-01  0.6947396E+00  0.9840314E-01  0.1274908E+01  0.1333988E+00  0.1189256E+01  0.1212355E+00  0.1056905E+01  0.8469421E-01  0.1132452E+01  0.1187092E+00  0.9766054E+00  0.8341127E-01  0.9981062E+00  0.8495527E-01  0.7267286E+00  0.9113984E+00  0.3497982E+01  0.1489447E+01  0.3633647E+00  0.4539705E+00  0.1319017E+01  0.6424900E+00  0.8478494E+00  0.7289867E+00  0.1099178E+01  0.5836861E+00  0.1035589E+01  0.5909712E+00  0.3633643E+00  0.6683615E+00  0.3451963E+00  0.4375400E+00  0.3524628E+00  0.3376811E+00  0.4760076E+00  0.5697690E+00  0.5735101E+00  0.4361914E+00  0.5286955E+00  0.4157152E+00  0.3464069E+00  0.6366107E+00  0.5426236E+00  0.4044730E+00  0.6370984E+00  0.6243991E+00  0.7146164E+00  0.4869554E+00  0.4808518E+00  0.3965220E+00  0.5159774E+00  0.4014218E+00  0.4790362E+00  0.3703414E+00  0.4720710E+00  0.2739017E+00  0.5002311E+00  0.2695492E+00  0.5329342E+00  0.8198551E+00  0.5825940E+00  0.4524668E+00  0.5250615E+00  0.4108345E+00  0.7709372E+00  0.4880415E+00  0.5074984E+00  0.2712741E+00  0.5414128E+00  0.4194280E+00
  0.4079998E+01  0.1045440E+01  0.8399163E-01  0.1032715E+01  0.4195442E-01  0.1060540E+01  0.1642132E+00  0.1360242E+01  0.1854400E+00  0.9387356E+00  0.1586024E+00  0.8688132E+00  0.1013722E+00  0.9467760E+00  0.1584467E+00  0.8872371E+00  0.1031769E+00  0.8897644E+00  0.1031522E+00  0.1092893E+01  0.4245940E-01  0.7060185E+00  0.9489181E-01  0.1259854E+01  0.1368541E+00  0.1183920E+01  0.1270224E+00  0.1069522E+01  0.8704200E-01  0.1140284E+01  0.1188668E+00  0.9758747E+00  0.8234851E-01  0.9920372E+00  0.7615282E-01  0.6898284E+00  0.9167099E+00  0.3920571E+01  0.1448476E+01  0.4332316E+00  0.5251061E+00  0.1315806E+01  0.6352181E+00  0.9010733E+00  0.7244996E+00  0.1106354E+01  0.5744801E+00  0.1077102E+01  0.5881870E+00  0.4248772E+00  0.7224062E+00  0.3974274E+00  0.4974476E+00  0.3646064E+00  0.3407983E+00  0.5573526E+00  0.5914030E+00  0.6617824E+00  0.4352298E+00  0.5191618E+00  0.4158138E+00  0.3628169E+00  0.6418366E+00  0.5161787E+00  0.4044552E+00  0.5812228E+00  0.5706435E+00  0.7590506E+00  0.4752547E+00  0.4839545E+00  0.3902490E+00  0.5102097E+00  0.4016342E+00  0.4815676E+00  0.3868287E+00  0.4991707E+00  0.2679915E+00  0.4833578E+00  0.2707027E+00  0.4917113E+00  0.8099743E+00  0.5806253E+00  0.4155478E+00  0.5340800E+00  0.4191688E+00  0.8294653E+00  0.5040902E+00  0.5179691E+00  0.2885930E+00  0.5848023E+00  0.4028350E+00
  0.4109998E+01  0.1050040E+01  0.8182051E-01  0.1027510E+01  0.3886887E-01  0.1073105E+01  0.1560716E+00  0.1330408E+01  0.1798186E+00  0.9270849E+00  0.1519632E+00  0.8754492E+00  0.1041334E+00  0.9506287E+00  0.1546034E+00  0.8895599E+00  0.1060484E+00  0.8760030E+00  0.1108545E+00  0.1087418E+01  0.4102167E-01  0.7122470E+00  0.9710460E-01  0.1239985E+01  0.1261995E+00  0.1183650E+01  0.1284117E+00  0.1072138E+01  0.8108672E-01  0.1136891E+01  0.1296134E+00  0.9767522E+00  0.7878375E-01  0.1000678E+01  0.7669020E-01  0.7997522E+00  0.9957435E+00  0.3929372E+01  0.1492833E+01  0.4716189E+00  0.5452553E+00  0.1341936E+01  0.6182904E+00  0.8726719E+00  0.7269784E+00  0.1225500E+01  0.6294037E+00  0.1129053E+01  0.5767089E+00  0.4727945E+00  0.7577730E+00  0.4328068E+00  0.5074679E+00  0.3240171E+00  0.3269105E+00  0.5410075E+00  0.5860361E+00  0.6074587E+00  0.4560651E+00  0.5645310E+00  0.4206380E+00  0.3951715E+00  0.6874242E+00  0.5363045E+00  0.4266839E+00  0.6045190E+00  0.5808727E+00  0.7427108E+00  0.4686474E+00  0.4874958E+00  0.3705606E+00  0.5557106E+00  0.4202650E+00  0.4957289E+00  0.3829409E+00  0.4942587E+00  0.2740736E+00  0.4851437E+00  0.2687513E+00  0.5221916E+00  0.8259836E+00  0.5739402E+00  0.4049696E+00  0.5515940E+00  0.4035246E+00  0.7932838E+00  0.4964777E+00  0.5089598E+00  0.2713311E+00  0.5774679E+00  0.4224605E+00
  0.4139998E+01  0.1045971E+01  0.7913366E-01  0.1023944E+01  0.4012629E-01  0.1118946E+01  0.1699622E+00  0.1304530E+01  0.1774680E+00  0.9247583E+00  0.1552503E+00  0.8817516E+00  0.1057233E+00  0.9660297E+00  0.1591257E+00  0.9007006E+00  0.1066966E+00  0.8756905E+00  0.1046785E+00  0.1078418E+01  0.4036707E-01  0.7290090E+00  0.9974843E-01  0.1230428E+01  0.1241851E+00  0.1164738E+01  0.1233455E+00  0.1077124E+01  0.8293608E-01  0.1153685E+01  0.1230187E+00  0.9853125E+00  0.8155553E-01  0.9992179E+00  0.7928029E-01  0.7093846E+00  0.9191863E+00  0.3936387E+01  0.1491622E+01  0.5772446E+00  0.5923981E+00  0.1367189E+01  0.6170400E+00  0.9539617E+00  0.7737470E+00  0.1254759E+01  0.6169549E+00  0.1135366E+01  0.5592437E+00  0.4520601E+00  0.7515109E+00  0.3871481E+00  0.4918134E+00  0.3680235E+00  0.3369767E+00  0.5355161E+00  0.5563365E+00  0.6125985E+00  0.4447321E+00  0.5349372E+00  0.4104153E+00  0.4126486E+00  0.7454114E+00  0.4984245E+00  0.3771704E+00  0.6097016E+00  0.5987509E+00  0.7673416E+00  0.4501532E+00  0.4735035E+00  0.3727376E+00  0.5500062E+00  0.4031556E+00  0.5274037E+00  0.4181191E+00  0.4955272E+00  0.2715738E+00  0.4940780E+00  0.2781934E+00  0.4984252E+00  0.7828659E+00  0.6015880E+00  0.4165686E+00  0.4845156E+00  0.3925933E+00  0.7968992E+00  0.5143979E+00  0.5198686E+00  0.2752671E+00  0.5500057E+00  0.4040480E+00
  0.4169998E+01  0.1049691E+01  0.8039182E-01  0.1020605E+01  0.4025263E-01  0.1148010E+01  0.1675595E+00  0.1294803E+01  0.1721110E+00  0.9190986E+00  0.1494740E+00  0.8945946E+00  0.1006080E+00  0.9676712E+00  0.1534444E+00  0.9048975E+00  0.1021421E+00  0.8672268E+00  0.9490372E-01  0.1072327E+01  0.4210935E-01  0.7545236E+00  0.9757334E-01  0.1222190E+01  0.1224436E+00  0.1151884E+01  0.1171891E+00  0.1077280E+01  0.7766158E-01  0.1154071E+01  0.1119567E+00  0.9828606E+00  0.7828698E-01  0.1002833E+01  0.7647905E-01  0.6398045E+00  0.8525776E+00  0.3855969E+01  0.1423900E+01  0.7049271E+00  0.6526265E+00  0.1345872E+01  0.6359438E+00  0.9471395E+00  0.7596681E+00  0.1289890E+01  0.6222656E+00  0.1243616E+01  0.6096586E+00  0.5118442E+00  0.7924491E+00  0.4170146E+00  0.4923326E+00  0.3518920E+00  0.3314447E+00  0.5118432E+00  0.5608295E+00  0.6455168E+00  0.4194214E+00  0.5758250E+00  0.4286274E+00  0.5232685E+00  0.8146939E+00  0.5101305E+00  0.3921582E+00  0.5758237E+00  0.5722767E+00  0.7780474E+00  0.4999680E+00  0.5249831E+00  0.3992534E+00  0.5558305E+00  0.4013044E+00  0.4918496E+00  0.3896329E+00  0.5292675E+00  0.2795407E+00  0.5029902E+00  0.2616271E+00  0.5118439E+00  0.8202158E+00  0.6186681E+00  0.4217197E+00  0.5147014E+00  0.3861400E+00  0.8214634E+00  0.4920308E+00  0.5352653E+00  0.2824182E+00  0.5975320E+00  0.4056441E+00
  0.4199998E+01  0.1044294E+01  0.8109619E-01  0.1011084E+01  0.3771597E-01  0.1158949E+01  0.1676261E+00  0.1288073E+01  0.1815312E+00  0.9214439E+00  0.1565032E+00  0.8912426E+00  0.1029047E+00  0.9550821E+00  0.1597579E+00  0.9199027E+00  0.1015348E+00  0.8769186E+00  0.1005983E+00  0.1068489E+01  0.4145232E-01  0.7633688E+00  0.1000712E+00  0.1200837E+01  0.1231942E+00  0.1137119E+01  0.1206921E+00  0.1079070E+01  0.8107551E-01  0.1161555E+01  0.1209149E+00  0.9806148E+00  0.7807519E-01  0.1003040E+01  0.7253917E-01  0.6171813E+00  0.8472111E+00  0.3607369E+01  0.1458003E+01  0.8165274E+00  0.6556863E+00  0.1376269E+01  0.6652914E+00  0.9922269E+00  0.7561321E+00  0.1322771E+01  0.5641657E+00  0.1255198E+01  0.6117104E+00  0.4685179E+00  0.7508063E+00  0.4324787E+00  0.5272561E+00  0.3750396E+00  0.3304540E+00  0.5034316E+00  0.5332355E+00  0.6532221E+00  0.4420280E+00  0.5721328E+00  0.4106520E+00  0.5045574E+00  0.7846426E+00  0.5039945E+00  0.3761761E+00  0.5304618E+00  0.5599139E+00  0.8193431E+00  0.4952986E+00  0.5456656E+00  0.4071302E+00  0.5569294E+00  0.3954701E+00  0.5073735E+00  0.3972498E+00  0.5186363E+00  0.2847259E+00  0.5084997E+00  0.2715099E+00  0.4955480E+00  0.7658995E+00  0.6177452E+00  0.4244279E+00  0.5118790E+00  0.4100892E+00  0.8407428E+00  0.4733650E+00  0.5237043E+00  0.2677806E+00  0.6092983E+00  0.4085079E+00
  0.4229999E+01  0.1047675E+01  0.8017801E-01  0.1010016E+01  0.3960844E-01  0.1174760E+01  0.1665736E+00  0.1267639E+01  0.1706949E+00  0.9237223E+00  0.1532909E+00  0.9081159E+00  0.1080338E+00  0.9784275E+00  0.1595147E+00  0.9185660E+00  0.1041851E+00  0.8664263E+00  0.1043116E+00  0.1060608E+01  0.3989340E-01  0.7791584E+00  0.9179915E-01  0.1199192E+01  0.1186116E+00  0.1124176E+01  0.1161476E+00  0.1084316E+01  0.7631983E-01  0.1157520E+01  0.1135243E+00  0.9775993E+00  0.7550185E-01  0.1004650E+01  0.7376358E-01  0.6839588E+00  0.9268596E+00  0.3453106E+01  0.1442515E+01  0.9426640E+00  0.6955899E+00  0.1400665E+01  0.6116963E+00  0.1049256E+01  0.7741290E+00  0.1401786E+01  0.6105034E+00  0.1316283E+01  0.6046137E+00  0.4063779E+00  0.6907567E+00  0.4752184E+00  0.5356692E+00  0.3769546E+00  0.3388027E+00  0.5074183E+00  0.5388157E+00  0.6606424E+00  0.4489368E+00  0.5962434E+00  0.4200349E+00  0.5529413E+00  0.7683021E+00  0.5446139E+00  0.3872014E+00  0.5385067E+00  0.5466033E+00  0.8171987E+00  0.4440283E+00  0.5229627E+00  0.3813809E+00  0.5146351E+00  0.3773100E+00  0.5079733E+00  0.4106934E+00  0.5387841E+00  0.2679239E+00  0.5329557E+00  0.2688678E+00  0.4818805E+00  0.8082396E+00  0.6562021E+00  0.4469829E+00  0.5196319E+00  0.3759328E+00  0.8244154E+00  0.4932528E+00  0.5257378E+00  0.2790438E+00  0.6262220E+00  0.4121256E+00
  0.4259999E+01  0.1045861E+01  0.7779458E-01  0.1004395E+01  0.3726783E-01  0.1197115E+01  0.1622217E+00  0.1250620E+01  0.1702534E+00  0.9265657E+00  0.1476306E+00  0.9237263E+00  0.1071812E+00  0.9743032E+00  0.1483438E+00  0.9308417E+00  0.1025074E+00  0.8727005E+00  0.1017899E+00  0.1055828E+01  0.4065078E-01  0.7926919E+00  0.9551866E-01  0.1191312E+01  0.1189646E+00  0.1123099E+01  0.1123948E+00  0.1081823E+01  0.7934194E-01  0.1169914E+01  0.1235445E+00  0.9835308E+00  0.7812917E-01  0.1005681E+01  0.7748640E-01  0.6480880E+00  0.8961387E+00  0.2961280E+01  0.1308613E+01  0.1041105E+01  0.7220839E+00  0.1417148E+01  0.6343313E+00  0.1108976E+01  0.8183392E+00  0.1422073E+01  0.6243658E+00  0.1369522E+01  0.6248079E+00  0.3919179E+00  0.6554986E+00  0.5364247E+00  0.5622113E+00  0.4028661E+00  0.3224342E+00  0.5626986E+00  0.5570723E+00  0.6601307E+00  0.4298403E+00  0.6245519E+00  0.4218496E+00  0.5845936E+00  0.8390701E+00  0.4893513E+00  0.3568372E+00  0.5320452E+00  0.5842234E+00  0.8456895E+00  0.4936760E+00  0.5599608E+00  0.3964144E+00  0.5298551E+00  0.3876681E+00  0.4811403E+00  0.3753955E+00  0.5668041E+00  0.2912663E+00  0.5484672E+00  0.2736681E+00  0.5167203E+00  0.7554212E+00  0.6327621E+00  0.3968829E+00  0.5287615E+00  0.3989410E+00  0.8369306E+00  0.5220964E+00  0.5380662E+00  0.2807248E+00  0.6458987E+00  0.4484435E+00
  0.4289999E+01  0.1050363E+01  0.7653718E-01  0.9996958E+00  0.3786382E-01  0.1210903E+01  0.1626240E+00  0.1234588E+01  0.1782956E+00  0.9350104E+00  0.1454608E+00  0.9445341E+00  0.1017038E+00  0.9887187E+00  0.1533317E+00  0.9338807E+00  0.1047138E+00  0.8661606E+00  0.9912624E-01  0.1054205E+01  0.3865220E-01  0.8130637E+00  0.9242363E-01  0.1170911E+01  0.1234065E+00  0.1114583E+01  0.1210627E+00  0.1080263E+01  0.7578295E-01  0.1145305E+01  0.1197189E+00  0.9804496E+00  0.7744114E-01  0.1001373E+01  0.7625423E-01  0.5526966E+00  0.8209074E+00  0.2657690E+01  0.1274176E+01  0.1094601E+01  0.7758455E+00  0.1381203E+01  0.6151866E+00  0.1121589E+01  0.7682590E+00  0.1551762E+01  0.6344752E+00  0.1437333E+01  0.6261023E+00  0.4058856E+00  0.6518234E+00  0.5192328E+00  0.5573574E+00  0.3977902E+00  0.3305233E+00  0.5408229E+00  0.5422226E+00  0.6579469E+00  0.4145716E+00  0.6169266E+00  0.4327985E+00  0.5850807E+00  0.7807441E+00  0.5014209E+00  0.3816576E+00  0.5224701E+00  0.5139799E+00  0.8414596E+00  0.4948955E+00  0.5694274E+00  0.3753897E+00  0.5300274E+00  0.3841124E+00  0.4971031E+00  0.3720478E+00  0.5783343E+00  0.2944515E+00  0.5589041E+00  0.2811625E+00  0.5073581E+00  0.7645527E+00  0.6250219E+00  0.4034078E+00  0.5402827E+00  0.3899046E+00  0.8220282E+00  0.4822721E+00  0.5435195E+00  0.2797292E+00  0.6395952E+00  0.4398814E+00
  0.4319999E+01  0.1045827E+01  0.8056103E-01  0.9911593E+00  0.3803484E-01  0.1218635E+01  0.1661743E+00  0.1238422E+01  0.1717989E+00  0.9452744E+00  0.1461112E+00  0.9492946E+00  0.1034065E+00  0.9966240E+00  0.1449504E+00  0.9544053E+00  0.1058901E+00  0.8622176E+00  0.1007400E+00  0.1048997E+01  0.3810578E-01  0.8319421E+00  0.9380016E-01  0.1162530E+01  0.1162757E+00  0.1110855E+01  0.1099540E+00  0.1075480E+01  0.7858790E-01  0.1153657E+01  0.1211374E+00  0.9806818E+00  0.7729931E-01  0.1005402E+01  0.7554448E-01  0.6578923E+00  0.8718768E+00  0.2544276E+01  0.1233553E+01  0.1173133E+01  0.8138139E+00  0.1484519E+01  0.6370944E+00  0.1221045E+01  0.8308714E+00  0.1574986E+01  0.6469018E+00  0.1529226E+01  0.6229546E+00  0.4747896E+00  0.7146892E+00  0.5652758E+00  0.5494223E+00  0.4566917E+00  0.3477981E+00  0.5088547E+00  0.5120957E+00  0.6238266E+00  0.4239097E+00  0.6254234E+00  0.4320467E+00  0.5301439E+00  0.7561598E+00  0.5141764E+00  0.3657766E+00  0.6025345E+00  0.5957630E+00  0.8665436E+00  0.4639183E+00  0.5743254E+00  0.3763891E+00  0.5269517E+00  0.3809102E+00  0.4689338E+00  0.3556511E+00  0.5687353E+00  0.2850930E+00  0.5700654E+00  0.2851652E+00  0.5620816E+00  0.8129031E+00  0.6163742E+00  0.4050143E+00  0.5360001E+00  0.3735970E+00  0.8138477E+00  0.4397365E+00  0.5386627E+00  0.2609117E+00  0.6717305E+00  0.4223489E+00
  0.4349999E+01  0.1053626E+01  0.7608311E-01  0.9885294E+00  0.3837196E-01  0.1223570E+01  0.1630598E+00  0.1220901E+01  0.1648487E+00  0.9578637E+00  0.1484431E+00  0.9516839E+00  0.1025479E+00  0.1006203E+01  0.1537765E+00  0.9477526E+00  0.1030148E+00  0.8675430E+00  0.9531622E-01  0.1045931E+01  0.3931108E-01  0.8467062E+00  0.9870217E-01  0.1154673E+01  0.1146437E+00  0.1093132E+01  0.1061945E+00  0.1070339E+01  0.7411706E-01  0.1149930E+01  0.1140721E+00  0.9796596E+00  0.7412963E-01  0.1006758E+01  0.7570863E-01  0.5585517E+00  0.7717153E+00  0.2321339E+01  0.1136117E+01  0.1150696E+01  0.7924733E+00  0.1568564E+01  0.6719733E+00  0.1294545E+01  0.8093351E+00  0.1628407E+01  0.6478819E+00  0.1488242E+01  0.6306001E+00  0.5144559E+00  0.7943838E+00  0.5669510E+00  0.5679604E+00  0.4745587E+00  0.3500025E+00  0.4724593E+00  0.5191734E+00  0.6850656E+00  0.4153094E+00  0.6220700E+00  0.4212183E+00  0.5858495E+00  0.7621337E+00  0.5428038E+00  0.3656801E+00  0.5491024E+00  0.5284688E+00  0.8929470E+00  0.4850558E+00  0.5575013E+00  0.3945343E+00  0.5627515E+00  0.3831743E+00  0.5002820E+00  0.3635075E+00  0.5868983E+00  0.2779563E+00  0.5816491E+00  0.2667090E+00  0.5795496E+00  0.8248405E+00  0.6535678E+00  0.4191056E+00  0.5701003E+00  0.4052138E+00  0.7916316E+00  0.4598070E+00  0.5619637E+00  0.2715570E+00  0.6939895E+00  0.4494174E+00
  0.4380000E+01  0.1044249E+01  0.7782537E-01  0.9839970E+00  0.3627533E-01  0.1226651E+01  0.1688724E+00  0.1203781E+01  0.1550683E+00  0.9759189E+00  0.1475874E+00  0.9665658E+00  0.1059660E+00  0.1012046E+01  0.1553189E+00  0.9631285E+00  0.1062109E+00  0.8632269E+00  0.9853365E-01  0.1043301E+01  0.3638218E-01  0.8689861E+00  0.1000844E+00  0.1134072E+01  0.1105825E+00  0.1097411E+01  0.1082856E+00  0.1070411E+01  0.7971666E-01  0.1151281E+01  0.1102499E+00  0.9837320E+00  0.7476542E-01  0.1003381E+01  0.7351515E-01  0.5840665E+00  0.8300229E+00  0.2187146E+01  0.1043979E+01  0.1290332E+01  0.8227127E+00  0.1652786E+01  0.6638741E+00  0.1301719E+01  0.8295430E+00  0.1562690E+01  0.6353289E+00  0.1590125E+01  0.6412851E+00  0.5074324E+00  0.7444145E+00  0.6617340E+00  0.5907899E+00  0.4908644E+00  0.3804666E+00  0.4970775E+00  0.5372567E+00  0.6700185E+00  0.4065319E+00  0.6348082E+00  0.4124444E+00  0.6172041E+00  0.7941901E+00  0.5338410E+00  0.3942951E+00  0.5405716E+00  0.5337592E+00  0.9470360E+00  0.5028928E+00  0.5907970E+00  0.3899430E+00  0.4799904E+00  0.3457299E+00  0.4991494E+00  0.3783699E+00  0.6034831E+00  0.2762221E+00  0.6203117E+00  0.2722761E+00  0.6710542E+00  0.8552834E+00  0.6373988E+00  0.4214195E+00  0.5742282E+00  0.4111691E+00  0.7585611E+00  0.4566099E+00  0.5799233E+00  0.2678382E+00  0.6871062E+00  0.4213941E+00
  0.4410000E+01  0.1050135E+01  0.8018240E-01  0.9790069E+00  0.3565612E-01  0.1235984E+01  0.1746218E+00  0.1187656E+01  0.1649841E+00  0.1002220E+01  0.1595811E+00  0.9801875E+00  0.1053307E+00  0.1026380E+01  0.1494709E+00  0.9820535E+00  0.9801198E-01  0.8649274E+00  0.9258878E-01  0.1037342E+01  0.3671104E-01  0.8840589E+00  0.1001264E+00  0.1119861E+01  0.1071262E+00  0.1097073E+01  0.1095669E+00  0.1057460E+01  0.7198102E-01  0.1143357E+01  0.1141187E+00  0.9830716E+00  0.7699712E-01  0.1009069E+01  0.7242801E-01  0.5352871E+00  0.7596635E+00  0.2030821E+01  0.1054119E+01  0.1238109E+01  0.7863270E+00  0.1732021E+01  0.6496153E+00  0.1373978E+01  0.8540200E+00  0.1627314E+01  0.6530993E+00  0.1617613E+01  0.6479628E+00  0.4678652E+00  0.6775103E+00  0.6895394E+00  0.6098623E+00  0.5087275E+00  0.3437902E+00  0.4954466E+00  0.5257336E+00  0.6905613E+00  0.4190394E+00  0.6287581E+00  0.4048004E+00  0.5761480E+00  0.7824422E+00  0.5306904E+00  0.3537630E+00  0.5863632E+00  0.5482116E+00  0.9101920E+00  0.4872074E+00  0.5705299E+00  0.4050390E+00  0.5020865E+00  0.3668132E+00  0.4653113E+00  0.3736908E+00  0.6343754E+00  0.2881023E+00  0.6305453E+00  0.3002023E+00  0.6558281E+00  0.8524095E+00  0.6619582E+00  0.4287148E+00  0.5797238E+00  0.3834694E+00  0.7630911E+00  0.4455679E+00  0.5820225E+00  0.2860736E+00  0.6956695E+00  0.4255571E+00
  0.4440000E+01  0.1052256E+01  0.7606680E-01  0.9752782E+00  0.3592346E-01  0.1239057E+01  0.1665799E+00  0.1187837E+01  0.1560969E+00  0.1027302E+01  0.1432241E+00  0.9952371E+00  0.1024000E+00  0.1034477E+01  0.1556893E+00  0.9918414E+00  0.1006817E+00  0.8572362E+00  0.9890518E-01  0.1038384E+01  0.3692181E-01  0.9059754E+00  0.9963860E-01  0.1115113E+01  0.1110709E+00  0.1093822E+01  0.1074639E+00  0.1067773E+01  0.7365748E-01  0.1127106E+01  0.1146723E+00  0.9849214E+00  0.7788429E-01  0.1004990E+01  0.7195930E-01  0.5643554E+00  0.7549269E+00  0.1963152E+01  0.1035651E+01  0.1313130E+01  0.7861936E+00  0.1843723E+01  0.6696292E+00  0.1602358E+01  0.9106524E+00  0.1588261E+01  0.6358012E+00  0.1610928E+01  0.6177737E+00  0.5502476E+00  0.7465467E+00  0.7165290E+00  0.5742933E+00  0.5552852E+00  0.3925554E+00  0.5744326E+00  0.5550027E+00  0.6742025E+00  0.4244819E+00  0.6202872E+00  0.3882881E+00  0.6066831E+00  0.7581458E+00  0.5618356E+00  0.3772150E+00  0.5623404E+00  0.5777120E+00  0.9432804E+00  0.4775844E+00  0.5593164E+00  0.3800473E+00  0.5003613E+00  0.3351488E+00  0.4580347E+00  0.3455597E+00  0.6253261E+00  0.2897061E+00  0.6223024E+00  0.2819012E+00  0.6570704E+00  0.8265148E+00  0.6162567E+00  0.3946543E+00  0.5729212E+00  0.3810863E+00  0.7301348E+00  0.3917771E+00  0.6104617E+00  0.2845470E+00  0.7381970E+00  0.4204321E+00
  0.4470000E+01  0.1054131E+01  0.7624298E-01  0.9697375E+00  0.3597393E-01  0.1250986E+01  0.1558381E+00  0.1171388E+01  0.1558790E+00  0.1056540E+01  0.1600011E+00  0.9797888E+00  0.1016455E+00  0.1056452E+01  0.1482964E+00  0.1015282E+01  0.1004834E+00  0.8762175E+00  0.9646580E-01  0.1032788E+01  0.3724418E-01  0.9205608E+00  0.9769270E-01  0.1099925E+01  0.1147164E+00  0.1085682E+01  0.1069183E+00  0.1058092E+01  0.7709872E-01  0.1124667E+01  0.1089718E+00  0.9886391E+00  0.6980251E-01  0.1014388E+01  0.7473559E-01  0.5229995E+00  0.7336772E+00  0.1830503E+01  0.9009212E+00  0.1357217E+01  0.8095681E+00  0.1977650E+01  0.6864219E+00  0.1640591E+01  0.9609707E+00  0.1513318E+01  0.5899028E+00  0.1631646E+01  0.6360524E+00  0.5488524E+00  0.7277707E+00  0.7516881E+00  0.5948256E+00  0.5717210E+00  0.3927948E+00  0.5369208E+00  0.5000972E+00  0.6830819E+00  0.4228733E+00  0.6358526E+00  0.3901565E+00  0.5687373E+00  0.7640234E+00  0.5399024E+00  0.3764299E+00  0.6065219E+00  0.5647001E+00  0.9942954E+00  0.4960317E+00  0.5836514E+00  0.3917711E+00  0.5369207E+00  0.3761219E+00  0.4901884E+00  0.3729965E+00  0.6346090E+00  0.2964148E+00  0.6532524E+00  0.2810464E+00  0.6622022E+00  0.7868775E+00  0.5896171E+00  0.3757470E+00  0.5985667E+00  0.3909099E+00  0.7144017E+00  0.4310340E+00  0.6157179E+00  0.2925456E+00  0.7213625E+00  0.4129136E+00
  0.4500000E+01  0.1049090E+01  0.7185167E-01  0.9656754E+00  0.3696645E-01  0.1234531E+01  0.1617060E+00  0.1159623E+01  0.1524653E+00  0.1095034E+01  0.1515629E+00  0.1011661E+01  0.1047554E+00  0.1064642E+01  0.1448487E+00  0.1017755E+01  0.1003957E+00  0.8774866E+00  0.9381790E-01  0.1030583E+01  0.3572395E-01  0.9390492E+00  0.9607108E-01  0.1084807E+01  0.1058818E+00  0.1083542E+01  0.1049434E+00  0.1045422E+01  0.7143918E-01  0.1122256E+01  0.1114134E+00  0.9887094E+00  0.6753816E-01  0.1005026E+01  0.7060795E-01  0.5749186E+00  0.7585668E+00  0.1659023E+01  0.9006110E+00  0.1330358E+01  0.7860169E+00  0.2149571E+01  0.7385928E+00  0.1683548E+01  0.9426216E+00  0.1403941E+01  0.5510389E+00  0.1683550E+01  0.6225564E+00  0.5180151E+00  0.7464116E+00  0.7652500E+00  0.5795033E+00  0.5675604E+00  0.3823629E+00  0.5307695E+00  0.5043054E+00  0.6553675E+00  0.3956982E+00  0.6431037E+00  0.4076529E+00  0.5592217E+00  0.7594194E+00  0.5435240E+00  0.3569004E+00  0.5778617E+00  0.5257456E+00  0.9585246E+00  0.5100064E+00  0.5709943E+00  0.3790916E+00  0.5499008E+00  0.3902089E+00  0.4483584E+00  0.3352560E+00  0.6877445E+00  0.2972023E+00  0.6615008E+00  0.2947577E+00  0.5435237E+00  0.7572257E+00  0.6499721E+00  0.3962863E+00  0.6151431E+00  0.3960627E+00  0.6906865E+00  0.4284690E+00  0.6475198E+00  0.3211727E+00  0.7495536E+00  0.4398610E+00
  0.4530001E+01  0.1049835E+01  0.7716645E-01  0.9614818E+00  0.3432477E-01  0.1238540E+01  0.1643215E+00  0.1146221E+01  0.1441660E+00  0.1120789E+01  0.1483295E+00  0.1017749E+01  0.9833419E-01  0.1068094E+01  0.1542325E+00  0.1034380E+01  0.1072929E+00  0.8785394E+00  0.9937738E-01  0.1031387E+01  0.3734825E-01  0.9450958E+00  0.1079118E+00  0.1075739E+01  0.1045172E+00  0.1074245E+01  0.1100736E+00  0.1044300E+01  0.7672609E-01  0.1103241E+01  0.1076067E+00  0.9864461E+00  0.6987560E-01  0.1006496E+01  0.7249006E-01  0.5653884E+00  0.7853466E+00  0.1514151E+01  0.8977800E+00  0.1322466E+01  0.8370695E+00  0.2303183E+01  0.7401513E+00  0.1832667E+01  0.9804466E+00  0.1395561E+01  0.5853503E+00  0.1731497E+01  0.6474680E+00  0.6370287E+00  0.8229957E+00  0.8190379E+00  0.6491137E+00  0.5765213E+00  0.3666861E+00  0.5992717E+00  0.5454197E+00  0.6491304E+00  0.4145027E+00  0.6433212E+00  0.4132560E+00  0.5731311E+00  0.7745417E+00  0.5949160E+00  0.3841545E+00  0.6796272E+00  0.5655161E+00  0.9826508E+00  0.4978880E+00  0.6142783E+00  0.3972672E+00  0.5678084E+00  0.3620997E+00  0.4859999E+00  0.3460324E+00  0.6759955E+00  0.2940166E+00  0.6549392E+00  0.2888202E+00  0.7009248E+00  0.8162007E+00  0.6379966E+00  0.4008072E+00  0.6104060E+00  0.3843740E+00  0.6563911E+00  0.4070927E+00  0.6636527E+00  0.2909922E+00  0.7638549E+00  0.4483204E+00
  0.4560001E+01  0.1047576E+01  0.7858703E-01  0.9589301E+00  0.3540015E-01  0.1223829E+01  0.1490227E+00  0.1142171E+01  0.1523782E+00  0.1132253E+01  0.1522059E+00  0.1022795E+01  0.1057533E+00  0.1071802E+01  0.1518952E+00  0.1040845E+01  0.1024992E+00  0.8848443E+00  0.9841258E-01  0.1027953E+01  0.3736854E-01  0.9736007E+00  0.9930433E-01  0.1060382E+01  0.9937363E-01  0.1081114E+01  0.1035246E+00  0.1030281E+01  0.7153327E-01  0.1107771E+01  0.1086193E+00  0.9919726E+00  0.7230815E-01  0.1009288E+01  0.7160270E-01  0.5044712E+00  0.7050290E+00  0.1454181E+01  0.8624542E+00  0.1296538E+01  0.7924592E+00  0.2488442E+01  0.7767581E+00  0.1962473E+01  0.9978254E+00  0.1258794E+01  0.5408359E+00  0.1780943E+01  0.6536555E+00  0.5770861E+00  0.7453407E+00  0.8130799E+00  0.6193124E+00  0.6124374E+00  0.3981181E+00  0.6038378E+00  0.5312517E+00  0.6396665E+00  0.4027417E+00  0.6420557E+00  0.3978481E+00  0.6076597E+00  0.7525166E+00  0.6024044E+00  0.3734872E+00  0.6239020E+00  0.5287842E+00  0.9955687E+00  0.4781810E+00  0.6033605E+00  0.3656397E+00  0.5675318E+00  0.3914834E+00  0.4299482E+00  0.3326848E+00  0.7084595E+00  0.2989981E+00  0.6891114E+00  0.3013004E+00  0.6458781E+00  0.8119674E+00  0.6683309E+00  0.4140502E+00  0.6047941E+00  0.3630960E+00  0.6535211E+00  0.4153815E+00  0.6879162E+00  0.2891169E+00  0.8016137E+00  0.4545184E+00
  0.4590001E+01  0.1047136E+01  0.7085769E-01  0.9528515E+00  0.3539978E-01  0.1244536E+01  0.1596258E+00  0.1140084E+01  0.1527228E+00  0.1150882E+01  0.1557871E+00  0.1032043E+01  0.1037022E+00  0.1091437E+01  0.1507170E+00  0.1051703E+01  0.1030307E+00  0.8919721E+00  0.1013058E+00  0.1022549E+01  0.3543977E-01  0.9881922E+00  0.1087752E+00  0.1059122E+01  0.1044247E+00  0.1082846E+01  0.1000509E+00  0.1030552E+01  0.7266203E-01  0.1078561E+01  0.1041184E+00  0.9932073E+00  0.7152177E-01  0.1006664E+01  0.7097951E-01  0.5337302E+00  0.7222018E+00  0.1382414E+01  0.8256811E+00  0.1305088E+01  0.7538670E+00  0.2601687E+01  0.7770494E+00  0.2100023E+01  0.9947518E+00  0.1323951E+01  0.5669337E+00  0.1824203E+01  0.6978824E+00  0.6223685E+00  0.8362729E+00  0.8166249E+00  0.6574299E+00  0.6134113E+00  0.3792618E+00  0.5610763E+00  0.5376550E+00  0.6402855E+00  0.3955979E+00  0.6105831E+00  0.3837997E+00  0.5789922E+00  0.7751452E+00  0.5940801E+00  0.3717892E+00  0.6798915E+00  0.6054686E+00  0.1016530E+01  0.5079944E+00  0.6185968E+00  0.3863237E+00  0.6091683E+00  0.3971467E+00  0.4592334E+00  0.3368172E+00  0.6994581E+00  0.2941875E+00  0.7169042E+00  0.3030906E+00  0.6544312E+00  0.7491228E+00  0.6959221E+00  0.4246648E+00  0.6218979E+00  0.3811452E+00  0.6336861E+00  0.4122036E+00  0.7178465E+00  0.3084775E+00  0.7807908E+00  0.4330292E+00
  0.4620001E+01  0.1046019E+01  0.7718150E-01  0.9497610E+00  0.3469800E-01  0.1220607E+01  0.1615594E+00  0.1127421E+01  0.1535306E+00  0.1154819E+01  0.1522892E+00  0.1034491E+01  0.1052900E+00  0.1095502E+01  0.1522141E+00  0.1068520E+01  0.9978274E-01  0.9020665E+00  0.9772962E-01  0.1020096E+01  0.3583082E-01  0.1011078E+01  0.9796553E-01  0.1052615E+01  0.1013713E+00  0.1073416E+01  0.1015762E+00  0.1016299E+01  0.7076025E-01  0.1084862E+01  0.1105770E+00  0.9972723E+00  0.7281104E-01  0.1009916E+01  0.7085482E-01  0.4393273E+00  0.6451630E+00  0.1285406E+01  0.7831727E+00  0.1183022E+01  0.8220094E+00  0.2736963E+01  0.8080565E+00  0.2190123E+01  0.1073032E+01  0.1276100E+01  0.5518007E+00  0.1883425E+01  0.6427455E+00  0.6143150E+00  0.7400193E+00  0.8246698E+00  0.5922887E+00  0.6147801E+00  0.3687548E+00  0.6571299E+00  0.5511186E+00  0.6501488E+00  0.3682202E+00  0.6566645E+00  0.3742651E+00  0.5714988E+00  0.7328743E+00  0.5724288E+00  0.3793222E+00  0.6990155E+00  0.5622445E+00  0.9493949E+00  0.4494181E+00  0.6124530E+00  0.3829024E+00  0.6245529E+00  0.3890772E+00  0.5170473E+00  0.3541140E+00  0.7143723E+00  0.2999606E+00  0.7027382E+00  0.2837577E+00  0.7371774E+00  0.8395109E+00  0.7013426E+00  0.4099942E+00  0.6306025E+00  0.3996150E+00  0.6361871E+00  0.3953884E+00  0.7083228E+00  0.2849041E+00  0.8032628E+00  0.4573810E+00
  0.4650002E+01  0.1041965E+01  0.7504431E-01  0.9471731E+00  0.3575679E-01  0.1212537E+01  0.1530601E+00  0.1119943E+01  0.1468479E+00  0.1179890E+01  0.1592157E+00  0.1044783E+01  0.1046675E+00  0.1103623E+01  0.1470099E+00  0.1077963E+01  0.1049648E+00  0.9105444E+00  0.9247806E-01  0.1022482E+01  0.3547229E-01  0.1023385E+01  0.1025599E+00  0.1038027E+01  0.1015063E+00  0.1085546E+01  0.1106023E+00  0.1007587E+01  0.7323787E-01  0.1065121E+01  0.1012037E+00  0.9981744E+00  0.7357647E-01  0.1014524E+01  0.6990309E-01  0.4630815E+00  0.6720390E+00  0.1144845E+01  0.7079187E+00  0.1238559E+01  0.7757387E+00  0.2809730E+01  0.8036819E+00  0.2321842E+01  0.9473388E+00  0.1244532E+01  0.5205605E+00  0.1887701E+01  0.6926650E+00  0.6358193E+00  0.7401319E+00  0.8453082E+00  0.6469280E+00  0.6349003E+00  0.3989158E+00  0.6045796E+00  0.5289142E+00  0.6459258E+00  0.3875764E+00  0.6371972E+00  0.3781218E+00  0.6211180E+00  0.7715129E+00  0.5825273E+00  0.3694135E+00  0.6496016E+00  0.5450152E+00  0.1027228E+01  0.5249721E+00  0.6353594E+00  0.3917389E+00  0.6633841E+00  0.4066551E+00  0.5108607E+00  0.3519568E+00  0.7263219E+00  0.2814305E+00  0.7332145E+00  0.2856379E+00  0.6725713E+00  0.8228547E+00  0.7079458E+00  0.4062106E+00  0.6100927E+00  0.3702389E+00  0.6307654E+00  0.3778361E+00  0.7453872E+00  0.2961620E+00  0.8021244E+00  0.4482887E+00
  0.4680002E+01  0.1038437E+01  0.7449944E-01  0.9469177E+00  0.3567423E-01  0.1220758E+01  0.1694172E+00  0.1119980E+01  0.1494988E+00  0.1171001E+01  0.1443759E+00  0.1045693E+01  0.9957838E-01  0.1102383E+01  0.1450953E+00  0.1081920E+01  0.1047634E+00  0.9244095E+00  0.1025980E+00  0.1018437E+01  0.3410871E-01  0.1034574E+01  0.1109953E+00  0.1022249E+01  0.1028203E+00  0.1075440E+01  0.1079358E+00  0.1007987E+01  0.6950091E-01  0.1072944E+01  0.1027993E+00  0.9962906E+00  0.7016103E-01  0.1017491E+01  0.6852280E-01  0.4753040E+00  0.6423890E+00  0.1051292E+01  0.6781692E+00  0.1248127E+01  0.7458975E+00  0.2887191E+01  0.7785508E+00  0.2576986E+01  0.1081174E+01  0.1256293E+01  0.5311502E+00  0.1901660E+01  0.6822729E+00  0.7056994E+00  0.8064532E+00  0.8517359E+00  0.6520179E+00  0.6335866E+00  0.3750653E+00  0.6158997E+00  0.5324472E+00  0.6290507E+00  0.3857791E+00  0.6535436E+00  0.4024362E+00  0.6240621E+00  0.8070422E+00  0.6113642E+00  0.3840614E+00  0.6784863E+00  0.5842975E+00  0.9773655E+00  0.4649487E+00  0.6630650E+00  0.3959834E+00  0.6399363E+00  0.3946391E+00  0.4966192E+00  0.3504578E+00  0.7530931E+00  0.2927053E+00  0.7589890E+00  0.2878897E+00  0.7292833E+00  0.7974512E+00  0.6730434E+00  0.3831174E+00  0.6390287E+00  0.3980497E+00  0.6417502E+00  0.3785130E+00  0.7728202E+00  0.2843370E+00  0.7560416E+00  0.4064631E+00
  0.4710002E+01  0.1030365E+01  0.7026060E-01  0.9437080E+00  0.3106849E-01  0.1216855E+01  0.1556174E+00  0.1124034E+01  0.1446443E+00  0.1171683E+01  0.1618667E+00  0.1053090E+01  0.1024919E+00  0.1096641E+01  0.1564085E+00  0.1080348E+01  0.9742275E-01  0.9299929E+00  0.1022851E+00  0.1017356E+01  0.3423499E-01  0.1046952E+01  0.1043895E+00  0.1023087E+01  0.1005274E+00  0.1081674E+01  0.1015866E+00  0.1003181E+01  0.6819329E-01  0.1065603E+01  0.1049549E+00  0.9912845E+00  0.6993784E-01  0.1015341E+01  0.7416236E-01  0.5301625E+00  0.7116565E+00  0.1055850E+01  0.6646462E+00  0.1166003E+01  0.7022790E+00  0.2893503E+01  0.7744046E+00  0.2666944E+01  0.1071399E+01  0.1312424E+01  0.5605158E+00  0.1983183E+01  0.6610255E+00  0.6716599E+00  0.7808971E+00  0.8973372E+00  0.6132511E+00  0.6662865E+00  0.4040524E+00  0.6492711E+00  0.5439723E+00  0.6161361E+00  0.3774352E+00  0.6183743E+00  0.3849469E+00  0.6609131E+00  0.8008220E+00  0.5870300E+00  0.3692103E+00  0.7388254E+00  0.5817100E+00  0.9443536E+00  0.4737824E+00  0.6882273E+00  0.3979510E+00  0.7070339E+00  0.3981981E+00  0.5615072E+00  0.3609330E+00  0.7394977E+00  0.3064261E+00  0.7386022E+00  0.2838154E+00  0.7558408E+00  0.8871895E+00  0.7244959E+00  0.4004025E+00  0.6250921E+00  0.3694596E+00  0.6076289E+00  0.3992806E+00  0.7538259E+00  0.3007437E+00  0.7930064E+00  0.4288641E+00
  0.4740002E+01  0.1025443E+01  0.7069454E-01  0.9458765E+00  0.3188873E-01  0.1182838E+01  0.1542476E+00  0.1103286E+01  0.1449373E+00  0.1161679E+01  0.1449036E+00  0.1046579E+01  0.9960165E-01  0.1093773E+01  0.1431336E+00  0.1083453E+01  0.1035775E+00  0.9554634E+00  0.9554994E-01  0.1011995E+01  0.3498014E-01  0.1070504E+01  0.1022964E+00  0.1017073E+01  0.9573556E-01  0.1072860E+01  0.1018416E+00  0.9979319E+00  0.6926718E-01  0.1045835E+01  0.9929908E-01  0.9998524E+00  0.7083191E-01  0.1015804E+01  0.7409992E-01  0.5075580E+00  0.6891750E+00  0.9576394E+00  0.6944656E+00  0.1162778E+01  0.7683975E+00  0.2826049E+01  0.7841635E+00  0.2780959E+01  0.1137904E+01  0.1352899E+01  0.5552519E+00  0.1950653E+01  0.6651989E+00  0.6348892E+00  0.7795964E+00  0.7984753E+00  0.5974522E+00  0.6229517E+00  0.3646507E+00  0.6455011E+00  0.5665122E+00  0.6061525E+00  0.3702230E+00  0.6618598E+00  0.3903100E+00  0.7180083E+00  0.8395633E+00  0.5827182E+00  0.3762436E+00  0.7763680E+00  0.5753208E+00  0.9028162E+00  0.4410453E+00  0.6556688E+00  0.3813263E+00  0.7038608E+00  0.4249468E+00  0.5362955E+00  0.3542730E+00  0.7617789E+00  0.2860241E+00  0.7458631E+00  0.2919216E+00  0.6773323E+00  0.7910976E+00  0.7104924E+00  0.4023363E+00  0.6547857E+00  0.3842085E+00  0.6393108E+00  0.3858582E+00  0.7540422E+00  0.2750420E+00  0.8166028E+00  0.4433968E+00
  0.4770002E+01  0.1022734E+01  0.6964504E-01  0.9411855E+00  0.3318194E-01  0.1178197E+01  0.1472011E+00  0.1081889E+01  0.1427669E+00  0.1154792E+01  0.1485751E+00  0.1057179E+01  0.1054961E+00  0.1090174E+01  0.1480640E+00  0.1087281E+01  0.1019103E+00  0.9672108E+00  0.9616860E-01  0.1007953E+01  0.3523779E-01  0.1076155E+01  0.9971900E-01  0.1014666E+01  0.9527492E-01  0.1065597E+01  0.1015891E+00  0.9887322E+00  0.6844874E-01  0.1035818E+01  0.9830405E-01  0.1004053E+01  0.7102387E-01  0.1021491E+01  0.6855945E-01  0.5116755E+00  0.6554646E+00  0.9150776E+00  0.6664652E+00  0.1089711E+01  0.6897528E+00  0.2712492E+01  0.7613301E+00  0.2842160E+01  0.1091274E+01  0.1325025E+01  0.5545259E+00  0.1950212E+01  0.6725315E+00  0.6932929E+00  0.8295175E+00  0.8618135E+00  0.6690962E+00  0.6539994E+00  0.3826794E+00  0.6531281E+00  0.5310682E+00  0.6356639E+00  0.3728726E+00  0.6090325E+00  0.3830705E+00  0.6932920E+00  0.7377350E+00  0.6007375E+00  0.3570114E+00  0.7832282E+00  0.5844485E+00  0.9176970E+00  0.4390359E+00  0.6889265E+00  0.4071143E+00  0.7688215E+00  0.4210545E+00  0.5413626E+00  0.3399740E+00  0.7476477E+00  0.3049713E+00  0.7395718E+00  0.2937650E+00  0.7369512E+00  0.8536022E+00  0.7011522E+00  0.3989616E+00  0.6976590E+00  0.3917029E+00  0.6496351E+00  0.3939548E+00  0.7679480E+00  0.2839065E+00  0.7897788E+00  0.4082801E+00
  0.4800003E+01  0.1021658E+01  0.7373335E-01  0.9449181E+00  0.3253371E-01  0.1150636E+01  0.1461684E+00  0.1067976E+01  0.1382740E+00  0.1140054E+01  0.1435531E+00  0.1062145E+01  0.9746356E-01  0.1080325E+01  0.1459158E+00  0.1079325E+01  0.1015734E+00  0.9765945E+00  0.9222779E-01  0.1005284E+01  0.3434753E-01  0.1085099E+01  0.9695132E-01  0.9938194E+00  0.9703420E-01  0.1075226E+01  0.9831920E-01  0.9906200E+00  0.7068155E-01  0.1027305E+01  0.9837317E-01  0.1001290E+01  0.6878457E-01  0.1019532E+01  0.6701604E-01  0.5346137E+00  0.6544880E+00  0.8941851E+00  0.6359207E+00  0.1073538E+01  0.6790902E+00  0.2655829E+01  0.7422669E+00  0.2828275E+01  0.1083607E+01  0.1338259E+01  0.5616896E+00  0.1972040E+01  0.6842591E+00  0.7346632E+00  0.7979546E+00  0.8631445E+00  0.6093186E+00  0.7006023E+00  0.3942998E+00  0.6605062E+00  0.5471916E+00  0.6764587E+00  0.3705527E+00  0.6221358E+00  0.3568631E+00  0.7605301E+00  0.8066366E+00  0.6514524E+00  0.3658564E+00  0.8019208E+00  0.5842035E+00  0.8696088E+00  0.4145555E+00  0.6962912E+00  0.3908035E+00  0.7428542E+00  0.4035240E+00  0.5889370E+00  0.3473167E+00  0.7478127E+00  0.2727915E+00  0.7695858E+00  0.2886136E+00  0.7018957E+00  0.7924706E+00  0.6764598E+00  0.3896869E+00  0.7040517E+00  0.3811133E+00  0.6592138E+00  0.3704448E+00  0.7950231E+00  0.2923923E+00  0.8269272E+00  0.4324131E+00
  0.4830003E+01  0.1011687E+01  0.6689909E-01  0.9431549E+00  0.3342511E-01  0.1140374E+01  0.1455254E+00  0.1057531E+01  0.1401383E+00  0.1122999E+01  0.1357192E+00  0.1070358E+01  0.1033194E+00  0.1079355E+01  0.1442426E+00  0.1063364E+01  0.9875813E-01  0.9903669E+00  0.9619958E-01  0.1002078E+01  0.3425986E-01  0.1096248E+01  0.9651396E-01  0.9913178E+00  0.9722818E-01  0.1061389E+01  0.9823219E-01  0.9798077E+00  0.6934766E-01  0.1016157E+01  0.9484909E-01  0.1008479E+01  0.6880964E-01  0.1016004E+01  0.7143047E-01  0.5365096E+00  0.6643790E+00  0.8975888E+00  0.6374702E+00  0.1124968E+01  0.6867644E+00  0.2522023E+01  0.7417519E+00  0.2915028E+01  0.1075757E+01  0.1393650E+01  0.5523053E+00  0.1957417E+01  0.6457424E+00  0.7289709E+00  0.7729465E+00  0.8166866E+00  0.5925229E+00  0.6327408E+00  0.3754118E+00  0.6829845E+00  0.5399417E+00  0.6621206E+00  0.3690844E+00  0.6208181E+00  0.3479779E+00  0.8516025E+00  0.8813577E+00  0.6540310E+00  0.3792872E+00  0.7596296E+00  0.5637375E+00  0.8822598E+00  0.4382463E+00  0.7047005E+00  0.3899685E+00  0.7681457E+00  0.4119564E+00  0.6127268E+00  0.3701299E+00  0.7715520E+00  0.3078718E+00  0.7845387E+00  0.2936222E+00  0.8192422E+00  0.7978103E+00  0.6829848E+00  0.4006731E+00  0.7153456E+00  0.4052974E+00  0.6838375E+00  0.3878575E+00  0.8149841E+00  0.3012431E+00  0.7766626E+00  0.4215903E+00
  0.4860003E+01  0.1003824E+01  0.6579989E-01  0.9435211E+00  0.3064011E-01  0.1127339E+01  0.1462540E+00  0.1047436E+01  0.1387234E+00  0.1117125E+01  0.1399660E+00  0.1086547E+01  0.9597568E-01  0.1077103E+01  0.1452438E+00  0.1069642E+01  0.9808487E-01  0.1000190E+01  0.9449617E-01  0.9982301E+00  0.3153567E-01  0.1106882E+01  0.1041944E+00  0.9853776E+00  0.9048766E-01  0.1066487E+01  0.1008800E+00  0.9833384E+00  0.6588617E-01  0.1008467E+01  0.9289227E-01  0.1006323E+01  0.6720368E-01  0.1018145E+01  0.6601832E-01  0.5282224E+00  0.6791165E+00  0.8116798E+00  0.5962898E+00  0.1069903E+01  0.7019500E+00  0.2357231E+01  0.7250361E+00  0.2880836E+01  0.1135062E+01  0.1355885E+01  0.5554037E+00  0.2004384E+01  0.6508057E+00  0.7603711E+00  0.7894125E+00  0.8024279E+00  0.6114804E+00  0.6556525E+00  0.3912294E+00  0.6585963E+00  0.5308660E+00  0.6379889E+00  0.3547603E+00  0.6035028E+00  0.3533694E+00  0.7839231E+00  0.8397112E+00  0.6518678E+00  0.4000004E+00  0.7864456E+00  0.5835449E+00  0.8684555E+00  0.4626037E+00  0.6993914E+00  0.4004297E+00  0.7658380E+00  0.4089796E+00  0.5723824E+00  0.3501377E+00  0.7790857E+00  0.2873911E+00  0.8135724E+00  0.3058706E+00  0.6863533E+00  0.7646164E+00  0.7006518E+00  0.3896756E+00  0.7498572E+00  0.4058979E+00  0.6771002E+00  0.3722901E+00  0.8085253E+00  0.3138771E+00  0.7940174E+00  0.4334427E+00
  0.4890003E+01  0.1000304E+01  0.6775603E-01  0.9461758E+00  0.3115921E-01  0.1101974E+01  0.1453076E+00  0.1030252E+01  0.1304630E+00  0.1114464E+01  0.1434499E+00  0.1088663E+01  0.1022855E+00  0.1070337E+01  0.1385063E+00  0.1061816E+01  0.9833802E-01  0.1017694E+01  0.9689451E-01  0.9955729E+00  0.3173339E-01  0.1115439E+01  0.9765724E-01  0.9791712E+00  0.9359929E-01  0.1057941E+01  0.9718131E-01  0.9796848E+00  0.6723325E-01  0.9948456E+00  0.9317020E-01  0.1013748E+01  0.7172927E-01  0.1012563E+01  0.6652620E-01  0.5217630E+00  0.6663823E+00  0.8333243E+00  0.5978740E+00  0.1111655E+01  0.6613063E+00  0.2203781E+01  0.6896084E+00  0.2830644E+01  0.1061412E+01  0.1372123E+01  0.5282547E+00  0.1973229E+01  0.6868154E+00  0.7311330E+00  0.7929034E+00  0.8250151E+00  0.6236925E+00  0.6480494E+00  0.3734416E+00  0.6854364E+00  0.5491887E+00  0.6567714E+00  0.3754099E+00  0.6335092E+00  0.3523426E+00  0.8756965E+00  0.8946712E+00  0.6393251E+00  0.3611542E+00  0.8133836E+00  0.6060945E+00  0.8333254E+00  0.4305906E+00  0.7506570E+00  0.4092968E+00  0.8295867E+00  0.4536276E+00  0.6239544E+00  0.3860273E+00  0.7624950E+00  0.2800987E+00  0.7778662E+00  0.2903203E+00  0.7394406E+00  0.7631779E+00  0.7170084E+00  0.3820511E+00  0.7494110E+00  0.3916526E+00  0.6779590E+00  0.3799762E+00  0.7872128E+00  0.2814387E+00  0.7722590E+00  0.4045621E+00
  0.4920003E+01  0.9898230E+00  0.6621949E-01  0.9453776E+00  0.3297909E-01  0.1085863E+01  0.1388805E+00  0.1012690E+01  0.1347458E+00  0.1102907E+01  0.1367292E+00  0.1090891E+01  0.9460761E-01  0.1065908E+01  0.1396170E+00  0.1059394E+01  0.9493311E-01  0.1028248E+01  0.9782824E-01  0.9925372E+00  0.3241318E-01  0.1130753E+01  0.9998096E-01  0.9731949E+00  0.8891379E-01  0.1055611E+01  0.9583708E-01  0.9740690E+00  0.6487174E-01  0.9765700E+00  0.8884671E-01  0.1009846E+01  0.6468954E-01  0.1024752E+01  0.6836130E-01  0.5055709E+00  0.6976517E+00  0.8166294E+00  0.5610817E+00  0.1098957E+01  0.6976353E+00  0.1991919E+01  0.6327968E+00  0.2768332E+01  0.1071343E+01  0.1327124E+01  0.5435658E+00  0.1950876E+01  0.6553964E+00  0.7879033E+00  0.8116463E+00  0.8289390E+00  0.6338655E+00  0.6315539E+00  0.3762208E+00  0.7156787E+00  0.5792674E+00  0.6278612E+00  0.3714563E+00  0.6471469E+00  0.3591703E+00  0.8913150E+00  0.8539259E+00  0.6217046E+00  0.3705087E+00  0.7887247E+00  0.5434552E+00  0.8203227E+00  0.4203727E+00  0.7374280E+00  0.4022223E+00  0.8067814E+00  0.4181247E+00  0.6110362E+00  0.3850496E+00  0.7776443E+00  0.2810859E+00  0.7801058E+00  0.2875941E+00  0.8174500E+00  0.8144507E+00  0.7152693E+00  0.3909144E+00  0.7505592E+00  0.4322410E+00  0.6812081E+00  0.3775181E+00  0.8143732E+00  0.2983691E+00  0.8051393E+00  0.4017552E+00
  0.4950004E+01  0.9804482E+00  0.6761000E-01  0.9508366E+00  0.3244114E-01  0.1056612E+01  0.1378883E+00  0.9886653E+00  0.1289562E+00  0.1098659E+01  0.1494019E+00  0.1099793E+01  0.9717404E-01  0.1055159E+01  0.1363880E+00  0.1046041E+01  0.9505898E-01  0.1040702E+01  0.8799829E-01  0.9907329E+00  0.3341290E-01  0.1136460E+01  0.1018955E+00  0.9704407E+00  0.8929195E-01  0.1062996E+01  0.9871029E-01  0.9705989E+00  0.6440325E-01  0.9792868E+00  0.9484883E-01  0.1017607E+01  0.6939853E-01  0.1023784E+01  0.6631885E-01  0.4994603E+00  0.6426535E+00  0.8262168E+00  0.6128176E+00  0.1108380E+01  0.6670240E+00  0.1887163E+01  0.6318322E+00  0.2742167E+01  0.1091758E+01  0.1287168E+01  0.5474322E+00  0.1870546E+01  0.6170187E+00  0.8156779E+00  0.8216479E+00  0.8781092E+00  0.6131096E+00  0.6425682E+00  0.3937574E+00  0.7183794E+00  0.5451716E+00  0.6571628E+00  0.3371954E+00  0.6300004E+00  0.3773698E+00  0.9632446E+00  0.8866289E+00  0.6972982E+00  0.3792374E+00  0.8302718E+00  0.6052797E+00  0.8517581E+00  0.4249141E+00  0.7422980E+00  0.3962352E+00  0.8379740E+00  0.3966474E+00  0.6486495E+00  0.3680722E+00  0.7931771E+00  0.2887045E+00  0.7964199E+00  0.2833883E+00  0.7459466E+00  0.7992610E+00  0.7329742E+00  0.3907669E+00  0.7694595E+00  0.3880205E+00  0.7041901E+00  0.3735451E+00  0.8278387E+00  0.3032774E+00  0.8047301E+00  0.4184672E+00
  0.4980004E+01  0.9824291E+00  0.6882185E-01  0.9490381E+00  0.3295612E-01  0.1040539E+01  0.1307527E+00  0.9781849E+00  0.1352439E+00  0.1083255E+01  0.1375680E+00  0.1098007E+01  0.9206518E-01  0.1047528E+01  0.1378412E+00  0.1052131E+01  0.9329307E-01  0.1059675E+01  0.9569760E-01  0.9884224E+00  0.3340994E-01  0.1141064E+01  0.1039112E+00  0.9622467E+00  0.9005164E-01  0.1050615E+01  0.9869178E-01  0.9712987E+00  0.6494322E-01  0.9736690E+00  0.9484854E-01  0.1016614E+01  0.6356840E-01  0.1016353E+01  0.6719112E-01  0.5479360E+00  0.6817191E+00  0.8483384E+00  0.5866842E+00  0.1108694E+01  0.6795081E+00  0.1793208E+01  0.5754070E+00  0.2585073E+01  0.1016624E+01  0.1241261E+01  0.5122455E+00  0.1908165E+01  0.6098627E+00  0.6825169E+00  0.7686524E+00  0.8451355E+00  0.5813164E+00  0.6680956E+00  0.3752210E+00  0.7097522E+00  0.5702640E+00  0.6624894E+00  0.3746219E+00  0.6384570E+00  0.3650401E+00  0.1006152E+01  0.9311673E+00  0.6889260E+00  0.3801522E+00  0.8507420E+00  0.5968928E+00  0.8118905E+00  0.4062704E+00  0.7642270E+00  0.3988613E+00  0.8575519E+00  0.4316709E+00  0.6765090E+00  0.3844435E+00  0.8114890E+00  0.2915530E+00  0.8233052E+00  0.2829637E+00  0.7978721E+00  0.8403765E+00  0.7177634E+00  0.3735616E+00  0.8086860E+00  0.3940631E+00  0.6989393E+00  0.3648452E+00  0.8283124E+00  0.2883953E+00  0.8483396E+00  0.4278451E+00
  0.5010004E+01  0.9746679E+00  0.6569953E-01  0.9555969E+00  0.3357938E-01  0.1020007E+01  0.1286473E+00  0.9485746E+00  0.1264171E+00  0.1067140E+01  0.1328835E+00  0.1100306E+01  0.9768944E-01  0.1050427E+01  0.1393805E+00  0.1048347E+01  0.9686750E-01  0.1067098E+01  0.9245960E-01  0.9808195E+00  0.3307572E-01  0.1131858E+01  0.9859068E-01  0.9726111E+00  0.8821777E-01  0.1043339E+01  0.9078284E-01  0.9749597E+00  0.6496645E-01  0.9696083E+00  0.9154768E-01  0.1023375E+01  0.6732618E-01  0.1023858E+01  0.6743708E-01  0.5049833E+00  0.6828495E+00  0.8500808E+00  0.6262659E+00  0.1133444E+01  0.6627911E+00  0.1726275E+01  0.5900850E+00  0.2595357E+01  0.1007297E+01  0.1209422E+01  0.5175106E+00  0.1914264E+01  0.6178091E+00  0.6490384E+00  0.7034237E+00  0.8730353E+00  0.5775080E+00  0.6332077E+00  0.3616395E+00  0.7353114E+00  0.5307376E+00  0.6830711E+00  0.3872138E+00  0.6442880E+00  0.3620298E+00  0.1146101E+01  0.9529281E+00  0.7139405E+00  0.3762515E+00  0.8002154E+00  0.5521976E+00  0.7744930E+00  0.3970344E+00  0.7930918E+00  0.4066101E+00  0.8389993E+00  0.4296473E+00  0.7032555E+00  0.3725964E+00  0.7962580E+00  0.2960437E+00  0.8326674E+00  0.2928396E+00  0.8168371E+00  0.8335268E+00  0.6767391E+00  0.3633416E+00  0.8014033E+00  0.4344722E+00  0.6992992E+00  0.3739583E+00  0.8370202E+00  0.2869632E+00  0.8326671E+00  0.4321895E+00
  0.5040004E+01  0.9631925E+00  0.6253761E-01  0.9572846E+00  0.3056318E-01  0.1005374E+01  0.1306272E+00  0.9322141E+00  0.1180282E+00  0.1064088E+01  0.1248019E+00  0.1121600E+01  0.9976067E-01  0.1027706E+01  0.1372263E+00  0.1048124E+01  0.9861818E-01  0.1068907E+01  0.9704216E-01  0.9774708E+00  0.3220407E-01  0.1151474E+01  0.9869985E-01  0.9618229E+00  0.8798358E-01  0.1041633E+01  0.8827067E-01  0.9672068E+00  0.6317080E-01  0.9662991E+00  0.9320021E-01  0.1016978E+01  0.6290845E-01  0.1019726E+01  0.6461930E-01  0.5412218E+00  0.6565204E+00  0.7891532E+00  0.5736292E+00  0.1112946E+01  0.6546578E+00  0.1558748E+01  0.5589693E+00  0.2559855E+01  0.1027324E+01  0.1235348E+01  0.4979433E+00  0.1858310E+01  0.6284467E+00  0.6976449E+00  0.7791479E+00  0.8470287E+00  0.5841588E+00  0.6816116E+00  0.3777641E+00  0.7211090E+00  0.5235531E+00  0.6796576E+00  0.4065525E+00  0.6780931E+00  0.3567145E+00  0.1141882E+01  0.9916305E+00  0.7344051E+00  0.4113164E+00  0.7907164E+00  0.5800129E+00  0.7828950E+00  0.4166999E+00  0.7848521E+00  0.4188201E+00  0.8497670E+00  0.4269072E+00  0.7085956E+00  0.3495155E+00  0.7936500E+00  0.2903214E+00  0.8253255E+00  0.2884608E+00  0.7367505E+00  0.7810223E+00  0.7078141E+00  0.3632596E+00  0.8439018E+00  0.4136652E+00  0.6941258E+00  0.3740534E+00  0.8824197E+00  0.2816282E+00  0.8763593E+00  0.4425570E+00
  0.5070004E+01  0.9607703E+00  0.6895982E-01  0.9576385E+00  0.3189161E-01  0.9884055E+00  0.1287242E+00  0.9125053E+00  0.1234103E+00  0.1069540E+01  0.1276089E+00  0.1131741E+01  0.9606043E-01  0.1031388E+01  0.1259509E+00  0.1053569E+01  0.9290595E-01  0.1086684E+01  0.9241712E-01  0.9758216E+00  0.3115420E-01  0.1148628E+01  0.9617178E-01  0.9596264E+00  0.9251947E-01  0.1032650E+01  0.8904787E-01  0.9693854E+00  0.6276512E-01  0.9581091E+00  0.9039705E-01  0.1019380E+01  0.6735828E-01  0.1015396E+01  0.6351147E-01  0.5286519E+00  0.6616085E+00  0.9065925E+00  0.6125669E+00  0.1183291E+01  0.6500876E+00  0.1517552E+01  0.5456673E+00  0.2371970E+01  0.9350404E+00  0.1178256E+01  0.4936920E+00  0.1782266E+01  0.6179168E+00  0.6847743E+00  0.7649249E+00  0.8679473E+00  0.5486472E+00  0.6496082E+00  0.3613262E+00  0.7551057E+00  0.5421947E+00  0.6805228E+00  0.3724820E+00  0.6812961E+00  0.3938788E+00  0.1177869E+01  0.9805332E+00  0.7098932E+00  0.3801227E+00  0.8262100E+00  0.5739837E+00  0.8103669E+00  0.4114416E+00  0.7879536E+00  0.3995535E+00  0.8779949E+00  0.4030434E+00  0.7357846E+00  0.3894185E+00  0.7838972E+00  0.2773289E+00  0.8063106E+00  0.2905394E+00  0.7914317E+00  0.7848096E+00  0.7334657E+00  0.3685697E+00  0.8072772E+00  0.4075781E+00  0.7520143E+00  0.3945557E+00  0.8749021E+00  0.2994325E+00  0.9189571E+00  0.4475014E+00
  0.5100005E+01  0.9611156E+00  0.6536335E-01  0.9637485E+00  0.3093414E-01  0.9618813E+00  0.1254242E+00  0.8994601E+00  0.1255028E+00  0.1056716E+01  0.1256878E+00  0.1134336E+01  0.9717950E-01  0.1037115E+01  0.1300157E+00  0.1058889E+01  0.9202203E-01  0.1086322E+01  0.9244202E-01  0.9699789E+00  0.3320213E-01  0.1155931E+01  0.9873470E-01  0.9602055E+00  0.8479224E-01  0.1041383E+01  0.9117568E-01  0.9712841E+00  0.6579897E-01  0.9629241E+00  0.8459996E-01  0.1021037E+01  0.6414921E-01  0.1015176E+01  0.6594289E-01  0.5713364E+00  0.6830911E+00  0.9417890E+00  0.6019312E+00  0.1173993E+01  0.6893449E+00  0.1404279E+01  0.5235761E+00  0.2301390E+01  0.9705282E+00  0.1115175E+01  0.4934444E+00  0.1749916E+01  0.5962003E+00  0.6629953E+00  0.6935876E+00  0.9020707E+00  0.5920296E+00  0.6572661E+00  0.3621024E+00  0.7072965E+00  0.5570303E+00  0.6916386E+00  0.3730494E+00  0.7210451E+00  0.3833453E+00  0.1240440E+01  0.9248967E+00  0.6897293E+00  0.3678526E+00  0.8654075E+00  0.6197013E+00  0.8264526E+00  0.4155892E+00  0.8073577E+00  0.4071387E+00  0.8524226E+00  0.4018467E+00  0.7768047E+00  0.3775610E+00  0.8073576E+00  0.2775428E+00  0.8300802E+00  0.2905210E+00  0.6797989E+00  0.7192294E+00  0.7355592E+00  0.3744318E+00  0.8447844E+00  0.4116316E+00  0.7355587E+00  0.3988968E+00  0.8627341E+00  0.2749257E+00  0.8581515E+00  0.4180232E+00
  0.5130005E+01  0.9515789E+00  0.6239041E-01  0.9623886E+00  0.3254157E-01  0.9340364E+00  0.1234073E+00  0.8920252E+00  0.1203014E+00  0.1066719E+01  0.1307115E+00  0.1137759E+01  0.9007366E-01  0.1021493E+01  0.1361830E+00  0.1063930E+01  0.8823356E-01  0.1111497E+01  0.8936625E-01  0.9683175E+00  0.3001481E-01  0.1148211E+01  0.9664974E-01  0.9530614E+00  0.9027093E-01  0.1028615E+01  0.8994530E-01  0.9682260E+00  0.6027697E-01  0.9524658E+00  0.8476534E-01  0.1025671E+01  0.6956264E-01  0.1015065E+01  0.6481580E-01  0.5480660E+00  0.6752403E+00  0.9542103E+00  0.6062503E+00  0.1136148E+01  0.6662574E+00  0.1378849E+01  0.5109512E+00  0.2175668E+01  0.9495704E+00  0.1103302E+01  0.4382315E+00  0.1745735E+01  0.5526233E+00  0.5752431E+00  0.6869138E+00  0.9119346E+00  0.5747657E+00  0.6816870E+00  0.3522542E+00  0.7013143E+00  0.4921230E+00  0.7130149E+00  0.3921425E+00  0.7688775E+00  0.3901854E+00  0.1225979E+01  0.1009395E+01  0.7583103E+00  0.3820132E+00  0.7949226E+00  0.5642618E+00  0.8262522E+00  0.3977053E+00  0.8232326E+00  0.4313475E+00  0.8734347E+00  0.4152584E+00  0.7794474E+00  0.4038161E+00  0.8156838E+00  0.2955008E+00  0.8209689E+00  0.2911727E+00  0.7322651E+00  0.7481890E+00  0.7454767E+00  0.3784701E+00  0.8598468E+00  0.4123440E+00  0.7552920E+00  0.3857775E+00  0.8656958E+00  0.2876555E+00  0.9009892E+00  0.4099602E+00
  0.5160005E+01  0.9514758E+00  0.6398956E-01  0.9674692E+00  0.3207722E-01  0.9262217E+00  0.1179000E+00  0.8766329E+00  0.1182719E+00  0.1039817E+01  0.1263971E+00  0.1136885E+01  0.1034069E+00  0.1006619E+01  0.1286772E+00  0.1075505E+01  0.8906528E-01  0.1112680E+01  0.9716807E-01  0.9674889E+00  0.3228356E-01  0.1156357E+01  0.9530443E-01  0.9492989E+00  0.8428421E-01  0.1030227E+01  0.8901021E-01  0.9717736E+00  0.6123931E-01  0.9492214E+00  0.8404743E-01  0.1023061E+01  0.6099203E-01  0.1013396E+01  0.6552755E-01  0.5715584E+00  0.6711240E+00  0.1014776E+01  0.6571817E+00  0.1150585E+01  0.6636487E+00  0.1324806E+01  0.5210885E+00  0.2095203E+01  0.8653678E+00  0.1079325E+01  0.4313819E+00  0.1676248E+01  0.5925650E+00  0.6252813E+00  0.6956943E+00  0.9468760E+00  0.5905346E+00  0.6502782E+00  0.3492538E+00  0.7200440E+00  0.5472715E+00  0.7741404E+00  0.3993920E+00  0.7379516E+00  0.3920849E+00  0.1308765E+01  0.1029593E+01  0.7383261E+00  0.3933774E+00  0.7909280E+00  0.5396083E+00  0.8181646E+00  0.3888284E+00  0.8252530E+00  0.4152582E+00  0.8722598E+00  0.4213578E+00  0.8644258E+00  0.3925186E+00  0.8095828E+00  0.2900592E+00  0.8194697E+00  0.2787623E+00  0.7401918E+00  0.7450362E+00  0.7409365E+00  0.3758434E+00  0.8472641E+00  0.4119694E+00  0.7741408E+00  0.3967677E+00  0.8868114E+00  0.2885733E+00  0.8797217E+00  0.4579091E+00
  0.5190005E+01  0.9441114E+00  0.6112649E-01  0.9683495E+00  0.3138176E-01  0.9251983E+00  0.1147228E+00  0.8484414E+00  0.1166762E+00  0.1034580E+01  0.1269152E+00  0.1150614E+01  0.9864205E-01  0.1013384E+01  0.1179990E+00  0.1078056E+01  0.8753527E-01  0.1100920E+01  0.9549572E-01  0.9635678E+00  0.2743291E-01  0.1141496E+01  0.8944301E-01  0.9431685E+00  0.8880034E-01  0.1020395E+01  0.8742803E-01  0.9723705E+00  0.6488162E-01  0.9377295E+00  0.8481772E-01  0.1020146E+01  0.6613674E-01  0.1018098E+01  0.6055258E-01  0.6106970E+00  0.6984174E+00  0.9691486E+00  0.6271058E+00  0.1182302E+01  0.6959139E+00  0.1243148E+01  0.4718376E+00  0.1972224E+01  0.8520594E+00  0.1040324E+01  0.4439587E+00  0.1628892E+01  0.5525187E+00  0.6283967E+00  0.6859436E+00  0.9293216E+00  0.5915315E+00  0.6929334E+00  0.3602081E+00  0.7287047E+00  0.5292982E+00  0.8131550E+00  0.3936709E+00  0.7464066E+00  0.3883657E+00  0.1314327E+01  0.9658709E+00  0.7397687E+00  0.3702371E+00  0.8555632E+00  0.6103318E+00  0.8445013E+00  0.3936873E+00  0.8699462E+00  0.4214565E+00  0.8068858E+00  0.4041176E+00  0.8404443E+00  0.3943135E+00  0.8203464E+00  0.2892360E+00  0.8367566E+00  0.2761082E+00  0.6977270E+00  0.7510139E+00  0.7784898E+00  0.3751742E+00  0.8817478E+00  0.4032857E+00  0.8212687E+00  0.4231304E+00  0.8907832E+00  0.2926264E+00  0.8459753E+00  0.3971707E+00
  0.5220006E+01  0.9454252E+00  0.5986664E-01  0.9742365E+00  0.3314363E-01  0.9118955E+00  0.1186074E+00  0.8537819E+00  0.1110314E+00  0.1028989E+01  0.1242632E+00  0.1142600E+01  0.9799847E-01  0.1024652E+01  0.1275183E+00  0.1081515E+01  0.9580071E-01  0.1114995E+01  0.9516046E-01  0.9619798E+00  0.2966109E-01  0.1150818E+01  0.9870882E-01  0.9330019E+00  0.8698250E-01  0.1018939E+01  0.9090615E-01  0.9813680E+00  0.6184505E-01  0.9417677E+00  0.9123245E-01  0.1028462E+01  0.6067457E-01  0.1011459E+01  0.6536156E-01  0.5599543E+00  0.6141148E+00  0.1033871E+01  0.5945632E+00  0.1242401E+01  0.7067088E+00  0.1218339E+01  0.4704030E+00  0.1893492E+01  0.8693040E+00  0.1035335E+01  0.4573388E+00  0.1589818E+01  0.5412835E+00  0.7086918E+00  0.6763279E+00  0.9427341E+00  0.5593073E+00  0.6952038E+00  0.3785983E+00  0.6904640E+00  0.4938234E+00  0.8231628E+00  0.4113807E+00  0.8031105E+00  0.3939324E+00  0.1354683E+01  0.1021121E+01  0.7393144E+00  0.3837091E+00  0.8224326E+00  0.5774229E+00  0.8494097E+00  0.4043682E+00  0.8709176E+00  0.3945209E+00  0.8395655E+00  0.4059842E+00  0.8745639E+00  0.4050931E+00  0.8295425E+00  0.2799844E+00  0.8579765E+00  0.2768985E+00  0.7305651E+00  0.7850326E+00  0.8045698E+00  0.4071898E+00  0.8767504E+00  0.4179216E+00  0.8464937E+00  0.3864835E+00  0.9128420E+00  0.2953651E+00  0.8851359E+00  0.4216222E+00
  0.5250006E+01  0.9425147E+00  0.5864421E-01  0.9794149E+00  0.3034389E-01  0.8933814E+00  0.1164723E+00  0.8374689E+00  0.1100967E+00  0.1040402E+01  0.1206186E+00  0.1140728E+01  0.1012988E+00  0.1005378E+01  0.1277359E+00  0.1083779E+01  0.8973204E-01  0.1115439E+01  0.9474755E-01  0.9609369E+00  0.3170719E-01  0.1129510E+01  0.9447269E-01  0.9291281E+00  0.8235809E-01  0.1006126E+01  0.8791444E-01  0.9795543E+00  0.6072383E-01  0.9421709E+00  0.8635112E-01  0.1019113E+01  0.6284674E-01  0.1005487E+01  0.6166184E-01  0.6112355E+00  0.7084661E+00  0.1042987E+01  0.6027534E+00  0.1210213E+01  0.6964147E+00  0.1186431E+01  0.4661500E+00  0.1796230E+01  0.8030989E+00  0.9781209E+00  0.4463623E+00  0.1570253E+01  0.5617124E+00  0.6660156E+00  0.7325732E+00  0.8642354E+00  0.5582037E+00  0.6977310E+00  0.3822961E+00  0.7092636E+00  0.5359693E+00  0.8746865E+00  0.4143084E+00  0.7734153E+00  0.3761191E+00  0.1415652E+01  0.1066384E+01  0.7734153E+00  0.3904681E+00  0.8382859E+00  0.5286450E+00  0.8613520E+00  0.3939389E+00  0.9139711E+00  0.4222757E+00  0.8159412E+00  0.3830099E+00  0.8653161E+00  0.4357813E+00  0.8193657E+00  0.2766652E+00  0.8471169E+00  0.2939569E+00  0.7294453E+00  0.7375263E+00  0.8054897E+00  0.3821384E+00  0.8833370E+00  0.3934139E+00  0.8905440E+00  0.4070122E+00  0.9118068E+00  0.2844880E+00  0.9420814E+00  0.4396061E+00
  0.5280006E+01  0.9452220E+00  0.5499593E-01  0.9808356E+00  0.2935800E-01  0.8968826E+00  0.1183518E+00  0.8432214E+00  0.1160021E+00  0.1029199E+01  0.1238656E+00  0.1135023E+01  0.9017818E-01  0.9897293E+00  0.1175194E+00  0.1081680E+01  0.9176143E-01  0.1127346E+01  0.8988540E-01  0.9594028E+00  0.2981287E-01  0.1126640E+01  0.9601162E-01  0.9356688E+00  0.8272909E-01  0.1009460E+01  0.8564119E-01  0.9768863E+00  0.6183527E-01  0.9402648E+00  0.8726702E-01  0.1023481E+01  0.6036100E-01  0.1015898E+01  0.6411003E-01  0.5658254E+00  0.6881687E+00  0.1065381E+01  0.6489534E+00  0.1302684E+01  0.7381473E+00  0.1126661E+01  0.4529234E+00  0.1797239E+01  0.7570303E+00  0.9645377E+00  0.4122660E+00  0.1615167E+01  0.5281443E+00  0.6470650E+00  0.6995469E+00  0.9698841E+00  0.6149246E+00  0.6955226E+00  0.3668104E+00  0.6805573E+00  0.5205423E+00  0.8583581E+00  0.3872727E+00  0.8319912E+00  0.3739495E+00  0.1487960E+01  0.1009802E+01  0.7596592E+00  0.3867240E+00  0.8252205E+00  0.5457486E+00  0.8765305E+00  0.4175203E+00  0.9128730E+00  0.4264153E+00  0.8002792E+00  0.3982415E+00  0.8943458E+00  0.4329134E+00  0.8147086E+00  0.2618871E+00  0.8343061E+00  0.2937438E+00  0.7454078E+00  0.7398127E+00  0.8441059E+00  0.3711730E+00  0.9100229E+00  0.4044973E+00  0.8950584E+00  0.4129017E+00  0.9520674E+00  0.2915812E+00  0.9064601E+00  0.4197782E+00
  0.5310006E+01  0.9348584E+00  0.5933365E-01  0.9826730E+00  0.2959461E-01  0.8761771E+00  0.1157833E+00  0.8338677E+00  0.1103283E+00  0.1029104E+01  0.1253781E+00  0.1130747E+01  0.1024505E+00  0.9936562E+00  0.1158738E+00  0.1087491E+01  0.8711906E-01  0.1125512E+01  0.9259512E-01  0.9580037E+00  0.2889120E-01  0.1107811E+01  0.9162851E-01  0.9320571E+00  0.8230304E-01  0.9992880E+00  0.8496925E-01  0.9857965E+00  0.5789102E-01  0.9243499E+00  0.7876565E-01  0.1023940E+01  0.6255767E-01  0.1007726E+01  0.5864670E-01  0.5946815E+00  0.6523049E+00  0.1149198E+01  0.6565742E+00  0.1267575E+01  0.6727720E+00  0.1091778E+01  0.4428110E+00  0.1690340E+01  0.7971002E+00  0.9490969E+00  0.4144205E+00  0.1562452E+01  0.5302657E+00  0.7017824E+00  0.7246250E+00  0.9061160E+00  0.5777901E+00  0.7070660E+00  0.3577619E+00  0.6898043E+00  0.4901573E+00  0.9145705E+00  0.3903833E+00  0.8356562E+00  0.4172509E+00  0.1392285E+01  0.9693798E+00  0.8095844E+00  0.3742807E+00  0.7961988E+00  0.5424356E+00  0.8775796E+00  0.4052264E+00  0.9917254E+00  0.4235795E+00  0.8194495E+00  0.3696713E+00  0.9321870E+00  0.4248992E+00  0.8323097E+00  0.2792484E+00  0.8390022E+00  0.2747256E+00  0.7666051E+00  0.7538354E+00  0.8240297E+00  0.3920179E+00  0.9568469E+00  0.4236249E+00  0.9057642E+00  0.3893595E+00  0.9115760E+00  0.2982671E+00  0.9226741E+00  0.4288132E+00
  0.5340006E+01  0.9320660E+00  0.6057380E-01  0.9838468E+00  0.2888555E-01  0.8790750E+00  0.1212634E+00  0.8428501E+00  0.1111480E+00  0.1023037E+01  0.1190197E+00  0.1123103E+01  0.9364646E-01  0.9869275E+00  0.1302292E+00  0.1089379E+01  0.8963113E-01  0.1127556E+01  0.9448154E-01  0.9575033E+00  0.2954789E-01  0.1110365E+01  0.9158605E-01  0.9227318E+00  0.8415218E-01  0.9972697E+00  0.9335188E-01  0.9811817E+00  0.5887194E-01  0.9372365E+00  0.8304050E-01  0.1019413E+01  0.6099426E-01  0.1011261E+01  0.6114472E-01  0.6089195E+00  0.6569543E+00  0.1123779E+01  0.6071662E+00  0.1267995E+01  0.6681996E+00  0.1021363E+01  0.4452179E+00  0.1628892E+01  0.7626827E+00  0.9496052E+00  0.4146997E+00  0.1566188E+01  0.5412071E+00  0.7050641E+00  0.7070101E+00  0.9489101E+00  0.5924501E+00  0.7189986E+00  0.3723912E+00  0.6778929E+00  0.4748628E+00  0.9227846E+00  0.3922238E+00  0.8520681E+00  0.3869345E+00  0.1485370E+01  0.1032272E+01  0.7928494E+00  0.3677718E+00  0.8416188E+00  0.5604949E+00  0.9280088E+00  0.4253452E+00  0.9649348E+00  0.4084451E+00  0.8182789E+00  0.3762599E+00  0.9290533E+00  0.4361529E+00  0.8397025E+00  0.2734633E+00  0.8496297E+00  0.2672563E+00  0.7677671E+00  0.7813107E+00  0.8513721E+00  0.4137612E+00  0.9778231E+00  0.4423886E+00  0.9259196E+00  0.3902196E+00  0.9280096E+00  0.2885974E+00  0.9259190E+00  0.4210079E+00
  0.5370007E+01  0.9348797E+00  0.5697569E-01  0.9843959E+00  0.2811426E-01  0.8687034E+00  0.1181158E+00  0.8410348E+00  0.1152092E+00  0.1013833E+01  0.1182207E+00  0.1115453E+01  0.1004292E+00  0.9903476E+00  0.1241441E+00  0.1084721E+01  0.9070433E-01  0.1120926E+01  0.8847744E-01  0.9568974E+00  0.2873834E-01  0.1100799E+01  0.8810373E-01  0.9139360E+00  0.8140223E-01  0.9913225E+00  0.8543353E-01  0.9795675E+00  0.5954186E-01  0.9382120E+00  0.8425744E-01  0.1020078E+01  0.6231912E-01  0.1005810E+01  0.6177711E-01  0.6393383E+00  0.6571210E+00  0.1149853E+01  0.6251259E+00  0.1251112E+01  0.6682478E+00  0.9893201E+00  0.4243472E+00  0.1581122E+01  0.7824430E+00  0.9142253E+00  0.4278934E+00  0.1508783E+01  0.5413761E+00  0.7068539E+00  0.7481362E+00  0.9576281E+00  0.5880680E+00  0.7588688E+00  0.3841725E+00  0.7233884E+00  0.4867006E+00  0.9559057E+00  0.3890784E+00  0.8659998E+00  0.4011858E+00  0.1459172E+01  0.1084000E+01  0.8081287E+00  0.3824592E+00  0.8591103E+00  0.5575399E+00  0.9100912E+00  0.3985372E+00  0.1009295E+01  0.4345786E+00  0.7922827E+00  0.3943096E+00  0.9245604E+00  0.3995477E+00  0.8561822E+00  0.2790892E+00  0.8470538E+00  0.2831851E+00  0.7220101E+00  0.6928537E+00  0.8363748E+00  0.3582146E+00  0.9786395E+00  0.4182646E+00  0.9235258E+00  0.3856984E+00  0.9259372E+00  0.2922474E+00  0.9286932E+00  0.4105044E+00
  0.5400007E+01  0.9336384E+00  0.5877520E-01  0.9870772E+00  0.3040294E-01  0.8804427E+00  0.1123049E+00  0.8322856E+00  0.1071887E+00  0.9955947E+00  0.1211631E+00  0.1113592E+01  0.8870595E-01  0.9755230E+00  0.1123651E+00  0.1088977E+01  0.8824401E-01  0.1115510E+01  0.9034786E-01  0.9573004E+00  0.2959352E-01  0.1096077E+01  0.9301348E-01  0.9139537E+00  0.8073411E-01  0.9817920E+00  0.8371866E-01  0.9806889E+00  0.6234858E-01  0.9345602E+00  0.7969170E-01  0.1020172E+01  0.6032427E-01  0.1008864E+01  0.5841482E-01  0.5695757E+00  0.6309565E+00  0.1146644E+01  0.6203015E+00  0.1257702E+01  0.6659163E+00  0.9681424E+00  0.3939445E+00  0.1605176E+01  0.7555057E+00  0.9170451E+00  0.3826263E+00  0.1551684E+01  0.5271719E+00  0.7862324E+00  0.6939352E+00  0.1013790E+01  0.5900061E+00  0.7835076E+00  0.3724841E+00  0.7555733E+00  0.5175158E+00  0.9739335E+00  0.4083783E+00  0.9095494E+00  0.4004264E+00  0.1492069E+01  0.1015407E+01  0.7991771E+00  0.3755829E+00  0.8652644E+00  0.5662777E+00  0.9201104E+00  0.4026227E+00  0.9909660E+00  0.3877479E+00  0.7882751E+00  0.3596969E+00  0.9306707E+00  0.4141060E+00  0.8586215E+00  0.2871117E+00  0.8482327E+00  0.2672943E+00  0.8121217E+00  0.7447237E+00  0.8001992E+00  0.4035813E+00  0.9916479E+00  0.4215856E+00  0.9548558E+00  0.4187232E+00  0.9483853E+00  0.2773071E+00  0.9299894E+00  0.4082353E+00
  0.5430007E+01  0.9283127E+00  0.5819219E-01  0.9902076E+00  0.3044581E-01  0.8789877E+00  0.1119079E+00  0.8207461E+00  0.1053295E+00  0.1003266E+01  0.1132857E+00  0.1092527E+01  0.9002055E-01  0.9667848E+00  0.1202058E+00  0.1082905E+01  0.8788954E-01  0.1115875E+01  0.9042087E-01  0.9592279E+00  0.3094861E-01  0.1079658E+01  0.8985944E-01  0.9128791E+00  0.8122315E-01  0.9913695E+00  0.8644941E-01  0.9815616E+00  0.6110804E-01  0.9392185E+00  0.7757579E-01  0.1012764E+01  0.5988622E-01  0.1005210E+01  0.6189772E-01  0.6791874E+00  0.6750026E+00  0.1185879E+01  0.5771604E+00  0.1268754E+01  0.6536750E+00  0.9652151E+00  0.4070200E+00  0.1441249E+01  0.7047368E+00  0.9301773E+00  0.4038401E+00  0.1531879E+01  0.5407109E+00  0.8341602E+00  0.7967352E+00  0.9985623E+00  0.5719683E+00  0.8385400E+00  0.3829780E+00  0.7735186E+00  0.5176641E+00  0.1008336E+01  0.3981862E+00  0.9038981E+00  0.3734915E+00  0.1526822E+01  0.1023430E+01  0.8055241E+00  0.3757808E+00  0.9439887E+00  0.5987160E+00  0.8964878E+00  0.3994132E+00  0.1023833E+01  0.4109919E+00  0.7775617E+00  0.3738847E+00  0.9776790E+00  0.4431504E+00  0.8582497E+00  0.2664489E+00  0.8563952E+00  0.2632300E+00  0.7330909E+00  0.7044906E+00  0.8577434E+00  0.3831015E+00  0.9746481E+00  0.4323303E+00  0.9076047E+00  0.4186974E+00  0.9323678E+00  0.2888501E+00  0.8917693E+00  0.3979376E+00
  0.5460007E+01  0.9265161E+00  0.5905363E-01  0.9873593E+00  0.2933948E-01  0.8727320E+00  0.1113088E+00  0.8260771E+00  0.1113787E+00  0.9995236E+00  0.1141421E+00  0.1083499E+01  0.8828539E-01  0.9659164E+00  0.1202496E+00  0.1074790E+01  0.9022988E-01  0.1112934E+01  0.9210244E-01  0.9615099E+00  0.3023928E-01  0.1061627E+01  0.8831466E-01  0.9095092E+00  0.7340114E-01  0.9857937E+00  0.8224160E-01  0.9769719E+00  0.5630421E-01  0.9307262E+00  0.8092339E-01  0.1013696E+01  0.5904372E-01  0.1003629E+01  0.6372935E-01  0.7050690E+00  0.6988406E+00  0.1193552E+01  0.6332360E+00  0.1208207E+01  0.6047935E+00  0.9443116E+00  0.4219487E+00  0.1475444E+01  0.7221628E+00  0.9059939E+00  0.3854193E+00  0.1475449E+01  0.4890789E+00  0.8730063E+00  0.7846375E+00  0.1036278E+01  0.5710180E+00  0.8386848E+00  0.3901211E+00  0.7783749E+00  0.5421591E+00  0.1003287E+01  0.4051740E+00  0.9179896E+00  0.3971572E+00  0.1526092E+01  0.1023917E+01  0.8346862E+00  0.3840044E+00  0.9483087E+00  0.5590926E+00  0.9433128E+00  0.4098377E+00  0.1020289E+01  0.4397664E+00  0.7873704E+00  0.3827354E+00  0.9469789E+00  0.3887154E+00  0.8388522E+00  0.2812268E+00  0.8615087E+00  0.2823461E+00  0.7503852E+00  0.7247447E+00  0.8603432E+00  0.4074800E+00  0.9882956E+00  0.4053787E+00  0.9059926E+00  0.4004142E+00  0.9626384E+00  0.2983252E+00  0.9176561E+00  0.3858531E+00
  0.5490007E+01  0.9235208E+00  0.5728582E-01  0.9922508E+00  0.3009638E-01  0.8693503E+00  0.1096481E+00  0.8359213E+00  0.1062113E+00  0.9935197E+00  0.1212093E+00  0.1078594E+01  0.8459672E-01  0.9479602E+00  0.1118585E+00  0.1075462E+01  0.8788868E-01  0.1096049E+01  0.8428384E-01  0.9612970E+00  0.2874666E-01  0.1061397E+01  0.8659890E-01  0.9026731E+00  0.7806342E-01  0.9738086E+00  0.8181612E-01  0.9837361E+00  0.6004385E-01  0.9362944E+00  0.8429720E-01  0.1012919E+01  0.5865749E-01  0.1003547E+01  0.6051973E-01  0.6828840E+00  0.6820598E+00  0.1232622E+01  0.6651791E+00  0.1249112E+01  0.6268572E+00  0.9399565E+00  0.3931475E+00  0.1423116E+01  0.7047286E+00  0.9247949E+00  0.3994346E+00  0.1462339E+01  0.5186091E+00  0.8476745E+00  0.7322782E+00  0.1015762E+01  0.5993761E+00  0.8628341E+00  0.3752681E+00  0.7725305E+00  0.5254016E+00  0.1052998E+01  0.4198847E+00  0.9399551E+00  0.3907714E+00  0.1579338E+01  0.1060089E+01  0.8572313E+00  0.3915568E+00  0.9524799E+00  0.5580912E+00  0.9214995E+00  0.4122386E+00  0.1042784E+01  0.3999127E+00  0.7662684E+00  0.3730163E+00  0.9719256E+00  0.4008604E+00  0.9010658E+00  0.2732067E+00  0.8863996E+00  0.2753324E+00  0.7527549E+00  0.7316881E+00  0.9007353E+00  0.4005530E+00  0.9867563E+00  0.4159746E+00  0.9666513E+00  0.4169208E+00  0.9526445E+00  0.2916092E+00  0.9132612E+00  0.4070267E+00
  0.5520008E+01  0.9259543E+00  0.5822598E-01  0.9931914E+00  0.2871222E-01  0.8659344E+00  0.1055210E+00  0.8378443E+00  0.1101487E+00  0.9922558E+00  0.1214618E+00  0.1064487E+01  0.8155738E-01  0.9518870E+00  0.1197233E+00  0.1060851E+01  0.8418695E-01  0.1093375E+01  0.8308595E-01  0.9616580E+00  0.2906068E-01  0.1048715E+01  0.8861497E-01  0.9004849E+00  0.8244327E-01  0.9727830E+00  0.8285274E-01  0.9830831E+00  0.5582185E-01  0.9302985E+00  0.8131880E-01  0.1014026E+01  0.6002198E-01  0.1007331E+01  0.5761401E-01  0.6311406E+00  0.6634609E+00  0.1264232E+01  0.6301295E+00  0.1223159E+01  0.6837867E+00  0.9043292E+00  0.3884940E+00  0.1414849E+01  0.6865695E+00  0.8958529E+00  0.3777789E+00  0.1465052E+01  0.4994365E+00  0.9780053E+00  0.8215652E+00  0.1019730E+01  0.5811830E+00  0.8847706E+00  0.4088087E+00  0.7524126E+00  0.5032432E+00  0.1039947E+01  0.4081738E+00  0.9388851E+00  0.4077998E+00  0.1487874E+01  0.1022059E+01  0.8534727E+00  0.3696581E+00  0.9349732E+00  0.5323015E+00  0.8570585E+00  0.4027934E+00  0.1039941E+01  0.3969944E+00  0.7648006E+00  0.3747891E+00  0.9900709E+00  0.4132005E+00  0.8878664E+00  0.2812603E+00  0.8947118E+00  0.2641056E+00  0.8058763E+00  0.7391642E+00  0.9255204E+00  0.4086691E+00  0.9767022E+00  0.3920117E+00  0.9692039E+00  0.4038306E+00  0.9680616E+00  0.2714867E+00  0.9199760E+00  0.3972565E+00
  0.5550008E+01  0.9251173E+00  0.5713534E-01  0.9942269E+00  0.2769697E-01  0.8792006E+00  0.1156434E+00  0.8448631E+00  0.1126823E+00  0.9903502E+00  0.1192258E+00  0.1053100E+01  0.8601718E-01  0.9345900E+00  0.1109027E+00  0.1062231E+01  0.9052628E-01  0.1086586E+01  0.8549031E-01  0.9629183E+00  0.2989369E-01  0.1032944E+01  0.8128071E-01  0.8920662E+00  0.7820791E-01  0.9630876E+00  0.8412626E-01  0.9864014E+00  0.6141056E-01  0.9377198E+00  0.8136634E-01  0.1003437E+01  0.6089382E-01  0.1005169E+01  0.6355897E-01  0.7314083E+00  0.6947696E+00  0.1297704E+01  0.6494275E+00  0.1182898E+01  0.6364601E+00  0.9400587E+00  0.4166339E+00  0.1353173E+01  0.6415793E+00  0.8800764E+00  0.3902831E+00  0.1452810E+01  0.4950877E+00  0.8810448E+00  0.7927870E+00  0.1006171E+01  0.6028124E+00  0.8936208E+00  0.3905000E+00  0.7901016E+00  0.5324234E+00  0.1045838E+01  0.4354534E+00  0.9242575E+00  0.4086291E+00  0.1467970E+01  0.1002974E+01  0.8787866E+00  0.3638729E+00  0.9861739E+00  0.5945549E+00  0.8913633E+00  0.3862858E+00  0.1028742E+01  0.3962519E+00  0.7810711E+00  0.3646844E+00  0.9777905E+00  0.4070835E+00  0.9373180E+00  0.2821411E+00  0.8734652E+00  0.2645730E+00  0.8810433E+00  0.7559282E+00  0.9032953E+00  0.3879306E+00  0.1001977E+01  0.4285628E+00  0.1001336E+01  0.4012343E+00  0.9597309E+00  0.2773087E+00  0.9207097E+00  0.3713515E+00
  0.5580008E+01  0.9213552E+00  0.5529083E-01  0.9949393E+00  0.2912784E-01  0.8830968E+00  0.1094730E+00  0.8524470E+00  0.1081363E+00  0.9820537E+00  0.1184661E+00  0.1040608E+01  0.8304978E-01  0.9342952E+00  0.1153966E+00  0.1047764E+01  0.8571749E-01  0.1082455E+01  0.8741434E-01  0.9684016E+00  0.2809320E-01  0.1022400E+01  0.8808936E-01  0.8967984E+00  0.8417670E-01  0.9660336E+00  0.8544368E-01  0.9816812E+00  0.5800389E-01  0.9337192E+00  0.7813523E-01  0.1005365E+01  0.5715631E-01  0.1005686E+01  0.5883379E-01  0.7541898E+00  0.6999925E+00  0.1223808E+01  0.6292861E+00  0.1180412E+01  0.6361884E+00  0.9184890E+00  0.3975554E+00  0.1439463E+01  0.6894989E+00  0.8974339E+00  0.3774860E+00  0.1487008E+01  0.4964314E+00  0.9800691E+00  0.8447741E+00  0.9851682E+00  0.5460430E+00  0.8894598E+00  0.3750385E+00  0.7484468E+00  0.5018123E+00  0.1055675E+01  0.4212570E+00  0.9376323E+00  0.3799234E+00  0.1473924E+01  0.1021806E+01  0.8891397E+00  0.3789020E+00  0.9666656E+00  0.5760903E+00  0.8824403E+00  0.3621589E+00  0.1038446E+01  0.3976263E+00  0.8017253E+00  0.3591924E+00  0.1018979E+01  0.3975532E+00  0.9355579E+00  0.2836965E+00  0.8900954E+00  0.2721272E+00  0.8358618E+00  0.7324266E+00  0.9436933E+00  0.4153198E+00  0.9985654E+00  0.4167882E+00  0.9599643E+00  0.4066408E+00  0.9524672E+00  0.2710418E+00  0.9012624E+00  0.3725229E+00
  0.5610008E+01  0.9264686E+00  0.6008971E-01  0.9950908E+00  0.2789297E-01  0.8950607E+00  0.1095542E+00  0.8522916E+00  0.1109755E+00  0.9730762E+00  0.1120143E+00  0.1032073E+01  0.8418128E-01  0.9365199E+00  0.1111989E+00  0.1036413E+01  0.8373298E-01  0.1078281E+01  0.8520522E-01  0.9683725E+00  0.3004948E-01  0.1012169E+01  0.8413020E-01  0.8925501E+00  0.7440647E-01  0.9640076E+00  0.8514642E-01  0.9826735E+00  0.5674541E-01  0.9269243E+00  0.7715854E-01  0.1003835E+01  0.6126111E-01  0.1000508E+01  0.5829446E-01  0.7208904E+00  0.6708153E+00  0.1208220E+01  0.6708863E+00  0.1085124E+01  0.5979500E+00  0.9377259E+00  0.3786418E+00  0.1315530E+01  0.6734232E+00  0.9247851E+00  0.3925166E+00  0.1391287E+01  0.4844401E+00  0.9569783E+00  0.7655867E+00  0.9872850E+00  0.5457286E+00  0.9052158E+00  0.3916078E+00  0.8300971E+00  0.5226278E+00  0.1064608E+01  0.4194525E+00  0.9235234E+00  0.4042902E+00  0.1455669E+01  0.9837486E+00  0.8891191E+00  0.3774391E+00  0.1024521E+01  0.5802871E+00  0.9074262E+00  0.3892827E+00  0.1070922E+01  0.4150724E+00  0.8342007E+00  0.3732033E+00  0.9872795E+00  0.4056390E+00  0.9582412E+00  0.2843781E+00  0.8985889E+00  0.2673359E+00  0.8092663E+00  0.7257004E+00  0.9355165E+00  0.3870453E+00  0.1002113E+01  0.3926837E+00  0.1018527E+01  0.4006871E+00  0.9596621E+00  0.2869233E+00  0.8948013E+00  0.3968977E+00
  0.5640008E+01  0.9275839E+00  0.5765889E-01  0.9952516E+00  0.2986898E-01  0.9035373E+00  0.1101045E+00  0.8669651E+00  0.1105241E+00  0.9771826E+00  0.1112969E+00  0.1019231E+01  0.8310864E-01  0.9389691E+00  0.1212036E+00  0.1033275E+01  0.8522945E-01  0.1071717E+01  0.8401634E-01  0.9702470E+00  0.2873682E-01  0.1010455E+01  0.8204006E-01  0.8917542E+00  0.7376430E-01  0.9541970E+00  0.7689178E-01  0.9865936E+00  0.5828415E-01  0.9362692E+00  0.7667664E-01  0.1001735E+01  0.5505208E-01  0.9995025E+00  0.5758973E-01  0.8743851E+00  0.7292123E+00  0.1237254E+01  0.6338246E+00  0.1064247E+01  0.5942189E+00  0.9608867E+00  0.3797506E+00  0.1221013E+01  0.6131893E+00  0.9109206E+00  0.3663873E+00  0.1372159E+01  0.4493554E+00  0.9893037E+00  0.7865459E+00  0.1058003E+01  0.5755214E+00  0.9109216E+00  0.4005995E+00  0.7688344E+00  0.5148588E+00  0.1102040E+01  0.4296842E+00  0.9237262E+00  0.4042102E+00  0.1395268E+01  0.8891056E+00  0.9468351E+00  0.3919347E+00  0.1011166E+01  0.5649940E+00  0.8475296E+00  0.3701936E+00  0.1051765E+01  0.4137376E+00  0.8034972E+00  0.3837687E+00  0.1031775E+01  0.4080548E+00  0.9810296E+00  0.2864115E+00  0.9073316E+00  0.2849472E+00  0.8194239E+00  0.7646584E+00  0.9377775E+00  0.4026910E+00  0.9814968E+00  0.3787932E+00  0.1010854E+01  0.4008583E+00  0.9721295E+00  0.2864864E+00  0.8968695E+00  0.3886125E+00
  0.5670009E+01  0.9295590E+00  0.5545368E-01  0.9955674E+00  0.2916799E-01  0.9074920E+00  0.1077990E+00  0.8677291E+00  0.1069507E+00  0.9674853E+00  0.1110218E+00  0.1017327E+01  0.8564866E-01  0.9355118E+00  0.1134200E+00  0.1020059E+01  0.8772559E-01  0.1053886E+01  0.8747850E-01  0.9729477E+00  0.2991977E-01  0.9936051E+00  0.8312739E-01  0.8866487E+00  0.7452404E-01  0.9533225E+00  0.7928496E-01  0.9821079E+00  0.5572031E-01  0.9292703E+00  0.7620655E-01  0.1002672E+01  0.5947287E-01  0.9971560E+00  0.5639667E-01  0.7848175E+00  0.6714911E+00  0.1260649E+01  0.6599547E+00  0.1074648E+01  0.6145293E+00  0.9949270E+00  0.4021228E+00  0.1185259E+01  0.6197908E+00  0.8982155E+00  0.3590201E+00  0.1364170E+01  0.4766005E+00  0.1035714E+01  0.7980366E+00  0.9423990E+00  0.5307370E+00  0.9331290E+00  0.3898689E+00  0.8144814E+00  0.5003540E+00  0.1116052E+01  0.4013227E+00  0.9476528E+00  0.3722267E+00  0.1421326E+01  0.9578815E+00  0.9362194E+00  0.3948991E+00  0.1087000E+01  0.6100970E+00  0.8935805E+00  0.3910377E+00  0.1051469E+01  0.4009618E+00  0.8249864E+00  0.3665628E+00  0.1003577E+01  0.3737705E+00  0.9885940E+00  0.2840055E+00  0.8887909E+00  0.2718985E+00  0.9108825E+00  0.7665250E+00  0.9668093E+00  0.3929124E+00  0.9949296E+00  0.4119283E+00  0.1032928E+01  0.4209560E+00  0.9683546E+00  0.2669828E+00  0.8775133E+00  0.3844441E+00
  0.5700009E+01  0.9351531E+00  0.5833938E-01  0.9942318E+00  0.2881574E-01  0.8956900E+00  0.1097972E+00  0.8697501E+00  0.1032903E+00  0.9653156E+00  0.1139915E+00  0.1011566E+01  0.7826819E-01  0.9390678E+00  0.1134626E+00  0.1017467E+01  0.8126143E-01  0.1048564E+01  0.7989781E-01  0.9759341E+00  0.2940541E-01  0.9852421E+00  0.8306067E-01  0.8849291E+00  0.7398394E-01  0.9481812E+00  0.7934476E-01  0.9862920E+00  0.5596295E-01  0.9418067E+00  0.8065439E-01  0.1002275E+01  0.5586585E-01  0.9957905E+00  0.5993114E-01  0.8854209E+00  0.7565904E+00  0.1245580E+01  0.6221936E+00  0.1094543E+01  0.6049750E+00  0.9364800E+00  0.3614348E+00  0.1129403E+01  0.5993559E+00  0.8838931E+00  0.3813098E+00  0.1346476E+01  0.4779275E+00  0.1056628E+01  0.7729539E+00  0.9098812E+00  0.5317984E+00  0.9551314E+00  0.3687688E+00  0.8053179E+00  0.5260927E+00  0.1046237E+01  0.4108397E+00  0.9664426E+00  0.3875272E+00  0.1258433E+01  0.8969375E+00  0.9331169E+00  0.3819573E+00  0.9349514E+00  0.5419199E+00  0.8887842E+00  0.3552504E+00  0.1028511E+01  0.3930326E+00  0.8319177E+00  0.3434175E+00  0.1013218E+01  0.4065030E+00  0.9800479E+00  0.2840208E+00  0.9014716E+00  0.2744406E+00  0.9086574E+00  0.7560601E+00  0.9545187E+00  0.3968625E+00  0.1018724E+01  0.4112089E+00  0.1021782E+01  0.4084880E+00  0.9681244E+00  0.2720953E+00  0.8343627E+00  0.3666098E+00
  0.5730009E+01  0.9366289E+00  0.5471815E-01  0.9932314E+00  0.2797186E-01  0.9083607E+00  0.1096340E+00  0.8757766E+00  0.1091705E+00  0.9604892E+00  0.1101305E+00  0.9980608E+00  0.7625072E-01  0.9357123E+00  0.1123766E+00  0.1006409E+01  0.8598830E-01  0.1037981E+01  0.8389164E-01  0.9789203E+00  0.2754933E-01  0.9775928E+00  0.8115698E-01  0.8892239E+00  0.7561529E-01  0.9500935E+00  0.8151439E-01  0.9880549E+00  0.5854266E-01  0.9305515E+00  0.7543819E-01  0.1000667E+01  0.5597886E-01  0.9871968E+00  0.5980379E-01  0.9681463E+00  0.7642064E+00  0.1245274E+01  0.6145085E+00  0.1029860E+01  0.5696478E+00  0.9875090E+00  0.4038155E+00  0.1075850E+01  0.5810014E+00  0.9297224E+00  0.3882773E+00  0.1323643E+01  0.4509490E+00  0.1061324E+01  0.8254791E+00  0.9487829E+00  0.5456286E+00  0.9363781E+00  0.3770486E+00  0.8549933E+00  0.5039400E+00  0.1033801E+01  0.4125849E+00  0.9987034E+00  0.4075528E+00  0.1284014E+01  0.8538622E+00  0.9720784E+00  0.3881600E+00  0.1014133E+01  0.5730593E+00  0.8940222E+00  0.3697050E+00  0.1068887E+01  0.4098343E+00  0.7978118E+00  0.3688847E+00  0.1011714E+01  0.4086309E+00  0.1012772E+01  0.2887977E+00  0.9327475E+00  0.2715051E+00  0.9415218E+00  0.7573792E+00  0.9708688E+00  0.3978919E+00  0.9702641E+00  0.4053411E+00  0.9999126E+00  0.3872254E+00  0.9755582E+00  0.2666837E+00  0.8434965E+00  0.3448745E+00
  0.5760009E+01  0.9421512E+00  0.5423010E-01  0.9933756E+00  0.2875456E-01  0.9153718E+00  0.1048240E+00  0.8870587E+00  0.1055366E+00  0.9602819E+00  0.1101339E+00  0.9945008E+00  0.7861856E-01  0.9356908E+00  0.1106871E+00  0.1004182E+01  0.7984260E-01  0.1036579E+01  0.7907581E-01  0.9800547E+00  0.2809635E-01  0.9746391E+00  0.7693519E-01  0.8858750E+00  0.7736611E-01  0.9359959E+00  0.7851993E-01  0.9896539E+00  0.5819647E-01  0.9294677E+00  0.7712240E-01  0.1002872E+01  0.5610275E-01  0.9907479E+00  0.5650654E-01  0.9413207E+00  0.7730691E+00  0.1294618E+01  0.6495666E+00  0.1000600E+01  0.5596378E+00  0.9913210E+00  0.3984443E+00  0.1058092E+01  0.5749247E+00  0.9263515E+00  0.3889290E+00  0.1264373E+01  0.4444430E+00  0.1081449E+01  0.8233060E+00  0.9556934E+00  0.5503115E+00  0.9407231E+00  0.3870431E+00  0.8802438E+00  0.4968548E+00  0.1047902E+01  0.4158722E+00  0.9604834E+00  0.3850586E+00  0.1229942E+01  0.9015306E+00  0.1008389E+01  0.3960696E+00  0.9604821E+00  0.5454416E+00  0.8919198E+00  0.3565734E+00  0.1082640E+01  0.3986448E+00  0.8401244E+00  0.3645797E+00  0.1021262E+01  0.4092644E+00  0.1003149E+01  0.2777847E+00  0.9256036E+00  0.2631590E+00  0.8982078E+00  0.7666613E+00  0.9464118E+00  0.3928080E+00  0.9880282E+00  0.4028022E+00  0.9952133E+00  0.3786637E+00  0.9775490E+00  0.2579204E+00  0.8524002E+00  0.3698520E+00
  0.5790009E+01  0.9424370E+00  0.5514997E-01  0.9937498E+00  0.2863402E-01  0.9424270E+00  0.1106851E+00  0.8899181E+00  0.1056703E+00  0.9440002E+00  0.1113449E+00  0.9816089E+00  0.7914316E-01  0.9352698E+00  0.1102263E+00  0.1007536E+01  0.7961825E-01  0.1022908E+01  0.8271552E-01  0.9824861E+00  0.2660830E-01  0.9608078E+00  0.7522337E-01  0.8855720E+00  0.7145430E-01  0.9314618E+00  0.7706925E-01  0.9940814E+00  0.6121080E-01  0.9236547E+00  0.7235759E-01  0.9978887E+00  0.5461985E-01  0.9891027E+00  0.5927222E-01  0.9659572E+00  0.7866081E+00  0.1323897E+01  0.6231467E+00  0.9706989E+00  0.5126781E+00  0.1016325E+01  0.3890609E+00  0.1020479E+01  0.5699563E+00  0.8815098E+00  0.3543786E+00  0.1210110E+01  0.4427924E+00  0.9778068E+00  0.8117650E+00  0.9315859E+00  0.5646194E+00  0.9386969E+00  0.3662020E+00  0.9138085E+00  0.5162550E+00  0.1019297E+01  0.3894133E+00  0.9908487E+00  0.4006726E+00  0.1179294E+01  0.8659616E+00  0.9825515E+00  0.3929585E+00  0.9458100E+00  0.5425421E+00  0.8969188E+00  0.3676557E+00  0.1043890E+01  0.3988916E+00  0.8755843E+00  0.3491108E+00  0.1008922E+01  0.3925399E+00  0.1008477E+01  0.2792977E+00  0.9338087E+00  0.2670526E+00  0.9552913E+00  0.7914845E+00  0.9650690E+00  0.3782241E+00  0.9692177E+00  0.3992569E+00  0.9935147E+00  0.3916785E+00  0.9720317E+00  0.2705101E+00  0.8761779E+00  0.3548566E+00
  0.5820010E+01  0.9475087E+00  0.5504169E-01  0.9943745E+00  0.2665664E-01  0.9286695E+00  0.1045341E+00  0.9044371E+00  0.1042652E+00  0.9364061E+00  0.1106659E+00  0.9777427E+00  0.7593676E-01  0.9409142E+00  0.1076847E+00  0.9901952E+00  0.7704727E-01  0.1023309E+01  0.7897204E-01  0.9854036E+00  0.2780077E-01  0.9586746E+00  0.7622825E-01  0.8824433E+00  0.7458929E-01  0.9357708E+00  0.7791090E-01  0.9920285E+00  0.5529788E-01  0.9295546E+00  0.7820136E-01  0.9995420E+00  0.5517712E-01  0.9883273E+00  0.5559104E-01  0.9748039E+00  0.7578218E+00  0.1234050E+01  0.6341588E+00  0.9607290E+00  0.5602608E+00  0.1027888E+01  0.3957282E+00  0.9712873E+00  0.5362763E+00  0.8742163E+00  0.3739763E+00  0.1219388E+01  0.4317864E+00  0.1027594E+01  0.7586433E+00  0.8932785E+00  0.5737874E+00  0.9789103E+00  0.3696531E+00  0.9613150E+00  0.5334330E+00  0.9771517E+00  0.3995384E+00  0.9745119E+00  0.4022252E+00  0.1093288E+01  0.7998648E+00  0.1001195E+01  0.4024091E+00  0.9648377E+00  0.5305293E+00  0.8885854E+00  0.3522348E+00  0.1057801E+01  0.4096142E+00  0.8331595E+00  0.3387030E+00  0.1036685E+01  0.3993216E+00  0.9896151E+00  0.2831212E+00  0.9293489E+00  0.2625060E+00  0.1046364E+01  0.7943676E+00  0.9830166E+00  0.3605150E+00  0.9874161E+00  0.3822963E+00  0.9554498E+00  0.3742680E+00  0.9707001E+00  0.2639630E+00  0.8531008E+00  0.3482667E+00
  0.5850010E+01  0.9520956E+00  0.5181579E-01  0.9918906E+00  0.2747798E-01  0.9371382E+00  0.1121619E+00  0.9032341E+00  0.1045208E+00  0.9414974E+00  0.1048165E+00  0.9710168E+00  0.7470355E-01  0.9415337E+00  0.1062574E+00  0.9883693E+00  0.7794272E-01  0.1011513E+01  0.7930423E-01  0.9857432E+00  0.2773971E-01  0.9496523E+00  0.8069968E-01  0.8889270E+00  0.7654306E-01  0.9349309E+00  0.7682145E-01  0.9983249E+00  0.5190330E-01  0.9334050E+00  0.6913900E-01  0.1003572E+01  0.5582183E-01  0.9881035E+00  0.5675467E-01  0.1036810E+01  0.7646539E+00  0.1199355E+01  0.6029553E+00  0.8916829E+00  0.5178044E+00  0.1058007E+01  0.4063052E+00  0.9131619E+00  0.5254893E+00  0.8998091E+00  0.3667739E+00  0.1169755E+01  0.4124915E+00  0.1083254E+01  0.8023399E+00  0.9021325E+00  0.5288889E+00  0.9717925E+00  0.4052943E+00  0.9950151E+00  0.5614401E+00  0.9909523E+00  0.3737228E+00  0.9741161E+00  0.3872877E+00  0.1076288E+01  0.7954756E+00  0.1013005E+01  0.3760764E+00  0.9276749E+00  0.5392488E+00  0.9149030E+00  0.3507534E+00  0.1079768E+01  0.4089886E+00  0.8257933E+00  0.3694304E+00  0.1004011E+01  0.3939572E+00  0.9921132E+00  0.2732464E+00  0.9313031E+00  0.2477433E+00  0.9358009E+00  0.7516785E+00  0.9924033E+00  0.3862765E+00  0.9944366E+00  0.4053084E+00  0.9953047E+00  0.4019872E+00  0.9398659E+00  0.2774476E+00  0.8368225E+00  0.3438469E+00
  0.5880010E+01  0.9557858E+00  0.5271437E-01  0.9959484E+00  0.2760578E-01  0.9398706E+00  0.1045879E+00  0.9058985E+00  0.1084089E+00  0.9336173E+00  0.1068211E+00  0.9671518E+00  0.8227626E-01  0.9407579E+00  0.1118733E+00  0.9857209E+00  0.8010796E-01  0.1009233E+01  0.7678163E-01  0.9911193E+00  0.2802024E-01  0.9455891E+00  0.7270513E-01  0.8857166E+00  0.7310650E-01  0.9386794E+00  0.7850889E-01  0.9928136E+00  0.5837106E-01  0.9354576E+00  0.7865861E-01  0.9996507E+00  0.5643380E-01  0.9871389E+00  0.5373170E-01  0.1134281E+01  0.8059255E+00  0.1260708E+01  0.6153144E+00  0.8711126E+00  0.5038063E+00  0.1051827E+01  0.4009519E+00  0.8940982E+00  0.5252597E+00  0.9055891E+00  0.3536227E+00  0.1179390E+01  0.4292484E+00  0.1027406E+01  0.7576491E+00  0.8285924E+00  0.5355421E+00  0.9989676E+00  0.3535946E+00  0.1006722E+01  0.5474265E+00  0.1008162E+01  0.3734879E+00  0.9690849E+00  0.3744456E+00  0.1090620E+01  0.8400124E+00  0.1008158E+01  0.3743167E+00  0.9389179E+00  0.5208250E+00  0.8984061E+00  0.3446165E+00  0.1036028E+01  0.3725051E+00  0.8558861E+00  0.3504715E+00  0.1053553E+01  0.4143000E+00  0.9992512E+00  0.2622049E+00  0.9466740E+00  0.2687398E+00  0.1003272E+01  0.7670409E+00  0.9906350E+00  0.3792929E+00  0.1003849E+01  0.3742558E+00  0.9383429E+00  0.3777581E+00  0.9585971E+00  0.2644511E+00  0.8326148E+00  0.3641616E+00
  0.5910010E+01  0.9609345E+00  0.5189863E-01  0.9948575E+00  0.2727799E-01  0.9514043E+00  0.1118857E+00  0.9222727E+00  0.1031510E+00  0.9344586E+00  0.1100880E+00  0.9669709E+00  0.7451809E-01  0.9451059E+00  0.1023150E+00  0.9791961E+00  0.7933874E-01  0.9997999E+00  0.8298848E-01  0.9945894E+00  0.2715676E-01  0.9461477E+00  0.7594926E-01  0.8952075E+00  0.7186611E-01  0.9354795E+00  0.7532445E-01  0.9948792E+00  0.5571331E-01  0.9317164E+00  0.7510754E-01  0.9972817E+00  0.5813322E-01  0.9820821E+00  0.5316562E-01  0.1104594E+01  0.8194023E+00  0.1249639E+01  0.6114177E+00  0.8355600E+00  0.4963953E+00  0.1080709E+01  0.3901806E+00  0.8611567E+00  0.5216994E+00  0.8861810E+00  0.3670298E+00  0.1157208E+01  0.4214706E+00  0.1063649E+01  0.8014359E+00  0.8025690E+00  0.4910641E+00  0.9848691E+00  0.3788772E+00  0.1013024E+01  0.5783914E+00  0.9922606E+00  0.3670652E+00  0.9902714E+00  0.3754753E+00  0.9885671E+00  0.7786674E+00  0.1029238E+01  0.4019094E+00  0.9481823E+00  0.5211990E+00  0.9262822E+00  0.3618263E+00  0.1027519E+01  0.3787489E+00  0.8850443E+00  0.3623027E+00  0.1062221E+01  0.3916636E+00  0.9824499E+00  0.2729970E+00  0.9407859E+00  0.2569296E+00  0.9851524E+00  0.7807642E+00  0.1016434E+01  0.3880183E+00  0.1003636E+01  0.3864139E+00  0.9422109E+00  0.3738239E+00  0.9548636E+00  0.2736937E+00  0.8605863E+00  0.3660426E+00
  0.5940011E+01  0.9651242E+00  0.5404490E-01  0.9929467E+00  0.2820288E-01  0.9476759E+00  0.1005579E+00  0.9116827E+00  0.1082627E+00  0.9369853E+00  0.1029644E+00  0.9619015E+00  0.7477234E-01  0.9455630E+00  0.1128154E+00  0.9760883E+00  0.7934115E-01  0.9961113E+00  0.8245178E-01  0.9920982E+00  0.2592576E-01  0.9378849E+00  0.7476228E-01  0.9008115E+00  0.7376491E-01  0.9326364E+00  0.7552435E-01  0.9956795E+00  0.5612841E-01  0.9327151E+00  0.7674955E-01  0.9988057E+00  0.5683762E-01  0.9873805E+00  0.5623400E-01  0.1074328E+01  0.7856288E+00  0.1195380E+01  0.5864935E+00  0.8192569E+00  0.4742114E+00  0.1064191E+01  0.3899065E+00  0.8457206E+00  0.4941663E+00  0.8927374E+00  0.3592083E+00  0.1147520E+01  0.4089249E+00  0.9459457E+00  0.7390663E+00  0.8609244E+00  0.5380118E+00  0.9895847E+00  0.3948693E+00  0.1056306E+01  0.5631121E+00  0.9940904E+00  0.3883423E+00  0.9853617E+00  0.3783496E+00  0.9234239E+00  0.7536137E+00  0.1031242E+01  0.3969091E+00  0.9836710E+00  0.5328690E+00  0.9349669E+00  0.3682726E+00  0.1036877E+01  0.3909725E+00  0.9082211E+00  0.3658055E+00  0.1038846E+01  0.4050996E+00  0.9594597E+00  0.2666943E+00  0.9511551E+00  0.2607549E+00  0.1039406E+01  0.7572379E+00  0.1005066E+01  0.3861667E+00  0.1014081E+01  0.3875842E+00  0.9313070E+00  0.3763616E+00  0.9456657E+00  0.2468943E+00  0.8814760E+00  0.3834799E+00
  0.5970011E+01  0.9744182E+00  0.5179420E-01  0.9951909E+00  0.2840365E-01  0.9601218E+00  0.1100606E+00  0.9341508E+00  0.1023360E+00  0.9288552E+00  0.1050124E+00  0.9603957E+00  0.7384188E-01  0.9448164E+00  0.1047319E+00  0.9669659E+00  0.7722482E-01  0.9944035E+00  0.7569960E-01  0.9961252E+00  0.2827010E-01  0.9337604E+00  0.7798495E-01  0.9039823E+00  0.7481729E-01  0.9361148E+00  0.7607041E-01  0.9918137E+00  0.5507360E-01  0.9337726E+00  0.7568865E-01  0.9954069E+00  0.5379952E-01  0.9904092E+00  0.5770287E-01  0.1175047E+01  0.8264994E+00  0.1249735E+01  0.6129745E+00  0.8199679E+00  0.4937801E+00  0.1093942E+01  0.3974076E+00  0.8400358E+00  0.5064341E+00  0.8913184E+00  0.3623478E+00  0.1103706E+01  0.4172446E+00  0.9632245E+00  0.7450629E+00  0.7831781E+00  0.4981681E+00  0.9902642E+00  0.3758676E+00  0.1066905E+01  0.5344867E+00  0.1023149E+01  0.4021776E+00  0.9991798E+00  0.3844029E+00  0.8807276E+00  0.6971877E+00  0.1014224E+01  0.3710769E+00  0.9520776E+00  0.5260119E+00  0.9253216E+00  0.3599501E+00  0.1019805E+01  0.3760750E+00  0.9027466E+00  0.3459234E+00  0.1052413E+01  0.3718477E+00  0.9745139E+00  0.2555880E+00  0.9249039E+00  0.2581562E+00  0.1003356E+01  0.8116184E+00  0.1049074E+01  0.3662521E+00  0.1014516E+01  0.3570922E+00  0.9453883E+00  0.3868452E+00  0.9729820E+00  0.2625750E+00  0.8888104E+00  0.3641951E+00
  0.6000011E+01  0.9798338E+00  0.5373837E-01  0.9934999E+00  0.2826247E-01  0.9558372E+00  0.1072806E+00  0.9232787E+00  0.1087228E+00  0.9226804E+00  0.1071892E+00  0.9601166E+00  0.7871119E-01  0.9495190E+00  0.1060545E+00  0.9745175E+00  0.7449631E-01  0.9848289E+00  0.7482918E-01  0.9975489E+00  0.2776760E-01  0.9295323E+00  0.7600443E-01  0.9055917E+00  0.6958040E-01  0.9354754E+00  0.7594613E-01  0.9943435E+00  0.5316849E-01  0.9446213E+00  0.7011572E-01  0.9892810E+00  0.5409191E-01  0.9894227E+00  0.5467919E-01  0.1122479E+01  0.8094051E+00  0.1238373E+01  0.5999936E+00  0.8310974E+00  0.5040768E+00  0.1118615E+01  0.3909782E+00  0.8040559E+00  0.4865873E+00  0.8804895E+00  0.3626015E+00  0.1119998E+01  0.4219669E+00  0.9536083E+00  0.7823033E+00  0.8228201E+00  0.4986819E+00  0.9938977E+00  0.3804071E+00  0.1041904E+01  0.5480065E+00  0.1018998E+01  0.3787120E+00  0.9944475E+00  0.4026656E+00  0.8476518E+00  0.6949151E+00  0.1053223E+01  0.3794992E+00  0.9458830E+00  0.5124979E+00  0.9607835E+00  0.3641821E+00  0.1024516E+01  0.3781542E+00  0.8796620E+00  0.3373384E+00  0.1061217E+01  0.3894968E+00  0.9680960E+00  0.2664436E+00  0.9203600E+00  0.2498008E+00  0.1071705E+01  0.7884061E+00  0.1058467E+01  0.3885176E+00  0.9958276E+00  0.3677979E+00  0.8829713E+00  0.3687222E+00  0.9734755E+00  0.2562757E+00  0.9304315E+00  0.3466496E+00
  0.6030011E+01  0.9826494E+00  0.5482247E-01  0.9958110E+00  0.2713307E-01  0.9682441E+00  0.1080714E+00  0.9430285E+00  0.1139608E+00  0.9291271E+00  0.1055370E+00  0.9537378E+00  0.7260140E-01  0.9464829E+00  0.1044852E+00  0.9669004E+00  0.7907432E-01  0.9833134E+00  0.7281153E-01  0.9990457E+00  0.2780840E-01  0.9332699E+00  0.7721150E-01  0.9038171E+00  0.7199237E-01  0.9355829E+00  0.7316665E-01  0.9928620E+00  0.5224096E-01  0.9412105E+00  0.7349171E-01  0.9889576E+00  0.5512587E-01  0.9870822E+00  0.5504538E-01  0.1078555E+01  0.7746344E+00  0.1241921E+01  0.5600138E+00  0.8015373E+00  0.4709152E+00  0.1134829E+01  0.3801448E+00  0.8146518E+00  0.4775881E+00  0.8900515E+00  0.3688334E+00  0.1106143E+01  0.4146678E+00  0.9211952E+00  0.7586216E+00  0.8512587E+00  0.5260364E+00  0.1002328E+01  0.3801262E+00  0.1153951E+01  0.5625995E+00  0.9985030E+00  0.3916996E+00  0.1045776E+01  0.3984723E+00  0.9037107E+00  0.7249053E+00  0.1040578E+01  0.3908560E+00  0.9867599E+00  0.5326138E+00  0.9345813E+00  0.3622609E+00  0.9922239E+00  0.3758392E+00  0.9012537E+00  0.3669550E+00  0.1088109E+01  0.3658245E+00  0.9646327E+00  0.2405798E+00  0.9258385E+00  0.2579747E+00  0.1044675E+01  0.7677339E+00  0.1032101E+01  0.3874525E+00  0.1026922E+01  0.3779502E+00  0.9201023E+00  0.3663405E+00  0.9408652E+00  0.2542535E+00  0.9326696E+00  0.3502616E+00
  0.6060011E+01  0.9880819E+00  0.5159937E-01  0.9951929E+00  0.2758752E-01  0.9626628E+00  0.1080574E+00  0.9381636E+00  0.1093509E+00  0.9111892E+00  0.1074248E+00  0.9599718E+00  0.7891986E-01  0.9447233E+00  0.1012799E+00  0.9695181E+00  0.7275368E-01  0.9826695E+00  0.7221065E-01  0.1001051E+01  0.2767596E-01  0.9288216E+00  0.7153806E-01  0.9170502E+00  0.7731597E-01  0.9411392E+00  0.7489268E-01  0.9892493E+00  0.5294869E-01  0.9422163E+00  0.7451662E-01  0.9950115E+00  0.5228470E-01  0.9836373E+00  0.5575953E-01  0.1173942E+01  0.8088652E+00  0.1213434E+01  0.6020631E+00  0.8282534E+00  0.5118234E+00  0.1143646E+01  0.3972186E+00  0.8271717E+00  0.4748459E+00  0.9118354E+00  0.3520415E+00  0.1065745E+01  0.3686863E+00  0.9478120E+00  0.7640433E+00  0.8774834E+00  0.4939957E+00  0.1028419E+01  0.4022258E+00  0.1091172E+01  0.5517874E+00  0.1016516E+01  0.3672940E+00  0.1000828E+01  0.3609946E+00  0.8287948E+00  0.6893433E+00  0.9721571E+00  0.3574178E+00  0.9629565E+00  0.5162275E+00  0.9626903E+00  0.3525618E+00  0.1009214E+01  0.3852349E+00  0.8977700E+00  0.3539888E+00  0.1074402E+01  0.3876450E+00  0.9549799E+00  0.2615027E+00  0.9273899E+00  0.2532586E+00  0.1056006E+01  0.7509874E+00  0.1009483E+01  0.3911480E+00  0.1037891E+01  0.4005722E+00  0.9131883E+00  0.3474482E+00  0.9602542E+00  0.2625628E+00  0.9445614E+00  0.3751089E+00
  0.6090012E+01  0.9870861E+00  0.5229330E-01  0.9935640E+00  0.2627879E-01  0.9727618E+00  0.9948859E-01  0.9443382E+00  0.1049486E+00  0.9252024E+00  0.1044876E+00  0.9580466E+00  0.7207475E-01  0.9456837E+00  0.1078706E+00  0.9652677E+00  0.7343421E-01  0.9795533E+00  0.7342535E-01  0.1003818E+01  0.2760801E-01  0.9363714E+00  0.7330222E-01  0.9120333E+00  0.7332563E-01  0.9372070E+00  0.7089693E-01  0.9873098E+00  0.5559442E-01  0.9452900E+00  0.7338627E-01  0.9906906E+00  0.5138119E-01  0.9913670E+00  0.5193691E-01  0.1213824E+01  0.8029736E+00  0.1173654E+01  0.5984830E+00  0.8340365E+00  0.5001015E+00  0.1133742E+01  0.3900768E+00  0.8174308E+00  0.4916197E+00  0.9401001E+00  0.3730152E+00  0.1055806E+01  0.3561356E+00  0.9781322E+00  0.7795616E+00  0.8608201E+00  0.4795119E+00  0.1042674E+01  0.3824393E+00  0.1157040E+01  0.5687900E+00  0.1018839E+01  0.3872873E+00  0.1035984E+01  0.3739502E+00  0.8377859E+00  0.6595503E+00  0.1066785E+01  0.3946870E+00  0.9861655E+00  0.5070593E+00  0.9615258E+00  0.3481863E+00  0.9684901E+00  0.3828211E+00  0.9023356E+00  0.3508430E+00  0.1027420E+01  0.4009402E+00  0.9729109E+00  0.2704710E+00  0.9498747E+00  0.2493429E+00  0.1067044E+01  0.7769486E+00  0.1056874E+01  0.3671475E+00  0.9982195E+00  0.3732769E+00  0.9068881E+00  0.3436886E+00  0.9742477E+00  0.2567748E+00  0.9267080E+00  0.3346669E+00
  0.6120012E+01  0.9934765E+00  0.5502379E-01  0.9915555E+00  0.2586276E-01  0.9812129E+00  0.1112153E+00  0.9477892E+00  0.1036971E+00  0.9169827E+00  0.9672815E-01  0.9489934E+00  0.7204707E-01  0.9537569E+00  0.1033101E+00  0.9663486E+00  0.7374302E-01  0.9790041E+00  0.7573943E-01  0.1005440E+01  0.2584687E-01  0.9352898E+00  0.7007345E-01  0.9184540E+00  0.7740142E-01  0.9370866E+00  0.6826062E-01  0.9867793E+00  0.5701824E-01  0.9479608E+00  0.7624512E-01  0.9929171E+00  0.5643156E-01  0.9880506E+00  0.5361735E-01  0.1180741E+01  0.8292127E+00  0.1130876E+01  0.5627180E+00  0.7823836E+00  0.4604707E+00  0.1156337E+01  0.3844499E+00  0.8253480E+00  0.4882797E+00  0.9240087E+00  0.3693288E+00  0.1058472E+01  0.3610914E+00  0.1001451E+01  0.7216954E+00  0.8672511E+00  0.4665942E+00  0.1024787E+01  0.3732162E+00  0.1137771E+01  0.5432563E+00  0.1001977E+01  0.3696716E+00  0.1030362E+01  0.3796966E+00  0.8062522E+00  0.6727939E+00  0.1039113E+01  0.3916521E+00  0.1041236E+01  0.5508205E+00  0.9669747E+00  0.3710102E+00  0.1032208E+01  0.3731584E+00  0.9022601E+00  0.3438187E+00  0.1050781E+01  0.3782900E+00  0.9620663E+00  0.2626541E+00  0.9348812E+00  0.2453256E+00  0.1062974E+01  0.7862689E+00  0.1075972E+01  0.3885040E+00  0.1011793E+01  0.3809655E+00  0.9041160E+00  0.3611484E+00  0.9598123E+00  0.2560882E+00  0.9582168E+00  0.3644443E+00
  0.6150012E+01  0.1000658E+01  0.5391686E-01  0.9938622E+00  0.2633698E-01  0.9796890E+00  0.1063883E+00  0.9522145E+00  0.1033584E+00  0.9103009E+00  0.9775735E-01  0.9486485E+00  0.7332966E-01  0.9519625E+00  0.1012153E+00  0.9680682E+00  0.7400525E-01  0.9752095E+00  0.7293377E-01  0.1004657E+01  0.2701516E-01  0.9321831E+00  0.7045144E-01  0.9240718E+00  0.7309358E-01  0.9374082E+00  0.7831163E-01  0.9870377E+00  0.5386771E-01  0.9518268E+00  0.7553538E-01  0.9896665E+00  0.5158247E-01  0.9888170E+00  0.5826959E-01  0.1147188E+01  0.8330837E+00  0.1207067E+01  0.5882290E+00  0.8362241E+00  0.4833089E+00  0.1167393E+01  0.3951309E+00  0.8504075E+00  0.4991512E+00  0.9315619E+00  0.3574837E+00  0.1023221E+01  0.3713176E+00  0.9328744E+00  0.7177292E+00  0.9050351E+00  0.4864812E+00  0.1044757E+01  0.3888931E+00  0.1219152E+01  0.5784443E+00  0.9977439E+00  0.3753560E+00  0.1065769E+01  0.4099343E+00  0.7563868E+00  0.6346204E+00  0.1016923E+01  0.3818137E+00  0.1027948E+01  0.5107183E+00  0.1020072E+01  0.3722218E+00  0.1017447E+01  0.3731513E+00  0.9000456E+00  0.3490778E+00  0.1063663E+01  0.3883048E+00  0.9592695E+00  0.2499824E+00  0.9339265E+00  0.2523042E+00  0.1012713E+01  0.7305545E+00  0.1084412E+01  0.3962922E+00  0.1010609E+01  0.3658761E+00  0.9410146E+00  0.3582644E+00  0.9628150E+00  0.2575167E+00  0.9462693E+00  0.3529553E+00
  0.6180012E+01  0.9967897E+00  0.5479126E-01  0.9952455E+00  0.2715784E-01  0.9797671E+00  0.1053404E+00  0.9547248E+00  0.1029220E+00  0.9142619E+00  0.1014028E+00  0.9434813E+00  0.7397851E-01  0.9537692E+00  0.1058436E+00  0.9704663E+00  0.7800878E-01  0.9747958E+00  0.7178241E-01  0.1005231E+01  0.2669726E-01  0.9348946E+00  0.7098386E-01  0.9360759E+00  0.7076909E-01  0.9372962E+00  0.7170060E-01  0.9849355E+00  0.5366687E-01  0.9581748E+00  0.7474737E-01  0.9910856E+00  0.5197677E-01  0.9871567E+00  0.5109517E-01  0.1165202E+01  0.8209422E+00  0.1144399E+01  0.5490008E+00  0.7818295E+00  0.4643092E+00  0.1163127E+01  0.4015404E+00  0.8770219E+00  0.4910606E+00  0.9043319E+00  0.3448538E+00  0.9930231E+00  0.3689301E+00  0.9956195E+00  0.7549062E+00  0.9904196E+00  0.4766566E+00  0.1030475E+01  0.3825287E+00  0.1148044E+01  0.5606912E+00  0.1045824E+01  0.3767166E+00  0.1080931E+01  0.3762119E+00  0.7615423E+00  0.6464430E+00  0.1037767E+01  0.3564557E+00  0.1048678E+01  0.5491710E+00  0.1036725E+01  0.3559223E+00  0.1020858E+01  0.3596388E+00  0.9636323E+00  0.3639338E+00  0.1088478E+01  0.3689956E+00  0.9508884E+00  0.2690735E+00  0.9307311E+00  0.2500248E+00  0.1045557E+01  0.7363505E+00  0.1112141E+01  0.3880818E+00  0.9943229E+00  0.3610679E+00  0.9295614E+00  0.3425848E+00  0.9696148E+00  0.2499040E+00  0.9402224E+00  0.3467451E+00
  0.6210012E+01  0.1010784E+01  0.5127990E-01  0.9954582E+00  0.2693053E-01  0.9823578E+00  0.1121395E+00  0.9605861E+00  0.1003913E+00  0.9099889E+00  0.9775602E-01  0.9437860E+00  0.7279604E-01  0.9541997E+00  0.1049202E+00  0.9682897E+00  0.7473368E-01  0.9738792E+00  0.7273342E-01  0.1007008E+01  0.2724996E-01  0.9357175E+00  0.7268479E-01  0.9290704E+00  0.7248458E-01  0.9432792E+00  0.7280163E-01  0.9844518E+00  0.5270984E-01  0.9562207E+00  0.7178821E-01  0.9897216E+00  0.5079573E-01  0.9810843E+00  0.5284835E-01  0.1132335E+01  0.7661645E+00  0.1134390E+01  0.5722084E+00  0.8160205E+00  0.4589801E+00  0.1174570E+01  0.3739393E+00  0.8448707E+00  0.4966646E+00  0.9597521E+00  0.3646367E+00  0.9937500E+00  0.3677588E+00  0.9715990E+00  0.7344311E+00  0.1028781E+01  0.5119814E+00  0.1079790E+01  0.3681336E+00  0.1101422E+01  0.5535322E+00  0.1026722E+01  0.3700153E+00  0.1049132E+01  0.3816025E+00  0.7387456E+00  0.6183053E+00  0.1029551E+01  0.3597398E+00  0.1036506E+01  0.5129246E+00  0.1024917E+01  0.3661022E+00  0.1020022E+01  0.3701800E+00  0.9020533E+00  0.3560828E+00  0.1063808E+01  0.3675837E+00  0.9663210E+00  0.2522142E+00  0.9481604E+00  0.2685929E+00  0.1098332E+01  0.7580604E+00  0.1061499E+01  0.3586483E+00  0.9847358E+00  0.3647750E+00  0.9561446E+00  0.3658174E+00  0.9825482E+00  0.2520533E+00  0.9430101E+00  0.3564897E+00
  0.6240013E+01  0.1012369E+01  0.5503522E-01  0.9986123E+00  0.2566822E-01  0.9885280E+00  0.9955349E-01  0.9704478E+00  0.1027728E+00  0.9047434E+00  0.1040714E+00  0.9445886E+00  0.7339418E-01  0.9566834E+00  0.1024333E+00  0.9731913E+00  0.7341956E-01  0.9703025E+00  0.7337771E-01  0.1007551E+01  0.2717298E-01  0.9299285E+00  0.7343907E-01  0.9367015E+00  0.7430677E-01  0.9417182E+00  0.7052023E-01  0.9855736E+00  0.5429909E-01  0.9543670E+00  0.7419628E-01  0.9851798E+00  0.5159265E-01  0.9903729E+00  0.4965120E-01  0.1073511E+01  0.7939038E+00  0.1145959E+01  0.5623778E+00  0.7704364E+00  0.4742799E+00  0.1156674E+01  0.3934241E+00  0.8735008E+00  0.4989039E+00  0.9505454E+00  0.3505514E+00  0.9735054E+00  0.3525170E+00  0.1004123E+01  0.7469214E+00  0.1034223E+01  0.5430495E+00  0.1030651E+01  0.3695653E+00  0.1118410E+01  0.5308658E+00  0.1014835E+01  0.3412707E+00  0.1047489E+01  0.3741120E+00  0.7326801E+00  0.6470841E+00  0.1015343E+01  0.3782311E+00  0.1070958E+01  0.4957342E+00  0.9933994E+00  0.3571381E+00  0.9949354E+00  0.3741561E+00  0.9581980E+00  0.3445899E+00  0.1079377E+01  0.3805248E+00  0.9509265E+00  0.2415512E+00  0.9425084E+00  0.2494689E+00  0.1081672E+01  0.7484804E+00  0.1069682E+01  0.3675261E+00  0.9837111E+00  0.3589625E+00  0.9372797E+00  0.3325716E+00  0.9764401E+00  0.2600496E+00  0.9451881E+00  0.3381994E+00
  0.6270013E+01  0.1021946E+01  0.5406123E-01  0.9976364E+00  0.2666034E-01  0.9865870E+00  0.1053846E+00  0.9725568E+00  0.1012359E+00  0.9159723E+00  0.1035292E+00  0.9459306E+00  0.7387382E-01  0.9552014E+00  0.1028655E+00  0.9757605E+00  0.7221026E-01  0.9694665E+00  0.7343729E-01  0.1009080E+01  0.2525580E-01  0.9375612E+00  0.7380196E-01  0.9420435E+00  0.6942279E-01  0.9420239E+00  0.6674162E-01  0.9817115E+00  0.5078094E-01  0.9583428E+00  0.6762113E-01  0.9840816E+00  0.5259421E-01  0.9815909E+00  0.5064940E-01  0.1082469E+01  0.7358799E+00  0.1158775E+01  0.5639722E+00  0.8464706E+00  0.4677913E+00  0.1133771E+01  0.3730706E+00  0.8606212E+00  0.5182593E+00  0.9523423E+00  0.3785056E+00  0.9586593E+00  0.3452287E+00  0.1057203E+01  0.7335479E+00  0.1002622E+01  0.5040753E+00  0.1090055E+01  0.3793303E+00  0.1162318E+01  0.5720470E+00  0.9973211E+00  0.3555499E+00  0.1066300E+01  0.3742730E+00  0.7580331E+00  0.6237488E+00  0.1020061E+01  0.3681009E+00  0.1061254E+01  0.5402700E+00  0.1055429E+01  0.3648575E+00  0.9910014E+00  0.3739404E+00  0.9434997E+00  0.3537803E+00  0.1065548E+01  0.3890772E+00  0.9541116E+00  0.2483905E+00  0.9412249E+00  0.2470245E+00  0.1171416E+01  0.7756825E+00  0.1094596E+01  0.3858438E+00  0.9697781E+00  0.3457978E+00  0.9720503E+00  0.3409126E+00  0.9639655E+00  0.2422295E+00  0.9563863E+00  0.3606577E+00
  0.6300013E+01  0.1022120E+01  0.5100812E-01  0.1000079E+01  0.2471248E-01  0.1003352E+01  0.1018631E+00  0.9686390E+00  0.9771234E-01  0.9207845E+00  0.9777629E-01  0.9456049E+00  0.7507356E-01  0.9589029E+00  0.1016501E+00  0.9777196E+00  0.7081380E-01  0.9634088E+00  0.7126632E-01  0.1007916E+01  0.2567088E-01  0.9340173E+00  0.7018433E-01  0.9503262E+00  0.7518221E-01  0.9400494E+00  0.7216491E-01  0.9828215E+00  0.5054839E-01  0.9589036E+00  0.7005544E-01  0.9868311E+00  0.5219083E-01  0.9888455E+00  0.5230008E-01  0.1031145E+01  0.7779808E+00  0.1118247E+01  0.5532153E+00  0.8088951E+00  0.4541624E+00  0.1176055E+01  0.3738948E+00  0.8859819E+00  0.5060729E+00  0.9603136E+00  0.3451160E+00  0.9190184E+00  0.3338681E+00  0.1075193E+01  0.7644974E+00  0.1147777E+01  0.5452315E+00  0.1049412E+01  0.3773948E+00  0.1196818E+01  0.5466576E+00  0.1019378E+01  0.3485638E+00  0.1096717E+01  0.3716283E+00  0.7758601E+00  0.6589999E+00  0.1032146E+01  0.3496734E+00  0.1050162E+01  0.5345949E+00  0.1053421E+01  0.3533753E+00  0.1013627E+01  0.3716646E+00  0.9895971E+00  0.3457167E+00  0.1019624E+01  0.3714046E+00  0.9431686E+00  0.2491713E+00  0.9441709E+00  0.2386221E+00  0.1144274E+01  0.7349784E+00  0.1094463E+01  0.3626665E+00  0.9472998E+00  0.3494399E+00  0.9653200E+00  0.3398677E+00  0.9669456E+00  0.2460397E+00  0.9573129E+00  0.3672462E+00
  0.6330013E+01  0.1027913E+01  0.5250002E-01  0.1001271E+01  0.2579697E-01  0.9969465E+00  0.1106866E+00  0.9721724E+00  0.9987248E-01  0.9043286E+00  0.9817386E-01  0.9445362E+00  0.7123739E-01  0.9560747E+00  0.1062464E+00  0.9659309E+00  0.7117824E-01  0.9685685E+00  0.7041463E-01  0.1010568E+01  0.2589392E-01  0.9332778E+00  0.6993115E-01  0.9548065E+00  0.7176575E-01  0.9470626E+00  0.6860670E-01  0.9813407E+00  0.5138734E-01  0.9673283E+00  0.7182460E-01  0.9876361E+00  0.5149254E-01  0.9842230E+00  0.5144971E-01  0.1095753E+01  0.7822423E+00  0.1051121E+01  0.5010028E+00  0.8146237E+00  0.4549357E+00  0.1144336E+01  0.4044289E+00  0.8830467E+00  0.4610416E+00  0.9658473E+00  0.3534928E+00  0.9383294E+00  0.3467007E+00  0.1062030E+01  0.6974812E+00  0.1060540E+01  0.5278997E+00  0.1058075E+01  0.3773772E+00  0.1123019E+01  0.5324646E+00  0.1016166E+01  0.3545644E+00  0.1080878E+01  0.3693073E+00  0.7447139E+00  0.6051294E+00  0.1024108E+01  0.3635849E+00  0.1123015E+01  0.5302318E+00  0.1070210E+01  0.3900900E+00  0.1015687E+01  0.3418206E+00  0.9941067E+00  0.3550962E+00  0.1044433E+01  0.3596449E+00  0.9279175E+00  0.2470851E+00  0.9597741E+00  0.2468368E+00  0.1123511E+01  0.8104042E+00  0.1085587E+01  0.3436751E+00  0.9199857E+00  0.3568569E+00  0.9527079E+00  0.3608802E+00  0.9783660E+00  0.2445941E+00  0.9665909E+00  0.3531822E+00
  0.6360013E+01  0.1029523E+01  0.4857322E-01  0.1001477E+01  0.2615428E-01  0.9854308E+00  0.1089977E+00  0.9733161E+00  0.9936353E-01  0.9100487E+00  0.9723630E-01  0.9428989E+00  0.7061782E-01  0.9566647E+00  0.9700982E-01  0.9822469E+00  0.7257183E-01  0.9611321E+00  0.7209247E-01  0.1010005E+01  0.2634285E-01  0.9391936E+00  0.7211538E-01  0.9542755E+00  0.7006265E-01  0.9440762E+00  0.7382495E-01  0.9813783E+00  0.5615007E-01  0.9586915E+00  0.7108714E-01  0.9882199E+00  0.5322927E-01  0.9862590E+00  0.5320017E-01  0.1047133E+01  0.7176984E+00  0.1094288E+01  0.5114186E+00  0.8300466E+00  0.4620940E+00  0.1148552E+01  0.3845459E+00  0.9228743E+00  0.4748632E+00  0.9540619E+00  0.3594912E+00  0.9091203E+00  0.3268690E+00  0.1073659E+01  0.7327630E+00  0.1140941E+01  0.5254346E+00  0.1079803E+01  0.3677944E+00  0.1146348E+01  0.5589909E+00  0.1014712E+01  0.3500422E+00  0.1079051E+01  0.3799085E+00  0.7878072E+00  0.6520203E+00  0.1034371E+01  0.3738267E+00  0.1120317E+01  0.5284715E+00  0.1033385E+01  0.3600329E+00  0.9837766E+00  0.3341211E+00  0.9931083E+00  0.3814320E+00  0.1005879E+01  0.3480335E+00  0.9444835E+00  0.2421838E+00  0.9687962E+00  0.2410128E+00  0.1148310E+01  0.8006473E+00  0.1062118E+01  0.3543487E+00  0.9282753E+00  0.3533486E+00  0.9538164E+00  0.3579365E+00  0.9608153E+00  0.2632360E+00  0.9511142E+00  0.3572212E+00
  0.6390014E+01  0.1027987E+01  0.5520595E-01  0.1001742E+01  0.2460880E-01  0.9942839E+00  0.1017519E+00  0.9815802E+00  0.1053687E+00  0.9115661E+00  0.9734081E-01  0.9433843E+00  0.7186493E-01  0.9704266E+00  0.1009432E+00  0.9771771E+00  0.7168081E-01  0.9626270E+00  0.6878665E-01  0.1008867E+01  0.2455860E-01  0.9388344E+00  0.7141763E-01  0.9593362E+00  0.7399611E-01  0.9426826E+00  0.6907471E-01  0.9775500E+00  0.4655148E-01  0.9630152E+00  0.7224805E-01  0.9846255E+00  0.5145204E-01  0.9878965E+00  0.4895753E-01  0.1062633E+01  0.6823172E+00  0.1034903E+01  0.5038208E+00  0.8441687E+00  0.4492982E+00  0.1155079E+01  0.3858485E+00  0.8952569E+00  0.4610987E+00  0.9648342E+00  0.3643397E+00  0.9205580E+00  0.3405570E+00  0.1118103E+01  0.7758412E+00  0.1122480E+01  0.5375687E+00  0.1062874E+01  0.3703065E+00  0.1119553E+01  0.5265486E+00  0.1000840E+01  0.3569928E+00  0.1054847E+01  0.3620303E+00  0.7463722E+00  0.6042838E+00  0.1034656E+01  0.3732902E+00  0.1064094E+01  0.5441519E+00  0.1052418E+01  0.3777926E+00  0.9757806E+00  0.3491009E+00  0.9745638E+00  0.3374466E+00  0.1026146E+01  0.3759226E+00  0.9463440E+00  0.2294369E+00  0.9529130E+00  0.2529304E+00  0.1167723E+01  0.8139902E+00  0.1074554E+01  0.3601083E+00  0.9285851E+00  0.3471542E+00  0.9911073E+00  0.3532881E+00  0.9440340E+00  0.2519087E+00  0.9497505E+00  0.3414309E+00
  0.6420014E+01  0.1031649E+01  0.5049270E-01  0.1003706E+01  0.2678874E-01  0.9875979E+00  0.1003182E+00  0.9818683E+00  0.9858930E-01  0.9169719E+00  0.9664188E-01  0.9426137E+00  0.7250012E-01  0.9597789E+00  0.9811869E-01  0.9760819E+00  0.7284025E-01  0.9618226E+00  0.6490123E-01  0.1010876E+01  0.2563447E-01  0.9423251E+00  0.7387144E-01  0.9612828E+00  0.7212994E-01  0.9478444E+00  0.6814395E-01  0.9791310E+00  0.5297294E-01  0.9697086E+00  0.7255507E-01  0.9797786E+00  0.5067317E-01  0.9848607E+00  0.5149734E-01  0.9515025E+00  0.7126434E+00  0.1076345E+01  0.5025764E+00  0.8666672E+00  0.4555829E+00  0.1153216E+01  0.3757184E+00  0.9375239E+00  0.4919203E+00  0.9630710E+00  0.3437285E+00  0.8951070E+00  0.3436545E+00  0.1153951E+01  0.7106603E+00  0.1166492E+01  0.5250751E+00  0.1073218E+01  0.3589393E+00  0.1093704E+01  0.5025296E+00  0.9876513E+00  0.3388802E+00  0.1064056E+01  0.3584472E+00  0.7731562E+00  0.6336367E+00  0.1029592E+01  0.3429401E+00  0.1125514E+01  0.5474905E+00  0.1038991E+01  0.3677551E+00  0.9760855E+00  0.3597232E+00  0.9748797E+00  0.3428175E+00  0.1017539E+01  0.3564000E+00  0.9254733E+00  0.2395748E+00  0.9725905E+00  0.2540033E+00  0.1152015E+01  0.7577868E+00  0.1036093E+01  0.3496489E+00  0.9180028E+00  0.3398120E+00  0.9977787E+00  0.3636315E+00  0.9476478E+00  0.2283634E+00  0.9437910E+00  0.3617732E+00
  0.6450014E+01  0.1035747E+01  0.5106248E-01  0.1003119E+01  0.2562617E-01  0.9988122E+00  0.9728938E-01  0.9906581E+00  0.9702023E-01  0.9244518E+00  0.9894624E-01  0.9395473E+00  0.7042331E-01  0.9634122E+00  0.1021711E+00  0.9743672E+00  0.7269532E-01  0.9608282E+00  0.7259768E-01  0.1010020E+01  0.2583187E-01  0.9441957E+00  0.6909782E-01  0.9646888E+00  0.6963245E-01  0.9535725E+00  0.7063849E-01  0.9776297E+00  0.4939752E-01  0.9714898E+00  0.7203085E-01  0.9834414E+00  0.5017045E-01  0.9830384E+00  0.5151015E-01  0.9541231E+00  0.7037808E+00  0.1119345E+01  0.5342787E+00  0.9101896E+00  0.4794094E+00  0.1189549E+01  0.3742439E+00  0.9569878E+00  0.4990359E+00  0.9577036E+00  0.3510037E+00  0.9221282E+00  0.3315552E+00  0.1188116E+01  0.7981054E+00  0.1175222E+01  0.5250662E+00  0.1054163E+01  0.3729134E+00  0.1115530E+01  0.5082344E+00  0.9672548E+00  0.3392444E+00  0.1079474E+01  0.3745001E+00  0.7487811E+00  0.6132753E+00  0.1037935E+01  0.3677821E+00  0.1097390E+01  0.5175892E+00  0.1061573E+01  0.3596704E+00  0.1032676E+01  0.3316938E+00  0.9820582E+00  0.3550727E+00  0.1040316E+01  0.3783331E+00  0.9673743E+00  0.2464652E+00  0.9503026E+00  0.2525357E+00  0.1105030E+01  0.7470716E+00  0.1060616E+01  0.3539471E+00  0.8918037E+00  0.3380828E+00  0.9966233E+00  0.3613798E+00  0.9822980E+00  0.2437295E+00  0.9911311E+00  0.3563663E+00
  0.6480014E+01  0.1032228E+01  0.4909950E-01  0.1006118E+01  0.2511823E-01  0.9950475E+00  0.1013038E+00  0.9877276E+00  0.9870324E-01  0.9163513E+00  0.1001938E+00  0.9439412E+00  0.6893013E-01  0.9631115E+00  0.9868794E-01  0.9832529E+00  0.7014503E-01  0.9677029E+00  0.7588415E-01  0.1010580E+01  0.2442964E-01  0.9416118E+00  0.7064054E-01  0.9630585E+00  0.6839745E-01  0.9452581E+00  0.6641650E-01  0.9774749E+00  0.5082220E-01  0.9723982E+00  0.6816130E-01  0.9855628E+00  0.4936326E-01  0.9845216E+00  0.5057003E-01  0.9358538E+00  0.6816548E+00  0.1080627E+01  0.5412354E+00  0.9221321E+00  0.4703820E+00  0.1184009E+01  0.4038756E+00  0.8743458E+00  0.4532971E+00  0.9760695E+00  0.3517599E+00  0.9079385E+00  0.3421272E+00  0.1177148E+01  0.7308072E+00  0.1170059E+01  0.5528181E+00  0.1060996E+01  0.3692971E+00  0.1113752E+01  0.5081090E+00  0.9706287E+00  0.3417300E+00  0.1074238E+01  0.3764168E+00  0.7797194E+00  0.5948426E+00  0.1043257E+01  0.3524067E+00  0.1045144E+01  0.5311297E+00  0.1038521E+01  0.3447643E+00  0.1005876E+01  0.3581216E+00  0.1021495E+01  0.3619016E+00  0.9978333E+00  0.3284696E+00  0.9552518E+00  0.2355609E+00  0.9554883E+00  0.2568481E+00  0.1150655E+01  0.6973734E+00  0.1057917E+01  0.3616743E+00  0.9148002E+00  0.3363861E+00  0.9720488E+00  0.3453996E+00  0.9559613E+00  0.2320510E+00  0.9517040E+00  0.3623844E+00
  0.6510015E+01  0.1036880E+01  0.5104624E-01  0.1006913E+01  0.2588473E-01  0.9946641E+00  0.1028688E+00  0.1000772E+01  0.1008602E+00  0.9163562E+00  0.1000599E+00  0.9506941E+00  0.6902064E-01  0.9599473E+00  0.9957197E-01  0.9778885E+00  0.7090404E-01  0.9602053E+00  0.6915158E-01  0.1008425E+01  0.2564828E-01  0.9473844E+00  0.6614903E-01  0.9758351E+00  0.7441162E-01  0.9426433E+00  0.6672063E-01  0.9770636E+00  0.5020611E-01  0.9717691E+00  0.6883716E-01  0.9846793E+00  0.5191169E-01  0.9835437E+00  0.4957709E-01  0.8972414E+00  0.6469418E+00  0.1030375E+01  0.4736373E+00  0.9342747E+00  0.4706311E+00  0.1201478E+01  0.3916038E+00  0.9534937E+00  0.5096774E+00  0.9870117E+00  0.3498264E+00  0.9063818E+00  0.3260550E+00  0.1223515E+01  0.7703984E+00  0.1157418E+01  0.5122726E+00  0.1084281E+01  0.3571949E+00  0.1148039E+01  0.4898831E+00  0.9626363E+00  0.3387920E+00  0.1076546E+01  0.3464225E+00  0.7819209E+00  0.6140615E+00  0.1061315E+01  0.3848802E+00  0.1123188E+01  0.5285209E+00  0.1035760E+01  0.3577772E+00  0.1002711E+01  0.3499057E+00  0.1027093E+01  0.3558181E+00  0.1004596E+01  0.3468707E+00  0.9843179E+00  0.2516230E+00  0.9527918E+00  0.2365784E+00  0.1141007E+01  0.7282907E+00  0.1046314E+01  0.3442376E+00  0.9159915E+00  0.3350644E+00  0.9839653E+00  0.3370054E+00  0.9546660E+00  0.2290878E+00  0.9600571E+00  0.3385887E+00
  0.6540015E+01  0.1040578E+01  0.4702500E-01  0.1008196E+01  0.2634967E-01  0.9920181E+00  0.9780897E-01  0.9962260E+00  0.9964851E-01  0.9229085E+00  0.9723268E-01  0.9492411E+00  0.6797241E-01  0.9755060E+00  0.1027525E+00  0.9768770E+00  0.7246886E-01  0.9632720E+00  0.6736668E-01  0.1011824E+01  0.2505084E-01  0.9479339E+00  0.6681267E-01  0.9724855E+00  0.7039856E-01  0.9474195E+00  0.6789443E-01  0.9777029E+00  0.4883377E-01  0.9750775E+00  0.7095186E-01  0.9851711E+00  0.5175341E-01  0.9834408E+00  0.4769117E-01  0.9150445E+00  0.6742753E+00  0.1123134E+01  0.5274713E+00  0.9600988E+00  0.4719311E+00  0.1173994E+01  0.3841122E+00  0.9405901E+00  0.4608530E+00  0.9984188E+00  0.3327895E+00  0.9041285E+00  0.3356072E+00  0.1175154E+01  0.7423958E+00  0.1164477E+01  0.5223190E+00  0.1115933E+01  0.3582899E+00  0.1156117E+01  0.5377848E+00  0.9691560E+00  0.3363985E+00  0.1062052E+01  0.3623463E+00  0.8017081E+00  0.5720740E+00  0.1069488E+01  0.3816234E+00  0.1099905E+01  0.5123972E+00  0.1022106E+01  0.3591295E+00  0.1011195E+01  0.3523316E+00  0.1028610E+01  0.3596415E+00  0.1043245E+01  0.3737718E+00  0.9777507E+00  0.2388993E+00  0.9626541E+00  0.2274108E+00  0.1067397E+01  0.6544544E+00  0.1067393E+01  0.3474198E+00  0.9052904E+00  0.3387936E+00  0.9881970E+00  0.3611280E+00  0.9538282E+00  0.2325975E+00  0.9758930E+00  0.3341528E+00
  0.6570015E+01  0.1040952E+01  0.5304625E-01  0.1009218E+01  0.2387102E-01  0.9889446E+00  0.9721660E-01  0.9974997E+00  0.9594220E-01  0.9336043E+00  0.1004275E+00  0.9570672E+00  0.6524179E-01  0.9804208E+00  0.9316256E-01  0.9826340E+00  0.7117208E-01  0.9587381E+00  0.7017438E-01  0.1008990E+01  0.2496343E-01  0.9515920E+00  0.6775743E-01  0.9791927E+00  0.6976707E-01  0.9464292E+00  0.6601406E-01  0.9783729E+00  0.5007439E-01  0.9745762E+00  0.6928878E-01  0.9894071E+00  0.4897720E-01  0.9805691E+00  0.4885647E-01  0.8956593E+00  0.6310172E+00  0.1084364E+01  0.4991313E+00  0.1010263E+01  0.4767931E+00  0.1220368E+01  0.3860730E+00  0.9136099E+00  0.4497955E+00  0.9672288E+00  0.3325319E+00  0.9400729E+00  0.3366295E+00  0.1223360E+01  0.7387933E+00  0.1143732E+01  0.5097002E+00  0.1108293E+01  0.3771821E+00  0.1148335E+01  0.5398932E+00  0.9669998E+00  0.3424847E+00  0.1043861E+01  0.3680155E+00  0.8542359E+00  0.6475704E+00  0.1081603E+01  0.3413689E+00  0.1057666E+01  0.5015826E+00  0.1008425E+01  0.3291863E+00  0.1022000E+01  0.3271018E+00  0.1026141E+01  0.3391639E+00  0.9817273E+00  0.3567301E+00  0.9665385E+00  0.2307359E+00  0.9572184E+00  0.2379968E+00  0.1133152E+01  0.7449350E+00  0.1044099E+01  0.3644535E+00  0.9322492E+00  0.3300773E+00  0.9943802E+00  0.3482690E+00  0.9711413E+00  0.2304773E+00  0.9766642E+00  0.3466119E+00
  0.6600015E+01  0.1047668E+01  0.5075895E-01  0.1011434E+01  0.2519066E-01  0.1002503E+01  0.1004003E+00  0.9925919E+00  0.1031819E+00  0.9337270E+00  0.9579220E-01  0.9503856E+00  0.6755295E-01  0.9796801E+00  0.9782474E-01  0.9722250E+00  0.7120713E-01  0.9572279E+00  0.6537767E-01  0.1012702E+01  0.2418228E-01  0.9502416E+00  0.6920583E-01  0.9799554E+00  0.7200231E-01  0.9490401E+00  0.6841073E-01  0.9754339E+00  0.5185151E-01  0.9777713E+00  0.6798547E-01  0.9864317E+00  0.5171870E-01  0.9784064E+00  0.4655861E-01  0.9240226E+00  0.6752875E+00  0.1076808E+01  0.5204178E+00  0.1026637E+01  0.5017105E+00  0.1206106E+01  0.3803302E+00  0.1029830E+01  0.5206965E+00  0.1007716E+01  0.3433307E+00  0.9244794E+00  0.3293611E+00  0.1191282E+01  0.7712736E+00  0.1138387E+01  0.5343394E+00  0.1122424E+01  0.3551077E+00  0.1139289E+01  0.5160128E+00  0.9422674E+00  0.3323415E+00  0.1059706E+01  0.3366720E+00  0.8893601E+00  0.6326447E+00  0.1049442E+01  0.3495688E+00  0.1083198E+01  0.4983431E+00  0.9983646E+00  0.3315140E+00  0.1014774E+01  0.3547508E+00  0.1031891E+01  0.3453234E+00  0.1010227E+01  0.3443607E+00  0.9543529E+00  0.2352907E+00  0.9589144E+00  0.2376454E+00  0.1092777E+01  0.6934921E+00  0.1061992E+01  0.3519886E+00  0.8779589E+00  0.3323202E+00  0.9682633E+00  0.3511858E+00  0.9525285E+00  0.2268957E+00  0.9737363E+00  0.3561000E+00
  0.6630015E+01  0.1040757E+01  0.4972335E-01  0.1012517E+01  0.2356107E-01  0.9906975E+00  0.9323394E-01  0.1002373E+01  0.9750129E-01  0.9256141E+00  0.9619887E-01  0.9596124E+00  0.6642693E-01  0.9872572E+00  0.9745140E-01  0.9772657E+00  0.6989645E-01  0.9656925E+00  0.6924050E-01  0.1011029E+01  0.2516316E-01  0.9465512E+00  0.6833609E-01  0.9869271E+00  0.6973147E-01  0.9481846E+00  0.6995284E-01  0.9710341E+00  0.4772153E-01  0.9847377E+00  0.6920017E-01  0.9861555E+00  0.4779554E-01  0.9801724E+00  0.4828030E-01  0.8569214E+00  0.6648566E+00  0.1063471E+01  0.4760118E+00  0.1027770E+01  0.5249050E+00  0.1168322E+01  0.3595392E+00  0.9888960E+00  0.4854505E+00  0.9800816E+00  0.3463509E+00  0.9466361E+00  0.3274276E+00  0.1176007E+01  0.7484754E+00  0.1198609E+01  0.5362604E+00  0.1126068E+01  0.3671916E+00  0.1155675E+01  0.5662748E+00  0.9687829E+00  0.3611492E+00  0.1063697E+01  0.3535827E+00  0.9229079E+00  0.6551799E+00  0.1091264E+01  0.3489661E+00  0.1110026E+01  0.4961575E+00  0.9900253E+00  0.3427099E+00  0.9868606E+00  0.3436866E+00  0.1037025E+01  0.3355705E+00  0.1041999E+01  0.3378637E+00  0.9531900E+00  0.2437640E+00  0.9548863E+00  0.2345852E+00  0.1017823E+01  0.6808820E+00  0.1065053E+01  0.3441091E+00  0.9283326E+00  0.3256181E+00  0.9690081E+00  0.3363062E+00  0.9522861E+00  0.2268936E+00  0.9780508E+00  0.3215351E+00
  0.6660016E+01  0.1044551E+01  0.5020541E-01  0.1011876E+01  0.2377971E-01  0.9989959E+00  0.9886059E-01  0.9986433E+00  0.1048353E+00  0.9347900E+00  0.9238748E-01  0.9575919E+00  0.6822875E-01  0.9935279E+00  0.9973987E-01  0.9799293E+00  0.7193036E-01  0.9604085E+00  0.7094572E-01  0.1012248E+01  0.2385101E-01  0.9518736E+00  0.6428408E-01  0.9919965E+00  0.7161938E-01  0.9582273E+00  0.6442005E-01  0.9761192E+00  0.4849978E-01  0.9830585E+00  0.6777562E-01  0.9844426E+00  0.4884576E-01  0.9773194E+00  0.4856703E-01  0.8778844E+00  0.6453228E+00  0.9952336E+00  0.5018988E+00  0.1063306E+01  0.5077208E+00  0.1179320E+01  0.3592699E+00  0.1010460E+01  0.4958574E+00  0.9770926E+00  0.3311183E+00  0.9773176E+00  0.3279649E+00  0.1197679E+01  0.7687473E+00  0.1205738E+01  0.5341846E+00  0.1146179E+01  0.3600630E+00  0.1157371E+01  0.5422830E+00  0.9683596E+00  0.3196789E+00  0.1076079E+01  0.3562952E+00  0.9307355E+00  0.6850134E+00  0.1104746E+01  0.3602161E+00  0.1087051E+01  0.4883169E+00  0.9779934E+00  0.3530762E+00  0.1023897E+01  0.3386238E+00  0.1060181E+01  0.3541980E+00  0.1001057E+01  0.3447094E+00  0.9725035E+00  0.2319112E+00  0.9580582E+00  0.2416529E+00  0.1022103E+01  0.7279799E+00  0.1054806E+01  0.3729372E+00  0.9439492E+00  0.3391609E+00  0.9867193E+00  0.3445463E+00  0.9451813E+00  0.2315082E+00  0.9970281E+00  0.3287261E+00
  0.6690016E+01  0.1043226E+01  0.5120420E-01  0.1014537E+01  0.2486177E-01  0.9839385E+00  0.9753981E-01  0.9965705E+00  0.1012206E+00  0.9349406E+00  0.9594129E-01  0.9613245E+00  0.6970761E-01  0.9851661E+00  0.9990506E-01  0.9764402E+00  0.6973229E-01  0.9626461E+00  0.6594439E-01  0.1012605E+01  0.2414407E-01  0.9590913E+00  0.6245856E-01  0.9967402E+00  0.6677958E-01  0.9582350E+00  0.6764241E-01  0.9718657E+00  0.4768905E-01  0.9801766E+00  0.6897752E-01  0.9849443E+00  0.4952160E-01  0.9762936E+00  0.4588480E-01  0.8771315E+00  0.6100101E+00  0.1083985E+01  0.5060045E+00  0.1048025E+01  0.5031602E+00  0.1195179E+01  0.3699596E+00  0.1011182E+01  0.4956906E+00  0.9672412E+00  0.3234690E+00  0.9963157E+00  0.3249659E+00  0.1119493E+01  0.7013465E+00  0.1127935E+01  0.5048155E+00  0.1133033E+01  0.3606298E+00  0.1119942E+01  0.5029362E+00  0.9665754E+00  0.3590504E+00  0.1058461E+01  0.3528471E+00  0.9330607E+00  0.6315623E+00  0.1093088E+01  0.3588793E+00  0.1132811E+01  0.5172660E+00  0.9756732E+00  0.3323812E+00  0.1017406E+01  0.3465491E+00  0.1068669E+01  0.3560306E+00  0.9958712E+00  0.3405771E+00  0.9714583E+00  0.2286856E+00  0.9662428E+00  0.2430709E+00  0.1044922E+01  0.6983503E+00  0.1082207E+01  0.3488429E+00  0.9363913E+00  0.3184201E+00  0.1004527E+01  0.3330979E+00  0.9736779E+00  0.2448811E+00  0.9916560E+00  0.3207933E+00
  0.6720016E+01  0.1047190E+01  0.4849888E-01  0.1014524E+01  0.2434164E-01  0.9916779E+00  0.9657130E-01  0.1009645E+01  0.9932023E-01  0.9435595E+00  0.9376156E-01  0.9583573E+00  0.6686807E-01  0.9905826E+00  0.9767511E-01  0.9794772E+00  0.6840999E-01  0.9676481E+00  0.6999816E-01  0.1010261E+01  0.2545198E-01  0.9592086E+00  0.6518050E-01  0.9912186E+00  0.7011960E-01  0.9512185E+00  0.6806903E-01  0.9706278E+00  0.4774668E-01  0.9886165E+00  0.6955475E-01  0.9819133E+00  0.5130323E-01  0.9770278E+00  0.5065732E-01  0.9018754E+00  0.6373373E+00  0.1032536E+01  0.5191631E+00  0.1076531E+01  0.4848165E+00  0.1165620E+01  0.3720786E+00  0.1033865E+01  0.4894068E+00  0.9863436E+00  0.3420169E+00  0.9740273E+00  0.3289963E+00  0.1186078E+01  0.7361328E+00  0.1166722E+01  0.5093197E+00  0.1143625E+01  0.3413449E+00  0.1219063E+01  0.5096273E+00  0.9135349E+00  0.3263665E+00  0.1063325E+01  0.3437363E+00  0.1005700E+01  0.6382210E+00  0.1108210E+01  0.3690172E+00  0.1082259E+01  0.4664937E+00  0.9447703E+00  0.3456592E+00  0.1020218E+01  0.3517776E+00  0.1071255E+01  0.3380405E+00  0.1002625E+01  0.3509862E+00  0.9523577E+00  0.2339315E+00  0.9600574E+00  0.2374138E+00  0.1022420E+01  0.7123579E+00  0.1114361E+01  0.3569479E+00  0.9485092E+00  0.3300778E+00  0.9788620E+00  0.3363088E+00  0.9636871E+00  0.2276566E+00  0.9760067E+00  0.3320611E+00
  0.6750016E+01  0.1041625E+01  0.5122182E-01  0.1015795E+01  0.2508719E-01  0.9803516E+00  0.9141463E-01  0.1009320E+01  0.9973144E-01  0.9593915E+00  0.9498271E-01  0.9663938E+00  0.6593519E-01  0.9975082E+00  0.9903432E-01  0.9826559E+00  0.6990617E-01  0.9673778E+00  0.6735738E-01  0.1012897E+01  0.2478852E-01  0.9587657E+00  0.6662863E-01  0.9952423E+00  0.6757897E-01  0.9574382E+00  0.7028202E-01  0.9759926E+00  0.4838020E-01  0.9864351E+00  0.6987739E-01  0.9825523E+00  0.4866455E-01  0.9798875E+00  0.4699593E-01  0.9139322E+00  0.6387567E+00  0.1027741E+01  0.4630884E+00  0.1120617E+01  0.5445132E+00  0.1166403E+01  0.3594642E+00  0.1028611E+01  0.4806265E+00  0.9972156E+00  0.3419411E+00  0.9669116E+00  0.3310107E+00  0.1186018E+01  0.7147507E+00  0.1205641E+01  0.5400110E+00  0.1146556E+01  0.3698787E+00  0.1178169E+01  0.5066721E+00  0.9542671E+00  0.3199563E+00  0.1047361E+01  0.3580952E+00  0.1012478E+01  0.6499218E+00  0.1139796E+01  0.3546001E+00  0.1142849E+01  0.5043952E+00  0.9645075E+00  0.3357030E+00  0.1015311E+01  0.3431897E+00  0.1070907E+01  0.3435081E+00  0.9900214E+00  0.3448418E+00  0.9801011E+00  0.2322882E+00  0.9358435E+00  0.2354359E+00  0.1039513E+01  0.6979811E+00  0.1078971E+01  0.3608803E+00  0.9438016E+00  0.2938760E+00  0.9712726E+00  0.3375009E+00  0.9858769E+00  0.2203224E+00  0.1002443E+01  0.3342278E+00
  0.6780016E+01  0.1045826E+01  0.5070515E-01  0.1016209E+01  0.2403367E-01  0.9836177E+00  0.9174126E-01  0.1003855E+01  0.1001061E+00  0.9550975E+00  0.9920717E-01  0.9655268E+00  0.6732757E-01  0.9960455E+00  0.9468250E-01  0.9832129E+00  0.6483028E-01  0.9776857E+00  0.6974631E-01  0.1010780E+01  0.2456395E-01  0.9640362E+00  0.6670623E-01  0.1004607E+01  0.6917379E-01  0.9513413E+00  0.7044510E-01  0.9776187E+00  0.4533791E-01  0.9841416E+00  0.6371932E-01  0.9806662E+00  0.4672129E-01  0.9796600E+00  0.4980914E-01  0.9101841E+00  0.6565303E+00  0.1015643E+01  0.4834825E+00  0.1117199E+01  0.4663360E+00  0.1191113E+01  0.3601012E+00  0.9940286E+00  0.4930946E+00  0.9838726E+00  0.3145857E+00  0.9903541E+00  0.3267104E+00  0.1160853E+01  0.7097746E+00  0.1147457E+01  0.5016735E+00  0.1140536E+01  0.3732942E+00  0.1211854E+01  0.5261691E+00  0.9547005E+00  0.3335292E+00  0.1074851E+01  0.3493464E+00  0.1011316E+01  0.6827716E+00  0.1135356E+01  0.3394250E+00  0.1123260E+01  0.5240185E+00  0.9400057E+00  0.3181013E+00  0.1034008E+01  0.3461835E+00  0.1027953E+01  0.3446786E+00  0.9832258E+00  0.3257625E+00  0.9747960E+00  0.2228238E+00  0.9872219E+00  0.2339330E+00  0.1070098E+01  0.6893389E+00  0.1089966E+01  0.3322202E+00  0.9471369E+00  0.3395403E+00  0.9629114E+00  0.3292552E+00  0.9711247E+00  0.2385343E+00  0.9879765E+00  0.3173403E+00
  0.6810017E+01  0.1039227E+01  0.4979971E-01  0.1015597E+01  0.2477849E-01  0.9893219E+00  0.9371006E-01  0.1004782E+01  0.9775694E-01  0.9610039E+00  0.9307839E-01  0.9726478E+00  0.6582201E-01  0.9974938E+00  0.9499005E-01  0.9792358E+00  0.7025728E-01  0.9707783E+00  0.6468443E-01  0.1013704E+01  0.2544503E-01  0.9663354E+00  0.6365204E-01  0.1003067E+01  0.7289623E-01  0.9529881E+00  0.6639700E-01  0.9767103E+00  0.4832102E-01  0.9858832E+00  0.6684034E-01  0.9810485E+00  0.4797291E-01  0.9791012E+00  0.5059957E-01  0.9407344E+00  0.6850438E+00  0.9840012E+00  0.4483163E+00  0.1119801E+01  0.4966705E+00  0.1166063E+01  0.3664500E+00  0.1047829E+01  0.4900889E+00  0.9934272E+00  0.3347693E+00  0.9848567E+00  0.3369396E+00  0.1176351E+01  0.7184694E+00  0.1159212E+01  0.5148419E+00  0.1139931E+01  0.3722579E+00  0.1202050E+01  0.5231470E+00  0.9218848E+00  0.3225012E+00  0.1062608E+01  0.3419114E+00  0.1029836E+01  0.6826676E+00  0.1126013E+01  0.3442491E+00  0.1104809E+01  0.4746024E+00  0.9197433E+00  0.3338315E+00  0.1012918E+01  0.3234386E+00  0.1066899E+01  0.3367304E+00  0.9848585E+00  0.3326056E+00  0.9984589E+00  0.2325388E+00  0.9575485E+00  0.2383421E+00  0.9947090E+00  0.6458687E+00  0.1049544E+01  0.3314392E+00  0.9450184E+00  0.3139940E+00  0.9818572E+00  0.3425067E+00  0.9773607E+00  0.2322698E+00  0.9666514E+00  0.3235296E+00
  0.6840017E+01  0.1039897E+01  0.4789837E-01  0.1018486E+01  0.2395705E-01  0.9799709E+00  0.9147296E-01  0.1013159E+01  0.9990058E-01  0.9669223E+00  0.9601482E-01  0.9714960E+00  0.6713325E-01  0.9903237E+00  0.9572610E-01  0.9844426E+00  0.6810064E-01  0.9756492E+00  0.6670845E-01  0.1011699E+01  0.2424853E-01  0.9673538E+00  0.6650755E-01  0.1002225E+01  0.7462432E-01  0.9547573E+00  0.6648415E-01  0.9775974E+00  0.4622199E-01  0.9898889E+00  0.6808797E-01  0.9804245E+00  0.5081408E-01  0.9770814E+00  0.4681177E-01  0.9435453E+00  0.6383885E+00  0.9987509E+00  0.4732489E+00  0.1085373E+01  0.4791383E+00  0.1177522E+01  0.3661802E+00  0.1050983E+01  0.4898381E+00  0.1008729E+01  0.3316086E+00  0.9932271E+00  0.3342640E+00  0.1143973E+01  0.7001236E+00  0.1147377E+01  0.4750639E+00  0.1179223E+01  0.3519931E+00  0.1230170E+01  0.5182698E+00  0.9458809E+00  0.3279422E+00  0.1035264E+01  0.3594372E+00  0.1039514E+01  0.6728058E+00  0.1132087E+01  0.3603624E+00  0.1097263E+01  0.4829038E+00  0.8860068E+00  0.3147592E+00  0.1034841E+01  0.3193706E+00  0.1067322E+01  0.3360611E+00  0.9855838E+00  0.3247293E+00  0.9997040E+00  0.2297108E+00  0.9820812E+00  0.2318504E+00  0.1130392E+01  0.6900961E+00  0.1079644E+01  0.3345410E+00  0.9363269E+00  0.3237622E+00  0.9781551E+00  0.3380347E+00  0.9999191E+00  0.2237377E+00  0.9847345E+00  0.3210351E+00
  0.6870017E+01  0.1039998E+01  0.5004830E-01  0.1016521E+01  0.2436813E-01  0.9818352E+00  0.8962952E-01  0.1006650E+01  0.9419813E-01  0.9676891E+00  0.8738587E-01  0.9750122E+00  0.6769666E-01  0.1000111E+01  0.8864218E-01  0.9791104E+00  0.6810717E-01  0.9731975E+00  0.6840833E-01  0.1012106E+01  0.2315125E-01  0.9700857E+00  0.6815501E-01  0.1006758E+01  0.6792640E-01  0.9603420E+00  0.6818267E-01  0.9742079E+00  0.4930871E-01  0.9850361E+00  0.7006989E-01  0.9827335E+00  0.4612916E-01  0.9755251E+00  0.4652078E-01  0.1004354E+01  0.6728372E+00  0.9946747E+00  0.4893618E+00  0.1171884E+01  0.5061797E+00  0.1158005E+01  0.3555512E+00  0.1003094E+01  0.4871156E+00  0.9904653E+00  0.3178855E+00  0.9906760E+00  0.3350286E+00  0.1191255E+01  0.7249698E+00  0.1190409E+01  0.5241835E+00  0.1151476E+01  0.3696826E+00  0.1224507E+01  0.5094846E+00  0.9828897E+00  0.3177253E+00  0.1080339E+01  0.3383215E+00  0.1019509E+01  0.6414078E+00  0.1157364E+01  0.3547009E+00  0.1040971E+01  0.4954886E+00  0.9066994E+00  0.3086089E+00  0.1022458E+01  0.3390574E+00  0.1056132E+01  0.3457810E+00  0.9700505E+00  0.3259515E+00  0.9934131E+00  0.2431128E+00  0.9801526E+00  0.2286756E+00  0.1023719E+01  0.6567298E+00  0.1064549E+01  0.3576637E+00  0.9574224E+00  0.3151810E+00  0.1006676E+01  0.3226239E+00  0.9925703E+00  0.2278577E+00  0.9965647E+00  0.3145146E+00
  0.6900017E+01  0.1036357E+01  0.4874531E-01  0.1017686E+01  0.2376023E-01  0.9854066E+00  0.9503501E-01  0.1005606E+01  0.9504662E-01  0.9792521E+00  0.8982794E-01  0.9746578E+00  0.6959611E-01  0.1001095E+01  0.9504037E-01  0.9829707E+00  0.6371511E-01  0.9738207E+00  0.6973883E-01  0.1013773E+01  0.2263221E-01  0.9683556E+00  0.6430577E-01  0.1007423E+01  0.6506375E-01  0.9648709E+00  0.6561211E-01  0.9746988E+00  0.4570364E-01  0.9849613E+00  0.6628275E-01  0.9815112E+00  0.4757386E-01  0.9723682E+00  0.4563642E-01  0.9789458E+00  0.6454579E+00  0.1001061E+01  0.4726559E+00  0.1093695E+01  0.5103327E+00  0.1176116E+01  0.3476477E+00  0.1059478E+01  0.4675163E+00  0.1010030E+01  0.3348831E+00  0.1013793E+01  0.3582543E+00  0.1168386E+01  0.6429421E+00  0.1142100E+01  0.5165523E+00  0.1156503E+01  0.3559602E+00  0.1261445E+01  0.5253831E+00  0.9749810E+00  0.3319443E+00  0.1042370E+01  0.3469415E+00  0.9956365E+00  0.6579794E+00  0.1130004E+01  0.3405378E+00  0.1045715E+01  0.4702637E+00  0.9038348E+00  0.3128355E+00  0.1033816E+01  0.3396752E+00  0.1081806E+01  0.3427815E+00  0.9390944E+00  0.3173508E+00  0.9750848E+00  0.2297843E+00  0.9794669E+00  0.2310741E+00  0.1008152E+01  0.6516536E+00  0.1059692E+01  0.3447441E+00  0.9820763E+00  0.3396919E+00  0.9887542E+00  0.3355477E+00  0.9818649E+00  0.2343108E+00  0.9741461E+00  0.3058881E+00
  0.6930017E+01  0.1041157E+01  0.4971414E-01  0.1016599E+01  0.2365643E-01  0.9802064E+00  0.9157806E-01  0.1015252E+01  0.9515849E-01  0.9731158E+00  0.9429578E-01  0.9864435E+00  0.7130238E-01  0.1003987E+01  0.9480701E-01  0.9836180E+00  0.6899123E-01  0.9737337E+00  0.6759298E-01  0.1012897E+01  0.2411684E-01  0.9694067E+00  0.6482345E-01  0.1007930E+01  0.6563578E-01  0.9677195E+00  0.6583688E-01  0.9796674E+00  0.4601560E-01  0.9872842E+00  0.6908200E-01  0.9805946E+00  0.4746413E-01  0.9799650E+00  0.4478188E-01  0.9556008E+00  0.6422262E+00  0.1009794E+01  0.4739026E+00  0.1088807E+01  0.4803690E+00  0.1139902E+01  0.3440677E+00  0.1052807E+01  0.4602117E+00  0.1038539E+01  0.3528896E+00  0.1018486E+01  0.3270823E+00  0.1202154E+01  0.7059183E+00  0.1203804E+01  0.4735999E+00  0.1155198E+01  0.3375438E+00  0.1218696E+01  0.5304850E+00  0.9934526E+00  0.3390901E+00  0.1020131E+01  0.3390243E+00  0.9713194E+00  0.6249810E+00  0.1150024E+01  0.3531090E+00  0.1015178E+01  0.4692610E+00  0.8980985E+00  0.3067207E+00  0.1051783E+01  0.3301019E+00  0.1023443E+01  0.3260279E+00  0.9560132E+00  0.3020991E+00  0.9950023E+00  0.2372397E+00  0.1004621E+01  0.2299286E+00  0.9936605E+00  0.6165174E+00  0.1067501E+01  0.3438225E+00  0.9864210E+00  0.3158837E+00  0.1000478E+01  0.3311005E+00  0.1005036E+01  0.2382186E+00  0.9694600E+00  0.3280845E+00
  0.6960018E+01  0.1041506E+01  0.4854419E-01  0.1018226E+01  0.2458332E-01  0.9910980E+00  0.9568464E-01  0.1011201E+01  0.9711732E-01  0.9907764E+00  0.9357513E-01  0.9813995E+00  0.6540316E-01  0.1008746E+01  0.9661593E-01  0.9775068E+00  0.6440517E-01  0.9754502E+00  0.6568331E-01  0.1012573E+01  0.2397251E-01  0.9706079E+00  0.6518442E-01  0.1007891E+01  0.6929001E-01  0.9620357E+00  0.6735486E-01  0.9752985E+00  0.4738584E-01  0.9974194E+00  0.6711007E-01  0.9889849E+00  0.4681316E-01  0.9752741E+00  0.4456443E-01  0.9924933E+00  0.6305324E+00  0.9871608E+00  0.4598893E+00  0.1086820E+01  0.4589435E+00  0.1176638E+01  0.3678426E+00  0.1035142E+01  0.4579882E+00  0.1024281E+01  0.3338270E+00  0.1025712E+01  0.3166562E+00  0.1211492E+01  0.7026232E+00  0.1235286E+01  0.5099386E+00  0.1133369E+01  0.3440843E+00  0.1206579E+01  0.4869286E+00  0.9947493E+00  0.3269092E+00  0.1046018E+01  0.3474368E+00  0.9687054E+00  0.6266215E+00  0.1122089E+01  0.3533148E+00  0.1031044E+01  0.4734725E+00  0.9240015E+00  0.3112888E+00  0.1014435E+01  0.3369291E+00  0.1016690E+01  0.3300943E+00  0.9717808E+00  0.3288296E+00  0.1012279E+01  0.2272158E+00  0.9912626E+00  0.2309396E+00  0.1080254E+01  0.6380754E+00  0.1050931E+01  0.3274711E+00  0.1019153E+01  0.3287858E+00  0.1008484E+01  0.3323746E+00  0.1015665E+01  0.2253386E+00  0.9806011E+00  0.3057134E+00
  0.6990018E+01  0.1035191E+01  0.5084344E-01  0.1016979E+01  0.2507640E-01  0.9810010E+00  0.9719271E-01  0.1016110E+01  0.9637887E-01  0.9810068E+00  0.8682296E-01  0.9849904E+00  0.6439656E-01  0.1007853E+01  0.8984570E-01  0.9827750E+00  0.6684361E-01  0.9793688E+00  0.6769215E-01  0.1013486E+01  0.2244726E-01  0.9745123E+00  0.6674366E-01  0.1008939E+01  0.6664416E-01  0.9711673E+00  0.6627944E-01  0.9785058E+00  0.4473647E-01  0.9887242E+00  0.6663919E-01  0.9820890E+00  0.4675092E-01  0.9818106E+00  0.4684180E-01  0.1044167E+01  0.6715180E+00  0.1012051E+01  0.4495879E+00  0.1127530E+01  0.4942707E+00  0.1169201E+01  0.3443298E+00  0.1058814E+01  0.4549068E+00  0.1055152E+01  0.3362027E+00  0.1046615E+01  0.3330935E+00  0.1133620E+01  0.6857274E+00  0.1216980E+01  0.4915165E+00  0.1119395E+01  0.3392899E+00  0.1197459E+01  0.5111175E+00  0.9923279E+00  0.3066641E+00  0.1030347E+01  0.3325868E+00  0.9034846E+00  0.6233411E+00  0.1124270E+01  0.3412392E+00  0.1036038E+01  0.4734508E+00  0.9223919E+00  0.2992190E+00  0.9904981E+00  0.3262922E+00  0.1038887E+01  0.3100570E+00  0.9439410E+00  0.3092161E+00  0.1001379E+01  0.2135261E+00  0.9897819E+00  0.2120961E+00  0.1054750E+01  0.6490799E+00  0.1049459E+01  0.3228491E+00  0.1011641E+01  0.3116075E+00  0.9992345E+00  0.3251287E+00  0.1004321E+01  0.2230337E+00  0.9390631E+00  0.3046950E+00
  0.7020018E+01  0.1037150E+01  0.4660472E-01  0.1018340E+01  0.2343231E-01  0.9776532E+00  0.8858211E-01  0.1014910E+01  0.9587289E-01  0.9900051E+00  0.9716884E-01  0.9833339E+00  0.6628649E-01  0.1006541E+01  0.9064570E-01  0.9828423E+00  0.6340971E-01  0.9729326E+00  0.6136919E-01  0.1011194E+01  0.2378905E-01  0.9812655E+00  0.6738370E-01  0.1013011E+01  0.7029098E-01  0.9684875E+00  0.6714652E-01  0.9776894E+00  0.4610894E-01  0.9880038E+00  0.6157948E-01  0.9787388E+00  0.4788616E-01  0.9775331E+00  0.4429640E-01  0.1035262E+01  0.6423476E+00  0.9796280E+00  0.4371142E+00  0.1088881E+01  0.4915908E+00  0.1179592E+01  0.3598597E+00  0.1058244E+01  0.4377085E+00  0.1055619E+01  0.3353110E+00  0.1052194E+01  0.3417015E+00  0.1181200E+01  0.7070816E+00  0.1208209E+01  0.4934779E+00  0.1136652E+01  0.3574109E+00  0.1176354E+01  0.5002113E+00  0.1000189E+01  0.3246765E+00  0.1020548E+01  0.3356239E+00  0.9401215E+00  0.6121752E+00  0.1136658E+01  0.3453259E+00  0.1035667E+01  0.4595199E+00  0.8933566E+00  0.3034879E+00  0.9842647E+00  0.3340010E+00  0.1049569E+01  0.3300931E+00  0.9491903E+00  0.3266108E+00  0.1001501E+01  0.2151104E+00  0.9918208E+00  0.2346299E+00  0.1036868E+01  0.6925715E+00  0.1051385E+01  0.3247036E+00  0.1018538E+01  0.3204465E+00  0.9880977E+00  0.3244811E+00  0.1009267E+01  0.2228306E+00  0.9393159E+00  0.3046516E+00
  0.7050018E+01  0.1035550E+01  0.4656265E-01  0.1018343E+01  0.2331861E-01  0.9811036E+00  0.9152884E-01  0.1014249E+01  0.9442306E-01  0.1007349E+01  0.9623495E-01  0.9889590E+00  0.6345786E-01  0.1013038E+01  0.9013765E-01  0.9855911E+00  0.6193050E-01  0.9885213E+00  0.6609887E-01  0.1012990E+01  0.2396817E-01  0.9763970E+00  0.6253292E-01  0.1006238E+01  0.6272829E-01  0.9714987E+00  0.6395646E-01  0.9755471E+00  0.4595432E-01  0.9930151E+00  0.6293646E-01  0.9789631E+00  0.4624179E-01  0.9794899E+00  0.4534924E-01  0.1085624E+01  0.7512110E+00  0.9908934E+00  0.4613709E+00  0.1088027E+01  0.4893913E+00  0.1172172E+01  0.3611220E+00  0.1050056E+01  0.4898333E+00  0.1052454E+01  0.3393063E+00  0.1098622E+01  0.3277017E+00  0.1166366E+01  0.7114398E+00  0.1244713E+01  0.4817969E+00  0.1116404E+01  0.3684434E+00  0.1149982E+01  0.4911285E+00  0.9998869E+00  0.3413112E+00  0.1039258E+01  0.3265331E+00  0.9601161E+00  0.6574826E+00  0.1100011E+01  0.3175268E+00  0.1071240E+01  0.4704121E+00  0.9175468E+00  0.3054432E+00  0.1028468E+01  0.3259525E+00  0.1041859E+01  0.3235176E+00  0.9339352E+00  0.3410980E+00  0.1042651E+01  0.2413524E+00  0.1000390E+01  0.2144103E+00  0.1104815E+01  0.6931806E+00  0.1022671E+01  0.3281871E+00  0.1050447E+01  0.3218293E+00  0.9715119E+00  0.3283056E+00  0.1024870E+01  0.2280923E+00  0.9477246E+00  0.3192126E+00
  0.7080019E+01  0.1034855E+01  0.4610410E-01  0.1020249E+01  0.2287568E-01  0.9792761E+00  0.9236868E-01  0.1021216E+01  0.9501751E-01  0.1006691E+01  0.9728003E-01  0.9880683E+00  0.6638146E-01  0.1011672E+01  0.9305680E-01  0.9891761E+00  0.6449893E-01  0.9818242E+00  0.6898677E-01  0.1011632E+01  0.2412884E-01  0.9845178E+00  0.6698846E-01  0.1008380E+01  0.6963884E-01  0.9735320E+00  0.6522731E-01  0.9776173E+00  0.4429639E-01  0.9901955E+00  0.6471883E-01  0.9826976E+00  0.4595398E-01  0.9770580E+00  0.4391562E-01  0.1096265E+01  0.6793963E+00  0.1027698E+01  0.4795070E+00  0.1083975E+01  0.4661959E+00  0.1163451E+01  0.3513212E+00  0.1050289E+01  0.4584534E+00  0.1060193E+01  0.3376955E+00  0.1064759E+01  0.3296486E+00  0.1158883E+01  0.6983830E+00  0.1213183E+01  0.4965271E+00  0.1099239E+01  0.3420913E+00  0.1143031E+01  0.4791107E+00  0.1022945E+01  0.3248955E+00  0.1063573E+01  0.3297833E+00  0.9020600E+00  0.6091729E+00  0.1106176E+01  0.3316019E+00  0.1062965E+01  0.4662534E+00  0.9194971E+00  0.2987718E+00  0.1019575E+01  0.3088154E+00  0.1024720E+01  0.3315488E+00  0.9341630E+00  0.3043076E+00  0.1016308E+01  0.2354516E+00  0.9877640E+00  0.2330894E+00  0.1046326E+01  0.6237550E+00  0.1014413E+01  0.3259229E+00  0.1046917E+01  0.3164627E+00  0.9775622E+00  0.3164262E+00  0.9914286E+00  0.2312540E+00  0.9462522E+00  0.3044824E+00
  0.7110019E+01  0.1029038E+01  0.4666617E-01  0.1019658E+01  0.2454525E-01  0.9787364E+00  0.9667773E-01  0.1022443E+01  0.9233215E-01  0.1003815E+01  0.9411089E-01  0.9963527E+00  0.6621053E-01  0.1004813E+01  0.8960671E-01  0.9880356E+00  0.6304049E-01  0.9811301E+00  0.6401045E-01  0.1012626E+01  0.2354735E-01  0.9855680E+00  0.6400611E-01  0.1009963E+01  0.6417956E-01  0.9738210E+00  0.6067361E-01  0.9740474E+00  0.4431788E-01  0.9956267E+00  0.7065518E-01  0.9808912E+00  0.4739473E-01  0.9752614E+00  0.4487507E-01  0.1118494E+01  0.6679032E+00  0.9707134E+00  0.4519858E+00  0.1155829E+01  0.5013261E+00  0.1155038E+01  0.3479376E+00  0.1049315E+01  0.4598017E+00  0.1024557E+01  0.3161101E+00  0.1077221E+01  0.3165689E+00  0.1134993E+01  0.6754645E+00  0.1238348E+01  0.5081500E+00  0.1057965E+01  0.3432522E+00  0.1180187E+01  0.4511262E+00  0.1028685E+01  0.3118145E+00  0.1064836E+01  0.3318976E+00  0.9266976E+00  0.6239417E+00  0.1125166E+01  0.3305088E+00  0.1050884E+01  0.4673136E+00  0.9082271E+00  0.3031990E+00  0.1032805E+01  0.3111487E+00  0.1043612E+01  0.3142813E+00  0.9555825E+00  0.3181312E+00  0.1023967E+01  0.2325966E+00  0.9957641E+00  0.2314842E+00  0.1032802E+01  0.6221074E+00  0.1009823E+01  0.3143926E+00  0.1036936E+01  0.3165659E+00  0.9997944E+00  0.3457464E+00  0.9894823E+00  0.2277507E+00  0.9347552E+00  0.3165159E+00
  0.7140019E+01  0.1027460E+01  0.4618469E-01  0.1017810E+01  0.2343105E-01  0.9767553E+00  0.9273529E-01  0.1016979E+01  0.8871365E-01  0.1008738E+01  0.9619109E-01  0.9938983E+00  0.6554278E-01  0.1009049E+01  0.9341216E-01  0.9863364E+00  0.6186353E-01  0.9838914E+00  0.6407461E-01  0.1014130E+01  0.2309266E-01  0.9915745E+00  0.6518436E-01  0.1013183E+01  0.6061428E-01  0.9861940E+00  0.6012486E-01  0.9791629E+00  0.4348096E-01  0.9961199E+00  0.6549224E-01  0.9796097E+00  0.4592748E-01  0.9797682E+00  0.4390534E-01  0.1057643E+01  0.6223255E+00  0.9902292E+00  0.4604816E+00  0.1153122E+01  0.4617896E+00  0.1142602E+01  0.3568067E+00  0.9863310E+00  0.4317089E+00  0.1052387E+01  0.3280986E+00  0.1074412E+01  0.3338753E+00  0.1096616E+01  0.6404176E+00  0.1252886E+01  0.5186781E+00  0.1068164E+01  0.3101268E+00  0.1094670E+01  0.4658417E+00  0.1020044E+01  0.3105075E+00  0.1027249E+01  0.3440149E+00  0.9539857E+00  0.6371742E+00  0.1119999E+01  0.3238299E+00  0.1052583E+01  0.4655117E+00  0.9144314E+00  0.3013658E+00  0.1025893E+01  0.3280452E+00  0.1034854E+01  0.3264400E+00  0.9551532E+00  0.3190020E+00  0.1042741E+01  0.2269524E+00  0.9995856E+00  0.2355641E+00  0.1074010E+01  0.6958947E+00  0.9954901E+00  0.3213804E+00  0.1019258E+01  0.3117539E+00  0.9767838E+00  0.3186106E+00  0.9986034E+00  0.2324391E+00  0.9463871E+00  0.3266406E+00
  0.7170019E+01  0.1018779E+01  0.4536295E-01  0.1017804E+01  0.2244828E-01  0.9825313E+00  0.9377652E-01  0.1021860E+01  0.9039972E-01  0.1011772E+01  0.1017853E+00  0.9997966E+00  0.6665950E-01  0.1007679E+01  0.9234172E-01  0.9913685E+00  0.6373218E-01  0.9842997E+00  0.6573016E-01  0.1012301E+01  0.2343963E-01  0.9867951E+00  0.6353860E-01  0.1010563E+01  0.6472526E-01  0.9867537E+00  0.6364659E-01  0.9790215E+00  0.4522156E-01  0.9968507E+00  0.6225982E-01  0.9803207E+00  0.4473428E-01  0.9797631E+00  0.4271866E-01  0.1150854E+01  0.6843306E+00  0.1010954E+01  0.4709180E+00  0.1138880E+01  0.5024658E+00  0.1126897E+01  0.3286821E+00  0.1078200E+01  0.4737191E+00  0.1059641E+01  0.3389029E+00  0.1073369E+01  0.3283080E+00  0.1129217E+01  0.6791907E+00  0.1219253E+01  0.4808156E+00  0.1072209E+01  0.3360879E+00  0.1147375E+01  0.4956638E+00  0.1034726E+01  0.3103493E+00  0.1035301E+01  0.3178366E+00  0.9769487E+00  0.6278777E+00  0.1092499E+01  0.3147607E+00  0.1089403E+01  0.4721553E+00  0.9116386E+00  0.3145798E+00  0.1037817E+01  0.3275971E+00  0.1018884E+01  0.3242235E+00  0.9585931E+00  0.3370280E+00  0.1029210E+01  0.2293128E+00  0.9893240E+00  0.2226224E+00  0.1068921E+01  0.6453122E+00  0.9813942E+00  0.3152988E+00  0.1046120E+01  0.3089147E+00  0.9568538E+00  0.3121659E+00  0.9950126E+00  0.2095174E+00  0.9305745E+00  0.2913571E+00
  0.7200019E+01  0.1025077E+01  0.4716951E-01  0.1016644E+01  0.2246988E-01  0.9727694E+00  0.8530837E-01  0.1029123E+01  0.9500262E-01  0.1019556E+01  0.8911134E-01  0.1008844E+01  0.6740426E-01  0.1017692E+01  0.9211507E-01  0.9903189E+00  0.6214108E-01  0.9856955E+00  0.6225093E-01  0.1010616E+01  0.2283323E-01  0.9837338E+00  0.6555133E-01  0.1009824E+01  0.6426086E-01  0.9877075E+00  0.6358386E-01  0.9832750E+00  0.4668814E-01  0.9936702E+00  0.6602088E-01  0.9843451E+00  0.4507072E-01  0.9824796E+00  0.4491607E-01  0.1094505E+01  0.6709225E+00  0.1021695E+01  0.4749556E+00  0.1112899E+01  0.4819281E+00  0.1140683E+01  0.3218903E+00  0.1030512E+01  0.4461730E+00  0.1067880E+01  0.3347016E+00  0.1085893E+01  0.3286138E+00  0.1123631E+01  0.6785821E+00  0.1237451E+01  0.5058579E+00  0.1071323E+01  0.3177834E+00  0.1132824E+01  0.4771251E+00  0.1025143E+01  0.3127389E+00  0.1037599E+01  0.3287988E+00  0.1060014E+01  0.6320131E+00  0.1081665E+01  0.3184028E+00  0.1089533E+01  0.4577191E+00  0.9295273E+00  0.3188402E+00  0.1003877E+01  0.3100796E+00  0.1039890E+01  0.3176326E+00  0.9833737E+00  0.3292076E+00  0.1033773E+01  0.2351058E+00  0.1001383E+01  0.2263973E+00  0.1033195E+01  0.6328424E+00  0.1010194E+01  0.3214194E+00  0.1038557E+01  0.3100672E+00  0.9787763E+00  0.3090585E+00  0.1007798E+01  0.2371553E+00  0.9463896E+00  0.2932709E+00
  0.7230020E+01  0.1020056E+01  0.4351786E-01  0.1017222E+01  0.2350547E-01  0.9799733E+00  0.8907823E-01  0.1028128E+01  0.9520794E-01  0.1022488E+01  0.8691760E-01  0.1002726E+01  0.6512755E-01  0.1007968E+01  0.9246323E-01  0.9911368E+00  0.6118106E-01  0.9899400E+00  0.6430858E-01  0.1012080E+01  0.2215133E-01  0.9872628E+00  0.6461546E-01  0.1010927E+01  0.6586263E-01  0.9849901E+00  0.6538096E-01  0.9795316E+00  0.4474110E-01  0.9991339E+00  0.6311304E-01  0.9796802E+00  0.4286891E-01  0.9777451E+00  0.4555374E-01  0.1068736E+01  0.6503859E+00  0.9893009E+00  0.4720378E+00  0.1100663E+01  0.4704774E+00  0.1155385E+01  0.3389867E+00  0.1017047E+01  0.4629313E+00  0.1081084E+01  0.3297885E+00  0.1075575E+01  0.3230001E+00  0.1218481E+01  0.6591552E+00  0.1194535E+01  0.4872997E+00  0.1065506E+01  0.3167405E+00  0.1067596E+01  0.4479706E+00  0.1053920E+01  0.3083256E+00  0.1020277E+01  0.3219420E+00  0.1015530E+01  0.6374237E+00  0.1067219E+01  0.3383263E+00  0.1079758E+01  0.4521576E+00  0.9505345E+00  0.3327647E+00  0.1017236E+01  0.3211017E+00  0.1033952E+01  0.3104930E+00  0.9488236E+00  0.3030139E+00  0.1047171E+01  0.2258142E+00  0.1010585E+01  0.2388412E+00  0.1069501E+01  0.6714137E+00  0.9706764E+00  0.3157715E+00  0.1026359E+01  0.3136904E+00  0.9225985E+00  0.3033181E+00  0.1005078E+01  0.2272287E+00  0.9370417E+00  0.3099602E+00
  0.7260020E+01  0.1016838E+01  0.4494500E-01  0.1018429E+01  0.2391535E-01  0.9758893E+00  0.8905774E-01  0.1029479E+01  0.9455673E-01  0.1026448E+01  0.9063152E-01  0.9997232E+00  0.6356472E-01  0.1013049E+01  0.9096339E-01  0.9836919E+00  0.6369812E-01  0.9864863E+00  0.6494120E-01  0.1011570E+01  0.2302007E-01  0.9906658E+00  0.6188215E-01  0.1013909E+01  0.6460341E-01  0.9871986E+00  0.6260074E-01  0.9833794E+00  0.4697342E-01  0.9979181E+00  0.6164631E-01  0.9854307E+00  0.4386943E-01  0.9809598E+00  0.4367940E-01  0.1068211E+01  0.6518487E+00  0.9849099E+00  0.4480874E+00  0.1110430E+01  0.4798761E+00  0.1138696E+01  0.3386560E+00  0.1038426E+01  0.4571623E+00  0.1103079E+01  0.3281296E+00  0.1074809E+01  0.3044738E+00  0.1179781E+01  0.6644862E+00  0.1163196E+01  0.5218753E+00  0.1044094E+01  0.3085126E+00  0.1070095E+01  0.4520812E+00  0.1084985E+01  0.3290971E+00  0.1026375E+01  0.3069871E+00  0.1081028E+01  0.6740350E+00  0.1132474E+01  0.3493083E+00  0.1103639E+01  0.4455849E+00  0.9826497E+00  0.3003418E+00  0.1018833E+01  0.3261663E+00  0.1029953E+01  0.3328782E+00  0.9396787E+00  0.3050219E+00  0.1079143E+01  0.2340565E+00  0.9981936E+00  0.2194751E+00  0.9905612E+00  0.6107891E+00  0.9587137E+00  0.3026697E+00  0.1015061E+01  0.3159866E+00  0.9462754E+00  0.3007342E+00  0.1010164E+01  0.2258351E+00  0.9181940E+00  0.3016535E+00
  0.7290020E+01  0.1016102E+01  0.4479168E-01  0.1016245E+01  0.2426594E-01  0.9785453E+00  0.8901614E-01  0.1036323E+01  0.9161357E-01  0.1009839E+01  0.8686625E-01  0.1004190E+01  0.6664240E-01  0.1004226E+01  0.9362408E-01  0.9911750E+00  0.6343860E-01  0.9844446E+00  0.5844592E-01  0.1010688E+01  0.2281097E-01  0.9912896E+00  0.6308192E-01  0.1007354E+01  0.6876840E-01  0.9893568E+00  0.6013672E-01  0.9795045E+00  0.4482114E-01  0.1000441E+01  0.6192876E-01  0.9834124E+00  0.4505464E-01  0.9785721E+00  0.4599566E-01  0.1083363E+01  0.6699156E+00  0.1068783E+01  0.4797939E+00  0.1115143E+01  0.4553225E+00  0.1114948E+01  0.3366511E+00  0.9951419E+00  0.4325159E+00  0.1079628E+01  0.3315234E+00  0.1069162E+01  0.3037886E+00  0.1223928E+01  0.6935599E+00  0.1142055E+01  0.4439030E+00  0.1069537E+01  0.3326059E+00  0.1062436E+01  0.4471318E+00  0.1112336E+01  0.3282377E+00  0.1027102E+01  0.3340513E+00  0.1051966E+01  0.6235372E+00  0.1115141E+01  0.3280519E+00  0.1085983E+01  0.4576876E+00  0.1010095E+01  0.3307103E+00  0.1016070E+01  0.3226515E+00  0.1039063E+01  0.3315795E+00  0.9345801E+00  0.3088625E+00  0.1080745E+01  0.2208335E+00  0.1015882E+01  0.2270951E+00  0.1033267E+01  0.6496789E+00  0.9751412E+00  0.3204280E+00  0.1016075E+01  0.3228258E+00  0.9684135E+00  0.3097417E+00  0.9822428E+00  0.2196307E+00  0.9528980E+00  0.3030403E+00
  0.7320020E+01  0.1013263E+01  0.4405458E-01  0.1017602E+01  0.2245937E-01  0.9802001E+00  0.9068387E-01  0.1026001E+01  0.9014863E-01  0.1021727E+01  0.9000670E-01  0.1003112E+01  0.6067735E-01  0.1015285E+01  0.9184366E-01  0.9879355E+00  0.6311034E-01  0.9931426E+00  0.6251039E-01  0.1009189E+01  0.2312985E-01  0.9951020E+00  0.6473167E-01  0.1009140E+01  0.6377208E-01  0.9913651E+00  0.6085891E-01  0.9797480E+00  0.4521509E-01  0.9978362E+00  0.6433715E-01  0.9815394E+00  0.4433819E-01  0.9805770E+00  0.4507412E-01  0.1148646E+01  0.6868253E+00  0.1007013E+01  0.4231091E+00  0.1108972E+01  0.4574966E+00  0.1122141E+01  0.3175763E+00  0.1018506E+01  0.4545942E+00  0.1097847E+01  0.3212596E+00  0.1076161E+01  0.3287642E+00  0.1173123E+01  0.6628552E+00  0.1109718E+01  0.4764065E+00  0.1062625E+01  0.3365248E+00  0.1070412E+01  0.4534931E+00  0.1094515E+01  0.3261302E+00  0.1013689E+01  0.3027045E+00  0.1141971E+01  0.6678663E+00  0.1085981E+01  0.3056449E+00  0.1108228E+01  0.4658211E+00  0.9958915E+00  0.3086552E+00  0.1007198E+01  0.3001019E+00  0.1029446E+01  0.3261195E+00  0.9727190E+00  0.3013313E+00  0.1072453E+01  0.2267035E+00  0.9958905E+00  0.2218039E+00  0.1030003E+01  0.6212592E+00  0.9517686E+00  0.3098755E+00  0.1017956E+01  0.3170536E+00  0.9206250E+00  0.3026489E+00  0.1005342E+01  0.2300334E+00  0.9556615E+00  0.3134772E+00
  0.7350020E+01  0.1013065E+01  0.4614761E-01  0.1015379E+01  0.2260584E-01  0.9849671E+00  0.9134310E-01  0.1027066E+01  0.9607887E-01  0.1021431E+01  0.9228305E-01  0.1009654E+01  0.6316325E-01  0.1015207E+01  0.9440371E-01  0.9865143E+00  0.5903659E-01  0.9929683E+00  0.6256517E-01  0.1011164E+01  0.2278561E-01  0.9963242E+00  0.5994768E-01  0.1009138E+01  0.6319691E-01  0.9899957E+00  0.6050675E-01  0.9800330E+00  0.4648088E-01  0.1004490E+01  0.6219887E-01  0.9843926E+00  0.4376165E-01  0.9816964E+00  0.4591436E-01  0.1065010E+01  0.6399180E+00  0.1024567E+01  0.4408502E+00  0.1072002E+01  0.4567546E+00  0.1146292E+01  0.3361958E+00  0.9980853E+00  0.4440294E+00  0.1075131E+01  0.3232139E+00  0.1043508E+01  0.3280932E+00  0.1209180E+01  0.6810405E+00  0.1056195E+01  0.4472323E+00  0.1050858E+01  0.3086249E+00  0.1056928E+01  0.4533935E+00  0.1103262E+01  0.3290300E+00  0.9920183E+00  0.3119784E+00  0.1153277E+01  0.6286667E+00  0.1094072E+01  0.3267844E+00  0.1125698E+01  0.4649501E+00  0.1021252E+01  0.3233059E+00  0.1007100E+01  0.2998564E+00  0.1027875E+01  0.3379285E+00  0.9625980E+00  0.2944403E+00  0.1087911E+01  0.2230768E+00  0.9874178E+00  0.2180588E+00  0.9635181E+00  0.6006708E+00  0.9530366E+00  0.3229346E+00  0.9885235E+00  0.3013054E+00  0.9344655E+00  0.2947474E+00  0.9961560E+00  0.2200966E+00  0.9333606E+00  0.3059611E+00
  0.7380021E+01  0.1009922E+01  0.4632002E-01  0.1014835E+01  0.2218107E-01  0.9836764E+00  0.8865251E-01  0.1028846E+01  0.8854655E-01  0.1017525E+01  0.9418071E-01  0.1004545E+01  0.6016749E-01  0.1005834E+01  0.9135422E-01  0.9849703E+00  0.6380667E-01  0.9949423E+00  0.6144612E-01  0.1008338E+01  0.2243703E-01  0.9993640E+00  0.6356236E-01  0.1008567E+01  0.6510718E-01  0.9939964E+00  0.6497573E-01  0.9869260E+00  0.4284091E-01  0.1007295E+01  0.6381040E-01  0.9824321E+00  0.4552123E-01  0.9835683E+00  0.4241794E-01  0.1087736E+01  0.6204507E+00  0.1008214E+01  0.4374148E+00  0.1070587E+01  0.4572524E+00  0.1109620E+01  0.3112635E+00  0.9786701E+00  0.4315175E+00  0.1088268E+01  0.3514442E+00  0.1026092E+01  0.3277246E+00  0.1203734E+01  0.6234884E+00  0.1076794E+01  0.4600726E+00  0.1092660E+01  0.3430381E+00  0.1032650E+01  0.4347672E+00  0.1101602E+01  0.3151125E+00  0.9892474E+00  0.3039694E+00  0.1112537E+01  0.6471605E+00  0.1105069E+01  0.3506786E+00  0.1125304E+01  0.4397038E+00  0.1024633E+01  0.3183355E+00  0.9989129E+00  0.3087733E+00  0.1016791E+01  0.3135667E+00  0.9746575E+00  0.3047066E+00  0.1080168E+01  0.2322326E+00  0.1004388E+01  0.2153524E+00  0.1041044E+01  0.6479827E+00  0.9536838E+00  0.2927535E+00  0.1021531E+01  0.3152637E+00  0.9190308E+00  0.3068417E+00  0.9898844E+00  0.2217988E+00  0.9447458E+00  0.2992763E+00
  0.7410021E+01  0.1003955E+01  0.4362832E-01  0.1014669E+01  0.2162478E-01  0.9800581E+00  0.8871049E-01  0.1025810E+01  0.9129500E-01  0.1015199E+01  0.9007264E-01  0.1004220E+01  0.6293982E-01  0.1011751E+01  0.8708213E-01  0.9860335E+00  0.6093721E-01  0.9959067E+00  0.6609876E-01  0.1008664E+01  0.2178649E-01  0.1003751E+01  0.6069651E-01  0.1006472E+01  0.6615374E-01  0.1003447E+01  0.6284662E-01  0.9839135E+00  0.4394307E-01  0.1010825E+01  0.6511372E-01  0.9885963E+00  0.4301252E-01  0.9830270E+00  0.4355277E-01  0.1029027E+01  0.6186250E+00  0.1023232E+01  0.4396919E+00  0.1095960E+01  0.4456069E+00  0.1094520E+01  0.3154308E+00  0.1001886E+01  0.4339968E+00  0.1062130E+01  0.3106136E+00  0.1050912E+01  0.3216854E+00  0.1207039E+01  0.6712483E+00  0.1043850E+01  0.4444114E+00  0.1046213E+01  0.3120048E+00  0.1039520E+01  0.4583179E+00  0.1148965E+01  0.3478315E+00  0.1007678E+01  0.3231235E+00  0.1105734E+01  0.6232833E+00  0.1097587E+01  0.3280458E+00  0.1150593E+01  0.4783994E+00  0.1042953E+01  0.3100252E+00  0.9901298E+00  0.2805641E+00  0.1023775E+01  0.3207925E+00  0.9897681E+00  0.3008651E+00  0.1052815E+01  0.2201122E+00  0.9932038E+00  0.2117699E+00  0.9834343E+00  0.5987685E+00  0.9575636E+00  0.3294911E+00  0.1025396E+01  0.3213616E+00  0.9233715E+00  0.2991620E+00  0.9850608E+00  0.2246549E+00  0.9633526E+00  0.3044789E+00
  0.7440021E+01  0.1004558E+01  0.4517623E-01  0.1012794E+01  0.2308508E-01  0.9722818E+00  0.8577731E-01  0.1028647E+01  0.8576619E-01  0.1022269E+01  0.8676419E-01  0.1003786E+01  0.6221801E-01  0.1014984E+01  0.8995582E-01  0.9863693E+00  0.6413241E-01  0.9946933E+00  0.6153847E-01  0.1010978E+01  0.2203235E-01  0.9969027E+00  0.6219140E-01  0.1008447E+01  0.6287074E-01  0.1000320E+01  0.6378736E-01  0.9827883E+00  0.4332578E-01  0.1003188E+01  0.6213095E-01  0.9808503E+00  0.4317047E-01  0.9797269E+00  0.4170392E-01  0.1147070E+01  0.6766500E+00  0.1026120E+01  0.4200289E+00  0.1087129E+01  0.4602308E+00  0.1094132E+01  0.3180853E+00  0.9866381E+00  0.3922235E+00  0.1093229E+01  0.3231645E+00  0.1050702E+01  0.3081124E+00  0.1152816E+01  0.6746412E+00  0.1070617E+01  0.4749917E+00  0.1067751E+01  0.3080758E+00  0.1028272E+01  0.4310554E+00  0.1140077E+01  0.3357143E+00  0.1005483E+01  0.2959678E+00  0.1097539E+01  0.6413481E+00  0.1084800E+01  0.2952308E+00  0.1146353E+01  0.4723232E+00  0.1041729E+01  0.3328787E+00  0.1015893E+01  0.2981500E+00  0.1033291E+01  0.3198388E+00  0.9667193E+00  0.2952331E+00  0.1074031E+01  0.2243195E+00  0.9853808E+00  0.2219710E+00  0.9604382E+00  0.5861436E+00  0.9582844E+00  0.3253190E+00  0.9986622E+00  0.3169699E+00  0.9197028E+00  0.3013193E+00  0.9826007E+00  0.2079540E+00  0.9791016E+00  0.3023719E+00
  0.7470021E+01  0.1000355E+01  0.4026365E-01  0.1011986E+01  0.2162563E-01  0.9897502E+00  0.8391599E-01  0.1018885E+01  0.8701984E-01  0.1009638E+01  0.8699341E-01  0.1006543E+01  0.6250221E-01  0.1018587E+01  0.8939756E-01  0.9860818E+00  0.6090685E-01  0.9918311E+00  0.6141778E-01  0.1009125E+01  0.2072361E-01  0.1001014E+01  0.6045269E-01  0.1006243E+01  0.6111055E-01  0.1005398E+01  0.6384949E-01  0.9801775E+00  0.4161952E-01  0.1009967E+01  0.6286136E-01  0.9912853E+00  0.4570785E-01  0.9869630E+00  0.4257561E-01  0.1018252E+01  0.6500545E+00  0.1068448E+01  0.4604690E+00  0.1067379E+01  0.4491583E+00  0.1068454E+01  0.3202217E+00  0.1030357E+01  0.4193719E+00  0.1081622E+01  0.3266420E+00  0.1058657E+01  0.3166779E+00  0.1200536E+01  0.6705826E+00  0.1051002E+01  0.4273483E+00  0.1069879E+01  0.3065274E+00  0.1001158E+01  0.4733272E+00  0.1145344E+01  0.3283127E+00  0.9853175E+00  0.3051990E+00  0.1090876E+01  0.6387380E+00  0.1070945E+01  0.3051226E+00  0.1106543E+01  0.4641044E+00  0.1065782E+01  0.3046318E+00  0.9935061E+00  0.2819995E+00  0.1041215E+01  0.3192085E+00  0.1027152E+01  0.2966330E+00  0.1085006E+01  0.2183190E+00  0.9771286E+00  0.2112341E+00  0.8843821E+00  0.5763024E+00  0.9769499E+00  0.3008139E+00  0.9910157E+00  0.2956775E+00  0.9418817E+00  0.3000423E+00  0.9830925E+00  0.2116563E+00  0.9450864E+00  0.2826700E+00
  0.7500021E+01  0.1001474E+01  0.4215287E-01  0.1012738E+01  0.2134546E-01  0.9794314E+00  0.8994929E-01  0.1024588E+01  0.9312040E-01  0.1016303E+01  0.8961350E-01  0.1010893E+01  0.6128832E-01  0.1011445E+01  0.8704281E-01  0.9890836E+00  0.5944266E-01  0.9945919E+00  0.6107750E-01  0.1006854E+01  0.2217259E-01  0.1004233E+01  0.6045720E-01  0.1004330E+01  0.6206234E-01  0.1007781E+01  0.6116901E-01  0.9811624E+00  0.4519677E-01  0.1015113E+01  0.6315979E-01  0.9877776E+00  0.4259682E-01  0.9809190E+00  0.4346045E-01  0.1092767E+01  0.6149690E+00  0.1087468E+01  0.4426108E+00  0.1069807E+01  0.4357430E+00  0.1042438E+01  0.3112301E+00  0.1053913E+01  0.4289249E+00  0.1081641E+01  0.3196629E+00  0.1057635E+01  0.3111743E+00  0.1212145E+01  0.6257856E+00  0.1071224E+01  0.4193826E+00  0.1089231E+01  0.3291640E+00  0.9995255E+00  0.4489130E+00  0.1150160E+01  0.3106348E+00  0.9974069E+00  0.3068049E+00  0.1119611E+01  0.6304217E+00  0.1114497E+01  0.3181030E+00  0.1184953E+01  0.4566603E+00  0.1085708E+01  0.3157257E+00  0.9880489E+00  0.3128121E+00  0.1029730E+01  0.2994107E+00  0.1014011E+01  0.3164195E+00  0.1067601E+01  0.2128952E+00  0.9942316E+00  0.2046052E+00  0.9578522E+00  0.5611825E+00  0.9901682E+00  0.3138584E+00  0.9975834E+00  0.2976210E+00  0.9465482E+00  0.2928885E+00  0.9904304E+00  0.1991418E+00  0.9836333E+00  0.2860079E+00
  0.7530022E+01  0.9999093E+00  0.4478328E-01  0.1011124E+01  0.2181939E-01  0.9720175E+00  0.8130795E-01  0.1021151E+01  0.8748009E-01  0.1019351E+01  0.8772685E-01  0.1011853E+01  0.5968569E-01  0.1011925E+01  0.8764619E-01  0.9911487E+00  0.6409690E-01  0.9996363E+00  0.6255029E-01  0.1006179E+01  0.2206819E-01  0.1010285E+01  0.6060441E-01  0.1003017E+01  0.6418375E-01  0.1006873E+01  0.6225285E-01  0.9821059E+00  0.4331487E-01  0.1015722E+01  0.6440271E-01  0.9876603E+00  0.4367843E-01  0.9843769E+00  0.4639405E-01  0.1051144E+01  0.6363033E+00  0.1103344E+01  0.4403358E+00  0.1022060E+01  0.4307872E+00  0.1017847E+01  0.2988815E+00  0.1006644E+01  0.4470749E+00  0.1079005E+01  0.3150069E+00  0.1088105E+01  0.3293033E+00  0.1205311E+01  0.6784177E+00  0.1030471E+01  0.4013457E+00  0.1114039E+01  0.3463268E+00  0.9677559E+00  0.4556729E+00  0.1137161E+01  0.3133982E+00  0.9987551E+00  0.3161559E+00  0.1084787E+01  0.6365194E+00  0.1111053E+01  0.3261661E+00  0.1247364E+01  0.4827238E+00  0.1052019E+01  0.3160730E+00  0.9730086E+00  0.2944893E+00  0.1020657E+01  0.3041373E+00  0.1031868E+01  0.3185889E+00  0.1080136E+01  0.2221418E+00  0.9819419E+00  0.2108886E+00  0.9530361E+00  0.5981386E+00  0.9707304E+00  0.2806478E+00  0.1014010E+01  0.3172517E+00  0.9738834E+00  0.2868876E+00  0.9878101E+00  0.2120564E+00  0.9866718E+00  0.3116469E+00
  0.7560022E+01  0.9945519E+00  0.4162702E-01  0.1010658E+01  0.2158878E-01  0.9853574E+00  0.8763555E-01  0.1026516E+01  0.8490437E-01  0.1010588E+01  0.8536705E-01  0.1008435E+01  0.5861291E-01  0.1008699E+01  0.8302488E-01  0.9876375E+00  0.6368312E-01  0.9977926E+00  0.5933766E-01  0.1006355E+01  0.2211293E-01  0.1009066E+01  0.6125642E-01  0.1004738E+01  0.6114387E-01  0.1003762E+01  0.6106761E-01  0.9860198E+00  0.4540045E-01  0.1015317E+01  0.5999347E-01  0.9833174E+00  0.4150050E-01  0.9880281E+00  0.4178407E-01  0.1023341E+01  0.5977997E+00  0.1090779E+01  0.4400968E+00  0.1030990E+01  0.4251832E+00  0.1043682E+01  0.2998413E+00  0.1058452E+01  0.4386081E+00  0.1086959E+01  0.3290884E+00  0.1063146E+01  0.3225027E+00  0.1177684E+01  0.6652207E+00  0.1029601E+01  0.4198373E+00  0.1087306E+01  0.3057080E+00  0.1010483E+01  0.4243807E+00  0.1141880E+01  0.3194413E+00  0.9776330E+00  0.2824103E+00  0.1052546E+01  0.6207651E+00  0.1072533E+01  0.3186145E+00  0.1163074E+01  0.4527047E+00  0.1050285E+01  0.2998919E+00  0.9925823E+00  0.3105137E+00  0.1012048E+01  0.3152727E+00  0.1048023E+01  0.3143832E+00  0.1069668E+01  0.2238755E+00  0.9741589E+00  0.1996544E+00  0.9670327E+00  0.5955542E+00  0.9833701E+00  0.3021415E+00  0.9828524E+00  0.3031131E+00  0.9265374E+00  0.2930315E+00  0.9943201E+00  0.1986924E+00  0.9997085E+00  0.2947358E+00
  0.7590022E+01  0.9947153E+00  0.4062576E-01  0.1008398E+01  0.2084466E-01  0.9822574E+00  0.8951242E-01  0.1018691E+01  0.8751922E-01  0.1015109E+01  0.8721786E-01  0.1010917E+01  0.6324292E-01  0.1011636E+01  0.8940709E-01  0.9856570E+00  0.6179307E-01  0.1000508E+01  0.6132312E-01  0.1005685E+01  0.2133007E-01  0.1007472E+01  0.6360742E-01  0.1003057E+01  0.5700932E-01  0.1015967E+01  0.6267259E-01  0.9860648E+00  0.4312433E-01  0.1010881E+01  0.6492918E-01  0.9904159E+00  0.4426277E-01  0.9879975E+00  0.4288946E-01  0.1052529E+01  0.6003455E+00  0.1111848E+01  0.4732852E+00  0.1067701E+01  0.4251249E+00  0.1014416E+01  0.2999817E+00  0.1051830E+01  0.4518353E+00  0.1089773E+01  0.3313315E+00  0.1096322E+01  0.3012830E+00  0.1182892E+01  0.6579350E+00  0.1020796E+01  0.4221599E+00  0.1073903E+01  0.3007155E+00  0.1002518E+01  0.4205813E+00  0.1136330E+01  0.3192014E+00  0.9795854E+00  0.3021016E+00  0.1107697E+01  0.6072149E+00  0.1079422E+01  0.3074366E+00  0.1185641E+01  0.4571267E+00  0.1053391E+01  0.3074250E+00  0.9907942E+00  0.3051265E+00  0.1049594E+01  0.3197381E+00  0.1016313E+01  0.3143360E+00  0.1057445E+01  0.2018421E+00  0.9937261E+00  0.2180703E+00  0.9559631E+00  0.5766433E+00  0.9997621E+00  0.3192680E+00  0.9594123E+00  0.3011926E+00  0.9111313E+00  0.2848459E+00  0.9907075E+00  0.2171357E+00  0.9761376E+00  0.3025544E+00
  0.7620022E+01  0.9949260E+00  0.4290663E-01  0.1008777E+01  0.2191416E-01  0.9786646E+00  0.8807260E-01  0.1024372E+01  0.8879492E-01  0.1011282E+01  0.8501426E-01  0.1004859E+01  0.5975661E-01  0.1016511E+01  0.8800010E-01  0.9865886E+00  0.6194735E-01  0.9933127E+00  0.5924478E-01  0.1005096E+01  0.2129507E-01  0.1013295E+01  0.5959909E-01  0.1004483E+01  0.6292937E-01  0.1019000E+01  0.6377846E-01  0.9865547E+00  0.4443341E-01  0.1012657E+01  0.6067085E-01  0.9892042E+00  0.4424526E-01  0.9884703E+00  0.4266864E-01  0.1096257E+01  0.6415691E+00  0.1087362E+01  0.4394252E+00  0.1084620E+01  0.4270228E+00  0.9816319E+00  0.2938766E+00  0.1065114E+01  0.3993187E+00  0.1076239E+01  0.3218120E+00  0.1051083E+01  0.3096236E+00  0.1156472E+01  0.6308222E+00  0.9792381E+00  0.4161692E+00  0.1090096E+01  0.3006270E+00  0.9676018E+00  0.4168416E+00  0.1144149E+01  0.3155069E+00  0.9855625E+00  0.2946633E+00  0.1055876E+01  0.6055810E+00  0.1082402E+01  0.3203107E+00  0.1165711E+01  0.4611383E+00  0.1056562E+01  0.3048879E+00  0.9978846E+00  0.2935067E+00  0.1036375E+01  0.2938125E+00  0.9992520E+00  0.2909774E+00  0.1065289E+01  0.2169912E+00  0.1007718E+01  0.2002651E+00  0.9696574E+00  0.6080259E+00  0.1007465E+01  0.3082432E+00  0.1001815E+01  0.3008282E+00  0.9243215E+00  0.3017803E+00  0.9998516E+00  0.2047623E+00  0.1006608E+01  0.2751374E+00
  0.7650023E+01  0.9954569E+00  0.4410854E-01  0.1008496E+01  0.2148059E-01  0.9837899E+00  0.8036868E-01  0.1014504E+01  0.8775324E-01  0.1014919E+01  0.8443101E-01  0.1001662E+01  0.6139083E-01  0.1014272E+01  0.8695427E-01  0.9888872E+00  0.5772033E-01  0.9962062E+00  0.6090191E-01  0.1004067E+01  0.2164894E-01  0.1011221E+01  0.5972129E-01  0.1003977E+01  0.5967661E-01  0.1017757E+01  0.6143621E-01  0.9882911E+00  0.4305175E-01  0.1015751E+01  0.6347580E-01  0.9845495E+00  0.4162364E-01  0.9861513E+00  0.4510566E-01  0.1022501E+01  0.6339546E+00  0.1084625E+01  0.3989117E+00  0.1083945E+01  0.4578738E+00  0.9931332E+00  0.2813289E+00  0.1083273E+01  0.4389897E+00  0.1056449E+01  0.2790145E+00  0.1046101E+01  0.2953294E+00  0.1177297E+01  0.6366358E+00  0.1003147E+01  0.4321887E+00  0.1095823E+01  0.3164048E+00  0.9515471E+00  0.4034232E+00  0.1130621E+01  0.3130752E+00  0.9873706E+00  0.2990536E+00  0.1025210E+01  0.6358024E+00  0.1086146E+01  0.2908231E+00  0.1158291E+01  0.4810525E+00  0.1059161E+01  0.3327323E+00  0.9705582E+00  0.3003297E+00  0.1054574E+01  0.3170052E+00  0.1061030E+01  0.3008675E+00  0.1069435E+01  0.2259130E+00  0.9685220E+00  0.2143805E+00  0.1029970E+01  0.5939018E+00  0.9646188E+00  0.2900091E+00  0.1009770E+01  0.2946937E+00  0.9523975E+00  0.2980727E+00  0.9985667E+00  0.2095915E+00  0.1021987E+01  0.2847289E+00
  0.7680023E+01  0.9922014E+00  0.4315864E-01  0.1007176E+01  0.2211439E-01  0.9852393E+00  0.8251719E-01  0.1006484E+01  0.8337712E-01  0.1016530E+01  0.8947224E-01  0.1011890E+01  0.5910899E-01  0.1018265E+01  0.8599150E-01  0.9889946E+00  0.6179411E-01  0.1004797E+01  0.5654232E-01  0.1003983E+01  0.2030156E-01  0.1011224E+01  0.5829939E-01  0.9991150E+00  0.5998560E-01  0.1012719E+01  0.5982590E-01  0.9875626E+00  0.4192926E-01  0.1018590E+01  0.5978681E-01  0.9871558E+00  0.4224533E-01  0.9921903E+00  0.4169034E-01  0.1048884E+01  0.6136585E+00  0.1090650E+01  0.4332765E+00  0.1038113E+01  0.4235825E+00  0.9914551E+00  0.3042976E+00  0.1111202E+01  0.4426524E+00  0.1064042E+01  0.3145400E+00  0.1064719E+01  0.2930106E+00  0.1087965E+01  0.6157870E+00  0.1007118E+01  0.4080966E+00  0.1066740E+01  0.3076565E+00  0.9437944E+00  0.4055206E+00  0.1110351E+01  0.3189282E+00  0.9815227E+00  0.2919707E+00  0.9997063E+00  0.5490494E+00  0.1076166E+01  0.3083626E+00  0.1152971E+01  0.4688649E+00  0.1023965E+01  0.3135001E+00  0.9554147E+00  0.3039318E+00  0.1053605E+01  0.3052304E+00  0.1039793E+01  0.2977566E+00  0.1063370E+01  0.2067598E+00  0.9864034E+00  0.2040640E+00  0.1009808E+01  0.5997640E+00  0.1006442E+01  0.2891640E+00  0.1014863E+01  0.2954670E+00  0.9257736E+00  0.2850839E+00  0.9963398E+00  0.1941805E+00  0.9973553E+00  0.2987992E+00
  0.7710023E+01  0.9923352E+00  0.4090578E-01  0.1005661E+01  0.2138020E-01  0.9870291E+00  0.8893673E-01  0.1012357E+01  0.8376617E-01  0.1016972E+01  0.8992139E-01  0.1003649E+01  0.6314965E-01  0.1009450E+01  0.8245699E-01  0.9838818E+00  0.6224214E-01  0.1001557E+01  0.6093554E-01  0.1004184E+01  0.2119914E-01  0.1012639E+01  0.5806219E-01  0.1002455E+01  0.6209570E-01  0.1020246E+01  0.5933164E-01  0.9887361E+00  0.4421130E-01  0.1015591E+01  0.6087862E-01  0.9864637E+00  0.4243282E-01  0.9918633E+00  0.4196762E-01  0.1066129E+01  0.5808196E+00  0.1067138E+01  0.4443544E+00  0.1014997E+01  0.4324187E+00  0.9784049E+00  0.3026522E+00  0.1133307E+01  0.4401483E+00  0.1066801E+01  0.2984651E+00  0.1077338E+01  0.3050333E+00  0.1158383E+01  0.6597993E+00  0.1010657E+01  0.4192029E+00  0.1071151E+01  0.2825278E+00  0.9789061E+00  0.4194957E+00  0.1108913E+01  0.3014747E+00  0.9421422E+00  0.2956457E+00  0.1038735E+01  0.6275644E+00  0.1051261E+01  0.2978172E+00  0.1150024E+01  0.4347200E+00  0.1026534E+01  0.2906254E+00  0.9854237E+00  0.3048485E+00  0.1024027E+01  0.2985626E+00  0.1006473E+01  0.2981435E+00  0.1052346E+01  0.2045496E+00  0.9715531E+00  0.2010620E+00  0.9692162E+00  0.5676275E+00  0.1012500E+01  0.3008549E+00  0.1052267E+01  0.3070981E+00  0.9311146E+00  0.2673696E+00  0.9845054E+00  0.1980333E+00  0.9939457E+00  0.3030741E+00
  0.7740023E+01  0.9916464E+00  0.4339692E-01  0.1005252E+01  0.2061323E-01  0.9913208E+00  0.8474723E-01  0.1010336E+01  0.8471109E-01  0.1016407E+01  0.9341333E-01  0.1006882E+01  0.5503489E-01  0.1009373E+01  0.7524754E-01  0.9866130E+00  0.6143259E-01  0.1005274E+01  0.6097328E-01  0.1002734E+01  0.2173471E-01  0.1007474E+01  0.5677988E-01  0.9999198E+00  0.6158163E-01  0.1022143E+01  0.5908906E-01  0.9923179E+00  0.4403544E-01  0.1018007E+01  0.5986169E-01  0.9901419E+00  0.4194281E-01  0.9913682E+00  0.3970683E-01  0.1004818E+01  0.5976464E+00  0.1086733E+01  0.4274752E+00  0.1093696E+01  0.4376562E+00  0.9575647E+00  0.2919436E+00  0.1130841E+01  0.4275949E+00  0.1067339E+01  0.2932845E+00  0.1042961E+01  0.3055742E+00  0.1116245E+01  0.6343244E+00  0.9822710E+00  0.4119991E+00  0.1077944E+01  0.2983453E+00  0.9484454E+00  0.4190857E+00  0.1088393E+01  0.3083857E+00  0.9557425E+00  0.3099589E+00  0.1024062E+01  0.5884014E+00  0.1064181E+01  0.2935532E+00  0.1129511E+01  0.4780304E+00  0.1046773E+01  0.2980103E+00  0.1006976E+01  0.2948775E+00  0.1034500E+01  0.2985278E+00  0.1036494E+01  0.2917460E+00  0.1063277E+01  0.2093655E+00  0.9743129E+00  0.2010791E+00  0.1013446E+01  0.6041592E+00  0.1015927E+01  0.2943498E+00  0.1002665E+01  0.2884083E+00  0.9484448E+00  0.2848550E+00  0.1001257E+01  0.2041912E+00  0.9816076E+00  0.2805991E+00
  0.7770023E+01  0.9872385E+00  0.3977521E-01  0.1004366E+01  0.2090758E-01  0.9884127E+00  0.8180105E-01  0.1005117E+01  0.8952596E-01  0.1011535E+01  0.8572610E-01  0.1001727E+01  0.6035769E-01  0.1010944E+01  0.7948827E-01  0.9875225E+00  0.5910094E-01  0.1008805E+01  0.5769299E-01  0.1003160E+01  0.2143574E-01  0.1011386E+01  0.6175452E-01  0.1002553E+01  0.6061856E-01  0.1015499E+01  0.6034352E-01  0.9903268E+00  0.4370164E-01  0.1010973E+01  0.5740115E-01  0.9897386E+00  0.4274840E-01  0.9935032E+00  0.3918781E-01  0.1009593E+01  0.5589706E+00  0.1045770E+01  0.4150024E+00  0.1034263E+01  0.4286079E+00  0.9378507E+00  0.3028857E+00  0.1146146E+01  0.4193642E+00  0.1046938E+01  0.3068781E+00  0.1031151E+01  0.2921039E+00  0.1128715E+01  0.6259506E+00  0.1000375E+01  0.4452895E+00  0.1044793E+01  0.2916867E+00  0.9674690E+00  0.3927703E+00  0.1088230E+01  0.3027864E+00  0.9523310E+00  0.2917552E+00  0.1034600E+01  0.6120628E+00  0.1059452E+01  0.2988001E+00  0.1107985E+01  0.4299210E+00  0.1064216E+01  0.3027714E+00  0.9873765E+00  0.2725253E+00  0.1008928E+01  0.3043135E+00  0.1017814E+01  0.2775023E+00  0.1028516E+01  0.2238030E+00  0.9733899E+00  0.2055847E+00  0.1072769E+01  0.5907369E+00  0.9974126E+00  0.2900687E+00  0.9891860E+00  0.2924176E+00  0.9464070E+00  0.2854992E+00  0.9946965E+00  0.2077529E+00  0.9677963E+00  0.2756816E+00
  0.7800024E+01  0.9887504E+00  0.4359854E-01  0.1002229E+01  0.2223820E-01  0.9915488E+00  0.7934900E-01  0.1005473E+01  0.8394156E-01  0.1013923E+01  0.8435328E-01  0.9998349E+00  0.6113368E-01  0.1018451E+01  0.8402451E-01  0.9931811E+00  0.5695204E-01  0.1006617E+01  0.5927412E-01  0.1002577E+01  0.2105219E-01  0.1013086E+01  0.5819998E-01  0.1002747E+01  0.6214643E-01  0.1024275E+01  0.5998532E-01  0.9938896E+00  0.4230775E-01  0.1015756E+01  0.6180399E-01  0.9921548E+00  0.4080009E-01  0.9948938E+00  0.4163104E-01  0.1020768E+01  0.5958903E+00  0.1069427E+01  0.4283578E+00  0.1043957E+01  0.4123009E+00  0.9211732E+00  0.2771942E+00  0.1160205E+01  0.4417964E+00  0.1076446E+01  0.2911478E+00  0.1019789E+01  0.2833067E+00  0.1078891E+01  0.6451067E+00  0.1001830E+01  0.4160830E+00  0.1037748E+01  0.3114576E+00  0.1010973E+01  0.4445069E+00  0.1050158E+01  0.2851811E+00  0.9544825E+00  0.2874110E+00  0.9952949E+00  0.5900338E+00  0.1034975E+01  0.2840475E+00  0.1118080E+01  0.4474635E+00  0.1027464E+01  0.2963120E+00  0.9969298E+00  0.2790968E+00  0.1047058E+01  0.2875341E+00  0.1029583E+01  0.2984114E+00  0.1036769E+01  0.2150079E+00  0.9788095E+00  0.2028971E+00  0.9796255E+00  0.5726123E+00  0.1005914E+01  0.2981148E+00  0.1007214E+01  0.2977790E+00  0.9244387E+00  0.2766320E+00  0.1004279E+01  0.2071120E+00  0.9722765E+00  0.3030705E+00
  0.7830024E+01  0.9880987E+00  0.4208986E-01  0.1002887E+01  0.2132966E-01  0.9957979E+00  0.8006930E-01  0.1002646E+01  0.8162919E-01  0.1014330E+01  0.8525229E-01  0.1005259E+01  0.5898159E-01  0.1014239E+01  0.8641367E-01  0.9943667E+00  0.5860571E-01  0.1002754E+01  0.5853282E-01  0.1002344E+01  0.2049851E-01  0.1014980E+01  0.5940393E-01  0.1002092E+01  0.6192512E-01  0.1020074E+01  0.6047565E-01  0.9905541E+00  0.4135378E-01  0.1018699E+01  0.5980688E-01  0.9879312E+00  0.4093147E-01  0.9941592E+00  0.4285625E-01  0.1070650E+01  0.5815828E+00  0.1080375E+01  0.4063702E+00  0.1081344E+01  0.4366572E+00  0.8908053E+00  0.2834128E+00  0.1151664E+01  0.4111087E+00  0.1061258E+01  0.3031207E+00  0.1002606E+01  0.2991707E+00  0.1075188E+01  0.5941741E+00  0.9666331E+00  0.3971016E+00  0.1020749E+01  0.2969655E+00  0.1002600E+01  0.4107921E+00  0.1048780E+01  0.2910878E+00  0.9220774E+00  0.2878987E+00  0.9896381E+00  0.5647657E+00  0.9979020E+00  0.2779352E+00  0.1118295E+01  0.4425655E+00  0.1030797E+01  0.2951916E+00  0.1000173E+01  0.2841899E+00  0.1041813E+01  0.2938811E+00  0.1013460E+01  0.3098364E+00  0.1022206E+01  0.1992773E+00  0.9857491E+00  0.2010436E+00  0.1031774E+01  0.5661113E+00  0.9870499E+00  0.2900343E+00  0.1021721E+01  0.2865703E+00  0.9332559E+00  0.2863022E+00  0.1007217E+01  0.2002921E+00  0.9894780E+00  0.2753405E+00
  0.7860024E+01  0.9905560E+00  0.3941096E-01  0.1002190E+01  0.2010808E-01  0.1000645E+01  0.8441266E-01  0.9991941E+00  0.8144668E-01  0.1018720E+01  0.8521184E-01  0.1008481E+01  0.6173690E-01  0.1008448E+01  0.8297706E-01  0.9914898E+00  0.5795221E-01  0.1004291E+01  0.5979748E-01  0.1002426E+01  0.2152531E-01  0.1008533E+01  0.5683638E-01  0.1002262E+01  0.5725636E-01  0.1022571E+01  0.6193475E-01  0.9911603E+00  0.4336280E-01  0.1014144E+01  0.5907211E-01  0.9848700E+00  0.3921515E-01  0.9971699E+00  0.4287216E-01  0.1044475E+01  0.6007032E+00  0.1049943E+01  0.4209257E+00  0.1072136E+01  0.4400766E+00  0.9311259E+00  0.2759282E+00  0.1114585E+01  0.4306158E+00  0.1053966E+01  0.3106184E+00  0.9849921E+00  0.2970387E+00  0.1129371E+01  0.5822631E+00  0.9698765E+00  0.4101777E+00  0.1012159E+01  0.2949953E+00  0.1005571E+01  0.4207742E+00  0.1031939E+01  0.2965333E+00  0.9246942E+00  0.2781628E+00  0.1014256E+01  0.5746113E+00  0.1038850E+01  0.2781049E+00  0.1092400E+01  0.4099407E+00  0.1045605E+01  0.2912991E+00  0.9951137E+00  0.2911374E+00  0.1033864E+01  0.2932046E+00  0.1015544E+01  0.2941692E+00  0.1032983E+01  0.2032303E+00  0.9865981E+00  0.2012391E+00  0.1020684E+01  0.5904012E+00  0.9938314E+00  0.2774071E+00  0.1009916E+01  0.2943005E+00  0.8926980E+00  0.2549093E+00  0.9858740E+00  0.1953253E+00  0.9692320E+00  0.2768078E+00
  0.7890024E+01  0.9840984E+00  0.4268461E-01  0.1000404E+01  0.1983385E-01  0.9956818E+00  0.8234635E-01  0.9994527E+00  0.8062498E-01  0.1004776E+01  0.8122095E-01  0.1005184E+01  0.6061235E-01  0.1009264E+01  0.8348351E-01  0.9973779E+00  0.5728763E-01  0.1006323E+01  0.5939351E-01  0.1002337E+01  0.2013480E-01  0.1011672E+01  0.6011899E-01  0.1002882E+01  0.5741413E-01  0.1020351E+01  0.5704511E-01  0.9918556E+00  0.4032868E-01  0.1014063E+01  0.5964442E-01  0.9855316E+00  0.4088848E-01  0.9959610E+00  0.4088096E-01  0.9618740E+00  0.5544768E+00  0.1026654E+01  0.4292326E+00  0.1083464E+01  0.4393037E+00  0.9052277E+00  0.2737789E+00  0.1146653E+01  0.4389686E+00  0.1068299E+01  0.3064650E+00  0.9937869E+00  0.2874006E+00  0.1083784E+01  0.5838099E+00  0.9465547E+00  0.3909210E+00  0.9941065E+00  0.2916314E+00  0.9979382E+00  0.4120515E+00  0.9998482E+00  0.2917412E+00  0.9207043E+00  0.2934620E+00  0.1056977E+01  0.5972726E+00  0.1021075E+01  0.2886472E+00  0.1106442E+01  0.4372005E+00  0.1000329E+01  0.2815732E+00  0.1020436E+01  0.2954108E+00  0.1032407E+01  0.3011951E+00  0.9965011E+00  0.2849541E+00  0.1040468E+01  0.2116736E+00  0.9841325E+00  0.1940690E+00  0.1041658E+01  0.5747708E+00  0.1024745E+01  0.2963194E+00  0.1014372E+01  0.2760192E+00  0.9454390E+00  0.2772755E+00  0.9832563E+00  0.2076171E+00  0.1021389E+01  0.2831143E+00
  0.7920024E+01  0.9877081E+00  0.4190645E-01  0.1001536E+01  0.2067581E-01  0.9966000E+00  0.7868961E-01  0.9901655E+00  0.8125854E-01  0.1016604E+01  0.8677166E-01  0.1004762E+01  0.6120592E-01  0.1009005E+01  0.8333337E-01  0.9974311E+00  0.5739547E-01  0.1001889E+01  0.5961658E-01  0.9996976E+00  0.2081578E-01  0.1015306E+01  0.5641173E-01  0.1004430E+01  0.5417973E-01  0.1019272E+01  0.5661042E-01  0.9948470E+00  0.4185298E-01  0.1008200E+01  0.6068747E-01  0.9890573E+00  0.4060915E-01  0.9943804E+00  0.4104239E-01  0.9976806E+00  0.5485237E+00  0.1065463E+01  0.4197684E+00  0.1071475E+01  0.4127820E+00  0.9116891E+00  0.2695425E+00  0.1141470E+01  0.4464584E+00  0.1045192E+01  0.3134942E+00  0.9889695E+00  0.2764547E+00  0.1108528E+01  0.5961370E+00  0.9948276E+00  0.4216441E+00  0.1005754E+01  0.2845297E+00  0.9593554E+00  0.3907524E+00  0.9823171E+00  0.2844447E+00  0.9143791E+00  0.2976778E+00  0.9691772E+00  0.5808390E+00  0.1036312E+01  0.2883267E+00  0.1053425E+01  0.3982262E+00  0.1002434E+01  0.2822013E+00  0.1040275E+01  0.2927089E+00  0.1039323E+01  0.2880567E+00  0.1003380E+01  0.2934615E+00  0.1034338E+01  0.2120530E+00  0.9892858E+00  0.2130142E+00  0.1101567E+01  0.5823784E+00  0.9910232E+00  0.2927898E+00  0.9960955E+00  0.2735369E+00  0.9272075E+00  0.2687153E+00  0.9919772E+00  0.1970908E+00  0.1013674E+01  0.2906170E+00
  0.7950025E+01  0.9856714E+00  0.4086749E-01  0.9997737E+00  0.2065248E-01  0.1001298E+01  0.8267955E-01  0.9967297E+00  0.8059137E-01  0.1023407E+01  0.8449576E-01  0.1004905E+01  0.5738780E-01  0.1011770E+01  0.8400470E-01  0.9984651E+00  0.5671540E-01  0.1002573E+01  0.5632671E-01  0.1002577E+01  0.1995586E-01  0.1011418E+01  0.5766349E-01  0.1000041E+01  0.5907860E-01  0.1020782E+01  0.5849898E-01  0.9930621E+00  0.4119407E-01  0.1007866E+01  0.5790955E-01  0.9879922E+00  0.4119662E-01  0.9999109E+00  0.4162662E-01  0.9524378E+00  0.5451475E+00  0.1044855E+01  0.4200911E+00  0.1074719E+01  0.4180613E+00  0.8961725E+00  0.2705324E+00  0.1120293E+01  0.4307860E+00  0.1044694E+01  0.2850460E+00  0.9951865E+00  0.2830074E+00  0.1095775E+01  0.6204163E+00  0.9970747E+00  0.3972945E+00  0.9972292E+00  0.3027530E+00  0.9502350E+00  0.4182751E+00  0.9692554E+00  0.2823669E+00  0.9175465E+00  0.2917241E+00  0.9895320E+00  0.5602827E+00  0.1008858E+01  0.2728937E+00  0.1061200E+01  0.4023176E+00  0.1013732E+01  0.2914901E+00  0.9945579E+00  0.2738410E+00  0.1037621E+01  0.3041306E+00  0.9719272E+00  0.2818813E+00  0.1029057E+01  0.2121023E+00  0.9866190E+00  0.2102162E+00  0.1036676E+01  0.5640550E+00  0.9868598E+00  0.3118534E+00  0.1012952E+01  0.2798392E+00  0.9126741E+00  0.2719101E+00  0.9958965E+00  0.1916353E+00  0.1005094E+01  0.2839210E+00
  0.7980025E+01  0.9899048E+00  0.4002706E-01  0.9967303E+00  0.2028429E-01  0.1006535E+01  0.8566442E-01  0.9933220E+00  0.8020853E-01  0.1015864E+01  0.8438530E-01  0.1000808E+01  0.5625714E-01  0.1012334E+01  0.9080566E-01  0.1000675E+01  0.5671972E-01  0.1004106E+01  0.5448283E-01  0.1000717E+01  0.2059541E-01  0.1012919E+01  0.6003153E-01  0.1005929E+01  0.6040965E-01  0.1020759E+01  0.5822673E-01  0.9959964E+00  0.4011790E-01  0.1012848E+01  0.6028132E-01  0.9910077E+00  0.4089268E-01  0.9976767E+00  0.4006030E-01  0.1003329E+01  0.5882064E+00  0.1046700E+01  0.4249178E+00  0.1063848E+01  0.4176637E+00  0.9119154E+00  0.2796297E+00  0.1121255E+01  0.4167653E+00  0.1039979E+01  0.2974083E+00  0.9666684E+00  0.2749416E+00  0.1099417E+01  0.5810245E+00  0.1008633E+01  0.3995769E+00  0.9662009E+00  0.2937542E+00  0.9649524E+00  0.4172255E+00  0.9722838E+00  0.2970828E+00  0.9393721E+00  0.2815610E+00  0.9889748E+00  0.5803519E+00  0.1013309E+01  0.2870184E+00  0.1021420E+01  0.4034270E+00  0.9849155E+00  0.2982421E+00  0.9905362E+00  0.2886749E+00  0.1028280E+01  0.2947282E+00  0.1017212E+01  0.2965351E+00  0.1021578E+01  0.1887945E+00  0.9897551E+00  0.1984086E+00  0.1091924E+01  0.5967266E+00  0.1009405E+01  0.3014204E+00  0.9942793E+00  0.2902571E+00  0.9404615E+00  0.2712169E+00  0.9803956E+00  0.2063772E+00  0.1025000E+01  0.2805510E+00
  0.8010024E+01  0.9869905E+00  0.4129535E-01  0.9984170E+00  0.1967861E-01  0.1007074E+01  0.7918644E-01  0.9918171E+00  0.7930026E-01  0.1011482E+01  0.8198514E-01  0.1000785E+01  0.5732708E-01  0.1005896E+01  0.7959717E-01  0.9983249E+00  0.5742634E-01  0.1003519E+01  0.5729434E-01  0.1002125E+01  0.2112498E-01  0.1012332E+01  0.5923954E-01  0.1002005E+01  0.5558264E-01  0.1013199E+01  0.5931764E-01  0.9987745E+00  0.4030353E-01  0.1013119E+01  0.5652574E-01  0.9903234E+00  0.3939776E-01  0.1000704E+01  0.4164683E-01  0.1011942E+01  0.6280487E+00  0.1023706E+01  0.3990774E+00  0.1066438E+01  0.4168475E+00  0.8820421E+00  0.2730572E+00  0.1071705E+01  0.4151184E+00  0.1005590E+01  0.2828223E+00  0.9837613E+00  0.2712525E+00  0.1082530E+01  0.5477422E+00  0.9905742E+00  0.3990496E+00  0.9706036E+00  0.2943068E+00  0.9726136E+00  0.3978923E+00  0.9750923E+00  0.2605207E+00  0.9222959E+00  0.2839209E+00  0.1000173E+01  0.5324180E+00  0.1012252E+01  0.2830819E+00  0.1014107E+01  0.3933456E+00  0.9828328E+00  0.2861019E+00  0.9911891E+00  0.2821559E+00  0.1041504E+01  0.2839341E+00  0.9893297E+00  0.2881132E+00  0.1012486E+01  0.2064303E+00  0.9864732E+00  0.2000046E+00  0.1055298E+01  0.5602425E+00  0.1000330E+01  0.2879955E+00  0.1009924E+01  0.2892887E+00  0.9393277E+00  0.2695847E+00  0.9733889E+00  0.1966631E+00  0.1019216E+01  0.2955482E+00
  0.8040024E+01  0.9875629E+00  0.4045705E-01  0.9947494E+00  0.2026959E-01  0.9991416E+00  0.8492971E-01  0.9837995E+00  0.8192489E-01  0.1016910E+01  0.8102593E-01  0.9973830E+00  0.5708969E-01  0.9999871E+00  0.8138390E-01  0.1003352E+01  0.5489849E-01  0.1009107E+01  0.5889226E-01  0.1001001E+01  0.2027947E-01  0.1012534E+01  0.5878583E-01  0.1003170E+01  0.6054241E-01  0.1016247E+01  0.5807154E-01  0.9984046E+00  0.3895710E-01  0.1008032E+01  0.6540870E-01  0.9929433E+00  0.3914768E-01  0.1002660E+01  0.3974482E-01  0.1046195E+01  0.5716392E+00  0.1046191E+01  0.4003731E+00  0.1067716E+01  0.4162305E+00  0.9037422E+00  0.2777447E+00  0.1096913E+01  0.4193023E+00  0.1029902E+01  0.3047629E+00  0.9858019E+00  0.2749473E+00  0.1128567E+01  0.5715509E+00  0.1024685E+01  0.4184260E+00  0.9380109E+00  0.2704652E+00  0.9238737E+00  0.3935925E+00  0.9386255E+00  0.2707658E+00  0.9172674E+00  0.2798452E+00  0.9896483E+00  0.5562834E+00  0.1040967E+01  0.2917300E+00  0.1012388E+01  0.3854632E+00  0.9813468E+00  0.2741086E+00  0.9687471E+00  0.2841172E+00  0.1048963E+01  0.2766444E+00  0.9838093E+00  0.2899137E+00  0.1016462E+01  0.2017460E+00  0.1014472E+01  0.2067823E+00  0.1085536E+01  0.5744510E+00  0.9951735E+00  0.2768725E+00  0.1005166E+01  0.2745417E+00  0.9223373E+00  0.2663567E+00  0.9607547E+00  0.1919207E+00  0.1038665E+01  0.2811177E+00
  0.8070024E+01  0.9853406E+00  0.4029233E-01  0.9949988E+00  0.2046853E-01  0.1012294E+01  0.8140663E-01  0.9886065E+00  0.8068493E-01  0.1012430E+01  0.7892289E-01  0.9986908E+00  0.5517190E-01  0.9978002E+00  0.8324476E-01  0.1002646E+01  0.5552307E-01  0.1005977E+01  0.5630064E-01  0.9992358E+00  0.2113251E-01  0.1012165E+01  0.6002970E-01  0.1005744E+01  0.5798729E-01  0.1015995E+01  0.5938710E-01  0.9976608E+00  0.3907257E-01  0.1009833E+01  0.5683822E-01  0.9914318E+00  0.4023640E-01  0.1001247E+01  0.3975588E-01  0.1034157E+01  0.5711384E+00  0.1010055E+01  0.3910795E+00  0.1018597E+01  0.3973195E+00  0.8942873E+00  0.2637628E+00  0.1087239E+01  0.4106111E+00  0.1036752E+01  0.2829565E+00  0.9563679E+00  0.2757379E+00  0.1020125E+01  0.6125191E+00  0.9853477E+00  0.3951069E+00  0.9504178E+00  0.2631630E+00  0.9444700E+00  0.4019600E+00  0.9719249E+00  0.2963637E+00  0.9247974E+00  0.2823525E+00  0.9920539E+00  0.5691289E+00  0.1015090E+01  0.2583475E+00  0.9883965E+00  0.4061442E+00  0.9713159E+00  0.2815407E+00  0.9722288E+00  0.2852669E+00  0.1033395E+01  0.2939600E+00  0.9948046E+00  0.2713128E+00  0.1019981E+01  0.2059301E+00  0.9932852E+00  0.2065153E+00  0.1076860E+01  0.5805179E+00  0.1005022E+01  0.2752835E+00  0.1011583E+01  0.2796521E+00  0.9240324E+00  0.2796897E+00  0.9681117E+00  0.2035496E+00  0.1013257E+01  0.2786823E+00
  0.8100023E+01  0.9880984E+00  0.3950504E-01  0.9946878E+00  0.2132820E-01  0.1012299E+01  0.8106850E-01  0.9861417E+00  0.8537911E-01  0.1013373E+01  0.8190728E-01  0.1000898E+01  0.5635445E-01  0.1000909E+01  0.8356025E-01  0.1000588E+01  0.5292395E-01  0.1010440E+01  0.5412539E-01  0.1000502E+01  0.2091006E-01  0.1012280E+01  0.5812255E-01  0.1002453E+01  0.5479572E-01  0.1019365E+01  0.5754148E-01  0.1000272E+01  0.3979182E-01  0.1003836E+01  0.5893129E-01  0.9919410E+00  0.4181837E-01  0.1003356E+01  0.3933643E-01  0.9647521E+00  0.5720512E+00  0.1029552E+01  0.3950135E+00  0.1055596E+01  0.3948371E+00  0.8835994E+00  0.2591830E+00  0.1058026E+01  0.4030797E+00  0.1014864E+01  0.2945254E+00  0.9515805E+00  0.2656301E+00  0.1116156E+01  0.5892135E+00  0.9962458E+00  0.4111651E+00  0.9340174E+00  0.2604294E+00  0.9078234E+00  0.3863647E+00  0.9574843E+00  0.2824343E+00  0.9040396E+00  0.2780126E+00  0.9593033E+00  0.5388422E+00  0.1002300E+01  0.2679649E+00  0.9641439E+00  0.3905872E+00  0.9642963E+00  0.2795788E+00  0.9661142E+00  0.2702039E+00  0.1032729E+01  0.2791183E+00  0.9765626E+00  0.2760800E+00  0.9867066E+00  0.2065431E+00  0.9789855E+00  0.1936422E+00  0.9938202E+00  0.5274181E+00  0.9909480E+00  0.2672555E+00  0.1009716E+01  0.2843844E+00  0.9147892E+00  0.2757426E+00  0.9623308E+00  0.1877094E+00  0.1031523E+01  0.3066287E+00
  0.8130023E+01  0.9844374E+00  0.3974348E-01  0.9927469E+00  0.2022745E-01  0.1011319E+01  0.8039036E-01  0.9889932E+00  0.7693411E-01  0.1001607E+01  0.7924122E-01  0.9936070E+00  0.5576760E-01  0.1004677E+01  0.8144478E-01  0.1003929E+01  0.5603533E-01  0.1009059E+01  0.5959938E-01  0.9987283E+00  0.1949892E-01  0.1008212E+01  0.5638159E-01  0.1001242E+01  0.6104314E-01  0.1016791E+01  0.5580965E-01  0.9999910E+00  0.4040742E-01  0.1006914E+01  0.5574707E-01  0.9958498E+00  0.3728094E-01  0.1002381E+01  0.3824756E-01  0.1054418E+01  0.5802562E+00  0.9780738E+00  0.3843958E+00  0.1028273E+01  0.4107832E+00  0.9003755E+00  0.2645301E+00  0.1081478E+01  0.4076560E+00  0.1004683E+01  0.2847501E+00  0.9436582E+00  0.2646936E+00  0.1054423E+01  0.5609061E+00  0.9913005E+00  0.3710726E+00  0.9142023E+00  0.2673872E+00  0.8728725E+00  0.3778577E+00  0.9538785E+00  0.2810687E+00  0.9212678E+00  0.2984977E+00  0.9606408E+00  0.5845104E+00  0.1014897E+01  0.2800160E+00  0.9417052E+00  0.3904485E+00  0.9639471E+00  0.2592886E+00  0.9558310E+00  0.2749023E+00  0.1031121E+01  0.3014777E+00  0.9899451E+00  0.2796139E+00  0.9880675E+00  0.1963264E+00  0.9837837E+00  0.2163880E+00  0.1000320E+01  0.5472578E+00  0.9711599E+00  0.2752534E+00  0.9897982E+00  0.2680211E+00  0.9299833E+00  0.2837143E+00  0.9544786E+00  0.1918955E+00  0.1009936E+01  0.2709742E+00
  0.8160023E+01  0.9885440E+00  0.4087149E-01  0.9938527E+00  0.1880945E-01  0.1016127E+01  0.7932379E-01  0.9927595E+00  0.8283118E-01  0.1011061E+01  0.8180374E-01  0.9964625E+00  0.5565621E-01  0.9952226E+00  0.7666509E-01  0.1002576E+01  0.5714600E-01  0.1004653E+01  0.5806506E-01  0.9995580E+00  0.2115079E-01  0.1010048E+01  0.5707629E-01  0.1002424E+01  0.5781429E-01  0.1013164E+01  0.5548557E-01  0.1003655E+01  0.4062861E-01  0.1004556E+01  0.5738267E-01  0.9937912E+00  0.3948144E-01  0.1002537E+01  0.3938264E-01  0.1003126E+01  0.5794422E+00  0.1022228E+01  0.3755532E+00  0.1036544E+01  0.3936721E+00  0.9021278E+00  0.2436515E+00  0.1091746E+01  0.4129020E+00  0.1005810E+01  0.2830226E+00  0.9565805E+00  0.2740837E+00  0.1049670E+01  0.5513209E+00  0.1000740E+01  0.3868646E+00  0.9151064E+00  0.2651695E+00  0.8977996E+00  0.3805593E+00  0.9717971E+00  0.2700990E+00  0.9083926E+00  0.2658709E+00  0.9416612E+00  0.5372689E+00  0.1021770E+01  0.2780449E+00  0.9541954E+00  0.3978675E+00  0.9595640E+00  0.2688269E+00  0.9242068E+00  0.2793636E+00  0.1046695E+01  0.2809280E+00  0.9800009E+00  0.2656118E+00  0.9771675E+00  0.2037791E+00  0.9803773E+00  0.2023820E+00  0.1050272E+01  0.5575913E+00  0.9865658E+00  0.2734868E+00  0.9834337E+00  0.2770492E+00  0.8882540E+00  0.2736153E+00  0.9459133E+00  0.1913437E+00  0.1041620E+01  0.2665902E+00
  0.8190022E+01  0.9890596E+00  0.3933905E-01  0.9897012E+00  0.2023407E-01  0.1011173E+01  0.8214911E-01  0.9902321E+00  0.7384682E-01  0.1012808E+01  0.8254600E-01  0.9922047E+00  0.5733056E-01  0.1008294E+01  0.8417300E-01  0.1002072E+01  0.5940744E-01  0.1011676E+01  0.5435347E-01  0.9993171E+00  0.1948896E-01  0.1011503E+01  0.6075982E-01  0.1004989E+01  0.5366119E-01  0.1015214E+01  0.5590433E-01  0.1003493E+01  0.4068508E-01  0.1005173E+01  0.5657196E-01  0.9979711E+00  0.3890079E-01  0.1003535E+01  0.3937001E-01  0.1040802E+01  0.5673836E+00  0.1026285E+01  0.3942355E+00  0.1011190E+01  0.3943270E+00  0.9060381E+00  0.2604395E+00  0.1080492E+01  0.4061317E+00  0.1051772E+01  0.2814065E+00  0.9636460E+00  0.2832384E+00  0.1143283E+01  0.6029001E+00  0.1000228E+01  0.4009367E+00  0.9498728E+00  0.2771321E+00  0.9084074E+00  0.3688636E+00  0.9423215E+00  0.2677853E+00  0.8946348E+00  0.2575280E+00  0.9951895E+00  0.5493193E+00  0.9940080E+00  0.2797577E+00  0.8947850E+00  0.3930849E+00  0.9473568E+00  0.2783874E+00  0.9261793E+00  0.2737923E+00  0.1026439E+01  0.2885418E+00  0.9957820E+00  0.2844893E+00  0.9756429E+00  0.1930723E+00  0.1002595E+01  0.1955451E+00  0.1004075E+01  0.5595903E+00  0.9886773E+00  0.2777573E+00  0.9831951E+00  0.2917546E+00  0.9258830E+00  0.2642817E+00  0.9720151E+00  0.1897375E+00  0.1028661E+01  0.2854422E+00
  0.8220022E+01  0.9886448E+00  0.4217930E-01  0.9931248E+00  0.2013950E-01  0.1018734E+01  0.8050268E-01  0.9818799E+00  0.7508978E-01  0.1012569E+01  0.8434482E-01  0.9968089E+00  0.5536651E-01  0.1003834E+01  0.7698956E-01  0.1006067E+01  0.5692737E-01  0.1002743E+01  0.5549018E-01  0.9986787E+00  0.1933424E-01  0.1015431E+01  0.5809048E-01  0.1006107E+01  0.5442190E-01  0.1013079E+01  0.5312511E-01  0.1001414E+01  0.3996335E-01  0.9994174E+00  0.5186976E-01  0.9968279E+00  0.3997612E-01  0.1003818E+01  0.3959725E-01  0.1080861E+01  0.5823050E+00  0.1004420E+01  0.3642637E+00  0.1031173E+01  0.3969914E+00  0.9241439E+00  0.2766871E+00  0.1092328E+01  0.4025220E+00  0.1007351E+01  0.2727365E+00  0.9751595E+00  0.2615650E+00  0.1053230E+01  0.5308877E+00  0.9758934E+00  0.3778653E+00  0.9398736E+00  0.2645705E+00  0.8947409E+00  0.3801852E+00  0.9594284E+00  0.2752444E+00  0.9031208E+00  0.2789167E+00  0.1004415E+01  0.5635458E+00  0.9908898E+00  0.2553650E+00  0.9100302E+00  0.3740736E+00  0.9788342E+00  0.2692697E+00  0.9207629E+00  0.2719035E+00  0.1002064E+01  0.2841368E+00  0.9813312E+00  0.2791991E+00  0.9723657E+00  0.2061443E+00  0.9959620E+00  0.1985348E+00  0.1090270E+01  0.5528789E+00  0.1013084E+01  0.2803411E+00  0.9942707E+00  0.2747194E+00  0.9067963E+00  0.2749172E+00  0.9603834E+00  0.1877225E+00  0.1020577E+01  0.2800683E+00
  0.8250022E+01  0.9895497E+00  0.3755404E-01  0.9910249E+00  0.2080432E-01  0.1011644E+01  0.7948183E-01  0.9862064E+00  0.7697783E-01  0.1009446E+01  0.7804605E-01  0.9970477E+00  0.5547990E-01  0.1004536E+01  0.7879689E-01  0.1006821E+01  0.5520425E-01  0.1008453E+01  0.5602709E-01  0.9994759E+00  0.2018562E-01  0.1008188E+01  0.5726290E-01  0.1000010E+01  0.5752158E-01  0.1010959E+01  0.5791218E-01  0.1002875E+01  0.3745158E-01  0.1006455E+01  0.5780435E-01  0.9981243E+00  0.3776411E-01  0.1001218E+01  0.3964477E-01  0.1137227E+01  0.5993336E+00  0.1019305E+01  0.3892609E+00  0.1023971E+01  0.4001965E+00  0.9153887E+00  0.2738027E+00  0.1072723E+01  0.4049053E+00  0.1022799E+01  0.2779577E+00  0.9676376E+00  0.2791837E+00  0.1076520E+01  0.5816622E+00  0.9673458E+00  0.3663039E+00  0.9326103E+00  0.2649551E+00  0.8955393E+00  0.3716920E+00  0.9511454E+00  0.2697548E+00  0.8964151E+00  0.2574009E+00  0.1038565E+01  0.5583250E+00  0.9723073E+00  0.2638884E+00  0.8500027E+00  0.3633948E+00  0.9569829E+00  0.2610725E+00  0.9310043E+00  0.2539316E+00  0.1013759E+01  0.2811852E+00  0.9772694E+00  0.2819737E+00  0.9588084E+00  0.1935296E+00  0.9803355E+00  0.1942939E+00  0.1059582E+01  0.5704008E+00  0.1006456E+01  0.2886233E+00  0.9545024E+00  0.2620412E+00  0.9099876E+00  0.2523717E+00  0.9614359E+00  0.1873133E+00  0.1032003E+01  0.2789456E+00
  0.8280022E+01  0.9878553E+00  0.3912466E-01  0.9922256E+00  0.1961470E-01  0.1016270E+01  0.7841291E-01  0.9923604E+00  0.7357844E-01  0.1009758E+01  0.7792806E-01  0.9915016E+00  0.5515293E-01  0.1005125E+01  0.8247213E-01  0.9982510E+00  0.5496848E-01  0.1004597E+01  0.5477261E-01  0.9969930E+00  0.2007053E-01  0.1006907E+01  0.5516047E-01  0.1003255E+01  0.5433235E-01  0.1012354E+01  0.5537891E-01  0.1000962E+01  0.3893508E-01  0.1000253E+01  0.5498274E-01  0.1001348E+01  0.3985365E-01  0.1004906E+01  0.3889810E-01  0.1078007E+01  0.5685703E+00  0.9971464E+00  0.3911150E+00  0.1030472E+01  0.3803673E+00  0.9160140E+00  0.2601292E+00  0.1047869E+01  0.3715781E+00  0.9997633E+00  0.2687239E+00  0.9586123E+00  0.2694653E+00  0.1079742E+01  0.5525377E+00  0.9687550E+00  0.4014723E+00  0.9128267E+00  0.2569971E+00  0.8626923E+00  0.3666354E+00  0.9731019E+00  0.2652283E+00  0.8848616E+00  0.2675605E+00  0.9980230E+00  0.5606354E+00  0.9859961E+00  0.2671286E+00  0.8641421E+00  0.3602833E+00  0.9374580E+00  0.2726301E+00  0.9157245E+00  0.2635065E+00  0.9945481E+00  0.2756377E+00  0.9684648E+00  0.2687282E+00  0.9609306E+00  0.1817737E+00  0.9883138E+00  0.1923993E+00  0.1042071E+01  0.5849796E+00  0.1000197E+01  0.2782229E+00  0.9735361E+00  0.2728783E+00  0.9367333E+00  0.2633010E+00  0.9427472E+00  0.1874585E+00  0.1012515E+01  0.2862009E+00
  0.8310021E+01  0.9886502E+00  0.3866920E-01  0.9898261E+00  0.1973026E-01  0.1020115E+01  0.7773062E-01  0.9963261E+00  0.7594182E-01  0.1013799E+01  0.7726342E-01  0.9963689E+00  0.5703227E-01  0.9934664E+00  0.7863409E-01  0.1005193E+01  0.5401433E-01  0.9976183E+00  0.5792927E-01  0.9964299E+00  0.1953673E-01  0.1007085E+01  0.5383034E-01  0.1004598E+01  0.5752800E-01  0.1006981E+01  0.5532455E-01  0.1006687E+01  0.4092233E-01  0.9969314E+00  0.5485501E-01  0.1002646E+01  0.4193040E-01  0.1002653E+01  0.3972953E-01  0.1113964E+01  0.5971288E+00  0.9865146E+00  0.3804366E+00  0.1019028E+01  0.3958322E+00  0.8937314E+00  0.2748586E+00  0.1077424E+01  0.3901410E+00  0.1029665E+01  0.2803927E+00  0.9757246E+00  0.2825310E+00  0.1084624E+01  0.5732580E+00  0.9911169E+00  0.3889025E+00  0.9207747E+00  0.2489336E+00  0.8912860E+00  0.3907727E+00  0.9834923E+00  0.2706993E+00  0.9262409E+00  0.2771355E+00  0.9862259E+00  0.5095360E+00  0.9892463E+00  0.2703424E+00  0.8607907E+00  0.3817196E+00  0.9377488E+00  0.2681855E+00  0.9305566E+00  0.2650155E+00  0.1005648E+01  0.2878756E+00  0.9784584E+00  0.2643483E+00  0.9548661E+00  0.1941544E+00  0.9987373E+00  0.2009346E+00  0.1076560E+01  0.5521458E+00  0.1008235E+01  0.2773948E+00  0.9613408E+00  0.2711186E+00  0.9216374E+00  0.2652540E+00  0.9531412E+00  0.1885168E+00  0.1026355E+01  0.2832732E+00
  0.8340021E+01  0.9896387E+00  0.3821671E-01  0.9909655E+00  0.2007772E-01  0.1020152E+01  0.8022998E-01  0.9928100E+00  0.8173390E-01  0.1010502E+01  0.7657081E-01  0.9952529E+00  0.5426827E-01  0.9981190E+00  0.7983897E-01  0.1002585E+01  0.5639722E-01  0.1002739E+01  0.5589646E-01  0.9970549E+00  0.2043970E-01  0.1008930E+01  0.5369328E-01  0.1003906E+01  0.5464223E-01  0.1009909E+01  0.5387447E-01  0.1006737E+01  0.4099672E-01  0.1002666E+01  0.5864587E-01  0.1006115E+01  0.3648802E-01  0.1002474E+01  0.3954133E-01  0.1128242E+01  0.5703454E+00  0.9585739E+00  0.3568104E+00  0.1039982E+01  0.3961063E+00  0.9158712E+00  0.2509441E+00  0.1111675E+01  0.3762574E+00  0.1027411E+01  0.2693585E+00  0.9591454E+00  0.2679906E+00  0.1029987E+01  0.5352783E+00  0.9931347E+00  0.3636379E+00  0.9140149E+00  0.2580273E+00  0.9048754E+00  0.3653049E+00  0.9831383E+00  0.2534696E+00  0.9190137E+00  0.2539039E+00  0.9797117E+00  0.5433194E+00  0.9832811E+00  0.2719720E+00  0.8231841E+00  0.3613441E+00  0.9557173E+00  0.2607622E+00  0.9130158E+00  0.2516372E+00  0.9878514E+00  0.2742533E+00  0.9815678E+00  0.2648451E+00  0.9327239E+00  0.1940138E+00  0.9839234E+00  0.1981006E+00  0.1048839E+01  0.5406362E+00  0.9747116E+00  0.2815066E+00  0.9511464E+00  0.2622908E+00  0.9175863E+00  0.2682237E+00  0.9612876E+00  0.1842892E+00  0.1003558E+01  0.2800979E+00
  0.8370021E+01  0.9906579E+00  0.3842925E-01  0.9906927E+00  0.1948465E-01  0.1014986E+01  0.8042307E-01  0.9874695E+00  0.7383493E-01  0.1009874E+01  0.8241611E-01  0.9934250E+00  0.5550257E-01  0.1002980E+01  0.7410052E-01  0.1003690E+01  0.5764030E-01  0.1000707E+01  0.5824157E-01  0.9961848E+00  0.1941501E-01  0.1011801E+01  0.5348518E-01  0.1006074E+01  0.5699409E-01  0.1007241E+01  0.5348149E-01  0.1004093E+01  0.3980075E-01  0.9972767E+00  0.5912699E-01  0.1002324E+01  0.3697813E-01  0.1003045E+01  0.3957158E-01  0.1099187E+01  0.5766917E+00  0.1013535E+01  0.4048770E+00  0.1009001E+01  0.4023624E+00  0.9091788E+00  0.2458165E+00  0.1069407E+01  0.4129651E+00  0.1038067E+01  0.2775912E+00  0.9962381E+00  0.2780024E+00  0.1007866E+01  0.5777206E+00  0.9605072E+00  0.3830814E+00  0.9176867E+00  0.2700844E+00  0.8697594E+00  0.3593411E+00  0.9807836E+00  0.2732403E+00  0.9237835E+00  0.2712609E+00  0.1002761E+01  0.5687761E+00  0.9710001E+00  0.2678019E+00  0.7994304E+00  0.3587043E+00  0.9476051E+00  0.2760518E+00  0.9157014E+00  0.2408893E+00  0.9772379E+00  0.2560789E+00  0.9891494E+00  0.2829614E+00  0.9389547E+00  0.1865281E+00  0.9931894E+00  0.1973796E+00  0.1100880E+01  0.5574273E+00  0.1000922E+01  0.2688142E+00  0.9647614E+00  0.2811267E+00  0.9331412E+00  0.2639614E+00  0.9697960E+00  0.1973723E+00  0.9864569E+00  0.2789511E+00
  0.8400021E+01  0.9880071E+00  0.3724296E-01  0.9908104E+00  0.1937489E-01  0.1024279E+01  0.7848459E-01  0.9997510E+00  0.7669497E-01  0.1019306E+01  0.8271209E-01  0.9977657E+00  0.5417199E-01  0.1005457E+01  0.8022404E-01  0.1001090E+01  0.5524592E-01  0.9983846E+00  0.5648911E-01  0.9948062E+00  0.1951785E-01  0.1013328E+01  0.5715675E-01  0.1000054E+01  0.5403725E-01  0.1010428E+01  0.5551635E-01  0.1005940E+01  0.3852003E-01  0.9959303E+00  0.5683220E-01  0.1005418E+01  0.4042992E-01  0.1006177E+01  0.3893626E-01  0.1087976E+01  0.5754448E+00  0.9728159E+00  0.3731331E+00  0.1058132E+01  0.4056274E+00  0.9119951E+00  0.2548153E+00  0.1073055E+01  0.3998537E+00  0.1050107E+01  0.2771640E+00  0.9768954E+00  0.2801796E+00  0.1019273E+01  0.5375279E+00  0.9702787E+00  0.3659385E+00  0.9412778E+00  0.2634169E+00  0.8976360E+00  0.3811400E+00  0.9669014E+00  0.2557163E+00  0.9386039E+00  0.2719555E+00  0.9505699E+00  0.5076348E+00  0.9707033E+00  0.2687551E+00  0.8092227E+00  0.3440619E+00  0.9232583E+00  0.2541538E+00  0.9336752E+00  0.2530019E+00  0.9836541E+00  0.2616905E+00  0.9688725E+00  0.2687379E+00  0.9502169E+00  0.1936957E+00  0.1001961E+01  0.1877754E+00  0.1047428E+01  0.5425090E+00  0.1005199E+01  0.2546218E+00  0.9539481E+00  0.2633281E+00  0.9317045E+00  0.2615105E+00  0.9563415E+00  0.1863352E+00  0.9835126E+00  0.2624002E+00
  0.8430020E+01  0.9914312E+00  0.4020675E-01  0.9905601E+00  0.1921766E-01  0.1018616E+01  0.7753988E-01  0.9972996E+00  0.7257453E-01  0.1013231E+01  0.8608600E-01  0.1001024E+01  0.5534932E-01  0.1009358E+01  0.8002508E-01  0.1000842E+01  0.5546265E-01  0.1000015E+01  0.5423307E-01  0.9957377E+00  0.1958831E-01  0.1011092E+01  0.5256204E-01  0.1005145E+01  0.5648906E-01  0.1006390E+01  0.5519219E-01  0.1004728E+01  0.3894814E-01  0.1001837E+01  0.5512515E-01  0.1006141E+01  0.4004084E-01  0.1005585E+01  0.4046463E-01  0.1045565E+01  0.5415033E+00  0.9734346E+00  0.4033657E+00  0.9896498E+00  0.3907124E+00  0.9261895E+00  0.2461131E+00  0.1058426E+01  0.3902675E+00  0.1067360E+01  0.2684939E+00  0.9960800E+00  0.2501982E+00  0.9633738E+00  0.5384604E+00  0.9656079E+00  0.3547584E+00  0.9389102E+00  0.2538158E+00  0.9096963E+00  0.3754672E+00  0.9809837E+00  0.2770143E+00  0.9445009E+00  0.2711017E+00  0.9751133E+00  0.5548858E+00  0.9602965E+00  0.2740646E+00  0.8403643E+00  0.3478076E+00  0.9254907E+00  0.2738778E+00  0.9138894E+00  0.2437026E+00  0.9787473E+00  0.2613447E+00  0.9745532E+00  0.2580808E+00  0.9441521E+00  0.1975958E+00  0.9970595E+00  0.2058378E+00  0.1070720E+01  0.5354712E+00  0.9909064E+00  0.2566104E+00  0.9759523E+00  0.2689247E+00  0.9407270E+00  0.2681973E+00  0.9560322E+00  0.1893191E+00  0.9900705E+00  0.2709552E+00
  0.8460020E+01  0.9910403E+00  0.3846154E-01  0.9918172E+00  0.1946905E-01  0.1021004E+01  0.7682730E-01  0.9992380E+00  0.7536747E-01  0.1014650E+01  0.8147994E-01  0.9981434E+00  0.5803591E-01  0.1001474E+01  0.7760671E-01  0.1000005E+01  0.5552552E-01  0.1000101E+01  0.5398723E-01  0.9958968E+00  0.1863812E-01  0.1008190E+01  0.5522345E-01  0.1003435E+01  0.5285715E-01  0.1013424E+01  0.5743757E-01  0.1007273E+01  0.3886085E-01  0.9993649E+00  0.5389360E-01  0.1005380E+01  0.3864894E-01  0.1003791E+01  0.3850516E-01  0.1063157E+01  0.5387847E+00  0.9512873E+00  0.3662539E+00  0.9812708E+00  0.3703602E+00  0.9462931E+00  0.2619568E+00  0.1057597E+01  0.3843987E+00  0.1042754E+01  0.2733524E+00  0.9836282E+00  0.2745908E+00  0.9349113E+00  0.5200722E+00  0.9462908E+00  0.3671313E+00  0.9250556E+00  0.2593756E+00  0.9052099E+00  0.3735828E+00  0.9694699E+00  0.2700000E+00  0.9399070E+00  0.2647454E+00  0.9709957E+00  0.5211317E+00  0.9589212E+00  0.2618477E+00  0.8255417E+00  0.3541463E+00  0.9354652E+00  0.2559964E+00  0.9694699E+00  0.2493652E+00  0.9725232E+00  0.2718241E+00  0.9480960E+00  0.2473599E+00  0.9474031E+00  0.1893476E+00  0.9994473E+00  0.1888503E+00  0.1040395E+01  0.5089569E+00  0.9829338E+00  0.2576182E+00  0.9811289E+00  0.2703351E+00  0.9489290E+00  0.2575639E+00  0.9608648E+00  0.1963700E+00  0.9771035E+00  0.2656026E+00
  0.8490020E+01  0.9926518E+00  0.3775458E-01  0.9900949E+00  0.1969484E-01  0.1018411E+01  0.8297256E-01  0.9938148E+00  0.7820742E-01  0.1009046E+01  0.7986802E-01  0.1000553E+01  0.5766792E-01  0.9982038E+00  0.7901833E-01  0.1004205E+01  0.5397511E-01  0.9986504E+00  0.5387115E-01  0.9952415E+00  0.1892131E-01  0.1014465E+01  0.5492870E-01  0.1004058E+01  0.5253080E-01  0.1004547E+01  0.5416726E-01  0.1006837E+01  0.3938605E-01  0.1003583E+01  0.5652815E-01  0.1005084E+01  0.3845836E-01  0.1005060E+01  0.3916437E-01  0.1079352E+01  0.5582690E+00  0.9729645E+00  0.3845733E+00  0.1017338E+01  0.4038889E+00  0.9433357E+00  0.2781288E+00  0.1066130E+01  0.3724633E+00  0.1041459E+01  0.2773402E+00  0.9844044E+00  0.2667894E+00  0.9128798E+00  0.5094930E+00  0.9955718E+00  0.3762987E+00  0.9354797E+00  0.2797119E+00  0.9335495E+00  0.3742926E+00  0.9844026E+00  0.2660255E+00  0.9677269E+00  0.2472366E+00  0.9509143E+00  0.5335044E+00  0.9261081E+00  0.2602501E+00  0.7954605E+00  0.3316289E+00  0.9550484E+00  0.2486477E+00  0.9298290E+00  0.2424834E+00  0.9788904E+00  0.2613378E+00  0.9595960E+00  0.2466672E+00  0.9398891E+00  0.1861682E+00  0.1016098E+01  0.1920849E+00  0.1009900E+01  0.5400175E+00  0.9715877E+00  0.2405771E+00  0.9804069E+00  0.2651511E+00  0.9525674E+00  0.2580671E+00  0.9449202E+00  0.1888268E+00  0.1002181E+01  0.2581741E+00
  0.8520020E+01  0.9913012E+00  0.3853080E-01  0.9903374E+00  0.1824458E-01  0.1016120E+01  0.8415352E-01  0.9951396E+00  0.7844549E-01  0.1013553E+01  0.7773250E-01  0.9974923E+00  0.5372917E-01  0.9997508E+00  0.8004056E-01  0.1004594E+01  0.5616295E-01  0.1000714E+01  0.5406746E-01  0.9943268E+00  0.1967289E-01  0.1006794E+01  0.5305941E-01  0.1006235E+01  0.5529907E-01  0.1009685E+01  0.5345084E-01  0.1008768E+01  0.3809223E-01  0.1000032E+01  0.5585626E-01  0.1006189E+01  0.4016235E-01  0.1006610E+01  0.4009415E-01  0.1078326E+01  0.5861725E+00  0.9428558E+00  0.3560289E+00  0.9940382E+00  0.3829754E+00  0.9301311E+00  0.2640134E+00  0.1069022E+01  0.3901733E+00  0.1034676E+01  0.2778050E+00  0.1000743E+01  0.2672715E+00  0.8960567E+00  0.4877628E+00  0.9964996E+00  0.3713121E+00  0.9562672E+00  0.2650536E+00  0.9403931E+00  0.3863452E+00  0.9473729E+00  0.2581850E+00  0.9580474E+00  0.2661065E+00  0.9480572E+00  0.4887302E+00  0.9350571E+00  0.2558767E+00  0.8008133E+00  0.3236548E+00  0.9512040E+00  0.2740865E+00  0.9179515E+00  0.2611355E+00  0.9435412E+00  0.2546986E+00  0.9836345E+00  0.2563601E+00  0.9494941E+00  0.1840563E+00  0.9754266E+00  0.1932236E+00  0.1057529E+01  0.5515386E+00  0.9644775E+00  0.2675560E+00  0.9895197E+00  0.2592466E+00  0.9517514E+00  0.2568891E+00  0.9381348E+00  0.1810458E+00  0.1000607E+01  0.2610459E+00
  0.8550019E+01  0.9922624E+00  0.3745742E-01  0.9906167E+00  0.1859667E-01  0.1014965E+01  0.7898312E-01  0.9945014E+00  0.7701503E-01  0.1015455E+01  0.7593279E-01  0.9938965E+00  0.5433715E-01  0.1002430E+01  0.7875802E-01  0.1004903E+01  0.5510878E-01  0.1005905E+01  0.5382786E-01  0.9944541E+00  0.1890768E-01  0.1014215E+01  0.5635884E-01  0.1001497E+01  0.5203506E-01  0.1004580E+01  0.5281263E-01  0.1006749E+01  0.3946055E-01  0.1000569E+01  0.5222300E-01  0.1005043E+01  0.3892906E-01  0.1007727E+01  0.3876783E-01  0.1047957E+01  0.5446075E+00  0.9452308E+00  0.3684950E+00  0.1023774E+01  0.3704593E+00  0.9230817E+00  0.2561595E+00  0.1064266E+01  0.3741401E+00  0.1046468E+01  0.2837791E+00  0.1000128E+01  0.2650741E+00  0.8560885E+00  0.4949483E+00  0.9444143E+00  0.3447337E+00  0.9381642E+00  0.2696097E+00  0.9446863E+00  0.3431229E+00  0.9834142E+00  0.2585078E+00  0.9547431E+00  0.2714269E+00  0.9854535E+00  0.5069034E+00  0.9370768E+00  0.2698660E+00  0.8011909E+00  0.3424373E+00  0.9691470E+00  0.2462287E+00  0.9438712E+00  0.2665585E+00  0.9626240E+00  0.2521687E+00  0.9687383E+00  0.2623594E+00  0.9474719E+00  0.1849643E+00  0.9900755E+00  0.1969536E+00  0.1066448E+01  0.5386497E+00  0.9528394E+00  0.2677689E+00  0.9915674E+00  0.2723607E+00  0.9680592E+00  0.2577529E+00  0.9257293E+00  0.1738885E+00  0.9749883E+00  0.2554092E+00
  0.8580019E+01  0.9942366E+00  0.3787021E-01  0.9928468E+00  0.1925720E-01  0.1016730E+01  0.7895976E-01  0.9962642E+00  0.7949173E-01  0.1007166E+01  0.7330980E-01  0.9949479E+00  0.5208662E-01  0.1005713E+01  0.7630496E-01  0.1001049E+01  0.5436771E-01  0.1000287E+01  0.5530810E-01  0.9956790E+00  0.1816901E-01  0.1010697E+01  0.5695085E-01  0.1003929E+01  0.5650586E-01  0.1007523E+01  0.5295502E-01  0.1007123E+01  0.4035470E-01  0.9949223E+00  0.5164512E-01  0.1008449E+01  0.3659531E-01  0.1008845E+01  0.4032005E-01  0.1036842E+01  0.5331321E+00  0.9256673E+00  0.3565507E+00  0.9691175E+00  0.4017536E+00  0.9307954E+00  0.2512987E+00  0.1049270E+01  0.3978903E+00  0.1063436E+01  0.2883543E+00  0.1006627E+01  0.2673604E+00  0.8182575E+00  0.4807664E+00  0.9774815E+00  0.3615474E+00  0.9274215E+00  0.2508579E+00  0.9685804E+00  0.3999430E+00  0.9631793E+00  0.2656330E+00  0.9529232E+00  0.2633353E+00  0.9186513E+00  0.4825982E+00  0.9101493E+00  0.2528749E+00  0.8026039E+00  0.3469051E+00  0.9600754E+00  0.2600374E+00  0.9445572E+00  0.2591613E+00  0.9419955E+00  0.2358291E+00  0.9611564E+00  0.2584470E+00  0.9511027E+00  0.1732658E+00  0.9974532E+00  0.1885834E+00  0.1000152E+01  0.5199032E+00  0.9518439E+00  0.2621222E+00  0.9853088E+00  0.2543685E+00  0.9787003E+00  0.2623699E+00  0.9236441E+00  0.1818442E+00  0.9915168E+00  0.2645746E+00
  0.8610019E+01  0.9925327E+00  0.3917571E-01  0.9903395E+00  0.1896249E-01  0.1016633E+01  0.7752302E-01  0.9967492E+00  0.7612555E-01  0.1011297E+01  0.7625116E-01  0.1000672E+01  0.5293115E-01  0.1003479E+01  0.7616045E-01  0.1003217E+01  0.5572639E-01  0.9962758E+00  0.5041756E-01  0.9946755E+00  0.1833421E-01  0.1014347E+01  0.5497315E-01  0.1008879E+01  0.5323500E-01  0.1003515E+01  0.5121483E-01  0.1008555E+01  0.3889055E-01  0.9981831E+00  0.5521669E-01  0.1004203E+01  0.3616275E-01  0.1007930E+01  0.3749123E-01  0.1037682E+01  0.5121360E+00  0.9583585E+00  0.3553550E+00  0.9905190E+00  0.3887719E+00  0.9224472E+00  0.2484314E+00  0.1013299E+01  0.3576879E+00  0.1063949E+01  0.2681514E+00  0.1009279E+01  0.2640862E+00  0.7723685E+00  0.4339607E+00  0.9755109E+00  0.3809925E+00  0.9304876E+00  0.2523916E+00  0.9417427E+00  0.3478059E+00  0.1005124E+01  0.2743185E+00  0.9701512E+00  0.2673359E+00  0.9605032E+00  0.5189388E+00  0.9228485E+00  0.2471092E+00  0.8085485E+00  0.3384264E+00  0.9520613E+00  0.2394583E+00  0.9237878E+00  0.2479062E+00  0.9363832E+00  0.2675392E+00  0.9676034E+00  0.2589903E+00  0.9419448E+00  0.1838653E+00  0.9853600E+00  0.1837283E+00  0.1045196E+01  0.5380181E+00  0.9448241E+00  0.2567249E+00  0.9945404E+00  0.2678659E+00  0.9937341E+00  0.2506818E+00  0.9134034E+00  0.1820432E+00  0.9566172E+00  0.2473360E+00
  0.8640018E+01  0.9927853E+00  0.3699249E-01  0.9911886E+00  0.1830103E-01  0.1022489E+01  0.7609221E-01  0.1003434E+01  0.7639161E-01  0.1009007E+01  0.7362220E-01  0.9961097E+00  0.5108819E-01  0.1008564E+01  0.7595170E-01  0.1004531E+01  0.5274309E-01  0.9958636E+00  0.5416400E-01  0.9919986E+00  0.1906877E-01  0.1010592E+01  0.5318106E-01  0.1008811E+01  0.5618894E-01  0.1004080E+01  0.5190372E-01  0.1005765E+01  0.3802429E-01  0.9925882E+00  0.5494382E-01  0.1003977E+01  0.3864250E-01  0.1009356E+01  0.3966204E-01  0.1030498E+01  0.5362071E+00  0.9490626E+00  0.3489600E+00  0.9969642E+00  0.3826131E+00  0.9301677E+00  0.2423301E+00  0.1045402E+01  0.3760201E+00  0.1062970E+01  0.2727324E+00  0.1036753E+01  0.2716934E+00  0.7840554E+00  0.4758443E+00  0.9809989E+00  0.3713302E+00  0.9048834E+00  0.2457187E+00  0.9562485E+00  0.3429443E+00  0.9655633E+00  0.2482537E+00  0.9587767E+00  0.2623600E+00  0.9330943E+00  0.5059702E+00  0.9208518E+00  0.2435913E+00  0.7880474E+00  0.3226289E+00  0.9469343E+00  0.2458689E+00  0.9298995E+00  0.2562306E+00  0.9365543E+00  0.2652141E+00  0.9527891E+00  0.2506874E+00  0.9386845E+00  0.1826959E+00  0.9827279E+00  0.1870561E+00  0.1004428E+01  0.5308697E+00  0.9485306E+00  0.2647739E+00  0.9760773E+00  0.2489495E+00  0.1002292E+01  0.2603340E+00  0.9253767E+00  0.1819650E+00  0.9738146E+00  0.2579699E+00
  0.8670018E+01  0.9942225E+00  0.3936912E-01  0.9927757E+00  0.1941733E-01  0.1021581E+01  0.7619955E-01  0.9906347E+00  0.7363733E-01  0.1008471E+01  0.7516563E-01  0.9982162E+00  0.5315889E-01  0.1005420E+01  0.7455323E-01  0.1005139E+01  0.5717934E-01  0.1001642E+01  0.5335885E-01  0.9934224E+00  0.1921166E-01  0.1006672E+01  0.5225664E-01  0.1010088E+01  0.5320457E-01  0.1002197E+01  0.5161774E-01  0.1003780E+01  0.3749475E-01  0.9968677E+00  0.5319199E-01  0.1010513E+01  0.3814423E-01  0.1009816E+01  0.3908351E-01  0.1054546E+01  0.5240299E+00  0.9335020E+00  0.3617786E+00  0.1012266E+01  0.3791097E+00  0.9268938E+00  0.2473831E+00  0.1014899E+01  0.3633193E+00  0.1059445E+01  0.2795350E+00  0.1032879E+01  0.2734470E+00  0.7595926E+00  0.4846635E+00  0.9913790E+00  0.3888767E+00  0.9241186E+00  0.2436419E+00  0.9549093E+00  0.3555806E+00  0.9397116E+00  0.2500696E+00  0.9583452E+00  0.2487302E+00  0.9160577E+00  0.5045578E+00  0.9231941E+00  0.2548989E+00  0.8047881E+00  0.3409322E+00  0.9527951E+00  0.2458766E+00  0.9282154E+00  0.2599666E+00  0.9278179E+00  0.2582616E+00  0.9859629E+00  0.2665680E+00  0.9442050E+00  0.1832738E+00  0.9779689E+00  0.1897291E+00  0.9921739E+00  0.5359573E+00  0.9547771E+00  0.2584069E+00  0.1003936E+01  0.2628080E+00  0.9776409E+00  0.2555888E+00  0.9190309E+00  0.1724433E+00  0.9559668E+00  0.2508013E+00
[truncated: 911,123 more chars]
