# Supplementary material for: Visualising reaction complexes in amine-based unloaded and CO2-loaded carbon capture solutions
Source: Nat Commun. 2026 Mar 12;17:3828. doi: 10.1038/s41467-026-70391-6 (PMC13121631; doi:10.1038/s41467-026-70391-6)
Supplement: Supplementary file 3 — Source Data [file 41467_2026_70391_MOESM3_ESM.zip › Source data/NaGly010623box.EPSR.u01]

#    Q           NaH2OHglyFT075TH10            NaD2OHglyFT075TH10            NaH2ODglyFT075TH10            NaD2ODglyFT075TH10            NaHDOHglyFT075TH10            NaHDODglyFT075TH10            NaHDOHDglyFT075TH10          
  0.0000000E+00 -0.1977051E+00  0.0000000E+00 -0.3881839E+00  0.0000000E+00 -0.1427224E+00  0.0000000E+00 -0.4612766E+00  0.0000000E+00 -0.1592369E+00  0.0000000E+00 -0.1682918E+00  0.0000000E+00 -0.1522519E+00  0.0000000E+00
  0.5000000E-01 -0.1905330E+00  0.0000000E+00 -0.3595703E+00  0.0000000E+00 -0.1298006E+00  0.0000000E+00 -0.4218590E+00  0.0000000E+00 -0.1494742E+00  0.0000000E+00 -0.1502522E+00  0.0000000E+00 -0.1392353E+00  0.0000000E+00
  0.1000000E+00 -0.1770434E+00  0.6612181E-02 -0.3032197E+00  0.1607841E-02 -0.1050109E+00  0.5788722E-02 -0.3435992E+00  0.1245800E-02 -0.1299323E+00  0.3512389E-02 -0.1141057E+00  0.3303741E-02 -0.1132264E+00  0.3584184E-02
  0.1500000E+00 -0.1715262E+00  0.4199077E-02 -0.2731526E+00  0.9346458E-03 -0.9216229E-01  0.3667552E-02 -0.2991772E+00  0.6983100E-03 -0.1183892E+00  0.2213937E-02 -0.9171949E-01  0.2055890E-02 -0.9765314E-01  0.2238777E-02
  0.2000000E+00 -0.1776902E+00  0.3474531E-02 -0.2877875E+00  0.7585593E-03 -0.9531509E-01  0.3034889E-02 -0.3123503E+00  0.5642481E-03 -0.1208032E+00  0.1828298E-02 -0.9189697E-01  0.1695873E-02 -0.9960298E-01  0.1848126E-02
  0.2500000E+00 -0.1856360E+00  0.2891007E-02 -0.3168819E+00  0.6320635E-03 -0.9708908E-01  0.2528201E-02 -0.3423240E+00  0.4694890E-03 -0.1273128E+00  0.1525428E-02 -0.9576038E-01  0.1414999E-02 -0.1055029E+00  0.1542659E-02
  0.3000000E+00 -0.1849358E+00  0.2588563E-02 -0.3247554E+00  0.5631282E-03 -0.8453881E-01  0.2265027E-02 -0.3439673E+00  0.4179908E-03 -0.1267269E+00  0.1366179E-02 -0.8613427E-01  0.1267004E-02 -0.1015707E+00  0.1381211E-02
  0.3500000E+00 -0.1763221E+00  0.2372873E-02 -0.3102399E+00  0.5130339E-03 -0.6587576E-01  0.2077688E-02 -0.3195992E+00  0.3798745E-03 -0.1193768E+00  0.1251483E-02 -0.6883322E-01  0.1161191E-02 -0.9021658E-01  0.1265450E-02
  0.4000000E+00 -0.1687575E+00  0.2166177E-02 -0.2974484E+00  0.4669882E-03 -0.5771753E-01  0.1898340E-02 -0.3020564E+00  0.3449975E-03 -0.1135507E+00  0.1142708E-02 -0.6033470E-01  0.1060584E-02 -0.8316608E-01  0.1155910E-02
  0.4500000E+00 -0.1682710E+00  0.2041981E-02 -0.2997805E+00  0.4397196E-03 -0.6400651E-01  0.1791241E-02 -0.3054538E+00  0.3249303E-03 -0.1135952E+00  0.1077359E-02 -0.6429966E-01  0.1000746E-02 -0.8487082E-01  0.1089813E-02
  0.5000000E+00 -0.1730156E+00  0.1954767E-02 -0.3072139E+00  0.4229184E-03 -0.7496213E-01  0.1716159E-02 -0.3130026E+00  0.3133968E-03 -0.1161245E+00  0.1032659E-02 -0.6999210E-01  0.9595905E-03 -0.8926702E-01  0.1044521E-02
  0.5500000E+00 -0.1779051E+00  0.1880131E-02 -0.3062033E+00  0.4092377E-03 -0.8258671E-01  0.1652207E-02 -0.3083270E+00  0.3041525E-03 -0.1166506E+00  0.9949432E-03 -0.7005332E-01  0.9248150E-03 -0.9058727E-01  0.1006466E-02
  0.6000000E+00 -0.1804017E+00  0.1821026E-02 -0.2979931E+00  0.3985105E-03 -0.8837496E-01  0.1601548E-02 -0.2979471E+00  0.2969287E-03 -0.1152109E+00  0.9649867E-03 -0.6917457E-01  0.8970894E-03 -0.9030376E-01  0.9761989E-03
  0.6500000E+00 -0.1809510E+00  0.1766066E-02 -0.2920952E+00  0.3889347E-03 -0.9552050E-01  0.1553836E-02 -0.2960981E+00  0.2903333E-03 -0.1141504E+00  0.9370810E-03 -0.7343656E-01  0.8711940E-03 -0.9191488E-01  0.9479157E-03
  0.7000000E+00 -0.1804848E+00  0.1710433E-02 -0.2907898E+00  0.3793311E-03 -0.1014928E+00  0.1505011E-02 -0.3015285E+00  0.2836918E-03 -0.1137092E+00  0.9088619E-03 -0.7958252E-01  0.8449572E-03 -0.9427810E-01  0.9194048E-03
  0.7500000E+00 -0.1795201E+00  0.1654692E-02 -0.2883576E+00  0.3699395E-03 -0.1023607E+00  0.1456321E-02 -0.3014495E+00  0.2772093E-03 -0.1124353E+00  0.8812157E-03 -0.8040152E-01  0.8189229E-03 -0.9393218E-01  0.8912282E-03
  0.8000000E+00 -0.1786582E+00  0.1611626E-02 -0.2820682E+00  0.3630090E-03 -0.9973598E-01  0.1418368E-02 -0.2925284E+00  0.2725315E-03 -0.1104362E+00  0.8600854E-03 -0.7620520E-01  0.7989596E-03 -0.9135363E-01  0.8694300E-03
  0.8500000E+00 -0.1782252E+00  0.1578555E-02 -0.2754866E+00  0.3582065E-03 -0.9849343E-01  0.1389034E-02 -0.2852554E+00  0.2694341E-03 -0.1094433E+00  0.8440944E-03 -0.7446177E-01  0.7838511E-03 -0.9064925E-01  0.8531231E-03
  0.9000000E+00 -0.1775429E+00  0.1557063E-02 -0.2706317E+00  0.3559098E-03 -0.9967516E-01  0.1369993E-02 -0.2872096E+00  0.2680301E-03 -0.1097595E+00  0.8344357E-03 -0.7911453E-01  0.7745654E-03 -0.9345458E-01  0.8428573E-03
  0.9500000E+00 -0.1757603E+00  0.1540391E-02 -0.2635383E+00  0.3547409E-03 -0.1002758E+00  0.1354999E-02 -0.2919954E+00  0.2674295E-03 -0.1093831E+00  0.8273783E-03 -0.8586924E-01  0.7676901E-03 -0.9664527E-01  0.8355036E-03
  0.1000000E+01 -0.1734094E+00  0.1525650E-02 -0.2504122E+00  0.3546634E-03 -0.9940019E-01  0.1342147E-02 -0.2889143E+00  0.2677690E-03 -0.1068036E+00  0.8222151E-03 -0.8905001E-01  0.7626655E-03 -0.9688599E-01  0.8299456E-03
  0.1050000E+01 -0.1721290E+00  0.1520950E-02 -0.2337028E+00  0.3567458E-03 -0.1001801E+00  0.1338163E-02 -0.2768451E+00  0.2698432E-03 -0.1030850E+00  0.8221866E-03 -0.8868165E-01  0.7623564E-03 -0.9479987E-01  0.8295629E-03
  0.1100000E+01 -0.1726594E+00  0.1520196E-02 -0.2182945E+00  0.3602821E-03 -0.1046662E+00  0.1337605E-02 -0.2626216E+00  0.2732731E-03 -0.1001055E+00  0.8244293E-03 -0.8827242E-01  0.7642150E-03 -0.9302860E-01  0.8317236E-03
  0.1150000E+01 -0.1739061E+00  0.1526143E-02 -0.2042404E+00  0.3659625E-03 -0.1104455E+00  0.1342787E-02 -0.2492222E+00  0.2785011E-03 -0.9778517E-01  0.8305732E-03 -0.8854581E-01  0.7698417E-03 -0.9195644E-01  0.8376756E-03
  0.1200000E+01 -0.1744051E+00  0.1539018E-02 -0.1874306E+00  0.3739113E-03 -0.1143852E+00  0.1353853E-02 -0.2323493E+00  0.2858005E-03 -0.9436082E-01  0.8407864E-03 -0.8681022E-01  0.7792900E-03 -0.8948383E-01  0.8476638E-03
  0.1250000E+01 -0.1740639E+00  0.1554590E-02 -0.1664424E+00  0.3836424E-03 -0.1171637E+00  0.1367512E-02 -0.2086751E+00  0.2947657E-03 -0.8897843E-01  0.8531823E-03 -0.8164468E-01  0.7907903E-03 -0.8443257E-01  0.8599735E-03
  0.1300000E+01 -0.1739724E+00  0.1571223E-02 -0.1445246E+00  0.3947297E-03 -0.1215487E+00  0.1382272E-02 -0.1819267E+00  0.3050328E-03 -0.8263348E-01  0.8666776E-03 -0.7512274E-01  0.8034924E-03 -0.7813418E-01  0.8733929E-03
  0.1350000E+01 -0.1748621E+00  0.1590340E-02 -0.1239874E+00  0.4076274E-03 -0.1277222E+00  0.1399454E-02 -0.1580742E+00  0.3171171E-03 -0.7633532E-01  0.8823152E-03 -0.6980877E-01  0.8182247E-03 -0.7226435E-01  0.8889761E-03
  0.1400000E+01 -0.1762730E+00  0.1612894E-02 -0.1021625E+00  0.4228577E-03 -0.1331403E+00  0.1419849E-02 -0.1372953E+00  0.3315236E-03 -0.6945938E-01  0.9004294E-03 -0.6545939E-01  0.8354620E-03 -0.6649698E-01  0.9072815E-03
  0.1450000E+01 -0.1771497E+00  0.1637981E-02 -0.7507525E-01  0.4404930E-03 -0.1365431E+00  0.1442841E-02 -0.1136162E+00  0.3481848E-03 -0.6065574E-01  0.9209830E-03 -0.5962284E-01  0.8549892E-03 -0.5910577E-01  0.9278544E-03
  0.1500000E+01 -0.1768967E+00  0.1666210E-02 -0.4296212E-01  0.4606694E-03 -0.1393773E+00  0.1468973E-02 -0.8176012E-01  0.3673481E-03 -0.4983809E-01  0.9440499E-03 -0.5047736E-01  0.8769027E-03 -0.4919197E-01  0.9512061E-03
  0.1550000E+01 -0.1758597E+00  0.1699096E-02 -0.9206363E-02  0.4841161E-03 -0.1428045E+00  0.1499347E-02 -0.4200303E-01  0.3896873E-03 -0.3833779E-01  0.9704016E-03 -0.3820851E-01  0.9022377E-03 -0.3744462E-01  0.9779759E-03
  0.1600000E+01 -0.1749658E+00  0.1736267E-02  0.2562003E-01  0.5103995E-03 -0.1456370E+00  0.1533570E-02  0.2089980E-02  0.4149062E-03 -0.2697330E-01  0.9997895E-03 -0.2407391E-01  0.9305780E-03 -0.2481170E-01  0.1007840E-02
  0.1650000E+01 -0.1748130E+00  0.1777131E-02  0.6579562E-01  0.5391653E-03 -0.1464187E+00  0.1570706E-02  0.4914387E-01  0.4426489E-03 -0.1466446E-01  0.1031732E-02 -0.8793146E-02  0.9614813E-03 -0.1107088E-01  0.1040265E-02
  0.1700000E+01 -0.1749848E+00  0.1818719E-02  0.1151230E+00  0.5694077E-03 -0.1458859E+00  0.1608542E-02  0.1013557E+00  0.4719757E-03  0.3845982E-03  0.1064281E-02  0.8050366E-02  0.9931775E-03  0.4858083E-02  0.1073437E-02
  0.1750000E+01 -0.1744560E+00  0.1858256E-02  0.1705792E+00  0.5996122E-03 -0.1458289E+00  0.1645028E-02  0.1595878E+00  0.5013069E-03  0.1806715E-01  0.1096022E-02  0.2688500E-01  0.1024119E-02  0.2305501E-01  0.1105713E-02
  0.1800000E+01 -0.1727941E+00  0.1895947E-02  0.2222961E+00  0.6286345E-03 -0.1464609E+00  0.1679719E-02  0.2174810E+00  0.5296831E-03  0.3536881E-01  0.1126262E-02  0.4612785E-01  0.1053910E-02  0.4116363E-01  0.1136638E-02
  0.1850000E+01 -0.1706445E+00  0.1930876E-02  0.2600352E+00  0.6549623E-03 -0.1465014E+00  0.1711585E-02  0.2626643E+00  0.5555603E-03  0.4848026E-01  0.1153933E-02  0.6186642E-01  0.1081376E-02  0.5538255E-01  0.1165300E-02
  0.1900000E+01 -0.1687392E+00  0.1962123E-02  0.2800708E+00  0.6778127E-03 -0.1454147E+00  0.1740554E-02  0.2863830E+00  0.5778153E-03  0.5608649E-01  0.1178910E-02  0.7090496E-01  0.1106194E-02  0.6359537E-01  0.1191193E-02
  0.1950000E+01 -0.1667717E+00  0.1990662E-02  0.2867214E+00  0.6968392E-03 -0.1439672E+00  0.1767187E-02  0.2920800E+00  0.5959158E-03  0.6032582E-01  0.1201383E-02  0.7440733E-01  0.1128255E-02  0.6750298E-01  0.1214532E-02
  0.2000000E+01 -0.1638286E+00  0.2016190E-02  0.2876856E+00  0.7106576E-03 -0.1425114E+00  0.1790875E-02  0.2920823E+00  0.6088435E-03  0.6428371E-01  0.1220413E-02  0.7714066E-01  0.1146915E-02  0.7091935E-01  0.1234458E-02
  0.2050000E+01 -0.1597326E+00  0.2039209E-02  0.2872359E+00  0.7202293E-03 -0.1401319E+00  0.1812136E-02  0.2943933E+00  0.6173492E-03  0.6874480E-01  0.1236571E-02  0.8212390E-01  0.1162752E-02  0.7562485E-01  0.1251218E-02
  0.2100000E+01 -0.1551902E+00  0.2061556E-02  0.2830745E+00  0.7264618E-03 -0.1360137E+00  0.1832723E-02  0.2944618E+00  0.6222923E-03  0.7174741E-01  0.1251157E-02  0.8702929E-01  0.1176941E-02  0.7951241E-01  0.1266257E-02
  0.2150000E+01 -0.1505265E+00  0.2082363E-02  0.2696880E+00  0.7294558E-03 -0.1306264E+00  0.1851630E-02  0.2819684E+00  0.6237010E-03  0.7113898E-01  0.1263726E-02  0.8722913E-01  0.1188951E-02  0.7931697E-01  0.1279103E-02
  0.2200000E+01 -0.1450769E+00  0.2101809E-02  0.2448969E+00  0.7304300E-03 -0.1248584E+00  0.1869522E-02  0.2542418E+00  0.6229549E-03  0.6692119E-01  0.1274984E-02  0.8170289E-01  0.1199297E-02  0.7453485E-01  0.1290212E-02
  0.2250000E+01 -0.1382433E+00  0.2120421E-02  0.2129950E+00  0.7304261E-03 -0.1186870E+00  0.1886811E-02  0.2198822E+00  0.6209898E-03  0.6093146E-01  0.1285368E-02  0.7415319E-01  0.1208496E-02  0.6780329E-01  0.1300155E-02
  0.2300000E+01 -0.1304531E+00  0.2138038E-02  0.1814591E+00  0.7301130E-03 -0.1114633E+00  0.1903283E-02  0.1893035E+00  0.6186301E-03  0.5492789E-01  0.1294786E-02  0.6834505E-01  0.1216888E-02  0.6181275E-01  0.1309431E-02
  0.2350000E+01 -0.1223714E+00  0.2156220E-02  0.1551002E+00  0.7298943E-03 -0.1030490E+00  0.1920274E-02  0.1652569E+00  0.6164046E-03  0.4961801E-01  0.1304288E-02  0.6435756E-01  0.1225585E-02  0.5705100E-01  0.1318950E-02
  0.2400000E+01 -0.1136672E+00  0.2175577E-02  0.1336554E+00  0.7297931E-03 -0.9389655E-01  0.1938033E-02  0.1441397E+00  0.6146096E-03  0.4513156E-01  0.1314001E-02  0.6025903E-01  0.1234636E-02  0.5272508E-01  0.1328559E-02
  0.2450000E+01 -0.1034868E+00  0.2195634E-02  0.1141815E+00  0.7309179E-03 -0.8422661E-01  0.1956446E-02  0.1232844E+00  0.6140185E-03  0.4146621E-01  0.1324274E-02  0.5564780E-01  0.1244093E-02  0.4859504E-01  0.1338499E-02
  0.2500000E+01 -0.9194729E-01  0.2217558E-02  0.9460120E-01  0.7341861E-03 -0.7382819E-01  0.1976526E-02  0.1033665E+00  0.6152088E-03  0.3828356E-01  0.1336301E-02  0.5172574E-01  0.1254997E-02  0.4499573E-01  0.1350155E-02
  0.2550000E+01 -0.8008045E-01  0.2242219E-02  0.7497349E-01  0.7395000E-03 -0.6258146E-01  0.1999269E-02  0.8496537E-01  0.6185083E-03  0.3502166E-01  0.1350481E-02  0.4876708E-01  0.1267704E-02  0.4180766E-01  0.1364142E-02
  0.2600000E+01 -0.6811690E-01  0.2269085E-02  0.5668150E-01  0.7460949E-03 -0.5056879E-01  0.2024458E-02  0.6707821E-01  0.6237646E-03  0.3170076E-01  0.1365910E-02  0.4567316E-01  0.1282209E-02  0.3860589E-01  0.1379692E-02
  0.2650000E+01 -0.5487696E-01  0.2294954E-02  0.4118104E-01  0.7524989E-03 -0.3769854E-01  0.2048891E-02  0.5000879E-01  0.6290805E-03  0.2914878E-01  0.1380720E-02  0.4215188E-01  0.1296250E-02  0.3566432E-01  0.1394778E-02
  0.2700000E+01 -0.3953305E-01  0.2320060E-02  0.2895588E-01  0.7582017E-03 -0.2391800E-01  0.2072242E-02  0.3647204E-01  0.6335762E-03  0.2788682E-01  0.1394903E-02  0.3945242E-01  0.1309269E-02  0.3372759E-01  0.1408756E-02
  0.2750000E+01 -0.2321089E-01  0.2345597E-02  0.1885213E-01  0.7635239E-03 -0.9968939E-02  0.2095436E-02  0.2758661E-01  0.6377298E-03  0.2709594E-01  0.1408821E-02  0.3808417E-01  0.1321993E-02  0.3255342E-01  0.1422365E-02
  0.2800000E+01 -0.7955180E-02  0.2371861E-02  0.8582767E-02  0.7695567E-03  0.2696533E-02  0.2119255E-02  0.1969333E-01  0.6426391E-03  0.2531108E-01  0.1422954E-02  0.3619221E-01  0.1335039E-02  0.3058047E-01  0.1436447E-02
  0.2850000E+01  0.5409342E-02  0.2398943E-02 -0.3411249E-02  0.7767202E-03  0.1308055E-01  0.2143941E-02  0.7837903E-02  0.6485052E-03  0.2203695E-01  0.1437954E-02  0.3149714E-01  0.1348658E-02  0.2656570E-01  0.1451188E-02
  0.2900000E+01  0.1733867E-01  0.2427575E-02 -0.1649940E-01  0.7849906E-03  0.2128843E-01  0.2170132E-02 -0.8222460E-02  0.6551542E-03  0.1804520E-01  0.1454013E-02  0.2415855E-01  0.1363263E-02  0.2096555E-01  0.1466869E-02
  0.2950000E+01  0.2773666E-01  0.2457848E-02 -0.2860152E-01  0.7940963E-03  0.2776498E-01  0.2197609E-02 -0.2382004E-01  0.6625624E-03  0.1403850E-01  0.1471119E-02  0.1644339E-01  0.1378826E-02  0.1513887E-01  0.1483490E-02
  0.3000000E+01  0.3542569E-01  0.2488617E-02 -0.3825849E-01  0.8037580E-03  0.3245330E-01  0.2225331E-02 -0.3504970E-01  0.6704893E-03  0.9758440E-02  0.1488589E-02  0.9876642E-02  0.1394765E-02  0.9671689E-02  0.1500375E-02
  0.3050000E+01  0.3993035E-01  0.2518147E-02 -0.4547414E-01  0.8136539E-03  0.3522127E-01  0.2251877E-02 -0.4231272E-01  0.6787027E-03  0.4784717E-02  0.1505674E-02  0.4010891E-02  0.1410451E-02  0.4210166E-02  0.1516990E-02
  0.3100000E+01  0.4269128E-01  0.2547041E-02 -0.5069238E-01  0.8240397E-03  0.3664761E-01  0.2278109E-02 -0.4774112E-01  0.6873772E-03 -0.4092627E-03  0.1522760E-02 -0.1955461E-02  0.1426133E-02 -0.1351746E-02  0.1533675E-02
  0.3150000E+01  0.4546374E-01  0.2575431E-02 -0.5390501E-01  0.8350684E-03  0.3755043E-01  0.2304315E-02 -0.5160779E-01  0.6966647E-03 -0.4905600E-02  0.1540181E-02 -0.7713645E-02  0.1442196E-02 -0.6456038E-02  0.1550659E-02
  0.3200000E+01  0.4797216E-01  0.2603836E-02 -0.5525755E-01  0.8469195E-03  0.3778356E-01  0.2330636E-02 -0.5314161E-01  0.7066056E-03 -0.8609292E-02  0.1558199E-02 -0.1264563E-01  0.1458998E-02 -0.1081119E-01  0.1568153E-02
  0.3250000E+01  0.4817649E-01  0.2632432E-02 -0.5581704E-01  0.8592889E-03  0.3624567E-01  0.2356923E-02 -0.5339061E-01  0.7172707E-03 -0.1233881E-01  0.1576844E-02 -0.1709101E-01  0.1476405E-02 -0.1495602E-01  0.1586343E-02
  0.3300000E+01  0.4481574E-01  0.2661140E-02 -0.5683322E-01  0.8721586E-03  0.3231269E-01  0.2383317E-02 -0.5476947E-01  0.7284085E-03 -0.1658249E-01  0.1595814E-02 -0.2180213E-01  0.1494208E-02 -0.1942637E-01  0.1605039E-02
  0.3350000E+01  0.3882407E-01  0.2690770E-02 -0.5834821E-01  0.8859530E-03  0.2673859E-01  0.2410649E-02 -0.5781108E-01  0.7402042E-03 -0.2077690E-01  0.1615894E-02 -0.2655108E-01  0.1513151E-02 -0.2382807E-01  0.1624897E-02
  0.3400000E+01  0.3209497E-01  0.2721950E-02 -0.5924722E-01  0.9005853E-03  0.2087075E-01  0.2439328E-02 -0.6034745E-01  0.7525770E-03 -0.2408229E-01  0.1637068E-02 -0.3024451E-01  0.1533565E-02 -0.2727210E-01  0.1646156E-02
  0.3450000E+01  0.2568576E-01  0.2753139E-02 -0.5876621E-01  0.9155085E-03  0.1543070E-01  0.2468458E-02 -0.6050395E-01  0.7651750E-03 -0.2639424E-01  0.1658919E-02 -0.3239065E-01  0.1554348E-02 -0.2949080E-01  0.1668047E-02
  0.3500000E+01  0.1965902E-01  0.2783561E-02 -0.5731640E-01  0.9301031E-03  0.1039814E-01  0.2497192E-02 -0.5901395E-01  0.7773472E-03 -0.2817781E-01  0.1680420E-02 -0.3365704E-01  0.1574716E-02 -0.3099999E-01  0.1689782E-02
  0.3550000E+01  0.1397324E-01  0.2814406E-02 -0.5563985E-01  0.9445681E-03  0.5654853E-02  0.2526591E-02 -0.5770716E-01  0.7892105E-03 -0.2963344E-01  0.1702214E-02 -0.3482628E-01  0.1595122E-02 -0.3225877E-01  0.1711809E-02
  0.3600000E+01  0.8775687E-02  0.2847275E-02 -0.5381992E-01  0.9592185E-03  0.1234188E-02  0.2557137E-02 -0.5692414E-01  0.8011240E-03 -0.3054242E-01  0.1724774E-02 -0.3586529E-01  0.1616505E-02 -0.3318655E-01  0.1734850E-02
  0.3650000E+01  0.4108097E-02  0.2881188E-02 -0.5163874E-01  0.9738171E-03 -0.2813763E-02  0.2588802E-02 -0.5574667E-01  0.8132427E-03 -0.3082228E-01  0.1748232E-02 -0.3633718E-01  0.1638640E-02 -0.3357029E-01  0.1758372E-02
  0.3700000E+01  0.4046474E-04  0.2915360E-02 -0.4944252E-01  0.9886167E-03 -0.6245875E-02  0.2620538E-02 -0.5410058E-01  0.8254848E-03 -0.3071814E-01  0.1771994E-02 -0.3619034E-01  0.1660934E-02 -0.3347308E-01  0.1782148E-02
  0.3750000E+01 -0.2927540E-02  0.2950280E-02 -0.4791739E-01  0.1003465E-02 -0.8413460E-02  0.2653348E-02 -0.5309534E-01  0.8380598E-03 -0.3035249E-01  0.1796525E-02 -0.3568441E-01  0.1683603E-02 -0.3302088E-01  0.1806576E-02
  0.3800000E+01 -0.4232654E-02  0.2986276E-02 -0.4708897E-01  0.1018776E-02 -0.8821048E-02  0.2686694E-02 -0.5322672E-01  0.8505832E-03 -0.2951885E-01  0.1821751E-02 -0.3488193E-01  0.1706765E-02 -0.3214646E-01  0.1831668E-02
  0.3850000E+01 -0.4149791E-02  0.3022810E-02 -0.4624648E-01  0.1033974E-02 -0.7986899E-02  0.2720478E-02 -0.5357677E-01  0.8630078E-03 -0.2813953E-01  0.1847062E-02 -0.3372324E-01  0.1729919E-02 -0.3084869E-01  0.1856970E-02
  0.3900000E+01 -0.3797393E-02  0.3059719E-02 -0.4507811E-01  0.1049164E-02 -0.7196057E-02  0.2754650E-02 -0.5334586E-01  0.8754294E-03 -0.2661242E-01  0.1872827E-02 -0.3244564E-01  0.1753263E-02 -0.2947295E-01  0.1882366E-02
  0.3950000E+01 -0.3955535E-02  0.3097766E-02 -0.4431534E-01  0.1064388E-02 -0.7136201E-02  0.2789609E-02 -0.5320720E-01  0.8878251E-03 -0.2539380E-01  0.1898778E-02 -0.3143007E-01  0.1776789E-02 -0.2838576E-01  0.1908107E-02
  0.4000000E+01 -0.4233652E-02  0.3136706E-02 -0.4482438E-01  0.1079624E-02 -0.7181415E-02  0.2825439E-02 -0.5430098E-01  0.9003651E-03 -0.2440963E-01  0.1925192E-02 -0.3062182E-01  0.1801187E-02 -0.2746875E-01  0.1934456E-02
  0.4050000E+01 -0.3700513E-02  0.3176454E-02 -0.4638884E-01  0.1094626E-02 -0.6330829E-02  0.2861405E-02 -0.5643436E-01  0.9126135E-03 -0.2318941E-01  0.1951369E-02 -0.2952732E-01  0.1825671E-02 -0.2625817E-01  0.1960604E-02
  0.4100000E+01 -0.2017935E-02  0.3216909E-02 -0.4790312E-01  0.1109164E-02 -0.4467967E-02  0.2898388E-02 -0.5822891E-01  0.9246062E-03 -0.2151374E-01  0.1977605E-02 -0.2790166E-01  0.1850141E-02 -0.2458017E-01  0.1986920E-02
  0.4150000E+01  0.4347900E-03  0.3257401E-02 -0.4868704E-01  0.1123251E-02 -0.2233974E-02  0.2935690E-02 -0.5894787E-01  0.9362229E-03 -0.1964002E-01  0.2003696E-02 -0.2610482E-01  0.1874300E-02 -0.2276316E-01  0.2012818E-02
  0.4200000E+01  0.3328684E-02  0.3297650E-02 -0.4913860E-01  0.1136867E-02  0.7395359E-04  0.2973130E-02 -0.5934105E-01  0.9475082E-03 -0.1788648E-01  0.2029718E-02 -0.2461506E-01  0.1898244E-02 -0.2117347E-01  0.2038480E-02
  0.4250000E+01  0.6767916E-02  0.3338833E-02 -0.5002024E-01  0.1150855E-02  0.2862484E-02  0.3011430E-02 -0.6050017E-01  0.9589334E-03 -0.1627710E-01  0.2056271E-02 -0.2346979E-01  0.1922544E-02 -0.1980997E-01  0.2064429E-02
  0.4300000E+01  0.1090094E-01  0.3380732E-02 -0.5153748E-01  0.1165010E-02  0.6495050E-02  0.3049830E-02 -0.6255655E-01  0.9703555E-03 -0.1468857E-01  0.2082894E-02 -0.2240105E-01  0.1946793E-02 -0.1847614E-01  0.2090330E-02
  0.4350000E+01  0.1557370E-01  0.3423094E-02 -0.5336379E-01  0.1179272E-02  0.1072600E-01  0.3088246E-02 -0.6489862E-01  0.9819305E-03 -0.1310613E-01  0.2109734E-02 -0.2129740E-01  0.1971140E-02 -0.1711970E-01  0.2116393E-02
  0.4400000E+01  0.2051195E-01  0.3466591E-02 -0.5525016E-01  0.1194253E-02  0.1506804E-01  0.3127656E-02 -0.6717853E-01  0.9940244E-03 -0.1156880E-01  0.2136976E-02 -0.2025493E-01  0.1995903E-02 -0.1581134E-01  0.2143004E-02
  0.4450000E+01  0.2554248E-01  0.3509492E-02 -0.5719626E-01  0.1208785E-02  0.1930536E-01  0.3166537E-02 -0.6949607E-01  0.1006008E-02 -0.1002771E-01  0.2163719E-02 -0.1929618E-01  0.2020478E-02 -0.1454367E-01  0.2169466E-02
  0.4500000E+01  0.3049974E-01  0.3552864E-02 -0.5910036E-01  0.1223325E-02  0.2339405E-01  0.3205759E-02 -0.7176010E-01  0.1018225E-02 -0.8458067E-02  0.2190398E-02 -0.1834079E-01  0.2045058E-02 -0.1328016E-01  0.2195997E-02
  0.4550000E+01  0.3520147E-01  0.3596126E-02 -0.6063718E-01  0.1237447E-02  0.2721597E-01  0.3244942E-02 -0.7348047E-01  0.1030030E-02 -0.7019124E-02  0.2216704E-02 -0.1743353E-01  0.2069272E-02 -0.1213087E-01  0.2222389E-02
  0.4600000E+01  0.3973046E-01  0.3638274E-02 -0.6162935E-01  0.1251229E-02  0.3079755E-01  0.3283175E-02 -0.7438176E-01  0.1041422E-02 -0.5894004E-02  0.2242264E-02 -0.1673667E-01  0.2092589E-02 -0.1125378E-01  0.2247968E-02
  0.4650000E+01  0.4450181E-01  0.3679944E-02 -0.6231901E-01  0.1265257E-02  0.3453359E-01  0.3320972E-02 -0.7486271E-01  0.1053019E-02 -0.4997709E-02  0.2267523E-02 -0.1625367E-01  0.2115676E-02 -0.1058769E-01  0.2273176E-02
  0.4700000E+01  0.4974967E-01  0.3721182E-02 -0.6307996E-01  0.1279626E-02  0.3874918E-01  0.3358759E-02 -0.7556175E-01  0.1064837E-02 -0.4043666E-02  0.2292458E-02 -0.1578481E-01  0.2138738E-02 -0.9888101E-02  0.2298044E-02
  0.4750000E+01  0.5509226E-01  0.3762295E-02 -0.6394558E-01  0.1294342E-02  0.4312585E-01  0.3396299E-02 -0.7659660E-01  0.1077066E-02 -0.2931220E-02  0.2317136E-02 -0.1523994E-01  0.2161872E-02 -0.9072987E-02  0.2322646E-02
  0.4800000E+01  0.5992048E-01  0.3803635E-02 -0.6458846E-01  0.1309201E-02  0.4699463E-01  0.3433964E-02 -0.7747222E-01  0.1089496E-02 -0.1891744E-02  0.2341802E-02 -0.1479656E-01  0.2184848E-02 -0.8351057E-02  0.2347249E-02
  0.4850000E+01  0.6413814E-01  0.3844614E-02 -0.6471271E-01  0.1323286E-02  0.5021274E-01  0.3470977E-02 -0.7767984E-01  0.1101397E-02 -0.1170075E-02  0.2365685E-02 -0.1461636E-01  0.2207323E-02 -0.7914967E-02  0.2371054E-02
  0.4900000E+01  0.6817040E-01  0.3884073E-02 -0.6433013E-01  0.1336344E-02  0.5331356E-01  0.3506193E-02 -0.7720385E-01  0.1112773E-02 -0.7172373E-03  0.2388671E-02 -0.1458251E-01  0.2228680E-02 -0.7673751E-02  0.2393668E-02
  0.4950000E+01  0.7220975E-01  0.3921068E-02 -0.6364266E-01  0.1348629E-02  0.5663386E-01  0.3539283E-02 -0.7640572E-01  0.1123434E-02 -0.3272277E-03  0.2410245E-02 -0.1449669E-01  0.2248524E-02 -0.7430849E-02  0.2414985E-02
  0.5000000E+01  0.7584071E-01  0.3956133E-02 -0.6280477E-01  0.1360270E-02  0.5971799E-01  0.3570084E-02 -0.7557543E-01  0.1133528E-02  0.2501185E-04  0.2430465E-02 -0.1442169E-01  0.2267145E-02 -0.7215082E-02  0.2435089E-02
  0.5050000E+01  0.7859498E-01  0.3990097E-02 -0.6185955E-01  0.1372331E-02  0.6191120E-01  0.3600081E-02 -0.7469160E-01  0.1143909E-02  0.1599807E-03  0.2450499E-02 -0.1459793E-01  0.2285350E-02 -0.7239413E-02  0.2454950E-02
  0.5100000E+01  0.8057357E-01  0.4024012E-02 -0.6080073E-01  0.1385147E-02  0.6324853E-01  0.3630330E-02 -0.7354638E-01  0.1154844E-02 -0.9916529E-05  0.2470658E-02 -0.1504527E-01  0.2303880E-02 -0.7556000E-02  0.2475346E-02
  0.5150000E+01  0.8219980E-01  0.4058821E-02 -0.5958084E-01  0.1398735E-02  0.6430530E-01  0.3661795E-02 -0.7198361E-01  0.1166529E-02 -0.3187138E-03  0.2491521E-02 -0.1546736E-01  0.2323124E-02 -0.7933754E-02  0.2496430E-02
  0.5200000E+01  0.8352092E-01  0.4093337E-02 -0.5809921E-01  0.1412606E-02  0.6527531E-01  0.3693180E-02 -0.7000772E-01  0.1178817E-02 -0.5388708E-03  0.2512671E-02 -0.1561595E-01  0.2343044E-02 -0.8134074E-02  0.2517786E-02
  0.5250000E+01  0.8411598E-01  0.4126832E-02 -0.5629197E-01  0.1426377E-02  0.6567637E-01  0.3723618E-02 -0.6773877E-01  0.1191336E-02 -0.6405884E-03  0.2533396E-02 -0.1558383E-01  0.2362874E-02 -0.8183013E-02  0.2538724E-02
  0.5300000E+01  0.8368734E-01  0.4159321E-02 -0.5426509E-01  0.1440222E-02  0.6506705E-01  0.3753193E-02 -0.6533070E-01  0.1203844E-02 -0.7979601E-03  0.2554106E-02 -0.1564091E-01  0.2382512E-02 -0.8297125E-02  0.2559050E-02
  0.5350000E+01  0.8241297E-01  0.4190705E-02 -0.5225527E-01  0.1454224E-02  0.6365127E-01  0.3781858E-02 -0.6290161E-01  0.1216472E-02 -0.1190811E-02  0.2574263E-02 -0.1589485E-01  0.2401821E-02 -0.8621468E-02  0.2579123E-02
  0.5400000E+01  0.8059596E-01  0.4221378E-02 -0.5040131E-01  0.1468158E-02  0.6191706E-01  0.3810138E-02 -0.6047516E-01  0.1229021E-02 -0.1853706E-02  0.2594307E-02 -0.1623010E-01  0.2421131E-02 -0.9121054E-02  0.2599140E-02
  0.5450000E+01  0.7822583E-01  0.4249982E-02 -0.4860751E-01  0.1482017E-02  0.5994533E-01  0.3836897E-02 -0.5798142E-01  0.1241256E-02 -0.2680309E-02  0.2613988E-02 -0.1650751E-01  0.2439848E-02 -0.9674939E-02  0.2618389E-02
  0.5500000E+01  0.7509056E-01  0.4277606E-02 -0.4669415E-01  0.1495522E-02  0.5741401E-01  0.3863089E-02 -0.5536364E-01  0.1253396E-02 -0.3517123E-02  0.2632692E-02 -0.1669014E-01  0.2458311E-02 -0.1018514E-01  0.2637516E-02
  0.5550000E+01  0.7116578E-01  0.4303532E-02 -0.4465849E-01  0.1508693E-02  0.5417781E-01  0.3888157E-02 -0.5271285E-01  0.1265241E-02 -0.4268301E-02  0.2651075E-02 -0.1678947E-01  0.2476565E-02 -0.1060779E-01  0.2656049E-02
  0.5600000E+01  0.6667021E-01  0.4327771E-02 -0.4270517E-01  0.1521417E-02  0.5051056E-01  0.3911652E-02 -0.5024365E-01  0.1276692E-02 -0.4956986E-02  0.2668927E-02 -0.1680606E-01  0.2494094E-02 -0.1095580E-01  0.2674028E-02
  0.5650000E+01  0.6179674E-01  0.4351474E-02 -0.4100531E-01  0.1533828E-02  0.4673549E-01  0.3934628E-02 -0.4807461E-01  0.1288014E-02 -0.5682353E-02  0.2686563E-02 -0.1674763E-01  0.2511088E-02 -0.1128288E-01  0.2691935E-02
  0.5700000E+01  0.5660076E-01  0.4374308E-02 -0.3950367E-01  0.1546002E-02  0.4288119E-01  0.3956903E-02 -0.4605907E-01  0.1299261E-02 -0.6492138E-02  0.2703522E-02 -0.1662963E-01  0.2527768E-02 -0.1161977E-01  0.2709518E-02
  0.5750000E+01  0.5116042E-01  0.4395800E-02 -0.3802303E-01  0.1557768E-02  0.3882450E-01  0.3977900E-02 -0.4392260E-01  0.1310067E-02 -0.7313757E-02  0.2719918E-02 -0.1643150E-01  0.2543657E-02 -0.1192197E-01  0.2726353E-02
  0.5800000E+01  0.4565159E-01  0.4416380E-02 -0.3650290E-01  0.1569064E-02  0.3458867E-01  0.3997656E-02 -0.4157603E-01  0.1320592E-02 -0.8039715E-02  0.2735607E-02 -0.1610773E-01  0.2558980E-02 -0.1211746E-01  0.2742743E-02
  0.5850000E+01  0.4019170E-01  0.4436882E-02 -0.3503345E-01  0.1580214E-02  0.3034140E-01  0.4017302E-02 -0.3919587E-01  0.1330902E-02 -0.8651685E-02  0.2750943E-02 -0.1565804E-01  0.2574626E-02 -0.1219751E-01  0.2758869E-02
  0.5900000E+01  0.3474867E-01  0.4457566E-02 -0.3365832E-01  0.1591502E-02  0.2619841E-01  0.4037236E-02 -0.3695299E-01  0.1341223E-02 -0.9208005E-02  0.2766723E-02 -0.1513047E-01  0.2590587E-02 -0.1221014E-01  0.2775142E-02
  0.5950000E+01  0.2930822E-01  0.4477586E-02 -0.3225533E-01  0.1602478E-02  0.2219265E-01  0.4056414E-02 -0.3476071E-01  0.1351198E-02 -0.9719657E-02  0.2782305E-02 -0.1453013E-01  0.2606112E-02 -0.1215976E-01  0.2791290E-02
  0.6000000E+01  0.2403326E-01  0.4497360E-02 -0.3069306E-01  0.1613368E-02  0.1839685E-01  0.4075319E-02 -0.3240990E-01  0.1361029E-02 -0.1011052E-01  0.2797535E-02 -0.1378715E-01  0.2621122E-02 -0.1197710E-01  0.2807187E-02
  0.6050000E+01  0.1913608E-01  0.4516875E-02 -0.2904322E-01  0.1624089E-02  0.1492672E-01  0.4094819E-02 -0.2990319E-01  0.1370808E-02 -0.1032041E-01  0.2813045E-02 -0.1285508E-01  0.2636189E-02 -0.1161455E-01  0.2823015E-02
  0.6100000E+01  0.1463644E-01  0.4535745E-02 -0.2752280E-01  0.1634593E-02  0.1180220E-01  0.4114011E-02 -0.2749736E-01  0.1380169E-02 -0.1038699E-01  0.2828323E-02 -0.1179139E-01  0.2650918E-02 -0.1111871E-01  0.2838731E-02
  0.6150000E+01  0.1036916E-01  0.4553554E-02 -0.2621203E-01  0.1644569E-02  0.8918759E-02  0.4131927E-02 -0.2537384E-01  0.1388929E-02 -0.1037908E-01  0.2842763E-02 -0.1068518E-01  0.2664775E-02 -0.1056200E-01  0.2853576E-02
  0.6200000E+01  0.6233184E-02  0.4571699E-02 -0.2492453E-01  0.1653926E-02  0.6198712E-02  0.4149245E-02 -0.2339542E-01  0.1397425E-02 -0.1028875E-01  0.2856680E-02 -0.9541437E-02  0.2678176E-02 -0.9939740E-02  0.2867705E-02
  0.6250000E+01  0.2331407E-02  0.4589802E-02 -0.2341374E-01  0.1663076E-02  0.3695353E-02  0.4166876E-02 -0.2128348E-01  0.1405693E-02 -0.1004532E-01  0.2870551E-02 -0.8298222E-02  0.2691813E-02 -0.9188757E-02  0.2881888E-02
  0.6300000E+01 -0.1168685E-02  0.4607535E-02 -0.2164262E-01  0.1671887E-02  0.1501248E-02  0.4183861E-02 -0.1894733E-01  0.1413641E-02 -0.9615799E-02  0.2883788E-02 -0.6933189E-02  0.2705409E-02 -0.8284832E-02  0.2895524E-02
  0.6350000E+01 -0.4234408E-02  0.4625052E-02 -0.1977337E-01  0.1680253E-02 -0.3865714E-03  0.4200450E-02 -0.1651932E-01  0.1421508E-02 -0.9035214E-02  0.2897136E-02 -0.5484264E-02  0.2717940E-02 -0.7263778E-02  0.2908672E-02
  0.6400000E+01 -0.6976917E-02  0.4643240E-02 -0.1791301E-01  0.1688892E-02 -0.2053915E-02  0.4217598E-02 -0.1409567E-01  0.1429528E-02 -0.8334388E-02  0.2910663E-02 -0.3964216E-02  0.2731040E-02 -0.6146165E-02  0.2921950E-02
  0.6450000E+01 -0.9504917E-02  0.4662285E-02 -0.1597641E-01  0.1697984E-02 -0.3554980E-02  0.4235921E-02 -0.1159788E-01  0.1437622E-02 -0.7495424E-02  0.2924985E-02 -0.2331187E-02  0.2745331E-02 -0.4904423E-02  0.2936250E-02
  0.6500000E+01 -0.1182559E-01  0.4682998E-02 -0.1383555E-01  0.1707274E-02 -0.4866155E-02  0.4255600E-02 -0.8934824E-02  0.1445796E-02 -0.6500857E-02  0.2940006E-02 -0.5707779E-03  0.2759703E-02 -0.3525479E-02  0.2951112E-02
  0.6550000E+01 -0.1388194E-01  0.4703974E-02 -0.1152806E-01  0.1716924E-02 -0.5950531E-02  0.4275443E-02 -0.6188462E-02  0.1454232E-02 -0.5389527E-02  0.2955622E-02  0.1245981E-02  0.2774255E-02 -0.2062718E-02  0.2966465E-02
  0.6600000E+01 -0.1564621E-01  0.4725390E-02 -0.9230764E-02  0.1726410E-02 -0.6829430E-02  0.4295269E-02 -0.3534271E-02  0.1462428E-02 -0.4228961E-02  0.2970937E-02  0.3027678E-02  0.2789055E-02 -0.5911720E-03  0.2982113E-02
  0.6650000E+01 -0.1716753E-01  0.4746675E-02 -0.7035284E-02  0.1735864E-02 -0.7585570E-02  0.4314458E-02 -0.1014327E-02  0.1470530E-02 -0.3052260E-02  0.2986134E-02  0.4749198E-02  0.2803711E-02  0.8614881E-03  0.2997442E-02
  0.6700000E+01 -0.1853668E-01  0.4767078E-02 -0.4819413E-02  0.1745133E-02 -0.8308539E-02  0.4332986E-02  0.1523197E-02  0.1478463E-02 -0.1849184E-02  0.3000496E-02  0.6436193E-02  0.2817414E-02  0.2310505E-02  0.3012166E-02
  0.6750000E+01 -0.1980479E-01  0.4787389E-02 -0.2373260E-02  0.1754674E-02 -0.9030015E-02  0.4351220E-02  0.4252291E-02  0.1486659E-02 -0.6055336E-03  0.3014968E-02  0.8094631E-02  0.2830958E-02  0.3764000E-02  0.3026831E-02
  0.6800000E+01 -0.2094066E-01  0.4806421E-02  0.3810159E-03  0.1763606E-02 -0.9702205E-02  0.4367955E-02  0.7195087E-02  0.1494411E-02  0.6753964E-03  0.3028244E-02  0.9701662E-02  0.2843846E-02  0.5210752E-02  0.3040520E-02
  0.6850000E+01 -0.2189716E-01  0.4825676E-02  0.3320990E-02  0.1772727E-02 -0.1026588E-01  0.4384744E-02  0.1022092E-01  0.1502210E-02  0.1978818E-02  0.3041804E-02  0.1124442E-01  0.2856665E-02  0.6639622E-02  0.3054092E-02
  0.6900000E+01 -0.2272180E-01  0.4844961E-02  0.6255071E-02  0.1781812E-02 -0.1075966E-01  0.4402042E-02  0.1317046E-01  0.1510395E-02  0.3273551E-02  0.3055413E-02  0.1271232E-01  0.2869324E-02  0.8029342E-02  0.3067633E-02
  0.6950000E+01 -0.2355989E-01  0.4864289E-02  0.9085627E-02  0.1790809E-02 -0.1133557E-01  0.4419054E-02  0.1596307E-01  0.1518487E-02  0.4503253E-02  0.3069015E-02  0.1405414E-01  0.2881817E-02  0.9323183E-02  0.3081096E-02
  0.7000000E+01 -0.2451368E-01  0.4883513E-02  0.1183846E-01  0.1799719E-02 -0.1212200E-01  0.4436569E-02  0.1862147E-01  0.1526873E-02  0.5611953E-02  0.3082467E-02  0.1519930E-01  0.2894378E-02  0.1045559E-01  0.3094599E-02
  0.7050000E+01 -0.2552773E-01  0.4901950E-02  0.1456571E-01  0.1808296E-02 -0.1308376E-01  0.4453733E-02  0.2122037E-01  0.1535071E-02  0.6587975E-02  0.3095580E-02  0.1613729E-01  0.2906536E-02  0.1141522E-01  0.3107565E-02
  0.7100000E+01 -0.2646982E-01  0.4919922E-02  0.1725286E-01  0.1817355E-02 -0.1407253E-01  0.4470482E-02  0.2379666E-01  0.1543380E-02  0.7458481E-02  0.3108863E-02  0.1692904E-01  0.2918481E-02  0.1224705E-01  0.3120696E-02
  0.7150000E+01 -0.2731148E-01  0.4938044E-02  0.1983221E-01  0.1826397E-02 -0.1501411E-01  0.4487427E-02  0.2630282E-01  0.1551725E-02  0.8232272E-02  0.3122010E-02  0.1761627E-01  0.2930490E-02  0.1297763E-01  0.3133589E-02
  0.7200000E+01 -0.2816657E-01  0.4957992E-02  0.2227821E-01  0.1836147E-02 -0.1599142E-01  0.4505483E-02  0.2867028E-01  0.1560455E-02  0.8875007E-02  0.3135758E-02  0.1815862E-01  0.2943140E-02  0.1357062E-01  0.3147006E-02
  0.7250000E+01 -0.2913512E-01  0.4975921E-02  0.2465961E-01  0.1845365E-02 -0.1711716E-01  0.4522234E-02  0.3091585E-01  0.1568904E-02  0.9356931E-02  0.3148320E-02  0.1849404E-01  0.2955101E-02  0.1397991E-01  0.3159633E-02
  0.7300000E+01 -0.3017326E-01  0.4994645E-02  0.2707889E-01  0.1855020E-02 -0.1838427E-01  0.4539466E-02  0.3314421E-01  0.1577414E-02  0.9702989E-02  0.3161515E-02  0.1863015E-01  0.2967573E-02  0.1422027E-01  0.3172394E-02
  0.7350000E+01 -0.3115705E-01  0.5013324E-02  0.2954782E-01  0.1864671E-02 -0.1968866E-01  0.4556113E-02  0.3540432E-01  0.1585871E-02  0.9962250E-02  0.3174442E-02  0.1862470E-01  0.2979868E-02  0.1434440E-01  0.3184898E-02
  0.7400000E+01 -0.3203946E-01  0.5032690E-02  0.3194958E-01  0.1874308E-02 -0.2097026E-01  0.4573417E-02  0.3758658E-01  0.1594629E-02  0.1014005E-01  0.3187341E-02  0.1849314E-01  0.2992201E-02  0.1436446E-01  0.3197766E-02
  0.7450000E+01 -0.3288196E-01  0.5051003E-02  0.3413277E-01  0.1883809E-02 -0.2226029E-01  0.4590022E-02  0.3950904E-01  0.1603248E-02  0.1019125E-01  0.3199339E-02  0.1819021E-01  0.3004069E-02  0.1423776E-01  0.3210139E-02
  0.7500000E+01 -0.3374574E-01  0.5067811E-02  0.3604141E-01  0.1893023E-02 -0.2359517E-01  0.4605109E-02  0.4110228E-01  0.1611481E-02  0.1008634E-01  0.3210657E-02  0.1769206E-01  0.3015289E-02  0.1393735E-01  0.3221730E-02
  0.7550000E+01 -0.3460747E-01  0.5085358E-02  0.3773793E-01  0.1902327E-02 -0.2494256E-01  0.4620671E-02  0.4246079E-01  0.1619711E-02  0.9855910E-02  0.3222955E-02  0.1704980E-01  0.3026474E-02  0.1350103E-01  0.3233369E-02
  0.7600000E+01 -0.3539629E-01  0.5102866E-02  0.3931003E-01  0.1911278E-02 -0.2623686E-01  0.4636161E-02  0.4371456E-01  0.1627701E-02  0.9555723E-02  0.3235336E-02  0.1633770E-01  0.3037051E-02  0.1299173E-01  0.3245057E-02
  0.7650000E+01 -0.3606613E-01  0.5119764E-02  0.4078203E-01  0.1920133E-02 -0.2744131E-01  0.4651647E-02  0.4490381E-01  0.1635666E-02  0.9209301E-02  0.3246801E-02  0.1558260E-01  0.3047244E-02  0.1243607E-01  0.3256629E-02
  0.7700000E+01 -0.3660284E-01  0.5136238E-02  0.4212358E-01  0.1928695E-02 -0.2854012E-01  0.4666968E-02  0.4599932E-01  0.1643037E-02  0.8806989E-02  0.3258053E-02  0.1477623E-01  0.3057197E-02  0.1182785E-01  0.3267828E-02
  0.7750000E+01 -0.3699645E-01  0.5153277E-02  0.4331609E-01  0.1937302E-02 -0.2950530E-01  0.4682645E-02  0.4699145E-01  0.1650320E-02  0.8348418E-02  0.3270035E-02  0.1393168E-01  0.3067786E-02  0.1117402E-01  0.3279082E-02
  0.7800000E+01 -0.3724018E-01  0.5170353E-02  0.4437305E-01  0.1945170E-02 -0.3031128E-01  0.4698051E-02  0.4789604E-01  0.1657478E-02  0.7859823E-02  0.3281725E-02  0.1308579E-01  0.3077707E-02  0.1050453E-01  0.3290263E-02
  0.7850000E+01 -0.3734825E-01  0.5188032E-02  0.4530390E-01  0.1953047E-02 -0.3097307E-01  0.4713946E-02  0.4869881E-01  0.1664409E-02  0.7367527E-02  0.3292882E-02  0.1225257E-01  0.3088004E-02  0.9838408E-02  0.3301699E-02
  0.7900000E+01 -0.3733776E-01  0.5205418E-02  0.4608947E-01  0.1960900E-02 -0.3152446E-01  0.4729653E-02  0.4935477E-01  0.1671209E-02  0.6875127E-02  0.3303521E-02  0.1141443E-01  0.3098324E-02  0.9169186E-02  0.3312888E-02
  0.7950000E+01 -0.3719541E-01  0.5222350E-02  0.4671218E-01  0.1968494E-02 -0.3195600E-01  0.4745375E-02  0.4985917E-01  0.1677632E-02  0.6378510E-02  0.3313757E-02  0.1057171E-01  0.3108415E-02  0.8495742E-02  0.3324000E-02
  0.8000000E+01 -0.3688838E-01  0.5240393E-02  0.4719485E-01  0.1975821E-02 -0.3221081E-01  0.4761838E-02  0.5027591E-01  0.1683960E-02  0.5892093E-02  0.3325012E-02  0.9771408E-02  0.3119076E-02  0.7848603E-02  0.3335324E-02
  0.8050000E+01 -0.3641083E-01  0.5257936E-02  0.4757999E-01  0.1982549E-02 -0.3225267E-01  0.4777270E-02  0.5066196E-01  0.1689851E-02  0.5445695E-02  0.3335089E-02  0.9065753E-02  0.3128840E-02  0.7268327E-02  0.3345544E-02
  0.8100000E+01 -0.3579696E-01  0.5275932E-02  0.4787507E-01  0.1989238E-02 -0.3211065E-01  0.4793379E-02  0.5099150E-01  0.1695409E-02  0.5057695E-02  0.3345166E-02  0.8459060E-02  0.3138729E-02  0.6766477E-02  0.3356479E-02
  0.8150001E+01 -0.3507612E-01  0.5292424E-02  0.4803310E-01  0.1995386E-02 -0.3183433E-01  0.4808660E-02  0.5118070E-01  0.1700306E-02  0.4719319E-02  0.3354854E-02  0.7914013E-02  0.3147779E-02  0.6320454E-02  0.3366489E-02
  0.8200000E+01 -0.3423411E-01  0.5308843E-02  0.4799834E-01  0.2000834E-02 -0.3142599E-01  0.4823732E-02  0.5117751E-01  0.1704825E-02  0.4408187E-02  0.3364345E-02  0.7401830E-02  0.3156274E-02  0.5904753E-02  0.3375694E-02
  0.8250000E+01 -0.3323413E-01  0.5325353E-02  0.4775595E-01  0.2005897E-02 -0.3084449E-01  0.4838138E-02  0.5099502E-01  0.1708805E-02  0.4111989E-02  0.3373377E-02  0.6926352E-02  0.3164403E-02  0.5515152E-02  0.3384666E-02
  0.8300000E+01 -0.3206327E-01  0.5341732E-02  0.4732646E-01  0.2010538E-02 -0.3006604E-01  0.4852329E-02  0.5066089E-01  0.1712526E-02  0.3838227E-02  0.3382341E-02  0.6504050E-02  0.3172561E-02  0.5163847E-02  0.3393267E-02
  0.8350000E+01 -0.3074614E-01  0.5357729E-02  0.4673105E-01  0.2014963E-02 -0.2911760E-01  0.4866751E-02  0.5017800E-01  0.1716114E-02  0.3605036E-02  0.3391242E-02  0.6142787E-02  0.3180246E-02  0.4863604E-02  0.3401901E-02
  0.8400001E+01 -0.2931670E-01  0.5374577E-02  0.4598464E-01  0.2019418E-02 -0.2804323E-01  0.4882278E-02  0.4955196E-01  0.1719766E-02  0.3426417E-02  0.3400893E-02  0.5846804E-02  0.3188556E-02  0.4622403E-02  0.3411389E-02
  0.8450000E+01 -0.2779279E-01  0.5391656E-02  0.4512594E-01  0.2023884E-02 -0.2685970E-01  0.4898001E-02  0.4883322E-01  0.1723446E-02  0.3306675E-02  0.3410685E-02  0.5626860E-02  0.3196950E-02  0.4446842E-02  0.3421029E-02
  0.8500000E+01 -0.2617945E-01  0.5409148E-02  0.4422662E-01  0.2028378E-02 -0.2555664E-01  0.4913688E-02  0.4809650E-01  0.1726961E-02  0.3246787E-02  0.3420520E-02  0.5493133E-02  0.3205488E-02  0.4343199E-02  0.3430776E-02
  0.8550000E+01 -0.2448337E-01  0.5426977E-02  0.4333967E-01  0.2033210E-02 -0.2412859E-01  0.4930088E-02  0.4736522E-01  0.1730653E-02  0.3250418E-02  0.3430928E-02  0.5440588E-02  0.3214612E-02  0.4312646E-02  0.3441209E-02
  0.8600000E+01 -0.2272009E-01  0.5445424E-02  0.4244351E-01  0.2037618E-02 -0.2259467E-01  0.4946825E-02  0.4657824E-01  0.1734324E-02  0.3319682E-02  0.3441332E-02  0.5449755E-02  0.3223697E-02  0.4347550E-02  0.3451618E-02
  0.8650001E+01 -0.2091162E-01  0.5463487E-02  0.4145898E-01  0.2042026E-02 -0.2098903E-01  0.4963699E-02  0.4564696E-01  0.1737988E-02  0.3446160E-02  0.3451930E-02  0.5501440E-02  0.3232865E-02  0.4433578E-02  0.3461949E-02
  0.8700000E+01 -0.1907804E-01  0.5482807E-02  0.4033477E-01  0.2047004E-02 -0.1933957E-01  0.4981018E-02  0.4454618E-01  0.1741851E-02  0.3612918E-02  0.3462833E-02  0.5587854E-02  0.3242883E-02  0.4557520E-02  0.3472840E-02
  0.8750000E+01 -0.1722870E-01  0.5501468E-02  0.3910187E-01  0.2051751E-02 -0.1765745E-01  0.4997795E-02  0.4333590E-01  0.1745700E-02  0.3807448E-02  0.3473450E-02  0.5710087E-02  0.3252646E-02  0.4713708E-02  0.3483507E-02
  0.8800000E+01 -0.1536352E-01  0.5521107E-02  0.3783057E-01  0.2056724E-02 -0.1594401E-01  0.5015353E-02  0.4208986E-01  0.1749516E-02  0.4028065E-02  0.3484495E-02  0.5867455E-02  0.3262963E-02  0.4901404E-02  0.3494316E-02
  0.8850000E+01 -0.1348921E-01  0.5540300E-02  0.3654139E-01  0.2061502E-02 -0.1420661E-01  0.5032824E-02  0.4080907E-01  0.1753333E-02  0.4271723E-02  0.3495603E-02  0.6046858E-02  0.3273307E-02  0.5112313E-02  0.3504892E-02
  0.8900001E+01 -0.1163256E-01  0.5561162E-02  0.3517899E-01  0.2066836E-02 -0.1246634E-01  0.5051470E-02  0.3941660E-01  0.1757616E-02  0.4520155E-02  0.3507612E-02  0.6222057E-02  0.3284559E-02  0.5323472E-02  0.3516464E-02
  0.8950000E+01 -0.9829246E-02  0.5580491E-02  0.3368003E-01  0.2072087E-02 -0.1074798E-01  0.5069200E-02  0.3784029E-01  0.1761521E-02  0.4746934E-02  0.3519083E-02  0.6367695E-02  0.3295347E-02  0.5508834E-02  0.3527435E-02
  0.9000000E+01 -0.8097352E-02  0.5602043E-02  0.3204733E-01  0.2078324E-02 -0.9062846E-02  0.5089072E-02  0.3608836E-01  0.1766406E-02  0.4939038E-02  0.3531996E-02  0.6476804E-02  0.3307496E-02  0.5658987E-02  0.3540217E-02
  0.9050000E+01 -0.6432889E-02  0.5621118E-02  0.3034616E-01  0.2083741E-02 -0.7410585E-02  0.5106555E-02  0.3423906E-01  0.1770747E-02  0.5104191E-02  0.3543855E-02  0.6561798E-02  0.3318482E-02  0.5784499E-02  0.3551870E-02
  0.9100000E+01 -0.4834807E-02  0.5642653E-02  0.2863502E-01  0.2090205E-02 -0.5799670E-02  0.5126756E-02  0.3236198E-01  0.1775732E-02  0.5252715E-02  0.3557008E-02  0.6633757E-02  0.3330625E-02  0.5896037E-02  0.3564907E-02
  0.9150001E+01 -0.3324174E-02  0.5663713E-02  0.2691975E-01  0.2096507E-02 -0.4258592E-02  0.5146121E-02  0.3046602E-01  0.1780768E-02  0.5378078E-02  0.3570115E-02  0.6684008E-02  0.3342781E-02  0.5985835E-02  0.3577684E-02
  0.9200000E+01 -0.1928064E-02  0.5684903E-02  0.2517326E-01  0.2103140E-02 -0.2817454E-02  0.5166103E-02  0.2852173E-01  0.1786200E-02  0.5461080E-02  0.3583173E-02  0.6690620E-02  0.3354884E-02  0.6033432E-02  0.3590293E-02
  0.9250000E+01 -0.6484921E-03  0.5705932E-02  0.2337792E-01  0.2109768E-02 -0.1480706E-02  0.5185531E-02  0.2650997E-01  0.1791382E-02  0.5489306E-02  0.3596431E-02  0.6639219E-02  0.3366838E-02  0.6025486E-02  0.3603024E-02
  0.9300000E+01  0.5386405E-03  0.5725454E-02  0.2153362E-01  0.2115554E-02 -0.2291677E-03  0.5204111E-02  0.2443063E-01  0.1796292E-02  0.5464562E-02  0.3608573E-02  0.6529159E-02  0.3377958E-02  0.5962275E-02  0.3615471E-02
  0.9350000E+01  0.1651289E-02  0.5747044E-02  0.1963506E-01  0.2121760E-02  0.9484630E-03  0.5223706E-02  0.2227441E-01  0.1801840E-02  0.5390974E-02  0.3621336E-02  0.6359234E-02  0.3389974E-02  0.5844850E-02  0.3628284E-02
  0.9400001E+01  0.2675698E-02  0.5767769E-02  0.1766177E-01  0.2127761E-02  0.2032643E-02  0.5242412E-02  0.2001328E-01  0.1806539E-02  0.5262171E-02  0.3633302E-02  0.6116397E-02  0.3401500E-02  0.5663329E-02  0.3640207E-02
  0.9450000E+01  0.3577634E-02  0.5789186E-02  0.1559873E-01  0.2133912E-02  0.2987344E-02  0.5261650E-02  0.1763185E-01  0.1811300E-02  0.5063870E-02  0.3646026E-02  0.5785285E-02  0.3413299E-02  0.5402828E-02  0.3652207E-02
  0.9500000E+01  0.4333134E-02  0.5809090E-02  0.1345913E-01  0.2138976E-02  0.3792575E-02  0.5279644E-02  0.1515638E-01  0.1815681E-02  0.4785893E-02  0.3657956E-02  0.5364237E-02  0.3424468E-02  0.5057227E-02  0.3663647E-02
  0.9550000E+01  0.4948225E-02  0.5829576E-02  0.1127838E-01  0.2144142E-02  0.4461136E-02  0.5298129E-02  0.1263780E-01  0.1820006E-02  0.4429507E-02  0.3669770E-02  0.4865675E-02  0.3435672E-02  0.4633272E-02  0.3675419E-02
  0.9600000E+01  0.5455296E-02  0.5850162E-02  0.9084565E-02  0.2149441E-02  0.5026761E-02  0.5316414E-02  0.1010499E-01  0.1824097E-02  0.4006365E-02  0.3681787E-02  0.4302309E-02  0.3447379E-02  0.4143455E-02  0.3687426E-02
  0.9650001E+01  0.5894261E-02  0.5870728E-02  0.6877816E-02  0.2154385E-02  0.5519030E-02  0.5334561E-02  0.7543337E-02  0.1827948E-02  0.3532804E-02  0.3693116E-02  0.3677949E-02  0.3458500E-02  0.3598352E-02  0.3698897E-02
  0.9700000E+01  0.6290300E-02  0.5891656E-02  0.4637588E-02  0.2159776E-02  0.5945774E-02  0.5353179E-02  0.4919955E-02  0.1831912E-02  0.3022540E-02  0.3705159E-02  0.2991459E-02  0.3470076E-02  0.3004395E-02  0.3710339E-02
  0.9750000E+01  0.6640401E-02  0.5911235E-02  0.2348675E-02  0.2164649E-02  0.6292995E-02  0.5370480E-02  0.2224607E-02  0.1835016E-02  0.2479802E-02  0.3716186E-02  0.2244065E-02  0.3480634E-02  0.2364077E-02  0.3720754E-02
  0.9800000E+01  0.6921542E-02  0.5932385E-02  0.2377718E-04  0.2169893E-02  0.6541452E-02  0.5389545E-02 -0.5123703E-03  0.1838775E-02  0.1900036E-02  0.3728939E-02  0.1441917E-02  0.3491831E-02  0.1678030E-02  0.3732471E-02
  0.9850000E+01  0.7119412E-02  0.5951643E-02 -0.2298439E-02  0.2174476E-02  0.6689624E-02  0.5407367E-02 -0.3237404E-02  0.1842032E-02  0.1280379E-02  0.3740347E-02  0.5960021E-03  0.3502199E-02  0.9503066E-03  0.3743430E-02
  0.9900001E+01  0.7251021E-02  0.5971532E-02 -0.4577399E-02  0.2179286E-02  0.6762675E-02  0.5424977E-02 -0.5905906E-02  0.1845282E-02  0.6305611E-03  0.3752275E-02 -0.2778645E-03  0.3512843E-02  0.1933587E-03  0.3754666E-02
  0.9950000E+01  0.7356423E-02  0.5992013E-02 -0.6796086E-02  0.2184491E-02  0.6797202E-02  0.5443009E-02 -0.8504085E-02  0.1848250E-02 -0.2921903E-04  0.3764089E-02 -0.1162828E-02  0.3523440E-02 -0.5750506E-03  0.3765257E-02
  0.1000000E+02  0.7468300E-02  0.6012131E-02 -0.8963341E-02  0.2189139E-02  0.6815644E-02  0.5460497E-02 -0.1104561E-01  0.1851260E-02 -0.6814016E-03  0.3775615E-02 -0.2048865E-02  0.3533518E-02 -0.1341656E-02  0.3775846E-02
  0.1005000E+02  0.7593756E-02  0.6032249E-02 -0.1109064E-01  0.2194022E-02  0.6817276E-02  0.5478737E-02 -0.1354550E-01  0.1854718E-02 -0.1319545E-02  0.3787591E-02 -0.2935213E-02  0.3544217E-02 -0.2102519E-02  0.3786929E-02
  0.1010000E+02  0.7725002E-02  0.6052864E-02 -0.1316955E-01  0.2199215E-02  0.6793021E-02  0.5497003E-02 -0.1599515E-01  0.1858012E-02 -0.1943121E-02  0.3799518E-02 -0.3821917E-02  0.3554949E-02 -0.2856584E-02  0.3798252E-02
  0.1015000E+02  0.7859924E-02  0.6073328E-02 -0.1517314E-01  0.2204146E-02  0.6744121E-02  0.5515612E-02 -0.1836110E-01  0.1861234E-02 -0.2546744E-02  0.3811724E-02 -0.4698631E-02  0.3565489E-02 -0.3595646E-02  0.3809660E-02
  0.1020000E+02  0.8007118E-02  0.6094026E-02 -0.1707699E-01  0.2209295E-02  0.6684136E-02  0.5534489E-02 -0.2060802E-01  0.1864898E-02 -0.3117292E-02  0.3824028E-02 -0.5544300E-02  0.3576641E-02 -0.4302998E-02  0.3821801E-02
  0.1025000E+02  0.8175514E-02  0.6113606E-02 -0.1887341E-01  0.2213803E-02  0.6627174E-02  0.5551368E-02 -0.2272116E-01  0.1868020E-02 -0.3640086E-02  0.3835013E-02 -0.6338132E-02  0.3586875E-02 -0.4961303E-02  0.3832653E-02
  0.1030000E+02  0.8367306E-02  0.6134442E-02 -0.2056563E-01  0.2219057E-02  0.6580464E-02  0.5570289E-02 -0.2470660E-01  0.1871344E-02 -0.4105363E-02  0.3846746E-02 -0.7069269E-02  0.3597599E-02 -0.5560057E-02  0.3844332E-02
  0.1035000E+02  0.8582238E-02  0.6152513E-02 -0.2215441E-01  0.2223552E-02  0.6548124E-02  0.5586948E-02 -0.2657455E-01  0.1874280E-02 -0.4509299E-02  0.3857487E-02 -0.7736432E-02  0.3607338E-02 -0.6096177E-02  0.3854998E-02
  0.1040000E+02  0.8824247E-02  0.6169816E-02 -0.2363318E-01  0.2227909E-02  0.6537198E-02  0.5602736E-02 -0.2832473E-01  0.1877471E-02 -0.4851429E-02  0.3867667E-02 -0.8340730E-02  0.3616744E-02 -0.6569774E-02  0.3865550E-02
  0.1045000E+02  0.9101761E-02  0.6189076E-02 -0.2499255E-01  0.2232696E-02  0.6557565E-02  0.5619982E-02 -0.2994484E-01  0.1880970E-02 -0.5132033E-02  0.3878916E-02 -0.8880276E-02  0.3626808E-02 -0.6980277E-02  0.3876857E-02
  0.1050000E+02  0.9425331E-02  0.6205932E-02 -0.2622640E-01  0.2236723E-02  0.6619117E-02  0.5635228E-02 -0.3141949E-01  0.1883738E-02 -0.5350762E-02  0.3889079E-02 -0.9350417E-02  0.3635878E-02 -0.7325506E-02  0.3886707E-02
  0.1055000E+02  0.9804644E-02  0.6225027E-02 -0.2733214E-01  0.2241669E-02  0.6729583E-02  0.5652255E-02 -0.3273726E-01  0.1887587E-02 -0.5506501E-02  0.3900806E-02 -0.9746586E-02  0.3645868E-02 -0.7602734E-02  0.3898218E-02
  0.1060000E+02  0.1024429E-01  0.6241059E-02 -0.2831065E-01  0.2245800E-02  0.6893065E-02  0.5666645E-02 -0.3389526E-01  0.1890645E-02 -0.5599583E-02  0.3910477E-02 -0.1006750E-01  0.3654375E-02 -0.7811491E-02  0.3907706E-02
  0.1065000E+02  0.1073878E-01  0.6258814E-02 -0.2916648E-01  0.2250491E-02  0.7107661E-02  0.5682812E-02 -0.3489979E-01  0.1894137E-02 -0.5634853E-02  0.3921108E-02 -0.1031707E-01  0.3664067E-02 -0.7956208E-02  0.3918248E-02
  0.1070000E+02  0.1127067E-01  0.6276412E-02 -0.2990408E-01  0.2255306E-02  0.7363476E-02  0.5699635E-02 -0.3576019E-01  0.1897941E-02 -0.5621348E-02  0.3931918E-02 -0.1050301E-01  0.3673905E-02 -0.8045238E-02  0.3928572E-02
  0.1075000E+02  0.1181543E-01  0.6293037E-02 -0.3052105E-01  0.2259850E-02  0.7644287E-02  0.5714043E-02 -0.3647916E-01  0.1901708E-02 -0.5567576E-02  0.3941546E-02 -0.1063220E-01  0.3682959E-02 -0.8086110E-02  0.3937997E-02
  0.1080000E+02  0.1235188E-01  0.6311968E-02 -0.3100998E-01  0.2265604E-02  0.7935015E-02  0.5731354E-02 -0.3705240E-01  0.1906137E-02 -0.5477688E-02  0.3952850E-02 -0.1070734E-01  0.3693243E-02 -0.8081986E-02  0.3949391E-02
  0.1085000E+02  0.1286793E-01  0.6329866E-02 -0.3136385E-01  0.2270989E-02  0.8227780E-02  0.5748087E-02 -0.3747297E-01  0.1910478E-02 -0.5351394E-02  0.3963781E-02 -0.1072603E-01  0.3703076E-02 -0.8031330E-02  0.3959518E-02
  0.1090000E+02  0.1336429E-01  0.6349176E-02 -0.3158672E-01  0.2277085E-02  0.8526914E-02  0.5765543E-02 -0.3774247E-01  0.1915297E-02 -0.5188316E-02  0.3975392E-02 -0.1068488E-01  0.3713788E-02 -0.7932111E-02  0.3971050E-02
  0.1095000E+02  0.1384835E-01  0.6368232E-02 -0.3168890E-01  0.2283005E-02  0.8843319E-02  0.5782553E-02 -0.3786734E-01  0.1920162E-02 -0.4990333E-02  0.3986526E-02 -0.1058206E-01  0.3724001E-02 -0.7784192E-02  0.3982170E-02
  0.1100000E+02  0.1432693E-01  0.6386413E-02 -0.3168204E-01  0.2289144E-02  0.9186128E-02  0.5799851E-02 -0.3785607E-01  0.1925233E-02 -0.4762701E-02  0.3997523E-02 -0.1042011E-01  0.3734600E-02 -0.7591308E-02  0.3993412E-02
  0.1105000E+02  0.1479670E-01  0.6406140E-02 -0.3157292E-01  0.2295874E-02  0.9553698E-02  0.5818210E-02 -0.3771417E-01  0.1931035E-02 -0.4513355E-02  0.4009582E-02 -0.1020548E-01  0.3746103E-02 -0.7360649E-02  0.4005527E-02
  0.1110000E+02  0.1524474E-01  0.6425160E-02 -0.3136605E-01  0.2302674E-02  0.9935468E-02  0.5835615E-02 -0.3744682E-01  0.1936644E-02 -0.4251682E-02  0.4021800E-02 -0.9946709E-02  0.3756884E-02 -0.7101385E-02  0.4017080E-02
  0.1115000E+02  0.1565718E-01  0.6447154E-02 -0.3106690E-01  0.2310350E-02  0.1032071E-01  0.5854767E-02 -0.3706055E-01  0.1943105E-02 -0.3985894E-02  0.4035640E-02 -0.9650950E-02  0.3769126E-02 -0.6821519E-02  0.4030853E-02
  0.1120000E+02  0.1602630E-01  0.6464976E-02 -0.3068189E-01  0.2317373E-02  0.1070340E-01  0.5871893E-02 -0.3656196E-01  0.1949084E-02 -0.3720617E-02  0.4047677E-02 -0.9322106E-02  0.3779680E-02 -0.6525508E-02  0.4043010E-02
  0.1125000E+02  0.1634797E-01  0.6484752E-02 -0.3021915E-01  0.2324925E-02  0.1107784E-01  0.5890426E-02 -0.3595930E-01  0.1955674E-02 -0.3458474E-02  0.4060590E-02 -0.8963610E-02  0.3791249E-02 -0.6216339E-02  0.4055594E-02
  0.1130000E+02  0.1661218E-01  0.6505407E-02 -0.2968618E-01  0.2332633E-02  0.1143101E-01  0.5909235E-02 -0.3526085E-01  0.1962590E-02 -0.3203796E-02  0.4074160E-02 -0.8581714E-02  0.3803201E-02 -0.5899053E-02  0.4069002E-02
  0.1135000E+02  0.1680485E-01  0.6524081E-02 -0.2909053E-01  0.2340105E-02  0.1174698E-01  0.5926904E-02 -0.3447500E-01  0.1969271E-02 -0.2964740E-02  0.4086759E-02 -0.8185912E-02  0.3814432E-02 -0.5582225E-02  0.4081465E-02
  0.1140000E+02  0.1691882E-01  0.6544195E-02 -0.2843805E-01  0.2348413E-02  0.1201911E-01  0.5946252E-02 -0.3360699E-01  0.1976698E-02 -0.2749527E-02  0.4100366E-02 -0.7783850E-02  0.3826784E-02 -0.5273732E-02  0.4095145E-02
  0.1145000E+02  0.1696190E-01  0.6563147E-02 -0.2773509E-01  0.2356517E-02  0.1225637E-01  0.5963477E-02 -0.3266174E-01  0.1983669E-02 -0.2561409E-02  0.4112901E-02 -0.7377500E-02  0.3838496E-02 -0.4976311E-02  0.4107598E-02
  0.1150000E+02  0.1694890E-01  0.6582642E-02 -0.2699104E-01  0.2364822E-02  0.1247400E-01  0.5980989E-02 -0.3164945E-01  0.1991018E-02 -0.2397942E-02  0.4125685E-02 -0.6964594E-02  0.3850392E-02 -0.4687744E-02  0.4120576E-02
  0.1155000E+02  0.1688637E-01  0.6603741E-02 -0.2621763E-01  0.2373536E-02  0.1267839E-01  0.6000279E-02 -0.3058609E-01  0.1998945E-02 -0.2255640E-02  0.4139074E-02 -0.6543866E-02  0.3862940E-02 -0.4405660E-02  0.4134699E-02
  0.1160000E+02  0.1676733E-01  0.6622014E-02 -0.2542246E-01  0.2381445E-02  0.1286183E-01  0.6017565E-02 -0.2948356E-01  0.2006655E-02 -0.2134657E-02  0.4150717E-02 -0.6117953E-02  0.3874441E-02 -0.4131390E-02  0.4147111E-02
  0.1165000E+02  0.1657975E-01  0.6642308E-02 -0.2460321E-01  0.2390177E-02  0.1300959E-01  0.6036061E-02 -0.2833948E-01  0.2014855E-02 -0.2038711E-02  0.4163759E-02 -0.5691930E-02  0.3887513E-02 -0.3869360E-02  0.4160688E-02
  0.1170000E+02  0.1631878E-01  0.6664854E-02 -0.2375312E-01  0.2399354E-02  0.1311042E-01  0.6056591E-02 -0.2714371E-01  0.2023529E-02 -0.1971923E-02  0.4178479E-02 -0.5271392E-02  0.3901410E-02 -0.3624574E-02  0.4175636E-02
  0.1175000E+02  0.1598725E-01  0.6684310E-02 -0.2286980E-01  0.2407891E-02  0.1315921E-01  0.6074355E-02 -0.2589240E-01  0.2031302E-02 -0.1935728E-02  0.4191224E-02 -0.4861045E-02  0.3913836E-02 -0.3400215E-02  0.4189228E-02
  0.1180000E+02  0.1558991E-01  0.6705739E-02 -0.2196227E-01  0.2417307E-02  0.1315516E-01  0.6093815E-02 -0.2459866E-01  0.2039667E-02 -0.1929474E-02  0.4205135E-02 -0.4465042E-02  0.3927409E-02 -0.3198042E-02  0.4203892E-02
  0.1185000E+02  0.1512720E-01  0.6724962E-02 -0.2104447E-01  0.2425855E-02  0.1309799E-01  0.6111813E-02 -0.2328302E-01  0.2047611E-02 -0.1952120E-02  0.4218153E-02 -0.4086000E-02  0.3939514E-02 -0.3018806E-02  0.4217186E-02
  0.1190000E+02  0.1459638E-01  0.6744884E-02 -0.2012614E-01  0.2434889E-02  0.1298639E-01  0.6130138E-02 -0.2195926E-01  0.2055740E-02 -0.2003340E-02  0.4231410E-02 -0.3724893E-02  0.3951956E-02 -0.2862862E-02  0.4230954E-02
  0.1195000E+02  0.1399749E-01  0.6766149E-02 -0.1920969E-01  0.2444289E-02  0.1281895E-01  0.6149925E-02 -0.2063087E-01  0.2064232E-02 -0.2082529E-02  0.4245465E-02 -0.3382389E-02  0.3965098E-02 -0.2730309E-02  0.4245294E-02
  0.1200000E+02  0.1333646E-01  0.6784968E-02 -0.1829100E-01  0.2452884E-02  0.1259502E-01  0.6167318E-02 -0.1929525E-01  0.2071815E-02 -0.2186524E-02  0.4257870E-02 -0.3059371E-02  0.3977134E-02 -0.2619995E-02  0.4258182E-02
  0.1205000E+02  0.1262565E-01  0.6805233E-02 -0.1736527E-01  0.2461883E-02  0.1231724E-01  0.6186115E-02 -0.1795235E-01  0.2079909E-02 -0.2309564E-02  0.4271721E-02 -0.2757307E-02  0.3989866E-02 -0.2529693E-02  0.4271917E-02
  0.1210000E+02  0.1187882E-01  0.6825933E-02 -0.1643048E-01  0.2470892E-02  0.1199050E-01  0.6205856E-02 -0.1660626E-01  0.2087861E-02 -0.2445744E-02  0.4285882E-02 -0.2477795E-02  0.4002947E-02 -0.2457210E-02  0.4285970E-02
  0.1215000E+02  0.1110399E-01  0.6842432E-02 -0.1548824E-01  0.2477980E-02  0.1161741E-01  0.6221502E-02 -0.1526311E-01  0.2094506E-02 -0.2591577E-02  0.4296965E-02 -0.2222301E-02  0.4013179E-02 -0.2401603E-02  0.4297293E-02
  0.1220000E+02  0.1030265E-01  0.6863254E-02 -0.1454492E-01  0.2486790E-02  0.1119689E-01  0.6240873E-02 -0.1393147E-01  0.2102487E-02 -0.2746247E-02  0.4310756E-02 -0.1992400E-02  0.4026372E-02 -0.2363346E-02  0.4311214E-02
  0.1225000E+02  0.9474517E-02  0.6882607E-02 -0.1360684E-01  0.2494847E-02  0.1072696E-01  0.6258365E-02 -0.1261888E-01  0.2109886E-02 -0.2908365E-02  0.4323452E-02 -0.1788166E-02  0.4038136E-02 -0.2341829E-02  0.4323652E-02
  0.1230000E+02  0.8623899E-02  0.6899124E-02 -0.1267430E-01  0.2501796E-02  0.1020952E-01  0.6274296E-02 -0.1132683E-01  0.2116623E-02 -0.3073176E-02  0.4334521E-02 -0.1606631E-02  0.4048416E-02 -0.2333196E-02  0.4334721E-02
  0.1235000E+02  0.7760175E-02  0.6918882E-02 -0.1174060E-01  0.2510096E-02  0.9650739E-02  0.6292169E-02 -0.1005010E-01  0.2124048E-02 -0.3233254E-02  0.4346834E-02 -0.1442719E-02  0.4060618E-02 -0.2331218E-02  0.4347570E-02
  0.1240000E+02  0.6891617E-02  0.6937994E-02 -0.1079690E-01  0.2517606E-02  0.9055841E-02  0.6309769E-02 -0.8782396E-02  0.2131179E-02 -0.3381280E-02  0.4359175E-02 -0.1291915E-02  0.4072609E-02 -0.2329997E-02  0.4360081E-02
  0.1245000E+02  0.6020809E-02  0.6952932E-02 -0.9839045E-02  0.2523874E-02  0.8425518E-02  0.6324224E-02 -0.7523878E-02  0.2137183E-02 -0.3511823E-02  0.4369077E-02 -0.1151886E-02  0.4082208E-02 -0.2325626E-02  0.4370378E-02
  0.1250000E+02  0.5148329E-02  0.6971123E-02 -0.8869792E-02  0.2531410E-02  0.7759423E-02  0.6342421E-02 -0.6282202E-02  0.2144143E-02 -0.3620918E-02  0.4381391E-02 -0.1021575E-02  0.4093641E-02 -0.2315540E-02  0.4382986E-02
  0.1255000E+02  0.4279350E-02  0.6987726E-02 -0.7893620E-02  0.2538093E-02  0.7061893E-02  0.6358358E-02 -0.5064493E-02  0.2150408E-02 -0.3704723E-02  0.4392118E-02 -0.8988875E-03  0.4104490E-02 -0.2296747E-02  0.4394262E-02
  0.1260000E+02  0.3425192E-02  0.7003443E-02 -0.6910574E-02  0.2544638E-02  0.6342789E-02  0.6372765E-02 -0.3869889E-02  0.2156451E-02 -0.3759353E-02  0.4401799E-02 -0.7802126E-03  0.4114491E-02 -0.2265503E-02  0.4404598E-02
  0.1265000E+02  0.2598665E-02  0.7021655E-02 -0.5916237E-02  0.2552334E-02  0.5613097E-02  0.6389333E-02 -0.2691700E-02  0.2163278E-02 -0.3781541E-02  0.4413677E-02 -0.6620576E-03  0.4125839E-02 -0.2218390E-02  0.4416475E-02
  0.1270000E+02  0.1808221E-02  0.7037934E-02 -0.4907636E-02  0.2559016E-02  0.4880133E-02  0.6404025E-02 -0.1526662E-02  0.2169523E-02 -0.3769161E-02  0.4423763E-02 -0.5427186E-03  0.4135992E-02 -0.2153398E-02  0.4427089E-02
  0.1275000E+02  0.1056115E-02  0.7053546E-02 -0.3887460E-02  0.2565437E-02  0.4146642E-02  0.6418481E-02 -0.3797846E-03  0.2175491E-02 -0.3721017E-02  0.4433339E-02 -0.4219168E-03  0.4145697E-02 -0.2069740E-02  0.4437249E-02
  0.1280000E+02  0.3403256E-03  0.7072537E-02 -0.2862606E-02  0.2573355E-02  0.3412998E-02  0.6435797E-02  0.7397482E-03  0.2182642E-02 -0.3636531E-02  0.4445047E-02 -0.2990187E-03  0.4157552E-02 -0.1966890E-02  0.4449556E-02
  0.1285000E+02 -0.3423323E-03  0.7091645E-02 -0.1836963E-02  0.2581209E-02  0.2679615E-02  0.6452898E-02  0.1828219E-02  0.2189552E-02 -0.3514904E-02  0.4457327E-02 -0.1713393E-03  0.4169684E-02 -0.1843289E-02  0.4461984E-02
  0.1290000E+02 -0.9930732E-03  0.7108997E-02 -0.8069453E-03  0.2588585E-02  0.1949184E-02  0.6469111E-02  0.2891418E-02  0.2196045E-02 -0.3354266E-02  0.4468719E-02 -0.3395510E-04  0.4180455E-02 -0.1695661E-02  0.4473684E-02
  0.1295000E+02 -0.1609346E-02  0.7129180E-02  0.2352150E-03  0.2597019E-02  0.1227874E-02  0.6486939E-02  0.3938903E-02  0.2203455E-02 -0.3152095E-02  0.4481565E-02  0.1183580E-03  0.4192916E-02 -0.1520084E-02  0.4486250E-02
  0.1300000E+02 -0.2185679E-02  0.7150021E-02  0.1293358E-02  0.2605166E-02  0.5245921E-03  0.6505398E-02  0.4974586E-02  0.2210929E-02 -0.2907372E-02  0.4495389E-02  0.2883767E-03  0.4205801E-02 -0.1314477E-02  0.4499306E-02
  0.1305000E+02 -0.2717443E-02  0.7169075E-02  0.2362440E-02  0.2612990E-02 -0.1522213E-03  0.6521665E-02  0.5992882E-02  0.2218070E-02 -0.2622657E-02  0.4507720E-02  0.4751748E-03  0.4217417E-02 -0.1080387E-02  0.4511228E-02
  0.1310000E+02 -0.3204426E-02  0.7188716E-02  0.3431930E-02  0.2621429E-02 -0.7980272E-03  0.6539353E-02  0.6984174E-02  0.2225401E-02 -0.2303459E-02  0.4520610E-02  0.6758626E-03  0.4229750E-02 -0.8219054E-03  0.4524126E-02
  0.1315000E+02 -0.3650365E-02  0.7210397E-02  0.4492959E-02  0.2630301E-02 -0.1412459E-02  0.6558612E-02  0.7942574E-02  0.2233164E-02 -0.1954983E-02  0.4534559E-02  0.8887775E-03  0.4242573E-02 -0.5424516E-03  0.4537725E-02
  0.1320000E+02 -0.4059590E-02  0.7230307E-02  0.5541722E-02  0.2638438E-02 -0.1996803E-02  0.6576140E-02  0.8868058E-02  0.2240465E-02 -0.1579808E-02  0.4547450E-02  0.1114753E-02  0.4254642E-02 -0.2429188E-03  0.4550343E-02
  0.1325000E+02 -0.4434741E-02  0.7251095E-02  0.6576866E-02  0.2647570E-02 -0.2551581E-02  0.6595096E-02  0.9762232E-02  0.2248013E-02 -0.1179097E-02  0.4561224E-02  0.1355167E-02  0.4267169E-02  0.7679193E-04  0.4563272E-02
  0.1330000E+02 -0.4777933E-02  0.7272314E-02  0.7595769E-02  0.2656822E-02 -0.3076443E-02  0.6613987E-02  0.1062445E-01  0.2255787E-02 -0.7558980E-03  0.4575488E-02  0.1609186E-02  0.4280316E-02  0.4147501E-03  0.4577161E-02
  0.1335000E+02 -0.5092755E-02  0.7292002E-02  0.8594871E-02  0.2665191E-02 -0.3571369E-02  0.6631712E-02  0.1145351E-01  0.2263008E-02 -0.3164375E-03  0.4588793E-02  0.1873578E-02  0.4292517E-02  0.7662221E-03  0.4590132E-02
  0.1340000E+02 -0.5383910E-02  0.7310929E-02  0.9571640E-02  0.2673617E-02 -0.4037156E-02  0.6648794E-02  0.1225089E-01  0.2269932E-02  0.1317643E-03  0.4601165E-02  0.2144765E-02  0.4304283E-02  0.1125622E-02  0.4602030E-02
  0.1345000E+02 -0.5654967E-02  0.7331014E-02  0.1052395E-01  0.2682427E-02 -0.4474842E-02  0.6667243E-02  0.1301950E-01  0.2277478E-02  0.5826830E-03  0.4615001E-02  0.2420522E-02  0.4316935E-02  0.1488775E-02  0.4615008E-02
  0.1350000E+02 -0.5906953E-02  0.7351399E-02  0.1144615E-01  0.2691228E-02 -0.4884792E-02  0.6686487E-02  0.1375762E-01  0.2284899E-02  0.1032627E-02  0.4628666E-02  0.2699440E-02  0.4329334E-02  0.1853129E-02  0.4628597E-02
  0.1355000E+02 -0.6139620E-02  0.7369375E-02  0.1232735E-01  0.2699243E-02 -0.5266525E-02  0.6703173E-02  0.1445531E-01  0.2291816E-02  0.1478868E-02  0.4640112E-02  0.2979395E-02  0.4340477E-02  0.2216313E-02  0.4640717E-02
  0.1360000E+02 -0.6353557E-02  0.7390027E-02  0.1315552E-01  0.2708112E-02 -0.5618960E-02  0.6722440E-02  0.1509934E-01  0.2299458E-02  0.1918129E-02  0.4653687E-02  0.3257342E-02  0.4353685E-02  0.2575242E-02  0.4654343E-02
  0.1365000E+02 -0.6551148E-02  0.7411229E-02  0.1392318E-01  0.2716964E-02 -0.5941039E-02  0.6742095E-02  0.1568169E-01  0.2306942E-02  0.2346065E-02  0.4668045E-02  0.3530373E-02  0.4366738E-02  0.2926315E-02  0.4667811E-02
  0.1370000E+02 -0.6736334E-02  0.7430877E-02  0.1462945E-01  0.2725335E-02 -0.6232780E-02  0.6760164E-02  0.1620411E-01  0.2314005E-02  0.2757468E-02  0.4681641E-02  0.3796579E-02  0.4378739E-02  0.3265903E-02  0.4681349E-02
  0.1375000E+02 -0.6913703E-02  0.7450744E-02  0.1527643E-01  0.2733928E-02 -0.6496048E-02  0.6778977E-02  0.1667439E-01  0.2320995E-02  0.3146710E-02  0.4694901E-02  0.4054518E-02  0.4390946E-02  0.3590349E-02  0.4695034E-02
  0.1380000E+02 -0.7088221E-02  0.7470644E-02  0.1586472E-01  0.2742312E-02 -0.6734835E-02  0.6797608E-02  0.1709891E-01  0.2328028E-02  0.3508357E-02  0.4707835E-02  0.4302148E-02  0.4403322E-02  0.3895801E-02  0.4708257E-02
  0.1385000E+02 -0.7263985E-02  0.7489911E-02  0.1639122E-01  0.2750165E-02 -0.6953771E-02  0.6816224E-02  0.1747749E-01  0.2334726E-02  0.3837775E-02  0.4720476E-02  0.4536015E-02  0.4415397E-02  0.4178179E-02  0.4720922E-02
  0.1390000E+02 -0.7445222E-02  0.7509259E-02  0.1685377E-01  0.2758235E-02 -0.7158102E-02  0.6834819E-02  0.1780750E-01  0.2341144E-02  0.4132141E-02  0.4733290E-02  0.4752566E-02  0.4427644E-02  0.4434367E-02  0.4734010E-02
  0.1395000E+02 -0.7634175E-02  0.7529262E-02  0.1725113E-01  0.2766371E-02 -0.7351236E-02  0.6853968E-02  0.1808571E-01  0.2348193E-02  0.4389816E-02  0.4746573E-02  0.4948577E-02  0.4440049E-02  0.4662063E-02  0.4747619E-02
  0.1400000E+02 -0.7831760E-02  0.7548875E-02  0.1758405E-01  0.2773859E-02 -0.7534858E-02  0.6872598E-02  0.1831199E-01  0.2354649E-02  0.4609769E-02  0.4759238E-02  0.5122195E-02  0.4451712E-02  0.4859927E-02  0.4760826E-02
  0.1405000E+02 -0.8036689E-02  0.7567976E-02  0.1785064E-01  0.2780963E-02 -0.7708211E-02  0.6890239E-02  0.1848552E-01  0.2360784E-02  0.4790356E-02  0.4771032E-02  0.5272032E-02  0.4463573E-02  0.5026457E-02  0.4773663E-02
  0.1410000E+02 -0.8246521E-02  0.7588794E-02  0.1804460E-01  0.2788716E-02 -0.7869469E-02  0.6908764E-02  0.1860176E-01  0.2367033E-02  0.4929081E-02  0.4783913E-02  0.5396188E-02  0.4476449E-02  0.5159361E-02  0.4786771E-02
  0.1415000E+02 -0.8459645E-02  0.7610587E-02  0.1815777E-01  0.2796313E-02 -0.8018162E-02  0.6928317E-02  0.1865350E-01  0.2373303E-02  0.5023349E-02  0.4797242E-02  0.5491955E-02  0.4489494E-02  0.5255871E-02  0.4800724E-02
  0.1420000E+02 -0.8675099E-02  0.7629489E-02  0.1818370E-01  0.2803042E-02 -0.8155488E-02  0.6945094E-02  0.1863354E-01  0.2378657E-02  0.5071309E-02  0.4808378E-02  0.5556036E-02  0.4500656E-02  0.5313345E-02  0.4812553E-02
  0.1425000E+02 -0.8893074E-02  0.7647784E-02  0.1812406E-01  0.2809936E-02 -0.8284549E-02  0.6962177E-02  0.1854195E-01  0.2383582E-02  0.5073281E-02  0.4819661E-02  0.5586489E-02  0.4512038E-02  0.5330961E-02  0.4824524E-02
  0.1430000E+02 -0.9113509E-02  0.7667600E-02  0.1798839E-01  0.2816719E-02 -0.8408642E-02  0.6980355E-02  0.1838673E-01  0.2388922E-02  0.5031706E-02  0.4831708E-02  0.5583315E-02  0.4524004E-02  0.5309962E-02  0.4836537E-02
  0.1435000E+02 -0.9335576E-02  0.7687333E-02  0.1778959E-01  0.2823329E-02 -0.8530094E-02  0.6998097E-02  0.1817976E-01  0.2394119E-02  0.4950294E-02  0.4844012E-02  0.5548118E-02  0.4536161E-02  0.5252989E-02  0.4849176E-02
  0.1440000E+02 -0.9556735E-02  0.7706718E-02  0.1753603E-01  0.2829568E-02 -0.8649021E-02  0.7014831E-02  0.1792818E-01  0.2398680E-02  0.4832210E-02  0.4855240E-02  0.5482141E-02  0.4547404E-02  0.5162179E-02  0.4861290E-02
  0.1445000E+02 -0.9773463E-02  0.7725792E-02  0.1722970E-01  0.2835610E-02 -0.8763784E-02  0.7031735E-02  0.1763250E-01  0.2403217E-02  0.4679671E-02  0.4866172E-02  0.5385913E-02  0.4558617E-02  0.5038831E-02  0.4872969E-02
  0.1450000E+02 -0.9981440E-02  0.7744568E-02  0.1686942E-01  0.2841321E-02 -0.8871607E-02  0.7048005E-02  0.1728985E-01  0.2407653E-02  0.4494796E-02  0.4876819E-02  0.5259924E-02  0.4569499E-02  0.4884222E-02  0.4883841E-02
  0.1455000E+02 -0.1017599E-01  0.7765035E-02  0.1645610E-01  0.2847242E-02 -0.8969658E-02  0.7066410E-02  0.1689965E-01  0.2412116E-02  0.4281073E-02  0.4888553E-02  0.5106010E-02  0.4581049E-02  0.4701039E-02  0.4895456E-02
  0.1460000E+02 -0.1035308E-01  0.7785943E-02  0.1599546E-01  0.2853376E-02 -0.9056279E-02  0.7084216E-02  0.1646654E-01  0.2416802E-02  0.4043918E-02  0.4899806E-02  0.4927859E-02  0.4592666E-02  0.4493905E-02  0.4907157E-02
  0.1465000E+02 -0.1050986E-01  0.7804947E-02  0.1549582E-01  0.2858919E-02 -0.9130999E-02  0.7101085E-02  0.1599782E-01  0.2421009E-02  0.3789534E-02  0.4910378E-02  0.4729963E-02  0.4603293E-02  0.4268203E-02  0.4917955E-02
  0.1470000E+02 -0.1064445E-01  0.7822957E-02  0.1496484E-01  0.2864178E-02 -0.9193524E-02  0.7117501E-02  0.1549989E-01  0.2425141E-02  0.3523312E-02  0.4920980E-02  0.4516301E-02  0.4613372E-02  0.4028607E-02  0.4928781E-02
  0.1475000E+02 -0.1075531E-01  0.7840960E-02  0.1440882E-01  0.2869338E-02 -0.9242665E-02  0.7133362E-02  0.1497764E-01  0.2429388E-02  0.3249100E-02  0.4931351E-02  0.4289833E-02  0.4623383E-02  0.3778456E-02  0.4939449E-02
  0.1480000E+02 -0.1083887E-01  0.7860503E-02  0.1383261E-01  0.2874945E-02 -0.9274920E-02  0.7151385E-02  0.1443452E-01  0.2433989E-02  0.2969723E-02  0.4942723E-02  0.4052659E-02  0.4634260E-02  0.3520161E-02  0.4951290E-02
  0.1485000E+02 -0.1088956E-01  0.7880914E-02  0.1324176E-01  0.2880053E-02 -0.9285440E-02  0.7169180E-02  0.1387510E-01  0.2438525E-02  0.2688494E-02  0.4953901E-02  0.3807219E-02  0.4644830E-02  0.3256607E-02  0.4962919E-02
  0.1490000E+02 -0.1090054E-01  0.7899882E-02  0.1264238E-01  0.2885179E-02 -0.9269116E-02  0.7185732E-02  0.1330467E-01  0.2442707E-02  0.2409890E-02  0.4964230E-02  0.3556751E-02  0.4655188E-02  0.2991715E-02  0.4973903E-02
  0.1495000E+02 -0.1086621E-01  0.7919559E-02  0.1204029E-01  0.2890880E-02 -0.9222153E-02  0.7203001E-02  0.1272826E-01  0.2446969E-02  0.2139005E-02  0.4975050E-02  0.3305027E-02  0.4665907E-02  0.2730005E-02  0.4984908E-02
  0.1500000E+02 -0.1078396E-01  0.7940211E-02  0.1143981E-01  0.2896667E-02 -0.9142877E-02  0.7221250E-02  0.1214894E-01  0.2451763E-02  0.1880228E-02  0.4986806E-02  0.3055330E-02  0.4676884E-02  0.2475376E-02  0.4996565E-02
  0.1505000E+02 -0.1065404E-01  0.7960510E-02  0.1084340E-01  0.2902691E-02 -0.9031364E-02  0.7239932E-02  0.1156718E-01  0.2456872E-02  0.1636409E-02  0.4998834E-02  0.2809635E-02  0.4688269E-02  0.2230257E-02  0.5009122E-02
  0.1510000E+02 -0.1047830E-01  0.7981031E-02  0.1025232E-01  0.2908866E-02 -0.8888482E-02  0.7258839E-02  0.1098196E-01  0.2461994E-02  0.1409063E-02  0.5010778E-02  0.2568787E-02  0.4699085E-02  0.1995800E-02  0.5021758E-02
  0.1515000E+02 -0.1025871E-01  0.8001908E-02  0.9668223E-02  0.2915192E-02 -0.8715095E-02  0.7277614E-02  0.1039296E-01  0.2467232E-02  0.1199334E-02  0.5022738E-02  0.2333509E-02  0.4710506E-02  0.1772906E-02  0.5034612E-02
  0.1520000E+02 -0.9996834E-02  0.8021090E-02  0.9093639E-02  0.2920853E-02 -0.8511746E-02  0.7294686E-02  0.9801851E-02  0.2472095E-02  0.1008583E-02  0.5033878E-02  0.2105234E-02  0.4720970E-02  0.1562951E-02  0.5046610E-02
  0.1525000E+02 -0.9694026E-02  0.8041306E-02  0.8531618E-02  0.2926950E-02 -0.8278886E-02  0.7313336E-02  0.9212225E-02  0.2476984E-02  0.8382926E-03  0.5046109E-02  0.1886167E-02  0.4731895E-02  0.1367794E-02  0.5059172E-02
  0.1530000E+02 -0.9351217E-02  0.8062704E-02  0.7984487E-02  0.2933479E-02 -0.8016776E-02  0.7332501E-02  0.8628142E-02  0.2482320E-02  0.6895908E-03  0.5058811E-02  0.1678639E-02  0.4743630E-02  0.1189186E-02  0.5071969E-02
  0.1535000E+02 -0.8968519E-02  0.8084295E-02  0.7453008E-02  0.2940613E-02 -0.7725143E-02  0.7353028E-02  0.8052615E-02  0.2487779E-02  0.5628935E-03  0.5071490E-02  0.1484386E-02  0.4755766E-02  0.1028232E-02  0.5085443E-02
  0.1540000E+02 -0.8545457E-02  0.8105230E-02  0.6937630E-02  0.2947452E-02 -0.7403161E-02  0.7372197E-02  0.7488230E-02  0.2493200E-02  0.4580901E-03  0.5084186E-02  0.1304537E-02  0.4767178E-02  0.8854403E-03  0.5098429E-02
  0.1545000E+02 -0.8081893E-02  0.8123041E-02  0.6439711E-02  0.2953289E-02 -0.7049942E-02  0.7388012E-02  0.6937928E-02  0.2497729E-02  0.3747651E-03  0.5094416E-02  0.1139850E-02  0.4776777E-02  0.7609737E-03  0.5109087E-02
  0.1550000E+02 -0.7579586E-02  0.8142126E-02  0.5961922E-02  0.2959787E-02 -0.6665710E-02  0.7405714E-02  0.6405237E-02  0.2502840E-02  0.3122439E-03  0.5106193E-02  0.9908366E-03  0.4787955E-02  0.6547435E-03  0.5121714E-02
  0.1555000E+02 -0.7042528E-02  0.8163333E-02  0.5507028E-02  0.2966629E-02 -0.6252376E-02  0.7425340E-02  0.5892856E-02  0.2508634E-02  0.2695517E-03  0.5118817E-02  0.8575409E-03  0.4799972E-02  0.5662802E-03  0.5135172E-02
  0.1560000E+02 -0.6476467E-02  0.8185384E-02  0.5075808E-02  0.2973803E-02 -0.5813480E-02  0.7446025E-02  0.5400727E-02  0.2514678E-02  0.2452943E-03  0.5132057E-02  0.7392477E-03  0.4812744E-02  0.4945264E-03  0.5149200E-02
  0.1565000E+02 -0.5887615E-02  0.8203810E-02  0.4666364E-02  0.2980138E-02 -0.5353516E-02  0.7463866E-02  0.4925502E-02  0.2519804E-02  0.2378445E-03  0.5143377E-02  0.6344633E-03  0.4823539E-02  0.4379196E-03  0.5160614E-02
  0.1570000E+02 -0.5281813E-02  0.8222896E-02  0.4274928E-02  0.2986467E-02 -0.4877218E-02  0.7481540E-02  0.4461936E-02  0.2524898E-02  0.2454294E-03  0.5155033E-02  0.5412315E-03  0.4834270E-02  0.3946026E-03  0.5172180E-02
  0.1575000E+02 -0.4664157E-02  0.8243673E-02  0.3897438E-02  0.2993213E-02 -0.4389032E-02  0.7500637E-02  0.4005095E-02  0.2530560E-02  0.2661053E-03  0.5167988E-02  0.4574961E-03  0.4846348E-02  0.3625994E-03  0.5184983E-02
  0.1580000E+02 -0.4038824E-02  0.8265154E-02  0.3530504E-02  0.3000629E-02 -0.3892729E-02  0.7520873E-02  0.3551742E-02  0.2536372E-02  0.2975877E-03  0.5181318E-02  0.3812544E-03  0.4858747E-02  0.3397990E-03  0.5198584E-02
  0.1585000E+02 -0.3408799E-02  0.8287014E-02  0.3171071E-02  0.3008285E-02 -0.3390990E-02  0.7541174E-02  0.3100004E-02  0.2542109E-02  0.3371398E-03  0.5195008E-02  0.3105116E-03  0.4871663E-02  0.3238579E-03  0.5212490E-02
  0.1590000E+02 -0.2775622E-02  0.8307398E-02  0.2815877E-02  0.3014914E-02 -0.2885262E-02  0.7559286E-02  0.2648324E-02  0.2547440E-02  0.3818655E-03  0.5207264E-02  0.2432686E-03  0.4883277E-02  0.3123331E-03  0.5225176E-02
  0.1595000E+02 -0.2139899E-02  0.8326920E-02  0.2461478E-02  0.3021278E-02 -0.2376104E-02  0.7577030E-02  0.2195107E-02  0.2552633E-02  0.4290797E-03  0.5218546E-02  0.1777914E-03  0.4893851E-02  0.3030106E-03  0.5237338E-02
  0.1600000E+02 -0.1502352E-02  0.8347046E-02  0.2105219E-02  0.3027392E-02 -0.1864168E-02  0.7594476E-02  0.1739312E-02  0.2558031E-02  0.4766328E-03  0.5230532E-02  0.1127709E-03  0.4904810E-02  0.2941621E-03  0.5249460E-02
  0.1605000E+02 -0.8655238E-03  0.8368661E-02  0.1746307E-02  0.3034319E-02 -0.1351567E-02  0.7613632E-02  0.1281616E-02  0.2563611E-02  0.5227074E-03  0.5243601E-02  0.4734033E-04  0.4916706E-02  0.2844489E-03  0.5262681E-02
  0.1610000E+02 -0.2344170E-03  0.8390900E-02  0.1385616E-02  0.3041428E-02 -0.8425298E-03  0.7634262E-02  0.8242443E-03  0.2569189E-02  0.5653543E-03  0.5257513E-02 -0.1938771E-04  0.4929231E-02  0.2724470E-03  0.5276646E-02
  0.1615000E+02  0.3842741E-03  0.8411825E-02  0.1024203E-02  0.3047601E-02 -0.3427552E-03  0.7653102E-02  0.3695694E-03  0.2574387E-02  0.6020917E-03  0.5269488E-02 -0.8873994E-04  0.4940413E-02  0.2562199E-03  0.5288877E-02
  0.1620000E+02  0.9840719E-03  0.8432592E-02  0.6615915E-03  0.3054364E-02  0.1421424E-03  0.7671936E-02 -0.8178639E-04  0.2579745E-02  0.6299910E-03  0.5281936E-02 -0.1626628E-03  0.4951652E-02  0.2332758E-03  0.5301639E-02
  0.1625000E+02  0.1560511E-02  0.8453224E-02  0.2950296E-03  0.3060768E-02  0.6082073E-03  0.7690255E-02 -0.5319130E-03  0.2585097E-02  0.6461976E-03  0.5294593E-02 -0.2434257E-03  0.4962971E-02  0.2009957E-03  0.5314503E-02
  0.1630000E+02  0.2111764E-02  0.8473847E-02 -0.7987783E-04  0.3066872E-02  0.1053751E-02  0.7708032E-02 -0.9851675E-03  0.2590180E-02  0.6485987E-03  0.5306850E-02 -0.3330524E-03  0.4973877E-02  0.1572757E-03  0.5326807E-02
  0.1635000E+02  0.2637207E-02  0.8494181E-02 -0.4672891E-03  0.3072681E-02  0.1478271E-02  0.7725092E-02 -0.1446170E-02  0.2594921E-02  0.6362245E-03  0.5318799E-02 -0.4326837E-03  0.4984610E-02  0.1010621E-03  0.5338540E-02
  0.1640000E+02  0.3135827E-02  0.8514531E-02 -0.8694156E-03  0.3078875E-02  0.1881073E-02  0.7743010E-02 -0.1917892E-02  0.2599655E-02  0.6093214E-03  0.5330761E-02 -0.5422934E-03  0.4995467E-02  0.3252627E-04  0.5350659E-02
  0.1645000E+02  0.3605422E-02  0.8534728E-02 -0.1285610E-02  0.3084658E-02  0.2260538E-02  0.7760745E-02 -0.2400451E-02  0.2604598E-02  0.5690941E-03  0.5342397E-02 -0.6607686E-03  0.5006247E-02 -0.4711986E-04  0.5362592E-02
  0.1650000E+02  0.4043300E-02  0.8553043E-02 -0.1712514E-02  0.3089670E-02  0.2614543E-02  0.7775808E-02 -0.2891136E-02  0.2608877E-02  0.5172936E-03  0.5352919E-02 -0.7863964E-03  0.5015596E-02 -0.1360936E-03  0.5373057E-02
  0.1655000E+02  0.4448040E-02  0.8570026E-02 -0.2145442E-02  0.3094115E-02  0.2941871E-02  0.7790644E-02 -0.3385647E-02  0.2612670E-02  0.4556619E-03  0.5362707E-02 -0.9175254E-03  0.5024519E-02 -0.2326632E-03  0.5382739E-02
  0.1660000E+02  0.4820441E-02  0.8588567E-02 -0.2579689E-02  0.3099592E-02  0.3243074E-02  0.7807293E-02 -0.3879138E-02  0.2616828E-02  0.3855023E-03  0.5373877E-02 -0.1052905E-02  0.5034736E-02 -0.3355394E-03  0.5393452E-02
  0.1665000E+02  0.5163216E-02  0.8609341E-02 -0.3011473E-02  0.3105900E-02  0.3520321E-02  0.7826052E-02 -0.4366877E-02  0.2621743E-02  0.3074430E-03  0.5386643E-02 -0.1191708E-02  0.5046073E-02 -0.4440062E-03  0.5405622E-02
  0.1670000E+02  0.5479498E-02  0.8629336E-02 -0.3438072E-02  0.3111865E-02  0.3776163E-02  0.7843686E-02 -0.4844475E-02  0.2626402E-02  0.2215287E-03  0.5398036E-02 -0.1333340E-02  0.5056309E-02 -0.5577781E-03  0.5416935E-02
  0.1675000E+02  0.5771091E-02  0.8649036E-02 -0.3857351E-02  0.3117164E-02  0.4012180E-02  0.7860748E-02 -0.5307758E-02  0.2630645E-02  0.1275668E-03  0.5408957E-02 -0.1477091E-02  0.5066629E-02 -0.6766419E-03  0.5428270E-02
  0.1680000E+02  0.6037818E-02  0.8667352E-02 -0.4267703E-02  0.3122039E-02  0.4228370E-02  0.7876298E-02 -0.5753540E-02  0.2635102E-02  0.2554078E-04  0.5419195E-02 -0.1622102E-02  0.5076497E-02 -0.8002192E-03  0.5438845E-02
  0.1685000E+02  0.6277844E-02  0.8685348E-02 -0.4668189E-02  0.3127355E-02  0.4423606E-02  0.7892356E-02 -0.6180176E-02  0.2639577E-02 -0.8407402E-04  0.5429724E-02 -0.1767187E-02  0.5086627E-02 -0.9277099E-03  0.5449685E-02
  0.1690000E+02  0.6489055E-02  0.8704277E-02 -0.5059650E-02  0.3132794E-02  0.4596728E-02  0.7908877E-02 -0.6588926E-02  0.2644129E-02 -0.2003051E-03  0.5440394E-02 -0.1911107E-02  0.5097021E-02 -0.1058014E-02  0.5460124E-02
  0.1695000E+02  0.6670413E-02  0.8722918E-02 -0.5444876E-02  0.3138296E-02  0.4747757E-02  0.7925242E-02 -0.6983651E-02  0.2648814E-02 -0.3218731E-03  0.5450987E-02 -0.2052587E-02  0.5107038E-02 -0.1189835E-02  0.5470378E-02
  0.1700000E+02  0.6822585E-02  0.8742682E-02 -0.5827895E-02  0.3144300E-02  0.4878166E-02  0.7942926E-02 -0.7369692E-02  0.2653914E-02 -0.4474234E-03  0.5462102E-02 -0.2190532E-02  0.5117909E-02 -0.1321907E-02  0.5482052E-02
  0.1705000E+02  0.6947720E-02  0.8760067E-02 -0.6212329E-02  0.3149527E-02  0.4990514E-02  0.7958531E-02 -0.7751786E-02  0.2658443E-02 -0.5757425E-03  0.5471845E-02 -0.2324075E-02  0.5127220E-02 -0.1453144E-02  0.5492593E-02
  0.1710000E+02  0.7048500E-02  0.8777049E-02 -0.6598731E-02  0.3154245E-02  0.5087562E-02  0.7972799E-02 -0.8131063E-02  0.2662894E-02 -0.7056085E-03  0.5481485E-02 -0.2452244E-02  0.5136143E-02 -0.1582405E-02  0.5502386E-02
  0.1715000E+02  0.7127272E-02  0.8794578E-02 -0.6983716E-02  0.3159474E-02  0.5171723E-02  0.7987501E-02 -0.8504039E-02  0.2667515E-02 -0.8357870E-03  0.5491616E-02 -0.2573723E-02  0.5145807E-02 -0.1708391E-02  0.5512569E-02
  0.1720000E+02  0.7185569E-02  0.8814388E-02 -0.7360476E-02  0.3165578E-02  0.5244818E-02  0.8005230E-02 -0.8863287E-02  0.2672976E-02 -0.9649200E-03  0.5503177E-02 -0.2686701E-02  0.5156745E-02 -0.1829516E-02  0.5524540E-02
  0.1725000E+02  0.7224177E-02  0.8835165E-02 -0.7720665E-02  0.3172029E-02  0.5308218E-02  0.8023351E-02 -0.9199625E-02  0.2678633E-02 -0.1091550E-02  0.5514893E-02 -0.2789012E-02  0.5167757E-02 -0.1943982E-02  0.5535969E-02
  0.1730000E+02  0.7243678E-02  0.8852622E-02 -0.8057035E-02  0.3177033E-02  0.5363172E-02  0.8038271E-02 -0.9505054E-02  0.2683739E-02 -0.1214280E-02  0.5524582E-02 -0.2878543E-02  0.5177548E-02 -0.2050057E-02  0.5545385E-02
  0.1735000E+02  0.7244708E-02  0.8868228E-02 -0.8364853E-02  0.3181588E-02  0.5410749E-02  0.8050712E-02 -0.9774388E-02  0.2688129E-02 -0.1331794E-02  0.5533462E-02 -0.2953540E-02  0.5186256E-02 -0.2146221E-02  0.5554095E-02
  0.1740000E+02  0.7228184E-02  0.8884752E-02 -0.8642174E-02  0.3186809E-02  0.5451791E-02  0.8065108E-02 -0.1000548E-01  0.2692821E-02 -0.1442908E-02  0.5543193E-02 -0.3012760E-02  0.5196282E-02 -0.2231271E-02  0.5563983E-02
  0.1745000E+02  0.7195093E-02  0.8902121E-02 -0.8889231E-02  0.3192529E-02  0.5486749E-02  0.8080101E-02 -0.1019859E-01  0.2698151E-02 -0.1546588E-02  0.5553400E-02 -0.3055437E-02  0.5206315E-02 -0.2304315E-02  0.5574153E-02
  0.1750000E+02  0.7146372E-02  0.8920807E-02 -0.9107500E-02  0.3199087E-02  0.5515753E-02  0.8096410E-02 -0.1035531E-01  0.2703723E-02 -0.1641983E-02  0.5564843E-02 -0.3081201E-02  0.5217519E-02 -0.2364746E-02  0.5585091E-02
  0.1755000E+02  0.7082691E-02  0.8938654E-02 -0.9298848E-02  0.3205268E-02  0.5538723E-02  0.8111619E-02 -0.1047791E-01  0.2708777E-02 -0.1728478E-02  0.5575447E-02 -0.3089992E-02  0.5227341E-02 -0.2412235E-02  0.5595007E-02
  0.1760000E+02  0.7004362E-02  0.8954879E-02 -0.9464858E-02  0.3211055E-02  0.5555497E-02  0.8125882E-02 -0.1056858E-01  0.2713877E-02 -0.1805694E-02  0.5585614E-02 -0.3081987E-02  0.5237009E-02 -0.2446680E-02  0.5604400E-02
  0.1765000E+02  0.6911540E-02  0.8972186E-02 -0.9606670E-02  0.3217135E-02  0.5566034E-02  0.8141045E-02 -0.1062932E-01  0.2719295E-02 -0.1873482E-02  0.5596437E-02 -0.3057556E-02  0.5247301E-02 -0.2468192E-02  0.5615261E-02
  0.1770000E+02  0.6804421E-02  0.8989824E-02 -0.9724573E-02  0.3223586E-02  0.5570518E-02  0.8157079E-02 -0.1066127E-01  0.2724866E-02 -0.1931746E-02  0.5607758E-02 -0.3017048E-02  0.5258279E-02 -0.2476895E-02  0.5626617E-02
  0.1775000E+02  0.6683455E-02  0.9009014E-02 -0.9817696E-02  0.3230135E-02  0.5569345E-02  0.8173875E-02 -0.1066420E-01  0.2730723E-02 -0.1980274E-02  0.5619547E-02 -0.2960582E-02  0.5269566E-02 -0.2472734E-02  0.5637601E-02
  0.1780000E+02  0.6549449E-02  0.9026512E-02 -0.9884110E-02  0.3236300E-02  0.5563036E-02  0.8189712E-02 -0.1063635E-01  0.2736141E-02 -0.2018685E-02  0.5629978E-02 -0.2888012E-02  0.5280456E-02 -0.2455442E-02  0.5648073E-02
  0.1785000E+02  0.6403517E-02  0.9045176E-02 -0.9921335E-02  0.3242829E-02  0.5551992E-02  0.8206894E-02 -0.1057520E-01  0.2741763E-02 -0.2046577E-02  0.5641210E-02 -0.2799270E-02  0.5291995E-02 -0.2424783E-02  0.5659088E-02
  0.1790000E+02  0.6246729E-02  0.9063837E-02 -0.9927168E-02  0.3250189E-02  0.5536138E-02  0.8223938E-02 -0.1047848E-01  0.2747814E-02 -0.2063885E-02  0.5653021E-02 -0.2694834E-02  0.5303548E-02 -0.2380968E-02  0.5670539E-02
  0.1795000E+02  0.6079938E-02  0.9079413E-02 -0.9900658E-02  0.3256344E-02  0.5514817E-02  0.8238572E-02 -0.1034557E-01  0.2753200E-02 -0.2071154E-02  0.5663266E-02 -0.2576169E-02  0.5313605E-02 -0.2325004E-02  0.5680258E-02
  0.1800000E+02  0.5903803E-02  0.9094102E-02 -0.9842802E-02  0.3262436E-02  0.5486950E-02  0.8252685E-02 -0.1017840E-01  0.2758245E-02 -0.2069592E-02  0.5672821E-02 -0.2445817E-02  0.5323145E-02 -0.2258768E-02  0.5690131E-02
  0.1805000E+02  0.5718759E-02  0.9113018E-02 -0.9756285E-02  0.3269987E-02  0.5451281E-02  0.8270542E-02 -0.9981063E-02  0.2764381E-02 -0.2060769E-02  0.5685528E-02 -0.2306898E-02  0.5334803E-02 -0.2184597E-02  0.5702806E-02
  0.1810000E+02  0.5525340E-02  0.9132119E-02 -0.9644924E-02  0.3277356E-02  0.5406745E-02  0.8288785E-02 -0.9759028E-02  0.2770565E-02 -0.2046191E-02  0.5698268E-02 -0.2162541E-02  0.5346794E-02 -0.2104800E-02  0.5714882E-02
  0.1815000E+02  0.5324177E-02  0.9152730E-02 -0.9512508E-02  0.3284996E-02  0.5352587E-02  0.8307347E-02 -0.9517589E-02  0.2776908E-02 -0.2026931E-02  0.5711406E-02 -0.2015267E-02  0.5359172E-02 -0.2021164E-02  0.5727247E-02
  0.1820000E+02  0.5115826E-02  0.9169139E-02 -0.9361550E-02  0.3291820E-02  0.5288123E-02  0.8322938E-02 -0.9260350E-02  0.2782372E-02 -0.2003485E-02  0.5722610E-02 -0.1866736E-02  0.5369961E-02 -0.1934771E-02  0.5737406E-02
  0.1825000E+02  0.4900861E-02  0.9187374E-02 -0.9192966E-02  0.3298973E-02  0.5212739E-02  0.8340250E-02 -0.8988917E-02  0.2788516E-02 -0.1975877E-02  0.5734573E-02 -0.1717913E-02  0.5381080E-02 -0.1846126E-02  0.5748707E-02
  0.1830000E+02  0.4679700E-02  0.9205917E-02 -0.9006110E-02  0.3306072E-02  0.5125715E-02  0.8357347E-02 -0.8703061E-02  0.2794850E-02 -0.1943871E-02  0.5747280E-02 -0.1569339E-02  0.5392904E-02 -0.1755404E-02  0.5760862E-02
  0.1835000E+02  0.4452719E-02  0.9225334E-02 -0.8799421E-02  0.3313118E-02  0.5026288E-02  0.8375629E-02 -0.8401692E-02  0.2801146E-02 -0.1907121E-02  0.5760393E-02 -0.1421472E-02  0.5404655E-02 -0.1662679E-02  0.5773223E-02
  0.1840000E+02  0.4220279E-02  0.9243056E-02 -0.8571137E-02  0.3319777E-02  0.4913761E-02  0.8391627E-02 -0.8083747E-02  0.2806683E-02 -0.1865274E-02  0.5771389E-02 -0.1274839E-02  0.5414809E-02 -0.1568055E-02  0.5783351E-02
  0.1845000E+02  0.3982897E-02  0.9260379E-02 -0.8319880E-02  0.3326626E-02  0.4787643E-02  0.8407476E-02 -0.7748801E-02  0.2812392E-02 -0.1818018E-02  0.5782077E-02 -0.1130105E-02  0.5424887E-02 -0.1471713E-02  0.5793323E-02
  0.1850000E+02  0.3741273E-02  0.9278768E-02 -0.8044949E-02  0.3333771E-02  0.4647675E-02  0.8424562E-02 -0.7397185E-02  0.2818403E-02 -0.1765155E-02  0.5794290E-02 -0.9880719E-03  0.5435948E-02 -0.1373963E-02  0.5804657E-02
  0.1855000E+02  0.3496240E-02  0.9296886E-02 -0.7746537E-02  0.3341080E-02  0.4493736E-02  0.8441167E-02 -0.7030038E-02  0.2824700E-02 -0.1706705E-02  0.5806732E-02 -0.8497075E-03  0.5447093E-02 -0.1275300E-02  0.5815850E-02
  0.1860000E+02  0.3248718E-02  0.9314801E-02 -0.7425938E-02  0.3348140E-02  0.4325808E-02  0.8457044E-02 -0.6649360E-02  0.2830701E-02 -0.1643035E-02  0.5818505E-02 -0.7162005E-03  0.5458149E-02 -0.1176508E-02  0.5826732E-02
  0.1865000E+02  0.2999572E-02  0.9330476E-02 -0.7085535E-02  0.3354108E-02  0.4143884E-02  0.8471537E-02 -0.6257981E-02  0.2836186E-02 -0.1574881E-02  0.5828767E-02 -0.5889475E-03  0.5467690E-02 -0.1078654E-02  0.5836509E-02
  0.1870000E+02  0.2749620E-02  0.9346669E-02 -0.6728530E-02  0.3360084E-02  0.3948046E-02  0.8486654E-02 -0.5859400E-02  0.2841505E-02 -0.1503236E-02  0.5839219E-02 -0.4694575E-03  0.5477516E-02 -0.9829861E-03  0.5846634E-02
  0.1875000E+02  0.2499492E-02  0.9366260E-02 -0.6358209E-02  0.3367247E-02  0.3738455E-02  0.8504057E-02 -0.5457049E-02  0.2847787E-02 -0.1429090E-02  0.5852213E-02 -0.3590283E-03  0.5489492E-02 -0.8906453E-03  0.5858836E-02
  0.1880000E+02  0.2249511E-02  0.9385615E-02 -0.5977172E-02  0.3374690E-02  0.3515312E-02  0.8522317E-02 -0.5053530E-02  0.2854157E-02 -0.1353208E-02  0.5865220E-02 -0.2584863E-03  0.5501667E-02 -0.8024216E-03  0.5871065E-02
  0.1885000E+02  0.1999629E-02  0.9404756E-02 -0.5586976E-02  0.3381911E-02  0.3278788E-02  0.8539648E-02 -0.4650185E-02  0.2860434E-02 -0.1276046E-02  0.5877365E-02 -0.1680698E-03  0.5512978E-02 -0.7186632E-03  0.5882904E-02
  0.1890000E+02  0.1749559E-02  0.9421734E-02 -0.5188508E-02  0.3388606E-02  0.3029056E-02  0.8555199E-02 -0.4247425E-02  0.2866271E-02 -0.1197942E-02  0.5888637E-02 -0.8765172E-04  0.5523427E-02 -0.6394812E-03  0.5893752E-02
  0.1895000E+02  0.1498948E-02  0.9435956E-02 -0.4782480E-02  0.3394605E-02  0.2766325E-02  0.8568671E-02 -0.3845297E-02  0.2871589E-02 -0.1119310E-02  0.5898640E-02 -0.1702856E-04  0.5532491E-02 -0.5649900E-03  0.5903426E-02
  0.1900000E+02  0.1247749E-02  0.9451265E-02 -0.4370298E-02  0.3400619E-02  0.2491134E-02  0.8582762E-02 -0.3444487E-02  0.2877307E-02 -0.1040884E-02  0.5908330E-02  0.4371344E-04  0.5542178E-02 -0.4956066E-03  0.5913253E-02
  0.1905000E+02  0.9962935E-03  0.9467958E-02 -0.3954093E-02  0.3407168E-02  0.2204372E-02  0.8598445E-02 -0.3046586E-02  0.2883469E-02 -0.9636547E-03  0.5919640E-02  0.9413804E-04  0.5552998E-02 -0.4320435E-03  0.5923843E-02
  0.1910000E+02  0.7452764E-03  0.9484258E-02 -0.3536534E-02  0.3413624E-02  0.1907373E-02  0.8613655E-02 -0.2654034E-02  0.2889212E-02 -0.8886745E-03  0.5929944E-02  0.1336238E-03  0.5563110E-02 -0.3751259E-03  0.5934224E-02
  0.1915000E+02  0.4954926E-03  0.9502058E-02 -0.3120369E-02  0.3420503E-02  0.1601724E-02  0.8629170E-02 -0.2269673E-02  0.2895282E-02 -0.8168251E-03  0.5940704E-02  0.1616380E-03  0.5574064E-02 -0.3255401E-03  0.5945631E-02
  0.1920000E+02  0.2475328E-03  0.9520944E-02 -0.2707880E-02  0.3428059E-02  0.1289031E-02  0.8646932E-02 -0.1896039E-02  0.2902045E-02 -0.7486177E-03  0.5953269E-02  0.1780515E-03  0.5586378E-02 -0.2835811E-03  0.5958680E-02
  0.1925000E+02  0.1801463E-05  0.9537829E-02 -0.2300740E-02  0.3434453E-02  0.9709054E-03  0.8662514E-02 -0.1534960E-02  0.2908193E-02 -0.6841430E-03  0.5964648E-02  0.1832988E-03  0.5597350E-02 -0.2490553E-03  0.5970214E-02
  0.1930000E+02 -0.2413385E-03  0.9553829E-02 -0.1899805E-02  0.3440631E-02  0.6489923E-03  0.8677201E-02 -0.1187082E-02  0.2914107E-02 -0.6230837E-03  0.5974625E-02  0.1784435E-03  0.5607552E-02 -0.2212585E-03  0.5980760E-02
  0.1935000E+02 -0.4812140E-03  0.9571159E-02 -0.1505069E-02  0.3447308E-02  0.3252325E-03  0.8693688E-02 -0.8516663E-03  0.2920138E-02 -0.5647324E-03  0.5985862E-02  0.1651923E-03  0.5618109E-02 -0.1989802E-03  0.5992419E-02
  0.1940000E+02 -0.7167156E-03  0.9590602E-02 -0.1115685E-02  0.3455102E-02  0.1922187E-05  0.8712576E-02 -0.5266356E-03  0.2927075E-02 -0.5080905E-03  0.5998753E-02  0.1457533E-03  0.5630152E-02 -0.1806222E-03  0.6005803E-02
  0.1945000E+02 -0.9464332E-03  0.9611093E-02 -0.7302719E-03  0.3463054E-02 -0.3183463E-03  0.8731459E-02 -0.2090044E-03  0.2934129E-02 -0.4520356E-03  0.6012439E-02  0.1226417E-03  0.5642938E-02 -0.1643752E-03  0.6019640E-02
  0.1950000E+02 -0.1168995E-02  0.9631164E-02 -0.3474980E-03  0.3471017E-02 -0.6329617E-03  0.8749059E-02  0.1042523E-03  0.2941040E-02 -0.3955757E-03  0.6025671E-02  0.9831604E-04  0.5655267E-02 -0.1485244E-03  0.6033049E-02
  0.1955000E+02 -0.1383510E-02  0.9646367E-02  0.3343399E-04  0.3477476E-02 -0.9396612E-03  0.8762845E-02  0.4154949E-03  0.2946862E-02 -0.3380555E-03  0.6035996E-02  0.7489936E-04  0.5664824E-02 -0.1316881E-03  0.6043465E-02
  0.1960000E+02 -0.1589730E-02  0.9662973E-02  0.4122960E-03  0.3483827E-02 -0.1236636E-02  0.8777566E-02  0.7258235E-03  0.2952831E-02 -0.2793220E-03  0.6046408E-02  0.5398883E-04  0.5674779E-02 -0.1129935E-03  0.6054344E-02
  0.1965000E+02 -0.1787943E-02  0.9684014E-02  0.7879704E-03  0.3491849E-02 -0.1522565E-02  0.8796030E-02  0.1035137E-02  0.2959998E-02 -0.2196219E-03  0.6058879E-02  0.3665044E-04  0.5687566E-02 -0.9202779E-04  0.6067867E-02
  0.1970000E+02 -0.1978609E-02  0.9704505E-02  0.1158829E-02  0.3499677E-02 -0.1796355E-02  0.8814987E-02  0.1342615E-02  0.2967045E-02 -0.1593977E-03  0.6071321E-02  0.2362181E-04  0.5699809E-02 -0.6863429E-04  0.6081366E-02
  0.1975000E+02 -0.2161920E-02  0.9723908E-02  0.1523199E-02  0.3507136E-02 -0.2056887E-02  0.8832598E-02  0.1647276E-02  0.2974092E-02 -0.9905179E-04  0.6083613E-02  0.1550308E-04  0.5711187E-02 -0.4270579E-04  0.6094055E-02
  0.1980000E+02 -0.2337622E-02  0.9743446E-02  0.1879922E-02  0.3514788E-02 -0.2302940E-02  0.8850192E-02  0.1948616E-02  0.2980960E-02 -0.3876679E-04  0.6096773E-02  0.1292118E-04  0.5722927E-02 -0.1401499E-04  0.6106548E-02
  0.1985000E+02 -0.2504959E-02  0.9761836E-02  0.2228424E-02  0.3521987E-02 -0.2533200E-02  0.8866023E-02  0.2246698E-02  0.2986928E-02  0.2151910E-04  0.6108408E-02  0.1653577E-04  0.5733045E-02  0.1779735E-04  0.6118526E-02
  0.1990000E+02 -0.2662960E-02  0.9782196E-02  0.2568562E-02  0.3529894E-02 -0.2746465E-02  0.8884240E-02  0.2541919E-02  0.2993657E-02  0.8197967E-04  0.6121284E-02  0.2690607E-04  0.5744988E-02  0.5309287E-04  0.6131473E-02
  0.1995000E+02 -0.2810715E-02  0.9802087E-02  0.2900249E-02  0.3537854E-02 -0.2941790E-02  0.8902796E-02  0.2834603E-02  0.3000432E-02  0.1427697E-03  0.6134490E-02  0.4440911E-04  0.5757167E-02  0.9213421E-04  0.6144541E-02
  0.2000000E+02 -0.2947580E-02  0.9822140E-02  0.3222998E-02  0.3545843E-02 -0.3118551E-02  0.8921379E-02  0.3124485E-02  0.3007504E-02  0.2038991E-03  0.6147984E-02  0.6915638E-04  0.5769388E-02  0.1349842E-03  0.6157508E-02
  0.2005000E+02 -0.3073280E-02  0.9840801E-02  0.3535904E-02  0.3553362E-02 -0.3276460E-02  0.8938534E-02  0.3410748E-02  0.3013977E-02  0.2652724E-03  0.6160405E-02  0.1011048E-03  0.5780818E-02  0.1815825E-03  0.6169525E-02
  0.2010000E+02 -0.3187717E-02  0.9861676E-02  0.3837704E-02  0.3561524E-02 -0.3415354E-02  0.8956828E-02  0.3692169E-02  0.3020850E-02  0.3267882E-03  0.6174043E-02  0.1402028E-03  0.5793293E-02  0.2318646E-03  0.6183346E-02
  0.2015000E+02 -0.3290765E-02  0.9881441E-02  0.4127204E-02  0.3569528E-02 -0.3535082E-02  0.8974633E-02  0.3967606E-02  0.3027200E-02  0.3884954E-03  0.6187523E-02  0.1865372E-03  0.5804922E-02  0.2859072E-03  0.6196709E-02
  0.2020000E+02 -0.3382145E-02  0.9901127E-02  0.4403513E-02  0.3576613E-02 -0.3635424E-02  0.8991186E-02  0.4236222E-02  0.3033450E-02  0.4506201E-03  0.6199988E-02  0.2403358E-03  0.5815978E-02  0.3439404E-03  0.6208828E-02
  0.2025000E+02 -0.3461367E-02  0.9923450E-02  0.4666144E-02  0.3584671E-02 -0.3716075E-02  0.9010181E-02  0.4497535E-02  0.3040399E-02  0.5135438E-03  0.6213991E-02  0.3018848E-03  0.5828801E-02  0.4062945E-03  0.6222721E-02
  0.2030000E+02 -0.3527894E-02  0.9941748E-02  0.4914878E-02  0.3591939E-02 -0.3776805E-02  0.9027035E-02  0.4751153E-02  0.3046406E-02  0.5776473E-03  0.6225613E-02  0.3713278E-03  0.5839449E-02  0.4732260E-03  0.6234316E-02
  0.2035000E+02 -0.3581326E-02  0.9958572E-02  0.5149525E-02  0.3598557E-02 -0.3817600E-02  0.9043064E-02  0.4996511E-02  0.3051937E-02  0.6431756E-03  0.6236205E-02  0.4485314E-03  0.5849088E-02  0.5447827E-03  0.6245063E-02
  0.2040000E+02 -0.3621552E-02  0.9978591E-02  0.5369791E-02  0.3605667E-02 -0.3838779E-02  0.9060564E-02  0.5232783E-02  0.3058167E-02  0.7101496E-03  0.6248463E-02  0.5330308E-03  0.5860107E-02  0.6207350E-03  0.6257478E-02
  0.2045000E+02 -0.3648737E-02  0.1000031E-01  0.5575208E-02  0.3613465E-02 -0.3841018E-02  0.9079180E-02  0.5458881E-02  0.3064788E-02  0.7783524E-03  0.6262244E-02  0.6240478E-03  0.5872096E-02  0.7005784E-03  0.6271317E-02
  0.2050000E+02 -0.3663279E-02  0.1002071E-01  0.5765306E-02  0.3621125E-02 -0.3825325E-02  0.9097619E-02  0.5673754E-02  0.3071410E-02  0.8474084E-03  0.6276420E-02  0.7206099E-03  0.5883822E-02  0.7836294E-03  0.6284721E-02
  0.2055000E+02 -0.3665697E-02  0.1003855E-01  0.5939673E-02  0.3627711E-02 -0.3792965E-02  0.9112883E-02  0.5876482E-02  0.3077045E-02  0.9168307E-03  0.6288629E-02  0.8216013E-03  0.5894570E-02  0.8690744E-03  0.6296501E-02
  0.2060000E+02 -0.3656633E-02  0.1005588E-01  0.6098054E-02  0.3634263E-02 -0.3745464E-02  0.9128062E-02  0.6066351E-02  0.3082171E-02  0.9860859E-03  0.6299902E-02  0.9258193E-03  0.5905172E-02  0.9560357E-03  0.6307973E-02
  0.2065000E+02 -0.3636870E-02  0.1007513E-01  0.6240243E-02  0.3641688E-02 -0.3684566E-02  0.9145742E-02  0.6242693E-02  0.3088060E-02  0.1054585E-02  0.6312275E-02  0.1031961E-02  0.5916703E-02  0.1043556E-02  0.6321087E-02
  0.2070000E+02 -0.3607314E-02  0.1009632E-01  0.6365935E-02  0.3649185E-02 -0.3612154E-02  0.9164919E-02  0.6404646E-02  0.3094679E-02  0.1121694E-02  0.6325947E-02  0.1138629E-02  0.5929197E-02  0.1130616E-02  0.6335035E-02
  0.2075000E+02 -0.3568967E-02  0.1011890E-01  0.6474561E-02  0.3657290E-02 -0.3530156E-02  0.9184882E-02  0.6550977E-02  0.3101632E-02  0.1186721E-02  0.6340235E-02  0.1244336E-02  0.5942071E-02  0.1216122E-02  0.6349994E-02
  0.2080000E+02 -0.3522831E-02  0.1013776E-01  0.6565506E-02  0.3663887E-02 -0.3440422E-02  0.9201524E-02  0.6680334E-02  0.3107071E-02  0.1249016E-02  0.6352140E-02  0.1347634E-02  0.5952266E-02  0.1299027E-02  0.6361889E-02
  0.2085000E+02 -0.3469796E-02  0.1015372E-01  0.6638262E-02  0.3669083E-02 -0.3344613E-02  0.9216149E-02  0.6791470E-02  0.3111488E-02  0.1307996E-02  0.6362402E-02  0.1447190E-02  0.5960763E-02  0.1378375E-02  0.6372296E-02
  0.2090000E+02 -0.3410533E-02  0.1017327E-01  0.6692553E-02  0.3675673E-02 -0.3244138E-02  0.9233399E-02  0.6883437E-02  0.3116923E-02  0.1363164E-02  0.6374947E-02  0.1541804E-02  0.5971608E-02  0.1453318E-02  0.6384464E-02
  0.2095000E+02 -0.3345586E-02  0.1019235E-01  0.6728479E-02  0.3682875E-02 -0.3140242E-02  0.9251827E-02  0.6955793E-02  0.3122682E-02  0.1414107E-02  0.6387478E-02  0.1630436E-02  0.5982935E-02  0.1523128E-02  0.6396239E-02
  0.2100000E+02 -0.3275408E-02  0.1021139E-01  0.6746289E-02  0.3689453E-02 -0.3034074E-02  0.9269737E-02  0.7008315E-02  0.3128539E-02  0.1460397E-02  0.6399799E-02  0.1712077E-02  0.5994383E-02  0.1587082E-02  0.6407788E-02
  0.2105000E+02 -0.3200436E-02  0.1022812E-01  0.6746152E-02  0.3695185E-02 -0.2926735E-02  0.9285215E-02  0.7040744E-02  0.3133370E-02  0.1501566E-02  0.6410519E-02  0.1785713E-02  0.6004247E-02  0.1644439E-02  0.6418589E-02
  0.2110000E+02 -0.3121155E-02  0.1024679E-01  0.6727975E-02  0.3702044E-02 -0.2819295E-02  0.9303027E-02  0.7052532E-02  0.3138955E-02  0.1537088E-02  0.6423101E-02  0.1850297E-02  0.6015336E-02  0.1694411E-02  0.6430922E-02
  0.2115000E+02 -0.3038058E-02  0.1026816E-01  0.6691415E-02  0.3709172E-02 -0.2712717E-02  0.9322052E-02  0.7042828E-02  0.3145067E-02  0.1566436E-02  0.6435934E-02  0.1904813E-02  0.6027416E-02  0.1736231E-02  0.6444122E-02
  0.2120000E+02 -0.2951661E-02  0.1028727E-01  0.6636146E-02  0.3715571E-02 -0.2607825E-02  0.9338968E-02  0.7010783E-02  0.3150605E-02  0.1589162E-02  0.6448461E-02  0.1948398E-02  0.6038585E-02  0.1769250E-02  0.6456017E-02
  0.2125000E+02 -0.2862419E-02  0.1030608E-01  0.6562033E-02  0.3722006E-02 -0.2505230E-02  0.9356485E-02  0.6955753E-02  0.3155970E-02  0.1604956E-02  0.6461067E-02  0.1980410E-02  0.6049609E-02  0.1793001E-02  0.6468158E-02
  0.2130000E+02 -0.2770755E-02  0.1032198E-01  0.6469341E-02  0.3728325E-02 -0.2405328E-02  0.9372400E-02  0.6877626E-02  0.3160598E-02  0.1613681E-02  0.6471755E-02  0.2000538E-02  0.6059282E-02  0.1807265E-02  0.6478603E-02
  0.2135000E+02 -0.2677014E-02  0.1033914E-01  0.6358626E-02  0.3734465E-02 -0.2308325E-02  0.9389146E-02  0.6776712E-02  0.3165655E-02  0.1615345E-02  0.6483077E-02  0.2008733E-02  0.6069685E-02  0.1812035E-02  0.6489615E-02
  0.2140000E+02 -0.2581496E-02  0.1035995E-01  0.6230589E-02  0.3741961E-02 -0.2214276E-02  0.9408488E-02  0.6653641E-02  0.3171888E-02  0.1610057E-02  0.6496477E-02  0.2005193E-02  0.6082053E-02  0.1807468E-02  0.6502856E-02
  0.2145000E+02 -0.2484371E-02  0.1038181E-01  0.6085746E-02  0.3749676E-02 -0.2123059E-02  0.9428935E-02  0.6508987E-02  0.3178544E-02  0.1597953E-02  0.6510146E-02  0.1990229E-02  0.6094755E-02  0.1793797E-02  0.6516999E-02
  0.2150000E+02 -0.2385749E-02  0.1039967E-01  0.5924513E-02  0.3755173E-02 -0.2034489E-02  0.9445293E-02  0.6343281E-02  0.3183503E-02  0.1579198E-02  0.6520987E-02  0.1964212E-02  0.6104507E-02  0.1771295E-02  0.6528018E-02
  0.2155000E+02 -0.2285604E-02  0.1041452E-01  0.5747201E-02  0.3759775E-02 -0.1948237E-02  0.9458699E-02  0.6157012E-02  0.3187753E-02  0.1553968E-02  0.6530683E-02  0.1927557E-02  0.6113288E-02  0.1740261E-02  0.6537740E-02
  0.2160000E+02 -0.2183836E-02  0.1043118E-01  0.5554324E-02  0.3765368E-02 -0.1863944E-02  0.9474889E-02  0.5950848E-02  0.3192122E-02  0.1522511E-02  0.6541546E-02  0.1880720E-02  0.6123159E-02  0.1701047E-02  0.6548455E-02
  0.2165000E+02 -0.2080391E-02  0.1045080E-01  0.5346841E-02  0.3772446E-02 -0.1781310E-02  0.9493306E-02  0.5725932E-02  0.3197860E-02  0.1485161E-02  0.6554293E-02  0.1824247E-02  0.6134894E-02  0.1654087E-02  0.6561068E-02
  0.2170000E+02 -0.1975284E-02  0.1047211E-01  0.5126201E-02  0.3780239E-02 -0.1700114E-02  0.9512773E-02  0.5483910E-02  0.3204405E-02  0.1442374E-02  0.6567609E-02  0.1758814E-02  0.6147590E-02  0.1599942E-02  0.6575007E-02
  0.2175000E+02 -0.1868724E-02  0.1049195E-01  0.4894279E-02  0.3787226E-02 -0.1620289E-02  0.9529972E-02  0.5226920E-02  0.3210124E-02  0.1394716E-02  0.6579933E-02  0.1685253E-02  0.6159022E-02  0.1539302E-02  0.6587495E-02
  0.2180000E+02 -0.1761057E-02  0.1050908E-01  0.4653088E-02  0.3793131E-02 -0.1541874E-02  0.9545568E-02  0.4957252E-02  0.3215127E-02  0.1342841E-02  0.6590771E-02  0.1604514E-02  0.6169505E-02  0.1472961E-02  0.6599415E-02
  0.2185000E+02 -0.1652686E-02  0.1052420E-01  0.4404461E-02  0.3798447E-02 -0.1464910E-02  0.9560012E-02  0.4677054E-02  0.3219437E-02  0.1287439E-02  0.6601012E-02  0.1517624E-02  0.6178682E-02  0.1401778E-02  0.6610510E-02
  0.2190000E+02 -0.1543980E-02  0.1053933E-01  0.4149880E-02  0.3803938E-02 -0.1389360E-02  0.9573617E-02  0.4388112E-02  0.3223769E-02  0.1229207E-02  0.6611003E-02  0.1425633E-02  0.6187425E-02  0.1326627E-02  0.6621482E-02
  0.2195000E+02 -0.1435122E-02  0.1055677E-01  0.3890262E-02  0.3810103E-02 -0.1314993E-02  0.9590004E-02  0.4091624E-02  0.3228633E-02  0.1168748E-02  0.6622393E-02  0.1329494E-02  0.6197625E-02  0.1248289E-02  0.6632908E-02
  0.2200000E+02 -0.1326172E-02  0.1057504E-01  0.3626253E-02  0.3816592E-02 -0.1241462E-02  0.9606855E-02  0.3788498E-02  0.3233919E-02  0.1106593E-02  0.6633910E-02  0.1230070E-02  0.6208373E-02  0.1167469E-02  0.6644885E-02
  0.2205000E+02 -0.1217043E-02  0.1059339E-01  0.3358256E-02  0.3823198E-02 -0.1168305E-02  0.9624518E-02  0.3479397E-02  0.3239453E-02  0.1043134E-02  0.6646507E-02  0.1128073E-02  0.6219395E-02  0.1084722E-02  0.6657464E-02
  0.2210000E+02 -0.1107634E-02  0.1061184E-01  0.3086764E-02  0.3830061E-02 -0.1095076E-02  0.9642592E-02  0.3165114E-02  0.3244955E-02  0.9786494E-03  0.6659244E-02  0.1024103E-02  0.6230747E-02  0.1000493E-02  0.6670311E-02
  0.2215000E+02 -0.9978605E-03  0.1063219E-01  0.2812463E-02  0.3837564E-02 -0.1021404E-02  0.9661806E-02  0.2846664E-02  0.3250897E-02  0.9133320E-03  0.6672544E-02  0.9186607E-03  0.6243061E-02  0.9151303E-03  0.6683902E-02
  0.2220000E+02 -0.8876563E-03  0.1064900E-01  0.2536305E-02  0.3843390E-02 -0.9469532E-03  0.9678395E-02  0.2525409E-02  0.3255820E-02  0.8473388E-03  0.6684278E-02  0.8122421E-03  0.6253547E-02  0.8289618E-03  0.6695228E-02
  0.2225000E+02 -0.7769954E-03  0.1066400E-01  0.2259569E-02  0.3848450E-02 -0.8714676E-03  0.9692619E-02  0.2203087E-02  0.3260246E-02  0.7808749E-03  0.6693882E-02  0.7053976E-03  0.6262320E-02  0.7423654E-03  0.6705677E-02
  0.2230000E+02 -0.6657269E-03  0.1068247E-01  0.1983479E-02  0.3854606E-02 -0.7945974E-03  0.9709706E-02  0.1881423E-02  0.3265235E-02  0.7141659E-03  0.6705529E-02  0.5987030E-03  0.6273135E-02  0.6557411E-03  0.6717966E-02
  0.2235000E+02 -0.5536521E-03  0.1070249E-01  0.1709231E-02  0.3860919E-02 -0.7159793E-03  0.9728132E-02  0.1562139E-02  0.3270447E-02  0.6475117E-03  0.6718189E-02  0.4928017E-03  0.6284719E-02  0.5695588E-03  0.6730217E-02
  0.2240000E+02 -0.4404928E-03  0.1072254E-01  0.1437673E-02  0.3867879E-02 -0.6352053E-03  0.9746241E-02  0.1246584E-02  0.3276005E-02  0.5812097E-03  0.6731396E-02  0.3883090E-03  0.6297107E-02  0.4842723E-03  0.6743315E-02
  0.2245000E+02 -0.3260142E-03  0.1074104E-01  0.1169355E-02  0.3874463E-02 -0.5519328E-03  0.9763887E-02  0.9357751E-03  0.3281113E-02  0.5155405E-03  0.6743412E-02  0.2857912E-03  0.6308541E-02  0.4003012E-03  0.6755519E-02
  0.2250000E+02 -0.2101669E-03  0.1075881E-01  0.9045996E-03  0.3880643E-02 -0.4659971E-03  0.9779994E-02  0.6304382E-03  0.3285658E-02  0.4507054E-03  0.6753876E-02  0.1857097E-03  0.6318620E-02  0.3179731E-03  0.6766357E-02
  0.2255000E+02 -0.9314266E-04  0.1077553E-01  0.6436268E-03  0.3886365E-02 -0.3774419E-03  0.9796151E-02  0.3311295E-03  0.3290254E-02  0.3868035E-03  0.6764316E-02  0.8840520E-04  0.6328358E-02  0.2375035E-03  0.6776968E-02
  0.2260000E+02  0.2458100E-04  0.1079273E-01  0.3867951E-03  0.3891931E-02 -0.2865279E-03  0.9812337E-02  0.3848814E-04  0.3294324E-02  0.3238582E-03  0.6775170E-02 -0.5849696E-05  0.6338443E-02  0.1590376E-03  0.6787940E-02
  0.2265000E+02  0.1423048E-03  0.1081428E-01  0.1346639E-03  0.3899039E-02 -0.1936687E-03  0.9833089E-02 -0.2466870E-03  0.3299862E-02  0.2618433E-03  0.6789288E-02 -0.9681888E-04  0.6351945E-02  0.8267827E-04  0.6801700E-02
  0.2270000E+02  0.2592426E-03  0.1083508E-01 -0.1120506E-03  0.3906253E-02 -0.9930332E-04  0.9853517E-02 -0.5234490E-03  0.3305299E-02  0.2007354E-03  0.6802630E-02 -0.1842368E-03  0.6364787E-02  0.8545110E-05  0.6814451E-02
  0.2275000E+02  0.3746048E-03  0.1085610E-01 -0.3525996E-03  0.3913065E-02 -0.3851630E-05  0.9873044E-02 -0.7908209E-03  0.3310882E-02  0.1405576E-03  0.6814907E-02 -0.2677813E-03  0.6376719E-02 -0.6319062E-04  0.6826870E-02
  0.2280000E+02  0.4877532E-03  0.1087576E-01 -0.5865020E-03  0.3919319E-02  0.9237288E-04  0.9890425E-02 -0.1048111E-02  0.3315836E-02  0.8135474E-04  0.6825873E-02 -0.3471397E-03  0.6387868E-02 -0.1323522E-03  0.6838285E-02
  0.2285000E+02  0.5981767E-03  0.1089306E-01 -0.8135929E-03  0.3924927E-02  0.1890995E-03  0.9906868E-02 -0.1294972E-02  0.3320725E-02  0.2319412E-04  0.6836891E-02 -0.4220344E-03  0.6398465E-02 -0.1987698E-03  0.6849000E-02
  0.2290000E+02  0.7055003E-03  0.1091429E-01 -0.1034151E-02  0.3931784E-02  0.2860648E-03  0.9926794E-02 -0.1531572E-02  0.3326471E-02 -0.3391555E-04  0.6850262E-02 -0.4923434E-03  0.6411111E-02 -0.2623826E-03  0.6862001E-02
  0.2295000E+02  0.8094154E-03  0.1093695E-01 -0.1248693E-02  0.3938915E-02  0.3829398E-03  0.9947649E-02 -0.1758388E-02  0.3332363E-02 -0.9003495E-04  0.6863782E-02 -0.5581201E-03  0.6424219E-02 -0.3232514E-03  0.6875987E-02
  0.2300000E+02  0.9095948E-03  0.1095586E-01 -0.1457786E-02  0.3945108E-02  0.4792652E-03  0.9965053E-02 -0.1976031E-02  0.3337063E-02 -0.1453231E-03  0.6874685E-02 -0.6196099E-03  0.6434901E-02 -0.3815825E-03  0.6887327E-02
  0.2305000E+02  0.1005650E-02  0.1097227E-01 -0.1661818E-02  0.3950303E-02  0.5744559E-03  0.9980001E-02 -0.2184976E-02  0.3341161E-02 -0.2000130E-03  0.6884560E-02 -0.6771892E-03  0.6444665E-02 -0.4376823E-03  0.6897266E-02
  0.2310000E+02  0.1097128E-02  0.1099159E-01 -0.1860844E-02  0.3956084E-02  0.6678389E-03  0.9997047E-02 -0.2385398E-02  0.3346094E-02 -0.2543678E-03  0.6895430E-02 -0.7312890E-03  0.6455664E-02 -0.4918966E-03  0.6908464E-02
  0.2315000E+02  0.1183507E-02  0.1101173E-01 -0.2054553E-02  0.3962338E-02  0.7587004E-03  0.1001448E-01 -0.2577079E-02  0.3351223E-02 -0.3086369E-03  0.6906586E-02 -0.7823026E-03  0.6467121E-02 -0.5445429E-03  0.6919609E-02
  0.2320000E+02  0.1264220E-02  0.1103105E-01 -0.2242260E-02  0.3968408E-02  0.8463507E-03  0.1003237E-01 -0.2759381E-02  0.3356520E-02 -0.3629884E-03  0.6918629E-02 -0.8304833E-03  0.6478610E-02 -0.5958251E-03  0.6930551E-02
  0.2325000E+02  0.1338754E-02  0.1105146E-01 -0.2423050E-02  0.3975063E-02  0.9302081E-03  0.1005200E-01 -0.2931393E-02  0.3361993E-02 -0.4174798E-03  0.6930635E-02 -0.8759242E-03  0.6490337E-02 -0.6458120E-03  0.6942498E-02
  0.2330000E+02  0.1406726E-02  0.1106963E-01 -0.2595996E-02  0.3981188E-02  0.1009871E-02  0.1006996E-01 -0.3092150E-02  0.3367028E-02 -0.4720674E-03  0.6941841E-02 -0.9185714E-03  0.6501169E-02 -0.6944492E-03  0.6954107E-02
  0.2335000E+02  0.1467932E-02  0.1108531E-01 -0.2760194E-02  0.3986235E-02  0.1085126E-02  0.1008495E-01 -0.3240685E-02  0.3371347E-02 -0.5265874E-03  0.6951360E-02 -0.9582354E-03  0.6509909E-02 -0.7415585E-03  0.6963800E-02
  0.2340000E+02  0.1522348E-02  0.1110265E-01 -0.2914856E-02  0.3991900E-02  0.1155923E-02  0.1010149E-01 -0.3376132E-02  0.3376288E-02 -0.5807858E-03  0.6961946E-02 -0.9946368E-03  0.6519581E-02 -0.7868753E-03  0.6974595E-02
  0.2345000E+02  0.1570157E-02  0.1111972E-01 -0.3059402E-02  0.3997588E-02  0.1222374E-02  0.1011872E-01 -0.3497865E-02  0.3381539E-02 -0.6343586E-03  0.6972511E-02 -0.1027481E-02  0.6529896E-02 -0.8301057E-03  0.6984858E-02
  0.2350000E+02  0.1611672E-02  0.1113720E-01 -0.3193432E-02  0.4003754E-02  0.1284675E-02  0.1013560E-01 -0.3605491E-02  0.3386711E-02 -0.6869633E-03  0.6983281E-02 -0.1056491E-02  0.6540803E-02 -0.8709459E-03  0.6995424E-02
  0.2355000E+02  0.1647220E-02  0.1115443E-01 -0.3316650E-02  0.4009969E-02  0.1343017E-02  0.1015248E-01 -0.3698795E-02  0.3392043E-02 -0.7382416E-03  0.6994518E-02 -0.1081416E-02  0.6551411E-02 -0.9090971E-03  0.7005937E-02
  0.2360000E+02  0.1677086E-02  0.1117196E-01 -0.3428878E-02  0.4016063E-02  0.1397535E-02  0.1016999E-01 -0.3777806E-02  0.3397275E-02 -0.7878332E-03  0.7005824E-02 -0.1102073E-02  0.6561962E-02 -0.9442913E-03  0.7016595E-02
  0.2365000E+02  0.1701469E-02  0.1118949E-01 -0.3530058E-02  0.4022050E-02  0.1448294E-02  0.1018667E-01 -0.3842794E-02  0.3402472E-02 -0.8353977E-03  0.7016547E-02 -0.1118353E-02  0.6571740E-02 -0.9763020E-03  0.7027706E-02
  0.2370000E+02  0.1720451E-02  0.1120687E-01 -0.3620240E-02  0.4028561E-02  0.1495258E-02  0.1020380E-01 -0.3894256E-02  0.3407916E-02 -0.8806324E-03  0.7027892E-02 -0.1130237E-02  0.6581846E-02 -0.1004966E-02  0.7038953E-02
  0.2375000E+02  0.1734063E-02  0.1122236E-01 -0.3699611E-02  0.4034167E-02  0.1538330E-02  0.1021851E-01 -0.3932934E-02  0.3412931E-02 -0.9232945E-03  0.7038939E-02 -0.1137823E-02  0.6591051E-02 -0.1030203E-02  0.7048811E-02
  0.2380000E+02  0.1742361E-02  0.1123660E-01 -0.3768540E-02  0.4039565E-02  0.1577416E-02  0.1023308E-01 -0.3959801E-02  0.3417412E-02 -0.9632343E-03  0.7048539E-02 -0.1141338E-02  0.6599376E-02 -0.1052047E-02  0.7057603E-02
  0.2385000E+02  0.1745468E-02  0.1125196E-01 -0.3827410E-02  0.4045329E-02  0.1612444E-02  0.1024835E-01 -0.3975831E-02  0.3422241E-02 -0.1000343E-02  0.7057972E-02 -0.1141066E-02  0.6608385E-02 -0.1070579E-02  0.7067089E-02
  0.2390000E+02  0.1743635E-02  0.1127183E-01 -0.3876645E-02  0.4052676E-02  0.1643415E-02  0.1026721E-01 -0.3981995E-02  0.3428338E-02 -0.1034577E-02  0.7070913E-02 -0.1137362E-02  0.6620663E-02 -0.1085951E-02  0.7079866E-02
  0.2395000E+02  0.1737224E-02  0.1129219E-01 -0.3916514E-02  0.4060227E-02  0.1670399E-02  0.1028676E-01 -0.3979020E-02  0.3434425E-02 -0.1065883E-02  0.7084466E-02 -0.1130550E-02  0.6633254E-02 -0.1098293E-02  0.7093137E-02
  0.2400000E+02  0.1726651E-02  0.1131117E-01 -0.3947102E-02  0.4067528E-02  0.1693488E-02  0.1030516E-01 -0.3967372E-02  0.3440529E-02 -0.1094186E-02  0.7096887E-02 -0.1120903E-02  0.6644616E-02 -0.1107703E-02  0.7105289E-02
  0.2405000E+02  0.1712360E-02  0.1133053E-01 -0.3968308E-02  0.4074836E-02  0.1712801E-02  0.1032365E-01 -0.3947245E-02  0.3446402E-02 -0.1119356E-02  0.7108600E-02 -0.1108604E-02  0.6655212E-02 -0.1114208E-02  0.7116703E-02
  0.2410000E+02  0.1694774E-02  0.1134497E-01 -0.3979949E-02  0.4080910E-02  0.1728445E-02  0.1033813E-01 -0.3918731E-02  0.3451439E-02 -0.1141223E-02  0.7118253E-02 -0.1093779E-02  0.6664182E-02 -0.1117785E-02  0.7125936E-02
  0.2415000E+02  0.1674250E-02  0.1135875E-01 -0.3981911E-02  0.4086792E-02  0.1740487E-02  0.1035204E-01 -0.3881975E-02  0.3456517E-02 -0.1159624E-02  0.7127527E-02 -0.1076538E-02  0.6673158E-02 -0.1118410E-02  0.7135611E-02
  0.2420000E+02  0.1651073E-02  0.1137474E-01 -0.3974215E-02  0.4093121E-02  0.1748947E-02  0.1036823E-01 -0.3837295E-02  0.3461828E-02 -0.1174414E-02  0.7138498E-02 -0.1057016E-02  0.6683239E-02 -0.1116080E-02  0.7146774E-02
  0.2425000E+02  0.1625429E-02  0.1139489E-01 -0.3957071E-02  0.4100872E-02  0.1753773E-02  0.1038803E-01 -0.3785212E-02  0.3468711E-02 -0.1185512E-02  0.7152191E-02 -0.1035410E-02  0.6695835E-02 -0.1110853E-02  0.7159940E-02
  0.2430000E+02  0.1597437E-02  0.1141564E-01 -0.3930797E-02  0.4109346E-02  0.1754860E-02  0.1040838E-01 -0.3726372E-02  0.3475569E-02 -0.1192886E-02  0.7165861E-02 -0.1011962E-02  0.6708776E-02 -0.1102835E-02  0.7173619E-02
  0.2435000E+02  0.1567182E-02  0.1143268E-01 -0.3895735E-02  0.4116066E-02  0.1752065E-02  0.1042538E-01 -0.3661426E-02  0.3481359E-02 -0.1196535E-02  0.7177860E-02 -0.9869391E-03  0.6719866E-02 -0.1092161E-02  0.7184596E-02
  0.2440000E+02  0.1534694E-02  0.1144830E-01 -0.3852101E-02  0.4122575E-02  0.1745189E-02  0.1044005E-01 -0.3590860E-02  0.3486740E-02 -0.1196461E-02  0.7188163E-02 -0.9605926E-03  0.6729862E-02 -0.1078956E-02  0.7194392E-02
  0.2445000E+02  0.1500054E-02  0.1146821E-01 -0.3799996E-02  0.4131065E-02  0.1734063E-02  0.1045842E-01 -0.3514981E-02  0.3493289E-02 -0.1192636E-02  0.7201578E-02 -0.9331251E-03  0.6742172E-02 -0.1063308E-02  0.7207899E-02
  0.2450000E+02  0.1463324E-02  0.1148920E-01 -0.3739335E-02  0.4139208E-02  0.1718485E-02  0.1047848E-01 -0.3433848E-02  0.3500116E-02 -0.1184989E-02  0.7216008E-02 -0.9046649E-03  0.6755115E-02 -0.1045246E-02  0.7222550E-02
  0.2455000E+02  0.1424641E-02  0.1151057E-01 -0.3670010E-02  0.4147666E-02  0.1698334E-02  0.1049812E-01 -0.3347432E-02  0.3507312E-02 -0.1173405E-02  0.7229893E-02 -0.8752689E-03  0.6768452E-02 -0.1024744E-02  0.7236456E-02
  0.2460000E+02  0.1384171E-02  0.1152971E-01 -0.3591941E-02  0.4155317E-02  0.1673516E-02  0.1051558E-01 -0.3255707E-02  0.3513884E-02 -0.1157748E-02  0.7241888E-02 -0.8449582E-03  0.6780250E-02 -0.1001746E-02  0.7248555E-02
  0.2465000E+02  0.1342109E-02  0.1154929E-01 -0.3505093E-02  0.4163237E-02  0.1644033E-02  0.1053332E-01 -0.3158633E-02  0.3520475E-02 -0.1137854E-02  0.7254418E-02 -0.8136620E-03  0.6792574E-02 -0.9761390E-03  0.7261110E-02
  0.2470000E+02  0.1298702E-02  0.1156649E-01 -0.3409599E-02  0.4169868E-02  0.1609990E-02  0.1054851E-01 -0.3056326E-02  0.3526160E-02 -0.1113590E-02  0.7265407E-02 -0.7813096E-03  0.6803443E-02 -0.9478245E-03  0.7271920E-02
  0.2475000E+02  0.1254222E-02  0.1158516E-01 -0.3305672E-02  0.4177336E-02  0.1571599E-02  0.1056522E-01 -0.2948946E-02  0.3532327E-02 -0.1084854E-02  0.7277075E-02 -0.7478022E-03  0.6814797E-02 -0.9167026E-03  0.7283477E-02
  0.2480000E+02  0.1209006E-02  0.1160846E-01 -0.3193638E-02  0.4185929E-02  0.1529200E-02  0.1058604E-01 -0.2836755E-02  0.3539728E-02 -0.1051611E-02  0.7291260E-02 -0.7130727E-03  0.6828703E-02 -0.8827209E-03  0.7297756E-02
  0.2485000E+02  0.1163433E-02  0.1163001E-01 -0.3073853E-02  0.4194339E-02  0.1483226E-02  0.1060525E-01 -0.2720026E-02  0.3546537E-02 -0.1013898E-02  0.7304682E-02 -0.6770880E-03  0.6842350E-02 -0.8458766E-03  0.7311013E-02
  0.2490000E+02  0.1117888E-02  0.1165151E-01 -0.2946645E-02  0.4202773E-02  0.1434171E-02  0.1062503E-01 -0.2598962E-02  0.3553353E-02 -0.9718306E-03  0.7317968E-02 -0.6398473E-03  0.6855449E-02 -0.8062217E-03  0.7324348E-02
  0.2495000E+02  0.1072793E-02  0.1166668E-01 -0.2812377E-02  0.4208840E-02  0.1382541E-02  0.1063871E-01 -0.2473818E-02  0.3558926E-02 -0.9255983E-03  0.7327410E-02 -0.6014448E-03  0.6864830E-02 -0.7638936E-03  0.7333516E-02
  0.2500000E+02  0.1028482E-02  0.1168237E-01 -0.2671399E-02  0.4215106E-02  0.1328791E-02  0.1065304E-01 -0.2344793E-02  0.3564683E-02 -0.8754669E-03  0.7337443E-02 -0.5620096E-03  0.6874776E-02 -0.7190859E-03  0.7342871E-02
  0.2505000E+02  0.9852240E-03  0.1170196E-01 -0.2524107E-02  0.4222128E-02  0.1273312E-02  0.1067062E-01 -0.2212117E-02  0.3571130E-02 -0.8217472E-03  0.7349886E-02 -0.5217078E-03  0.6887089E-02 -0.6720367E-03  0.7354737E-02
  0.2510000E+02  0.9431448E-03  0.1172518E-01 -0.2371001E-02  0.4230576E-02  0.1216379E-02  0.1069078E-01 -0.2076092E-02  0.3578621E-02 -0.7648059E-03  0.7364132E-02 -0.4807350E-03  0.6901375E-02 -0.6230310E-03  0.7369126E-02
  0.2515000E+02  0.9022274E-03  0.1174729E-01 -0.2212670E-02  0.4238800E-02  0.1158151E-02  0.1070943E-01 -0.1937097E-02  0.3585667E-02 -0.7050339E-03  0.7377968E-02 -0.4392860E-03  0.6914156E-02 -0.5723664E-03  0.7382556E-02
  0.2520000E+02  0.8623311E-03  0.1176976E-01 -0.2049822E-02  0.4247211E-02  0.1098709E-02  0.1072857E-01 -0.1795601E-02  0.3592828E-02 -0.6428405E-03  0.7391493E-02 -0.3975413E-03  0.6927296E-02 -0.5203448E-03  0.7396243E-02
  0.2525000E+02  0.8232001E-03  0.1178632E-01 -0.1883237E-02  0.4253610E-02  0.1038066E-02  0.1074210E-01 -0.1652118E-02  0.3597787E-02 -0.5786449E-03  0.7400984E-02 -0.3556522E-03  0.6937307E-02 -0.4672574E-03  0.7405905E-02
  0.2530000E+02  0.7845361E-03  0.1180445E-01 -0.1713732E-02  0.4260280E-02  0.9762258E-03  0.1075634E-01 -0.1507191E-02  0.3603335E-02 -0.5128518E-03  0.7411974E-02 -0.3137359E-03  0.6947841E-02 -0.4133692E-03  0.7415650E-02
  0.2535000E+02  0.7460599E-03  0.1182299E-01 -0.1542179E-02  0.4266885E-02  0.9132391E-03  0.1077097E-01 -0.1361396E-02  0.3609307E-02 -0.4458645E-03  0.7423745E-02 -0.2718829E-03  0.6958928E-02 -0.3589282E-03  0.7425768E-02
  0.2540000E+02  0.7074638E-03  0.1184412E-01 -0.1369288E-02  0.4275294E-02  0.8491544E-03  0.1078937E-01 -0.1215132E-02  0.3616611E-02 -0.3780341E-03  0.7436259E-02 -0.2301106E-03  0.6971799E-02 -0.3041172E-03  0.7438835E-02
  0.2545000E+02  0.6685145E-03  0.1186628E-01 -0.1195736E-02  0.4283526E-02  0.7840976E-03  0.1080879E-01 -0.1068759E-02  0.3623934E-02 -0.3096811E-03  0.7449770E-02 -0.1884009E-03  0.6985161E-02 -0.2490844E-03  0.7451984E-02
  0.2550000E+02  0.6290648E-03  0.1189121E-01 -0.1022129E-02  0.4292148E-02  0.7182807E-03  0.1082984E-01 -0.9225602E-03  0.3631811E-02 -0.2410937E-03  0.7464634E-02 -0.1467011E-03  0.6999760E-02 -0.1939427E-03  0.7466083E-02
  0.2555000E+02  0.5890223E-03  0.1190769E-01 -0.8489539E-03  0.4298118E-02  0.6519541E-03  0.1084270E-01 -0.7767036E-03  0.3637208E-02 -0.1725125E-03  0.7474079E-02 -0.1049216E-03  0.7009281E-02 -0.1387637E-03  0.7475179E-02
  0.2560000E+02  0.5484066E-03  0.1192325E-01 -0.6766912E-03  0.4303887E-02  0.5854592E-03  0.1085569E-01 -0.6313553E-03  0.3642247E-02 -0.1041668E-03  0.7482868E-02 -0.6297255E-04  0.7018313E-02 -0.8361414E-04  0.7484680E-02
  0.2565000E+02  0.5072906E-03  0.1193923E-01 -0.5057681E-03  0.4310159E-02  0.5191512E-03  0.1086971E-01 -0.4866399E-03  0.3647323E-02 -0.3627440E-04  0.7492555E-02 -0.2078001E-04  0.7028236E-02 -0.2856467E-04  0.7494999E-02
  0.2570000E+02  0.4658061E-03  0.1196160E-01 -0.3366552E-03  0.4318653E-02  0.4534021E-03  0.1088961E-01 -0.3427402E-03  0.3654810E-02  0.3092324E-04  0.7506764E-02  0.2167876E-04  0.7041798E-02  0.2627458E-04  0.7509352E-02
  0.2575000E+02  0.4240663E-03  0.1198117E-01 -0.1698637E-03  0.4326119E-02  0.3885322E-03  0.1090709E-01 -0.1998943E-03  0.3661552E-02  0.9713389E-04  0.7519181E-02  0.6435156E-04  0.7054052E-02  0.8072880E-04  0.7521558E-02
  0.2580000E+02  0.3821159E-03  0.1200222E-01 -0.5954681E-05  0.4334209E-02  0.3247543E-03  0.1092605E-01 -0.5842424E-04  0.3668609E-02  0.1620057E-03  0.7532259E-02  0.1070901E-03  0.7067760E-02  0.1345441E-03  0.7534850E-02
  0.2585000E+02  0.3398854E-03  0.1202029E-01  0.1544275E-03  0.4341434E-02  0.2621521E-03  0.1094187E-01  0.8123033E-04  0.3674914E-02  0.2251058E-03  0.7543498E-02  0.1496406E-03  0.7079420E-02  0.1873733E-03  0.7546001E-02
  0.2590000E+02  0.2971639E-03  0.1203680E-01  0.3106062E-03  0.4348377E-02  0.2006518E-03  0.1095689E-01  0.2185404E-03  0.3680744E-02  0.2859397E-03  0.7554184E-02  0.1916508E-03  0.7089242E-02  0.2387901E-03  0.7556445E-02
  0.2595000E+02  0.2536224E-03  0.1205262E-01  0.4618985E-03  0.4354771E-02  0.1400587E-03  0.1097087E-01  0.3529161E-03  0.3686441E-02  0.3439759E-03  0.7564005E-02  0.2327028E-03  0.7098457E-02  0.2883186E-03  0.7566018E-02
  0.2600000E+02  0.2088699E-03  0.1207284E-01  0.6076469E-03  0.4362701E-02  0.8010832E-04  0.1098910E-01  0.4837373E-03  0.3692966E-02  0.3986753E-03  0.7576476E-02  0.2723399E-03  0.7110413E-02  0.3354620E-03  0.7578660E-02
  0.2605000E+02  0.1625442E-03  0.1209469E-01  0.7473081E-03  0.4371338E-02  0.2054678E-04  0.1100842E-01  0.6104512E-03  0.3699623E-02  0.4495615E-03  0.7590143E-02  0.3101343E-03  0.7123711E-02  0.3797719E-03  0.7592448E-02
  0.2610000E+02  0.1143988E-03  0.1211543E-01  0.8804474E-03  0.4379517E-02 -0.3879146E-04  0.1102652E-01  0.7325835E-03  0.3706193E-02  0.4962430E-03  0.7602919E-02  0.3457158E-03  0.7136262E-02  0.4208721E-03  0.7605616E-02
  0.2615000E+02  0.6435940E-04  0.1213675E-01  0.1006795E-02  0.4388023E-02 -0.9794216E-04  0.1104640E-01  0.8498107E-03  0.3713210E-02  0.5384596E-03  0.7616604E-02  0.3788166E-03  0.7149712E-02  0.4585040E-03  0.7619711E-02
  0.2620000E+02  0.1253179E-04  0.1215400E-01  0.1126220E-02  0.4395215E-02 -0.1568056E-03  0.1106297E-01  0.9619463E-03  0.3719070E-02  0.5760802E-03  0.7627727E-02  0.4092745E-03  0.7161033E-02  0.4925255E-03  0.7631701E-02
  0.2625000E+02 -0.4081013E-04  0.1217207E-01  0.1238671E-02  0.4402046E-02 -0.2151529E-03  0.1107918E-01  0.1068891E-02  0.3724738E-02  0.6090815E-03  0.7638634E-02  0.4370203E-03  0.7172546E-02  0.5228934E-03  0.7643273E-02
  0.2630000E+02 -0.9531192E-04  0.1219370E-01  0.1344149E-02  0.4410463E-02 -0.2727004E-03  0.1109778E-01  0.1170607E-02  0.3732119E-02  0.6375225E-03  0.7652310E-02  0.4620572E-03  0.7185167E-02  0.5496400E-03  0.7656368E-02
  0.2635000E+02 -0.1506012E-03  0.1221392E-01  0.1442661E-02  0.4418102E-02 -0.3291551E-03  0.1111510E-01  0.1267065E-02  0.3738863E-02  0.6615081E-03  0.7664737E-02  0.4844328E-03  0.7197139E-02  0.5728405E-03  0.7669465E-02
  0.2640000E+02 -0.2063584E-03  0.1223188E-01  0.1534187E-02  0.4425042E-02 -0.3842698E-03  0.1113207E-01  0.1358203E-02  0.3744938E-02  0.6811603E-03  0.7675644E-02  0.5042126E-03  0.7208038E-02  0.5925869E-03  0.7682336E-02
  0.2645000E+02 -0.2623366E-03  0.1224985E-01  0.1618675E-02  0.4432064E-02 -0.4378587E-03  0.1114784E-01  0.1443922E-02  0.3750640E-02  0.6966052E-03  0.7686458E-02  0.5214674E-03  0.7218352E-02  0.6089740E-03  0.7693520E-02
  0.2650000E+02 -0.3183566E-03  0.1226499E-01  0.1696041E-02  0.4437703E-02 -0.4897938E-03  0.1116126E-01  0.1524065E-02  0.3755060E-02  0.7079692E-03  0.7695874E-02  0.5362624E-03  0.7227109E-02  0.6220950E-03  0.7702992E-02
  0.2655000E+02 -0.3742895E-03  0.1228496E-01  0.1766224E-02  0.4445425E-02 -0.5400021E-03  0.1117855E-01  0.1598476E-02  0.3761040E-02  0.7153972E-03  0.7708095E-02  0.5486672E-03  0.7238919E-02  0.6320541E-03  0.7715859E-02
  0.2660000E+02 -0.4300065E-03  0.1230176E-01  0.1829196E-02  0.4452336E-02 -0.5884278E-03  0.1119410E-01  0.1667014E-02  0.3766754E-02  0.7190611E-03  0.7719121E-02  0.5587594E-03  0.7249192E-02  0.6389740E-03  0.7727307E-02
  0.2665000E+02 -0.4853409E-03  0.1232345E-01  0.1884972E-02  0.4460809E-02 -0.6350131E-03  0.1121388E-01  0.1729552E-02  0.3773799E-02  0.7191689E-03  0.7732967E-02  0.5666228E-03  0.7262134E-02  0.6429989E-03  0.7741362E-02
  0.2670000E+02 -0.5400932E-03  0.1234334E-01  0.1933639E-02  0.4468331E-02 -0.6797082E-03  0.1123158E-01  0.1786024E-02  0.3780215E-02  0.7159654E-03  0.7746228E-02  0.5723501E-03  0.7274088E-02  0.6442968E-03  0.7753951E-02
  0.2675000E+02 -0.5940116E-03  0.1236292E-01  0.1975324E-02  0.4475368E-02 -0.7224492E-03  0.1124895E-01  0.1836400E-02  0.3786826E-02  0.7097220E-03  0.7759009E-02  0.5760414E-03  0.7285993E-02  0.6430532E-03  0.7766209E-02
  0.2680000E+02 -0.6468368E-03  0.1238088E-01  0.2010213E-02  0.4482236E-02 -0.7631955E-03  0.1126589E-01  0.1880714E-02  0.3792644E-02  0.7007263E-03  0.7770231E-02  0.5777972E-03  0.7296480E-02  0.6394621E-03  0.7777340E-02
  0.2685000E+02 -0.6982766E-03  0.1239545E-01  0.2038473E-02  0.4488416E-02 -0.8018920E-03  0.1127971E-01  0.1918983E-02  0.3797436E-02  0.6892578E-03  0.7779547E-02  0.5777050E-03  0.7305109E-02  0.6337080E-03  0.7786470E-02
  0.2690000E+02 -0.7480247E-03  0.1241707E-01  0.2060238E-02  0.4496595E-02 -0.8384716E-03  0.1129956E-01  0.1951194E-02  0.3804062E-02  0.6755730E-03  0.7793966E-02  0.5758279E-03  0.7317505E-02  0.6259523E-03  0.7800830E-02
  0.2695000E+02 -0.7958137E-03  0.1243969E-01  0.2075690E-02  0.4505440E-02 -0.8728913E-03  0.1132118E-01  0.1977392E-02  0.3811216E-02  0.6599211E-03  0.7809166E-02  0.5722332E-03  0.7330908E-02  0.6163532E-03  0.7816235E-02
  0.2700000E+02 -0.8413317E-03  0.1246235E-01  0.2084956E-02  0.4513822E-02 -0.9050501E-03  0.1134172E-01  0.1997545E-02  0.3818293E-02  0.6425239E-03  0.7823343E-02  0.5669592E-03  0.7344600E-02  0.6050422E-03  0.7830592E-02
  0.2705000E+02 -0.8843112E-03  0.1248345E-01  0.2088252E-02  0.4521539E-02 -0.9348558E-03  0.1136086E-01  0.2011728E-02  0.3824716E-02  0.6235978E-03  0.7837336E-02  0.5600636E-03  0.7358126E-02  0.5921567E-03  0.7844198E-02
  0.2710000E+02 -0.9244654E-03  0.1249991E-01  0.2085854E-02  0.4527742E-02 -0.9621744E-03  0.1137533E-01  0.2020073E-02  0.3829615E-02  0.6033653E-03  0.7848209E-02  0.5516204E-03  0.7368047E-02  0.5778448E-03  0.7854898E-02
  0.2715000E+02 -0.9615272E-03  0.1251570E-01  0.2078146E-02  0.4533268E-02 -0.9868648E-03  0.1138981E-01  0.2022840E-02  0.3834599E-02  0.5820560E-03  0.7857753E-02  0.5417345E-03  0.7377229E-02  0.5622723E-03  0.7864555E-02
  0.2720000E+02 -0.9952638E-03  0.1253223E-01  0.2065641E-02  0.4539169E-02 -0.1008796E-02  0.1140572E-01  0.2020452E-02  0.3840023E-02  0.5599185E-03  0.7868693E-02  0.5305571E-03  0.7387117E-02  0.5456381E-03  0.7875036E-02
  0.2725000E+02 -0.1025426E-02  0.1254696E-01  0.2048889E-02  0.4544928E-02 -0.1027814E-02  0.1141927E-01  0.2013399E-02  0.3845167E-02  0.5372056E-03  0.7878846E-02  0.5182668E-03  0.7396278E-02  0.5281557E-03  0.7884406E-02
  0.2730000E+02 -0.1051834E-02  0.1256916E-01  0.2028498E-02  0.4553222E-02 -0.1043814E-02  0.1143924E-01  0.2002277E-02  0.3852451E-02  0.5141753E-03  0.7893245E-02  0.5050746E-03  0.7409303E-02  0.5100582E-03  0.7898420E-02
  0.2735000E+02 -0.1074316E-02  0.1259015E-01  0.2005015E-02  0.4560837E-02 -0.1056700E-02  0.1145934E-01  0.1987645E-02  0.3859466E-02  0.4910702E-03  0.7907394E-02  0.4911929E-03  0.7421606E-02  0.4915718E-03  0.7911876E-02
  0.2740000E+02 -0.1092732E-02  0.1260980E-01  0.1978854E-02  0.4568019E-02 -0.1066403E-02  0.1147807E-01  0.1969948E-02  0.3865900E-02  0.4681013E-03  0.7920964E-02  0.4768125E-03  0.7433487E-02  0.4728968E-03  0.7925352E-02
  0.2745000E+02 -0.1107012E-02  0.1262722E-01  0.1950321E-02  0.4574585E-02 -0.1072915E-02  0.1149572E-01  0.1949520E-02  0.3870990E-02  0.4454459E-03  0.7932909E-02  0.4620933E-03  0.7444438E-02  0.4542019E-03  0.7937509E-02
  0.2750000E+02 -0.1117110E-02  0.1264494E-01  0.1919521E-02  0.4581426E-02 -0.1076247E-02  0.1151326E-01  0.1926470E-02  0.3876549E-02  0.4232296E-03  0.7944635E-02  0.4471355E-03  0.7455486E-02  0.4356008E-03  0.7948771E-02
  0.2755000E+02 -0.1123020E-02  0.1266330E-01  0.1886401E-02  0.4588484E-02 -0.1076447E-02  0.1153072E-01  0.1900724E-02  0.3882374E-02  0.4015270E-03  0.7956359E-02  0.4319744E-03  0.7466963E-02  0.4171491E-03  0.7960632E-02
  0.2760000E+02 -0.1124789E-02  0.1268282E-01  0.1850824E-02  0.4595820E-02 -0.1073600E-02  0.1154938E-01  0.1872092E-02  0.3888624E-02  0.3803702E-03  0.7969109E-02  0.4165988E-03  0.7478852E-02  0.3988578E-03  0.7974228E-02
  0.2765000E+02 -0.1122502E-02  0.1270682E-01  0.1812611E-02  0.4604814E-02 -0.1067815E-02  0.1157173E-01  0.1840319E-02  0.3896698E-02  0.3597574E-03  0.7984903E-02  0.4009556E-03  0.7493391E-02  0.3806992E-03  0.7989880E-02
  0.2770000E+02 -0.1116256E-02  0.1272816E-01  0.1771569E-02  0.4612404E-02 -0.1059196E-02  0.1159231E-01  0.1805132E-02  0.3903703E-02  0.3396506E-03  0.7998970E-02  0.3849620E-03  0.7506533E-02  0.3626125E-03  0.8004406E-02
  0.2775000E+02 -0.1106186E-02  0.1274957E-01  0.1727595E-02  0.4620015E-02 -0.1047866E-02  0.1161231E-01  0.1766345E-02  0.3910182E-02  0.3199997E-03  0.8012795E-02  0.3685345E-03  0.7519597E-02  0.3445300E-03  0.8017688E-02
  0.2780000E+02 -0.1092455E-02  0.1276871E-01  0.1680674E-02  0.4626945E-02 -0.1033959E-02  0.1163157E-01  0.1723881E-02  0.3916325E-02  0.3007402E-03  0.8026032E-02  0.3515921E-03  0.7531317E-02  0.3263775E-03  0.8030514E-02
  0.2785000E+02 -0.1075294E-02  0.1278424E-01  0.1630938E-02  0.4632484E-02 -0.1017650E-02  0.1164658E-01  0.1677841E-02  0.3921163E-02  0.2818154E-03  0.8035936E-02  0.3340888E-03  0.7540407E-02  0.3081042E-03  0.8040791E-02
  0.2790000E+02 -0.1054955E-02  0.1280161E-01  0.1578554E-02  0.4638859E-02 -0.9991250E-03  0.1166273E-01  0.1628371E-02  0.3926238E-02  0.2631598E-03  0.8046792E-02  0.3159832E-03  0.7550117E-02  0.2896571E-03  0.8051665E-02
  0.2795000E+02 -0.1031748E-02  0.1282072E-01  0.1523746E-02  0.4645403E-02 -0.9786111E-03  0.1167967E-01  0.1575694E-02  0.3931888E-02  0.2447142E-03  0.8059903E-02  0.2972563E-03  0.7561922E-02  0.2709992E-03  0.8064240E-02
  0.2800000E+02 -0.1006034E-02  0.1284086E-01  0.1466762E-02  0.4652258E-02 -0.9563817E-03  0.1169784E-01  0.1520061E-02  0.3938157E-02  0.2264331E-03  0.8073119E-02  0.2779083E-03  0.7574161E-02  0.2521106E-03  0.8077543E-02
  0.2805000E+02 -0.9781950E-03  0.1286538E-01  0.1407802E-02  0.4660936E-02 -0.9327242E-03  0.1172057E-01  0.1461672E-02  0.3945890E-02  0.2082787E-03  0.8088514E-02  0.2579492E-03  0.7588746E-02  0.2329807E-03  0.8092737E-02
  0.2810000E+02 -0.9485715E-03  0.1288457E-01  0.1346950E-02  0.4667208E-02 -0.9078878E-03  0.1173767E-01  0.1400599E-02  0.3951845E-02  0.1902155E-03  0.8099852E-02  0.2373816E-03  0.7599635E-02  0.2135965E-03  0.8104533E-02
  0.2815000E+02 -0.9174985E-03  0.1290191E-01  0.1284280E-02  0.4673385E-02 -0.8821167E-03  0.1175413E-01  0.1336897E-02  0.3957621E-02  0.1722325E-03  0.8111271E-02  0.2162322E-03  0.7610282E-02  0.1939684E-03  0.8116570E-02
  0.2820000E+02 -0.8852383E-03  0.1291481E-01  0.1219786E-02  0.4677964E-02 -0.8555822E-03  0.1176636E-01  0.1270547E-02  0.3961981E-02  0.1543256E-03  0.8119558E-02  0.1945341E-03  0.7617726E-02  0.1741132E-03  0.8125819E-02
  0.2825000E+02 -0.8520383E-03  0.1293148E-01  0.1153541E-02  0.4683911E-02 -0.8284381E-03  0.1178265E-01  0.1201616E-02  0.3967467E-02  0.1365149E-03  0.8130454E-02  0.1723528E-03  0.7628006E-02  0.1540749E-03  0.8137471E-02
  0.2830000E+02 -0.8180205E-03  0.1294680E-01  0.1085540E-02  0.4689436E-02 -0.8007249E-03  0.1179673E-01  0.1130110E-02  0.3972593E-02  0.1188065E-03  0.8140787E-02  0.1497396E-03  0.7637940E-02  0.1338828E-03  0.8147812E-02
  0.2835000E+02 -0.7832610E-03  0.1296896E-01  0.1015878E-02  0.4697172E-02 -0.7724408E-03  0.1181568E-01  0.1056164E-02  0.3979242E-02  0.1012121E-03  0.8154651E-02  0.1267651E-03  0.7650677E-02  0.1135775E-03  0.8162028E-02
  0.2840000E+02 -0.7477970E-03  0.1298917E-01  0.9447175E-03  0.4704360E-02 -0.7435543E-03  0.1183322E-01  0.9800119E-03  0.3985540E-02  0.8373112E-04  0.8166859E-02  0.1034997E-03  0.7662016E-02  0.9319290E-04  0.8175438E-02
  0.2845000E+02 -0.7116228E-03  0.1301405E-01  0.8722857E-03  0.4712966E-02 -0.7140074E-03  0.1185513E-01  0.9019833E-03  0.3993024E-02  0.6635249E-04  0.8182511E-02  0.8000912E-04  0.7676479E-02  0.7275461E-04  0.8192006E-02
  0.2850000E+02 -0.6747332E-03  0.1303350E-01  0.7988776E-03  0.4719737E-02 -0.6837466E-03  0.1187299E-01  0.8225032E-03  0.3998900E-02  0.4905767E-04  0.8195190E-02  0.5636356E-04  0.7688020E-02  0.5228628E-04  0.8204884E-02
  0.2855000E+02 -0.6371178E-03  0.1305306E-01  0.7247941E-03  0.4726695E-02 -0.6527259E-03  0.1189100E-01  0.7420132E-03  0.4004601E-02  0.3181669E-04  0.8207250E-02  0.3262232E-04  0.7698652E-02  0.3180022E-04  0.8217530E-02
  0.2860000E+02 -0.5987991E-03  0.1306725E-01  0.6503536E-03  0.4732266E-02 -0.6209268E-03  0.1190416E-01  0.6609794E-03  0.4009020E-02  0.1461673E-04  0.8216353E-02  0.8865538E-05  0.7706932E-02  0.1132792E-04  0.8226721E-02
  0.2865000E+02 -0.5598317E-03  0.1308509E-01  0.5758281E-03  0.4738322E-02 -0.5883537E-03  0.1191876E-01  0.5798074E-03  0.4014276E-02 -0.2544612E-05  0.8227612E-02 -0.1481597E-04  0.7716807E-02 -0.9088242E-05  0.8237428E-02
  0.2870000E+02 -0.5203030E-03  0.1310254E-01  0.5014365E-03  0.4744577E-02 -0.5550222E-03  0.1193397E-01  0.4988322E-03  0.4019361E-02 -0.1964127E-04  0.8239303E-02 -0.3830307E-04  0.7727187E-02 -0.2937646E-04  0.8248870E-02
  0.2875000E+02 -0.4803363E-03  0.1312051E-01  0.4273478E-03  0.4750592E-02 -0.5209610E-03  0.1194997E-01  0.4183121E-03  0.4024717E-02 -0.3661494E-04  0.8250502E-02 -0.6144513E-04  0.7737518E-02 -0.4943218E-04  0.8260184E-02
  0.2880000E+02 -0.4400678E-03  0.1313831E-01  0.3536770E-03  0.4756778E-02 -0.4861887E-03  0.1196611E-01  0.3384296E-03  0.4029988E-02 -0.5338166E-04  0.8262037E-02 -0.8406601E-04  0.7748615E-02 -0.6912406E-04  0.8271502E-02
  0.2885000E+02 -0.3996404E-03  0.1316092E-01  0.2805300E-03  0.4764695E-02 -0.4507138E-03  0.1198627E-01  0.2593394E-03  0.4036548E-02 -0.6982961E-04  0.8276137E-02 -0.1059616E-03  0.7761810E-02 -0.8829199E-04  0.8285593E-02
  0.2890000E+02 -0.3591823E-03  0.1318341E-01  0.2080023E-03  0.4772857E-02 -0.4145229E-03  0.1200711E-01  0.1811835E-03  0.4043010E-02 -0.8584377E-04  0.8290621E-02 -0.1269234E-03  0.7774931E-02 -0.1067718E-03  0.8300358E-02
  0.2895000E+02 -0.3187998E-03  0.1320395E-01  0.1362118E-03  0.4779862E-02 -0.3775894E-03  0.1202455E-01  0.1041304E-03  0.4049176E-02 -0.1013125E-03  0.8303037E-02 -0.1467479E-03  0.7786873E-02 -0.1244034E-03  0.8313481E-02
  0.2900000E+02 -0.2785696E-03  0.1322332E-01  0.6529757E-04  0.4786187E-02 -0.3398729E-03  0.1204021E-01  0.2838803E-04  0.4054866E-02 -0.1161447E-03  0.8314462E-02 -0.1652511E-03  0.7797807E-02 -0.1410475E-03  0.8325174E-02
  0.2905000E+02 -0.2385497E-03  0.1324181E-01 -0.4587070E-05  0.4792892E-02 -0.3013432E-03  0.1205617E-01 -0.4580318E-04  0.4060279E-02 -0.1302834E-03  0.8326577E-02 -0.1822882E-03  0.7808974E-02 -0.1566027E-03  0.8337293E-02
  0.2910000E+02 -0.1987782E-03  0.1325771E-01 -0.7329685E-04  0.4798751E-02 -0.2619780E-03  0.1207024E-01 -0.1181882E-03  0.4065371E-02 -0.1437090E-03  0.8337124E-02 -0.1977546E-03  0.7819158E-02 -0.1710076E-03  0.8348321E-02
  0.2915000E+02 -0.1592979E-03  0.1327776E-01 -0.1406990E-03  0.4805704E-02 -0.2217911E-03  0.1208764E-01 -0.1885102E-03  0.4071171E-02 -0.1564395E-03  0.8348750E-02 -0.2115918E-03  0.7830284E-02 -0.1842438E-03  0.8360631E-02
  0.2920000E+02 -0.1201409E-03  0.1329564E-01 -0.2067030E-03  0.4812106E-02 -0.1808106E-03  0.1210337E-01 -0.2565490E-03  0.4076340E-02 -0.1685200E-03  0.8359875E-02 -0.2237779E-03  0.7840573E-02 -0.1963255E-03  0.8371933E-02
  0.2925000E+02 -0.8137147E-04  0.1331959E-01 -0.2712175E-03  0.4820162E-02 -0.1391131E-03  0.1212340E-01 -0.3220838E-03  0.4083335E-02 -0.1800067E-03  0.8374987E-02 -0.2343106E-03  0.7854320E-02 -0.2072828E-03  0.8387270E-02
  0.2930000E+02 -0.4305811E-04  0.1334224E-01 -0.3341705E-03  0.4828208E-02 -0.9678743E-04  0.1214329E-01 -0.3849259E-03  0.4089805E-02 -0.1909514E-03  0.8389492E-02 -0.2431937E-03  0.7867442E-02 -0.2171461E-03  0.8401648E-02
  0.2935000E+02 -0.5295854E-05  0.1336380E-01 -0.3954461E-03  0.4835853E-02 -0.5395257E-04  0.1216194E-01 -0.4448639E-03  0.4095816E-02 -0.2013806E-03  0.8402771E-02 -0.2504178E-03  0.7879615E-02 -0.2259258E-03  0.8414776E-02
  0.2940000E+02  0.3181761E-04  0.1338500E-01 -0.4549018E-03  0.4843296E-02 -0.1072678E-04  0.1218047E-01 -0.5016870E-03  0.4101675E-02 -0.2112902E-03  0.8415725E-02 -0.2559550E-03  0.7891870E-02 -0.2336065E-03  0.8428374E-02
  0.2945000E+02  0.6817120E-04  0.1340514E-01 -0.5123228E-03  0.4849926E-02  0.3276499E-04  0.1219731E-01 -0.5551404E-03  0.4107131E-02 -0.2206333E-03  0.8427382E-02 -0.2597454E-03  0.7902505E-02 -0.2401343E-03  0.8439983E-02
  0.2950000E+02  0.1036522E-03  0.1342572E-01 -0.5674406E-03  0.4856464E-02  0.7639291E-04  0.1221417E-01 -0.6049548E-03  0.4112799E-02 -0.2293316E-03  0.8439396E-02 -0.2617184E-03  0.7912768E-02 -0.2454335E-03  0.8451878E-02
  0.2955000E+02  0.1381566E-03  0.1344811E-01 -0.6199674E-03  0.4864042E-02  0.1200339E-03  0.1223414E-01 -0.6508739E-03  0.4119281E-02 -0.2372890E-03  0.8452959E-02 -0.2618036E-03  0.7925313E-02 -0.2494190E-03  0.8465705E-02
  0.2960000E+02  0.1715766E-03  0.1346873E-01 -0.6696028E-03  0.4871253E-02  0.1635469E-03  0.1225277E-01 -0.6926652E-03  0.4125057E-02 -0.2444066E-03  0.8465829E-02 -0.2599527E-03  0.7937330E-02 -0.2520153E-03  0.8478709E-02
  0.2965000E+02  0.2038271E-03  0.1349762E-01 -0.7161009E-03  0.4881120E-02  0.2067881E-03  0.1227884E-01 -0.7301876E-03  0.4132942E-02 -0.2506057E-03  0.8483104E-02 -0.2561686E-03  0.7953863E-02 -0.2531833E-03  0.8496324E-02
  0.2970000E+02  0.2348188E-03  0.1352114E-01 -0.7592706E-03  0.4888926E-02  0.2495887E-03  0.1229897E-01 -0.7633780E-03  0.4139170E-02 -0.2558384E-03  0.8496468E-02 -0.2505072E-03  0.7966900E-02 -0.2529268E-03  0.8509873E-02
  0.2975000E+02  0.2644779E-03  0.1354184E-01 -0.7990081E-03  0.4896591E-02  0.2917590E-03  0.1231639E-01 -0.7922904E-03  0.4145063E-02 -0.2600959E-03  0.8508625E-02 -0.2430966E-03  0.7979475E-02 -0.2513054E-03  0.8522557E-02
  0.2980000E+02  0.2927391E-03  0.1356217E-01 -0.8352880E-03  0.4903752E-02  0.3330918E-03  0.1233440E-01 -0.8170702E-03  0.4151228E-02 -0.2634064E-03  0.8520756E-02 -0.2341212E-03  0.7991942E-02 -0.2484271E-03  0.8535214E-02
  0.2985000E+02  0.3195549E-03  0.1358342E-01 -0.8681486E-03  0.4910869E-02  0.3733696E-03  0.1235340E-01 -0.8379390E-03  0.4157910E-02 -0.2658222E-03  0.8533605E-02 -0.2238102E-03  0.8004495E-02 -0.2444341E-03  0.8548340E-02
  0.2990000E+02  0.3448967E-03  0.1360332E-01 -0.8976657E-03  0.4918057E-02  0.4123784E-03  0.1237147E-01 -0.8551584E-03  0.4163883E-02 -0.2674038E-03  0.8545862E-02 -0.2124093E-03  0.8016123E-02 -0.2394820E-03  0.8561239E-02
  0.2995000E+02  0.3687625E-03  0.1362460E-01 -0.9239207E-03  0.4925521E-02  0.4499221E-03  0.1239026E-01 -0.8689894E-03  0.4170483E-02 -0.2682031E-03  0.8559077E-02 -0.2001577E-03  0.8028155E-02 -0.2337181E-03  0.8574563E-02
