# Supplementary material for: Visualising reaction complexes in amine-based unloaded and CO2-loaded carbon capture solutions
Source: Nat Commun. 2026 Mar 12;17:3828. doi: 10.1038/s41467-026-70391-6 (PMC13121631; doi:10.1038/s41467-026-70391-6)
Supplement: Supplementary file 3 — Source Data [file 41467_2026_70391_MOESM3_ESM.zip › Source data/KCarb130624box.EPSR.t01]

#    Q           SLS74887                      SLS74886                      SLS74888                      SLS74914                      SLS74919                      SLS74944                      SLS74945                     
  0.1500000E+00 -0.8782189E-01  0.1093996E-01 -0.2486604E+00  0.2211625E-02 -0.2673866E+00  0.2764555E-02 -0.4511147E-01  0.1157552E-01 -0.5103597E-01  0.6938097E-02  0.1406953E-01  0.5801538E-02 -0.4422861E-01  0.6482014E-02
  0.2000000E+00 -0.4240973E-01  0.7175958E-02 -0.2488089E+00  0.1437107E-02 -0.2669151E+00  0.1811290E-02 -0.7873744E-02  0.7572703E-02 -0.5106987E-01  0.4554606E-02 -0.1753658E-02  0.3793625E-02 -0.4676467E-01  0.4227077E-02
  0.2500000E+00 -0.4931678E-01  0.5644909E-02 -0.2495580E+00  0.1132204E-02 -0.2669825E+00  0.1433050E-02 -0.1339144E-01  0.5953402E-02 -0.6626900E-01  0.3589725E-02 -0.2224123E-01  0.2990857E-02 -0.6754637E-01  0.3317895E-02
  0.3000000E+00 -0.6735235E-01  0.4938432E-02 -0.2497084E+00  0.9967909E-03 -0.2626317E+00  0.1264995E-02 -0.3712669E-01  0.5204224E-02 -0.7837433E-01  0.3148577E-02 -0.3951243E-01  0.2624439E-02 -0.8331195E-01  0.2902538E-02
  0.3500000E+00 -0.1196883E+00  0.4522715E-02 -0.2500399E+00  0.9225518E-03 -0.2627211E+00  0.1169355E-02 -0.9172976E-01  0.4766417E-02 -0.1047175E+00  0.2892173E-02 -0.6326395E-01  0.2413908E-02 -0.1066430E+00  0.2664441E-02
  0.4000000E+00 -0.1565591E+00  0.4243009E-02 -0.2468935E+00  0.8737558E-03 -0.2576135E+00  0.1107048E-02 -0.1286616E+00  0.4473835E-02 -0.1180805E+00  0.2720899E-02 -0.7588196E-01  0.2273942E-02 -0.1192070E+00  0.2505953E-02
  0.4500000E+00 -0.1816965E+00  0.4046384E-02 -0.2424774E+00  0.8408425E-03 -0.2536936E+00  0.1063988E-02 -0.1520801E+00  0.4269368E-02 -0.1281153E+00  0.2600555E-02 -0.8203495E-01  0.2177948E-02 -0.1253392E+00  0.2396647E-02
  0.5000000E+00 -0.2141539E+00  0.3884180E-02 -0.2399193E+00  0.8135411E-03 -0.2465073E+00  0.1028927E-02 -0.1787424E+00  0.4101805E-02 -0.1365969E+00  0.2502055E-02 -0.8831933E-01  0.2099234E-02 -0.1305585E+00  0.2308370E-02
  0.5500000E+00 -0.2115962E+00  0.3761435E-02 -0.2357953E+00  0.7917050E-03 -0.2374909E+00  0.1001629E-02 -0.1733994E+00  0.3974145E-02 -0.1302321E+00  0.2426121E-02 -0.8341503E-01  0.2037166E-02 -0.1224180E+00  0.2240118E-02
  0.6000000E+00 -0.1999568E+00  0.3664802E-02 -0.2327498E+00  0.7736654E-03 -0.2272828E+00  0.9796877E-03 -0.1598977E+00  0.3872567E-02 -0.1181023E+00  0.2365911E-02 -0.7773378E-01  0.1986984E-02 -0.1099666E+00  0.2186404E-02
  0.6500000E+00 -0.2155264E+00  0.3556958E-02 -0.2316776E+00  0.7526402E-03 -0.2219000E+00  0.9542954E-03 -0.1755354E+00  0.3760048E-02 -0.1200187E+00  0.2298634E-02 -0.8212477E-01  0.1929706E-02 -0.1086063E+00  0.2126367E-02
  0.7000000E+00 -0.2330956E+00  0.3424224E-02 -0.2318848E+00  0.7239977E-03 -0.2158039E+00  0.9197261E-03 -0.1905320E+00  0.3622146E-02 -0.1216391E+00  0.2213668E-02 -0.8630893E-01  0.1857211E-02 -0.1088070E+00  0.2049373E-02
  0.7500000E+00 -0.1998318E+00  0.3319282E-02 -0.2276008E+00  0.6988246E-03 -0.2062243E+00  0.8895726E-03 -0.1591643E+00  0.3510835E-02 -0.1022525E+00  0.2143894E-02 -0.7405528E-01  0.1797046E-02 -0.9359197E-01  0.1985076E-02
  0.8000000E+00 -0.1837011E+00  0.3222448E-02 -0.2254607E+00  0.6762511E-03 -0.2005178E+00  0.8621455E-03 -0.1415534E+00  0.3408036E-02 -0.9012631E-01  0.2080190E-02 -0.6829628E-01  0.1741689E-02 -0.8084047E-01  0.1926550E-02
  0.8500000E+00 -0.1575122E+00  0.3141911E-02 -0.2237961E+00  0.6578204E-03 -0.1936767E+00  0.8398673E-03 -0.1143984E+00  0.3321484E-02 -0.7730614E-01  0.2027050E-02 -0.5976614E-01  0.1695446E-02 -0.6897549E-01  0.1877248E-02
  0.9000000E+00 -0.1314525E+00  0.3077520E-02 -0.2202939E+00  0.6436966E-03 -0.1878129E+00  0.8229801E-03 -0.9097867E-01  0.3250390E-02 -0.6692120E-01  0.1984776E-02 -0.5529591E-01  0.1658550E-02 -0.5824912E-01  0.1837572E-02
  0.9500000E+00 -0.1348217E+00  0.3016165E-02 -0.2203146E+00  0.6324855E-03 -0.1853828E+00  0.8091675E-03 -0.9543659E-01  0.3182764E-02 -0.6760100E-01  0.1946446E-02 -0.5867486E-01  0.1625440E-02 -0.6096171E-01  0.1801762E-02
  0.1000000E+01 -0.1339879E+00  0.2957693E-02 -0.2182894E+00  0.6227503E-03 -0.1804850E+00  0.7970394E-03 -0.9709655E-01  0.3118546E-02 -0.6843331E-01  0.1910468E-02 -0.6035459E-01  0.1594960E-02 -0.6052409E-01  0.1768254E-02
  0.1050000E+01 -0.1366231E+00  0.2905494E-02 -0.2162023E+00  0.6151160E-03 -0.1773943E+00  0.7871423E-03 -0.1019269E+00  0.3060974E-02 -0.6893749E-01  0.1878637E-02 -0.6235774E-01  0.1568331E-02 -0.6251180E-01  0.1738564E-02
  0.1100000E+01 -0.1260243E+00  0.2859204E-02 -0.2115741E+00  0.6097435E-03 -0.1713535E+00  0.7796087E-03 -0.9531010E-01  0.3009865E-02 -0.6339738E-01  0.1851429E-02 -0.5863945E-01  0.1545476E-02 -0.5908737E-01  0.1712784E-02
  0.1150000E+01 -0.1243366E+00  0.2817922E-02 -0.2060732E+00  0.6067150E-03 -0.1648560E+00  0.7743809E-03 -0.9417009E-01  0.2964152E-02 -0.5971206E-01  0.1827909E-02 -0.5634901E-01  0.1525879E-02 -0.5613543E-01  0.1690562E-02
  0.1200000E+01 -0.1258475E+00  0.2780739E-02 -0.1975923E+00  0.6058299E-03 -0.1566970E+00  0.7712418E-03 -0.9887230E-01  0.2923091E-02 -0.5784459E-01  0.1807489E-02 -0.5683051E-01  0.1509054E-02 -0.5687371E-01  0.1671590E-02
  0.1250000E+01 -0.1230797E+00  0.2749357E-02 -0.1874435E+00  0.6076430E-03 -0.1477343E+00  0.7708467E-03 -0.9915391E-01  0.2887623E-02 -0.5525038E-01  0.1790880E-02 -0.5410196E-01  0.1495472E-02 -0.5408819E-01  0.1656189E-02
  0.1300000E+01 -0.1214237E+00  0.2722989E-02 -0.1746852E+00  0.6119368E-03 -0.1364783E+00  0.7729449E-03 -0.1018976E+00  0.2857392E-02 -0.5309129E-01  0.1778074E-02 -0.5369271E-01  0.1485173E-02 -0.5300659E-01  0.1644525E-02
  0.1350000E+01 -0.1205851E+00  0.2701206E-02 -0.1592846E+00  0.6187130E-03 -0.1220689E+00  0.7777528E-03 -0.1067859E+00  0.2832053E-02 -0.4911746E-01  0.1768938E-02 -0.5058545E-01  0.1477918E-02 -0.4799376E-01  0.1636220E-02
  0.1400000E+01 -0.1214881E+00  0.2683969E-02 -0.1396374E+00  0.6282566E-03 -0.1044180E+00  0.7855620E-03 -0.1103948E+00  0.2811574E-02 -0.4208072E-01  0.1763430E-02 -0.4789995E-01  0.1473999E-02 -0.4457837E-01  0.1631610E-02
  0.1450000E+01 -0.1219998E+00  0.2670334E-02 -0.1167407E+00  0.6401549E-03 -0.8222833E-01  0.7961695E-03 -0.1143660E+00  0.2795407E-02 -0.3715323E-01  0.1760758E-02 -0.4269037E-01  0.1472832E-02 -0.3780893E-01  0.1629739E-02
  0.1500000E+01 -0.1247079E+00  0.2660321E-02 -0.8999798E-01  0.6546055E-03 -0.5760625E-01  0.8096718E-03 -0.1192236E+00  0.2783060E-02 -0.3223816E-01  0.1760973E-02 -0.3669751E-01  0.1474594E-02 -0.3333457E-01  0.1630724E-02
  0.1550000E+01 -0.1259407E+00  0.2653893E-02 -0.5854788E-01  0.6719164E-03 -0.2841198E-01  0.8262741E-03 -0.1251619E+00  0.2774960E-02 -0.2351082E-01  0.1764266E-02 -0.2829873E-01  0.1479288E-02 -0.2535404E-01  0.1634661E-02
  0.1600000E+01 -0.1304004E+00  0.2651207E-02 -0.2307478E-01  0.6919102E-03  0.5318552E-02  0.8457960E-03 -0.1289424E+00  0.2771047E-02 -0.1453084E-01  0.1770858E-02 -0.1875014E-01  0.1486944E-02 -0.1503940E-01  0.1641497E-02
  0.1650000E+01 -0.1340369E+00  0.2652136E-02  0.1775062E-01  0.7143372E-03  0.4328179E-01  0.8679485E-03 -0.1320238E+00  0.2771207E-02 -0.3726654E-02  0.1780295E-02 -0.8325242E-02  0.1497381E-02 -0.5013525E-02  0.1651234E-02
  0.1700000E+01 -0.1293780E+00  0.2656462E-02  0.6136158E-01  0.7389694E-03  0.8481622E-01  0.8924163E-03 -0.1286634E+00  0.2775241E-02  0.1110032E-01  0.1792350E-02  0.8932747E-02  0.1510293E-02  0.9379130E-02  0.1663491E-02
  0.1750000E+01 -0.1289447E+00  0.2664070E-02  0.1077696E+00  0.7648265E-03  0.1275613E+00  0.9182698E-03 -0.1271025E+00  0.2782604E-02  0.2429115E-01  0.1806639E-02  0.2385417E-01  0.1525202E-02  0.2378728E-01  0.1677942E-02
  0.1800000E+01 -0.1272193E+00  0.2674144E-02  0.1527806E+00  0.7907656E-03  0.1714245E+00  0.9443912E-03 -0.1252498E+00  0.2792610E-02  0.3979921E-01  0.1822176E-02  0.4000105E-01  0.1541295E-02  0.3913300E-01  0.1693871E-02
  0.1850000E+01 -0.1237766E+00  0.2685712E-02  0.1946959E+00  0.8153559E-03  0.2094034E+00  0.9692065E-03 -0.1231201E+00  0.2804366E-02  0.5326525E-01  0.1838311E-02  0.5516419E-01  0.1557608E-02  0.5398637E-01  0.1710244E-02
  0.1900000E+01 -0.1235105E+00  0.2699142E-02  0.2284791E+00  0.8377844E-03  0.2415319E+00  0.9917417E-03 -0.1223986E+00  0.2818225E-02  0.6349257E-01  0.1854849E-02  0.6660976E-01  0.1574055E-02  0.6554373E-01  0.1726956E-02
  0.1950000E+01 -0.1238144E+00  0.2713833E-02  0.2525056E+00  0.8567966E-03  0.2629930E+00  0.1010844E-02 -0.1210203E+00  0.2833636E-02  0.7223365E-01  0.1870969E-02  0.7655154E-01  0.1589961E-02  0.7442948E-01  0.1743130E-02
  0.2000000E+01 -0.1217069E+00  0.2729209E-02  0.2665189E+00  0.8710562E-03  0.2732202E+00  0.1025435E-02 -0.1194382E+00  0.2850171E-02  0.7644762E-01  0.1886154E-02  0.8253323E-01  0.1604679E-02  0.8097787E-01  0.1758108E-02
  0.2050000E+01 -0.1235279E+00  0.2746236E-02  0.2669822E+00  0.8813455E-03  0.2703443E+00  0.1036101E-02 -0.1178644E+00  0.2868461E-02  0.7721563E-01  0.1900950E-02  0.8456075E-01  0.1618787E-02  0.8107376E-01  0.1772507E-02
  0.2100000E+01 -0.1287506E+00  0.2765171E-02  0.2584110E+00  0.8880009E-03  0.2609923E+00  0.1043317E-02 -0.1205281E+00  0.2888575E-02  0.7269000E-01  0.1915380E-02  0.8098663E-01  0.1632311E-02  0.7629292E-01  0.1786485E-02
  0.2150000E+01 -0.1217374E+00  0.2785588E-02  0.2418024E+00  0.8908847E-03  0.2421804E+00  0.1047293E-02 -0.1137387E+00  0.2910026E-02  0.7086594E-01  0.1929137E-02  0.7933080E-01  0.1644998E-02  0.7481295E-01  0.1799583E-02
  0.2200000E+01 -0.1161416E+00  0.2807133E-02  0.2205291E+00  0.8916570E-03  0.2205201E+00  0.1049329E-02 -0.1075266E+00  0.2932380E-02  0.6602114E-01  0.1942459E-02  0.7566926E-01  0.1657254E-02  0.7128763E-01  0.1812267E-02
  0.2250000E+01 -0.1113548E+00  0.2830217E-02  0.1976334E+00  0.8912957E-03  0.1968215E+00  0.1049991E-02 -0.1028795E+00  0.2956045E-02  0.5979787E-01  0.1955802E-02  0.7011263E-01  0.1669477E-02  0.6530955E-01  0.1825012E-02
  0.2300000E+01 -0.1102623E+00  0.2853517E-02  0.1713213E+00  0.8894808E-03  0.1700302E+00  0.1049246E-02 -0.1017479E+00  0.2979988E-02  0.5021058E-01  0.1968536E-02  0.6161421E-01  0.1681137E-02  0.5511779E-01  0.1837176E-02
  0.2350000E+01 -0.1094346E+00  0.2877480E-02  0.1455570E+00  0.8874005E-03  0.1431395E+00  0.1048387E-02 -0.1001275E+00  0.3004789E-02  0.4069287E-01  0.1981419E-02  0.5308893E-01  0.1693044E-02  0.4645480E-01  0.1849391E-02
  0.2400000E+01 -0.1095003E+00  0.2902284E-02  0.1203324E+00  0.8859715E-03  0.1178694E+00  0.1048363E-02 -0.9934220E-01  0.3030402E-02  0.3080230E-01  0.1994704E-02  0.4321158E-01  0.1705760E-02  0.3771969E-01  0.1861973E-02
  0.2450000E+01 -0.1046881E+00  0.2928821E-02  0.9838799E-01  0.8862266E-03  0.9564413E-01  0.1049885E-02 -0.9389229E-01  0.3057461E-02  0.2357960E-01  0.2009025E-02  0.3819347E-01  0.1719588E-02  0.2998585E-01  0.1875589E-02
  0.2500000E+01 -0.1026191E+00  0.2957526E-02  0.7742569E-01  0.8884918E-03  0.7360237E-01  0.1053239E-02 -0.8928303E-01  0.3086298E-02  0.1464055E-01  0.2024724E-02  0.3096727E-01  0.1734626E-02  0.2229437E-01  0.1890410E-02
  0.2550000E+01 -0.9647661E-01  0.2989635E-02  0.5860142E-01  0.8929927E-03  0.5340549E-01  0.1058519E-02 -0.8466466E-01  0.3118170E-02  0.9213816E-02  0.2042695E-02  0.2821118E-01  0.1751667E-02  0.1758295E-01  0.1907156E-02
  0.2600000E+01 -0.9116204E-01  0.3021926E-02  0.4131696E-01  0.8983258E-03  0.3381226E-01  0.1064135E-02 -0.7846563E-01  0.3150115E-02  0.1612931E-02  0.2060844E-02  0.1944433E-01  0.1768661E-02  0.7291608E-02  0.1924069E-02
  0.2650000E+01 -0.7946740E-01  0.3053876E-02  0.2432122E-01  0.9039470E-03  0.1806395E-01  0.1070005E-02 -0.6793267E-01  0.3181963E-02 -0.7140376E-03  0.2079047E-02  0.1720830E-01  0.1785330E-02  0.3508923E-02  0.1941083E-02
  0.2700000E+01 -0.5419496E-01  0.3086218E-02  0.1118306E-01  0.9099516E-03  0.5243246E-02  0.1076237E-02 -0.4288272E-01  0.3214175E-02  0.4468749E-02  0.2097632E-02  0.1855976E-01  0.1802006E-02  0.5927921E-02  0.1958335E-02
  0.2750000E+01 -0.5394343E-01  0.3117978E-02 -0.5234914E-02  0.9159489E-03 -0.1181914E-01  0.1082408E-02 -0.4398740E-01  0.3246320E-02 -0.7055492E-02  0.2115810E-02  0.8965091E-02  0.1817998E-02 -0.4066069E-02  0.1975014E-02
  0.2800000E+01 -0.4524376E-01  0.3149392E-02 -0.2039829E-01  0.9216290E-03 -0.2509943E-01  0.1088756E-02 -0.3697658E-01  0.3278282E-02 -0.1175550E-01  0.2134002E-02  0.2361902E-02  0.1833887E-02 -0.8761382E-02  0.1991407E-02
  0.2850000E+01 -0.2366826E-01  0.3179393E-02 -0.3349419E-01  0.9266294E-03 -0.3717502E-01  0.1094912E-02 -0.1697545E-01  0.3309251E-02 -0.1024706E-01  0.2151342E-02  0.3920665E-02  0.1848891E-02 -0.7557100E-02  0.2006806E-02
  0.2900000E+01 -0.1813579E-01  0.3207140E-02 -0.4572505E-01  0.9313685E-03 -0.4910723E-01  0.1101032E-02 -0.1112232E-01  0.3337895E-02 -0.1835154E-01  0.2167080E-02 -0.5614432E-02  0.1862531E-02 -0.1550592E-01  0.2020968E-02
  0.2950000E+01 -0.4388049E-02  0.3237029E-02 -0.5540765E-01  0.9377493E-03 -0.5950282E-01  0.1108710E-02 -0.8991286E-03  0.3368183E-02 -0.1928229E-01  0.2184087E-02 -0.1084370E-01  0.1877089E-02 -0.1965089E-01  0.2036407E-02
  0.3000000E+01  0.1064800E-01  0.3266345E-02 -0.6476764E-01  0.9451600E-03 -0.6682159E-01  0.1116962E-02  0.9567969E-02  0.3397029E-02 -0.2071868E-01  0.2200556E-02 -0.1590051E-01  0.1891133E-02 -0.2215176E-01  0.2051513E-02
  0.3050000E+01  0.1449862E-01  0.3293298E-02 -0.7157519E-01  0.9529280E-03 -0.7385471E-01  0.1125281E-02  0.1253815E-01  0.3423298E-02 -0.2882500E-01  0.2215602E-02 -0.2087046E-01  0.1903873E-02 -0.2811803E-01  0.2065433E-02
  0.3100000E+01  0.3404989E-01  0.3318536E-02 -0.7373687E-01  0.9609936E-03 -0.7646142E-01  0.1133845E-02  0.3253385E-01  0.3447532E-02 -0.2304550E-01  0.2230137E-02 -0.1882460E-01  0.1916039E-02 -0.2407362E-01  0.2078871E-02
  0.3150000E+01  0.4205971E-01  0.3341676E-02 -0.7627033E-01  0.9692412E-03 -0.7905957E-01  0.1142538E-02  0.3502290E-01  0.3469643E-02 -0.2453504E-01  0.2243683E-02 -0.2314349E-01  0.1927419E-02 -0.2599190E-01  0.2091830E-02
  0.3200000E+01  0.3929599E-01  0.3361540E-02 -0.7802825E-01  0.9774417E-03 -0.8110465E-01  0.1150866E-02  0.3221049E-01  0.3488748E-02 -0.3031100E-01  0.2255841E-02 -0.2864753E-01  0.1937670E-02 -0.2992214E-01  0.2103745E-02
  0.3250000E+01  0.4067365E-01  0.3379650E-02 -0.7661210E-01  0.9857445E-03 -0.7913241E-01  0.1159587E-02  0.3083645E-01  0.3506062E-02 -0.3099801E-01  0.2267623E-02 -0.3070902E-01  0.1947840E-02 -0.3272896E-01  0.2115461E-02
  0.3300000E+01  0.3563340E-01  0.3395214E-02 -0.7598030E-01  0.9937438E-03 -0.7768065E-01  0.1168364E-02  0.2683324E-01  0.3521078E-02 -0.3290077E-01  0.2278530E-02 -0.3339220E-01  0.1957410E-02 -0.3619770E-01  0.2126210E-02
  0.3350000E+01  0.3273831E-01  0.3407242E-02 -0.7367284E-01  0.1000941E-02 -0.7552994E-01  0.1176609E-02  0.2315163E-01  0.3532839E-02 -0.3415001E-01  0.2287819E-02 -0.3553835E-01  0.1965822E-02 -0.3534212E-01  0.2135398E-02
  0.3400000E+01  0.2711737E-01  0.3418017E-02 -0.7167802E-01  0.1007817E-02 -0.7282472E-01  0.1184633E-02  0.1917620E-01  0.3543754E-02 -0.3520672E-01  0.2296745E-02 -0.3517569E-01  0.1974182E-02 -0.3504672E-01  0.2144215E-02
  0.3450000E+01  0.2118775E-01  0.3427927E-02 -0.7000192E-01  0.1014416E-02 -0.6831363E-01  0.1192439E-02  0.1030344E-01  0.3553977E-02 -0.3592310E-01  0.2305545E-02 -0.3521906E-01  0.1982346E-02 -0.3530010E-01  0.2152895E-02
  0.3500000E+01  0.1623785E-01  0.3436706E-02 -0.6721028E-01  0.1020569E-02 -0.6721436E-01  0.1199736E-02  0.6390966E-02  0.3563285E-02 -0.3589416E-01  0.2313871E-02 -0.3709745E-01  0.1990157E-02 -0.3563747E-01  0.2161112E-02
  0.3550000E+01  0.1298399E-01  0.3444698E-02 -0.6486663E-01  0.1026396E-02 -0.6399512E-01  0.1206567E-02  0.2746052E-02  0.3571891E-02 -0.3676754E-01  0.2321804E-02 -0.3725501E-01  0.1997708E-02 -0.3396134E-01  0.2168901E-02
  0.3600000E+01  0.8955692E-02  0.3452196E-02 -0.6156024E-01  0.1031898E-02 -0.6132019E-01  0.1213002E-02 -0.1182489E-02  0.3580019E-02 -0.3402452E-01  0.2329393E-02 -0.3468858E-01  0.2004939E-02 -0.3280995E-01  0.2176431E-02
  0.3650000E+01  0.8535577E-02  0.3458948E-02 -0.5857842E-01  0.1036889E-02 -0.5663121E-01  0.1218674E-02  0.9151027E-03  0.3587224E-02 -0.3075238E-01  0.2336309E-02 -0.3216544E-01  0.2011385E-02 -0.2916407E-01  0.2183234E-02
  0.3700000E+01  0.6657203E-02  0.3465806E-02 -0.5668963E-01  0.1041592E-02 -0.5329285E-01  0.1223914E-02  0.3838353E-03  0.3594548E-02 -0.2799202E-01  0.2343166E-02 -0.2982986E-01  0.2017584E-02 -0.2854707E-01  0.2189964E-02
  0.3750000E+01  0.2168741E-02  0.3472760E-02 -0.5484826E-01  0.1045959E-02 -0.5029368E-01  0.1229013E-02 -0.1314614E-02  0.3601865E-02 -0.2712051E-01  0.2349888E-02 -0.2742701E-01  0.2023755E-02 -0.2768142E-01  0.2196747E-02
  0.3800000E+01  0.3203556E-02  0.3479526E-02 -0.5412539E-01  0.1050102E-02 -0.4864151E-01  0.1233959E-02 -0.5126856E-03  0.3609075E-02 -0.2414507E-01  0.2356601E-02 -0.2558783E-01  0.2029787E-02 -0.2414921E-01  0.2203248E-02
  0.3850000E+01  0.4578717E-03  0.3486410E-02 -0.5209744E-01  0.1053981E-02 -0.4674778E-01  0.1238846E-02 -0.1910273E-02  0.3616379E-02 -0.2402276E-01  0.2363161E-02 -0.2443619E-01  0.2035775E-02 -0.2405694E-01  0.2209584E-02
  0.3900000E+01  0.2272125E-02  0.3493548E-02 -0.5057606E-01  0.1057577E-02 -0.4458785E-01  0.1243448E-02  0.7214025E-03  0.3623885E-02 -0.1792008E-01  0.2369764E-02 -0.2240963E-01  0.2041791E-02 -0.2093390E-01  0.2215944E-02
  0.3950000E+01  0.5295832E-02  0.3500002E-02 -0.5008203E-01  0.1060489E-02 -0.4276969E-01  0.1247340E-02  0.2643446E-02  0.3630582E-02 -0.1687836E-01  0.2375584E-02 -0.1912763E-01  0.2047162E-02 -0.1667013E-01  0.2221609E-02
  0.4000000E+01  0.2501432E-02  0.3506983E-02 -0.5052923E-01  0.1063107E-02 -0.4318348E-01  0.1250991E-02  0.1614910E-02  0.3637654E-02 -0.1444070E-01  0.2381565E-02 -0.1939597E-01  0.2052521E-02 -0.1580006E-01  0.2227507E-02
  0.4050000E+01  0.2247538E-02  0.3514294E-02 -0.5084352E-01  0.1065432E-02 -0.4409457E-01  0.1254360E-02 -0.1667820E-02  0.3644977E-02 -0.1433307E-01  0.2387544E-02 -0.1943851E-01  0.2057748E-02 -0.1679538E-01  0.2233326E-02
  0.4100000E+01  0.5386587E-02  0.3522046E-02 -0.5163177E-01  0.1067523E-02 -0.4367713E-01  0.1257468E-02  0.4376169E-02  0.3652691E-02 -0.1147997E-01  0.2393629E-02 -0.1641675E-01  0.2063134E-02 -0.1240198E-01  0.2239079E-02
  0.4150000E+01  0.1013954E-01  0.3530891E-02 -0.5283240E-01  0.1069800E-02 -0.4544182E-01  0.1260591E-02  0.8099854E-02  0.3661649E-02 -0.7832193E-02  0.2400217E-02 -0.1563578E-01  0.2068951E-02 -0.1083595E-01  0.2245397E-02
  0.4200000E+01  0.9079304E-02  0.3539924E-02 -0.5499606E-01  0.1071957E-02 -0.4583776E-01  0.1263483E-02  0.7202078E-02  0.3670655E-02 -0.8076745E-02  0.2406604E-02 -0.1521827E-01  0.2074647E-02 -0.1016745E-01  0.2251494E-02
  0.4250000E+01  0.1281005E-01  0.3548584E-02 -0.5625982E-01  0.1074004E-02 -0.4737569E-01  0.1266033E-02  0.8273676E-02  0.3679404E-02 -0.7137614E-02  0.2412592E-02 -0.1552335E-01  0.2079918E-02 -0.9880045E-02  0.2257077E-02
  0.4300000E+01  0.1421684E-01  0.3557979E-02 -0.5771597E-01  0.1076132E-02 -0.4990708E-01  0.1268639E-02  0.9289645E-02  0.3688767E-02 -0.5845333E-02  0.2418812E-02 -0.1510199E-01  0.2085415E-02 -0.9179782E-02  0.2262862E-02
  0.4350000E+01  0.2280476E-01  0.3567760E-02 -0.6010422E-01  0.1078257E-02 -0.5117941E-01  0.1271205E-02  0.1995644E-01  0.3698528E-02 -0.1664715E-02  0.2425141E-02 -0.9757821E-02  0.2090934E-02 -0.4621623E-02  0.2268819E-02
  0.4400000E+01  0.2886600E-01  0.3578007E-02 -0.5944764E-01  0.1080409E-02 -0.5196176E-01  0.1273706E-02  0.2650415E-01  0.3708634E-02  0.3075302E-03  0.2431514E-02 -0.7852113E-02  0.2096488E-02 -0.1888670E-02  0.2274725E-02
  0.4450000E+01  0.3396715E-01  0.3588925E-02 -0.6257211E-01  0.1082849E-02 -0.5450302E-01  0.1276555E-02  0.2959291E-01  0.3719417E-02  0.1819478E-02  0.2438161E-02 -0.8551396E-02  0.2102358E-02 -0.2354788E-02  0.2280945E-02
  0.4500000E+01  0.3036832E-01  0.3600664E-02 -0.6548009E-01  0.1085780E-02 -0.5726461E-01  0.1279757E-02  0.2966549E-01  0.3730996E-02 -0.4033502E-03  0.2445202E-02 -0.1238371E-01  0.2108559E-02 -0.4835045E-02  0.2287536E-02
  0.4550000E+01  0.3426427E-01  0.3612531E-02 -0.6681338E-01  0.1088909E-02 -0.5775571E-01  0.1283185E-02  0.3289229E-01  0.3742703E-02  0.5706660E-03  0.2452158E-02 -0.1181436E-01  0.2114845E-02 -0.6503813E-02  0.2294053E-02
  0.4600000E+01  0.4098398E-01  0.3624776E-02 -0.6886767E-01  0.1092268E-02 -0.5969258E-01  0.1286837E-02  0.3824393E-01  0.3754778E-02  0.1162203E-02  0.2459245E-02 -0.1084105E-01  0.2121314E-02 -0.4195852E-02  0.2300667E-02
  0.4650000E+01  0.4794798E-01  0.3636235E-02 -0.7053777E-01  0.1095409E-02 -0.6010426E-01  0.1290258E-02  0.4623052E-01  0.3766082E-02  0.3433090E-02  0.2465733E-02 -0.8960694E-02  0.2127154E-02 -0.1663309E-02  0.2306726E-02
  0.4700000E+01  0.5542367E-01  0.3646852E-02 -0.7175833E-01  0.1098181E-02 -0.6150819E-01  0.1293395E-02  0.5154472E-01  0.3776361E-02  0.6340770E-02  0.2471592E-02 -0.7069668E-02  0.2132259E-02 -0.3982987E-03  0.2312124E-02
  0.4750000E+01  0.5996359E-01  0.3657122E-02 -0.7159637E-01  0.1100918E-02 -0.6269670E-01  0.1296436E-02  0.5625024E-01  0.3786353E-02  0.7029170E-02  0.2477181E-02 -0.7457135E-02  0.2136981E-02  0.1278572E-02  0.2317299E-02
  0.4800000E+01  0.6271418E-01  0.3667895E-02 -0.7197136E-01  0.1103848E-02 -0.6357591E-01  0.1299653E-02  0.5955030E-01  0.3796872E-02  0.5991812E-02  0.2483109E-02 -0.8712608E-02  0.2141936E-02  0.1509558E-02  0.2322806E-02
  0.4850000E+01  0.6922863E-01  0.3679412E-02 -0.7144862E-01  0.1107198E-02 -0.6321707E-01  0.1303198E-02  0.6455420E-01  0.3808038E-02  0.5811559E-02  0.2489425E-02 -0.8109633E-02  0.2147327E-02  0.2028517E-02  0.2328761E-02
  0.4900000E+01  0.6918488E-01  0.3691179E-02 -0.7144970E-01  0.1110851E-02 -0.6275190E-01  0.1307095E-02  0.6603407E-01  0.3819559E-02  0.5302918E-02  0.2495879E-02 -0.9950396E-02  0.2152944E-02  0.2096891E-03  0.2334965E-02
  0.4950000E+01  0.6265283E-01  0.3702755E-02 -0.7242824E-01  0.1114719E-02 -0.6419642E-01  0.1311149E-02  0.5858462E-01  0.3830939E-02 -0.1557802E-02  0.2502274E-02 -0.1669051E-01  0.2158450E-02 -0.5738735E-02  0.2341048E-02
  0.5000000E+01  0.6621945E-01  0.3714057E-02 -0.7141013E-01  0.1118856E-02 -0.6274832E-01  0.1315535E-02  0.6033199E-01  0.3842060E-02 -0.7394934E-03  0.2508605E-02 -0.1798380E-01  0.2163931E-02 -0.6851842E-02  0.2347102E-02
  0.5050000E+01  0.6742382E-01  0.3725138E-02 -0.6911206E-01  0.1123257E-02 -0.6225317E-01  0.1320179E-02  0.5987898E-01  0.3853094E-02 -0.2672359E-02  0.2515003E-02 -0.1854136E-01  0.2169565E-02 -0.8264212E-02  0.2353317E-02
  0.5100000E+01  0.7444417E-01  0.3735897E-02 -0.6727076E-01  0.1127756E-02 -0.6014260E-01  0.1324937E-02  0.6825803E-01  0.3863777E-02  0.8939565E-03  0.2521403E-02 -0.1604171E-01  0.2175189E-02 -0.6485557E-02  0.2359431E-02
  0.5150000E+01  0.8177446E-01  0.3746598E-02 -0.6346937E-01  0.1132516E-02 -0.5696637E-01  0.1329935E-02  0.7550051E-01  0.3874527E-02  0.3468913E-02  0.2528009E-02 -0.1248805E-01  0.2181043E-02 -0.2501843E-02  0.2365810E-02
  0.5200000E+01  0.8375165E-01  0.3757159E-02 -0.6129162E-01  0.1137472E-02 -0.5437363E-01  0.1335110E-02  0.7694261E-01  0.3885130E-02  0.2413730E-02  0.2534686E-02 -0.1238386E-01  0.2187011E-02 -0.2725388E-02  0.2372315E-02
  0.5250000E+01  0.8402416E-01  0.3767942E-02 -0.5900733E-01  0.1142805E-02 -0.5298019E-01  0.1340666E-02  0.7673870E-01  0.3895999E-02  0.2273781E-02  0.2541704E-02 -0.1417213E-01  0.2193415E-02 -0.6103986E-02  0.2379304E-02
  0.5300000E+01  0.8306622E-01  0.3779693E-02 -0.5593760E-01  0.1148824E-02 -0.5033086E-01  0.1346965E-02  0.7550506E-01  0.3907982E-02  0.5958348E-03  0.2549716E-02 -0.1457513E-01  0.2200908E-02 -0.6799961E-02  0.2387223E-02
  0.5350000E+01  0.7972565E-01  0.3791507E-02 -0.5282134E-01  0.1155176E-02 -0.4706161E-01  0.1353700E-02  0.7453176E-01  0.3920199E-02  0.6320470E-03  0.2558015E-02 -0.1473973E-01  0.2208874E-02 -0.5407590E-02  0.2395405E-02
  0.5400000E+01  0.7975542E-01  0.3803491E-02 -0.4972233E-01  0.1161769E-02 -0.4431257E-01  0.1360836E-02  0.7253589E-01  0.3932772E-02  0.1196329E-02  0.2566767E-02 -0.1463778E-01  0.2217406E-02 -0.5795237E-02  0.2404004E-02
  0.5450000E+01  0.7587436E-01  0.3814931E-02 -0.4681551E-01  0.1168339E-02 -0.4230541E-01  0.1368094E-02  0.6935158E-01  0.3944921E-02  0.3501984E-03  0.2575503E-02 -0.1259772E-01  0.2225997E-02 -0.6499893E-02  0.2412542E-02
  0.5500000E+01  0.7246344E-01  0.3825299E-02 -0.4312862E-01  0.1174710E-02 -0.4007451E-01  0.1375186E-02  0.6514812E-01  0.3956052E-02 -0.2019975E-02  0.2583830E-02 -0.1315136E-01  0.2234195E-02 -0.7779311E-02  0.2420695E-02
  0.5550000E+01  0.6935836E-01  0.3835298E-02 -0.4041573E-01  0.1181092E-02 -0.3758086E-01  0.1382179E-02  0.6254524E-01  0.3966937E-02 -0.2038391E-02  0.2592260E-02 -0.1253369E-01  0.2242383E-02 -0.7298742E-02  0.2428897E-02
  0.5600000E+01  0.6618425E-01  0.3845292E-02 -0.3700993E-01  0.1187583E-02 -0.3584054E-01  0.1389280E-02  0.6030055E-01  0.3977790E-02 -0.1566745E-02  0.2600920E-02 -0.1014499E-01  0.2250879E-02 -0.5139435E-02  0.2437431E-02
  0.5650000E+01  0.6349191E-01  0.3855096E-02 -0.3426783E-01  0.1193993E-02 -0.3276320E-01  0.1396278E-02  0.5912025E-01  0.3988353E-02 -0.1962133E-02  0.2609565E-02 -0.9974563E-02  0.2259360E-02 -0.4877620E-02  0.2446021E-02
  0.5700000E+01  0.6005272E-01  0.3864662E-02 -0.3118456E-01  0.1200315E-02 -0.2968848E-01  0.1403126E-02  0.5616903E-01  0.3998712E-02 -0.1386940E-02  0.2618100E-02 -0.8211440E-02  0.2267749E-02 -0.4184472E-02  0.2454448E-02
  0.5750000E+01  0.5224431E-01  0.3874601E-02 -0.2913481E-01  0.1206707E-02 -0.2803391E-01  0.1409953E-02  0.4886455E-01  0.4009594E-02 -0.4598191E-02  0.2627021E-02 -0.8330921E-02  0.2276450E-02 -0.5144172E-02  0.2463320E-02
  0.5800000E+01  0.4284561E-01  0.3884699E-02 -0.2830866E-01  0.1213043E-02 -0.2596838E-01  0.1416797E-02  0.4119910E-01  0.4020659E-02 -0.6079077E-02  0.2636031E-02 -0.9905150E-02  0.2285221E-02 -0.8036273E-02  0.2472253E-02
  0.5850000E+01  0.3504739E-01  0.3895237E-02 -0.2395182E-01  0.1219444E-02 -0.2472464E-01  0.1423624E-02  0.3460611E-01  0.4032068E-02 -0.8187859E-02  0.2645405E-02 -0.9504123E-02  0.2294142E-02 -0.8274569E-02  0.2481440E-02
  0.5900000E+01  0.2935028E-01  0.3905458E-02 -0.2168324E-01  0.1225627E-02 -0.2297163E-01  0.1430267E-02  0.2939152E-01  0.4043192E-02 -0.7315942E-02  0.2654627E-02 -0.1036661E-01  0.2302853E-02 -0.8245286E-02  0.2490462E-02
  0.5950000E+01  0.2317009E-01  0.3915494E-02 -0.2025637E-01  0.1231646E-02 -0.2156358E-01  0.1436728E-02  0.2256054E-01  0.4054020E-02 -0.9067896E-02  0.2663716E-02 -0.9529961E-02  0.2311352E-02 -0.9262387E-02  0.2499312E-02
  0.6000000E+01  0.1928673E-01  0.3925508E-02 -0.1816443E-01  0.1237593E-02 -0.1883460E-01  0.1443054E-02  0.1881700E-01  0.4064853E-02 -0.9366248E-02  0.2672799E-02 -0.8882883E-02  0.2319663E-02 -0.8380979E-02  0.2508219E-02
  0.6050000E+01  0.1234764E-01  0.3935564E-02 -0.1512119E-01  0.1243480E-02 -0.1700308E-01  0.1449155E-02  0.1223962E-01  0.4075658E-02 -0.1075039E-01  0.2681937E-02 -0.8486968E-02  0.2327929E-02 -0.9678891E-02  0.2517162E-02
  0.6100000E+01  0.1007621E-01  0.3945333E-02 -0.1169323E-01  0.1249153E-02 -0.1423738E-01  0.1454953E-02  0.1322454E-01  0.4085999E-02 -0.8122467E-02  0.2690752E-02 -0.6387285E-02  0.2335816E-02 -0.5396391E-02  0.2525832E-02
  0.6150000E+01  0.9715607E-02  0.3955827E-02 -0.9690034E-02  0.1254955E-02 -0.1043838E-01  0.1460794E-02  0.1250703E-01  0.4096896E-02 -0.7412258E-02  0.2699938E-02 -0.4101921E-02  0.2343959E-02 -0.4985714E-02  0.2534758E-02
  0.6200000E+01  0.6726895E-02  0.3966557E-02 -0.7513733E-02  0.1260782E-02 -0.1059637E-01  0.1466639E-02  0.1032993E-01  0.4108226E-02 -0.6048405E-02  0.2709246E-02 -0.2969182E-02  0.2352275E-02 -0.4710433E-02  0.2543805E-02
  0.6250000E+01  0.3448807E-02  0.3977513E-02 -0.4448577E-02  0.1266507E-02 -0.8287993E-02  0.1472455E-02  0.5595464E-02  0.4119751E-02 -0.5640047E-02  0.2718609E-02 -0.2909124E-02  0.2360647E-02 -0.4999850E-02  0.2552945E-02
  0.6300000E+01 -0.2529281E-02  0.3988808E-02 -0.2743331E-02  0.1272267E-02 -0.6064487E-02  0.1478324E-02 -0.1343240E-02  0.4131514E-02 -0.6744436E-02  0.2728062E-02 -0.2513886E-02  0.2369156E-02 -0.4493707E-02  0.2562156E-02
  0.6350000E+01 -0.8469579E-02  0.4000566E-02 -0.2340134E-03  0.1278043E-02 -0.5062107E-02  0.1484338E-02 -0.4056909E-02  0.4143805E-02 -0.6740575E-02  0.2737828E-02 -0.2802701E-02  0.2377841E-02 -0.2650128E-02  0.2571554E-02
  0.6400000E+01 -0.1147562E-01  0.4012454E-02  0.1513158E-02  0.1283815E-02 -0.4002886E-02  0.1490382E-02 -0.6224704E-02  0.4156384E-02 -0.5113243E-02  0.2747724E-02 -0.1307603E-02  0.2386634E-02 -0.1660810E-02  0.2581043E-02
  0.6450000E+01 -0.1434989E-01  0.4024601E-02  0.3932023E-02  0.1289546E-02 -0.3050339E-02  0.1496433E-02 -0.1052655E-01  0.4169085E-02 -0.5350724E-02  0.2757693E-02 -0.1396024E-02  0.2395494E-02 -0.2036775E-02  0.2590599E-02
  0.6500000E+01 -0.1404636E-01  0.4037105E-02  0.5304129E-02  0.1295256E-02 -0.1285374E-03  0.1502665E-02 -0.1142507E-01  0.4182054E-02 -0.3979396E-02  0.2767907E-02  0.1620176E-02  0.2404521E-02 -0.4638391E-03  0.2600256E-02
  0.6550000E+01 -0.1600413E-01  0.4049610E-02  0.8008889E-02  0.1300962E-02  0.1590684E-02  0.1508938E-02 -0.1273886E-01  0.4195112E-02 -0.2267479E-02  0.2778137E-02  0.2250806E-02  0.2413463E-02 -0.9929664E-03  0.2609849E-02
  0.6600000E+01 -0.2437437E-01  0.4062129E-02  0.8736128E-02  0.1306584E-02  0.2696099E-02  0.1515190E-02 -0.1566721E-01  0.4208202E-02 -0.4642789E-02  0.2788346E-02  0.1465431E-02  0.2422333E-02 -0.2506594E-02  0.2619444E-02
  0.6650000E+01 -0.2431124E-01  0.4074821E-02  0.1139973E-01  0.1312216E-02  0.3509753E-02  0.1521623E-02 -0.1822909E-01  0.4221405E-02 -0.4437953E-02  0.2798627E-02  0.3594229E-02  0.2431290E-02  0.9664962E-03  0.2629095E-02
  0.6700000E+01 -0.2253186E-01  0.4087903E-02  0.1334137E-01  0.1317979E-02  0.5548024E-02  0.1528207E-02 -0.1790173E-01  0.4235034E-02 -0.2242851E-02  0.2809073E-02  0.5740832E-02  0.2440372E-02  0.2491206E-02  0.2638920E-02
  0.6750000E+01 -0.2550365E-01  0.4101604E-02  0.1516928E-01  0.1323909E-02  0.7468226E-02  0.1535053E-02 -0.1963434E-01  0.4249391E-02 -0.5928706E-04  0.2819919E-02  0.6088029E-02  0.2449832E-02  0.3347851E-02  0.2649102E-02
  0.6800000E+01 -0.2631844E-01  0.4115554E-02  0.1764740E-01  0.1329892E-02  0.1025972E-01  0.1541942E-02 -0.2028389E-01  0.4263885E-02  0.1816102E-03  0.2830899E-02  0.8408270E-02  0.2459402E-02  0.5262669E-02  0.2659186E-02
  0.6850000E+01 -0.2746378E-01  0.4129602E-02  0.1864556E-01  0.1335913E-02  0.1087225E-01  0.1548939E-02 -0.2397914E-01  0.4278469E-02 -0.4946697E-04  0.2841900E-02  0.8559087E-02  0.2468936E-02  0.5211650E-02  0.2669325E-02
  0.6900000E+01 -0.2716331E-01  0.4143541E-02  0.2071563E-01  0.1341967E-02  0.1387930E-01  0.1556010E-02 -0.2185502E-01  0.4292965E-02  0.4139562E-02  0.2852819E-02  0.1084921E-01  0.2478436E-02  0.7639555E-02  0.2679312E-02
  0.6950000E+01 -0.2930197E-01  0.4158079E-02  0.2220272E-01  0.1348288E-02  0.1506720E-01  0.1563455E-02 -0.2148921E-01  0.4308219E-02  0.4912366E-02  0.2864265E-02  0.1104746E-01  0.2488333E-02  0.7304436E-02  0.2689758E-02
  0.7000000E+01 -0.2888877E-01  0.4172560E-02  0.2347423E-01  0.1354671E-02  0.1703737E-01  0.1570949E-02 -0.2227469E-01  0.4323257E-02  0.5726348E-02  0.2875537E-02  0.9154898E-02  0.2498149E-02  0.7960903E-02  0.2700107E-02
  0.7050000E+01 -0.3188577E-01  0.4187529E-02  0.2464407E-01  0.1361252E-02  0.1907388E-01  0.1578615E-02 -0.2583721E-01  0.4338561E-02  0.4895448E-02  0.2886965E-02  0.1001972E-01  0.2508081E-02  0.7562869E-02  0.2710642E-02
  0.7100000E+01 -0.2855345E-01  0.4202771E-02  0.2673766E-01  0.1367966E-02  0.2271460E-01  0.1586500E-02 -0.2352621E-01  0.4354203E-02  0.7646266E-02  0.2898686E-02  0.1287018E-01  0.2518165E-02  0.9652806E-02  0.2721272E-02
  0.7150000E+01 -0.3032743E-01  0.4217963E-02  0.2788544E-01  0.1374646E-02  0.2529080E-01  0.1594395E-02 -0.2356741E-01  0.4369944E-02  0.7794590E-02  0.2910472E-02  0.1306340E-01  0.2528263E-02  0.1029459E-01  0.2731938E-02
  0.7200000E+01 -0.3038007E-01  0.4233562E-02  0.2921346E-01  0.1381520E-02  0.2649900E-01  0.1602462E-02 -0.2324638E-01  0.4386027E-02  0.1114822E-01  0.2922478E-02  0.1468345E-01  0.2538550E-02  0.9712407E-02  0.2742821E-02
  0.7250000E+01 -0.3135043E-01  0.4248654E-02  0.3138975E-01  0.1388289E-02  0.2799579E-01  0.1610379E-02 -0.2429665E-01  0.4401622E-02  0.1041621E-01  0.2934112E-02  0.1435677E-01  0.2548474E-02  0.1039828E-01  0.2753329E-02
  0.7300000E+01 -0.3799819E-01  0.4264053E-02  0.3216922E-01  0.1395150E-02  0.2821484E-01  0.1618410E-02 -0.3117156E-01  0.4417641E-02  0.7262493E-02  0.2945937E-02  0.1136965E-01  0.2558551E-02  0.7350829E-02  0.2764006E-02
  0.7350000E+01 -0.3620886E-01  0.4279643E-02  0.3389308E-01  0.1402071E-02  0.3032068E-01  0.1626421E-02 -0.2974694E-01  0.4433756E-02  0.8201511E-02  0.2957703E-02  0.1250022E-01  0.2568600E-02  0.7915745E-02  0.2774691E-02
  0.7400000E+01 -0.3690410E-01  0.4295200E-02  0.3655878E-01  0.1408922E-02  0.3354391E-01  0.1634328E-02 -0.2979215E-01  0.4449626E-02  0.1030165E-01  0.2969154E-02  0.1362578E-01  0.2578453E-02  0.8285822E-02  0.2785207E-02
  0.7450000E+01 -0.3826661E-01  0.4310708E-02  0.3857550E-01  0.1415737E-02  0.3413501E-01  0.1642130E-02 -0.3526113E-01  0.4465444E-02  0.7449558E-02  0.2980526E-02  0.1255782E-01  0.2588238E-02  0.7556800E-02  0.2795705E-02
  0.7500000E+01 -0.3874494E-01  0.4326087E-02  0.3991938E-01  0.1422518E-02  0.3610862E-01  0.1649802E-02 -0.3356953E-01  0.4481016E-02  0.7622781E-02  0.2991682E-02  0.1135171E-01  0.2597911E-02  0.7188874E-02  0.2806028E-02
  0.7550000E+01 -0.4120145E-01  0.4341797E-02  0.4103858E-01  0.1429261E-02  0.3700071E-01  0.1657398E-02 -0.3888956E-01  0.4497032E-02  0.7183335E-02  0.3003001E-02  0.1136193E-01  0.2607638E-02  0.7024113E-02  0.2816507E-02
  0.7600000E+01 -0.4031023E-01  0.4357340E-02  0.4122578E-01  0.1435794E-02  0.3874064E-01  0.1664717E-02 -0.3542309E-01  0.4512822E-02  0.1035789E-01  0.3014085E-02  0.1148344E-01  0.2617202E-02  0.9101221E-02  0.2826729E-02
  0.7650000E+01 -0.4204400E-01  0.4373653E-02  0.4286205E-01  0.1442432E-02  0.3990201E-01  0.1672117E-02 -0.4066041E-01  0.4529330E-02  0.8711458E-02  0.3025626E-02  0.1064448E-01  0.2627064E-02  0.7659568E-02  0.2837318E-02
  0.7700000E+01 -0.4528020E-01  0.4389186E-02  0.4383866E-01  0.1448644E-02  0.4025241E-01  0.1679066E-02 -0.4140143E-01  0.4544977E-02  0.7311466E-02  0.3036399E-02  0.9861147E-02  0.2636294E-02  0.6222367E-02  0.2847410E-02
  0.7750000E+01 -0.4382045E-01  0.4405004E-02  0.4472011E-01  0.1454751E-02  0.4238831E-01  0.1685957E-02 -0.3966254E-01  0.4560903E-02  0.7989349E-02  0.3047263E-02  0.1073723E-01  0.2645580E-02  0.7177608E-02  0.2857526E-02
  0.7800000E+01 -0.4324022E-01  0.4421335E-02  0.4594589E-01  0.1460744E-02  0.4308154E-01  0.1692831E-02 -0.4179269E-01  0.4577317E-02  0.6619660E-02  0.3058310E-02  0.1055517E-01  0.2655066E-02  0.6642391E-02  0.2867782E-02
  0.7850000E+01 -0.4556227E-01  0.4437624E-02  0.4638604E-01  0.1466497E-02  0.4434011E-01  0.1699460E-02 -0.4387138E-01  0.4593816E-02  0.3292704E-02  0.3069164E-02  0.7841461E-02  0.2664355E-02  0.4792313E-02  0.2877949E-02
  0.7900000E+01 -0.4579786E-01  0.4454229E-02  0.4646046E-01  0.1472075E-02  0.4479091E-01  0.1705947E-02 -0.4367041E-01  0.4610551E-02  0.4117724E-02  0.3079963E-02  0.7269345E-02  0.2673691E-02  0.4995907E-02  0.2888134E-02
  0.7950000E+01 -0.4638432E-01  0.4470200E-02  0.4632342E-01  0.1477237E-02  0.4477391E-01  0.1712016E-02 -0.4673052E-01  0.4626872E-02  0.1649341E-02  0.3090309E-02  0.5950116E-02  0.2682623E-02  0.4310620E-02  0.2897884E-02
  0.8000000E+01 -0.4336937E-01  0.4486364E-02  0.4675721E-01  0.1482266E-02  0.4469872E-01  0.1717969E-02 -0.4333011E-01  0.4643424E-02  0.2863790E-02  0.3100760E-02  0.7033416E-02  0.2691637E-02  0.5025078E-02  0.2907599E-02
  0.8050000E+01 -0.4177062E-01  0.4502635E-02  0.4667728E-01  0.1487122E-02  0.4364214E-01  0.1723754E-02 -0.4286677E-01  0.4660071E-02  0.3339090E-02  0.3111013E-02  0.7991184E-02  0.2700534E-02  0.4614091E-02  0.2917228E-02
  0.8100000E+01 -0.4016440E-01  0.4518916E-02  0.4679496E-01  0.1491815E-02  0.4393841E-01  0.1729297E-02 -0.4076076E-01  0.4676579E-02  0.5112431E-02  0.3121105E-02  0.8818747E-02  0.2709229E-02  0.4223965E-02  0.2926670E-02
  0.8150001E+01 -0.3825825E-01  0.4536087E-02  0.4729767E-01  0.1496519E-02  0.4435542E-01  0.1734864E-02 -0.3986336E-01  0.4694062E-02  0.5386038E-02  0.3131597E-02  0.8431545E-02  0.2718362E-02  0.5167139E-02  0.2936588E-02
  0.8200000E+01 -0.3729235E-01  0.4552888E-02  0.4626518E-01  0.1500883E-02  0.4361077E-01  0.1740140E-02 -0.4058363E-01  0.4711101E-02  0.4653553E-02  0.3141749E-02  0.6918768E-02  0.2727160E-02  0.5850825E-02  0.2946143E-02
  0.8250000E+01 -0.3441961E-01  0.4569930E-02  0.4573099E-01  0.1505145E-02  0.4336318E-01  0.1745275E-02 -0.3764766E-01  0.4728150E-02  0.4928318E-02  0.3151921E-02  0.7277421E-02  0.2735902E-02  0.5437161E-02  0.2955697E-02
  0.8300000E+01 -0.3161540E-01  0.4586540E-02  0.4608618E-01  0.1509172E-02  0.4437990E-01  0.1750220E-02 -0.3415916E-01  0.4744963E-02  0.4883699E-02  0.3161839E-02  0.8603625E-02  0.2744425E-02  0.5112284E-02  0.2964985E-02
  0.8350000E+01 -0.3040264E-01  0.4603448E-02  0.4555456E-01  0.1513097E-02  0.4367352E-01  0.1755064E-02 -0.3168914E-01  0.4762205E-02  0.4418287E-02  0.3171957E-02  0.8088313E-02  0.2753092E-02  0.6170827E-02  0.2974390E-02
  0.8400001E+01 -0.2770934E-01  0.4620851E-02  0.4296737E-01  0.1516981E-02  0.4286442E-01  0.1759872E-02 -0.3164518E-01  0.4780030E-02  0.2967815E-02  0.3182377E-02  0.8978706E-02  0.2762008E-02  0.5130553E-02  0.2984075E-02
  0.8450000E+01 -0.2916643E-01  0.4638334E-02  0.4204868E-01  0.1520886E-02  0.4063635E-01  0.1764722E-02 -0.2942906E-01  0.4798018E-02  0.2242844E-02  0.3192933E-02  0.7490236E-02  0.2771015E-02  0.4657991E-02  0.2993773E-02
  0.8500000E+01 -0.2647069E-01  0.4655768E-02  0.4106449E-01  0.1524641E-02  0.4084024E-01  0.1769447E-02 -0.2578762E-01  0.4816037E-02  0.1655563E-02  0.3203463E-02  0.7739448E-02  0.2779965E-02  0.3677791E-02  0.3003420E-02
  0.8550000E+01 -0.2425177E-01  0.4673175E-02  0.4052446E-01  0.1528335E-02  0.4003258E-01  0.1774124E-02 -0.2562520E-01  0.4834088E-02 -0.4243655E-03  0.3213946E-02  0.7153178E-02  0.2788938E-02  0.2522854E-02  0.3013079E-02
  0.8600000E+01 -0.2178076E-01  0.4691125E-02  0.3948613E-01  0.1532198E-02  0.3878772E-01  0.1778999E-02 -0.2248778E-01  0.4852711E-02  0.1732071E-02  0.3224776E-02  0.7261466E-02  0.2798260E-02  0.3145408E-02  0.3023138E-02
  0.8650001E+01 -0.1763509E-01  0.4708756E-02  0.3754821E-01  0.1535952E-02  0.3737468E-01  0.1783783E-02 -0.1864464E-01  0.4871033E-02  0.3130152E-02  0.3235360E-02  0.7860681E-02  0.2807422E-02  0.4543110E-02  0.3032971E-02
  0.8700000E+01 -0.1594927E-01  0.4726248E-02  0.3633492E-01  0.1539592E-02  0.3648306E-01  0.1788448E-02 -0.1714194E-01  0.4889165E-02  0.1992121E-02  0.3245905E-02  0.6946333E-02  0.2816462E-02  0.4588333E-02  0.3042626E-02
  0.8750000E+01 -0.1309588E-01  0.4744209E-02  0.3438932E-01  0.1543467E-02  0.3440576E-01  0.1793308E-02 -0.1755163E-01  0.4907831E-02  0.2194392E-02  0.3256806E-02  0.5785002E-02  0.2825907E-02  0.3958709E-02  0.3052657E-02
  0.8800000E+01 -0.1447973E-01  0.4762697E-02  0.3247792E-01  0.1547452E-02  0.3273608E-01  0.1798300E-02 -0.1811490E-01  0.4927092E-02  0.1343592E-02  0.3268094E-02  0.4808061E-02  0.2835668E-02  0.2493342E-02  0.3063147E-02
  0.8850000E+01 -0.1351484E-01  0.4781434E-02  0.3055461E-01  0.1551474E-02  0.3078973E-01  0.1803213E-02 -0.1777529E-01  0.4946570E-02 -0.3702119E-03  0.3279541E-02  0.4578954E-02  0.2845482E-02  0.1055076E-02  0.3073835E-02
  0.8900001E+01 -0.1050863E-01  0.4799455E-02  0.2829714E-01  0.1555335E-02  0.2818881E-01  0.1807894E-02 -0.1363149E-01  0.4965133E-02 -0.5473797E-03  0.3290558E-02  0.5159996E-02  0.2854956E-02  0.2032398E-02  0.3084098E-02
  0.8950000E+01 -0.8096270E-02  0.4817963E-02  0.2632266E-01  0.1559439E-02  0.2616390E-01  0.1812767E-02 -0.9495886E-02  0.4984411E-02  0.1569504E-02  0.3302046E-02  0.4914041E-02  0.2864785E-02  0.2941494E-02  0.3094759E-02
  0.9000000E+01 -0.6645302E-02  0.4836322E-02  0.2535423E-01  0.1563499E-02  0.2542271E-01  0.1817590E-02 -0.7755776E-02  0.5003547E-02  0.2762261E-02  0.3313532E-02  0.5623925E-02  0.2874461E-02  0.3014312E-02  0.3105316E-02
  0.9050000E+01 -0.3543076E-02  0.4854770E-02  0.2263290E-01  0.1567518E-02  0.2284399E-01  0.1822347E-02 -0.5853393E-02  0.5022606E-02  0.1691435E-02  0.3324969E-02  0.4557680E-02  0.2884120E-02  0.3757695E-02  0.3115922E-02
  0.9100000E+01 -0.4925407E-02  0.4873901E-02  0.2066884E-01  0.1571738E-02  0.2148909E-01  0.1827291E-02 -0.6065366E-02  0.5042432E-02  0.4298766E-03  0.3336926E-02  0.4705118E-02  0.2894168E-02  0.3119912E-02  0.3127040E-02
  0.9150001E+01 -0.2945979E-02  0.4892725E-02  0.1921353E-01  0.1575946E-02  0.1976760E-01  0.1832259E-02 -0.5502196E-02  0.5062123E-02 -0.7584235E-03  0.3348860E-02  0.5231798E-02  0.2904247E-02  0.3010931E-02  0.3138158E-02
  0.9200000E+01 -0.5523893E-03  0.4911244E-02  0.1772394E-01  0.1580021E-02  0.1833300E-01  0.1837073E-02 -0.1705870E-02  0.5081472E-02  0.8571474E-03  0.3360524E-02  0.4693591E-02  0.2914106E-02  0.2782077E-02  0.3149000E-02
  0.9250000E+01  0.2119034E-02  0.4929507E-02  0.1508381E-01  0.1583989E-02  0.1665397E-01  0.1841782E-02 -0.2831300E-03  0.5100464E-02  0.2236032E-02  0.3372007E-02  0.4644842E-02  0.2923872E-02  0.2627200E-02  0.3159698E-02
  0.9300000E+01  0.1471697E-02  0.4948008E-02  0.1295071E-01  0.1587997E-02  0.1505757E-01  0.1846549E-02  0.2179625E-03  0.5119646E-02  0.2503740E-02  0.3383704E-02  0.5425479E-02  0.2933854E-02  0.3923137E-02  0.3170585E-02
  0.9350000E+01  0.7031181E-02  0.4967066E-02  0.1126704E-01  0.1592144E-02  0.1266253E-01  0.1851560E-02  0.5754493E-02  0.5139566E-02  0.4410419E-02  0.3395817E-02  0.6384619E-02  0.2944258E-02  0.6099063E-02  0.3181886E-02
  0.9400001E+01  0.9469868E-02  0.4985551E-02  0.9151847E-02  0.1596185E-02  0.1001565E-01  0.1856378E-02  0.6277126E-02  0.5158897E-02  0.4099539E-02  0.3407585E-02  0.5563878E-02  0.2954310E-02  0.5518183E-02  0.3192779E-02
  0.9450000E+01  0.9882210E-02  0.5003751E-02  0.6644976E-02  0.1600149E-02  0.8775529E-02  0.1861117E-02  0.6902552E-02  0.5177987E-02  0.3561915E-02  0.3419197E-02  0.4789405E-02  0.2964190E-02  0.6428096E-02  0.3203482E-02
  0.9500000E+01  0.9006757E-02  0.5021939E-02  0.3965902E-02  0.1604110E-02  0.7034715E-02  0.1865909E-02  0.9547855E-02  0.5197079E-02  0.2608278E-02  0.3430894E-02  0.4261305E-02  0.2974159E-02  0.5417100E-02  0.3214180E-02
  0.9550000E+01  0.9566847E-02  0.5040240E-02  0.3296812E-02  0.1608037E-02  0.5078568E-02  0.1870722E-02  0.1081442E-01  0.5216163E-02  0.3169955E-02  0.3442560E-02  0.2809702E-02  0.2984202E-02  0.3917096E-02  0.3224915E-02
  0.9600000E+01  0.9750693E-02  0.5058534E-02  0.1177960E-02  0.1611907E-02  0.2879000E-02  0.1875492E-02  0.1139796E-01  0.5235148E-02  0.3073516E-02  0.3454154E-02  0.2605179E-02  0.2994137E-02  0.2425207E-02  0.3235540E-02
  0.9650001E+01  0.1252700E-01  0.5076127E-02 -0.7364564E-03  0.1615592E-02  0.8767843E-04  0.1880051E-02  0.1198226E-01  0.5253472E-02  0.1636724E-02  0.3465362E-02  0.2554647E-02  0.3003684E-02  0.4117154E-02  0.3245749E-02
  0.9700000E+01  0.1467054E-01  0.5093848E-02 -0.1551894E-02  0.1619248E-02 -0.1480322E-02  0.1884655E-02  0.1839355E-01  0.5271911E-02  0.4671495E-02  0.3476665E-02  0.3851276E-02  0.3013304E-02  0.6889230E-02  0.3256018E-02
  0.9750000E+01  0.1720639E-01  0.5111721E-02 -0.4079303E-02  0.1622841E-02 -0.2993829E-02  0.1889260E-02  0.2110060E-01  0.5290614E-02  0.5589633E-02  0.3488111E-02  0.3987834E-02  0.3022971E-02  0.6978227E-02  0.3266358E-02
  0.9800000E+01  0.1838524E-01  0.5129789E-02 -0.6609995E-02  0.1626467E-02 -0.5136074E-02  0.1893864E-02  0.1842896E-01  0.5309423E-02  0.3497594E-02  0.3499728E-02  0.3291165E-02  0.3032673E-02  0.5542867E-02  0.3276772E-02
  0.9850000E+01  0.1778882E-01  0.5147708E-02 -0.9822547E-02  0.1630055E-02 -0.7045495E-02  0.1898456E-02  0.1766521E-01  0.5328132E-02  0.3554788E-02  0.3511098E-02  0.3517555E-02  0.3042288E-02  0.4954651E-02  0.3287115E-02
  0.9900001E+01  0.1756721E-01  0.5165127E-02 -0.1276176E-01  0.1633488E-02 -0.8191643E-02  0.1902914E-02  0.1637596E-01  0.5346357E-02  0.2611529E-02  0.3522203E-02  0.2285797E-02  0.3051622E-02  0.5184409E-02  0.3297212E-02
  0.9950000E+01  0.1742595E-01  0.5182143E-02 -0.1302691E-01  0.1636736E-02 -0.1166415E-01  0.1907078E-02  0.1684853E-01  0.5364055E-02  0.2401029E-02  0.3533019E-02  0.1566502E-02  0.3060677E-02  0.4210184E-02  0.3306926E-02
  0.1000000E+02  0.1836221E-01  0.5199045E-02 -0.1537439E-01  0.1639934E-02 -0.1345048E-01  0.1911263E-02  0.1878160E-01  0.5381651E-02  0.1994371E-02  0.3543721E-02  0.2564937E-03  0.3069672E-02  0.2424517E-02  0.3316585E-02
  0.1005000E+02  0.1793129E-01  0.5216547E-02 -0.1664646E-01  0.1643309E-02 -0.1492013E-01  0.1915702E-02  0.1912898E-01  0.5400027E-02  0.1534707E-02  0.3554826E-02 -0.1057729E-02  0.3078979E-02 -0.6564188E-03  0.3326580E-02
  0.1010000E+02  0.1674659E-01  0.5233201E-02 -0.1895899E-01  0.1646483E-02 -0.1670769E-01  0.1919874E-02  0.1877259E-01  0.5417475E-02  0.2471381E-03  0.3565420E-02 -0.6089485E-03  0.3087803E-02 -0.1803148E-02  0.3336053E-02
  0.1015000E+02  0.1496792E-01  0.5249930E-02 -0.2090646E-01  0.1649682E-02 -0.1867143E-01  0.1924091E-02  0.1547551E-01  0.5434824E-02 -0.2296403E-02  0.3576037E-02 -0.2133759E-02  0.3096755E-02 -0.3147641E-02  0.3345638E-02
  0.1020000E+02  0.1778267E-01  0.5266894E-02 -0.2181625E-01  0.1652924E-02 -0.1930103E-01  0.1928369E-02  0.1598076E-01  0.5452473E-02 -0.2289532E-02  0.3586811E-02 -0.3722984E-02  0.3105893E-02 -0.4969063E-02  0.3355399E-02
  0.1025000E+02  0.1957929E-01  0.5283368E-02 -0.2416314E-01  0.1656031E-02 -0.1958916E-01  0.1932562E-02  0.1805374E-01  0.5469605E-02 -0.1323622E-02  0.3597266E-02 -0.4112865E-02  0.3114721E-02 -0.3910657E-02  0.3364848E-02
  0.1030000E+02  0.1912936E-01  0.5299475E-02 -0.2620848E-01  0.1659111E-02 -0.2082146E-01  0.1936711E-02  0.1868749E-01  0.5486411E-02 -0.2040212E-02  0.3607611E-02 -0.4699639E-02  0.3123445E-02 -0.4481994E-02  0.3374111E-02
  0.1035000E+02  0.2029145E-01  0.5316184E-02 -0.2630506E-01  0.1662333E-02 -0.2282427E-01  0.1940991E-02  0.2042512E-01  0.5503614E-02 -0.1497314E-02  0.3618310E-02 -0.4822083E-02  0.3132481E-02 -0.4719355E-02  0.3383645E-02
  0.1040000E+02  0.2070804E-01  0.5332425E-02 -0.2767394E-01  0.1665539E-02 -0.2460905E-01  0.1945291E-02  0.1989197E-01  0.5520245E-02 -0.1315826E-02  0.3628719E-02 -0.6300079E-02  0.3141294E-02 -0.5360401E-02  0.3393006E-02
  0.1045000E+02  0.2198763E-01  0.5349104E-02 -0.2977232E-01  0.1669003E-02 -0.2585528E-01  0.1949850E-02  0.2260806E-01  0.5537517E-02 -0.2053329E-02  0.3639527E-02 -0.6993145E-02  0.3150421E-02 -0.5431845E-02  0.3402793E-02
  0.1050000E+02  0.2231789E-01  0.5365873E-02 -0.3076538E-01  0.1672599E-02 -0.2704928E-01  0.1954487E-02  0.2310031E-01  0.5554977E-02 -0.2073935E-02  0.3650446E-02 -0.7290467E-02  0.3159600E-02 -0.4348723E-02  0.3412614E-02
  0.1055000E+02  0.1943226E-01  0.5382172E-02 -0.3204290E-01  0.1676252E-02 -0.2951801E-01  0.1959078E-02  0.1781278E-01  0.5572077E-02 -0.2714065E-02  0.3661172E-02 -0.8629028E-02  0.3168559E-02 -0.6640269E-02  0.3422257E-02
  0.1060000E+02  0.1905725E-01  0.5399195E-02 -0.3413369E-01  0.1680142E-02 -0.3011371E-01  0.1963934E-02  0.1650025E-01  0.5589917E-02 -0.3440690E-02  0.3672312E-02 -0.9202402E-02  0.3177929E-02 -0.7530074E-02  0.3432353E-02
  0.1065000E+02  0.2046466E-01  0.5415619E-02 -0.3468415E-01  0.1683987E-02 -0.2924688E-01  0.1968649E-02  0.1916842E-01  0.5607052E-02 -0.3961178E-02  0.3683035E-02 -0.9643272E-02  0.3187086E-02 -0.6186606E-02  0.3442187E-02
  0.1070000E+02  0.2041336E-01  0.5432494E-02 -0.3513808E-01  0.1688062E-02 -0.2952085E-01  0.1973561E-02  0.1900175E-01  0.5624523E-02 -0.3939995E-02  0.3694098E-02 -0.1155755E-01  0.3196481E-02 -0.7440547E-02  0.3452333E-02
  0.1075000E+02  0.1670910E-01  0.5448834E-02 -0.3586471E-01  0.1692103E-02 -0.3147622E-01  0.1978418E-02  0.1492040E-01  0.5641389E-02 -0.5321193E-02  0.3704773E-02 -0.1277339E-01  0.3205583E-02 -0.8459643E-02  0.3462220E-02
  0.1080000E+02  0.1483315E-01  0.5465164E-02 -0.3668280E-01  0.1696294E-02 -0.3169570E-01  0.1983348E-02  0.1223178E-01  0.5658149E-02 -0.7099919E-02  0.3715455E-02 -0.1205086E-01  0.3214670E-02 -0.9078046E-02  0.3472171E-02
  0.1085000E+02  0.1525522E-01  0.5482818E-02 -0.3721511E-01  0.1701031E-02 -0.3215157E-01  0.1988810E-02  0.1379336E-01  0.5676382E-02 -0.6676920E-02  0.3727153E-02 -0.1112694E-01  0.3224641E-02 -0.9751160E-02  0.3483102E-02
  0.1090000E+02  0.1523419E-01  0.5499898E-02 -0.3736300E-01  0.1705742E-02 -0.3150867E-01  0.1994242E-02  0.1381402E-01  0.5694132E-02 -0.6773192E-02  0.3738537E-02 -0.1197853E-01  0.3234450E-02 -0.9927109E-02  0.3493796E-02
  0.1095000E+02  0.1428978E-01  0.5516503E-02 -0.3741257E-01  0.1710467E-02 -0.3112003E-01  0.1999649E-02  0.1189627E-01  0.5711432E-02 -0.6222879E-02  0.3749616E-02 -0.1251855E-01  0.3244054E-02 -0.9489033E-02  0.3504205E-02
  0.1100000E+02  0.1511174E-01  0.5532900E-02 -0.3742415E-01  0.1715282E-02 -0.3156856E-01  0.2005052E-02  0.1055198E-01  0.5728407E-02 -0.4324470E-02  0.3760590E-02 -0.1186148E-01  0.3253564E-02 -0.9894265E-02  0.3514489E-02
  0.1105000E+02  0.1729739E-01  0.5549471E-02 -0.3662375E-01  0.1720268E-02 -0.3152707E-01  0.2010605E-02  0.1307933E-01  0.5745578E-02 -0.3162301E-02  0.3771753E-02 -0.1030232E-01  0.3263180E-02 -0.7389563E-02  0.3524892E-02
  0.1110000E+02  0.1923539E-01  0.5566684E-02 -0.3536063E-01  0.1725556E-02 -0.3064210E-01  0.2016499E-02  0.1523291E-01  0.5763427E-02 -0.3647615E-02  0.3783321E-02 -0.9790881E-02  0.3273288E-02 -0.5001496E-02  0.3535805E-02
  0.1115000E+02  0.1953916E-01  0.5583416E-02 -0.3452145E-01  0.1730885E-02 -0.2954907E-01  0.2022372E-02  0.1676661E-01  0.5780903E-02 -0.2954973E-02  0.3794751E-02 -0.8750623E-02  0.3283229E-02 -0.5179416E-02  0.3546582E-02
  0.1120000E+02  0.1799708E-01  0.5600055E-02 -0.3432862E-01  0.1736262E-02 -0.2987408E-01  0.2028227E-02  0.1604933E-01  0.5798308E-02 -0.1489682E-02  0.3806128E-02 -0.9253365E-02  0.3293192E-02 -0.3782575E-02  0.3557275E-02
  0.1125000E+02  0.1661212E-01  0.5616482E-02 -0.3404087E-01  0.1741718E-02 -0.2954376E-01  0.2034161E-02  0.1664472E-01  0.5815415E-02 -0.3361247E-02  0.3817351E-02 -0.1007078E-01  0.3303091E-02 -0.3287431E-02  0.3567853E-02
  0.1130000E+02  0.1513596E-01  0.5633481E-02 -0.3335108E-01  0.1747556E-02 -0.3021492E-01  0.2040536E-02  0.1511705E-01  0.5833241E-02 -0.4762429E-02  0.3829088E-02 -0.1022034E-01  0.3313451E-02 -0.4925787E-02  0.3578948E-02
  0.1135000E+02  0.1647022E-01  0.5650647E-02 -0.3244545E-01  0.1753417E-02 -0.3037322E-01  0.2046986E-02  0.1405291E-01  0.5851254E-02 -0.4497387E-02  0.3840976E-02 -0.9899407E-02  0.3323911E-02 -0.5402612E-02  0.3590087E-02
  0.1140000E+02  0.1515669E-01  0.5667394E-02 -0.3159143E-01  0.1759141E-02 -0.3032904E-01  0.2053285E-02  0.1247229E-01  0.5868857E-02 -0.4973836E-02  0.3852654E-02 -0.1025220E-01  0.3334141E-02 -0.6380632E-02  0.3600982E-02
  0.1145000E+02  0.1389812E-01  0.5684034E-02 -0.3042317E-01  0.1765016E-02 -0.3017081E-01  0.2059713E-02  0.1001546E-01  0.5886345E-02 -0.7070935E-02  0.3864372E-02 -0.9899192E-02  0.3344434E-02 -0.5825366E-02  0.3611904E-02
  0.1150000E+02  0.1556151E-01  0.5700628E-02 -0.2888238E-01  0.1770973E-02 -0.2937827E-01  0.2066178E-02  0.1058964E-01  0.5903900E-02 -0.5130742E-02  0.3876082E-02 -0.8358281E-02  0.3354723E-02 -0.2976884E-02  0.3622805E-02
  0.1155000E+02  0.1670039E-01  0.5717420E-02 -0.2813035E-01  0.1777009E-02 -0.2877443E-01  0.2072761E-02  0.1352875E-01  0.5921585E-02 -0.3120852E-02  0.3887904E-02 -0.6900250E-02  0.3365088E-02 -0.1610667E-02  0.3633814E-02
  0.1160000E+02  0.1355120E-01  0.5733830E-02 -0.2735120E-01  0.1783016E-02 -0.2731816E-01  0.2079285E-02  0.1163908E-01  0.5938944E-02 -0.5639862E-02  0.3899472E-02 -0.8184886E-02  0.3375317E-02 -0.3677630E-02  0.3644709E-02
  0.1165000E+02  0.8852826E-02  0.5750333E-02 -0.2565241E-01  0.1789141E-02 -0.2507101E-01  0.2085876E-02  0.7159668E-02  0.5956380E-02 -0.7998123E-02  0.3911120E-02 -0.9336383E-02  0.3385701E-02 -0.6316708E-02  0.3655709E-02
  0.1170000E+02  0.1060845E-01  0.5767467E-02 -0.2482734E-01  0.1795369E-02 -0.2406946E-01  0.2092671E-02  0.8608223E-02  0.5974466E-02 -0.5412891E-02  0.3923085E-02 -0.9028691E-02  0.3396335E-02 -0.5290573E-02  0.3666957E-02
  0.1175000E+02  0.1145557E-01  0.5783972E-02 -0.2378668E-01  0.1801443E-02 -0.2338662E-01  0.2099267E-02  0.1087149E-01  0.5991934E-02 -0.4537185E-02  0.3934639E-02 -0.8108933E-02  0.3406584E-02 -0.5299831E-02  0.3677806E-02
  0.1180000E+02  0.1034916E-01  0.5800192E-02 -0.2213202E-01  0.1807444E-02 -0.2294529E-01  0.2105778E-02  0.9143759E-02  0.6009147E-02 -0.5098543E-02  0.3945974E-02 -0.7010854E-02  0.3416708E-02 -0.4652565E-02  0.3688418E-02
  0.1185000E+02  0.1158455E-01  0.5816743E-02 -0.1985074E-01  0.1813564E-02 -0.2181344E-01  0.2112443E-02  0.1306869E-01  0.6026749E-02 -0.2804726E-02  0.3957604E-02 -0.5717158E-02  0.3427017E-02 -0.2926214E-02  0.3699216E-02
  0.1190000E+02  0.1245441E-01  0.5832944E-02 -0.1816145E-01  0.1819507E-02 -0.2099003E-01  0.2118948E-02  0.1490250E-01  0.6043864E-02 -0.1864662E-02  0.3968976E-02 -0.4807696E-02  0.3437031E-02 -0.2499501E-02  0.3709872E-02
  0.1195000E+02  0.1067082E-01  0.5849649E-02 -0.1728113E-01  0.1825517E-02 -0.2040046E-01  0.2125644E-02  0.1074063E-01  0.6061353E-02 -0.3571626E-02  0.3980551E-02 -0.4866197E-02  0.3447341E-02 -0.3227534E-02  0.3720796E-02
  0.1200000E+02  0.1097119E-01  0.5865875E-02 -0.1669222E-01  0.1831507E-02 -0.1890929E-01  0.2132215E-02  0.1090635E-01  0.6078262E-02 -0.3019993E-02  0.3991899E-02 -0.3768976E-02  0.3457454E-02 -0.1523838E-02  0.3731407E-02
  0.1205000E+02  0.1124452E-01  0.5882308E-02 -0.1507281E-01  0.1837560E-02 -0.1711139E-01  0.2138941E-02  0.1316578E-01  0.6095520E-02 -0.1928230E-02  0.4003508E-02 -0.2505190E-02  0.3467651E-02 -0.7534134E-03  0.3742193E-02
  0.1210000E+02  0.7392665E-02  0.5898553E-02 -0.1377348E-01  0.1843556E-02 -0.1667559E-01  0.2145687E-02  0.1073187E-01  0.6112743E-02 -0.1857398E-02  0.4015014E-02 -0.3304397E-02  0.3477816E-02 -0.2185750E-02  0.3752873E-02
  0.1215000E+02  0.4709529E-02  0.5914751E-02 -0.1203273E-01  0.1849539E-02 -0.1561817E-01  0.2152427E-02  0.8339539E-02  0.6129811E-02 -0.1536089E-02  0.4026508E-02 -0.4616061E-02  0.3487969E-02 -0.3327539E-02  0.3763518E-02
  0.1220000E+02  0.3327905E-02  0.5931241E-02 -0.1068767E-01  0.1855593E-02 -0.1418483E-01  0.2159222E-02  0.8089174E-02  0.6147149E-02 -0.2130342E-02  0.4038279E-02 -0.3948071E-02  0.3498235E-02 -0.4310573E-02  0.3774325E-02
  0.1225000E+02  0.4395517E-02  0.5946783E-02 -0.8706484E-02  0.1861355E-02 -0.1255900E-01  0.2165727E-02  0.8830079E-02  0.6163638E-02 -0.1510027E-02  0.4049428E-02 -0.2345073E-02  0.3507977E-02 -0.3291266E-02  0.3784525E-02
  0.1230000E+02  0.4426975E-02  0.5963534E-02 -0.6613920E-02  0.1867360E-02 -0.1146006E-01  0.2172634E-02  0.8987742E-02  0.6181417E-02 -0.8127852E-03  0.4061198E-02 -0.1840896E-02  0.3518328E-02 -0.2458312E-02  0.3795448E-02
  0.1235000E+02  0.1352619E-02  0.5979254E-02 -0.6139702E-02  0.1873208E-02 -0.1068093E-01  0.2179264E-02  0.7006436E-02  0.6198002E-02 -0.1906133E-02  0.4072393E-02 -0.1502746E-02  0.3528148E-02 -0.2166852E-02  0.3805872E-02
  0.1240000E+02  0.2599918E-02  0.5995718E-02 -0.5350921E-02  0.1879112E-02 -0.9452160E-02  0.2185992E-02  0.6847505E-02  0.6215182E-02 -0.3219546E-02  0.4084052E-02  0.1277174E-03  0.3538314E-02 -0.2605732E-02  0.3816659E-02
  0.1245000E+02  0.6987924E-02  0.6012339E-02 -0.3905578E-02  0.1884991E-02 -0.7825810E-02  0.2192750E-02  0.8717997E-02  0.6232510E-02 -0.6276807E-03  0.4095842E-02  0.1175254E-02  0.3548520E-02 -0.1373865E-02  0.3827564E-02
  0.1250000E+02  0.5458718E-02  0.6027980E-02 -0.2413619E-02  0.1890719E-02 -0.6242486E-02  0.2199329E-02  0.7100151E-02  0.6248946E-02 -0.4057316E-03  0.4106966E-02  0.4672507E-03  0.3558265E-02 -0.2046832E-02  0.3838152E-02
  0.1255000E+02  0.2562986E-02  0.6044390E-02 -0.1210452E-02  0.1896562E-02 -0.4554901E-02  0.2206082E-02  0.5833933E-02  0.6266249E-02 -0.2218336E-02  0.4118563E-02 -0.1821904E-03  0.3568368E-02 -0.3489270E-02  0.3849148E-02
  0.1260000E+02 -0.3467624E-03  0.6059694E-02 -0.1379359E-04  0.1902172E-02 -0.4264798E-02  0.2212561E-02  0.3993768E-02  0.6282491E-02 -0.2599695E-02  0.4129579E-02 -0.1105394E-02  0.3577997E-02 -0.3914232E-02  0.3859481E-02
  0.1265000E+02 -0.5858864E-03  0.6075160E-02  0.2820374E-03  0.1907821E-02 -0.3393848E-02  0.2219132E-02  0.2335865E-02  0.6298661E-02 -0.1924090E-02  0.4140662E-02 -0.4116443E-03  0.3587784E-02 -0.1671619E-02  0.3869980E-02
  0.1270000E+02 -0.1046597E-02  0.6091449E-02  0.1329496E-02  0.1913622E-02 -0.1451264E-02  0.2225921E-02 -0.1794703E-02  0.6315572E-02 -0.2653977E-02  0.4152240E-02  0.4861909E-03  0.3597907E-02 -0.6908930E-03  0.3880914E-02
  0.1275000E+02 -0.3640714E-02  0.6107625E-02  0.3796557E-02  0.1919450E-02 -0.1429424E-02  0.2232722E-02 -0.5348671E-02  0.6332595E-02 -0.3731355E-02  0.4163848E-02 -0.3083884E-03  0.3608029E-02 -0.2353958E-02  0.3891851E-02
  0.1280000E+02 -0.3933826E-02  0.6122868E-02  0.4609117E-02  0.1925036E-02 -0.2859519E-03  0.2239214E-02 -0.3831098E-02  0.6348691E-02 -0.2024216E-02  0.4174894E-02  0.9572878E-04  0.3617628E-02 -0.2660060E-02  0.3902246E-02
  0.1285000E+02 -0.2426572E-02  0.6138357E-02  0.5335159E-02  0.1930618E-02  0.2332863E-02  0.2245703E-02 -0.7800059E-05  0.6364923E-02 -0.4560096E-03  0.4186063E-02  0.2790929E-02  0.3627272E-02 -0.1523687E-02  0.3912759E-02
  0.1290000E+02 -0.4472021E-02  0.6154314E-02  0.6213840E-02  0.1936404E-02  0.3509803E-02  0.2252437E-02 -0.3049770E-02  0.6381591E-02 -0.1708342E-02  0.4197496E-02  0.2029459E-02  0.3637267E-02 -0.2683452E-02  0.3923590E-02
  0.1295000E+02 -0.6879469E-02  0.6169921E-02  0.7312194E-02  0.1942076E-02  0.4480870E-02  0.2259045E-02 -0.8297905E-02  0.6397863E-02 -0.1213496E-02  0.4208592E-02  0.1699354E-03  0.3647076E-02 -0.4202822E-02  0.3934191E-02
  0.1300000E+02 -0.7815092E-02  0.6185877E-02  0.8400228E-02  0.1947715E-02  0.6259836E-02  0.2265669E-02 -0.8546924E-02  0.6414523E-02 -0.8666104E-03  0.4219974E-02  0.4950208E-03  0.3657035E-02 -0.3863496E-02  0.3944992E-02
  0.1305000E+02 -0.7636589E-02  0.6202010E-02  0.9180462E-02  0.1953481E-02  0.7302823E-02  0.2272440E-02 -0.7770066E-02  0.6431432E-02 -0.2747708E-02  0.4231586E-02  0.1072419E-02  0.3667122E-02 -0.2370370E-02  0.3955916E-02
  0.1310000E+02 -0.6078574E-02  0.6217811E-02  0.1064834E-01  0.1959164E-02  0.8466917E-02  0.2279082E-02 -0.6257132E-02  0.6447956E-02 -0.2575075E-02  0.4242961E-02  0.9417090E-03  0.3676969E-02 -0.4074806E-03  0.3966644E-02
  0.1315000E+02 -0.5195880E-02  0.6233718E-02  0.1239390E-01  0.1964782E-02  0.9750878E-02  0.2285633E-02 -0.7687462E-02  0.6464449E-02 -0.4269194E-04  0.4254315E-02  0.1724379E-02  0.3686800E-02  0.6861836E-03  0.3977285E-02
  0.1320000E+02 -0.5027741E-02  0.6249937E-02  0.1347350E-01  0.1970550E-02  0.1095928E-01  0.2292332E-02 -0.9599146E-02  0.6481206E-02  0.1093709E-02  0.4265905E-02  0.2805753E-02  0.3696826E-02  0.7895305E-03  0.3988130E-02
  0.1325000E+02 -0.7724500E-02  0.6266600E-02  0.1399762E-01  0.1976361E-02  0.1001872E-01  0.2299123E-02 -0.1142414E-01  0.6498527E-02 -0.1512083E-02  0.4277770E-02  0.1295360E-02  0.3707012E-02  0.1280453E-02  0.3999355E-02
  0.1330000E+02 -0.1155574E-01  0.6282338E-02  0.1452220E-01  0.1981968E-02  0.1041375E-01  0.2305701E-02 -0.1362416E-01  0.6514934E-02 -0.3516522E-02  0.4289054E-02  0.1090071E-03  0.3716777E-02  0.2200878E-02  0.4010075E-02
  0.1335000E+02 -0.1412281E-01  0.6298402E-02  0.1494049E-01  0.1987695E-02  0.1263621E-01  0.2312416E-02 -0.1446013E-01  0.6531604E-02 -0.2594053E-02  0.4300622E-02  0.8648217E-03  0.3726674E-02  0.1534363E-02  0.4021006E-02
  0.1340000E+02 -0.1697565E-01  0.6314846E-02  0.1568446E-01  0.1993341E-02  0.1391161E-01  0.2319035E-02 -0.1599871E-01  0.6548678E-02 -0.2676492E-02  0.4312339E-02  0.2192367E-02  0.3736641E-02  0.6940360E-03  0.4032045E-02
  0.1345000E+02 -0.1455337E-01  0.6331510E-02  0.1650446E-01  0.1999110E-02  0.1543328E-01  0.2325818E-02 -0.1489680E-01  0.6566064E-02 -0.9901088E-03  0.4324169E-02  0.4518939E-02  0.3746911E-02  0.3409091E-02  0.4043261E-02
  0.1350000E+02 -0.1070876E-01  0.6348401E-02  0.1690191E-01  0.2004917E-02  0.1642446E-01  0.2332695E-02 -0.1256571E-01  0.6583612E-02  0.1887097E-02  0.4336121E-02  0.6345433E-02  0.3757287E-02  0.5877631E-02  0.4054532E-02
  0.1355000E+02 -0.1407963E-01  0.6364756E-02  0.1762009E-01  0.2010440E-02  0.1522116E-01  0.2339133E-02 -0.1336024E-01  0.6600808E-02  0.6004886E-03  0.4347699E-02  0.5048858E-02  0.3767169E-02  0.4319419E-02  0.4065356E-02
  0.1360000E+02 -0.1731414E-01  0.6381178E-02  0.1817453E-01  0.2015952E-02  0.1515068E-01  0.2345693E-02 -0.1476977E-01  0.6618127E-02  0.6057443E-03  0.4359377E-02  0.4148467E-02  0.3777136E-02  0.3871799E-02  0.4076280E-02
  0.1365000E+02 -0.1475365E-01  0.6397326E-02  0.1878079E-01  0.2021173E-02  0.1656605E-01  0.2352029E-02 -0.1408490E-01  0.6635037E-02  0.3172111E-02  0.4370664E-02  0.4698277E-02  0.3786829E-02  0.6223102E-02  0.4086872E-02
  0.1370000E+02 -0.1475379E-01  0.6413747E-02  0.1867690E-01  0.2026507E-02  0.1865415E-01  0.2358391E-02 -0.1552508E-01  0.6652234E-02  0.9795262E-03  0.4382158E-02  0.4175031E-02  0.3796640E-02  0.5042541E-02  0.4097668E-02
  0.1375000E+02 -0.1655426E-01  0.6430465E-02  0.1819629E-01  0.2031908E-02  0.1975559E-01  0.2364764E-02 -0.1616956E-01  0.6669693E-02  0.1814147E-03  0.4393850E-02  0.3980454E-02  0.3806639E-02  0.4607907E-02  0.4108694E-02
  0.1380000E+02 -0.1399509E-01  0.6446787E-02  0.1931339E-01  0.2036998E-02  0.1969198E-01  0.2370823E-02 -0.1178464E-01  0.6686727E-02  0.4927523E-02  0.4405078E-02  0.6822318E-02  0.3816306E-02  0.7102110E-02  0.4119334E-02
  0.1385000E+02 -0.1551660E-01  0.6462704E-02  0.2054065E-01  0.2042060E-02  0.1927462E-01  0.2376837E-02 -0.1250367E-01  0.6703379E-02  0.5598895E-02  0.4416161E-02  0.7077116E-02  0.3825889E-02  0.5201175E-02  0.4129763E-02
  0.1390000E+02 -0.1635646E-01  0.6478674E-02  0.2120727E-01  0.2046981E-02  0.2058230E-01  0.2382688E-02 -0.1308264E-01  0.6720141E-02  0.5601119E-02  0.4427218E-02  0.6109652E-02  0.3835310E-02  0.3908300E-02  0.4140148E-02
  0.1395000E+02 -0.1564362E-01  0.6496137E-02  0.2094911E-01  0.2052149E-02  0.2108950E-01  0.2388893E-02 -0.1444268E-01  0.6738340E-02  0.5491335E-02  0.4439219E-02  0.5582725E-02  0.3845427E-02  0.4463024E-02  0.4151329E-02
  0.1400000E+02 -0.1520648E-01  0.6512485E-02  0.2073400E-01  0.2057067E-02  0.1991240E-01  0.2394816E-02 -0.1647960E-01  0.6755479E-02  0.4403427E-02  0.4450535E-02  0.6191696E-02  0.3855058E-02  0.4820081E-02  0.4161865E-02
  0.1405000E+02 -0.1390780E-01  0.6527770E-02  0.2122937E-01  0.2061621E-02  0.1969964E-01  0.2400290E-02 -0.1546783E-01  0.6771698E-02  0.4731395E-02  0.4461021E-02  0.6732309E-02  0.3864100E-02  0.6668309E-02  0.4171744E-02
  0.1410000E+02 -0.1366023E-01  0.6544354E-02  0.2088935E-01  0.2066528E-02  0.2082048E-01  0.2406194E-02 -0.1343926E-01  0.6789212E-02  0.4437926E-02  0.4472360E-02  0.6311137E-02  0.3873865E-02  0.6827560E-02  0.4182452E-02
  0.1415000E+02 -0.1319890E-01  0.6560241E-02  0.2084778E-01  0.2071134E-02  0.2157576E-01  0.2411733E-02 -0.1280651E-01  0.6805818E-02  0.4959620E-02  0.4483193E-02  0.6376987E-02  0.3883089E-02  0.5260951E-02  0.4192452E-02
  0.1420000E+02 -0.9673407E-02  0.6576004E-02  0.2154027E-01  0.2075610E-02  0.2150426E-01  0.2417113E-02 -0.1034888E-01  0.6822359E-02  0.7470067E-02  0.4493880E-02  0.6554937E-02  0.3892226E-02  0.6526952E-02  0.4202252E-02
  0.1425000E+02 -0.8265490E-02  0.6593536E-02  0.2177148E-01  0.2080522E-02  0.2081864E-01  0.2422974E-02 -0.7984471E-02  0.6840812E-02  0.7878508E-02  0.4505678E-02  0.6863208E-02  0.3902277E-02  0.7017256E-02  0.4213177E-02
  0.1430000E+02 -0.9185747E-02  0.6609952E-02  0.2205785E-01  0.2084966E-02  0.2110948E-01  0.2428305E-02 -0.7043017E-02  0.6857906E-02  0.6495056E-02  0.4516635E-02  0.8773625E-02  0.3911492E-02  0.6610207E-02  0.4223299E-02
  0.1435000E+02 -0.9343987E-02  0.6626570E-02  0.2141702E-01  0.2089576E-02  0.2149246E-01  0.2433790E-02 -0.7914778E-02  0.6875226E-02  0.6497864E-02  0.4527810E-02  0.9357804E-02  0.3920939E-02  0.6597225E-02  0.4233596E-02
  0.1440000E+02 -0.8960550E-02  0.6642554E-02  0.2073222E-01  0.2093867E-02  0.2039131E-01  0.2438911E-02 -0.6415009E-02  0.6892057E-02  0.7134684E-02  0.4538416E-02  0.8306579E-02  0.3929937E-02  0.6906079E-02  0.4243425E-02
  0.1445000E+02 -0.8946818E-02  0.6659105E-02  0.1897542E-01  0.2098299E-02  0.1949070E-01  0.2444290E-02 -0.5536962E-02  0.6909258E-02  0.6117278E-02  0.4549305E-02  0.7041309E-02  0.3939191E-02  0.6123729E-02  0.4253557E-02
  0.1450000E+02 -0.9876870E-02  0.6676552E-02  0.1767632E-01  0.2102819E-02  0.1894654E-01  0.2449834E-02 -0.7337747E-02  0.6927257E-02  0.4449350E-02  0.4560696E-02  0.5589474E-02  0.3948811E-02  0.4146702E-02  0.4264109E-02
  0.1455000E+02 -0.1097124E-01  0.6693807E-02  0.1812129E-01  0.2107226E-02  0.1865342E-01  0.2455225E-02 -0.7681336E-02  0.6945098E-02  0.4324061E-02  0.4571866E-02  0.5420040E-02  0.3958326E-02  0.3029715E-02  0.4274470E-02
  0.1460000E+02 -0.1147583E-01  0.6710147E-02  0.1753165E-01  0.2111477E-02  0.1738076E-01  0.2460375E-02 -0.8318683E-02  0.6962069E-02  0.4288007E-02  0.4582493E-02  0.6539837E-02  0.3967454E-02  0.2706030E-02  0.4284389E-02
  0.1465000E+02 -0.1067223E-01  0.6727201E-02  0.1634668E-01  0.2115767E-02  0.1557094E-01  0.2465559E-02 -0.1083987E-01  0.6979870E-02  0.3260721E-02  0.4593538E-02  0.6175247E-02  0.3976857E-02  0.1431528E-02  0.4294695E-02
  0.1470000E+02 -0.1102756E-01  0.6743356E-02  0.1510522E-01  0.2119976E-02  0.1525917E-01  0.2470640E-02 -0.1122904E-01  0.6996750E-02  0.3666504E-02  0.4604097E-02  0.5101875E-02  0.3985895E-02 -0.1512468E-04  0.4304567E-02
  0.1475000E+02 -0.1086199E-01  0.6760490E-02  0.1377251E-01  0.2124240E-02  0.1524423E-01  0.2475904E-02 -0.7952838E-02  0.7014700E-02  0.4613168E-02  0.4615164E-02  0.4507647E-02  0.3995306E-02  0.7527254E-03  0.4314899E-02
  0.1480000E+02 -0.9163664E-02  0.6778171E-02  0.1339520E-01  0.2128691E-02  0.1434273E-01  0.2481395E-02 -0.7987637E-02  0.7033156E-02  0.4102560E-02  0.4626594E-02  0.2824711E-02  0.4005105E-02  0.1414815E-02  0.4325642E-02
  0.1485000E+02 -0.1117741E-01  0.6794300E-02  0.1274420E-01  0.2132735E-02  0.1311940E-01  0.2486346E-02 -0.1268465E-01  0.7049990E-02  0.2684408E-02  0.4637002E-02  0.6096174E-03  0.4014079E-02 -0.1019397E-02  0.4335408E-02
  0.1490000E+02 -0.1336964E-01  0.6811396E-02  0.1204883E-01  0.2136935E-02  0.1304455E-01  0.2491540E-02 -0.1212395E-01  0.7067874E-02  0.2490844E-02  0.4648020E-02  0.2582354E-02  0.4023430E-02 -0.1490231E-02  0.4345739E-02
  0.1495000E+02 -0.1048491E-01  0.6827798E-02  0.1221655E-01  0.2141044E-02  0.1363496E-01  0.2496655E-02 -0.8024874E-02  0.7085050E-02  0.2674710E-02  0.4658618E-02  0.5102184E-02  0.4032413E-02  0.5371356E-03  0.4355766E-02
  0.1500000E+02 -0.6139225E-02  0.6844695E-02  0.1225470E-01  0.2145043E-02  0.1389020E-01  0.2501698E-02 -0.7616634E-02  0.7102830E-02  0.3488347E-02  0.4669531E-02  0.4718203E-02  0.4041547E-02  0.1577298E-02  0.4365929E-02
  0.1505000E+02 -0.5107341E-02  0.6862147E-02  0.1127698E-01  0.2149422E-02  0.1357836E-01  0.2507095E-02 -0.8191091E-02  0.7121295E-02  0.3857960E-02  0.4681006E-02  0.4292469E-02  0.4051206E-02  0.9644656E-03  0.4376589E-02
  0.1510000E+02 -0.7927625E-02  0.6878302E-02  0.9917634E-02  0.2153311E-02  0.1175274E-01  0.2511887E-02 -0.8495603E-02  0.7138338E-02  0.1556878E-02  0.4691415E-02  0.2724746E-02  0.4060046E-02 -0.1007461E-02  0.4386385E-02
  0.1515000E+02 -0.8535783E-02  0.6895106E-02  0.9221384E-02  0.2157479E-02  0.9062787E-02  0.2516972E-02 -0.6793461E-02  0.7155881E-02  0.7104276E-03  0.4702245E-02  0.1266187E-02  0.4069398E-02 -0.7547189E-03  0.4396696E-02
  0.1520000E+02 -0.5025046E-02  0.6911103E-02  0.9756814E-02  0.2161410E-02  0.8026342E-02  0.2521766E-02 -0.5716366E-02  0.7172591E-02  0.2719412E-02  0.4712515E-02  0.2153205E-02  0.4078237E-02  0.8455209E-03  0.4406435E-02
  0.1525000E+02 -0.3694203E-02  0.6927143E-02  0.1003779E-01  0.2165324E-02  0.7917789E-02  0.2526562E-02 -0.6312126E-02  0.7189353E-02  0.3782867E-02  0.4722893E-02  0.3352873E-02  0.4087077E-02  0.1654582E-02  0.4416216E-02
  0.1530000E+02 -0.3608798E-02  0.6943292E-02  0.9057518E-02  0.2169291E-02  0.8383560E-02  0.2531359E-02 -0.4796676E-02  0.7206236E-02  0.3514954E-02  0.4733337E-02  0.4151519E-02  0.4095971E-02  0.2729177E-02  0.4426034E-02
  0.1535000E+02 -0.2146866E-02  0.6960276E-02  0.7875243E-02  0.2173386E-02  0.9001187E-02  0.2536379E-02 -0.4150549E-02  0.7223935E-02  0.1622299E-02  0.4744208E-02  0.2362044E-02  0.4105270E-02  0.2123605E-02  0.4436365E-02
  0.1540000E+02  0.1092441E-03  0.6976417E-02  0.7296248E-02  0.2177418E-02  0.8723095E-02  0.2541308E-02 -0.3305655E-02  0.7240634E-02  0.1970791E-02  0.4754639E-02  0.1034709E-02  0.4114252E-02  0.1845165E-02  0.4446306E-02
  0.1545000E+02  0.1299449E-02  0.6991938E-02  0.6966364E-02  0.2181201E-02  0.7665910E-02  0.2545847E-02 -0.2172164E-02  0.7256782E-02  0.2803719E-02  0.4764624E-02  0.1623733E-02  0.4122812E-02  0.1778822E-02  0.4455768E-02
  0.1550000E+02  0.5387673E-03  0.7008954E-02  0.6155994E-02  0.2185531E-02  0.6894447E-02  0.2550933E-02 -0.2664912E-02  0.7274631E-02  0.1312232E-02  0.4775735E-02  0.2075091E-02  0.4132300E-02  0.9137830E-03  0.4466225E-02
  0.1555000E+02  0.6106403E-03  0.7025437E-02  0.4634257E-02  0.2189564E-02  0.5518737E-02  0.2555724E-02 -0.1396241E-02  0.7291942E-02  0.5483937E-03  0.4786343E-02  0.2195083E-02  0.4141369E-02  0.1154185E-02  0.4476218E-02
  0.1560000E+02  0.1074434E-03  0.7042484E-02  0.3770687E-02  0.2193845E-02  0.4112002E-02  0.2560935E-02 -0.3762040E-03  0.7309830E-02  0.4301809E-03  0.4797386E-02  0.2282839E-02  0.4150870E-02  0.1394329E-02  0.4486669E-02
  0.1565000E+02  0.6922740E-03  0.7059862E-02  0.3754708E-02  0.2198072E-02  0.4655220E-02  0.2566141E-02  0.1989156E-02  0.7327923E-02  0.2020265E-02  0.4808491E-02  0.2796810E-02  0.4160339E-02  0.1647260E-02  0.4497223E-02
  0.1570000E+02  0.1925972E-02  0.7076557E-02  0.2938474E-02  0.2202362E-02  0.5345004E-02  0.2571341E-02  0.3567746E-02  0.7345230E-02  0.2492636E-02  0.4819277E-02  0.3137131E-02  0.4169540E-02  0.1840506E-02  0.4507564E-02
  0.1575000E+02  0.6468385E-03  0.7092152E-02  0.2045351E-02  0.2206227E-02  0.4732375E-02  0.2576066E-02  0.2030031E-02  0.7361426E-02  0.1057750E-02  0.4829291E-02  0.3028254E-02  0.4178040E-02  0.1184654E-02  0.4517118E-02
  0.1580000E+02  0.1340307E-02  0.7109632E-02  0.2576364E-02  0.2210668E-02  0.3721910E-02  0.2581428E-02  0.3285307E-02  0.7379706E-02  0.2878269E-02  0.4840693E-02  0.3125479E-02  0.4187835E-02  0.1967470E-02  0.4527921E-02
  0.1585000E+02  0.4745235E-02  0.7127299E-02  0.2910925E-02  0.2215097E-02  0.3542844E-02  0.2586756E-02  0.5026469E-02  0.7398169E-02  0.4213260E-02  0.4852115E-02  0.2504352E-02  0.4197640E-02  0.3322367E-02  0.4538756E-02
  0.1590000E+02  0.3887308E-02  0.7144745E-02  0.1825921E-02  0.2219460E-02  0.3461786E-02  0.2592031E-02  0.2978897E-02  0.7416291E-02  0.2383973E-02  0.4863352E-02  0.1041377E-03  0.4207212E-02  0.2712210E-02  0.4549346E-02
  0.1595000E+02  0.2154049E-03  0.7161636E-02  0.1156072E-03  0.2223705E-02  0.2924182E-02  0.2597095E-02  0.2740873E-02  0.7433696E-02  0.2201650E-02  0.4874240E-02 -0.1497063E-02  0.4216400E-02  0.1807360E-02  0.4559503E-02
  0.1600000E+02 -0.3439755E-03  0.7178028E-02 -0.1421342E-02  0.2227798E-02  0.1931671E-02  0.2601918E-02  0.5307624E-02  0.7450638E-02  0.2883083E-02  0.4884713E-02 -0.1096094E-02  0.4225364E-02  0.2188013E-02  0.4569405E-02
  0.1605000E+02  0.8662256E-03  0.7195790E-02 -0.2066611E-02  0.2232256E-02  0.2318656E-03  0.2607170E-02  0.4633330E-02  0.7468989E-02  0.2505646E-02  0.4896056E-02 -0.3213133E-03  0.4235161E-02  0.2880054E-02  0.4580192E-02
  0.1610000E+02  0.1153175E-02  0.7212558E-02 -0.1438281E-02  0.2236436E-02 -0.5920690E-03  0.2612165E-02  0.4951520E-03  0.7486195E-02  0.1265276E-02  0.4906817E-02 -0.4533106E-03  0.4244355E-02  0.2056143E-02  0.4590380E-02
  0.1615000E+02  0.1532032E-02  0.7229834E-02 -0.1308574E-02  0.2240811E-02 -0.6247475E-03  0.2617437E-02  0.8904224E-03  0.7503911E-02  0.8663397E-03  0.4917985E-02 -0.3512495E-03  0.4253901E-02  0.1875009E-02  0.4600883E-02
  0.1620000E+02  0.1185213E-02  0.7246477E-02 -0.2502569E-02  0.2244943E-02 -0.1408129E-02  0.2622418E-02  0.2674536E-02  0.7521133E-02  0.2998508E-03  0.4928615E-02 -0.6413062E-03  0.4263050E-02  0.2109484E-02  0.4610906E-02
  0.1625000E+02 -0.6157814E-03  0.7263874E-02 -0.4173993E-02  0.2249395E-02 -0.2760154E-02  0.2627780E-02 -0.3562275E-03  0.7539295E-02 -0.1718797E-02  0.4939763E-02 -0.2392172E-02  0.4272710E-02  0.6257308E-03  0.4621515E-02
  0.1630000E+02 -0.9966508E-03  0.7279855E-02 -0.5313176E-02  0.2253360E-02 -0.3300650E-02  0.2632602E-02 -0.1627344E-02  0.7555793E-02 -0.2881427E-02  0.4949937E-02 -0.3150569E-02  0.4281397E-02  0.5809255E-03  0.4631164E-02
  0.1635000E+02  0.2236129E-03  0.7297896E-02 -0.6485378E-02  0.2257900E-02 -0.2871437E-02  0.2638135E-02 -0.4587415E-03  0.7574489E-02 -0.2352276E-02  0.4961635E-02 -0.2238113E-02  0.4291362E-02  0.1809488E-02  0.4642154E-02
  0.1640000E+02 -0.3499284E-03  0.7313375E-02 -0.7750648E-02  0.2261794E-02 -0.4116525E-02  0.2642821E-02 -0.1488056E-02  0.7590698E-02 -0.2383657E-02  0.4971725E-02 -0.1985243E-02  0.4300045E-02 -0.8107047E-05  0.4651681E-02
  0.1645000E+02 -0.1644708E-02  0.7330685E-02 -0.8043511E-02  0.2266218E-02 -0.6485214E-02  0.2648132E-02 -0.7719520E-03  0.7608805E-02 -0.2701909E-02  0.4983033E-02 -0.3064884E-02  0.4309798E-02 -0.2910752E-02  0.4662401E-02
  0.1650000E+02 -0.5308841E-04  0.7347312E-02 -0.7892597E-02  0.2270359E-02 -0.7382816E-02  0.2653117E-02  0.4389434E-02  0.7626181E-02 -0.1738323E-02  0.4993860E-02 -0.3518243E-02  0.4319020E-02 -0.3488493E-02  0.4672584E-02
  0.1655000E+02  0.3462971E-02  0.7363878E-02 -0.8141676E-02  0.2274783E-02 -0.5946126E-02  0.2658372E-02  0.8474963E-02  0.7643445E-02 -0.9869999E-03  0.5004846E-02 -0.2453396E-02  0.4328397E-02 -0.1806369E-02  0.4682834E-02
  0.1660000E+02  0.4594537E-02  0.7380917E-02 -0.8981496E-02  0.2279161E-02 -0.4702795E-02  0.2663605E-02  0.5171613E-02  0.7661231E-02 -0.2329169E-02  0.5015963E-02 -0.2419314E-02  0.4337914E-02 -0.1306669E-02  0.4693216E-02
  0.1665000E+02  0.5068266E-02  0.7397950E-02 -0.9358177E-02  0.2283705E-02 -0.5232444E-02  0.2669011E-02  0.4282100E-03  0.7678865E-02 -0.3717003E-02  0.5027159E-02 -0.3766372E-02  0.4347554E-02 -0.1059541E-02  0.4703635E-02
  0.1670000E+02  0.5944088E-02  0.7413271E-02 -0.8354992E-02  0.2287624E-02 -0.6431596E-02  0.2673636E-02  0.2484309E-02  0.7694626E-02 -0.2722251E-02  0.5037018E-02 -0.4711775E-02  0.4356033E-02  0.7110066E-03  0.4712873E-02
  0.1675000E+02  0.6058354E-02  0.7429683E-02 -0.8148019E-02  0.2292054E-02 -0.6979723E-02  0.2678827E-02  0.5503823E-02  0.7711677E-02 -0.1297280E-02  0.5047817E-02 -0.4488099E-02  0.4365328E-02  0.1435834E-02  0.4723032E-02
  0.1680000E+02  0.9037289E-02  0.7446785E-02 -0.8981526E-02  0.2296427E-02 -0.6734311E-02  0.2684013E-02  0.8287027E-02  0.7729595E-02  0.5704487E-03  0.5058987E-02 -0.2700481E-02  0.4374803E-02  0.1829191E-02  0.4733487E-02
  0.1685000E+02  0.1145008E-01  0.7463349E-02 -0.9826356E-02  0.2300969E-02 -0.6811008E-02  0.2689335E-02  0.1030273E-01  0.7746817E-02  0.1659348E-02  0.5069936E-02 -0.2049350E-02  0.4384185E-02  0.1649655E-02  0.4743764E-02
  0.1690000E+02  0.1037155E-01  0.7479037E-02 -0.1048338E-01  0.2305115E-02 -0.7565975E-02  0.2694199E-02  0.1011009E-01  0.7763038E-02  0.1160587E-02  0.5080144E-02 -0.3075597E-02  0.4392965E-02 -0.2345613E-03  0.4753319E-02
  0.1695000E+02  0.1083172E-01  0.7496946E-02 -0.1047439E-01  0.2309942E-02 -0.8942721E-02  0.2699827E-02  0.9244657E-02  0.7781643E-02  0.4566521E-03  0.5091893E-02 -0.4006281E-02  0.4403148E-02 -0.1351197E-02  0.4764325E-02
  0.1700000E+02  0.1363579E-01  0.7512110E-02 -0.1006870E-01  0.2314089E-02 -0.1035920E-01  0.2704588E-02  0.9327061E-02  0.7797408E-02 -0.4016154E-03  0.5101816E-02 -0.3954144E-02  0.4411752E-02 -0.3219338E-03  0.4773588E-02
  0.1705000E+02  0.1378267E-01  0.7527931E-02 -0.1012386E-01  0.2318549E-02 -0.1132136E-01  0.2709710E-02  0.7924937E-02  0.7813776E-02 -0.1992761E-02  0.5112206E-02 -0.4088825E-02  0.4420787E-02  0.1175560E-03  0.4783291E-02
  0.1710000E+02  0.1247906E-01  0.7543843E-02 -0.1052502E-01  0.2322785E-02 -0.1190056E-01  0.2714594E-02  0.6580681E-02  0.7830262E-02 -0.2023795E-02  0.5122519E-02 -0.4813006E-02  0.4429671E-02 -0.3584642E-03  0.4792885E-02
  0.1715000E+02  0.1102033E-01  0.7560615E-02 -0.1087379E-01  0.2327556E-02 -0.1243090E-01  0.2720073E-02  0.6594414E-02  0.7847728E-02 -0.1563522E-02  0.5133676E-02 -0.5478072E-02  0.4439292E-02 -0.1756827E-02  0.4803225E-02
  0.1720000E+02  0.1065157E-01  0.7576084E-02 -0.1066802E-01  0.2331825E-02 -0.1264932E-01  0.2725018E-02  0.8238766E-02  0.7863852E-02 -0.2694405E-02  0.5143937E-02 -0.5183128E-02  0.4448138E-02 -0.2796551E-02  0.4812664E-02
  0.1725000E+02  0.1169918E-01  0.7592643E-02 -0.1053503E-01  0.2336445E-02 -0.1234603E-01  0.2730383E-02  0.9879865E-02  0.7881051E-02 -0.3807304E-02  0.5154916E-02 -0.4312566E-02  0.4457640E-02 -0.2792382E-02  0.4822804E-02
  0.1730000E+02  0.1094387E-01  0.7608214E-02 -0.1162180E-01  0.2340810E-02 -0.1217883E-01  0.2735411E-02  0.6483199E-02  0.7897278E-02 -0.4914475E-02  0.5165223E-02 -0.5549388E-02  0.4466536E-02 -0.3364083E-02  0.4832434E-02
  0.1735000E+02  0.8834394E-02  0.7625701E-02 -0.1293041E-01  0.2345761E-02 -0.1234771E-01  0.2741184E-02  0.2926431E-02  0.7915601E-02 -0.5663233E-02  0.5176879E-02 -0.6950284E-02  0.4476628E-02 -0.4741180E-02  0.4843365E-02
  0.1740000E+02  0.8606614E-02  0.7642013E-02 -0.1379884E-01  0.2350456E-02 -0.1234676E-01  0.2746647E-02  0.5226552E-02  0.7932685E-02 -0.4610038E-02  0.5187795E-02 -0.5831959E-02  0.4486125E-02 -0.4626560E-02  0.4853489E-02
  0.1745000E+02  0.9964983E-02  0.7659743E-02 -0.1380759E-01  0.2355607E-02 -0.1290581E-01  0.2752576E-02  0.8641779E-02  0.7951226E-02 -0.2673983E-02  0.5199671E-02 -0.4269439E-02  0.4496500E-02 -0.2637588E-02  0.4864492E-02
  0.1750000E+02  0.1058463E-01  0.7675700E-02 -0.1306259E-01  0.2360361E-02 -0.1362659E-01  0.2757995E-02  0.7506084E-02  0.7967833E-02 -0.1679143E-02  0.5210405E-02 -0.4392283E-02  0.4505874E-02 -0.1735732E-02  0.4874442E-02
  0.1755000E+02  0.1026429E-01  0.7691305E-02 -0.1210137E-01  0.2364969E-02 -0.1324224E-01  0.2763323E-02  0.5989331E-02  0.7983959E-02 -0.1792727E-02  0.5220850E-02 -0.4968571E-02  0.4515002E-02 -0.2046523E-02  0.4884182E-02
  0.1760000E+02  0.8545572E-02  0.7709748E-02 -0.1177808E-01  0.2370303E-02 -0.1212900E-01  0.2769598E-02  0.7414669E-02  0.8002981E-02 -0.2779912E-02  0.5233168E-02 -0.4329752E-02  0.4525702E-02 -0.2551696E-02  0.4895694E-02
  0.1765000E+02  0.7904112E-02  0.7725866E-02 -0.1192960E-01  0.2375063E-02 -0.1192936E-01  0.2775105E-02  0.8134558E-02  0.8019561E-02 -0.3481813E-02  0.5243992E-02 -0.3210733E-02  0.4535098E-02 -0.2777021E-02  0.4905776E-02
  0.1770000E+02  0.7830057E-02  0.7743896E-02 -0.1271548E-01  0.2380501E-02 -0.1270042E-01  0.2781297E-02  0.5942744E-02  0.8038213E-02 -0.4302226E-02  0.5256217E-02 -0.3331047E-02  0.4545697E-02 -0.3883470E-02  0.4917170E-02
  0.1775000E+02  0.6538932E-02  0.7759588E-02 -0.1325027E-01  0.2385132E-02 -0.1345980E-01  0.2786519E-02  0.4397759E-02  0.8054565E-02 -0.4884308E-02  0.5266890E-02 -0.4199432E-02  0.4554834E-02 -0.5025779E-02  0.4926926E-02
  0.1780000E+02  0.5182525E-02  0.7775201E-02 -0.1270472E-01  0.2389873E-02 -0.1277845E-01  0.2791941E-02  0.5911654E-02  0.8070757E-02 -0.4581124E-02  0.5277621E-02 -0.4318343E-02  0.4564165E-02 -0.4304499E-02  0.4936827E-02
  0.1785000E+02  0.4844273E-02  0.7792866E-02 -0.1181164E-01  0.2395005E-02 -0.1130847E-01  0.2797872E-02  0.8398745E-02  0.8089075E-02 -0.3868379E-02  0.5289468E-02 -0.4551768E-02  0.4574523E-02 -0.3043744E-02  0.4947887E-02
  0.1790000E+02  0.7265142E-02  0.7808975E-02 -0.1138106E-01  0.2400065E-02 -0.1027935E-01  0.2803695E-02  0.1020205E-01  0.8105759E-02 -0.3226449E-02  0.5300474E-02 -0.4576232E-02  0.4584276E-02 -0.2402245E-02  0.4958201E-02
  0.1795000E+02  0.1172353E-01  0.7827289E-02 -0.1113327E-01  0.2405530E-02 -0.1004681E-01  0.2810070E-02  0.1168651E-01  0.8124823E-02 -0.2624685E-02  0.5312883E-02 -0.3324917E-02  0.4595167E-02 -0.1414077E-02  0.4969892E-02
  0.1800000E+02  0.1068674E-01  0.7842627E-02 -0.1134869E-01  0.2410452E-02 -0.1099860E-01  0.2815755E-02  0.8789833E-02  0.8140748E-02 -0.4381837E-02  0.5323567E-02 -0.3094051E-02  0.4604605E-02 -0.2642786E-02  0.4979881E-02
  0.1805000E+02  0.3654242E-02  0.7857396E-02 -0.1154444E-01  0.2415024E-02 -0.1196889E-01  0.2821054E-02  0.3589989E-02  0.8156119E-02 -0.6599227E-02  0.5333732E-02 -0.5828092E-02  0.4613535E-02 -0.6573024E-02  0.4989390E-02
  0.1810000E+02  0.1216249E-02  0.7874396E-02 -0.1111691E-01  0.2420359E-02 -0.1167146E-01  0.2827259E-02  0.3153492E-02  0.8173851E-02 -0.6445366E-02  0.5345534E-02 -0.7603860E-02  0.4623929E-02 -0.8430885E-02  0.5000437E-02
  0.1815000E+02  0.3277521E-02  0.7889576E-02 -0.1066626E-01  0.2425233E-02 -0.1149396E-01  0.2832904E-02  0.5898305E-02  0.8189739E-02 -0.5727523E-02  0.5356222E-02 -0.7053949E-02  0.4633277E-02 -0.7458330E-02  0.5010316E-02
  0.1820000E+02  0.3164707E-02  0.7905834E-02 -0.1021223E-01  0.2430490E-02 -0.1188641E-01  0.2839002E-02  0.5099693E-02  0.8206821E-02 -0.5307353E-02  0.5367756E-02 -0.5760322E-02  0.4643269E-02 -0.6337029E-02  0.5020910E-02
  0.1825000E+02  0.1677942E-02  0.7922310E-02 -0.1007202E-01  0.2435786E-02 -0.1136992E-01  0.2845091E-02  0.2883668E-02  0.8224195E-02 -0.4640936E-02  0.5379314E-02 -0.4205892E-02  0.4653292E-02 -0.6141095E-02  0.5031656E-02
  0.1830000E+02  0.1747583E-02  0.7940119E-02 -0.9992589E-02  0.2441517E-02 -0.1049219E-01  0.2851631E-02  0.2864535E-02  0.8242955E-02 -0.4535476E-02  0.5391757E-02 -0.2960506E-02  0.4664124E-02 -0.6235887E-02  0.5043353E-02
  0.1835000E+02  0.3560007E-02  0.7955325E-02 -0.8893834E-02  0.2446627E-02 -0.9728686E-02  0.2857469E-02  0.6013791E-02  0.8258836E-02 -0.4269146E-02  0.5402615E-02 -0.2293704E-02  0.4673555E-02 -0.4914303E-02  0.5053442E-02
  0.1840000E+02  0.4456714E-02  0.7970405E-02 -0.7477058E-02  0.2451599E-02 -0.9037526E-02  0.2863140E-02  0.8328630E-02  0.8274650E-02 -0.3455850E-02  0.5413384E-02 -0.2236501E-02  0.4682854E-02 -0.3305885E-02  0.5063361E-02
  0.1845000E+02  0.3964033E-02  0.7985832E-02 -0.6747960E-02  0.2456847E-02 -0.9102270E-02  0.2869091E-02  0.8227543E-02  0.8290802E-02 -0.3107984E-02  0.5424518E-02 -0.2290610E-02  0.4692520E-02 -0.2846489E-02  0.5073627E-02
  0.1850000E+02  0.4511336E-02  0.8002383E-02 -0.6566721E-02  0.2462198E-02 -0.9233509E-02  0.2875170E-02  0.8532740E-02  0.8308257E-02 -0.2784978E-02  0.5436168E-02 -0.1338020E-02  0.4702589E-02 -0.2699198E-02  0.5084405E-02
  0.1855000E+02  0.6374362E-02  0.8018852E-02 -0.6636892E-02  0.2467797E-02 -0.9078515E-02  0.2881560E-02  0.8602737E-02  0.8325553E-02 -0.2334369E-02  0.5447943E-02 -0.2088028E-03  0.4712803E-02 -0.2442019E-02  0.5095334E-02
  0.1860000E+02  0.7215974E-02  0.8034559E-02 -0.6963464E-02  0.2472970E-02 -0.8703673E-02  0.2887533E-02  0.7035768E-02  0.8341982E-02 -0.1911284E-02  0.5459072E-02  0.5026883E-03  0.4722376E-02 -0.2853118E-02  0.5105583E-02
  0.1865000E+02  0.7836875E-02  0.8049632E-02 -0.6798159E-02  0.2478296E-02 -0.7668916E-02  0.2893652E-02  0.6613236E-02  0.8357781E-02 -0.1106470E-02  0.5470030E-02  0.1330650E-02  0.4731920E-02 -0.2653546E-02  0.5115624E-02
  0.1870000E+02  0.8343706E-02  0.8065481E-02 -0.6028950E-02  0.2483644E-02 -0.6281787E-02  0.2899820E-02  0.7690249E-02  0.8374418E-02 -0.8179618E-03  0.5481357E-02  0.1928859E-02  0.4741768E-02 -0.1436649E-02  0.5126150E-02
  0.1875000E+02  0.6912133E-02  0.8082042E-02 -0.5065607E-02  0.2489188E-02 -0.4991548E-02  0.2906173E-02  0.7035136E-02  0.8391741E-02 -0.1354425E-02  0.5493095E-02  0.1899403E-02  0.4752008E-02 -0.7128984E-03  0.5137207E-02
  0.1880000E+02  0.5579747E-02  0.8097915E-02 -0.4370548E-02  0.2494600E-02 -0.5049548E-02  0.2912265E-02  0.5239773E-02  0.8408292E-02 -0.1107872E-02  0.5504408E-02  0.1819355E-02  0.4761780E-02 -0.1036623E-02  0.5147873E-02
  0.1885000E+02  0.5456644E-02  0.8114249E-02 -0.4018971E-02  0.2500105E-02 -0.6038453E-02  0.2918496E-02  0.3439495E-02  0.8425384E-02  0.3380726E-03  0.5516081E-02  0.1538710E-02  0.4771792E-02 -0.1535747E-02  0.5158762E-02
  0.1890000E+02  0.2822204E-02  0.8129221E-02 -0.3823727E-02  0.2505410E-02 -0.6500669E-02  0.2924512E-02 -0.1805017E-03  0.8441039E-02  0.3045524E-03  0.5526977E-02  0.2312865E-03  0.4781240E-02 -0.2353727E-02  0.5168905E-02
  0.1895000E+02 -0.6896195E-03  0.8144405E-02 -0.3070686E-02  0.2510522E-02 -0.5388963E-02  0.2930406E-02 -0.2914021E-02  0.8456836E-02 -0.2842871E-02  0.5537802E-02 -0.9280325E-03  0.4790577E-02 -0.3251770E-02  0.5178928E-02
  0.1900000E+02 -0.6876999E-03  0.8159923E-02 -0.2036297E-02  0.2515982E-02 -0.3700424E-02  0.2936586E-02 -0.1817825E-02  0.8472890E-02 -0.3796569E-02  0.5548997E-02  0.2590423E-04  0.4800282E-02 -0.2455031E-02  0.5189308E-02
  0.1905000E+02  0.3443026E-02  0.8175549E-02 -0.1354122E-02  0.2521227E-02 -0.1832369E-02  0.2942495E-02  0.3099136E-02  0.8489128E-02 -0.2972143E-03  0.5560101E-02  0.3457149E-02  0.4809754E-02  0.1750326E-02  0.5199519E-02
  0.1910000E+02  0.3827856E-02  0.8192843E-02 -0.1383196E-02  0.2527175E-02 -0.5255002E-03  0.2949261E-02  0.4068261E-02  0.8507183E-02  0.1649490E-02  0.5572590E-02  0.5194776E-02  0.4820537E-02  0.4356111E-02  0.5211096E-02
  0.1915000E+02  0.3237394E-03  0.8207775E-02 -0.1854295E-02  0.2532359E-02  0.3327895E-04  0.2955163E-02  0.9006735E-03  0.8522972E-02 -0.1822041E-03  0.5583454E-02  0.3781018E-02  0.4829932E-02  0.2413841E-02  0.5221140E-02
  0.1920000E+02 -0.2683094E-02  0.8223458E-02 -0.2381622E-02  0.2537711E-02 -0.5030886E-03  0.2961264E-02 -0.3156764E-02  0.8539510E-02 -0.2940441E-02  0.5594765E-02  0.2024655E-02  0.4839642E-02 -0.6305428E-03  0.5231601E-02
  0.1925000E+02 -0.2143476E-02  0.8238778E-02 -0.1752502E-02  0.2542951E-02 -0.4934424E-03  0.2967245E-02 -0.3600760E-02  0.8555537E-02 -0.2746875E-02  0.5605767E-02  0.3199701E-02  0.4849098E-02 -0.2065202E-03  0.5241837E-02
  0.1930000E+02  0.5063328E-03  0.8255025E-02 -0.5483440E-03  0.2548280E-02  0.5192655E-03  0.2973354E-02 -0.8123079E-03  0.8572434E-02  0.4763513E-03  0.5617287E-02  0.5439122E-02  0.4858971E-02  0.2112732E-02  0.5252549E-02
  0.1935000E+02  0.2435732E-02  0.8272070E-02  0.5367204E-03  0.2554059E-02  0.1302023E-02  0.2979947E-02  0.2200567E-02  0.8590161E-02  0.3124045E-02  0.5629606E-02  0.6109491E-02  0.4869602E-02  0.3582841E-02  0.5263969E-02
  0.1940000E+02  0.3297687E-02  0.8289206E-02  0.1209540E-02  0.2559650E-02  0.1514950E-02  0.2986411E-02  0.3935086E-02  0.8607931E-02  0.3589257E-02  0.5641806E-02  0.5257611E-02  0.4880000E-02  0.3753428E-02  0.5275222E-02
  0.1945000E+02  0.1693483E-02  0.8306235E-02  0.1820066E-02  0.2565326E-02  0.1756375E-02  0.2993054E-02  0.2208386E-02  0.8625615E-02  0.2570919E-02  0.5653922E-02  0.3860866E-02  0.4890424E-02  0.2797688E-02  0.5286489E-02
  0.1950000E+02 -0.2187957E-02  0.8320607E-02  0.2090624E-02  0.2570128E-02  0.2084370E-02  0.2998668E-02 -0.1254122E-02  0.8640538E-02  0.1556073E-02  0.5664162E-02  0.2968487E-02  0.4899147E-02  0.1072715E-02  0.5296085E-02
  0.1955000E+02 -0.5248532E-02  0.8335798E-02  0.2276367E-02  0.2575218E-02  0.2362516E-02  0.3004600E-02 -0.3600261E-02  0.8656305E-02  0.1351932E-02  0.5675104E-02  0.3213904E-02  0.4908414E-02 -0.4443039E-03  0.5306284E-02
  0.1960000E+02 -0.6408989E-02  0.8350571E-02  0.2759261E-02  0.2580154E-02  0.2358147E-02  0.3010374E-02 -0.4898538E-02  0.8671540E-02  0.1015499E-02  0.5685792E-02  0.2719915E-02  0.4917439E-02 -0.1005381E-02  0.5316135E-02
  0.1965000E+02 -0.7499830E-02  0.8365129E-02  0.3150367E-02  0.2584964E-02  0.2005958E-02  0.3015974E-02 -0.5966911E-02  0.8686452E-02 -0.1273722E-04  0.5696285E-02  0.1113696E-02  0.4926258E-02 -0.1342586E-02  0.5325695E-02
  0.1970000E+02 -0.1115359E-01  0.8383710E-02  0.2820456E-02  0.2590960E-02  0.2439344E-02  0.3022973E-02 -0.8306955E-02  0.8705476E-02 -0.1725671E-02  0.5709518E-02 -0.5827034E-03  0.4937480E-02 -0.1791114E-02  0.5337935E-02
  0.1975000E+02 -0.1374605E-01  0.8400340E-02  0.2563313E-02  0.2596249E-02  0.3404704E-02  0.3029123E-02 -0.1063054E-01  0.8722469E-02 -0.2240980E-02  0.5721292E-02 -0.9760296E-03  0.4947437E-02 -0.2606497E-02  0.5348851E-02
  0.1980000E+02 -0.1316677E-01  0.8418109E-02  0.2974837E-02  0.2602022E-02  0.4380692E-02  0.3035829E-02 -0.1101541E-01  0.8740602E-02 -0.1135472E-02  0.5733878E-02  0.2832854E-03  0.4958171E-02 -0.3007318E-02  0.5360596E-02
  0.1985000E+02 -0.8624130E-02  0.8431747E-02  0.4138287E-02  0.2606496E-02  0.5117922E-02  0.3041008E-02 -0.7165438E-02  0.8754445E-02  0.1776221E-02  0.5743592E-02  0.3044452E-02  0.4966388E-02 -0.3236794E-03  0.5369607E-02
  0.1990000E+02 -0.4855720E-02  0.8445801E-02  0.5446842E-02  0.2611194E-02  0.5262418E-02  0.3046409E-02 -0.3393370E-02  0.8768913E-02  0.3583357E-02  0.5753750E-02  0.4748181E-02  0.4974950E-02  0.3606329E-02  0.5378992E-02
  0.1995000E+02 -0.4591119E-02  0.8460837E-02  0.6506647E-02  0.2616227E-02  0.4695606E-02  0.3052213E-02 -0.2516530E-02  0.8784533E-02  0.2729131E-02  0.5764705E-02  0.4198297E-02  0.4984178E-02  0.5634341E-02  0.5389100E-02
  0.2000000E+02 -0.6733809E-02  0.8478424E-02  0.6902482E-02  0.2621689E-02  0.4442251E-02  0.3058575E-02 -0.4148794E-02  0.8802806E-02  0.1333700E-02  0.5777073E-02  0.2565774E-02  0.4994559E-02  0.4789487E-02  0.5400504E-02
  0.2005000E+02 -0.9561678E-02  0.8495200E-02  0.6664841E-02  0.2627135E-02  0.4327289E-02  0.3064921E-02 -0.8024631E-02  0.8820286E-02 -0.3484933E-04  0.5789006E-02  0.6680907E-03  0.5004687E-02  0.2058933E-02  0.5411541E-02
  0.2010000E+02 -0.1148453E-01  0.8510577E-02  0.5858502E-02  0.2632006E-02  0.4945314E-02  0.3070600E-02 -0.1260997E-01  0.8836415E-02 -0.1508295E-02  0.5799797E-02 -0.6545662E-03  0.5013885E-02 -0.7097101E-03  0.5421599E-02
  0.2015000E+02 -0.1222847E-01  0.8525549E-02  0.5203231E-02  0.2637062E-02  0.5563054E-02  0.3076413E-02 -0.1516008E-01  0.8852148E-02 -0.2243871E-02  0.5810529E-02 -0.7863851E-03  0.5023085E-02 -0.1418218E-02  0.5431631E-02
  0.2020000E+02 -0.1351097E-01  0.8540437E-02  0.5407677E-02  0.2641965E-02  0.5142618E-02  0.3082042E-02 -0.1497946E-01  0.8867821E-02 -0.2099049E-02  0.5821198E-02 -0.1322999E-02  0.5032151E-02 -0.2360787E-02  0.5441499E-02
  0.2025000E+02 -0.1478121E-01  0.8557489E-02  0.6749926E-02  0.2647266E-02  0.4550669E-02  0.3088152E-02 -0.1242335E-01  0.8885657E-02 -0.9327587E-03  0.5833274E-02 -0.2010745E-02  0.5042314E-02 -0.3167416E-02  0.5452618E-02
  0.2030000E+02 -0.1419847E-01  0.8574776E-02  0.7614690E-02  0.2652893E-02  0.4762370E-02  0.3094569E-02 -0.9649456E-02  0.8903734E-02  0.4819623E-04  0.5845644E-02 -0.1983540E-02  0.5052734E-02 -0.3039213E-02  0.5464031E-02
  0.2035000E+02 -0.1215684E-01  0.8590827E-02  0.7766059E-02  0.2657967E-02  0.5334643E-02  0.3100307E-02 -0.6477888E-02  0.8920494E-02  0.4985156E-03  0.5856941E-02 -0.7670308E-03  0.5062187E-02 -0.1728912E-02  0.5474462E-02
  0.2040000E+02 -0.9907342E-02  0.8606385E-02  0.7766985E-02  0.2663100E-02  0.6090323E-02  0.3106127E-02 -0.4355788E-02  0.8936676E-02  0.2153089E-03  0.5868013E-02 -0.1331046E-03  0.5071517E-02 -0.2613979E-03  0.5484732E-02
  0.2045000E+02 -0.8362191E-02  0.8619994E-02  0.8393059E-02  0.2667440E-02  0.6410514E-02  0.3111113E-02 -0.3653742E-02  0.8950879E-02  0.3955371E-03  0.5877680E-02 -0.3433810E-03  0.5079634E-02  0.1038946E-02  0.5493723E-02
  0.2050000E+02 -0.8872417E-02  0.8635121E-02  0.8638411E-02  0.2672289E-02  0.6309713E-02  0.3116732E-02 -0.5443434E-02  0.8966685E-02  0.7871847E-03  0.5888467E-02 -0.3728177E-03  0.5088695E-02  0.1097702E-02  0.5503723E-02
  0.2055000E+02 -0.7825233E-02  0.8654105E-02  0.8890780E-02  0.2678173E-02  0.6895231E-02  0.3123583E-02 -0.5964302E-02  0.8986491E-02  0.2906468E-02  0.5901780E-02  0.1155768E-02  0.5099890E-02  0.1296749E-02  0.5516130E-02
  0.2060000E+02 -0.3999307E-02  0.8670298E-02  0.9031696E-02  0.2683125E-02  0.8681769E-02  0.3129257E-02 -0.3739139E-02  0.9003499E-02  0.5543842E-02  0.5913062E-02  0.3200373E-02  0.5109279E-02  0.2375155E-02  0.5526581E-02
  0.2065000E+02 -0.4362664E-03  0.8686858E-02  0.9394450E-02  0.2688466E-02  0.1051555E-01  0.3135317E-02 -0.1450646E-02  0.9020841E-02  0.6700742E-02  0.5924750E-02  0.4079191E-02  0.5119129E-02  0.3388230E-02  0.5537483E-02
  0.2070000E+02 -0.9972646E-03  0.8700307E-02  0.9589987E-02  0.2692773E-02  0.1104629E-01  0.3140186E-02 -0.1460455E-02  0.9034920E-02  0.5544342E-02  0.5934277E-02  0.2515748E-02  0.5127121E-02  0.4071536E-02  0.5546326E-02
  0.2075000E+02 -0.3336756E-02  0.8714756E-02  0.9608681E-02  0.2697329E-02  0.1030599E-01  0.3145432E-02 -0.2283839E-02  0.9050141E-02  0.4696454E-02  0.5944482E-02  0.4876279E-03  0.5135742E-02  0.4495373E-02  0.5555748E-02
  0.2080000E+02 -0.4946176E-02  0.8729266E-02  0.9404982E-02  0.2701907E-02  0.9894412E-02  0.3150705E-02 -0.3010950E-02  0.9065351E-02  0.4640741E-02  0.5954715E-02 -0.5267252E-03  0.5144398E-02  0.4521171E-02  0.5565231E-02
  0.2085000E+02 -0.4530902E-02  0.8743228E-02  0.9201643E-02  0.2706119E-02  0.1000560E-01  0.3155555E-02 -0.3162074E-02  0.9079850E-02  0.5768600E-02  0.5964400E-02  0.2482979E-03  0.5152445E-02  0.4253529E-02  0.5574184E-02
  0.2090000E+02 -0.3054914E-02  0.8761852E-02  0.9141121E-02  0.2711847E-02  0.1041379E-01  0.3162219E-02 -0.4026347E-02  0.9099189E-02  0.6850533E-02  0.5977383E-02  0.2222399E-02  0.5163397E-02  0.4940602E-02  0.5586318E-02
  0.2095000E+02 -0.2762687E-02  0.8780140E-02  0.9100536E-02  0.2717221E-02  0.1025645E-01  0.3168520E-02 -0.6017288E-02  0.9118337E-02  0.6688912E-02  0.5990014E-02  0.4049082E-02  0.5174017E-02  0.5799701E-02  0.5598029E-02
  0.2100000E+02 -0.1820297E-02  0.8797060E-02  0.9058410E-02  0.2722223E-02  0.9732023E-02  0.3174345E-02 -0.7497027E-02  0.9136004E-02  0.5668847E-02  0.6001715E-02  0.5076077E-02  0.5183898E-02  0.6358662E-02  0.5608824E-02
  0.2105000E+02 -0.1365279E-02  0.8812515E-02  0.9311975E-02  0.2726904E-02  0.8650174E-02  0.3179725E-02 -0.9047700E-02  0.9152100E-02  0.3960907E-02  0.6012424E-02  0.4420629E-02  0.5192972E-02  0.5069110E-02  0.5618769E-02
  0.2110000E+02 -0.1367957E-02  0.8826910E-02  0.9838157E-02  0.2731019E-02  0.7811484E-02  0.3184453E-02 -0.9073108E-02  0.9167087E-02  0.3365692E-02  0.6022186E-02  0.3068191E-02  0.5201144E-02  0.3535272E-02  0.5627853E-02
  0.2115000E+02 -0.3569937E-02  0.8842810E-02  0.1007525E-01  0.2735880E-02  0.7357202E-02  0.3190054E-02 -0.7709507E-02  0.9183573E-02  0.3914125E-02  0.6033183E-02  0.1683573E-02  0.5210469E-02  0.2239136E-02  0.5638098E-02
  0.2120000E+02 -0.4730104E-02  0.8859036E-02  0.9708362E-02  0.2740476E-02  0.7860747E-02  0.3195409E-02 -0.5393976E-02  0.9200406E-02  0.4728892E-02  0.6044126E-02  0.1121864E-02  0.5219739E-02  0.2298236E-02  0.5648296E-02
  0.2125000E+02 -0.4114083E-02  0.8877582E-02  0.9197920E-02  0.2745743E-02  0.8551692E-02  0.3201696E-02 -0.3960494E-02  0.9219720E-02  0.4435785E-02  0.6056726E-02  0.9995612E-03  0.5230449E-02  0.1943805E-02  0.5659964E-02
  0.2130000E+02 -0.3114478E-02  0.8892462E-02  0.8661546E-02  0.2750071E-02  0.8529278E-02  0.3206887E-02 -0.4290170E-02  0.9235145E-02  0.2742646E-02  0.6066966E-02  0.1026286E-02  0.5239115E-02  0.1402548E-02  0.5669375E-02
  0.2135000E+02 -0.3594805E-02  0.8907954E-02  0.8328527E-02  0.2754386E-02  0.7644666E-02  0.3212086E-02 -0.5022503E-02  0.9251306E-02  0.9842744E-03  0.6077469E-02  0.1003568E-02  0.5247995E-02  0.7145196E-03  0.5679060E-02
  0.2140000E+02 -0.2797010E-02  0.8922664E-02  0.8376000E-02  0.2758719E-02  0.7215156E-02  0.3217185E-02 -0.2876098E-02  0.9266614E-02  0.1738626E-02  0.6087577E-02  0.1909863E-02  0.5256616E-02  0.2233315E-02  0.5688413E-02
  0.2145000E+02  0.2399157E-03  0.8937105E-02  0.8716663E-02  0.2762866E-02  0.7520313E-02  0.3222049E-02  0.1692723E-02  0.9281711E-02  0.4491065E-02  0.6097396E-02  0.3227694E-02  0.5264981E-02  0.4932651E-02  0.5697564E-02
  0.2150000E+02  0.2058901E-02  0.8955328E-02  0.8287983E-02  0.2767956E-02  0.7619641E-02  0.3228046E-02  0.3679862E-02  0.9300740E-02  0.6110186E-02  0.6109653E-02  0.4451407E-02  0.5275405E-02  0.6160986E-02  0.5709026E-02
  0.2155000E+02  0.3787477E-03  0.8973479E-02  0.7201454E-02  0.2773140E-02  0.7141413E-02  0.3234203E-02  0.8788076E-03  0.9319555E-02  0.4542066E-02  0.6121912E-02  0.3495070E-02  0.5285994E-02  0.4679107E-02  0.5720499E-02
  0.2160000E+02 -0.2511175E-02  0.8988151E-02  0.6325524E-02  0.2777113E-02  0.6298319E-02  0.3238936E-02 -0.3005935E-02  0.9334670E-02  0.2378839E-02  0.6131621E-02  0.1391320E-02  0.5294450E-02  0.2409606E-02  0.5729586E-02
  0.2165000E+02 -0.2751817E-02  0.9006067E-02  0.6265079E-02  0.2782180E-02  0.5950349E-02  0.3244891E-02 -0.3398284E-02  0.9353156E-02  0.1613728E-02  0.6143565E-02 -0.1772346E-03  0.5304917E-02  0.2017511E-02  0.5740877E-02
  0.2170000E+02 -0.3095978E-02  0.9020771E-02  0.5985979E-02  0.2786328E-02  0.5678931E-02  0.3249730E-02 -0.2341072E-02  0.9368314E-02  0.1425077E-02  0.6153366E-02 -0.2860145E-03  0.5313455E-02  0.2502256E-02  0.5750140E-02
  0.2175000E+02 -0.2719016E-02  0.9034182E-02  0.5070587E-02  0.2789995E-02  0.6383724E-02  0.3254026E-02 -0.1039201E-02  0.9382091E-02  0.2137023E-02  0.6162288E-02  0.7551496E-03  0.5321113E-02  0.3411670E-02  0.5758452E-02
  0.2180000E+02 -0.2164386E-02  0.9054576E-02  0.4358746E-02  0.2795820E-02  0.7062100E-02  0.3260818E-02 -0.8658057E-03  0.9403252E-02  0.3366489E-02  0.6176131E-02  0.1311997E-02  0.5333089E-02  0.4040639E-02  0.5771398E-02
  0.2185000E+02 -0.2302915E-03  0.9070385E-02  0.4484829E-02  0.2800077E-02  0.7246359E-02  0.3265851E-02  0.4918925E-03  0.9419648E-02  0.4980354E-02  0.6186642E-02  0.1124569E-02  0.5342104E-02  0.4505436E-02  0.5781193E-02
  0.2190000E+02  0.9781501E-03  0.9086035E-02  0.5229528E-02  0.2804477E-02  0.6381347E-02  0.3271082E-02  0.2143589E-02  0.9435875E-02  0.5367626E-02  0.6197128E-02  0.3344591E-03  0.5351171E-02  0.4723630E-02  0.5791029E-02
  0.2195000E+02  0.1141910E-02  0.9101613E-02  0.5884212E-02  0.2808820E-02  0.5071503E-02  0.3276279E-02  0.3138303E-02  0.9452129E-02  0.5181205E-02  0.6207584E-02  0.1782601E-03  0.5360189E-02  0.4878365E-02  0.5800854E-02
  0.2200000E+02 -0.7085923E-03  0.9115174E-02  0.5970867E-02  0.2812540E-02  0.3803512E-02  0.3280652E-02  0.2398965E-02  0.9466263E-02  0.3728013E-02  0.6216618E-02  0.2989091E-04  0.5367968E-02  0.4131647E-02  0.5809375E-02
  0.2205000E+02 -0.3015087E-02  0.9133058E-02  0.5532690E-02  0.2817651E-02  0.2643051E-02  0.3286581E-02  0.9309634E-03  0.9484925E-02  0.2437610E-02  0.6228785E-02  0.2539635E-03  0.5378438E-02  0.2609982E-02  0.5820765E-02
  0.2210000E+02 -0.3790811E-02  0.9149384E-02  0.4792930E-02  0.2822157E-02  0.2095524E-02  0.3291813E-02 -0.1062756E-02  0.9501785E-02  0.1018562E-02  0.6239732E-02 -0.1110384E-03  0.5387856E-02  0.8901967E-03  0.5831002E-02
  0.2215000E+02 -0.1608275E-02  0.9164215E-02  0.4338435E-02  0.2826248E-02  0.2545077E-02  0.3296621E-02 -0.1160353E-02  0.9517103E-02  0.1597522E-02  0.6249561E-02 -0.3039335E-03  0.5396402E-02  0.6054990E-03  0.5840251E-02
  0.2220000E+02  0.2840682E-02  0.9179517E-02  0.4455526E-02  0.2830686E-02  0.3690858E-02  0.3301844E-02  0.1945541E-02  0.9532970E-02  0.4058262E-02  0.6259827E-02  0.9021503E-03  0.5405453E-02  0.2402966E-02  0.5849985E-02
  0.2225000E+02  0.6097574E-02  0.9194874E-02  0.4425826E-02  0.2834855E-02  0.4111413E-02  0.3306747E-02  0.6627697E-02  0.9549103E-02  0.6135518E-02  0.6269946E-02  0.2873121E-02  0.5414291E-02  0.3547241E-02  0.5859542E-02
  0.2230000E+02  0.6218725E-02  0.9208778E-02  0.3608945E-02  0.2838861E-02  0.3584488E-02  0.3311376E-02  0.8372870E-02  0.9563798E-02  0.5885228E-02  0.6279269E-02  0.3875524E-02  0.5422484E-02  0.3138081E-02  0.5868344E-02
  0.2235000E+02  0.3072745E-02  0.9222368E-02  0.1778332E-02  0.2842762E-02  0.2357355E-02  0.3315862E-02  0.5647097E-02  0.9578248E-02  0.2769076E-02  0.6288399E-02  0.1762602E-02  0.5430463E-02  0.6194808E-03  0.5876934E-02
  0.2240000E+02  0.9003343E-03  0.9235988E-02  0.2010094E-03  0.2846495E-02  0.1436531E-02  0.3320194E-02  0.2938463E-02  0.9592693E-02  0.6579147E-03  0.6297411E-02 -0.7188257E-03  0.5438256E-02 -0.5620157E-03  0.5885362E-02
  0.2245000E+02  0.1185351E-02  0.9253950E-02 -0.3270102E-03  0.2851648E-02  0.1194758E-02  0.3326265E-02  0.1910019E-02  0.9611713E-02  0.1161447E-02  0.6309611E-02 -0.1088510E-02  0.5448808E-02 -0.2936268E-03  0.5896813E-02
  0.2250000E+02  0.3924429E-02  0.9268755E-02  0.1284509E-03  0.2855827E-02  0.1265230E-02  0.3331195E-02  0.2575706E-02  0.9627302E-02  0.2938181E-02  0.6319629E-02  0.8413262E-03  0.5457434E-02  0.1774591E-02  0.5906243E-02
  0.2255000E+02  0.7204761E-02  0.9285384E-02  0.2855362E-03  0.2860327E-02  0.1532431E-02  0.3336547E-02  0.4352368E-02  0.9644791E-02  0.3913721E-02  0.6330703E-02  0.2384572E-02  0.5466959E-02  0.3589486E-02  0.5916663E-02
  0.2260000E+02  0.6332438E-02  0.9300617E-02 -0.7234925E-03  0.2864727E-02  0.8871948E-03  0.3341715E-02  0.4030264E-02  0.9660782E-02  0.2469923E-02  0.6341001E-02  0.1096266E-02  0.5475903E-02  0.2916190E-02  0.5926365E-02
  0.2265000E+02  0.2257324E-02  0.9316407E-02 -0.2089977E-02  0.2869112E-02 -0.3425457E-03  0.3346905E-02  0.1992254E-02  0.9677425E-02  0.2334125E-03  0.6351563E-02 -0.1527020E-02  0.5484956E-02  0.3305292E-03  0.5936292E-02
  0.2270000E+02 -0.3042992E-02  0.9329773E-02 -0.2713407E-02  0.2872998E-02 -0.1976102E-02  0.3351507E-02 -0.1916173E-02  0.9691398E-02 -0.2378194E-02  0.6360633E-02 -0.3874423E-02  0.5492794E-02 -0.3192215E-02  0.5944896E-02
  0.2275000E+02 -0.5017716E-02  0.9347352E-02 -0.2443820E-02  0.2878060E-02 -0.2560764E-02  0.3357534E-02 -0.3844816E-02  0.9709911E-02 -0.4265713E-02  0.6372659E-02 -0.3883908E-02  0.5503126E-02 -0.4720734E-02  0.5956199E-02
  0.2280000E+02 -0.2994636E-02  0.9362750E-02 -0.2386479E-02  0.2882273E-02 -0.2043091E-02  0.3362535E-02 -0.2847396E-02  0.9726102E-02 -0.5302729E-02  0.6383032E-02 -0.2715538E-02  0.5511962E-02 -0.4396384E-02  0.5965849E-02
  0.2285000E+02  0.7351002E-03  0.9378467E-02 -0.2867894E-02  0.2886882E-02 -0.1228619E-02  0.3367976E-02 -0.3883142E-03  0.9742572E-02 -0.4969575E-02  0.6393764E-02 -0.1012193E-02  0.5521320E-02 -0.2699649E-02  0.5975919E-02
  0.2290000E+02  0.4971236E-02  0.9392361E-02 -0.3256540E-02  0.2890912E-02 -0.9653407E-03  0.3372763E-02  0.2754486E-02  0.9757099E-02 -0.2820552E-02  0.6403140E-02  0.1443921E-02  0.5529533E-02 -0.1006688E-02  0.5984762E-02
  0.2295000E+02  0.7919254E-02  0.9406994E-02 -0.3006747E-02  0.2895005E-02 -0.1160213E-02  0.3377646E-02  0.5453335E-02  0.9772538E-02 -0.8433288E-03  0.6412896E-02  0.3654141E-02  0.5537971E-02  0.3859485E-03  0.5993947E-02
  0.2300000E+02  0.7895861E-02  0.9422213E-02 -0.2766961E-02  0.2899520E-02 -0.1797322E-02  0.3383043E-02  0.6174960E-02  0.9788475E-02 -0.4489292E-03  0.6423260E-02  0.3669590E-02  0.5546991E-02  0.8101505E-03  0.6003730E-02
  0.2305000E+02  0.6546773E-02  0.9438988E-02 -0.2879336E-02  0.2904175E-02 -0.2500447E-02  0.3388686E-02  0.5981777E-02  0.9806125E-02 -0.1618499E-02  0.6434570E-02  0.2298165E-02  0.5556737E-02  0.2726051E-03  0.6014392E-02
  0.2310000E+02  0.5619957E-02  0.9453870E-02 -0.3301156E-02  0.2908355E-02 -0.3357223E-02  0.3393754E-02  0.4797611E-02  0.9821673E-02 -0.2244391E-02  0.6444619E-02  0.8447381E-03  0.5565423E-02 -0.1117855E-02  0.6023841E-02
  0.2315000E+02  0.5870876E-02  0.9470266E-02 -0.3701094E-02  0.2913138E-02 -0.4207381E-02  0.3399477E-02  0.4478871E-02  0.9838649E-02 -0.2522614E-02  0.6455771E-02  0.1205692E-03  0.5575106E-02 -0.1856644E-02  0.6034251E-02
  0.2320000E+02  0.5826256E-02  0.9484198E-02 -0.4219832E-02  0.2917054E-02 -0.4522097E-02  0.3404099E-02  0.4743801E-02  0.9853201E-02 -0.2138363E-02  0.6465112E-02 -0.4275491E-03  0.5583112E-02 -0.2113388E-02  0.6042884E-02
  0.2325000E+02  0.4087674E-02  0.9498472E-02 -0.5149704E-02  0.2921255E-02 -0.4320842E-02  0.3409006E-02  0.3866468E-02  0.9868190E-02 -0.2821818E-02  0.6474785E-02 -0.1210059E-02  0.5591419E-02 -0.2438386E-02  0.6051869E-02
  0.2330000E+02  0.1640941E-02  0.9512594E-02 -0.6158752E-02  0.2925501E-02 -0.4172691E-02  0.3414020E-02  0.1386258E-02  0.9882974E-02 -0.4180914E-02  0.6484496E-02 -0.1918251E-02  0.5599816E-02 -0.3803841E-02  0.6060945E-02
  0.2335000E+02 -0.2567463E-03  0.9525293E-02 -0.7045922E-02  0.2929097E-02 -0.4664635E-02  0.3418364E-02 -0.1299794E-02  0.9896210E-02 -0.6058784E-02  0.6493079E-02 -0.2721776E-02  0.5607198E-02 -0.4928715E-02  0.6068981E-02
  0.2340000E+02 -0.8522811E-03  0.9539579E-02 -0.7124859E-02  0.2933375E-02 -0.5545410E-02  0.3423541E-02 -0.2996290E-02  0.9911042E-02 -0.6656846E-02  0.6502871E-02 -0.3128335E-02  0.5615772E-02 -0.6011134E-02  0.6078171E-02
  0.2345000E+02 -0.2714870E-03  0.9552431E-02 -0.6220091E-02  0.2937109E-02 -0.5564385E-02  0.3428136E-02 -0.4275019E-02  0.9924398E-02 -0.6266128E-02  0.6511596E-02 -0.2672969E-02  0.5623447E-02 -0.5366596E-02  0.6086381E-02
  0.2350000E+02  0.2417432E-02  0.9566153E-02 -0.5017273E-02  0.2941005E-02 -0.4516723E-02  0.3432897E-02 -0.2945181E-02  0.9938721E-02 -0.5090537E-02  0.6520779E-02 -0.1496185E-02  0.5631467E-02 -0.3637039E-02  0.6095033E-02
  0.2355000E+02  0.4177059E-02  0.9580589E-02 -0.4645571E-02  0.2945431E-02 -0.3423281E-02  0.3438228E-02 -0.1457305E-02  0.9953799E-02 -0.5031100E-02  0.6530634E-02 -0.6016822E-03  0.5640115E-02 -0.1849332E-02  0.6104428E-02
  0.2360000E+02  0.4273487E-02  0.9592969E-02 -0.5401669E-02  0.2949142E-02 -0.3534935E-02  0.3442632E-02  0.4161226E-03  0.9966720E-02 -0.5426193E-02  0.6538946E-02 -0.4563528E-03  0.5647392E-02 -0.2057512E-02  0.6112411E-02
  0.2365000E+02  0.2193423E-02  0.9605918E-02 -0.6004137E-02  0.2952945E-02 -0.4935524E-02  0.3447083E-02  0.1903845E-04  0.9980143E-02 -0.5812128E-02  0.6547585E-02 -0.7531105E-03  0.5654930E-02 -0.3192874E-02  0.6120656E-02
  0.2370000E+02 -0.8905004E-04  0.9619793E-02 -0.5834139E-02  0.2957240E-02 -0.6538302E-02  0.3452133E-02 -0.7458196E-03  0.9994543E-02 -0.6355129E-02  0.6557093E-02 -0.1421610E-02  0.5663260E-02 -0.4689074E-02  0.6129686E-02
  0.2375000E+02 -0.8063875E-03  0.9632058E-02 -0.5003906E-02  0.2960904E-02 -0.7284099E-02  0.3456504E-02 -0.5874787E-03  0.1000735E-01 -0.6532517E-02  0.6565414E-02 -0.1642841E-02  0.5670564E-02 -0.4883713E-02  0.6137644E-02
  0.2380000E+02 -0.1045212E-04  0.9644706E-02 -0.4669010E-02  0.2964737E-02 -0.6959503E-02  0.3461060E-02 -0.1519320E-03  0.1002058E-01 -0.6748009E-02  0.6574008E-02 -0.1679206E-02  0.5678154E-02 -0.4638439E-02  0.6145865E-02
  0.2385000E+02  0.9394507E-03  0.9658418E-02 -0.5016212E-02  0.2969075E-02 -0.6177139E-02  0.3466156E-02 -0.1415733E-02  0.1003489E-01 -0.6210787E-02  0.6583471E-02 -0.1733092E-02  0.5686555E-02 -0.3948394E-02  0.6154940E-02
  0.2390000E+02  0.1496360E-02  0.9672277E-02 -0.5428717E-02  0.2973305E-02 -0.5725884E-02  0.3471136E-02 -0.3603233E-02  0.1004929E-01 -0.5213353E-02  0.6592944E-02 -0.1937215E-02  0.5694861E-02 -0.3242161E-02  0.6163974E-02
  0.2395000E+02  0.1833808E-02  0.9686215E-02 -0.5494170E-02  0.2977635E-02 -0.5610586E-02  0.3476225E-02 -0.3345736E-02  0.1006376E-01 -0.3336355E-02  0.6602555E-02 -0.1723583E-02  0.5703307E-02 -0.2373419E-02  0.6173164E-02
  0.2400000E+02  0.1537788E-02  0.9699910E-02 -0.5272216E-02  0.2982002E-02 -0.5229902E-02  0.3481356E-02 -0.5551274E-03  0.1007808E-01 -0.2212727E-02  0.6612178E-02 -0.1812655E-02  0.5711745E-02 -0.2147339E-02  0.6182285E-02
  0.2405000E+02  0.1535706E-02  0.9712677E-02 -0.5446884E-02  0.2985876E-02 -0.4367048E-02  0.3485864E-02  0.3103752E-02  0.1009153E-01 -0.1931159E-02  0.6621032E-02 -0.1890878E-02  0.5719383E-02 -0.1946559E-02  0.6190535E-02
  0.2410000E+02  0.2376367E-02  0.9725477E-02 -0.5930124E-02  0.2990035E-02 -0.3338329E-02  0.3490648E-02  0.4512658E-02  0.1010501E-01 -0.2460772E-02  0.6630101E-02 -0.2092657E-02  0.5727311E-02 -0.1658707E-02  0.6198980E-02
  0.2415000E+02  0.3899270E-02  0.9739704E-02 -0.6175209E-02  0.2994657E-02 -0.3132727E-02  0.3495965E-02  0.4465460E-02  0.1011993E-01 -0.2335887E-02  0.6640119E-02 -0.1762755E-02  0.5736139E-02 -0.7313112E-03  0.6208341E-02
  0.2420000E+02  0.5353036E-02  0.9754767E-02 -0.5853326E-02  0.2999140E-02 -0.3914662E-02  0.3501215E-02  0.4462966E-02  0.1013565E-01 -0.1470344E-02  0.6650406E-02 -0.1370086E-02  0.5745099E-02 -0.2527117E-03  0.6217936E-02
  0.2425000E+02  0.4330977E-02  0.9769654E-02 -0.5317353E-02  0.3003905E-02 -0.5170535E-02  0.3506753E-02  0.4881557E-02  0.1015102E-01 -0.1114283E-02  0.6660802E-02 -0.1256114E-02  0.5754218E-02 -0.8305818E-03  0.6227713E-02
  0.2430000E+02  0.3013840E-02  0.9783064E-02 -0.4926140E-02  0.3008260E-02 -0.5509720E-02  0.3511812E-02  0.4869823E-02  0.1016490E-01 -0.1731838E-02  0.6670326E-02 -0.1206363E-02  0.5762524E-02 -0.1854874E-02  0.6236618E-02
  0.2435000E+02  0.1408079E-02  0.9795452E-02 -0.4874371E-02  0.3012152E-02 -0.4760202E-02  0.3516351E-02  0.3736929E-02  0.1017797E-01 -0.3612279E-02  0.6679130E-02 -0.1690550E-02  0.5770141E-02 -0.2876192E-02  0.6244771E-02
  0.2440000E+02  0.1331504E-02  0.9809856E-02 -0.4841133E-02  0.3016787E-02 -0.3779056E-02  0.3521765E-02  0.2707880E-02  0.1019328E-01 -0.4209092E-02  0.6689501E-02 -0.2131048E-02  0.5779135E-02 -0.2809420E-02  0.6254377E-02
  0.2445000E+02  0.2475127E-02  0.9824564E-02 -0.5033099E-02  0.3021294E-02 -0.3395313E-02  0.3527018E-02  0.3103626E-02  0.1020889E-01 -0.2957783E-02  0.6699862E-02 -0.2345603E-02  0.5788044E-02 -0.1357256E-02  0.6264024E-02
  0.2450000E+02  0.4733257E-02  0.9837650E-02 -0.5264788E-02  0.3025358E-02 -0.3568250E-02  0.3531733E-02  0.4258843E-02  0.1022262E-01 -0.8875594E-03  0.6709027E-02 -0.2177826E-02  0.5795901E-02  0.7802425E-03  0.6272523E-02
  0.2455000E+02  0.5278165E-02  0.9854977E-02 -0.5591884E-02  0.3030606E-02 -0.3481449E-02  0.3537931E-02  0.3115166E-02  0.1024070E-01 -0.5405835E-03  0.6721127E-02 -0.2346565E-02  0.5806250E-02  0.1167443E-02  0.6283735E-02
  0.2460000E+02  0.3530720E-02  0.9868153E-02 -0.5517253E-02  0.3034973E-02 -0.3307597E-02  0.3543041E-02  0.9631047E-03  0.1025442E-01 -0.1687538E-02  0.6730631E-02 -0.2665563E-02  0.5814407E-02 -0.9195521E-03  0.6292538E-02
  0.2465000E+02  0.5966416E-03  0.9881473E-02 -0.5491652E-02  0.3039261E-02 -0.3148741E-02  0.3548026E-02 -0.7166724E-03  0.1026848E-01 -0.2701094E-02  0.6740113E-02 -0.3378647E-02  0.5822559E-02 -0.4126216E-02  0.6301345E-02
  0.2470000E+02 -0.1499058E-02  0.9896546E-02 -0.5402545E-02  0.3044255E-02 -0.3466894E-02  0.3553831E-02 -0.2064185E-03  0.1028438E-01 -0.2702109E-02  0.6750954E-02 -0.3527288E-02  0.5831962E-02 -0.5506683E-02  0.6311375E-02
  0.2475000E+02 -0.2292620E-02  0.9910636E-02 -0.5767999E-02  0.3048834E-02 -0.4099767E-02  0.3559161E-02 -0.2698449E-03  0.1029914E-01 -0.2217633E-02  0.6761003E-02 -0.4135499E-02  0.5840688E-02 -0.5390996E-02  0.6320741E-02
  0.2480000E+02 -0.1508669E-02  0.9926365E-02 -0.6125255E-02  0.3053441E-02 -0.4974315E-02  0.3564586E-02 -0.7188383E-03  0.1031558E-01 -0.2307713E-02  0.6771847E-02 -0.4459001E-02  0.5849923E-02 -0.4388515E-02  0.6330850E-02
  0.2485000E+02 -0.1217662E-02  0.9941785E-02 -0.6410164E-02  0.3058500E-02 -0.5383098E-02  0.3570440E-02 -0.2558900E-02  0.1033167E-01 -0.3227426E-02  0.6782801E-02 -0.4846727E-02  0.5859437E-02 -0.4288109E-02  0.6341180E-02
  0.2490000E+02 -0.1269434E-02  0.9956922E-02 -0.6321939E-02  0.3063339E-02 -0.4895302E-02  0.3576066E-02 -0.3443095E-02  0.1034753E-01 -0.4441219E-02  0.6793416E-02 -0.4443082E-02  0.5868695E-02 -0.4325153E-02  0.6351189E-02
  0.2495000E+02 -0.2324739E-02  0.9970900E-02 -0.5798949E-02  0.3067777E-02 -0.3758078E-02  0.3581246E-02 -0.3232478E-02  0.1036219E-01 -0.5372895E-02  0.6803124E-02 -0.4129450E-02  0.5877243E-02 -0.4619571E-02  0.6360296E-02
  0.2500000E+02 -0.3820760E-02  0.9988671E-02 -0.5027181E-02  0.3073316E-02 -0.3089262E-02  0.3587774E-02 -0.2648630E-02  0.1038081E-01 -0.5974902E-02  0.6815410E-02 -0.4704039E-02  0.5888073E-02 -0.4654928E-02  0.6371871E-02
  0.2505000E+02 -0.4998168E-02  0.1000505E-01 -0.4492708E-02  0.3078376E-02 -0.3800283E-02  0.3593722E-02 -0.2504635E-02  0.1039802E-01 -0.6682763E-02  0.6826785E-02 -0.6044323E-02  0.5897999E-02 -0.4758347E-02  0.6382525E-02
  0.2510000E+02 -0.5052704E-02  0.1001784E-01 -0.4421795E-02  0.3082535E-02 -0.5679054E-02  0.3598472E-02 -0.3751962E-02  0.1041146E-01 -0.6745284E-02  0.6835887E-02 -0.7062319E-02  0.5905908E-02 -0.4408963E-02  0.6391001E-02
  0.2515000E+02 -0.4332877E-02  0.1003438E-01 -0.4408393E-02  0.3087770E-02 -0.6961682E-02  0.3604547E-02 -0.4775065E-02  0.1042879E-01 -0.6163302E-02  0.6847640E-02 -0.6993790E-02  0.5916046E-02 -0.3798739E-02  0.6401918E-02
  0.2520000E+02 -0.4552083E-02  0.1004952E-01 -0.4067225E-02  0.3092598E-02 -0.6753059E-02  0.3610191E-02 -0.4380546E-02  0.1044460E-01 -0.5044215E-02  0.6858406E-02 -0.5718227E-02  0.5925361E-02 -0.3171977E-02  0.6411946E-02
  0.2525000E+02 -0.4018466E-02  0.1006441E-01 -0.3274057E-02  0.3097258E-02 -0.4907004E-02  0.3615649E-02 -0.9875027E-03  0.1046008E-01 -0.3802021E-02  0.6868757E-02 -0.3553377E-02  0.5934369E-02 -0.2256104E-02  0.6421598E-02
  0.2530000E+02 -0.3071915E-02  0.1008161E-01 -0.2331919E-02  0.3102794E-02 -0.3230815E-02  0.3622133E-02  0.2067710E-02  0.1047793E-01 -0.2956852E-02  0.6880802E-02 -0.1601184E-02  0.5944957E-02 -0.1570878E-02  0.6432873E-02
  0.2535000E+02 -0.8413666E-03  0.1009555E-01 -0.1477290E-02  0.3107415E-02 -0.2016378E-02  0.3627502E-02  0.3126045E-02  0.1049243E-01 -0.1967176E-02  0.6890690E-02 -0.5163049E-03  0.5953650E-02 -0.2334051E-03  0.6442112E-02
  0.2540000E+02  0.1143381E-02  0.1011081E-01 -0.1006148E-02  0.3112179E-02 -0.1670036E-02  0.3633082E-02  0.2538570E-02  0.1050845E-01 -0.7058332E-03  0.6901403E-02 -0.6911682E-03  0.5962888E-02  0.1057932E-02  0.6452070E-02
  0.2545000E+02  0.1160825E-02  0.1012720E-01 -0.1126887E-02  0.3117513E-02 -0.1441589E-02  0.3639302E-02  0.6979739E-03  0.1052566E-01  0.2509820E-03  0.6913091E-02 -0.1260969E-02  0.5973057E-02  0.2199184E-02  0.6462921E-02
  0.2550000E+02  0.1250265E-02  0.1014127E-01 -0.1484615E-02  0.3122104E-02 -0.9615003E-03  0.3644652E-02  0.1219627E-02  0.1054041E-01  0.2133875E-02  0.6923155E-02 -0.9511927E-03  0.5981809E-02  0.2786495E-02  0.6472228E-02
  0.2555000E+02  0.1447114E-02  0.1015671E-01 -0.1671857E-02  0.3126921E-02 -0.1350924E-03  0.3650271E-02  0.3004180E-02  0.1055649E-01  0.3844817E-02  0.6933919E-02  0.5852948E-03  0.5991121E-02  0.3262524E-02  0.6482189E-02
  0.2560000E+02  0.3625606E-02  0.1017306E-01 -0.1281976E-02  0.3132203E-02  0.9222504E-03  0.3656431E-02  0.5778901E-02  0.1057352E-01  0.5855483E-02  0.6945399E-02  0.2689779E-02  0.6001129E-02  0.3512241E-02  0.6492884E-02
  0.2565000E+02  0.4771402E-02  0.1018807E-01 -0.2791786E-03  0.3137114E-02  0.1201269E-02  0.3662131E-02  0.6208913E-02  0.1058894E-01  0.5739577E-02  0.6955917E-02  0.3672007E-02  0.6010369E-02  0.3061730E-02  0.6502745E-02
  0.2570000E+02  0.5135872E-02  0.1020247E-01  0.8746704E-03  0.3141600E-02  0.8759130E-03  0.3667294E-02  0.4726733E-02  0.1060376E-01  0.5400101E-02  0.6965739E-02  0.3722038E-02  0.6019048E-02  0.2223405E-02  0.6511964E-02
  0.2575000E+02  0.2805343E-02  0.1021630E-01  0.1649219E-02  0.3146311E-02 -0.3172640E-03  0.3672638E-02  0.8680827E-03  0.1061803E-01  0.4026834E-02  0.6975457E-02  0.2766117E-02  0.6027795E-02  0.9498008E-03  0.6521181E-02
  0.2580000E+02 -0.9015665E-03  0.1022955E-01  0.1588113E-02  0.3150809E-02 -0.1085821E-02  0.3677718E-02 -0.2842201E-02  0.1063182E-01  0.3427684E-02  0.6984763E-02  0.2125119E-02  0.6036189E-02 -0.4158657E-04  0.6530064E-02
  0.2585000E+02 -0.3989868E-02  0.1024458E-01  0.1098143E-02  0.3155460E-02 -0.1162704E-02  0.3683042E-02 -0.3528011E-02  0.1064744E-01  0.2926506E-02  0.6995053E-02  0.2029478E-02  0.6045257E-02 -0.7295002E-03  0.6539837E-02
  0.2590000E+02 -0.6433713E-02  0.1026045E-01  0.6285596E-03  0.3160676E-02 -0.6466249E-03  0.3689040E-02 -0.2469342E-02  0.1066374E-01  0.2670013E-02  0.7006203E-02  0.2192928E-02  0.6055135E-02 -0.1375337E-02  0.6550365E-02
  0.2595000E+02 -0.6413704E-02  0.1027344E-01  0.7620082E-03  0.3165113E-02 -0.2439864E-03  0.3694083E-02 -0.3834701E-03  0.1067704E-01  0.2519825E-02  0.7015469E-02  0.2477413E-02  0.6063397E-02 -0.1487398E-02  0.6559143E-02
  0.2600000E+02 -0.4234605E-02  0.1028817E-01  0.1140646E-02  0.3169672E-02 -0.2196573E-03  0.3699337E-02  0.4748113E-03  0.1069213E-01  0.2903534E-02  0.7025679E-02  0.2942465E-02  0.6072325E-02 -0.9775853E-03  0.6568694E-02
  0.2605000E+02 -0.1506975E-02  0.1030435E-01  0.1482217E-02  0.3174753E-02  0.2357466E-03  0.3705227E-02  0.3499323E-03  0.1070868E-01  0.3377414E-02  0.7036982E-02  0.3052466E-02  0.6082171E-02  0.1253404E-03  0.6579293E-02
  0.2610000E+02  0.1851527E-03  0.1031757E-01  0.1610568E-02  0.3179243E-02  0.7249771E-03  0.3710384E-02 -0.2465060E-03  0.1072230E-01  0.3343649E-02  0.7046472E-02  0.2635096E-02  0.6090560E-02  0.1226859E-02  0.6588222E-02
  0.2615000E+02  0.1987135E-03  0.1033045E-01  0.1783809E-02  0.3183367E-02  0.1139806E-02  0.3715136E-02  0.4355187E-03  0.1073571E-01  0.2826657E-02  0.7055484E-02  0.2000964E-02  0.6098400E-02  0.1786914E-02  0.6596705E-02
  0.2620000E+02  0.2122417E-04  0.1034728E-01  0.2328935E-02  0.3188482E-02  0.9827858E-03  0.3721097E-02  0.2025390E-02  0.1075325E-01  0.2693306E-02  0.7067171E-02  0.1990522E-02  0.6108516E-02  0.2074536E-02  0.6607682E-02
  0.2625000E+02  0.2796911E-03  0.1036239E-01  0.2866050E-02  0.3193406E-02  0.9113649E-03  0.3726788E-02  0.3678388E-02  0.1076891E-01  0.3292263E-02  0.7077846E-02  0.2485660E-02  0.6117838E-02  0.2093442E-02  0.6617801E-02
  0.2630000E+02  0.1138047E-02  0.1037726E-01  0.3277678E-02  0.3198038E-02  0.1279233E-02  0.3732187E-02  0.3892547E-02  0.1078416E-01  0.4214560E-02  0.7088168E-02  0.2643620E-02  0.6126857E-02  0.3091764E-02  0.6627551E-02
  0.2635000E+02  0.1964142E-02  0.1039045E-01  0.3532080E-02  0.3202349E-02  0.1914007E-02  0.3737158E-02  0.3167218E-02  0.1079765E-01  0.4867881E-02  0.7097415E-02  0.2382655E-02  0.6135054E-02  0.4327321E-02  0.6636281E-02
  0.2640000E+02  0.2285803E-02  0.1040428E-01  0.3665745E-02  0.3207101E-02  0.2439192E-02  0.3742589E-02  0.2416600E-02  0.1081178E-01  0.4386989E-02  0.7107216E-02  0.1931951E-02  0.6143801E-02  0.5190302E-02  0.6645529E-02
  0.2645000E+02  0.4174307E-02  0.1042045E-01  0.3853299E-02  0.3212089E-02  0.2868047E-02  0.3748354E-02  0.4360838E-02  0.1082861E-01  0.4535172E-02  0.7118288E-02  0.3009567E-02  0.6153552E-02  0.5398545E-02  0.6655945E-02
  0.2650000E+02  0.5710323E-02  0.1043659E-01  0.3584818E-02  0.3217058E-02  0.3091274E-02  0.3754130E-02  0.5981780E-02  0.1084546E-01  0.3891242E-02  0.7129354E-02  0.4593048E-02  0.6163229E-02  0.4724562E-02  0.6666390E-02
  0.2655000E+02  0.7059117E-02  0.1045290E-01  0.3499326E-02  0.3222421E-02  0.3169308E-02  0.3760314E-02  0.7474136E-02  0.1086250E-01  0.4172575E-02  0.7140821E-02  0.6588047E-02  0.6173348E-02  0.4832591E-02  0.6677227E-02
  0.2660000E+02  0.7353873E-02  0.1046566E-01  0.3474589E-02  0.3226629E-02  0.2680662E-02  0.3765139E-02  0.6401725E-02  0.1087558E-01  0.4572195E-02  0.7149821E-02  0.6704742E-02  0.6181275E-02  0.5340250E-02  0.6685657E-02
  0.2665000E+02  0.6633176E-02  0.1047934E-01  0.3763299E-02  0.3230985E-02  0.1843105E-02  0.3770153E-02  0.4693150E-02  0.1088959E-01  0.5409907E-02  0.7159382E-02  0.5669171E-02  0.6189691E-02  0.6324917E-02  0.6694575E-02
  0.2670000E+02  0.5087903E-02  0.1049850E-01  0.3722645E-02  0.3236781E-02  0.1361539E-02  0.3776985E-02  0.2065314E-02  0.1090930E-01  0.5876258E-02  0.7172686E-02  0.3939311E-02  0.6201320E-02  0.6583004E-02  0.6706934E-02
  0.2675000E+02  0.3598382E-02  0.1051524E-01  0.3136442E-02  0.3241908E-02  0.1841332E-02  0.3783053E-02  0.9681967E-03  0.1092665E-01  0.5721936E-02  0.7184408E-02  0.3494414E-02  0.6211599E-02  0.5739978E-02  0.6717810E-02
  0.2680000E+02  0.2751086E-02  0.1052952E-01  0.2735366E-02  0.3246349E-02  0.2896736E-02  0.3788333E-02  0.1605480E-02  0.1094150E-01  0.5221928E-02  0.7194356E-02  0.4078527E-02  0.6220438E-02  0.4632733E-02  0.6727075E-02
  0.2685000E+02  0.2948783E-02  0.1054365E-01  0.2518487E-02  0.3251051E-02  0.3640255E-02  0.3793902E-02  0.3434435E-02  0.1095626E-01  0.4170178E-02  0.7204359E-02  0.4824170E-02  0.6229451E-02  0.3397428E-02  0.6736460E-02
  0.2690000E+02  0.3186295E-02  0.1055623E-01  0.3228081E-02  0.3255188E-02  0.3595916E-02  0.3798772E-02  0.5797154E-02  0.1096927E-01  0.3775390E-02  0.7213216E-02  0.5248369E-02  0.6237409E-02  0.3416537E-02  0.6744797E-02
  0.2695000E+02  0.4118513E-02  0.1057485E-01  0.3986644E-02  0.3260379E-02  0.3190649E-02  0.3805020E-02  0.8027400E-02  0.1098864E-01  0.4442230E-02  0.7225795E-02  0.5315330E-02  0.6248258E-02  0.3900110E-02  0.6756437E-02
  0.2700000E+02  0.3832511E-02  0.1059148E-01  0.4294128E-02  0.3265444E-02  0.3051666E-02  0.3811041E-02  0.7984201E-02  0.1100583E-01  0.5580320E-02  0.7237389E-02  0.5294289E-02  0.6258316E-02  0.3781514E-02  0.6767130E-02
  0.2705000E+02  0.1418867E-02  0.1060556E-01  0.3998891E-02  0.3270115E-02  0.2922643E-02  0.3816529E-02  0.3781533E-02  0.1102037E-01  0.5583031E-02  0.7247434E-02  0.4322592E-02  0.6267138E-02  0.2156478E-02  0.6776347E-02
  0.2710000E+02 -0.2585135E-03  0.1061833E-01  0.3268189E-02  0.3274166E-02  0.3135466E-02  0.3821283E-02 -0.9770289E-03  0.1103356E-01  0.5194988E-02  0.7256316E-02  0.3063202E-02  0.6274958E-02  0.3614502E-03  0.6784517E-02
  0.2715000E+02 -0.2020330E-02  0.1063131E-01  0.2651860E-02  0.3278386E-02  0.3572838E-02  0.3826247E-02 -0.3867493E-02  0.1104695E-01  0.4123275E-02  0.7265339E-02  0.1556466E-02  0.6283051E-02 -0.4503152E-03  0.6792944E-02
  0.2720000E+02 -0.1351991E-02  0.1064789E-01  0.2587585E-02  0.3283563E-02  0.3973644E-02  0.3832367E-02 -0.2819286E-02  0.1106424E-01  0.3719643E-02  0.7276773E-02  0.3433544E-03  0.6293294E-02  0.1003661E-03  0.6803713E-02
  0.2725000E+02 -0.5846615E-03  0.1066056E-01  0.2695564E-02  0.3287619E-02  0.4151622E-02  0.3837134E-02 -0.8045472E-03  0.1107734E-01  0.2446193E-02  0.7285420E-02 -0.1897403E-03  0.6301115E-02  0.7872235E-03  0.6811966E-02
  0.2730000E+02  0.3878628E-03  0.1067372E-01  0.3143109E-02  0.3291758E-02  0.3443485E-02  0.3841993E-02  0.6705867E-03  0.1109089E-01  0.1001943E-02  0.7294356E-02  0.6923085E-04  0.6309093E-02  0.1300359E-02  0.6820426E-02
  0.2735000E+02  0.8314042E-03  0.1069345E-01  0.3343821E-02  0.3297628E-02  0.2696345E-02  0.3848982E-02  0.6379756E-03  0.1111132E-01 -0.5468683E-03  0.7307807E-02  0.8410055E-03  0.6320900E-02  0.1459497E-02  0.6833067E-02
  0.2740000E+02 -0.7647317E-04  0.1070706E-01  0.3304873E-02  0.3301929E-02  0.1873267E-02  0.3854048E-02  0.1620265E-03  0.1112540E-01 -0.1473565E-02  0.7317191E-02  0.1568298E-02  0.6329276E-02  0.1702839E-02  0.6841949E-02
  0.2745000E+02 -0.7653765E-03  0.1071957E-01  0.3471538E-02  0.3305785E-02  0.1946349E-02  0.3858594E-02 -0.5251181E-04  0.1113845E-01 -0.8281313E-03  0.7325709E-02  0.2175386E-02  0.6336878E-02  0.2268275E-02  0.6850050E-02
  0.2750000E+02 -0.3015929E-02  0.1073341E-01  0.3441381E-02  0.3310373E-02  0.2169853E-02  0.3864057E-02 -0.1477316E-02  0.1115287E-01 -0.4965721E-03  0.7335435E-02  0.1799916E-02  0.6345584E-02  0.1858172E-02  0.6859328E-02
  0.2755000E+02 -0.3056426E-02  0.1074828E-01  0.3824405E-02  0.3315025E-02  0.2450432E-02  0.3869621E-02 -0.2269245E-02  0.1116827E-01  0.8206462E-03  0.7345619E-02  0.1962414E-02  0.6354612E-02  0.2214326E-02  0.6869067E-02
  0.2760000E+02 -0.1693895E-02  0.1076810E-01  0.3925404E-02  0.3320401E-02  0.2765966E-02  0.3876133E-02 -0.2229295E-02  0.1118870E-01  0.2164831E-02  0.7358743E-02  0.2053361E-02  0.6365867E-02  0.2371662E-02  0.6881378E-02
  0.2765000E+02  0.6793949E-03  0.1078440E-01  0.4059668E-02  0.3325311E-02  0.2999578E-02  0.3881957E-02 -0.1688831E-02  0.1120528E-01  0.3741763E-02  0.7369744E-02  0.2387452E-02  0.6375439E-02  0.3480358E-02  0.6891825E-02
  0.2770000E+02  0.1626858E-02  0.1079828E-01  0.3936408E-02  0.3329836E-02  0.3280734E-02  0.3887290E-02 -0.1581611E-02  0.1121948E-01  0.4230032E-02  0.7379385E-02  0.1952073E-02  0.6383975E-02  0.4268781E-02  0.6901005E-02
  0.2775000E+02  0.6276259E-04  0.1081094E-01  0.4053134E-02  0.3333846E-02  0.2994677E-02  0.3892064E-02 -0.1907079E-02  0.1123255E-01  0.2911915E-02  0.7388131E-02  0.9636089E-04  0.6391692E-02  0.4131614E-02  0.6909302E-02
  0.2780000E+02 -0.3634688E-02  0.1082427E-01  0.4178765E-02  0.3338051E-02  0.2154541E-02  0.3897054E-02 -0.4204314E-02  0.1124637E-01  0.1333670E-03  0.7397342E-02 -0.2367140E-02  0.6399856E-02  0.3389562E-02  0.6918015E-02
  0.2785000E+02 -0.7161911E-02  0.1084523E-01  0.4332685E-02  0.3344152E-02  0.1263530E-02  0.3904322E-02 -0.6636180E-02  0.1126810E-01 -0.2556629E-02  0.7411614E-02 -0.4433821E-02  0.6412219E-02  0.1569208E-02  0.6931393E-02
  0.2790000E+02 -0.9552496E-02  0.1086140E-01  0.3983114E-02  0.3348940E-02  0.5144170E-03  0.3909945E-02 -0.1042842E-01  0.1128480E-01 -0.4492998E-02  0.7422600E-02 -0.5271147E-02  0.6421706E-02 -0.4464421E-03  0.6941716E-02
  0.2795000E+02 -0.9370818E-02  0.1087390E-01  0.3478606E-02  0.3352792E-02  0.2468133E-03  0.3914419E-02 -0.1132960E-01  0.1129762E-01 -0.3973498E-02  0.7431208E-02 -0.4455703E-02  0.6429149E-02 -0.1987936E-02  0.6949778E-02
  0.2800000E+02 -0.8345615E-02  0.1088697E-01  0.3210890E-02  0.3357066E-02  0.3534961E-03  0.3919442E-02 -0.1125497E-01  0.1131101E-01 -0.2839258E-02  0.7440410E-02 -0.3657342E-02  0.6437202E-02 -0.2752089E-02  0.6958412E-02
  0.2805000E+02 -0.6353269E-02  0.1090057E-01  0.3358716E-02  0.3361349E-02  0.6902225E-03  0.3924553E-02 -0.9249629E-02  0.1132505E-01 -0.1319125E-02  0.7449945E-02 -0.2886414E-02  0.6445528E-02 -0.2372302E-02  0.6967262E-02
  0.2810000E+02 -0.4539856E-02  0.1092002E-01  0.3738275E-02  0.3366544E-02  0.1561016E-02  0.3930917E-02 -0.5560822E-02  0.1134536E-01 -0.5854398E-03  0.7462940E-02 -0.2569909E-02  0.6456741E-02 -0.1356672E-02  0.6979276E-02
  0.2815000E+02 -0.4175108E-02  0.1093772E-01  0.3661083E-02  0.3371648E-02  0.2291200E-02  0.3937081E-02 -0.3757726E-02  0.1136382E-01 -0.8587472E-03  0.7474984E-02 -0.2665283E-02  0.6467277E-02 -0.6485796E-03  0.6990483E-02
  0.2820000E+02 -0.3536806E-02  0.1095128E-01  0.3442328E-02  0.3376050E-02  0.3030628E-02  0.3942315E-02 -0.2272652E-02  0.1137789E-01 -0.4456353E-03  0.7484552E-02 -0.1988017E-02  0.6475812E-02  0.1104111E-03  0.6999405E-02
  0.2825000E+02 -0.2803853E-02  0.1096321E-01  0.2767388E-02  0.3379801E-02  0.3190619E-02  0.3946758E-02 -0.3725464E-02  0.1139022E-01  0.2741931E-03  0.7492940E-02 -0.1381811E-02  0.6483159E-02  0.4689471E-03  0.7007191E-02
  0.2830000E+02 -0.1214580E-02  0.1097491E-01  0.2327360E-02  0.3383509E-02  0.3276340E-02  0.3951162E-02 -0.3628744E-02  0.1140231E-01  0.1918522E-02  0.7501351E-02  0.1953538E-03  0.6490385E-02  0.1285250E-02  0.7014884E-02
  0.2835000E+02 -0.7857849E-03  0.1099139E-01  0.1672754E-02  0.3388468E-02  0.3371408E-02  0.3957127E-02 -0.4052922E-02  0.1141944E-01  0.2043052E-02  0.7512975E-02  0.6017375E-03  0.6500307E-02  0.1215637E-02  0.7025593E-02
  0.2840000E+02 -0.1856639E-02  0.1100700E-01  0.1107119E-02  0.3393090E-02  0.3346092E-02  0.3962726E-02 -0.3792771E-02  0.1143569E-01  0.1144134E-02  0.7523975E-02  0.6857737E-03  0.6509699E-02  0.8549954E-03  0.7035719E-02
  0.2845000E+02 -0.3396380E-02  0.1102198E-01  0.5284909E-03  0.3397401E-02  0.3056727E-02  0.3967952E-02 -0.4893700E-02  0.1145138E-01 -0.9053858E-03  0.7534285E-02 -0.4495963E-04  0.6518568E-02 -0.8890725E-03  0.7045264E-02
  0.2850000E+02 -0.4778867E-02  0.1103710E-01  0.1141731E-03  0.3402058E-02  0.2596789E-02  0.3973505E-02 -0.6458713E-02  0.1146728E-01 -0.2985100E-02  0.7544777E-02 -0.6536717E-03  0.6527783E-02 -0.2614242E-02  0.7055047E-02
  0.2855000E+02 -0.6278154E-02  0.1104959E-01 -0.2953633E-03  0.3406206E-02  0.1366934E-02  0.3978279E-02 -0.7564979E-02  0.1148040E-01 -0.4631030E-02  0.7553657E-02 -0.1518098E-02  0.6535690E-02 -0.4448301E-02  0.7063366E-02
  0.2860000E+02 -0.7984153E-02  0.1106161E-01 -0.1065646E-02  0.3409962E-02  0.1511607E-03  0.3982581E-02 -0.8199160E-02  0.1149311E-01 -0.5811921E-02  0.7562044E-02 -0.2665220E-02  0.6543110E-02 -0.5721356E-02  0.7071225E-02
  0.2865000E+02 -0.9080290E-02  0.1107361E-01 -0.1507693E-02  0.3413793E-02 -0.1038943E-02  0.3986991E-02 -0.7295131E-02  0.1150586E-01 -0.5612048E-02  0.7570573E-02 -0.3292102E-02  0.6550616E-02 -0.6152886E-02  0.7079206E-02
  0.2870000E+02 -0.8391802E-02  0.1109130E-01 -0.1455677E-02  0.3419028E-02 -0.9136794E-03  0.3993175E-02 -0.6436884E-02  0.1152441E-01 -0.4072966E-02  0.7582936E-02 -0.3345814E-02  0.6561262E-02 -0.5587197E-02  0.7090682E-02
  0.2875000E+02 -0.6022460E-02  0.1110834E-01 -0.7392290E-03  0.3423722E-02  0.2739817E-04  0.3998849E-02 -0.4727978E-02  0.1154207E-01 -0.2167672E-02  0.7594569E-02 -0.2781980E-02  0.6571216E-02 -0.4614359E-02  0.7101465E-02
  0.2880000E+02 -0.3696490E-02  0.1112369E-01 -0.1356638E-03  0.3428124E-02  0.1023550E-02  0.4004079E-02 -0.3589035E-02  0.1155792E-01 -0.1425104E-02  0.7605056E-02 -0.2309402E-02  0.6580275E-02 -0.3328444E-02  0.7111146E-02
  0.2885000E+02 -0.2534139E-02  0.1113764E-01 -0.4790889E-04  0.3432653E-02  0.1456122E-02  0.4009330E-02 -0.3001731E-02  0.1157231E-01 -0.2524139E-02  0.7614823E-02 -0.1774760E-02  0.6588919E-02 -0.2680423E-02  0.7120279E-02
  0.2890000E+02 -0.1839152E-02  0.1115101E-01 -0.6911693E-03  0.3436972E-02  0.9605931E-03  0.4014265E-02 -0.1543503E-02  0.1158627E-01 -0.3416711E-02  0.7624104E-02 -0.1080664E-02  0.6597199E-02 -0.2227994E-02  0.7128969E-02
  0.2895000E+02 -0.8026310E-03  0.1116446E-01 -0.7933381E-03  0.3441183E-02  0.5299154E-03  0.4019040E-02  0.1432521E-03  0.1160038E-01 -0.3493667E-02  0.7633295E-02 -0.3420403E-03  0.6605413E-02 -0.1929566E-02  0.7137652E-02
  0.2900000E+02  0.1045618E-04  0.1118367E-01 -0.6743904E-03  0.3446614E-02  0.4709301E-03  0.4025427E-02  0.1464761E-02  0.1162036E-01 -0.2314352E-02  0.7646326E-02 -0.3669131E-03  0.6616718E-02 -0.2404359E-02  0.7149755E-02
  0.2905000E+02 -0.3579088E-03  0.1120089E-01  0.6190837E-04  0.3451813E-02  0.7444842E-03  0.4031539E-02  0.8198659E-03  0.1163818E-01 -0.1834343E-02  0.7658260E-02 -0.9916456E-03  0.6627194E-02 -0.3347099E-02  0.7160959E-02
  0.2910000E+02 -0.5967263E-03  0.1121593E-01  0.6611016E-03  0.3456275E-02  0.1170236E-02  0.4036823E-02  0.7098772E-03  0.1165382E-01 -0.2078578E-02  0.7668711E-02 -0.8479644E-03  0.6636222E-02 -0.3327322E-02  0.7170739E-02
  0.2915000E+02 -0.1213209E-02  0.1122858E-01  0.3521541E-03  0.3460188E-02  0.1111071E-02  0.4041486E-02  0.7207097E-03  0.1166714E-01 -0.2845330E-02  0.7677717E-02 -0.4890480E-03  0.6643961E-02 -0.2866723E-02  0.7179062E-02
  0.2920000E+02 -0.4870957E-03  0.1124249E-01 -0.2672905E-03  0.3464680E-02  0.1109288E-02  0.4046855E-02  0.1459419E-02  0.1168177E-01 -0.3041257E-02  0.7687752E-02  0.5017898E-03  0.6652639E-02 -0.1445538E-02  0.7188345E-02
  0.2925000E+02  0.2020476E-02  0.1125824E-01 -0.1197246E-02  0.3469386E-02  0.1078873E-02  0.4052529E-02  0.2791429E-02  0.1169831E-01 -0.2392961E-02  0.7698862E-02  0.1354209E-02  0.6662179E-02  0.2893124E-03  0.7198628E-02
  0.2930000E+02  0.4591804E-02  0.1127808E-01 -0.1543524E-02  0.3474711E-02  0.1378775E-02  0.4059016E-02  0.3479451E-02  0.1171894E-01 -0.1138065E-02  0.7712203E-02  0.1278578E-02  0.6673533E-02  0.1069684E-02  0.7210921E-02
  0.2935000E+02  0.6956171E-02  0.1129324E-01 -0.1297401E-02  0.3479312E-02  0.1639269E-02  0.4064490E-02  0.4583651E-02  0.1173473E-01 -0.1461260E-03  0.7722790E-02  0.9480363E-03  0.6682678E-02  0.1814949E-02  0.7220742E-02
  0.2940000E+02  0.6719828E-02  0.1131028E-01 -0.9521418E-03  0.3484590E-02  0.1532187E-02  0.4070722E-02  0.4501014E-02  0.1175250E-01 -0.1029573E-03  0.7734736E-02  0.1786827E-03  0.6693048E-02  0.1680069E-02  0.7231813E-02
  0.2945000E+02  0.4621973E-02  0.1132209E-01 -0.6122388E-03  0.3488383E-02  0.1273858E-02  0.4075166E-02  0.3084697E-02  0.1176491E-01 -0.7072450E-03  0.7743062E-02 -0.3456077E-03  0.6700365E-02  0.9123096E-03  0.7239599E-02
  0.2950000E+02  0.2292810E-02  0.1133779E-01 -0.7486668E-03  0.3492745E-02  0.6096505E-03  0.4080382E-02  0.1567099E-02  0.1178135E-01 -0.1593295E-02  0.7753703E-02 -0.3314244E-03  0.6709503E-02 -0.2839428E-05  0.7249457E-02
  0.2955000E+02  0.7682166E-03  0.1135688E-01 -0.1122437E-02  0.3498370E-02 -0.1830621E-03  0.4087072E-02 -0.6011559E-03  0.1180124E-01 -0.1875349E-02  0.7766822E-02 -0.1959568E-03  0.6720914E-02 -0.8655537E-03  0.7261671E-02
  0.2960000E+02  0.1443632E-03  0.1137138E-01 -0.1574462E-02  0.3502772E-02 -0.1023624E-02  0.4092272E-02 -0.2337083E-02  0.1181633E-01 -0.2352542E-02  0.7776880E-02 -0.1269230E-02  0.6729733E-02 -0.1484301E-02  0.7271010E-02
  0.2965000E+02  0.3709219E-03  0.1138658E-01 -0.2055470E-02  0.3507332E-02 -0.1716135E-02  0.4097665E-02 -0.2597778E-02  0.1183216E-01 -0.1640774E-02  0.7787399E-02 -0.2334404E-02  0.6738968E-02 -0.1581079E-02  0.7280746E-02
  0.2970000E+02  0.3987310E-03  0.1140007E-01 -0.2118995E-02  0.3511668E-02 -0.2087113E-02  0.4102721E-02 -0.2113245E-02  0.1184622E-01 -0.1038293E-02  0.7796888E-02 -0.3137539E-02  0.6747453E-02 -0.1512630E-02  0.7289559E-02
  0.2975000E+02  0.1030272E-02  0.1141398E-01 -0.1962752E-02  0.3516360E-02 -0.1588730E-02  0.4108146E-02 -0.6690945E-03  0.1186070E-01  0.4959007E-04  0.7806752E-02 -0.2863744E-02  0.6756326E-02 -0.1848668E-02  0.7298709E-02
  0.2980000E+02  0.2716623E-02  0.1142812E-01 -0.1527877E-02  0.3520712E-02 -0.7651809E-03  0.4113206E-02  0.2391562E-02  0.1187542E-01  0.1437213E-02  0.7816555E-02 -0.1521525E-02  0.6764923E-02 -0.1333643E-02  0.7307703E-02
  0.2985000E+02  0.4842480E-02  0.1144380E-01 -0.1072517E-02  0.3525157E-02  0.6854523E-04  0.4118416E-02  0.5308349E-02  0.1189179E-01  0.1286143E-02  0.7827187E-02 -0.1840038E-03  0.6774069E-02 -0.7724035E-03  0.7317474E-02
  0.2990000E+02  0.5609136E-02  0.1145816E-01 -0.1218432E-02  0.3529977E-02  0.3856525E-03  0.4123973E-02  0.6955866E-02  0.1190671E-01  0.1097496E-02  0.7837497E-02  0.5231468E-03  0.6783109E-02  0.2355517E-03  0.7327058E-02
  0.2995000E+02  0.3363104E-02  0.1147133E-01 -0.1061864E-02  0.3534306E-02  0.8507277E-03  0.4129009E-02  0.5078147E-02  0.1192041E-01 -0.8874692E-03  0.7846939E-02 -0.3274257E-03  0.6791438E-02 -0.4602321E-03  0.7335849E-02
