# Supplementary material for: Visualising reaction complexes in amine-based unloaded and CO2-loaded carbon capture solutions
Source: Nat Commun. 2026 Mar 12;17:3828. doi: 10.1038/s41467-026-70391-6 (PMC13121631; doi:10.1038/s41467-026-70391-6)
Supplement: Supplementary file 3 — Source Data [file 41467_2026_70391_MOESM3_ESM.zip › Source data/KGly010623box.EPSR.t01]

#    Q           KH2OHglyFT075TH10             KD2OHglyFT075TH10             KH2ODglyFT075TH10             KD2ODglyFT075TH10             KHDOHglyFT075TH10             KHDODglyFT075TH10             KHDOHDglyFT075TH10           
  0.1000000E+00 -0.1889608E+00  0.5400244E-02 -0.2292743E+00  0.1126193E-02 -0.1216439E+00  0.5153043E-02 -0.3165306E+00  0.8899240E-03 -0.1157554E+00  0.3029242E-02 -0.6562549E-01  0.2591711E-02 -0.1792280E+00  0.2854540E-02
  0.1500000E+00 -0.2982954E+00  0.3221288E-02 -0.2771642E+00  0.6433955E-03 -0.2334534E+00  0.3090895E-02 -0.3177239E+00  0.4901774E-03 -0.1545354E+00  0.1800087E-02 -0.1224146E+00  0.1533187E-02 -0.1835366E+00  0.1693991E-02
  0.2000000E+00 -0.2662579E+00  0.2701223E-02 -0.2820510E+00  0.5334899E-03 -0.1954245E+00  0.2599463E-02 -0.3156997E+00  0.4027827E-03 -0.1487567E+00  0.1508137E-02 -0.1255943E+00  0.1284232E-02 -0.1710828E+00  0.1420112E-02
  0.2500000E+00 -0.2938618E+00  0.2416383E-02 -0.2883708E+00  0.4747438E-03 -0.2209702E+00  0.2325069E-02 -0.3148451E+00  0.3568708E-03 -0.1673118E+00  0.1347371E-02 -0.1427741E+00  0.1147420E-02 -0.1834836E+00  0.1269368E-02
  0.3000000E+00 -0.2690440E+00  0.2216685E-02 -0.2846132E+00  0.4335790E-03 -0.1937840E+00  0.2136139E-02 -0.3077974E+00  0.3249348E-03 -0.1568169E+00  0.1236523E-02 -0.1300250E+00  0.1054125E-02 -0.1688577E+00  0.1166116E-02
  0.3500000E+00 -0.3018917E+00  0.2059140E-02 -0.2890207E+00  0.4012782E-03 -0.2206322E+00  0.1984393E-02 -0.3048995E+00  0.3007158E-03 -0.1790010E+00  0.1148567E-02 -0.1461301E+00  0.9798420E-03 -0.1869808E+00  0.1083382E-02
  0.4000000E+00 -0.3407282E+00  0.1911675E-02 -0.2909617E+00  0.3732605E-03 -0.2574594E+00  0.1841845E-02 -0.3012457E+00  0.2800350E-03 -0.2024940E+00  0.1066913E-02 -0.1623599E+00  0.9111761E-03 -0.2057486E+00  0.1006651E-02
  0.4500000E+00 -0.3349963E+00  0.1821604E-02 -0.2872807E+00  0.3560525E-03 -0.2491325E+00  0.1756010E-02 -0.2944740E+00  0.2674585E-03 -0.2027384E+00  0.1016475E-02 -0.1585483E+00  0.8687892E-03 -0.2042440E+00  0.9589395E-03
  0.5000000E+00 -0.3395646E+00  0.1756434E-02 -0.2838371E+00  0.3440172E-03 -0.2483456E+00  0.1693165E-02 -0.2895575E+00  0.2589311E-03 -0.2067169E+00  0.9797981E-03 -0.1589100E+00  0.8376355E-03 -0.2045304E+00  0.9249022E-03
  0.5500000E+00 -0.3407374E+00  0.1701484E-02 -0.2798486E+00  0.3343332E-03 -0.2486196E+00  0.1639692E-02 -0.2849243E+00  0.2520720E-03 -0.2075611E+00  0.9488905E-03 -0.1574242E+00  0.8116092E-03 -0.2038255E+00  0.8964520E-03
  0.6000000E+00 -0.3402255E+00  0.1655541E-02 -0.2757565E+00  0.3266352E-03 -0.2470027E+00  0.1595198E-02 -0.2821171E+00  0.2465756E-03 -0.2068045E+00  0.9232489E-03 -0.1567863E+00  0.7898149E-03 -0.2016140E+00  0.8727457E-03
  0.6500000E+00 -0.3379813E+00  0.1609847E-02 -0.2716419E+00  0.3192734E-03 -0.2455471E+00  0.1550082E-02 -0.2798586E+00  0.2412883E-03 -0.2057759E+00  0.8974647E-03 -0.1566639E+00  0.7679242E-03 -0.2011101E+00  0.8487545E-03
  0.7000000E+00 -0.3255735E+00  0.1564310E-02 -0.2659639E+00  0.3122316E-03 -0.2346475E+00  0.1505283E-02 -0.2778125E+00  0.2361460E-03 -0.1996198E+00  0.8722204E-03 -0.1529087E+00  0.7464707E-03 -0.1953136E+00  0.8254565E-03
  0.7500000E+00 -0.3133398E+00  0.1515822E-02 -0.2597926E+00  0.3050311E-03 -0.2246467E+00  0.1458648E-02 -0.2754739E+00  0.2309046E-03 -0.1930348E+00  0.8461772E-03 -0.1496121E+00  0.7243432E-03 -0.1896979E+00  0.8014080E-03
  0.8000000E+00 -0.2955322E+00  0.1476675E-02 -0.2525677E+00  0.2996165E-03 -0.2087049E+00  0.1422029E-02 -0.2713968E+00  0.2270286E-03 -0.1828499E+00  0.8257290E-03 -0.1436871E+00  0.7070684E-03 -0.1812073E+00  0.7824565E-03
  0.8500000E+00 -0.2759020E+00  0.1447102E-02 -0.2445987E+00  0.2959963E-03 -0.1919289E+00  0.1394606E-02 -0.2672606E+00  0.2245598E-03 -0.1715083E+00  0.8108555E-03 -0.1359267E+00  0.6946042E-03 -0.1711972E+00  0.7687509E-03
  0.9000000E+00 -0.2511530E+00  0.1428083E-02 -0.2360970E+00  0.2942657E-03 -0.1715002E+00  0.1376876E-02 -0.2611179E+00  0.2235976E-03 -0.1575245E+00  0.8017405E-03 -0.1268762E+00  0.6869432E-03 -0.1592754E+00  0.7603486E-03
  0.9500000E+00 -0.2300198E+00  0.1413504E-02 -0.2271470E+00  0.2935492E-03 -0.1539877E+00  0.1362985E-02 -0.2550595E+00  0.2233258E-03 -0.1442671E+00  0.7951846E-03 -0.1179460E+00  0.6814764E-03 -0.1471319E+00  0.7544436E-03
  0.1000000E+01 -0.2092823E+00  0.1404827E-02 -0.2172191E+00  0.2942602E-03 -0.1379330E+00  0.1354673E-02 -0.2476092E+00  0.2241635E-03 -0.1307965E+00  0.7922164E-03 -0.1085817E+00  0.6790741E-03 -0.1352583E+00  0.7517945E-03
  0.1050000E+01 -0.1939349E+00  0.1401379E-02 -0.2074134E+00  0.2963244E-03 -0.1275913E+00  0.1351297E-02 -0.2392048E+00  0.2261265E-03 -0.1192636E+00  0.7922924E-03 -0.1006431E+00  0.6793123E-03 -0.1250923E+00  0.7520177E-03
  0.1100000E+01 -0.1797415E+00  0.1401200E-02 -0.1959190E+00  0.2996622E-03 -0.1176627E+00  0.1351795E-02 -0.2286924E+00  0.2293032E-03 -0.1074505E+00  0.7948704E-03 -0.9202878E-01  0.6817049E-03 -0.1148354E+00  0.7545389E-03
  0.1150000E+01 -0.1718638E+00  0.1407318E-02 -0.1837372E+00  0.3048371E-03 -0.1142656E+00  0.1358007E-02 -0.2168215E+00  0.2341228E-03 -0.9749115E-01  0.8012415E-03 -0.8523560E-01  0.6875145E-03 -0.1056735E+00  0.7606798E-03
  0.1200000E+01 -0.1614386E+00  0.1420182E-02 -0.1692742E+00  0.3120836E-03 -0.1076457E+00  0.1370710E-02 -0.2026604E+00  0.2406685E-03 -0.8502802E-01  0.8117135E-03 -0.7595697E-01  0.6968618E-03 -0.9487340E-01  0.7706742E-03
  0.1250000E+01 -0.1552696E+00  0.1434653E-02 -0.1527115E+00  0.3206254E-03 -0.1066913E+00  0.1384596E-02 -0.1858420E+00  0.2484871E-03 -0.7484224E-01  0.8234925E-03 -0.6743842E-01  0.7074110E-03 -0.8465187E-01  0.7822346E-03
  0.1300000E+01 -0.1523356E+00  0.1451234E-02 -0.1339345E+00  0.3306817E-03 -0.1081321E+00  0.1400474E-02 -0.1662713E+00  0.2577434E-03 -0.6468651E-01  0.8371701E-03 -0.5868943E-01  0.7195782E-03 -0.7492843E-01  0.7955199E-03
  0.1350000E+01 -0.1563388E+00  0.1469692E-02 -0.1121056E+00  0.3423304E-03 -0.1163486E+00  0.1418309E-02 -0.1433797E+00  0.2684836E-03 -0.5643693E-01  0.8524593E-03 -0.5203965E-01  0.7333467E-03 -0.6692407E-01  0.8103914E-03
  0.1400000E+01 -0.1645914E+00  0.1491423E-02 -0.8690822E-01  0.3562040E-03 -0.1286444E+00  0.1439461E-02 -0.1160146E+00  0.2812344E-03 -0.4969117E-01  0.8703872E-03 -0.4508004E-01  0.7495787E-03 -0.5967043E-01  0.8277699E-03
  0.1450000E+01 -0.1747426E+00  0.1516024E-02 -0.5760294E-01  0.3722153E-03 -0.1424491E+00  0.1463737E-02 -0.8466873E-01  0.2961093E-03 -0.4319467E-01  0.8907064E-03 -0.3774026E-01  0.7680276E-03 -0.5241638E-01  0.8474254E-03
  0.1500000E+01 -0.1862201E+00  0.1543390E-02 -0.2459064E-01  0.3905328E-03 -0.1579671E+00  0.1490700E-02 -0.4872078E-01  0.3132858E-03 -0.3681864E-01  0.9133339E-03 -0.2983310E-01  0.7886348E-03 -0.4423473E-01  0.8693857E-03
  0.1550000E+01 -0.2032032E+00  0.1574323E-02  0.1296112E-01  0.4116016E-03 -0.1760767E+00  0.1521264E-02 -0.7951349E-02  0.3330598E-03 -0.3009015E-01  0.9387804E-03 -0.2219322E-01  0.8120445E-03 -0.3776895E-01  0.8940358E-03
  0.1600000E+01 -0.2123327E+00  0.1609472E-02  0.5418038E-01  0.4352590E-03 -0.1876451E+00  0.1555934E-02  0.3673255E-01  0.3553315E-03 -0.2106615E-01  0.9670661E-03 -0.1071036E-01  0.8379670E-03 -0.2748021E-01  0.9214986E-03
  0.1650000E+01 -0.2150042E+00  0.1647894E-02  0.9876344E-01  0.4610298E-03 -0.1913209E+00  0.1593404E-02  0.8517474E-01  0.3797831E-03 -0.7325415E-02  0.9976415E-03  0.2573147E-02  0.8659061E-03 -0.1324286E-01  0.9511369E-03
  0.1700000E+01 -0.2099100E+00  0.1687456E-02  0.1455437E+00  0.4880844E-03 -0.1880937E+00  0.1631663E-02  0.1358665E+00  0.4055688E-03  0.9185344E-02  0.1028928E-02  0.2032261E-01  0.8947272E-03  0.4589792E-02  0.9814900E-03
  0.1750000E+01 -0.2047171E+00  0.1725480E-02  0.1896542E+00  0.5148009E-03 -0.1844303E+00  0.1668063E-02  0.1842777E+00  0.4311244E-03  0.2454932E-01  0.1059064E-02  0.3653594E-01  0.9224982E-03  0.2054557E-01  0.1010895E-02
  0.1800000E+01 -0.1964290E+00  0.1761760E-02  0.2301745E+00  0.5403445E-03 -0.1756972E+00  0.1702772E-02  0.2285168E+00  0.4556586E-03  0.4036636E-01  0.1087854E-02  0.5286381E-01  0.9489974E-03  0.3721612E-01  0.1038975E-02
  0.1850000E+01 -0.1867655E+00  0.1795385E-02  0.2629784E+00  0.5633448E-03 -0.1670482E+00  0.1734693E-02  0.2642594E+00  0.4776369E-03  0.5518696E-01  0.1114444E-02  0.6767055E-01  0.9734072E-03  0.5266623E-01  0.1064842E-02
  0.1900000E+01 -0.1760679E+00  0.1826296E-02  0.2855933E+00  0.5830873E-03 -0.1571303E+00  0.1764544E-02  0.2901869E+00  0.4964967E-03  0.6743544E-01  0.1138848E-02  0.7974540E-01  0.9956657E-03  0.6549575E-01  0.1088446E-02
  0.1950000E+01 -0.1636636E+00  0.1855172E-02  0.2985822E+00  0.5991752E-03 -0.1451904E+00  0.1792913E-02  0.3055016E+00  0.5118051E-03  0.7756215E-01  0.1161052E-02  0.8982640E-01  0.1016078E-02  0.7596235E-01  0.1109704E-02
  0.2000000E+01 -0.1560030E+00  0.1880952E-02  0.2975607E+00  0.6106174E-03 -0.1364455E+00  0.1818475E-02  0.3059188E+00  0.5224702E-03  0.8183566E-01  0.1179934E-02  0.9469427E-01  0.1033580E-02  0.7974261E-01  0.1127795E-02
  0.2050000E+01 -0.1475956E+00  0.1904245E-02  0.2876891E+00  0.6180943E-03 -0.1285245E+00  0.1841702E-02  0.2969108E+00  0.5292215E-03  0.8305576E-01  0.1195921E-02  0.9620297E-01  0.1048403E-02  0.8218442E-01  0.1143335E-02
  0.2100000E+01 -0.1371103E+00  0.1926273E-02  0.2702080E+00  0.6224680E-03 -0.1187061E+00  0.1863628E-02  0.2796072E+00  0.5328848E-03  0.8247046E-01  0.1209887E-02  0.9600306E-01  0.1061280E-02  0.8150716E-01  0.1156854E-02
  0.2150000E+01 -0.1275488E+00  0.1947251E-02  0.2473658E+00  0.6241217E-03 -0.1094479E+00  0.1884470E-02  0.2569215E+00  0.5337928E-03  0.7952083E-01  0.1222348E-02  0.9160055E-01  0.1072439E-02  0.7874572E-01  0.1168809E-02
  0.2200000E+01 -0.1168583E+00  0.1966990E-02  0.2211974E+00  0.6240379E-03 -0.9926588E-01  0.1904033E-02  0.2304190E+00  0.5329638E-03  0.7505077E-01  0.1233329E-02  0.8816962E-01  0.1082197E-02  0.7504756E-01  0.1179402E-02
  0.2250000E+01 -0.1052603E+00  0.1985898E-02  0.1951948E+00  0.6229791E-03 -0.8941304E-01  0.1922559E-02  0.2037435E+00  0.5312299E-03  0.7003696E-01  0.1243162E-02  0.8294114E-01  0.1090931E-02  0.6958739E-01  0.1188821E-02
  0.2300000E+01 -0.9995998E-01  0.2004033E-02  0.1673600E+00  0.6216875E-03 -0.8421043E-01  0.1940385E-02  0.1762485E+00  0.5292441E-03  0.6351085E-01  0.1252538E-02  0.7576858E-01  0.1099273E-02  0.6273711E-01  0.1197772E-02
  0.2350000E+01 -0.8954155E-01  0.2022245E-02  0.1424865E+00  0.6205870E-03 -0.7421719E-01  0.1958434E-02  0.1507256E+00  0.5273691E-03  0.5784425E-01  0.1261778E-02  0.6906015E-01  0.1107432E-02  0.5806739E-01  0.1206730E-02
  0.2400000E+01 -0.8160222E-01  0.2040947E-02  0.1183103E+00  0.6195544E-03 -0.6569389E-01  0.1976837E-02  0.1257088E+00  0.5256730E-03  0.5122707E-01  0.1271023E-02  0.6250148E-01  0.1115571E-02  0.5115771E-01  0.1215573E-02
  0.2450000E+01 -0.7134090E-01  0.2060694E-02  0.9600940E-01  0.6195223E-03 -0.5637985E-01  0.1996409E-02  0.1033481E+00  0.5249789E-03  0.4704693E-01  0.1281368E-02  0.5683424E-01  0.1124484E-02  0.4622203E-01  0.1225289E-02
  0.2500000E+01 -0.6157061E-01  0.2082773E-02  0.7617363E-01  0.6213833E-03 -0.4642862E-01  0.2018298E-02  0.8280925E-01  0.5260516E-03  0.4212468E-01  0.1293347E-02  0.5140373E-01  0.1134834E-02  0.4226784E-01  0.1236719E-02
  0.2550000E+01 -0.4720654E-01  0.2107095E-02  0.5771653E-01  0.6249608E-03 -0.3330194E-01  0.2041999E-02  0.6378774E-01  0.5288817E-03  0.3950994E-01  0.1306693E-02  0.4621760E-01  0.1146726E-02  0.3869956E-01  0.1249443E-02
  0.2600000E+01 -0.3380813E-01  0.2132989E-02  0.4016950E-01  0.6298176E-03 -0.2277080E-01  0.2066997E-02  0.4531350E-01  0.5330209E-03  0.3501166E-01  0.1321226E-02  0.4322654E-01  0.1159981E-02  0.3499578E-01  0.1263198E-02
  0.2650000E+01 -0.1940072E-01  0.2159087E-02  0.2428620E-01  0.6348563E-03 -0.1004229E-01  0.2092282E-02  0.2825381E-01  0.5371788E-03  0.3300871E-01  0.1336076E-02  0.3877432E-01  0.1173212E-02  0.3118869E-01  0.1277317E-02
  0.2700000E+01 -0.5995303E-02  0.2185188E-02  0.9064628E-02  0.6396117E-03 -0.6205589E-04  0.2117847E-02  0.1160490E-01  0.5407162E-03  0.2966586E-01  0.1350849E-02  0.3319768E-01  0.1185961E-02  0.2791643E-01  0.1291200E-02
  0.2750000E+01  0.6957807E-02  0.2210781E-02 -0.5320827E-02  0.6438334E-03  0.1272644E-01  0.2142723E-02 -0.2901781E-02  0.5437557E-03  0.2617214E-01  0.1364854E-02  0.2928838E-01  0.1197910E-02  0.2343958E-01  0.1304210E-02
  0.2800000E+01  0.1921060E-01  0.2236465E-02 -0.1880510E-01  0.6484805E-03  0.2154822E-01  0.2167504E-02 -0.1739890E-01  0.5474271E-03  0.2161538E-01  0.1378704E-02  0.2297606E-01  0.1209624E-02  0.1913418E-01  0.1317081E-02
  0.2850000E+01  0.2962192E-01  0.2262402E-02 -0.3136197E-01  0.6539745E-03  0.2956074E-01  0.2192622E-02 -0.3025807E-01  0.5520234E-03  0.1655429E-01  0.1392811E-02  0.1679847E-01  0.1221634E-02  0.1261979E-01  0.1330329E-02
  0.2900000E+01  0.3640288E-01  0.2289696E-02 -0.4250075E-01  0.6605018E-03  0.3480633E-01  0.2219132E-02 -0.4276359E-01  0.5575039E-03  0.1068598E-01  0.1407802E-02  0.8810541E-02  0.1234448E-02  0.7607599E-02  0.1344461E-02
  0.2950000E+01  0.4735876E-01  0.2318604E-02 -0.5148522E-01  0.6679115E-03  0.4330568E-01  0.2246854E-02 -0.5213066E-01  0.5637709E-03  0.7839579E-02  0.1423892E-02  0.2654006E-02  0.1248341E-02  0.1971606E-02  0.1359670E-02
  0.3000000E+01  0.5882709E-01  0.2348406E-02 -0.5813583E-01  0.6760126E-03  0.5106121E-01  0.2275178E-02 -0.5977251E-01  0.5707897E-03  0.4295896E-02  0.1440517E-02  0.3430177E-04  0.1262940E-02 -0.1073238E-02  0.1375350E-02
  0.3050000E+01  0.6395668E-01  0.2377686E-02 -0.6334752E-01  0.6846510E-03  0.5479776E-01  0.2302989E-02 -0.6624201E-01  0.5784095E-03 -0.1003582E-02  0.1457025E-02 -0.6459481E-02  0.1277616E-02 -0.6670390E-02  0.1391076E-02
  0.3100000E+01  0.6600612E-01  0.2406040E-02 -0.6726486E-01  0.6937105E-03  0.5564254E-01  0.2330029E-02 -0.6893438E-01  0.5863878E-03 -0.5502740E-02  0.1473441E-02 -0.1203593E-01  0.1292147E-02 -0.1044352E-01  0.1406861E-02
  0.3150000E+01  0.6449559E-01  0.2433919E-02 -0.6889655E-01  0.7033644E-03  0.5368109E-01  0.2356634E-02 -0.7197978E-01  0.5948999E-03 -0.1018151E-01  0.1490308E-02 -0.1724040E-01  0.1307201E-02 -0.1482941E-01  0.1423111E-02
  0.3200000E+01  0.6113106E-01  0.2460765E-02 -0.7061649E-01  0.7137035E-03  0.4851288E-01  0.2382824E-02 -0.7270676E-01  0.6039122E-03 -0.1479328E-01  0.1507356E-02 -0.2100339E-01  0.1322417E-02 -0.1949112E-01  0.1439469E-02
  0.3250000E+01  0.5421074E-01  0.2487192E-02 -0.6991068E-01  0.7244486E-03  0.4326829E-01  0.2408714E-02 -0.7224310E-01  0.6133552E-03 -0.2024283E-01  0.1524967E-02 -0.2628929E-01  0.1337946E-02 -0.2482789E-01  0.1456159E-02
  0.3300000E+01  0.4560310E-01  0.2513853E-02 -0.6885677E-01  0.7356043E-03  0.3280811E-01  0.2434945E-02 -0.7114011E-01  0.6231121E-03 -0.2383704E-01  0.1543299E-02 -0.2999353E-01  0.1353909E-02 -0.2918901E-01  0.1473463E-02
  0.3350000E+01  0.3599295E-01  0.2541309E-02 -0.6717871E-01  0.7472673E-03  0.2545471E-01  0.2461636E-02 -0.6965993E-01  0.6334535E-03 -0.2720604E-01  0.1562578E-02 -0.3305971E-01  0.1371045E-02 -0.3163392E-01  0.1491883E-02
  0.3400000E+01  0.2724408E-01  0.2569801E-02 -0.6441341E-01  0.7595319E-03  0.1656214E-01  0.2490052E-02 -0.6794038E-01  0.6442728E-03 -0.3072389E-01  0.1583013E-02 -0.3475838E-01  0.1389193E-02 -0.3447874E-01  0.1511410E-02
  0.3450000E+01  0.1868651E-01  0.2599225E-02 -0.6207526E-01  0.7721654E-03  0.1383058E-01  0.2519336E-02 -0.6659262E-01  0.6552854E-03 -0.3091602E-01  0.1604061E-02 -0.3820093E-01  0.1408074E-02 -0.3598016E-01  0.1531689E-02
  0.3500000E+01  0.1094018E-01  0.2629285E-02 -0.5937138E-01  0.7845915E-03  0.5640192E-02  0.2549037E-02 -0.6349447E-01  0.6659635E-03 -0.3382261E-01  0.1625389E-02 -0.3792622E-01  0.1427088E-02 -0.3638668E-01  0.1552190E-02
  0.3550000E+01  0.4330226E-02  0.2659872E-02 -0.5693600E-01  0.7967286E-03 -0.1797414E-02  0.2578948E-02 -0.6227472E-01  0.6762868E-03 -0.3494601E-01  0.1646822E-02 -0.3785780E-01  0.1446447E-02 -0.3767817E-01  0.1572936E-02
  0.3600000E+01 -0.2900733E-02  0.2690547E-02 -0.5481821E-01  0.8086428E-03 -0.5777787E-02  0.2609094E-02 -0.5940749E-01  0.6863603E-03 -0.3426810E-01  0.1668526E-02 -0.3698806E-01  0.1465789E-02 -0.3757701E-01  0.1593626E-02
  0.3650000E+01 -0.1116657E-01  0.2722054E-02 -0.5170424E-01  0.8208269E-03 -0.1352988E-01  0.2640394E-02 -0.5796006E-01  0.6966718E-03 -0.3582280E-01  0.1691045E-02 -0.3898847E-01  0.1485763E-02 -0.3797924E-01  0.1615070E-02
  0.3700000E+01 -0.1440266E-01  0.2755181E-02 -0.5012508E-01  0.8334939E-03 -0.1760245E-01  0.2673269E-02 -0.5668368E-01  0.7073172E-03 -0.3555879E-01  0.1714432E-02 -0.3743879E-01  0.1506341E-02 -0.3743612E-01  0.1637474E-02
  0.3750000E+01 -0.1597252E-01  0.2789826E-02 -0.4766706E-01  0.8464624E-03 -0.1686411E-01  0.2707541E-02 -0.5486925E-01  0.7182256E-03 -0.3333591E-01  0.1738687E-02 -0.3694901E-01  0.1527848E-02 -0.3416498E-01  0.1660797E-02
  0.3800000E+01 -0.1816200E-01  0.2825866E-02 -0.4563646E-01  0.8597061E-03 -0.1801898E-01  0.2742848E-02 -0.5406982E-01  0.7294237E-03 -0.3128733E-01  0.1763611E-02 -0.3477947E-01  0.1550111E-02 -0.3214876E-01  0.1684888E-02
  0.3850000E+01 -0.1871882E-01  0.2861484E-02 -0.4374333E-01  0.8727266E-03 -0.1849057E-01  0.2777596E-02 -0.5299979E-01  0.7405555E-03 -0.3008851E-01  0.1788507E-02 -0.3253154E-01  0.1572556E-02 -0.3084121E-01  0.1708782E-02
  0.3900000E+01 -0.2109235E-01  0.2897049E-02 -0.4290771E-01  0.8855087E-03 -0.2154919E-01  0.2812393E-02 -0.5212397E-01  0.7515601E-03 -0.2706698E-01  0.1813227E-02 -0.2907217E-01  0.1594697E-02 -0.2833758E-01  0.1732559E-02
  0.3950000E+01 -0.2198990E-01  0.2933046E-02 -0.4252605E-01  0.8982248E-03 -0.2150493E-01  0.2847544E-02 -0.5218469E-01  0.7623941E-03 -0.2737770E-01  0.1838243E-02 -0.3048712E-01  0.1616934E-02 -0.2763508E-01  0.1756561E-02
  0.4000000E+01 -0.2179489E-01  0.2970483E-02 -0.4252597E-01  0.9108981E-03 -0.2101639E-01  0.2884071E-02 -0.5268060E-01  0.7732245E-03 -0.2470316E-01  0.1863541E-02 -0.2855569E-01  0.1639298E-02 -0.2690500E-01  0.1780841E-02
  0.4050000E+01 -0.1802504E-01  0.3009153E-02 -0.4361428E-01  0.9234560E-03 -0.1940440E-01  0.2921299E-02 -0.5281408E-01  0.7838320E-03 -0.2160802E-01  0.1889100E-02 -0.2645485E-01  0.1662006E-02 -0.2417293E-01  0.1805392E-02
  0.4100000E+01 -0.1473539E-01  0.3048121E-02 -0.4282464E-01  0.9356358E-03 -0.1572762E-01  0.2958813E-02 -0.5420179E-01  0.7940847E-03 -0.2043547E-01  0.1914490E-02 -0.2553063E-01  0.1684513E-02 -0.2210363E-01  0.1829906E-02
  0.4150000E+01 -0.1400616E-01  0.3087083E-02 -0.4409148E-01  0.9474535E-03 -0.1683993E-01  0.2996359E-02 -0.5573479E-01  0.8039305E-03 -0.1902051E-01  0.1939594E-02 -0.2509285E-01  0.1706979E-02 -0.2034873E-01  0.1854090E-02
  0.4200000E+01 -0.1231499E-01  0.3126577E-02 -0.4462240E-01  0.9592583E-03 -0.1442586E-01  0.3034329E-02 -0.5793056E-01  0.8137787E-03 -0.1831402E-01  0.1965117E-02 -0.2175957E-01  0.1729449E-02 -0.1931172E-01  0.1878354E-02
  0.4250000E+01 -0.6201793E-02  0.3166190E-02 -0.4689372E-01  0.9710101E-03 -0.9299293E-02  0.3072864E-02 -0.5923086E-01  0.8237113E-03 -0.1456011E-01  0.1990795E-02 -0.2172004E-01  0.1751942E-02 -0.1717248E-01  0.1902403E-02
  0.4300000E+01 -0.2729993E-02  0.3206931E-02 -0.4861438E-01  0.9829839E-03 -0.6887693E-02  0.3112400E-02 -0.6061348E-01  0.8339516E-03 -0.1272718E-01  0.2016979E-02 -0.2115627E-01  0.1774782E-02 -0.1640272E-01  0.1927034E-02
  0.4350000E+01  0.1429882E-02  0.3247645E-02 -0.4939131E-01  0.9949718E-03 -0.5824491E-03  0.3151731E-02 -0.6352228E-01  0.8441924E-03 -0.1071441E-01  0.2042883E-02 -0.1979961E-01  0.1797442E-02 -0.1428495E-01  0.1951327E-02
  0.4400000E+01  0.7597607E-02  0.3287839E-02 -0.5119926E-01  0.1006849E-02  0.3696140E-02  0.3190826E-02 -0.6482197E-01  0.8545677E-03 -0.8806745E-02  0.2068236E-02 -0.1849477E-01  0.1819850E-02 -0.1276430E-01  0.1975738E-02
  0.4450000E+01  0.1072372E-01  0.3329177E-02 -0.5482662E-01  0.1019028E-02  0.4227899E-02  0.3230546E-02 -0.6749213E-01  0.8651256E-03 -0.9151286E-02  0.2093888E-02 -0.1870854E-01  0.1842453E-02 -0.1210225E-01  0.2000398E-02
  0.4500000E+01  0.1988276E-01  0.3369776E-02 -0.5674800E-01  0.1031022E-02  0.1628841E-01  0.3269592E-02 -0.6896232E-01  0.8753009E-03 -0.6966432E-02  0.2119193E-02 -0.1748369E-01  0.1864717E-02 -0.8851668E-02  0.2024602E-02
  0.4550000E+01  0.2620952E-01  0.3409985E-02 -0.5798685E-01  0.1042715E-02  0.1766406E-01  0.3308296E-02 -0.7222423E-01  0.8853616E-03 -0.5137830E-02  0.2143838E-02 -0.1550043E-01  0.1886554E-02 -0.8201627E-02  0.2048352E-02
  0.4600000E+01  0.2945075E-01  0.3449811E-02 -0.5949410E-01  0.1054056E-02  0.2245345E-01  0.3346169E-02 -0.7335521E-01  0.8950179E-03 -0.4845344E-02  0.2168016E-02 -0.1533230E-01  0.1907640E-02 -0.8346489E-02  0.2071308E-02
  0.4650000E+01  0.3631485E-01  0.3488740E-02 -0.6298022E-01  0.1065186E-02  0.2604171E-01  0.3383275E-02 -0.7420574E-01  0.9045805E-03 -0.4674599E-02  0.2191921E-02 -0.1650710E-01  0.1928509E-02 -0.8942837E-02  0.2094018E-02
  0.4700000E+01  0.4157568E-01  0.3527520E-02 -0.6253132E-01  0.1076346E-02  0.3201342E-01  0.3420117E-02 -0.7561515E-01  0.9145614E-03 -0.3665366E-02  0.2215567E-02 -0.1629160E-01  0.1949103E-02 -0.7728499E-02  0.2116314E-02
  0.4750000E+01  0.4499484E-01  0.3566891E-02 -0.6444733E-01  0.1088006E-02  0.3551910E-01  0.3457107E-02 -0.7582588E-01  0.9247043E-03 -0.3330056E-02  0.2239374E-02 -0.1408128E-01  0.1969817E-02 -0.7693605E-02  0.2138975E-02
  0.4800000E+01  0.4927644E-01  0.3606103E-02 -0.6592470E-01  0.1099796E-02  0.4004786E-01  0.3494024E-02 -0.7812702E-01  0.9349626E-03 -0.3711892E-02  0.2262953E-02 -0.1581071E-01  0.1990488E-02 -0.7318169E-02  0.2161528E-02
  0.4850000E+01  0.5932527E-01  0.3643449E-02 -0.6467482E-01  0.1111170E-02  0.4408327E-01  0.3529850E-02 -0.7809718E-01  0.9448104E-03 -0.2775487E-02  0.2285158E-02 -0.1634385E-01  0.2009717E-02 -0.7912224E-02  0.2182851E-02
  0.4900000E+01  0.6164376E-01  0.3680289E-02 -0.6586221E-01  0.1122196E-02  0.4912318E-01  0.3564735E-02 -0.7735810E-01  0.9542484E-03 -0.3373896E-02  0.2306555E-02 -0.1612993E-01  0.2028093E-02 -0.6949688E-02  0.2203490E-02
  0.4950000E+01  0.6429632E-01  0.3715856E-02 -0.6530993E-01  0.1132882E-02  0.5183350E-01  0.3598432E-02 -0.7745256E-01  0.9635720E-03 -0.4078593E-02  0.2327379E-02 -0.1776036E-01  0.2046037E-02 -0.8433738E-02  0.2223026E-02
  0.5000000E+01  0.6738033E-01  0.3749927E-02 -0.6525234E-01  0.1143456E-02  0.5253928E-01  0.3631152E-02 -0.7697022E-01  0.9727717E-03 -0.6555063E-02  0.2347437E-02 -0.1952945E-01  0.2063670E-02 -0.1134774E-01  0.2242372E-02
  0.5050000E+01  0.7240310E-01  0.3783913E-02 -0.6377549E-01  0.1154194E-02  0.5630681E-01  0.3662916E-02 -0.7395714E-01  0.9822013E-03 -0.4428408E-02  0.2367413E-02 -0.1819101E-01  0.2081427E-02 -0.1068625E-01  0.2261672E-02
  0.5100000E+01  0.7408410E-01  0.3817513E-02 -0.6226299E-01  0.1165253E-02  0.5907262E-01  0.3694383E-02 -0.7300893E-01  0.9921424E-03 -0.5902553E-02  0.2387461E-02 -0.1772373E-01  0.2099663E-02 -0.8062188E-02  0.2281010E-02
  0.5150000E+01  0.7744890E-01  0.3850597E-02 -0.6102874E-01  0.1176715E-02  0.5931096E-01  0.3726227E-02 -0.7063954E-01  0.1002560E-02 -0.5778825E-02  0.2407832E-02 -0.1871218E-01  0.2117956E-02 -0.9277218E-02  0.2300844E-02
  0.5200000E+01  0.8078404E-01  0.3883313E-02 -0.5914441E-01  0.1188307E-02  0.6406750E-01  0.3757166E-02 -0.6902817E-01  0.1013208E-02 -0.5387396E-02  0.2428218E-02 -0.1725641E-01  0.2136246E-02 -0.9512276E-02  0.2320395E-02
  0.5250000E+01  0.8285116E-01  0.3915660E-02 -0.5729546E-01  0.1200253E-02  0.6714486E-01  0.3788128E-02 -0.6527079E-01  0.1024208E-02 -0.4399184E-02  0.2448606E-02 -0.1712998E-01  0.2154717E-02 -0.9468529E-02  0.2339680E-02
  0.5300000E+01  0.8444390E-01  0.3946808E-02 -0.5507991E-01  0.1212196E-02  0.6651486E-01  0.3818079E-02 -0.6248762E-01  0.1035042E-02 -0.3183084E-02  0.2468614E-02 -0.1658168E-01  0.2172723E-02 -0.8602993E-02  0.2358637E-02
  0.5350000E+01  0.8429620E-01  0.3976643E-02 -0.5262510E-01  0.1224292E-02  0.6787825E-01  0.3847146E-02 -0.5987312E-01  0.1046070E-02 -0.4005020E-02  0.2488341E-02 -0.1608376E-01  0.2190536E-02 -0.8558096E-02  0.2377615E-02
  0.5400000E+01  0.8490858E-01  0.4005422E-02 -0.4911800E-01  0.1236478E-02  0.6690308E-01  0.3874876E-02 -0.5668115E-01  0.1057230E-02 -0.3254260E-02  0.2507644E-02 -0.1630694E-01  0.2207938E-02 -0.8692684E-02  0.2396096E-02
  0.5450000E+01  0.7846434E-01  0.4031593E-02 -0.4741590E-01  0.1248226E-02  0.6315321E-01  0.3900658E-02 -0.5341044E-01  0.1067999E-02 -0.5469690E-02  0.2525799E-02 -0.1632565E-01  0.2224495E-02 -0.7682540E-02  0.2413632E-02
  0.5500000E+01  0.7686990E-01  0.4056784E-02 -0.4396372E-01  0.1260025E-02  0.6086140E-01  0.3925751E-02 -0.5128596E-01  0.1078973E-02 -0.3665753E-02  0.2543628E-02 -0.1645823E-01  0.2240948E-02 -0.7871811E-02  0.2431004E-02
  0.5550000E+01  0.7181796E-01  0.4081461E-02 -0.4268292E-01  0.1271504E-02  0.5527601E-01  0.3950234E-02 -0.4770410E-01  0.1089841E-02 -0.6983656E-02  0.2561076E-02 -0.1736116E-01  0.2257058E-02 -0.9567589E-02  0.2448230E-02
  0.5600000E+01  0.6402352E-01  0.4104813E-02 -0.4016711E-01  0.1282506E-02  0.5000488E-01  0.3973540E-02 -0.4466655E-01  0.1100038E-02 -0.9012356E-02  0.2577806E-02 -0.1634583E-01  0.2272425E-02 -0.9843662E-02  0.2464475E-02
  0.5650000E+01  0.6351127E-01  0.4126089E-02 -0.3803108E-01  0.1292796E-02  0.5020311E-01  0.3995107E-02 -0.4098908E-01  0.1109841E-02 -0.9223437E-02  0.2593296E-02 -0.1711045E-01  0.2287410E-02 -0.1019195E-01  0.2479994E-02
  0.5700000E+01  0.5567317E-01  0.4147402E-02 -0.3715051E-01  0.1302964E-02  0.4381960E-01  0.4016607E-02 -0.3819258E-01  0.1119453E-02 -0.9752989E-02  0.2609082E-02 -0.1819944E-01  0.2302265E-02 -0.1187184E-01  0.2495486E-02
  0.5750000E+01  0.4686806E-01  0.4167527E-02 -0.3483463E-01  0.1312609E-02  0.3650170E-01  0.4037814E-02 -0.3638678E-01  0.1128470E-02 -0.1246270E-01  0.2624795E-02 -0.1610633E-01  0.2316655E-02 -0.1209849E-01  0.2510445E-02
  0.5800000E+01  0.4204640E-01  0.4186364E-02 -0.3301901E-01  0.1322136E-02  0.3412815E-01  0.4057752E-02 -0.3421830E-01  0.1137337E-02 -0.1187935E-01  0.2640227E-02 -0.1642305E-01  0.2331093E-02 -0.1279885E-01  0.2525188E-02
  0.5850000E+01  0.3555591E-01  0.4205490E-02 -0.3051838E-01  0.1331619E-02  0.3150344E-01  0.4077734E-02 -0.3014242E-01  0.1146228E-02 -0.1163886E-01  0.2655589E-02 -0.1679615E-01  0.2345547E-02 -0.1245316E-01  0.2540035E-02
  0.5900000E+01  0.2801561E-01  0.4225560E-02 -0.2856503E-01  0.1341246E-02  0.2725365E-01  0.4098389E-02 -0.2666833E-01  0.1155109E-02 -0.1109367E-01  0.2671699E-02 -0.1375749E-01  0.2359992E-02 -0.1162602E-01  0.2555175E-02
  0.5950000E+01  0.2593552E-01  0.4244281E-02 -0.2589907E-01  0.1350433E-02  0.2292068E-01  0.4117773E-02 -0.2514135E-01  0.1163620E-02 -0.1236979E-01  0.2687027E-02 -0.1248060E-01  0.2373861E-02 -0.1001727E-01  0.2569730E-02
  0.6000000E+01  0.2251518E-01  0.4262778E-02 -0.2525500E-01  0.1359418E-02  0.1748894E-01  0.4136073E-02 -0.2266216E-01  0.1171988E-02 -0.1111649E-01  0.2701394E-02 -0.1212150E-01  0.2387661E-02 -0.1106511E-01  0.2583914E-02
  0.6050000E+01  0.1483924E-01  0.4281159E-02 -0.2387697E-01  0.1368120E-02  0.1554763E-01  0.4154454E-02 -0.2048179E-01  0.1179818E-02 -0.1035111E-01  0.2715858E-02 -0.1225720E-01  0.2401166E-02 -0.9330986E-02  0.2597847E-02
  0.6100000E+01  0.1112606E-01  0.4298808E-02 -0.2108237E-01  0.1376431E-02  0.9512361E-02  0.4172465E-02 -0.1797238E-01  0.1187442E-02 -0.1370717E-01  0.2729923E-02 -0.1018090E-01  0.2414290E-02 -0.8729406E-02  0.2611281E-02
  0.6150000E+01  0.4130244E-02  0.4317129E-02 -0.1920000E-01  0.1384790E-02  0.5207784E-02  0.4191447E-02 -0.1577773E-01  0.1195080E-02 -0.1240993E-01  0.2744044E-02 -0.8676334E-02  0.2427775E-02 -0.7689968E-02  0.2625151E-02
  0.6200000E+01  0.1543622E-02  0.4335326E-02 -0.1703713E-01  0.1392755E-02  0.5331703E-02  0.4209884E-02 -0.1304881E-01  0.1202420E-02 -0.1087781E-01  0.2757943E-02 -0.7386287E-02  0.2440934E-02 -0.8134341E-02  0.2638797E-02
  0.6250000E+01 -0.6231861E-03  0.4354091E-02 -0.1422655E-01  0.1400703E-02  0.3951742E-02  0.4229292E-02 -0.1079684E-01  0.1209791E-02 -0.1116488E-01  0.2772386E-02 -0.6460685E-02  0.2454102E-02 -0.7163570E-02  0.2652766E-02
  0.6300000E+01 -0.2228115E-02  0.4372904E-02 -0.1304217E-01  0.1408485E-02  0.1829422E-02  0.4248875E-02 -0.7908391E-02  0.1217049E-02 -0.8602886E-02  0.2786729E-02 -0.4040544E-02  0.2467091E-02 -0.4986430E-02  0.2666681E-02
  0.6350000E+01 -0.5628324E-02  0.4391630E-02 -0.1216569E-01  0.1416366E-02 -0.1127883E-02  0.4268653E-02 -0.5155929E-02  0.1223985E-02 -0.8506875E-02  0.2800896E-02 -0.2994030E-02  0.2480103E-02 -0.3059412E-02  0.2680642E-02
  0.6400000E+01 -0.7935836E-02  0.4409891E-02 -0.9462519E-02  0.1423970E-02 -0.2439980E-02  0.4287844E-02 -0.4050844E-02  0.1230686E-02 -0.6336955E-02  0.2814688E-02 -0.1469445E-02  0.2492760E-02 -0.2179843E-02  0.2694185E-02
  0.6450000E+01 -0.1165900E-01  0.4428275E-02 -0.7689332E-02  0.1431420E-02 -0.1576143E-02  0.4306929E-02 -0.2676990E-02  0.1237243E-02 -0.2723492E-02  0.2828372E-02  0.1976034E-05  0.2505253E-02  0.9602173E-03  0.2707700E-02
  0.6500000E+01 -0.1236571E-01  0.4446832E-02 -0.4885696E-02  0.1439205E-02 -0.3528108E-02  0.4326346E-02 -0.5325493E-03  0.1243891E-02 -0.5515122E-02  0.2842239E-02  0.2079183E-02  0.2517963E-02 -0.5446807E-03  0.2721361E-02
  0.6550000E+01 -0.1274198E-01  0.4465509E-02 -0.3827862E-02  0.1446943E-02 -0.4551789E-02  0.4345704E-02  0.9178482E-03  0.1250740E-02 -0.2931995E-02  0.2856049E-02  0.2745606E-02  0.2530457E-02  0.1369064E-02  0.2735105E-02
  0.6600000E+01 -0.1386167E-01  0.4484957E-02 -0.2368009E-02  0.1454760E-02 -0.3920904E-02  0.4364813E-02  0.3270772E-02  0.1257829E-02 -0.8569017E-03  0.2869770E-02  0.5036200E-02  0.2542939E-02  0.6677622E-02  0.2748845E-02
  0.6650000E+01 -0.1536022E-01  0.4504269E-02 -0.2443311E-03  0.1462535E-02 -0.3374628E-02  0.4383677E-02  0.6523085E-02  0.1264905E-02 -0.5015545E-04  0.2884134E-02  0.5610445E-02  0.2555693E-02  0.6001352E-02  0.2762535E-02
  0.6700000E+01 -0.1259374E-01  0.4523587E-02  0.1524832E-02  0.1470588E-02 -0.4039458E-02  0.4402295E-02  0.7719846E-02  0.1272076E-02  0.1514785E-02  0.2898476E-02  0.8110123E-02  0.2568418E-02  0.8217216E-02  0.2776042E-02
  0.6750000E+01 -0.1651594E-01  0.4543366E-02  0.3289004E-02  0.1478615E-02 -0.6704221E-02  0.4421155E-02  0.9850850E-02  0.1279386E-02  0.2706515E-02  0.2912583E-02  0.1041120E-01  0.2581037E-02  0.7271599E-02  0.2789122E-02
  0.6800000E+01 -0.1692230E-01  0.4562551E-02  0.6364849E-02  0.1486449E-02 -0.7384477E-02  0.4439461E-02  0.1236068E-01  0.1286532E-02  0.5119308E-02  0.2926557E-02  0.1207620E-01  0.2593264E-02  0.8435026E-02  0.2802010E-02
  0.6850000E+01 -0.1513822E-01  0.4582123E-02  0.8515838E-02  0.1494448E-02 -0.5873317E-02  0.4457909E-02  0.1450467E-01  0.1293686E-02  0.4586841E-02  0.2940865E-02  0.1381900E-01  0.2606063E-02  0.1009168E-01  0.2815005E-02
  0.6900000E+01 -0.1765856E-01  0.4601300E-02  0.1010007E-01  0.1502620E-02 -0.9728058E-02  0.4476655E-02  0.1711750E-01  0.1300941E-02  0.5964749E-02  0.2954776E-02  0.1296346E-01  0.2618531E-02  0.1062830E-01  0.2827930E-02
  0.6950000E+01 -0.1572732E-01  0.4621317E-02  0.1380428E-01  0.1510818E-02 -0.8454232E-02  0.4495760E-02  0.1822264E-01  0.1308415E-02  0.9246594E-02  0.2968465E-02  0.1590103E-01  0.2630943E-02  0.1286700E-01  0.2841380E-02
  0.7000000E+01 -0.1806390E-01  0.4641322E-02  0.1594971E-01  0.1519077E-02 -0.8113948E-02  0.4515206E-02  0.2056843E-01  0.1315830E-02  0.1102067E-01  0.2982499E-02  0.1842061E-01  0.2643485E-02  0.1293254E-01  0.2855020E-02
  0.7050000E+01 -0.1698202E-01  0.4661140E-02  0.1736514E-01  0.1527612E-02 -0.7648181E-02  0.4534721E-02  0.2262081E-01  0.1323374E-02  0.1101394E-01  0.2996776E-02  0.1878556E-01  0.2656245E-02  0.1654492E-01  0.2868876E-02
  0.7100000E+01 -0.1848841E-01  0.4681021E-02  0.1885630E-01  0.1536230E-02 -0.9209836E-02  0.4553481E-02  0.2398191E-01  0.1330815E-02  0.9614561E-02  0.3010408E-02  0.1918530E-01  0.2668646E-02  0.1738558E-01  0.2882302E-02
  0.7150000E+01 -0.1533502E-01  0.4700047E-02  0.2134946E-01  0.1544872E-02 -0.4924445E-02  0.4571840E-02  0.2698108E-01  0.1338373E-02  0.1416299E-01  0.3023453E-02  0.2235540E-01  0.2680501E-02  0.1791393E-01  0.2895126E-02
  0.7200000E+01 -0.1957608E-01  0.4719313E-02  0.2324163E-01  0.1553757E-02 -0.8171313E-02  0.4590174E-02  0.2619602E-01  0.1346009E-02  0.1386889E-01  0.3036972E-02  0.2054710E-01  0.2692413E-02  0.1889314E-01  0.2908326E-02
  0.7250000E+01 -0.1636597E-01  0.4737620E-02  0.2489172E-01  0.1562562E-02 -0.9525539E-02  0.4607994E-02  0.2971239E-01  0.1353594E-02  0.1325936E-01  0.3050141E-02  0.2175457E-01  0.2703966E-02  0.1769607E-01  0.2920987E-02
  0.7300000E+01 -0.1983721E-01  0.4756201E-02  0.2737620E-01  0.1571616E-02 -0.1247452E-01  0.4626032E-02  0.3181449E-01  0.1361512E-02  0.1452521E-01  0.3063007E-02  0.2149160E-01  0.2715323E-02  0.1800367E-01  0.2933516E-02
  0.7350000E+01 -0.2038433E-01  0.4774218E-02  0.3028315E-01  0.1580401E-02 -0.1338208E-01  0.4643474E-02  0.3325135E-01  0.1369368E-02  0.1455069E-01  0.3075597E-02  0.2032672E-01  0.2726132E-02  0.2053858E-01  0.2945742E-02
  0.7400000E+01 -0.1970987E-01  0.4792070E-02  0.3287035E-01  0.1589172E-02 -0.1100675E-01  0.4661352E-02  0.3591674E-01  0.1377394E-02  0.1645082E-01  0.3088165E-02  0.2274957E-01  0.2737276E-02  0.2183533E-01  0.2958025E-02
  0.7450000E+01 -0.1965301E-01  0.4810135E-02  0.3492437E-01  0.1597949E-02 -0.1251272E-01  0.4679212E-02  0.3794936E-01  0.1385293E-02  0.1482680E-01  0.3100936E-02  0.2056018E-01  0.2748302E-02  0.2041496E-01  0.2970301E-02
  0.7500000E+01 -0.1964669E-01  0.4827404E-02  0.3438722E-01  0.1606288E-02 -0.1326698E-01  0.4695851E-02  0.3905170E-01  0.1392974E-02  0.1604327E-01  0.3112661E-02  0.2020635E-01  0.2758800E-02  0.1992199E-01  0.2981568E-02
  0.7550000E+01 -0.2343828E-01  0.4844313E-02  0.3675901E-01  0.1614540E-02 -0.1738456E-01  0.4711762E-02  0.4058355E-01  0.1400579E-02  0.1449280E-01  0.3124195E-02  0.1976345E-01  0.2769364E-02  0.1840828E-01  0.2992496E-02
  0.7600000E+01 -0.2525216E-01  0.4860039E-02  0.3770939E-01  0.1622344E-02 -0.1885077E-01  0.4726948E-02  0.4249356E-01  0.1407823E-02  0.1389166E-01  0.3135230E-02  0.1940818E-01  0.2779026E-02  0.1766909E-01  0.3002698E-02
  0.7650000E+01 -0.2809518E-01  0.4875754E-02  0.4020232E-01  0.1630021E-02 -0.2217441E-01  0.4741775E-02  0.4321261E-01  0.1414885E-02  0.1435870E-01  0.3145909E-02  0.1749796E-01  0.2788773E-02  0.1647218E-01  0.3012755E-02
  0.7700000E+01 -0.3073830E-01  0.4891590E-02  0.4130533E-01  0.1637798E-02 -0.2721998E-01  0.4756779E-02  0.4458864E-01  0.1421689E-02  0.1209050E-01  0.3156815E-02  0.1745417E-01  0.2798499E-02  0.1359213E-01  0.3022714E-02
  0.7750000E+01 -0.3471406E-01  0.4907829E-02  0.4113975E-01  0.1645210E-02 -0.2554864E-01  0.4771660E-02  0.4613535E-01  0.1428230E-02  0.9673372E-02  0.3167481E-02  0.1452997E-01  0.2808046E-02  0.1241274E-01  0.3032700E-02
  0.7800000E+01 -0.3449794E-01  0.4924356E-02  0.4262587E-01  0.1652478E-02 -0.2910674E-01  0.4787026E-02  0.4655056E-01  0.1434692E-02  0.8731023E-02  0.3178557E-02  0.1264964E-01  0.2817637E-02  0.1381522E-01  0.3042905E-02
  0.7850000E+01 -0.3302566E-01  0.4941788E-02  0.4462292E-01  0.1659565E-02 -0.2673643E-01  0.4803333E-02  0.4843810E-01  0.1440834E-02  0.1022337E-01  0.3190065E-02  0.1453790E-01  0.2827508E-02  0.1315818E-01  0.3053232E-02
  0.7900000E+01 -0.3309762E-01  0.4958942E-02  0.4523560E-01  0.1666386E-02 -0.3112333E-01  0.4819601E-02  0.4819096E-01  0.1446798E-02  0.8315118E-02  0.3201073E-02  0.1397626E-01  0.2837040E-02  0.1310165E-01  0.3063461E-02
  0.7950000E+01 -0.3158280E-01  0.4976520E-02  0.4660669E-01  0.1672936E-02 -0.2989640E-01  0.4835559E-02  0.5224467E-01  0.1452359E-02  0.1017810E-01  0.3212021E-02  0.1316621E-01  0.2846587E-02  0.1260145E-01  0.3073716E-02
  0.8000000E+01 -0.3364898E-01  0.4993149E-02  0.4701792E-01  0.1678851E-02 -0.2998831E-01  0.4850859E-02  0.4947954E-01  0.1457428E-02  0.1181081E-01  0.3222158E-02  0.1321621E-01  0.2855757E-02  0.1007740E-01  0.3083252E-02
  0.8050000E+01 -0.3169623E-01  0.5009444E-02  0.4740976E-01  0.1684163E-02 -0.2688371E-01  0.4865766E-02  0.5106705E-01  0.1462126E-02  0.1110602E-01  0.3231799E-02  0.1287279E-01  0.2864199E-02  0.1179085E-01  0.3092083E-02
  0.8100000E+01 -0.2825293E-01  0.5026123E-02  0.4659992E-01  0.1689313E-02 -0.3059278E-01  0.4881004E-02  0.5163029E-01  0.1466600E-02  0.9665956E-02  0.3241624E-02  0.1238588E-01  0.2872209E-02  0.1072924E-01  0.3100945E-02
  0.8150001E+01 -0.3448499E-01  0.5042125E-02  0.4824447E-01  0.1693858E-02 -0.3220351E-01  0.4895639E-02  0.5053013E-01  0.1470414E-02  0.5739985E-02  0.3250026E-02  0.1185703E-01  0.2879611E-02  0.7594244E-02  0.3108948E-02
  0.8200000E+01 -0.3224508E-01  0.5058607E-02  0.4614359E-01  0.1698355E-02 -0.3130219E-01  0.4910806E-02  0.5201456E-01  0.1474164E-02  0.6852806E-02  0.3258673E-02  0.8193448E-02  0.2887145E-02  0.5966926E-02  0.3117311E-02
  0.8250000E+01 -0.2878180E-01  0.5075303E-02  0.4550779E-01  0.1702548E-02 -0.2915921E-01  0.4925804E-02  0.4974989E-01  0.1477505E-02  0.6149475E-02  0.3267754E-02  0.5786004E-02  0.2894731E-02  0.7431492E-02  0.3125900E-02
  0.8300000E+01 -0.2811384E-01  0.5091192E-02  0.4555464E-01  0.1706570E-02 -0.2940603E-01  0.4940847E-02  0.5029270E-01  0.1480521E-02  0.2610920E-02  0.3276490E-02  0.7034112E-02  0.2902076E-02  0.5275837E-02  0.3133871E-02
  0.8350000E+01 -0.2929019E-01  0.5108264E-02  0.4625723E-01  0.1710521E-02 -0.2869780E-01  0.4957109E-02  0.4935562E-01  0.1483714E-02  0.3512983E-02  0.3285790E-02  0.5983791E-02  0.2909708E-02  0.3615404E-02  0.3142697E-02
  0.8400001E+01 -0.2744687E-01  0.5125497E-02  0.4468740E-01  0.1714544E-02 -0.2781514E-01  0.4974012E-02  0.4836825E-01  0.1486853E-02  0.6112498E-02  0.3295400E-02  0.5989230E-02  0.2917676E-02  0.7649403E-02  0.3152037E-02
  0.8450000E+01 -0.2616879E-01  0.5142624E-02  0.4357828E-01  0.1718474E-02 -0.2778394E-01  0.4991310E-02  0.4781874E-01  0.1489889E-02  0.4627358E-02  0.3305189E-02  0.7247356E-02  0.2926232E-02  0.3028105E-02  0.3161535E-02
  0.8500000E+01 -0.2515407E-01  0.5159834E-02  0.4205236E-01  0.1722338E-02 -0.2757036E-01  0.5008626E-02  0.4598954E-01  0.1492765E-02  0.2205049E-02  0.3315428E-02  0.5879412E-02  0.2935107E-02  0.4600612E-02  0.3171385E-02
  0.8550000E+01 -0.2405429E-01  0.5176824E-02  0.4168381E-01  0.1726027E-02 -0.2213154E-01  0.5025593E-02  0.4629447E-01  0.1495666E-02  0.3451547E-02  0.3325262E-02  0.4260572E-02  0.2944142E-02  0.5125870E-02  0.3181183E-02
  0.8600000E+01 -0.2156182E-01  0.5194497E-02  0.4068476E-01  0.1729890E-02 -0.1993518E-01  0.5042864E-02  0.4415610E-01  0.1498709E-02  0.6090078E-02  0.3335184E-02  0.5369100E-02  0.2953188E-02  0.5371277E-02  0.3190748E-02
  0.8650001E+01 -0.1871331E-01  0.5212596E-02  0.3908590E-01  0.1733621E-02 -0.1880118E-01  0.5060644E-02  0.4229913E-01  0.1501782E-02  0.4944225E-02  0.3345396E-02  0.6458775E-02  0.2962307E-02  0.4095003E-02  0.3200875E-02
  0.8700000E+01 -0.1963784E-01  0.5230804E-02  0.3774801E-01  0.1737404E-02 -0.1772478E-01  0.5078475E-02  0.4159454E-01  0.1505066E-02  0.3712844E-02  0.3355828E-02  0.7111509E-02  0.2971399E-02  0.4736478E-02  0.3211190E-02
  0.8750000E+01 -0.1458325E-01  0.5248428E-02  0.3676661E-01  0.1740968E-02 -0.1678213E-01  0.5095311E-02  0.3931740E-01  0.1507823E-02  0.4695534E-02  0.3365702E-02  0.6172190E-02  0.2980440E-02  0.3929174E-02  0.3220994E-02
  0.8800000E+01 -0.1600889E-01  0.5267374E-02  0.3577280E-01  0.1744946E-02 -0.1641841E-01  0.5113008E-02  0.3820787E-01  0.1511003E-02  0.2334544E-02  0.3376293E-02  0.5947502E-02  0.2990061E-02  0.2460485E-02  0.3231580E-02
  0.8850000E+01 -0.1205401E-01  0.5284897E-02  0.3279788E-01  0.1748631E-02 -0.9554448E-02  0.5129493E-02  0.3678282E-01  0.1514225E-02  0.6243214E-02  0.3386226E-02  0.4983582E-02  0.2998931E-02  0.4221759E-02  0.3241349E-02
  0.8900001E+01 -0.1559546E-01  0.5304508E-02  0.3046241E-01  0.1753121E-02 -0.1331687E-01  0.5147984E-02  0.3409354E-01  0.1518011E-02  0.1077555E-02  0.3397819E-02  0.4264730E-02  0.3008317E-02  0.1798998E-02  0.3252507E-02
  0.8950000E+01 -0.1051801E-01  0.5323042E-02  0.2963046E-01  0.1757395E-02 -0.1120762E-01  0.5165758E-02  0.3213455E-01  0.1521666E-02  0.3120577E-02  0.3408766E-02  0.4212392E-02  0.3017833E-02  0.3767196E-02  0.3263111E-02
  0.9000000E+01 -0.1133180E-01  0.5344363E-02  0.2654644E-01  0.1762501E-02 -0.1114323E-01  0.5185825E-02  0.3081507E-01  0.1526058E-02  0.1349773E-02  0.3421322E-02  0.4160902E-02  0.3028999E-02  0.2004500E-02  0.3275407E-02
  0.9050000E+01 -0.7743499E-02  0.5364113E-02  0.2659945E-01  0.1767322E-02 -0.7465823E-02  0.5204331E-02  0.2920212E-01  0.1529805E-02  0.5133121E-02  0.3433186E-02  0.1951707E-02  0.3039539E-02  0.4015903E-02  0.3286551E-02
  0.9100000E+01 -0.8360613E-02  0.5385072E-02  0.2480650E-01  0.1772704E-02 -0.6310398E-02  0.5223920E-02  0.2698625E-01  0.1534140E-02  0.2406105E-02  0.3445896E-02  0.4548534E-02  0.3050797E-02  0.2324837E-02  0.3298608E-02
  0.9150001E+01 -0.5711886E-02  0.5406708E-02  0.2353832E-01  0.1778302E-02 -0.4376065E-02  0.5244419E-02  0.2590090E-01  0.1538884E-02  0.3757543E-02  0.3459166E-02  0.3357593E-02  0.3062259E-02  0.4196385E-02  0.3311353E-02
  0.9200000E+01 -0.1199371E-02  0.5429044E-02  0.2235132E-01  0.1784249E-02 -0.4229547E-02  0.5265751E-02  0.2369311E-01  0.1543698E-02  0.5230926E-02  0.3472442E-02  0.6146614E-02  0.3074058E-02  0.1927819E-02  0.3323954E-02
  0.9250000E+01 -0.2903569E-02  0.5451559E-02  0.1883431E-01  0.1790040E-02 -0.3497272E-02  0.5287257E-02  0.2037825E-01  0.1548530E-02  0.3906284E-02  0.3486133E-02  0.3700121E-02  0.3086496E-02  0.2628771E-02  0.3336749E-02
  0.9300000E+01 -0.2706784E-02  0.5473423E-02  0.1862106E-01  0.1795706E-02 -0.8622585E-03  0.5307818E-02  0.1973475E-01  0.1552826E-02  0.5466837E-02  0.3499100E-02  0.5846127E-02  0.3098119E-02  0.4828373E-02  0.3349435E-02
  0.9350000E+01  0.5588954E-02  0.5495252E-02  0.1759171E-01  0.1801416E-02  0.2609294E-02  0.5328932E-02  0.1672428E-01  0.1557208E-02  0.4853128E-02  0.3512443E-02  0.4141752E-02  0.3109591E-02  0.3960310E-02  0.3362408E-02
  0.9400001E+01  0.5669302E-02  0.5515229E-02  0.1541032E-01  0.1806450E-02  0.4415369E-02  0.5348658E-02  0.1516097E-01  0.1561193E-02  0.8117286E-02  0.3524243E-02  0.6533461E-02  0.3120042E-02  0.2960374E-02  0.3374378E-02
  0.9450000E+01  0.3908716E-02  0.5536969E-02  0.1285821E-01  0.1811878E-02  0.5726932E-02  0.5369541E-02  0.1292347E-01  0.1565713E-02  0.4997144E-02  0.3536872E-02  0.5458084E-02  0.3131283E-02  0.2004463E-02  0.3387311E-02
  0.9500000E+01  0.2847326E-02  0.5557638E-02  0.1075122E-01  0.1816841E-02  0.3122488E-02  0.5389753E-02  0.9177139E-02  0.1569698E-02  0.5007363E-02  0.3549195E-02  0.3184318E-02  0.3141889E-02  0.3627374E-02  0.3399256E-02
  0.9550000E+01  0.2997818E-02  0.5577663E-02  0.8943066E-02  0.1821576E-02  0.4964430E-02  0.5409393E-02  0.7588685E-02  0.1573477E-02  0.2274293E-02  0.3561120E-02  0.2332921E-02  0.3152566E-02  0.1333469E-02  0.3410732E-02
  0.9600000E+01  0.4021988E-02  0.5598245E-02  0.7403760E-02  0.1826387E-02  0.1821807E-02  0.5429322E-02  0.6953618E-02  0.1577442E-02 -0.2076072E-03  0.3573525E-02  0.7840873E-03  0.3163252E-02  0.1739602E-02  0.3422784E-02
  0.9650001E+01  0.5155681E-02  0.5617609E-02  0.4993851E-02  0.1830775E-02  0.4442606E-02  0.5448692E-02  0.4878473E-02  0.1580828E-02  0.3954022E-02  0.3585084E-02  0.2011852E-02  0.3173118E-02  0.2080320E-02  0.3434116E-02
  0.9700000E+01  0.3980335E-02  0.5638157E-02  0.2546824E-02  0.1835331E-02  0.3387756E-02  0.5469136E-02  0.8710325E-03  0.1584699E-02  0.1741811E-02  0.3597396E-02  0.1249722E-03  0.3183890E-02  0.7818287E-03  0.3445669E-02
  0.9750000E+01  0.9366355E-02  0.5656999E-02  0.6758014E-03  0.1839301E-02  0.7918366E-02  0.5487619E-02 -0.1532726E-02  0.1587909E-02  0.3147828E-02  0.3608356E-02  0.1485114E-02  0.3193562E-02  0.2452996E-02  0.3455874E-02
  0.9800000E+01  0.4233999E-02  0.5678499E-02 -0.1605373E-02  0.1843980E-02  0.4766144E-02  0.5508543E-02 -0.1810295E-02  0.1591764E-02  0.1484105E-02  0.3621318E-02 -0.1789670E-02  0.3204391E-02 -0.9454815E-03  0.3467649E-02
  0.9850000E+01  0.4937769E-02  0.5698297E-02 -0.3620759E-02  0.1848180E-02  0.7048412E-02  0.5528396E-02 -0.6103849E-02  0.1594984E-02  0.1700355E-02  0.3633366E-02  0.1899025E-03  0.3214681E-02 -0.1550509E-02  0.3478868E-02
  0.9900001E+01  0.8431077E-02  0.5718530E-02 -0.4423978E-02  0.1852459E-02  0.4017853E-02  0.5549004E-02 -0.7228386E-02  0.1598145E-02  0.1263928E-02  0.3645480E-02  0.6381341E-04  0.3225119E-02 -0.2484601E-02  0.3490152E-02
  0.9950000E+01  0.1010031E-01  0.5737375E-02 -0.6845613E-02  0.1856247E-02  0.7097531E-02  0.5567839E-02 -0.8746175E-02  0.1601001E-02 -0.1083484E-02  0.3656870E-02 -0.1495621E-02  0.3234572E-02 -0.4170650E-02  0.3500586E-02
  0.1000000E+02  0.9808976E-02  0.5754637E-02 -0.8696718E-02  0.1859553E-02  0.8063502E-02  0.5585449E-02 -0.1279907E-01  0.1603535E-02  0.3885018E-03  0.3667463E-02 -0.2409417E-02  0.3243491E-02 -0.3761331E-02  0.3510555E-02
  0.1005000E+02  0.6205502E-02  0.5773761E-02 -0.1193932E-01  0.1863383E-02  0.6733148E-02  0.5603949E-02 -0.1426426E-01  0.1606329E-02 -0.3070287E-02  0.3678727E-02 -0.2721336E-02  0.3253160E-02 -0.2952448E-02  0.3521236E-02
  0.1010000E+02  0.6632961E-02  0.5791898E-02 -0.1409349E-01  0.1866928E-02  0.8078730E-02  0.5621882E-02 -0.1678133E-01  0.1608943E-02 -0.3194301E-02  0.3689429E-02 -0.5504688E-02  0.3262205E-02 -0.7121748E-02  0.3531737E-02
  0.1015000E+02  0.6278238E-02  0.5810000E-02 -0.1673745E-01  0.1870425E-02  0.6150771E-02  0.5639812E-02 -0.1819536E-01  0.1611425E-02 -0.2841167E-02  0.3700306E-02 -0.5257900E-02  0.3271177E-02 -0.8057971E-02  0.3542271E-02
  0.1020000E+02  0.2368919E-02  0.5829692E-02 -0.2013990E-01  0.1874666E-02  0.2683004E-02  0.5658690E-02 -0.1971851E-01  0.1614068E-02 -0.5793143E-02  0.3712092E-02 -0.8112136E-02  0.3281385E-02 -0.8172314E-02  0.3553548E-02
  0.1025000E+02  0.6769987E-02  0.5846900E-02 -0.2015110E-01  0.1877760E-02  0.3693287E-02  0.5674984E-02 -0.2306157E-01  0.1616263E-02 -0.6678233E-02  0.3722237E-02 -0.7368730E-02  0.3289876E-02 -0.8219711E-02  0.3562865E-02
  0.1030000E+02  0.4429070E-02  0.5865914E-02 -0.2103763E-01  0.1881702E-02  0.5785927E-02  0.5692042E-02 -0.2500924E-01  0.1619007E-02 -0.6688420E-02  0.3733315E-02 -0.8902336E-02  0.3299308E-02 -0.6677097E-02  0.3573067E-02
  0.1035000E+02  0.5155873E-02  0.5882488E-02 -0.2253619E-01  0.1885088E-02  0.6620298E-02  0.5707515E-02 -0.2627433E-01  0.1621405E-02 -0.5715310E-02  0.3743503E-02 -0.9276696E-02  0.3307649E-02 -0.9019600E-02  0.3582324E-02
  0.1040000E+02  0.9816553E-02  0.5901411E-02 -0.2376699E-01  0.1889142E-02  0.5971439E-02  0.5724879E-02 -0.2981466E-01  0.1624034E-02 -0.6953135E-02  0.3754565E-02 -0.9633927E-02  0.3317057E-02 -0.1058753E-01  0.3592541E-02
  0.1045000E+02  0.7396320E-02  0.5920935E-02 -0.2620078E-01  0.1893377E-02  0.3513651E-02  0.5742891E-02 -0.3057590E-01  0.1626857E-02 -0.7053440E-02  0.3766108E-02 -0.1085394E-01  0.3326975E-02 -0.9247862E-02  0.3603102E-02
  0.1050000E+02  0.1116126E-01  0.5938851E-02 -0.2564036E-01  0.1897033E-02  0.1341674E-02  0.5759422E-02 -0.3108175E-01  0.1629391E-02 -0.7618789E-02  0.3776789E-02 -0.1077806E-01  0.3335948E-02 -0.1081808E-01  0.3612594E-02
  0.1055000E+02  0.1663565E-02  0.5958793E-02 -0.2898663E-01  0.1901596E-02  0.1094800E-02  0.5777752E-02 -0.3326745E-01  0.1632513E-02 -0.8838946E-02  0.3788686E-02 -0.1481496E-01  0.3345993E-02 -0.1305780E-01  0.3623052E-02
  0.1060000E+02  0.8202247E-02  0.5975617E-02 -0.2968578E-01  0.1905097E-02  0.3105158E-02  0.5793346E-02 -0.3337716E-01  0.1634952E-02 -0.8182278E-02  0.3798391E-02 -0.1252879E-01  0.3354642E-02 -0.1129782E-01  0.3631922E-02
  0.1065000E+02  0.5213843E-02  0.5994244E-02 -0.3087345E-01  0.1909125E-02  0.1042757E-02  0.5811172E-02 -0.3736096E-01  0.1638091E-02 -0.8371421E-02  0.3809498E-02 -0.1252275E-01  0.3364217E-02 -0.1173858E-01  0.3642032E-02
  0.1070000E+02  0.5126904E-02  0.6014472E-02 -0.3184148E-01  0.1913910E-02  0.3083787E-02  0.5830709E-02 -0.3693936E-01  0.1641523E-02 -0.7724748E-02  0.3821649E-02 -0.1301392E-01  0.3374665E-02 -0.1167881E-01  0.3653265E-02
  0.1075000E+02  0.9321448E-02  0.6032571E-02 -0.3256605E-01  0.1918072E-02  0.7167300E-02  0.5848153E-02 -0.3637777E-01  0.1644673E-02 -0.8071655E-02  0.3832505E-02 -0.1221905E-01  0.3384194E-02 -0.1046330E-01  0.3663560E-02
  0.1080000E+02  0.7536940E-02  0.6054616E-02 -0.3276310E-01  0.1923429E-02  0.3914137E-02  0.5868592E-02 -0.3895297E-01  0.1649040E-02 -0.1219921E-01  0.3845349E-02 -0.1115909E-01  0.3395618E-02 -0.1169540E-01  0.3676036E-02
  0.1085000E+02  0.1051668E-01  0.6073272E-02 -0.3339313E-01  0.1928312E-02  0.6519090E-02  0.5886889E-02 -0.3728160E-01  0.1652939E-02 -0.9423547E-02  0.3857168E-02 -0.1029920E-01  0.3405604E-02 -0.1171022E-01  0.3686979E-02
  0.1090000E+02  0.1243491E-01  0.6093420E-02 -0.3433184E-01  0.1933715E-02  0.1131707E-01  0.5906564E-02 -0.3691573E-01  0.1657560E-02 -0.7265586E-02  0.3869836E-02 -0.1145980E-01  0.3416401E-02 -0.1035432E-01  0.3698918E-02
  0.1095000E+02  0.1272955E-01  0.6113388E-02 -0.3267962E-01  0.1939282E-02  0.8222737E-02  0.5926074E-02 -0.3715641E-01  0.1662186E-02 -0.8160032E-02  0.3882137E-02 -0.1068851E-01  0.3427132E-02 -0.9579446E-02  0.3710803E-02
  0.1100000E+02  0.1554364E-01  0.6133001E-02 -0.3399491E-01  0.1944971E-02  0.1014944E-01  0.5945046E-02 -0.3729444E-01  0.1667016E-02 -0.6031356E-02  0.3894597E-02 -0.1054065E-01  0.3438034E-02 -0.7838637E-02  0.3722249E-02
  0.1105000E+02  0.1216088E-01  0.6152822E-02 -0.3274071E-01  0.1950956E-02  0.1005612E-01  0.5964539E-02 -0.3794985E-01  0.1672379E-02 -0.4641459E-02  0.3907526E-02 -0.1112325E-01  0.3449034E-02 -0.9030032E-02  0.3734478E-02
  0.1110000E+02  0.1374443E-01  0.6172128E-02 -0.3229793E-01  0.1957118E-02  0.1296249E-01  0.5983408E-02 -0.3812630E-01  0.1677838E-02 -0.1330999E-02  0.3920278E-02 -0.1139569E-01  0.3459786E-02 -0.6853796E-02  0.3746409E-02
  0.1115000E+02  0.1691343E-01  0.6192276E-02 -0.3192213E-01  0.1963782E-02  0.1294980E-01  0.6003174E-02 -0.3731916E-01  0.1683670E-02 -0.4410636E-02  0.3933589E-02 -0.8656502E-02  0.3471626E-02 -0.6168066E-02  0.3758885E-02
  0.1120000E+02  0.1757004E-01  0.6211120E-02 -0.3093838E-01  0.1970147E-02  0.1178973E-01  0.6022128E-02 -0.3735744E-01  0.1689567E-02 -0.5017867E-02  0.3945989E-02 -0.9455417E-02  0.3482700E-02 -0.9911599E-02  0.3770450E-02
  0.1125000E+02  0.1407775E-01  0.6229414E-02 -0.3146991E-01  0.1976839E-02  0.1105759E-01  0.6041312E-02 -0.3558750E-01  0.1695617E-02 -0.5990207E-02  0.3958065E-02 -0.9157686E-02  0.3493944E-02 -0.7647806E-02  0.3782276E-02
  0.1130000E+02  0.1524067E-01  0.6248838E-02 -0.3137610E-01  0.1983828E-02  0.1053680E-01  0.6060623E-02 -0.3444651E-01  0.1701962E-02 -0.5770975E-02  0.3970659E-02 -0.8715926E-02  0.3505736E-02 -0.7559304E-02  0.3794436E-02
  0.1135000E+02  0.1825489E-01  0.6267172E-02 -0.3123834E-01  0.1990502E-02  0.1598364E-01  0.6078753E-02 -0.3628649E-01  0.1708159E-02 -0.2085103E-02  0.3982818E-02 -0.7210836E-02  0.3516758E-02 -0.6078116E-02  0.3806056E-02
  0.1140000E+02  0.1791328E-01  0.6286738E-02 -0.3118978E-01  0.1998001E-02  0.1336502E-01  0.6098398E-02 -0.3551681E-01  0.1714895E-02 -0.3814162E-02  0.3996294E-02 -0.7330056E-02  0.3528695E-02 -0.8773834E-02  0.3818583E-02
  0.1145000E+02  0.1575813E-01  0.6303959E-02 -0.2926432E-01  0.2004693E-02  0.1595477E-01  0.6115973E-02 -0.3299370E-01  0.1721207E-02 -0.5542169E-02  0.4008150E-02 -0.5357542E-02  0.3539540E-02 -0.6268771E-02  0.3830039E-02
  0.1150000E+02  0.1608963E-01  0.6322879E-02 -0.2708554E-01  0.2012016E-02  0.1307054E-01  0.6135021E-02 -0.3120368E-01  0.1727942E-02 -0.6340786E-02  0.4020953E-02 -0.5579139E-02  0.3551199E-02 -0.6197060E-02  0.3842103E-02
  0.1155000E+02  0.1655010E-01  0.6342208E-02 -0.2854276E-01  0.2019692E-02  0.1388689E-01  0.6154555E-02 -0.3048600E-01  0.1735216E-02 -0.3410733E-02  0.4034457E-02 -0.5849654E-02  0.3563372E-02 -0.5565577E-02  0.3854614E-02
  0.1160000E+02  0.1563262E-01  0.6359228E-02 -0.2658451E-01  0.2026750E-02  0.1169279E-01  0.6172224E-02 -0.3016690E-01  0.1742040E-02 -0.4147803E-03  0.4045966E-02 -0.7582458E-02  0.3574407E-02 -0.4845772E-02  0.3866112E-02
  0.1165000E+02  0.1480251E-01  0.6376819E-02 -0.2549815E-01  0.2034092E-02  0.1341737E-01  0.6190401E-02 -0.3002958E-01  0.1748967E-02 -0.4342146E-02  0.4058152E-02 -0.6758613E-02  0.3585558E-02 -0.5985208E-02  0.3877914E-02
  0.1170000E+02  0.1579543E-01  0.6396175E-02 -0.2614247E-01  0.2041938E-02  0.1461896E-01  0.6209511E-02 -0.2830898E-01  0.1755989E-02 -0.3739816E-02  0.4071615E-02 -0.6623386E-02  0.3597185E-02 -0.5266869E-02  0.3890726E-02
  0.1175000E+02  0.1394250E-01  0.6412948E-02 -0.2331437E-01  0.2048932E-02  0.1208960E-01  0.6226245E-02 -0.2554565E-01  0.1762487E-02 -0.3748087E-02  0.4083436E-02 -0.4211374E-02  0.3607598E-02 -0.5207370E-02  0.3901715E-02
  0.1180000E+02  0.1117514E-01  0.6432021E-02 -0.2349178E-01  0.2056739E-02  0.1231489E-01  0.6245584E-02 -0.2408376E-01  0.1769580E-02 -0.4397446E-02  0.4096655E-02 -0.6075366E-02  0.3619317E-02 -0.4997593E-02  0.3914494E-02
  0.1185000E+02  0.1281166E-01  0.6448073E-02 -0.2192434E-01  0.2063659E-02  0.1391744E-01  0.6261556E-02 -0.2409552E-01  0.1775976E-02 -0.6489694E-02  0.4107748E-02 -0.2931850E-02  0.3629746E-02 -0.3597206E-02  0.3925434E-02
  0.1190000E+02  0.1134728E-01  0.6465973E-02 -0.1947149E-01  0.2070947E-02  0.1269415E-01  0.6279492E-02 -0.2147556E-01  0.1782743E-02 -0.3900304E-02  0.4120122E-02 -0.7802440E-02  0.3640800E-02 -0.4266488E-02  0.3937219E-02
  0.1195000E+02  0.9380819E-02  0.6484642E-02 -0.1982171E-01  0.2078665E-02  0.1103489E-01  0.6297193E-02 -0.2166580E-01  0.1789610E-02 -0.6032431E-02  0.4132604E-02 -0.6858930E-02  0.3652241E-02 -0.4951488E-02  0.3949031E-02
  0.1200000E+02  0.1132615E-01  0.6500845E-02 -0.2000478E-01  0.2085252E-02  0.1413476E-01  0.6312671E-02 -0.1996723E-01  0.1795634E-02 -0.4639384E-02  0.4143171E-02 -0.4622967E-02  0.3662170E-02 -0.2848697E-02  0.3959494E-02
  0.1205000E+02  0.7929170E-02  0.6518900E-02 -0.1740269E-01  0.2092493E-02  0.7095346E-02  0.6330810E-02 -0.1737412E-01  0.1802053E-02 -0.5429754E-02  0.4155411E-02 -0.5209608E-02  0.3673032E-02 -0.3735915E-02  0.3971343E-02
  0.1210000E+02  0.5933159E-02  0.6537146E-02 -0.1807395E-01  0.2099743E-02  0.5628941E-02  0.6348262E-02 -0.1759806E-01  0.1808449E-02 -0.3382728E-02  0.4167917E-02 -0.4259347E-02  0.3684112E-02 -0.3803175E-02  0.3982923E-02
  0.1215000E+02  0.9270892E-02  0.6552496E-02 -0.1133084E-01  0.2105920E-02  0.1114253E-01  0.6362665E-02 -0.1613816E-01  0.1813985E-02 -0.2371154E-02  0.4178243E-02 -0.5114811E-02  0.3693302E-02 -0.5305682E-02  0.3992458E-02
  0.1220000E+02  0.9292349E-02  0.6571459E-02 -0.1449290E-01  0.2113268E-02  0.5752144E-02  0.6380973E-02 -0.1503868E-01  0.1820595E-02 -0.6305737E-02  0.4190748E-02 -0.2986913E-02  0.3704903E-02 -0.6249766E-02  0.4004383E-02
  0.1225000E+02  0.3973560E-02  0.6588934E-02 -0.1462470E-01  0.2120085E-02  0.4936009E-02  0.6397639E-02 -0.1300669E-01  0.1826525E-02 -0.6508538E-02  0.4202561E-02 -0.4955273E-02  0.3715414E-02 -0.3680992E-02  0.4015608E-02
  0.1230000E+02  0.2717007E-02  0.6603898E-02 -0.1163420E-01  0.2125842E-02  0.7109841E-02  0.6411731E-02 -0.1172279E-01  0.1831767E-02 -0.3570780E-02  0.4212168E-02 -0.3907054E-02  0.3724568E-02 -0.3695450E-02  0.4024750E-02
  0.1235000E+02  0.2622384E-02  0.6622132E-02 -0.1096202E-01  0.2132704E-02  0.3906382E-02  0.6429739E-02 -0.8944791E-02  0.1838056E-02 -0.3095531E-02  0.4223965E-02 -0.8894145E-03  0.3735403E-02 -0.4387346E-02  0.4035902E-02
  0.1240000E+02  0.4479870E-02  0.6639984E-02 -0.1037259E-01  0.2139428E-02  0.2684219E-02  0.6446796E-02 -0.8614331E-02  0.1844141E-02 -0.4220715E-02  0.4235282E-02 -0.3634832E-02  0.3745864E-02 -0.4620200E-02  0.4046786E-02
  0.1245000E+02  0.4828558E-02  0.6655232E-02 -0.8809967E-02  0.2145124E-02  0.3439627E-02  0.6461958E-02 -0.8531386E-02  0.1849467E-02 -0.2166184E-02  0.4245383E-02 -0.2618865E-02  0.3755029E-02 -0.2635576E-02  0.4056572E-02
  0.1250000E+02 -0.1946741E-02  0.6673357E-02 -0.8895935E-02  0.2152120E-02 -0.1749728E-02  0.6480039E-02 -0.8584091E-02  0.1855564E-02 -0.6628748E-02  0.4257548E-02 -0.3932203E-02  0.3765817E-02 -0.2664421E-02  0.4068133E-02
  0.1255000E+02 -0.2499892E-02  0.6690464E-02 -0.6561612E-02  0.2158602E-02 -0.2574660E-02  0.6496322E-02 -0.4189431E-02  0.1861281E-02 -0.9314417E-02  0.4268765E-02 -0.2589356E-02  0.3775749E-02 -0.4193048E-02  0.4078465E-02
  0.1260000E+02 -0.2864609E-04  0.6706344E-02 -0.5227882E-02  0.2164679E-02 -0.7558176E-03  0.6511952E-02 -0.3449429E-02  0.1866819E-02 -0.5067110E-02  0.4279250E-02 -0.2486699E-02  0.3785191E-02 -0.2626772E-02  0.4088484E-02
  0.1265000E+02  0.2731740E-02  0.6725306E-02 -0.4379678E-02  0.2171812E-02 -0.4630424E-03  0.6530861E-02 -0.1913566E-02  0.1873206E-02 -0.3335828E-02  0.4291633E-02 -0.3014622E-02  0.3796323E-02 -0.2722304E-02  0.4100716E-02
  0.1270000E+02 -0.1285522E-02  0.6741559E-02 -0.2486663E-02  0.2177970E-02  0.1181522E-04  0.6547393E-02 -0.1043310E-02  0.1878788E-02 -0.3182962E-02  0.4302586E-02 -0.6748596E-03  0.3806025E-02 -0.3711314E-02  0.4111547E-02
  0.1275000E+02 -0.1288612E-02  0.6757195E-02 -0.1665591E-02  0.2183893E-02 -0.2573792E-02  0.6562975E-02  0.1258767E-02  0.1884416E-02 -0.5099812E-02  0.4312949E-02  0.1106792E-02  0.3815412E-02 -0.3503735E-02  0.4121715E-02
  0.1280000E+02 -0.6399410E-03  0.6776785E-02 -0.1965173E-02  0.2191459E-02 -0.2916137E-02  0.6582631E-02  0.2000008E-02  0.1891075E-02 -0.2849602E-02  0.4325845E-02 -0.5824597E-03  0.3826864E-02 -0.2707355E-02  0.4134174E-02
  0.1285000E+02 -0.6587490E-02  0.6795427E-02 -0.1063514E-02  0.2198817E-02 -0.2835291E-02  0.6601530E-02  0.3159975E-02  0.1897256E-02 -0.4206500E-02  0.4338455E-02 -0.2672581E-02  0.3837745E-02 -0.1969901E-02  0.4146422E-02
  0.1290000E+02 -0.1718233E-02  0.6812023E-02  0.1648158E-02  0.2205290E-02 -0.1582879E-02  0.6617947E-02  0.5551127E-02  0.1902899E-02 -0.2379538E-02  0.4349712E-02  0.1976932E-02  0.3847475E-02 -0.3305667E-03  0.4157035E-02
  0.1295000E+02 -0.5269777E-02  0.6830666E-02  0.1641438E-02  0.2212775E-02 -0.3295122E-03  0.6637224E-02  0.5487979E-02  0.1909347E-02 -0.1158461E-02  0.4362471E-02  0.8215834E-03  0.3858725E-02  0.8479708E-03  0.4169259E-02
  0.1300000E+02 -0.4538809E-02  0.6850415E-02  0.3228525E-02  0.2220426E-02 -0.6776156E-02  0.6656784E-02  0.7751288E-02  0.1916011E-02 -0.1933404E-02  0.4375409E-02  0.1232142E-02  0.3870205E-02  0.2323722E-02  0.4181721E-02
  0.1305000E+02 -0.5037245E-02  0.6868002E-02  0.6081258E-02  0.2227271E-02 -0.3113450E-02  0.6674172E-02  0.7713240E-02  0.1922409E-02 -0.4870505E-02  0.4387174E-02  0.1381617E-05  0.3880795E-02  0.2759355E-03  0.4193209E-02
  0.1310000E+02 -0.4837838E-02  0.6886412E-02  0.6654251E-02  0.2234644E-02 -0.7911470E-03  0.6692700E-02  0.1017189E-01  0.1929022E-02 -0.1025210E-02  0.4399963E-02  0.5197041E-03  0.3891978E-02  0.1879198E-02  0.4205212E-02
  0.1315000E+02 -0.9108603E-02  0.6906978E-02  0.6579556E-02  0.2242425E-02 -0.8155352E-02  0.6712423E-02  0.9645671E-02  0.1935870E-02 -0.8501478E-03  0.4414116E-02  0.1069396E-03  0.3904264E-02 -0.1164168E-02  0.4218318E-02
  0.1320000E+02 -0.5843787E-02  0.6924488E-02  0.8734113E-02  0.2249751E-02 -0.1320597E-02  0.6730236E-02  0.1164817E-01  0.1942354E-02 -0.6807300E-03  0.4426726E-02  0.5369310E-03  0.3915010E-02 -0.5323801E-04  0.4230224E-02
  0.1325000E+02 -0.1131136E-02  0.6944144E-02  0.9928890E-02  0.2257806E-02  0.3369083E-03  0.6749224E-02  0.1152028E-01  0.1949365E-02 -0.1003708E-02  0.4440260E-02  0.2763174E-02  0.3927055E-02  0.9788558E-03  0.4243137E-02
  0.1330000E+02 -0.5943684E-02  0.6964515E-02  0.8849512E-02  0.2265861E-02 -0.4396255E-02  0.6769095E-02  0.1502747E-01  0.1956278E-02 -0.2014183E-02  0.4454107E-02  0.3220284E-02  0.3939133E-02  0.2371877E-02  0.4256263E-02
  0.1335000E+02 -0.1075529E-01  0.6983293E-02  0.1010313E-01  0.2273042E-02 -0.5245798E-02  0.6787006E-02  0.1414637E-01  0.1962734E-02  0.1992611E-02  0.4467062E-02  0.4248456E-03  0.3950451E-02 -0.5107566E-03  0.4268620E-02
  0.1340000E+02 -0.5457204E-02  0.7002292E-02  0.1353202E-01  0.2280563E-02 -0.5152306E-02  0.6804664E-02  0.1557459E-01  0.1969378E-02  0.4225659E-02  0.4480054E-02  0.3785729E-02  0.3962119E-02  0.1676778E-02  0.4280940E-02
  0.1345000E+02 -0.5259718E-02  0.7023014E-02  0.1473316E-01  0.2288812E-02 -0.5777401E-03  0.6824706E-02  0.1622010E-01  0.1976409E-02  0.5899250E-02  0.4493788E-02  0.3791273E-02  0.3974593E-02  0.6720100E-02  0.4294395E-02
  0.1350000E+02 -0.7834295E-02  0.7043408E-02  0.1512469E-01  0.2296582E-02 -0.1502397E-02  0.6843658E-02  0.1779473E-01  0.1983147E-02  0.3981042E-02  0.4507528E-02  0.5408944E-02  0.3986948E-02  0.5937452E-02  0.4307627E-02
  0.1355000E+02 -0.6291830E-02  0.7060564E-02  0.1485012E-01  0.2303412E-02 -0.4583423E-02  0.6859271E-02  0.1740092E-01  0.1989157E-02  0.3051589E-02  0.4519877E-02  0.3844474E-02  0.3997746E-02  0.3294387E-02  0.4319527E-02
  0.1360000E+02 -0.4535783E-02  0.7081633E-02  0.1533968E-01  0.2311434E-02 -0.6818616E-02  0.6878922E-02  0.1705682E-01  0.1995813E-02  0.2390048E-02  0.4534410E-02  0.4778259E-02  0.4010186E-02  0.5104373E-02  0.4333343E-02
  0.1365000E+02 -0.5451998E-02  0.7102666E-02  0.1654735E-01  0.2319363E-02 -0.7538999E-02  0.6898609E-02  0.1813461E-01  0.2002320E-02  0.4794696E-02  0.4547922E-02  0.6367435E-02  0.4022277E-02  0.5626086E-02  0.4346694E-02
  0.1370000E+02 -0.5167882E-02  0.7121712E-02  0.1915373E-01  0.2326729E-02 -0.6271745E-03  0.6916713E-02  0.1822800E-01  0.2008463E-02  0.4015173E-02  0.4560316E-02  0.7946916E-02  0.4033464E-02  0.7759219E-02  0.4358971E-02
  0.1375000E+02 -0.6373708E-02  0.7141240E-02  0.1891800E-01  0.2333980E-02 -0.6852933E-02  0.6934908E-02  0.2014214E-01  0.2014570E-02  0.3502294E-02  0.4573219E-02  0.7176160E-02  0.4044972E-02  0.7340726E-02  0.4370799E-02
  0.1380000E+02 -0.8862610E-02  0.7162332E-02  0.1671669E-01  0.2341390E-02 -0.1466234E-01  0.6953953E-02  0.1989664E-01  0.2020894E-02  0.6109792E-02  0.4587074E-02  0.5465090E-02  0.4056965E-02  0.5983031E-02  0.4383235E-02
  0.1385000E+02 -0.7247325E-02  0.7181990E-02  0.1990423E-01  0.2348442E-02 -0.7576576E-02  0.6972503E-02  0.2055931E-01  0.2026809E-02  0.7793428E-02  0.4599882E-02  0.7274071E-02  0.4068363E-02  0.8806571E-02  0.4395194E-02
  0.1390000E+02 -0.3851541E-02  0.7202122E-02  0.2119860E-01  0.2355602E-02 -0.4040208E-02  0.6991724E-02  0.2118159E-01  0.2032793E-02  0.5174855E-02  0.4613123E-02  0.6784725E-02  0.4080188E-02  0.8024226E-02  0.4407494E-02
  0.1395000E+02 -0.7862377E-02  0.7222615E-02  0.2154563E-01  0.2362768E-02 -0.8038110E-02  0.7011244E-02  0.2078982E-01  0.2038948E-02  0.2733188E-02  0.4626749E-02  0.6318778E-02  0.4091755E-02  0.7838930E-02  0.4419873E-02
  0.1400000E+02 -0.8244314E-02  0.7241670E-02  0.1923925E-01  0.2369126E-02 -0.4799863E-02  0.7028464E-02  0.2290978E-01  0.2044537E-02  0.5105622E-02  0.4639394E-02  0.5134769E-02  0.4102577E-02  0.4170740E-02  0.4431493E-02
  0.1405000E+02 -0.4921705E-02  0.7260222E-02  0.2201826E-01  0.2375219E-02 -0.6429776E-02  0.7045579E-02  0.2116664E-01  0.2049778E-02  0.1009998E-01  0.4651657E-02  0.8710151E-02  0.4113412E-02  0.8273739E-02  0.4442825E-02
  0.1410000E+02 -0.2132508E-02  0.7279844E-02  0.2118581E-01  0.2381819E-02 -0.2552283E-02  0.7064898E-02  0.2069614E-01  0.2055380E-02  0.8719524E-02  0.4664610E-02  0.7662575E-02  0.4124719E-02  0.6958205E-02  0.4455033E-02
  0.1415000E+02 -0.1474266E-02  0.7299121E-02  0.2045861E-01  0.2388252E-02 -0.2408556E-02  0.7084199E-02  0.1879171E-01  0.2061029E-02  0.6586967E-02  0.4677142E-02  0.1133121E-01  0.4135975E-02  0.9116367E-02  0.4466749E-02
  0.1420000E+02 -0.5170658E-02  0.7316441E-02  0.2134349E-01  0.2393676E-02 -0.2673702E-02  0.7100589E-02  0.2109946E-01  0.2065783E-02  0.8002440E-02  0.4688475E-02  0.7993342E-02  0.4145982E-02  0.7083804E-02  0.4477194E-02
  0.1425000E+02 -0.7150287E-02  0.7334327E-02  0.2112866E-01  0.2399000E-02 -0.7059210E-02  0.7117464E-02  0.2096216E-01  0.2070480E-02  0.7071581E-02  0.4700373E-02  0.6705226E-02  0.4156252E-02  0.7105724E-02  0.4487987E-02
  0.1430000E+02 -0.6328873E-02  0.7353548E-02  0.2024342E-01  0.2404532E-02 -0.1089913E-01  0.7135899E-02  0.2125737E-01  0.2075217E-02  0.5307321E-02  0.4712538E-02  0.7961347E-02  0.4166870E-02  0.8021601E-02  0.4499527E-02
  0.1435000E+02 -0.7681484E-02  0.7372793E-02  0.1922202E-01  0.2410022E-02 -0.9261904E-02  0.7154169E-02  0.2022691E-01  0.2079788E-02  0.6697576E-02  0.4724604E-02  0.8021336E-02  0.4177408E-02  0.9821253E-02  0.4511038E-02
  0.1440000E+02 -0.7875382E-02  0.7391238E-02  0.2092904E-01  0.2415232E-02 -0.6311294E-03  0.7171926E-02  0.2013385E-01  0.2084071E-02  0.8758938E-02  0.4735864E-02  0.8926486E-02  0.4187640E-02  0.1113223E-01  0.4521856E-02
  0.1445000E+02 -0.4634217E-02  0.7409584E-02  0.1706185E-01  0.2420310E-02 -0.6322139E-02  0.7189549E-02  0.1931861E-01  0.2088248E-02  0.6218489E-02  0.4747475E-02  0.8204540E-02  0.4197463E-02  0.7838314E-02  0.4532460E-02
  0.1450000E+02 -0.9233588E-02  0.7426822E-02  0.1962143E-01  0.2424959E-02 -0.1125897E-01  0.7206246E-02  0.1901313E-01  0.2092173E-02  0.5657580E-02  0.4758399E-02  0.7504846E-02  0.4206838E-02  0.6829909E-02  0.4542814E-02
  0.1455000E+02 -0.3556256E-02  0.7444844E-02  0.1877753E-01  0.2429696E-02 -0.3724189E-02  0.7224130E-02  0.2011423E-01  0.2095995E-02  0.9344073E-02  0.4769663E-02  0.8167194E-02  0.4216616E-02  0.7979463E-02  0.4553786E-02
  0.1460000E+02 -0.4952258E-02  0.7462905E-02  0.1755831E-01  0.2434545E-02 -0.6003609E-02  0.7242952E-02  0.1831630E-01  0.2100006E-02  0.8006786E-02  0.4781464E-02  0.8167687E-02  0.4226368E-02  0.7913893E-02  0.4564263E-02
  0.1465000E+02 -0.4293903E-02  0.7480636E-02  0.1824475E-01  0.2439218E-02 -0.7733145E-02  0.7261182E-02  0.1668610E-01  0.2103751E-02  0.8337660E-02  0.4792742E-02  0.8634007E-02  0.4235834E-02  0.4137421E-02  0.4574542E-02
  0.1470000E+02 -0.1695336E-02  0.7497038E-02  0.1775175E-01  0.2443560E-02 -0.5657517E-02  0.7277477E-02  0.1859705E-01  0.2107038E-02  0.3254054E-02  0.4802885E-02  0.8095153E-02  0.4244717E-02  0.4765104E-02  0.4584076E-02
  0.1475000E+02 -0.3108850E-02  0.7514864E-02  0.1762879E-01  0.2448003E-02 -0.4668235E-02  0.7294890E-02  0.1704682E-01  0.2110612E-02  0.5575494E-02  0.4813735E-02  0.6528994E-02  0.4254097E-02  0.6967450E-02  0.4594117E-02
  0.1480000E+02 -0.4623135E-02  0.7533296E-02  0.1491707E-01  0.2452870E-02 -0.6716715E-02  0.7313830E-02  0.1502396E-01  0.2114492E-02  0.4405560E-02  0.4825700E-02  0.5998089E-02  0.4264191E-02  0.8978024E-02  0.4604970E-02
  0.1485000E+02 -0.5499525E-02  0.7551658E-02  0.1391993E-01  0.2457677E-02 -0.4439753E-02  0.7332102E-02  0.1539005E-01  0.2118170E-02  0.4409654E-02  0.4837316E-02  0.4355656E-02  0.4273911E-02  0.7396699E-02  0.4615400E-02
  0.1490000E+02 -0.6024483E-02  0.7568713E-02  0.1378310E-01  0.2462122E-02 -0.4070640E-02  0.7349852E-02  0.1598310E-01  0.2121664E-02  0.7679978E-02  0.4848013E-02  0.4630120E-02  0.4283241E-02  0.5532588E-02  0.4625466E-02
  0.1495000E+02 -0.8447424E-02  0.7586100E-02  0.1400084E-01  0.2466926E-02 -0.9451195E-02  0.7367602E-02  0.1274235E-01  0.2125448E-02  0.2556235E-02  0.4858893E-02  0.5487782E-02  0.4292724E-02  0.5306463E-02  0.4635886E-02
  0.1500000E+02 -0.1113135E-01  0.7604277E-02  0.1141109E-01  0.2471494E-02 -0.7127280E-02  0.7385498E-02  0.1263230E-01  0.2129342E-02  0.1862478E-02  0.4870483E-02  0.5580790E-02  0.4302335E-02  0.4618301E-02  0.4647164E-02
  0.1505000E+02 -0.9027537E-02  0.7622479E-02  0.1128199E-01  0.2476427E-02 -0.4858931E-02  0.7404375E-02  0.1258208E-01  0.2133409E-02  0.2303286E-02  0.4882300E-02  0.5266046E-02  0.4312450E-02  0.4206109E-02  0.4658357E-02
  0.1510000E+02 -0.4309847E-02  0.7639672E-02  0.1279652E-01  0.2481162E-02 -0.4412252E-02  0.7422582E-02  0.1188322E-01  0.2137366E-02  0.6378313E-02  0.4893704E-02  0.3962842E-02  0.4321978E-02  0.4430494E-02  0.4668801E-02
  0.1515000E+02 -0.6186957E-02  0.7657513E-02  0.1187842E-01  0.2486284E-02 -0.2966075E-02  0.7440679E-02  0.9813428E-02  0.2141656E-02  0.6034814E-02  0.4905290E-02  0.4448265E-02  0.4332156E-02  0.3205000E-02  0.4679427E-02
  0.1520000E+02 -0.9925060E-02  0.7674959E-02  0.8419017E-02  0.2490903E-02 -0.4180567E-02  0.7457817E-02  0.9384748E-02  0.2145378E-02 -0.8061132E-04  0.4915821E-02  0.2895690E-02  0.4341694E-02  0.2729019E-02  0.4689630E-02
  0.1525000E+02 -0.1095530E-01  0.7691991E-02  0.1033076E-01  0.2495537E-02 -0.8296368E-02  0.7474618E-02  0.9519488E-02  0.2149135E-02  0.1386133E-02  0.4926229E-02  0.2511267E-02  0.4351217E-02  0.2990891E-02  0.4699824E-02
  0.1530000E+02 -0.3055634E-02  0.7710889E-02  0.7017475E-02  0.2500558E-02 -0.6155158E-02  0.7493488E-02  0.1070100E-01  0.2153579E-02  0.5263231E-02  0.4938089E-02  0.3361779E-02  0.4361351E-02  0.7361868E-02  0.4710817E-02
  0.1535000E+02 -0.2084283E-02  0.7731074E-02  0.8702386E-02  0.2505985E-02  0.1283307E-02  0.7512808E-02  0.8385976E-02  0.2158455E-02  0.5488737E-02  0.4950947E-02  0.4478017E-02  0.4372124E-02  0.5611802E-02  0.4722682E-02
  0.1540000E+02 -0.9644385E-02  0.7749435E-02  0.7500009E-02  0.2511091E-02 -0.1359769E-02  0.7531078E-02  0.8351001E-02  0.2162850E-02  0.4790731E-02  0.4962702E-02  0.1171040E-02  0.4382100E-02  0.2835920E-02  0.4733812E-02
  0.1545000E+02 -0.9606329E-02  0.7765729E-02  0.5868475E-02  0.2515554E-02 -0.6862245E-02  0.7548078E-02  0.6159693E-02  0.2166698E-02  0.1400105E-02  0.4972940E-02  0.1484593E-02  0.4391294E-02  0.2713852E-02  0.4743847E-02
  0.1550000E+02 -0.7528965E-02  0.7784014E-02  0.4960149E-02  0.2520572E-02 -0.6479311E-02  0.7565839E-02  0.5241301E-02  0.2171052E-02 -0.2589099E-02  0.4984339E-02 -0.1272952E-02  0.4401154E-02 -0.1166152E-02  0.4754998E-02
  0.1555000E+02 -0.1150756E-01  0.7803985E-02  0.3108369E-02  0.2526167E-02 -0.1066543E-01  0.7585034E-02  0.5397718E-02  0.2176091E-02 -0.3219330E-02  0.4997314E-02  0.3492981E-03  0.4412141E-02 -0.2459988E-02  0.4767088E-02
  0.1560000E+02 -0.7709169E-02  0.7824688E-02  0.3844577E-02  0.2531937E-02 -0.2432148E-02  0.7605469E-02  0.3992881E-02  0.2181253E-02 -0.2030395E-02  0.5010465E-02  0.5286497E-03  0.4423567E-02 -0.1269613E-03  0.4779527E-02
  0.1565000E+02 -0.6311443E-02  0.7841933E-02  0.2351449E-02  0.2536697E-02 -0.8947441E-02  0.7622642E-02  0.4185603E-02  0.2185397E-02 -0.9058738E-03  0.5021229E-02 -0.2032328E-02  0.4433092E-02 -0.9967737E-03  0.4789765E-02
  0.1570000E+02 -0.1398316E-01  0.7858783E-02  0.3101244E-02  0.2541543E-02 -0.7455693E-02  0.7638795E-02  0.2906120E-02  0.2189616E-02 -0.2109331E-02  0.5031711E-02 -0.2168641E-02  0.4442383E-02 -0.2061364E-02  0.4800010E-02
  0.1575000E+02 -0.8031617E-02  0.7878295E-02  0.1868484E-02  0.2546959E-02 -0.4794973E-02  0.7657130E-02  0.2985911E-02  0.2194267E-02  0.2399539E-03  0.5043466E-02 -0.2704917E-03  0.4452842E-02  0.6043012E-03  0.4811754E-02
  0.1580000E+02 -0.6292140E-02  0.7899435E-02  0.1228680E-02  0.2552952E-02 -0.6155925E-02  0.7677217E-02  0.4354750E-02  0.2199326E-02  0.4571473E-03  0.5056402E-02 -0.1665857E-02  0.4463673E-02  0.9163846E-03  0.4824085E-02
  0.1585000E+02 -0.3535290E-02  0.7920848E-02  0.1197914E-02  0.2559061E-02 -0.2909510E-02  0.7697812E-02  0.2108005E-02  0.2204565E-02  0.4013869E-02  0.5069732E-02 -0.2133025E-03  0.4475058E-02  0.1053758E-02  0.4836828E-02
  0.1590000E+02 -0.2978215E-02  0.7940400E-02  0.2171320E-02  0.2564423E-02  0.2469174E-03  0.7717004E-02  0.5040760E-04  0.2209385E-02  0.1676067E-02  0.5081804E-02  0.7409609E-03  0.4485317E-02  0.3481047E-02  0.4848417E-02
  0.1595000E+02 -0.2212592E-02  0.7959531E-02  0.5088579E-03  0.2569820E-02 -0.2690908E-02  0.7735400E-02  0.8028415E-03  0.2214005E-02  0.2665182E-02  0.5093624E-02  0.2434378E-02  0.4495735E-02  0.3325628E-02  0.4859971E-02
  0.1600000E+02 -0.4700848E-02  0.7978971E-02  0.1025783E-02  0.2575250E-02 -0.5392644E-02  0.7753942E-02  0.9386388E-03  0.2218600E-02 -0.2283850E-02  0.5105376E-02 -0.1363349E-02  0.4506004E-02 -0.2445933E-02  0.4871745E-02
  0.1605000E+02 -0.6084842E-02  0.8000348E-02  0.1347037E-03  0.2581200E-02 -0.3786662E-02  0.7773574E-02 -0.3447503E-02  0.2223670E-02 -0.3922615E-02  0.5118366E-02 -0.3982817E-02  0.4517396E-02  0.1624716E-03  0.4884029E-02
  0.1610000E+02  0.2913904E-03  0.8021260E-02 -0.8072311E-03  0.2586999E-02 -0.3552681E-03  0.7792784E-02 -0.1746110E-03  0.2228758E-02 -0.4785425E-03  0.5130904E-02 -0.2274402E-02  0.4528144E-02 -0.1692082E-02  0.4895794E-02
  0.1615000E+02  0.6853486E-02  0.8040245E-02 -0.4945624E-03  0.2592214E-02  0.2961867E-02  0.7810586E-02 -0.5587406E-03  0.2233183E-02  0.1883524E-02  0.5142081E-02 -0.2708473E-04  0.4537840E-02  0.2181939E-02  0.4906690E-02
  0.1620000E+02  0.2143660E-02  0.8060069E-02 -0.2404443E-02  0.2597566E-02  0.6470986E-02  0.7829596E-02 -0.1892754E-03  0.2237525E-02  0.1201783E-02  0.5153493E-02  0.3474322E-03  0.4548007E-02  0.2069031E-02  0.4917782E-02
  0.1625000E+02 -0.1956942E-02  0.8080010E-02 -0.3994155E-02  0.2603042E-02  0.3201732E-02  0.7848530E-02 -0.2269983E-02  0.2241977E-02 -0.2741391E-02  0.5165405E-02 -0.1281275E-03  0.4558246E-02  0.1836385E-03  0.4929387E-02
  0.1630000E+02  0.1724974E-02  0.8098528E-02 -0.5724226E-02  0.2608061E-02 -0.7390748E-03  0.7866062E-02 -0.4381939E-02  0.2246016E-02 -0.1550617E-02  0.5176291E-02 -0.1741411E-02  0.4567639E-02  0.1070859E-02  0.4939909E-02
  0.1635000E+02  0.4377216E-02  0.8116730E-02 -0.3715377E-02  0.2612603E-02 -0.3866611E-03  0.7883726E-02 -0.3889208E-02  0.2249834E-02  0.2487583E-03  0.5187317E-02  0.1701139E-02  0.4576736E-02  0.4155978E-03  0.4950603E-02
  0.1640000E+02  0.8922848E-02  0.8136873E-02 -0.3643653E-02  0.2617585E-02  0.5629865E-02  0.7902551E-02 -0.2948810E-02  0.2254051E-02  0.1385831E-02  0.5199193E-02  0.1852693E-02  0.4586807E-02  0.1215139E-02  0.4961532E-02
  0.1645000E+02  0.6304118E-02  0.8155699E-02 -0.4394955E-02  0.2622613E-02  0.6145574E-02  0.7920885E-02 -0.3929935E-02  0.2258149E-02 -0.1551970E-02  0.5210652E-02 -0.1567463E-02  0.4596953E-02  0.2317404E-02  0.4972362E-02
  0.1650000E+02  0.1083675E-01  0.8172043E-02 -0.6298752E-02  0.2626842E-02  0.8312621E-02  0.7937470E-02 -0.6537414E-02  0.2261711E-02 -0.3466851E-02  0.5220819E-02 -0.3026144E-02  0.4605347E-02 -0.1991539E-02  0.4982067E-02
  0.1655000E+02  0.1075672E-01  0.8188942E-02 -0.4537980E-02  0.2631007E-02  0.1013517E-01  0.7953365E-02 -0.5854851E-02  0.2264988E-02 -0.9850485E-03  0.5230666E-02  0.1043931E-02  0.4613226E-02  0.2772001E-02  0.4991082E-02
  0.1660000E+02  0.1185090E-01  0.8207139E-02 -0.2874773E-02  0.2635737E-02  0.7048932E-02  0.7970780E-02 -0.7396138E-02  0.2268597E-02 -0.8174931E-03  0.5241958E-02  0.1542840E-02  0.4622288E-02  0.9819525E-03  0.5001317E-02
  0.1665000E+02  0.1002102E-01  0.8225141E-02 -0.5631785E-02  0.2640542E-02  0.8957189E-02  0.7989510E-02 -0.7762027E-02  0.2272584E-02  0.4531047E-02  0.5253543E-02 -0.3499638E-03  0.4631727E-02  0.4040166E-02  0.5011883E-02
  0.1670000E+02  0.1227739E-01  0.8241434E-02 -0.6260236E-02  0.2644826E-02  0.8801957E-02  0.8006738E-02 -0.6565414E-02  0.2275995E-02  0.1485929E-02  0.5263806E-02  0.5078618E-03  0.4640251E-02  0.2234101E-02  0.5021229E-02
  0.1675000E+02  0.1281628E-01  0.8258857E-02 -0.6576076E-02  0.2649389E-02  0.7901070E-02  0.8024330E-02 -0.8717984E-02  0.2279576E-02  0.1170851E-02  0.5274096E-02  0.1608002E-02  0.4648920E-02  0.5322288E-03  0.5031214E-02
  0.1680000E+02  0.5025791E-02  0.8275508E-02 -0.7021446E-02  0.2653721E-02  0.4925820E-02  0.8041506E-02 -0.6824864E-02  0.2282863E-02  0.3173520E-03  0.5283950E-02 -0.3227524E-02  0.4657343E-02 -0.2370669E-02  0.5040815E-02
  0.1685000E+02  0.1194188E-01  0.8290416E-02 -0.6622192E-02  0.2657766E-02  0.6951823E-02  0.8057616E-02 -0.8777719E-02  0.2286461E-02 -0.3489568E-02  0.5293733E-02 -0.7802265E-02  0.4665551E-02 -0.2890815E-02  0.5049823E-02
  0.1690000E+02  0.1169284E-01  0.8305307E-02 -0.7147146E-02  0.2661918E-02  0.5115882E-02  0.8073472E-02 -0.8812685E-02  0.2290030E-02 -0.2591687E-03  0.5303455E-02 -0.5477990E-02  0.4673874E-02 -0.3467982E-02  0.5059389E-02
  0.1695000E+02  0.5985592E-02  0.8320242E-02 -0.7015392E-02  0.2665948E-02  0.7287479E-02  0.8089047E-02 -0.8668391E-02  0.2293552E-02  0.3123697E-02  0.5312836E-02  0.3545673E-03  0.4681793E-02 -0.2607998E-02  0.5068490E-02
  0.1700000E+02  0.7337533E-02  0.8338321E-02 -0.1007812E-01  0.2671257E-02  0.1173850E-01  0.8107819E-02 -0.9431153E-02  0.2297827E-02  0.7325544E-03  0.5324045E-02 -0.4124878E-02  0.4691337E-02 -0.3569577E-02  0.5079058E-02
  0.1705000E+02  0.7894977E-02  0.8353007E-02 -0.8702925E-02  0.2675586E-02  0.7478058E-02  0.8123069E-02 -0.1046965E-01  0.2301420E-02 -0.2253355E-02  0.5333152E-02 -0.3528655E-02  0.4699500E-02 -0.3340066E-02  0.5087701E-02
  0.1710000E+02  0.1108516E-01  0.8366627E-02 -0.7393572E-02  0.2679736E-02  0.8408197E-02  0.8137466E-02 -0.1036999E-01  0.2304709E-02 -0.1459868E-02  0.5341950E-02 -0.4867363E-02  0.4707390E-02 -0.6506438E-02  0.5096504E-02
  0.1715000E+02  0.7831711E-02  0.8381744E-02 -0.8633919E-02  0.2684083E-02  0.9512996E-02  0.8152971E-02 -0.1018055E-01  0.2308597E-02 -0.3490288E-02  0.5351657E-02 -0.4947498E-02  0.4715724E-02 -0.5401638E-02  0.5105813E-02
  0.1720000E+02  0.1786042E-02  0.8398883E-02 -0.1133790E-01  0.2689173E-02  0.9209463E-02  0.8170533E-02 -0.1189768E-01  0.2312956E-02 -0.2378227E-02  0.5362611E-02 -0.3654746E-02  0.4725690E-02 -0.7131632E-02  0.5116219E-02
  0.1725000E+02  0.4778191E-02  0.8415645E-02 -0.1102061E-01  0.2694496E-02  0.6705058E-02  0.8187993E-02 -0.1353627E-01  0.2317483E-02 -0.2398599E-02  0.5374094E-02 -0.5626499E-02  0.4736105E-02 -0.3215260E-02  0.5127333E-02
  0.1730000E+02  0.6921066E-02  0.8431367E-02 -0.1079912E-01  0.2699328E-02  0.7031440E-02  0.8203982E-02 -0.1126258E-01  0.2321964E-02 -0.3382846E-02  0.5383812E-02 -0.5337045E-02  0.4745359E-02 -0.5671507E-02  0.5137395E-02
  0.1735000E+02  0.6385893E-02  0.8446211E-02 -0.1056082E-01  0.2703972E-02  0.4608274E-02  0.8218275E-02 -0.1159559E-01  0.2326061E-02 -0.4018476E-02  0.5392896E-02 -0.5372257E-02  0.4753938E-02 -0.6718623E-02  0.5146833E-02
  0.1740000E+02  0.5128900E-02  0.8462379E-02 -0.1108290E-01  0.2709286E-02  0.5252205E-02  0.8233439E-02 -0.9950097E-02  0.2330669E-02 -0.3065395E-02  0.5402978E-02 -0.7294565E-02  0.4763564E-02 -0.7617488E-02  0.5157302E-02
  0.1745000E+02  0.1261380E-02  0.8479790E-02 -0.1176735E-01  0.2715004E-02  0.1791604E-03  0.8251166E-02 -0.1279592E-01  0.2335594E-02 -0.5809068E-02  0.5414271E-02 -0.7535632E-02  0.4773851E-02 -0.7036696E-02  0.5168919E-02
  0.1750000E+02  0.2097375E-02  0.8497430E-02 -0.1297412E-01  0.2720891E-02  0.4650578E-03  0.8268634E-02 -0.1200730E-01  0.2340733E-02 -0.3882314E-02  0.5425984E-02 -0.8168816E-02  0.4784398E-02 -0.8818883E-02  0.5180825E-02
  0.1755000E+02  0.4423770E-02  0.8514310E-02 -0.1419052E-01  0.2726324E-02  0.8441489E-02  0.8284843E-02 -0.1308563E-01  0.2345370E-02 -0.1172817E-02  0.5436962E-02 -0.3903126E-02  0.4794321E-02 -0.6051779E-02  0.5191584E-02
  0.1760000E+02  0.9371594E-02  0.8531679E-02 -0.1058713E-01  0.2731984E-02  0.6897385E-02  0.8301738E-02 -0.1132478E-01  0.2350034E-02  0.2231498E-03  0.5447857E-02 -0.4355209E-02  0.4804030E-02 -0.4442527E-02  0.5202582E-02
  0.1765000E+02  0.6976093E-02  0.8550049E-02 -0.1142671E-01  0.2738164E-02  0.3259992E-02  0.8320285E-02 -0.9855419E-02  0.2355403E-02 -0.3296281E-02  0.5460079E-02 -0.3617965E-02  0.4814914E-02 -0.6409492E-02  0.5214172E-02
  0.1770000E+02  0.4071640E-02  0.8567116E-02 -0.1264656E-01  0.2744225E-02  0.2962212E-02  0.8337323E-02 -0.1127638E-01  0.2360628E-02 -0.5412077E-02  0.5471736E-02 -0.4678470E-02  0.4825549E-02 -0.5889950E-02  0.5225810E-02
  0.1775000E+02  0.5001528E-02  0.8584912E-02 -0.1150167E-01  0.2750278E-02 -0.3109048E-03  0.8354493E-02 -0.1100169E-01  0.2365955E-02 -0.4223595E-02  0.5483236E-02 -0.3587065E-02  0.4836075E-02 -0.4075855E-02  0.5237091E-02
  0.1780000E+02  0.6445017E-02  0.8602127E-02 -0.1049505E-01  0.2756235E-02  0.7516306E-02  0.8370957E-02 -0.1080471E-01  0.2371047E-02 -0.3395041E-02  0.5494740E-02 -0.2310574E-02  0.4846503E-02 -0.2429249E-02  0.5247963E-02
  0.1785000E+02  0.1069260E-01  0.8620438E-02 -0.8798570E-02  0.2762235E-02  0.9242407E-02  0.8389086E-02 -0.1105004E-01  0.2376488E-02 -0.1087233E-02  0.5507403E-02 -0.2286251E-02  0.4857073E-02 -0.7166967E-03  0.5259574E-02
  0.1790000E+02  0.1303042E-01  0.8640191E-02 -0.9662539E-02  0.2769049E-02  0.8887516E-02  0.8408616E-02 -0.1156567E-01  0.2382318E-02 -0.1241579E-02  0.5520567E-02 -0.1328373E-02  0.4868485E-02 -0.3449572E-02  0.5272316E-02
  0.1795000E+02  0.7907237E-02  0.8657805E-02 -0.1114438E-01  0.2775349E-02  0.1229244E-01  0.8425527E-02 -0.1236560E-01  0.2387838E-02 -0.3176788E-02  0.5532281E-02 -0.3450589E-02  0.4878588E-02 -0.2319921E-03  0.5283650E-02
  0.1800000E+02  0.6598424E-02  0.8672878E-02 -0.1183569E-01  0.2780840E-02  0.1089280E-01  0.8440343E-02 -0.1033720E-01  0.2392566E-02 -0.2390827E-03  0.5542622E-02 -0.7544559E-03  0.4887681E-02 -0.1802294E-02  0.5293447E-02
  0.1805000E+02  0.1652890E-02  0.8691008E-02 -0.1147682E-01  0.2787219E-02  0.5130523E-02  0.8458060E-02 -0.9423147E-02  0.2397756E-02 -0.4740687E-02  0.5555002E-02 -0.1816413E-02  0.4898158E-02 -0.2150342E-02  0.5305159E-02
  0.1810000E+02  0.5462389E-02  0.8709432E-02 -0.1150301E-01  0.2793555E-02  0.2903011E-02  0.8475723E-02 -0.1070183E-01  0.2403009E-02 -0.8791089E-02  0.5567798E-02 -0.4311328E-02  0.4908879E-02 -0.5858146E-02  0.5317088E-02
  0.1815000E+02  0.5827001E-02  0.8728064E-02 -0.9365191E-02  0.2799818E-02  0.1374059E-02  0.8494376E-02 -0.1108793E-01  0.2408329E-02 -0.4596905E-02  0.5580435E-02 -0.1563866E-02  0.4919725E-02 -0.5733212E-02  0.5328606E-02
  0.1820000E+02  0.9286124E-02  0.8742829E-02 -0.9462982E-02  0.2804833E-02  0.1024204E-01  0.8508522E-02 -0.1066181E-01  0.2412638E-02  0.5471561E-02  0.5590318E-02 -0.1165638E-02  0.4928264E-02  0.3832639E-03  0.5337344E-02
  0.1825000E+02  0.1045702E-01  0.8758291E-02 -0.7788493E-02  0.2810352E-02  0.1025171E-01  0.8523799E-02 -0.1048792E-01  0.2417329E-02  0.1901047E-02  0.5601292E-02 -0.2560463E-02  0.4937607E-02 -0.4110722E-03  0.5346794E-02
  0.1830000E+02  0.7562643E-02  0.8774616E-02 -0.7738527E-02  0.2816319E-02  0.6329789E-02  0.8540109E-02 -0.9169457E-02  0.2422299E-02 -0.8235745E-03  0.5612675E-02 -0.3377680E-02  0.4947094E-02 -0.2587714E-02  0.5357096E-02
  0.1835000E+02  0.4312766E-02  0.8791534E-02 -0.8587112E-02  0.2822481E-02  0.4811250E-02  0.8555876E-02 -0.9194592E-02  0.2427346E-02 -0.4027321E-02  0.5624646E-02 -0.3545715E-02  0.4956918E-02 -0.5594277E-02  0.5367532E-02
  0.1840000E+02  0.6349549E-02  0.8806263E-02 -0.7952956E-02  0.2827757E-02  0.5321858E-02  0.8569097E-02 -0.1003025E-01  0.2431685E-02 -0.1115469E-02  0.5634470E-02 -0.4674112E-03  0.4965301E-02 -0.2436450E-03  0.5376483E-02
  0.1845000E+02  0.1924208E-02  0.8821623E-02 -0.8799933E-02  0.2832916E-02 -0.1022918E-03  0.8583470E-02 -0.8820838E-02  0.2436224E-02  0.1531010E-02  0.5644844E-02 -0.4316528E-03  0.4973980E-02  0.6323819E-03  0.5385613E-02
  0.1850000E+02  0.3523941E-02  0.8839245E-02 -0.1011428E-01  0.2838896E-02  0.5112423E-02  0.8599987E-02 -0.9811270E-02  0.2441266E-02 -0.5465177E-03  0.5656717E-02  0.2768170E-03  0.4983888E-02 -0.2109171E-02  0.5396394E-02
  0.1855000E+02  0.7391104E-02  0.8856656E-02 -0.9200637E-02  0.2844878E-02  0.5688031E-02  0.8616966E-02 -0.8650813E-02  0.2446400E-02 -0.4321613E-02  0.5668158E-02 -0.2740509E-02  0.4993464E-02 -0.2734678E-02  0.5407379E-02
  0.1860000E+02  0.2437926E-02  0.8872574E-02 -0.8359835E-02  0.2850542E-02  0.6082491E-03  0.8632399E-02 -0.8184015E-02  0.2451154E-02 -0.2217051E-02  0.5678297E-02 -0.2329879E-03  0.5002405E-02 -0.7322333E-02  0.5417098E-02
  0.1865000E+02 -0.2033156E-02  0.8886902E-02 -0.6990691E-02  0.2855567E-02  0.2432189E-02  0.8645792E-02 -0.8819958E-02  0.2455386E-02 -0.3460410E-02  0.5687571E-02 -0.3987488E-02  0.5010435E-02 -0.5464412E-02  0.5425423E-02
  0.1870000E+02  0.1005572E-02  0.8900927E-02 -0.5099815E-02  0.2860432E-02  0.1905018E-03  0.8658436E-02 -0.6267510E-02  0.2459331E-02  0.6296440E-03  0.5696498E-02 -0.4328911E-02  0.5018342E-02 -0.1380534E-02  0.5433599E-02
  0.1875000E+02  0.1418528E-02  0.8917578E-02 -0.7056529E-02  0.2866155E-02 -0.2126019E-02  0.8674215E-02 -0.5767728E-02  0.2464090E-02 -0.2730686E-02  0.5707417E-02  0.2131276E-03  0.5027781E-02 -0.3455115E-02  0.5443538E-02
  0.1880000E+02 -0.8459601E-03  0.8934447E-02 -0.7176567E-02  0.2871947E-02 -0.2766645E-03  0.8690128E-02 -0.5106452E-02  0.2469300E-02 -0.2542988E-02  0.5718562E-02 -0.3841798E-02  0.5037441E-02 -0.2037993E-02  0.5454034E-02
  0.1885000E+02  0.1434715E-02  0.8951345E-02 -0.6090750E-02  0.2877669E-02 -0.3519794E-04  0.8705762E-02 -0.5304167E-02  0.2474282E-02 -0.6916210E-03  0.5729206E-02 -0.2766847E-02  0.5046603E-02 -0.3750998E-02  0.5464174E-02
  0.1890000E+02 -0.9336930E-03  0.8968474E-02 -0.4414327E-02  0.2883807E-02 -0.3432396E-02  0.8721835E-02 -0.5741594E-02  0.2479299E-02 -0.6541269E-02  0.5740007E-02 -0.3223069E-02  0.5056012E-02 -0.1057212E-02  0.5474605E-02
  0.1895000E+02 -0.1769573E-02  0.8983293E-02 -0.1469853E-02  0.2889262E-02  0.2083995E-03  0.8736264E-02 -0.4838051E-02  0.2483948E-02 -0.5148191E-02  0.5749908E-02 -0.1727413E-02  0.5064505E-02 -0.1937723E-02  0.5484222E-02
  0.1900000E+02  0.9397268E-03  0.8999161E-02 -0.2598911E-02  0.2894822E-02  0.2129742E-02  0.8750959E-02 -0.4364578E-02  0.2488831E-02 -0.3687208E-02  0.5760480E-02 -0.2123343E-02  0.5073581E-02 -0.3870881E-02  0.5494446E-02
  0.1905000E+02 -0.3539852E-04  0.9017480E-02 -0.3432931E-02  0.2901156E-02 -0.2989162E-02  0.8767438E-02 -0.3690340E-02  0.2494488E-02 -0.3571900E-02  0.5772659E-02 -0.4002292E-04  0.5083847E-02 -0.4435700E-02  0.5505628E-02
  0.1910000E+02 -0.1306191E-02  0.9035047E-02 -0.2431270E-02  0.2907222E-02 -0.2310070E-02  0.8783821E-02 -0.4651821E-02  0.2499842E-02 -0.3385463E-02  0.5784055E-02 -0.1491285E-02  0.5094249E-02 -0.4367145E-02  0.5516317E-02
  0.1915000E+02 -0.3371163E-02  0.9053357E-02 -0.4098671E-02  0.2913401E-02 -0.6045381E-02  0.8801100E-02 -0.2703173E-02  0.2505262E-02 -0.2437238E-02  0.5795833E-02  0.1040753E-02  0.5104655E-02 -0.2622130E-02  0.5527475E-02
  0.1920000E+02 -0.6723210E-02  0.9072714E-02 -0.4208939E-02  0.2920304E-02 -0.9525258E-02  0.8819705E-02 -0.1487943E-02  0.2511107E-02 -0.7625651E-02  0.5808851E-02 -0.3142732E-02  0.5115782E-02 -0.2264095E-02  0.5539484E-02
  0.1925000E+02 -0.1613798E-02  0.9090249E-02 -0.2242731E-02  0.2926559E-02 -0.7282850E-02  0.8836757E-02 -0.8940742E-03  0.2516606E-02 -0.3582513E-02  0.5820498E-02 -0.3786653E-02  0.5125819E-02  0.1206314E-02  0.5550514E-02
  0.1930000E+02 -0.5858657E-02  0.9105887E-02  0.1266258E-02  0.2932190E-02 -0.1149231E-02  0.8851816E-02 -0.6131288E-03  0.2521659E-02 -0.3386672E-02  0.5831108E-02 -0.4037355E-04  0.5134921E-02  0.1281670E-02  0.5559825E-02
  0.1935000E+02 -0.1444668E-02  0.9122529E-02 -0.1026203E-02  0.2938198E-02 -0.2690534E-02  0.8868637E-02 -0.2534723E-02  0.2526894E-02 -0.3488651E-02  0.5842675E-02 -0.2485933E-02  0.5144880E-02 -0.8065751E-03  0.5570170E-02
  0.1940000E+02 -0.4491275E-02  0.9140766E-02 -0.1078712E-02  0.2944962E-02 -0.8521378E-02  0.8886236E-02 -0.1045384E-02  0.2532693E-02 -0.1341354E-02  0.5855201E-02 -0.7872811E-03  0.5155785E-02 -0.1774471E-02  0.5582097E-02
  0.1945000E+02 -0.5793207E-02  0.9158963E-02  0.2906323E-02  0.2951852E-02 -0.9607573E-02  0.8904226E-02  0.1104349E-02  0.2538695E-02 -0.4187459E-04  0.5867693E-02 -0.2828152E-03  0.5167246E-02 -0.5082208E-02  0.5594279E-02
  0.1950000E+02 -0.2229969E-02  0.9175528E-02  0.8049094E-03  0.2958303E-02 -0.7245646E-02  0.8920652E-02  0.7783947E-03  0.2544377E-02 -0.1859760E-02  0.5879343E-02 -0.1417139E-02  0.5177872E-02 -0.1592404E-02  0.5605665E-02
  0.1955000E+02  0.4532677E-04  0.9190404E-02  0.5605612E-03  0.2963944E-02 -0.2908709E-02  0.8935171E-02  0.3551350E-02  0.2549431E-02  0.5848099E-03  0.5889295E-02 -0.4725734E-03  0.5186649E-02  0.1081388E-03  0.5615390E-02
  0.1960000E+02  0.4205832E-03  0.9206361E-02  0.4470898E-02  0.2969918E-02 -0.3405109E-03  0.8950671E-02  0.2683389E-02  0.2554595E-02  0.3354775E-02  0.5899937E-02  0.7374139E-03  0.5195861E-02  0.1084204E-02  0.5625278E-02
  0.1965000E+02 -0.8200025E-03  0.9225744E-02  0.2489695E-02  0.2977082E-02 -0.1878104E-03  0.8970491E-02  0.2372664E-02  0.2560658E-02  0.3891216E-02  0.5913415E-02  0.7525001E-03  0.5207652E-02  0.3333528E-03  0.5637485E-02
  0.1970000E+02 -0.7753453E-03  0.9243965E-02  0.1845272E-02  0.2983955E-02 -0.6262720E-02  0.8989101E-02  0.5414700E-02  0.2566911E-02 -0.1107742E-02  0.5926277E-02 -0.8966450E-03  0.5219106E-02 -0.3310776E-02  0.5648985E-02
  0.1975000E+02 -0.1208776E-01  0.9260832E-02  0.7553353E-03  0.2990177E-02 -0.3579381E-02  0.9005565E-02  0.3062634E-02  0.2572764E-02 -0.9976208E-03  0.5938056E-02 -0.1491735E-02  0.5229347E-02 -0.2529346E-02  0.5659528E-02
  0.1980000E+02 -0.1143362E-01  0.9278703E-02  0.1150619E-02  0.2996918E-02 -0.1023246E-01  0.9022983E-02  0.2677430E-02  0.2578714E-02 -0.1074545E-02  0.5950450E-02 -0.1534054E-02  0.5240378E-02 -0.1330194E-02  0.5670784E-02
  0.1985000E+02 -0.9742778E-02  0.9294607E-02  0.1639281E-02  0.3002982E-02 -0.9259688E-02  0.9039274E-02  0.3329007E-02  0.2584040E-02 -0.2340560E-03  0.5961138E-02  0.1592052E-02  0.5249924E-02 -0.1672569E-02  0.5681096E-02
  0.1990000E+02 -0.8063989E-02  0.9313348E-02  0.3730768E-02  0.3009667E-02 -0.7057842E-02  0.9057865E-02  0.2954378E-02  0.2590031E-02 -0.1725255E-02  0.5973218E-02  0.2712713E-02  0.5261005E-02  0.2020575E-02  0.5693176E-02
  0.1995000E+02 -0.7210467E-02  0.9331777E-02  0.5752836E-02  0.3016168E-02 -0.4114093E-02  0.9076411E-02  0.4641067E-02  0.2595976E-02 -0.1061135E-03  0.5985156E-02  0.1628502E-03  0.5271894E-02  0.1011137E-02  0.5704680E-02
  0.2000000E+02 -0.8654446E-02  0.9350354E-02  0.4491293E-02  0.3023034E-02 -0.9298000E-02  0.9094749E-02  0.5647026E-02  0.2601883E-02 -0.4163466E-03  0.5997676E-02  0.1619789E-03  0.5283125E-02  0.8732273E-03  0.5716554E-02
  0.2005000E+02 -0.1246142E-01  0.9367483E-02  0.3325829E-02  0.3029665E-02 -0.6575506E-02  0.9111693E-02  0.4392083E-02  0.2607613E-02 -0.2034927E-02  0.6009548E-02 -0.1754087E-02  0.5293697E-02 -0.4827469E-03  0.5727756E-02
  0.2010000E+02 -0.1366531E-01  0.9385871E-02  0.6033979E-02  0.3036710E-02 -0.6162814E-02  0.9129183E-02  0.6455403E-02  0.2613636E-02 -0.3171781E-02  0.6021895E-02  0.9327733E-03  0.5304739E-02 -0.4259851E-02  0.5739499E-02
  0.2015000E+02 -0.8472813E-02  0.9404541E-02  0.4578370E-02  0.3043484E-02 -0.6722959E-02  0.9146958E-02  0.5144284E-02  0.2619402E-02 -0.2753545E-02  0.6034370E-02  0.3756885E-03  0.5315729E-02 -0.3591367E-02  0.5751532E-02
  0.2020000E+02 -0.3776894E-02  0.9423641E-02  0.5203560E-02  0.3049736E-02 -0.7863058E-02  0.9164405E-02  0.5866400E-02  0.2625118E-02  0.1382445E-02  0.6046416E-02  0.2475885E-02  0.5326322E-02  0.7970165E-03  0.5763047E-02
  0.2025000E+02 -0.1138755E-01  0.9444823E-02  0.6494427E-02  0.3056747E-02 -0.6701172E-02  0.9184803E-02  0.8218608E-02  0.2631142E-02 -0.1506109E-03  0.6060119E-02 -0.9325985E-03  0.5338475E-02 -0.4075304E-03  0.5775798E-02
  0.2030000E+02 -0.4883156E-02  0.9462642E-02  0.8839979E-02  0.3063126E-02 -0.4125623E-02  0.9202735E-02  0.8629173E-02  0.2636415E-02 -0.1324459E-02  0.6071868E-02  0.3837802E-02  0.5348579E-02  0.2186808E-02  0.5786392E-02
  0.2035000E+02  0.1543845E-02  0.9478958E-02  0.8678952E-02  0.3068844E-02  0.2224544E-02  0.9219233E-02  0.8110713E-02  0.2641327E-02  0.1039581E-02  0.6082628E-02  0.4553828E-02  0.5357577E-02  0.4845395E-02  0.5795695E-02
  0.2040000E+02 -0.1825494E-02  0.9497427E-02  0.8342382E-02  0.3075123E-02 -0.1550165E-02  0.9237281E-02  0.9015398E-02  0.2646760E-02  0.4782501E-02  0.6094551E-02  0.4250798E-02  0.5368310E-02  0.5177958E-02  0.5806949E-02
  0.2045000E+02 -0.6926534E-02  0.9518725E-02  0.9889768E-02  0.3082189E-02 -0.4261303E-02  0.9257757E-02  0.8661096E-02  0.2652952E-02  0.1634508E-02  0.6108351E-02  0.3949663E-03  0.5380682E-02  0.2822406E-02  0.5819833E-02
  0.2050000E+02 -0.5479441E-02  0.9539652E-02  0.8372474E-02  0.3088963E-02 -0.8363495E-02  0.9277332E-02  0.9377000E-02  0.2658862E-02  0.3282031E-02  0.6122041E-02  0.1083650E-02  0.5392442E-02 -0.1004480E-03  0.5832308E-02
  0.2055000E+02  0.7448951E-04  0.9557164E-02  0.1065019E-01  0.3094760E-02 -0.7201857E-02  0.9293514E-02  0.9418515E-02  0.2663482E-02  0.4815306E-02  0.6133342E-02  0.5154016E-02  0.5402181E-02  0.3889519E-02  0.5842588E-02
  0.2060000E+02  0.1209039E-02  0.9573212E-02  0.1019720E-01  0.3100417E-02 -0.1811727E-02  0.9308713E-02  0.1003051E-01  0.2668147E-02  0.2169846E-02  0.6143935E-02  0.3960470E-02  0.5411468E-02  0.6395616E-02  0.5852516E-02
  0.2065000E+02 -0.8206051E-03  0.9590845E-02  0.7659968E-02  0.3106528E-02 -0.4371449E-03  0.9325765E-02  0.7193829E-02  0.2673264E-02  0.2852537E-02  0.6154980E-02  0.3552595E-02  0.5421340E-02  0.4362518E-02  0.5863034E-02
  0.2070000E+02 -0.8278657E-02  0.9611630E-02  0.8155116E-02  0.3113206E-02  0.3240502E-02  0.9345594E-02  0.5540256E-02  0.2678799E-02 -0.4996397E-03  0.6168257E-02  0.3935657E-02  0.5432969E-02  0.1356172E-02  0.5875564E-02
  0.2075000E+02 -0.7161181E-02  0.9634017E-02  0.8000413E-02  0.3119981E-02  0.2240543E-02  0.9366436E-02  0.6671550E-02  0.2684768E-02  0.5533912E-03  0.6182638E-02  0.7564973E-03  0.5445381E-02 -0.2094359E-02  0.5888955E-02
  0.2080000E+02 -0.7542263E-02  0.9651235E-02  0.9613345E-02  0.3125410E-02 -0.2821634E-02  0.9382945E-02  0.8500989E-02  0.2689431E-02 -0.8379839E-03  0.6194552E-02  0.1882902E-02  0.5455294E-02  0.2728343E-02  0.5899915E-02
  0.2085000E+02 -0.3597687E-03  0.9664745E-02  0.8337121E-02  0.3129656E-02 -0.4882707E-02  0.9395980E-02  0.9387696E-02  0.2693070E-02  0.8077973E-03  0.6203933E-02  0.2609452E-02  0.5462870E-02  0.2029918E-02  0.5908426E-02
  0.2090000E+02  0.5511630E-03  0.9681236E-02  0.8020549E-02  0.3134988E-02 -0.1856402E-02  0.9411599E-02  0.1103829E-01  0.2697527E-02  0.6591864E-02  0.6214410E-02  0.4143893E-02  0.5472618E-02  0.4400583E-02  0.5918393E-02
  0.2095000E+02 -0.4651353E-03  0.9699139E-02  0.8509962E-02  0.3140438E-02 -0.2049399E-02  0.9429121E-02  0.8576239E-02  0.2702291E-02  0.5452590E-02  0.6225623E-02  0.2617680E-02  0.5482590E-02  0.1357196E-02  0.5929594E-02
  0.2100000E+02 -0.8436264E-02  0.9715810E-02  0.8669042E-02  0.3145656E-02 -0.7776621E-02  0.9445651E-02  0.7603756E-02  0.2706758E-02  0.2364594E-02  0.6236794E-02  0.1962539E-02  0.5492093E-02  0.1505966E-02  0.5940237E-02
  0.2105000E+02 -0.2337038E-02  0.9731029E-02  0.7810011E-02  0.3150359E-02 -0.2569411E-02  0.9460072E-02  0.8215836E-02  0.2710830E-02 -0.1124610E-02  0.6247003E-02  0.2817158E-02  0.5500659E-02 -0.4507320E-03  0.5949222E-02
  0.2110000E+02 -0.1692496E-02  0.9748312E-02  0.9921667E-02  0.3155882E-02 -0.4711254E-03  0.9476447E-02  0.8503439E-02  0.2715312E-02  0.4221905E-02  0.6258171E-02  0.3633340E-02  0.5510464E-02  0.4616954E-02  0.5959983E-02
  0.2115000E+02  0.1433417E-02  0.9766833E-02  0.9970343E-02  0.3161445E-02 -0.2076814E-02  0.9492937E-02  0.8051473E-02  0.2720199E-02  0.4264335E-02  0.6269761E-02  0.7115694E-02  0.5520522E-02  0.7751776E-02  0.5971076E-02
  0.2120000E+02 -0.2742609E-02  0.9783763E-02  0.8565385E-02  0.3166628E-02 -0.1757019E-03  0.9508138E-02  0.1122347E-01  0.2724660E-02  0.5738083E-02  0.6280542E-02  0.6774057E-02  0.5530253E-02  0.6490309E-02  0.5981734E-02
  0.2125000E+02 -0.4624282E-02  0.9800025E-02  0.7126925E-02  0.3171493E-02 -0.5951361E-03  0.9522841E-02  0.8938041E-02  0.2728862E-02  0.8985218E-02  0.6291246E-02  0.4903012E-02  0.5539726E-02  0.6101650E-02  0.5991469E-02
  0.2130000E+02 -0.4558069E-02  0.9813494E-02  0.9388116E-02  0.3175483E-02 -0.3952432E-02  0.9535699E-02  0.9634309E-02  0.2732376E-02  0.4438175E-02  0.6300332E-02  0.3696228E-02  0.5547193E-02  0.2084877E-02  0.5999343E-02
  0.2135000E+02 -0.2706950E-02  0.9828319E-02  0.1112836E-01  0.3179888E-02  0.2316283E-03  0.9549472E-02  0.7715958E-02  0.2736009E-02 -0.5506211E-03  0.6309265E-02  0.2105234E-02  0.5555409E-02  0.5958102E-02  0.6008018E-02
  0.2140000E+02 -0.4620507E-02  0.9846929E-02  0.7402342E-02  0.3185401E-02 -0.5899023E-02  0.9567114E-02  0.7359301E-02  0.2740844E-02 -0.1440538E-02  0.6320911E-02  0.2318451E-02  0.5566033E-02  0.3572054E-02  0.6019433E-02
  0.2145000E+02 -0.8374015E-02  0.9866629E-02  0.4559765E-02  0.3191085E-02 -0.1371720E-01  0.9586144E-02  0.7666300E-02  0.2745899E-02  0.3813856E-02  0.6333302E-02 -0.4715733E-02  0.5576829E-02  0.1790558E-02  0.6031589E-02
  0.2150000E+02 -0.7032326E-02  0.9882289E-02  0.4791942E-02  0.3195532E-02 -0.8206660E-02  0.9600915E-02  0.7485992E-02  0.2749519E-02  0.5463147E-03  0.6343719E-02  0.1729155E-02  0.5585256E-02  0.2297346E-02  0.6041190E-02
  0.2155000E+02 -0.3009662E-02  0.9896001E-02  0.7187064E-02  0.3199397E-02 -0.5778337E-02  0.9613985E-02  0.4982432E-02  0.2752939E-02 -0.1285986E-02  0.6352822E-02  0.3251118E-02  0.5592679E-02  0.4402303E-02  0.6049745E-02
  0.2160000E+02 -0.1498712E-03  0.9911368E-02  0.8116633E-02  0.3203650E-02 -0.1271151E-02  0.9628593E-02  0.5802974E-02  0.2756730E-02  0.3487762E-02  0.6362260E-02  0.3603762E-02  0.5600936E-02  0.1134764E-02  0.6058204E-02
  0.2165000E+02 -0.4271927E-02  0.9928226E-02  0.7255913E-02  0.3208688E-02 -0.6551354E-02  0.9645533E-02  0.7852690E-02  0.2760854E-02  0.3018633E-02  0.6372754E-02  0.4404156E-02  0.5609937E-02  0.1368101E-02  0.6067936E-02
  0.2170000E+02 -0.8776045E-02  0.9948197E-02  0.5234524E-02  0.3214679E-02 -0.6994354E-02  0.9665087E-02  0.5785568E-02  0.2765876E-02  0.2261297E-03  0.6385112E-02  0.3419675E-02  0.5620874E-02  0.5379113E-03  0.6079115E-02
  0.2175000E+02 -0.9094995E-02  0.9968807E-02  0.4747511E-02  0.3220274E-02 -0.9936221E-02  0.9685340E-02  0.6591756E-02  0.2770966E-02 -0.6403379E-03  0.6397737E-02 -0.1907951E-02  0.5632211E-02 -0.1679827E-02  0.6091127E-02
  0.2180000E+02 -0.7997992E-02  0.9987767E-02  0.3262354E-02  0.3225317E-02 -0.1432135E-01  0.9703790E-02  0.5111429E-02  0.2775285E-02 -0.3155446E-02  0.6409380E-02  0.8224591E-03  0.5641877E-02  0.4145163E-03  0.6101572E-02
  0.2185000E+02 -0.8228155E-02  0.1000367E-01  0.2358167E-02  0.3229930E-02 -0.6995989E-02  0.9718901E-02  0.5411758E-02  0.2779053E-02 -0.1016984E-02  0.6420071E-02  0.6159696E-03  0.5650520E-02  0.7331377E-03  0.6110706E-02
  0.2190000E+02 -0.5157718E-02  0.1001893E-01  0.5843266E-02  0.3234689E-02 -0.7770987E-02  0.9735061E-02  0.4435069E-02  0.2783170E-02  0.2532769E-02  0.6430104E-02 -0.2607207E-03  0.5659323E-02  0.4035756E-02  0.6120129E-02
  0.2195000E+02 -0.7024763E-03  0.1003659E-01  0.5642872E-02  0.3240091E-02 -0.1346551E-02  0.9753986E-02  0.4236590E-02  0.2787526E-02  0.5257014E-02  0.6441214E-02  0.6678037E-03  0.5669322E-02  0.5452657E-02  0.6131211E-02
  0.2200000E+02  0.5142176E-02  0.1005655E-01  0.5284759E-02  0.3245804E-02 -0.1494623E-02  0.9773725E-02  0.5734518E-02  0.2792411E-02  0.7151356E-02  0.6453384E-02  0.1848809E-02  0.5679965E-02  0.5040958E-02  0.6142692E-02
  0.2205000E+02  0.4377180E-02  0.1007727E-01  0.5104262E-02  0.3251714E-02  0.4556707E-02  0.9794361E-02  0.7303982E-02  0.2797561E-02  0.1301924E-02  0.6466147E-02  0.1975761E-02  0.5691094E-02  0.1071307E-02  0.6154577E-02
  0.2210000E+02  0.7802597E-04  0.1009670E-01  0.6684703E-03  0.3257328E-02  0.3900161E-02  0.9813679E-02  0.3388003E-02  0.2802648E-02 -0.1745124E-02  0.6478606E-02 -0.1100890E-02  0.5702014E-02 -0.1856702E-02  0.6166207E-02
  0.2215000E+02 -0.2687398E-02  0.1011831E-01  0.5507178E-03  0.3263701E-02  0.6146962E-03  0.9835083E-02  0.3273309E-02  0.2808175E-02  0.3399639E-02  0.6492493E-02  0.1359686E-02  0.5713826E-02 -0.2684747E-02  0.6179318E-02
  0.2220000E+02  0.1800507E-02  0.1013585E-01  0.4601453E-03  0.3269214E-02  0.6169083E-02  0.9853564E-02 -0.2854303E-03  0.2812520E-02 -0.1019676E-03  0.6504325E-02  0.2413033E-02  0.5723822E-02  0.3932280E-03  0.6190728E-02
  0.2225000E+02  0.5628334E-02  0.1014958E-01  0.3222561E-02  0.3273401E-02  0.5247936E-02  0.9868734E-02  0.5854078E-03  0.2816017E-02  0.4271361E-02  0.6513771E-02  0.3053258E-02  0.5731980E-02  0.8917418E-03  0.6199833E-02
  0.2230000E+02  0.3903173E-02  0.1016669E-01  0.2703337E-02  0.3278690E-02  0.1114121E-02  0.9886674E-02  0.1574672E-02  0.2820326E-02  0.6941597E-02  0.6525274E-02  0.8334582E-03  0.5741538E-02  0.3265774E-02  0.6210396E-02
  0.2235000E+02 -0.1733418E-02  0.1018639E-01  0.2639980E-02  0.3284677E-02  0.6898751E-02  0.9905658E-02  0.2063359E-02  0.2825100E-02  0.4724825E-02  0.6537959E-02  0.4303174E-02  0.5752354E-02  0.6571759E-02  0.6222046E-02
  0.2240000E+02  0.3137464E-02  0.1020705E-01  0.3687980E-02  0.3290916E-02  0.9880581E-02  0.9926003E-02  0.1750783E-02  0.2830464E-02  0.2987788E-02  0.6550501E-02  0.9989351E-03  0.5763967E-02  0.6332655E-02  0.6234250E-02
  0.2245000E+02  0.1112758E-01  0.1022475E-01  0.2438464E-02  0.3296246E-02  0.7224470E-02  0.9943304E-02  0.2493057E-02  0.2835181E-02  0.8790314E-03  0.6561278E-02  0.1164067E-02  0.5774298E-02  0.3998419E-02  0.6244716E-02
  0.2250000E+02  0.8380506E-02  0.1024020E-01  0.1623897E-03  0.3300843E-02  0.6729150E-02  0.9959076E-02  0.1082800E-02  0.2839186E-02 -0.1768436E-02  0.6571152E-02  0.1990210E-02  0.5783276E-02  0.8836338E-03  0.6254563E-02
  0.2255000E+02  0.5147727E-02  0.1025539E-01  0.1612323E-03  0.3305533E-02  0.2514578E-02  0.9974313E-02 -0.1068548E-03  0.2843170E-02  0.3273766E-02  0.6580910E-02  0.2505620E-02  0.5792154E-02  0.9240760E-03  0.6264580E-02
  0.2260000E+02  0.3456298E-02  0.1027184E-01 -0.1163779E-02  0.3310419E-02  0.3134645E-02  0.9990172E-02 -0.2532613E-03  0.2847527E-02  0.5805377E-02  0.6591371E-02  0.3631867E-02  0.5801574E-02  0.2092758E-02  0.6275226E-02
  0.2265000E+02 -0.3847461E-02  0.1029181E-01 -0.7428818E-03  0.3316157E-02  0.7721162E-02  0.1001007E-01  0.6196819E-03  0.2852515E-02  0.3678753E-02  0.6604137E-02  0.1004019E-03  0.5812804E-02  0.3802571E-02  0.6288041E-02
  0.2270000E+02 -0.9097020E-03  0.1031038E-01  0.7706889E-03  0.3321705E-02  0.9310463E-02  0.1002783E-01 -0.2383670E-03  0.2857119E-02  0.3797324E-02  0.6615974E-02  0.1933220E-02  0.5822812E-02  0.3157977E-02  0.6299403E-02
  0.2275000E+02  0.2605170E-02  0.1032688E-01 -0.8922569E-03  0.3326674E-02  0.7417994E-02  0.1004399E-01 -0.2887010E-02  0.2861588E-02  0.2180699E-02  0.6626386E-02  0.1209233E-03  0.5832283E-02  0.1670165E-02  0.6310159E-02
  0.2280000E+02  0.6963689E-02  0.1034291E-01  0.1670083E-02  0.3331476E-02  0.2800565E-02  0.1005918E-01 -0.4352539E-02  0.2865680E-02  0.6965428E-02  0.6636169E-02  0.2328464E-02  0.5841591E-02  0.1284609E-02  0.6319907E-02
  0.2285000E+02  0.6313623E-02  0.1036008E-01 -0.2191934E-02  0.3336013E-02  0.2479882E-02  0.1007350E-01 -0.3475839E-02  0.2869739E-02 -0.2997273E-02  0.6645986E-02 -0.2404035E-03  0.5850434E-02  0.1413559E-02  0.6329529E-02
  0.2290000E+02  0.8277065E-04  0.1037984E-01 -0.4227819E-02  0.3341334E-02 -0.3453734E-03  0.1009061E-01 -0.2542247E-02  0.2874561E-02 -0.3722775E-02  0.6657804E-02  0.1478825E-03  0.5861102E-02 -0.1216884E-02  0.6340771E-02
  0.2295000E+02  0.6071555E-03  0.1039896E-01 -0.3750892E-02  0.3346819E-02  0.7741520E-03  0.1010897E-01 -0.2470309E-02  0.2879474E-02 -0.1156035E-02  0.6670452E-02 -0.3021691E-03  0.5872282E-02 -0.7916380E-03  0.6352757E-02
  0.2300000E+02  0.1792372E-02  0.1041480E-01 -0.4137437E-02  0.3351425E-02  0.2864644E-02  0.1012417E-01 -0.6052898E-02  0.2883249E-02 -0.4939580E-02  0.6680747E-02  0.2353122E-03  0.5881360E-02  0.1084407E-02  0.6363059E-02
  0.2305000E+02  0.6315090E-02  0.1043016E-01 -0.4607783E-02  0.3355742E-02  0.5136633E-02  0.1013853E-01 -0.3881625E-02  0.2886563E-02 -0.2425247E-02  0.6689449E-02  0.1308955E-02  0.5889404E-02  0.1553490E-02  0.6372050E-02
  0.2310000E+02 -0.2851451E-03  0.1044625E-01 -0.4838192E-02  0.3360326E-02  0.7478120E-02  0.1015355E-01 -0.4439683E-02  0.2890492E-02 -0.3301326E-03  0.6698309E-02 -0.1355475E-02  0.5897996E-02  0.2058691E-02  0.6381634E-02
  0.2315000E+02  0.6226204E-02  0.1046441E-01 -0.2523819E-02  0.3365543E-02  0.8970307E-02  0.1016981E-01 -0.3996950E-02  0.2895159E-02  0.2202976E-02  0.6708715E-02 -0.2286105E-02  0.5907692E-02  0.4218408E-03  0.6391666E-02
  0.2320000E+02  0.5432735E-02  0.1048509E-01 -0.3879768E-02  0.3371425E-02  0.3086035E-02  0.1018836E-01 -0.4071318E-02  0.2900425E-02  0.9610867E-03  0.6720547E-02 -0.1025574E-02  0.5918638E-02  0.1141225E-02  0.6403628E-02
  0.2325000E+02  0.1496207E-02  0.1050798E-01 -0.1768196E-02  0.3377658E-02 -0.2383819E-02  0.1020939E-01 -0.4714126E-02  0.2906108E-02 -0.8745744E-03  0.6734063E-02  0.8026798E-03  0.5931148E-02 -0.2712909E-02  0.6416927E-02
  0.2330000E+02  0.6035261E-02  0.1052822E-01 -0.4472083E-02  0.3383155E-02 -0.6628246E-03  0.1022917E-01 -0.4480393E-02  0.2911075E-02 -0.1570426E-02  0.6746332E-02 -0.1020317E-02  0.5942276E-02 -0.1875977E-02  0.6429153E-02
  0.2335000E+02  0.7952265E-02  0.1054321E-01 -0.6805605E-02  0.3387321E-02  0.1068144E-02  0.1024403E-01 -0.3743500E-02  0.2914848E-02  0.7515651E-04  0.6756033E-02 -0.3676978E-06  0.5950756E-02 -0.6276352E-04  0.6438442E-02
  0.2340000E+02  0.2982967E-02  0.1056035E-01 -0.5901886E-02  0.3392094E-02  0.3438470E-02  0.1026068E-01 -0.4755762E-02  0.2919238E-02  0.1517129E-02  0.6767259E-02 -0.2587018E-02  0.5960105E-02  0.1339932E-02  0.6449008E-02
  0.2345000E+02  0.6878626E-02  0.1057837E-01 -0.5171663E-02  0.3397610E-02  0.3895603E-02  0.1027833E-01 -0.7100535E-02  0.2923992E-02 -0.1574077E-02  0.6778783E-02  0.5649874E-03  0.5970298E-02  0.8456559E-03  0.6459957E-02
  0.2350000E+02  0.9849911E-02  0.1059685E-01 -0.4402097E-02  0.3403379E-02  0.8149833E-02  0.1029637E-01 -0.5728503E-02  0.2929075E-02 -0.2352273E-02  0.6790638E-02  0.1044733E-02  0.5980754E-02 -0.2959487E-04  0.6470984E-02
  0.2355000E+02  0.1159205E-01  0.1061482E-01 -0.4787542E-02  0.3408875E-02  0.6799359E-02  0.1031349E-01 -0.3446727E-02  0.2933889E-02 -0.4089875E-02  0.6802035E-02  0.3451209E-03  0.5990908E-02  0.2435944E-02  0.6482129E-02
  0.2360000E+02  0.4892268E-02  0.1063378E-01 -0.2829962E-02  0.3414526E-02  0.6531698E-02  0.1033112E-01 -0.6907240E-02  0.2938767E-02 -0.9144956E-03  0.6813419E-02 -0.1621358E-02  0.6001231E-02 -0.3465082E-02  0.6493341E-02
  0.2365000E+02  0.7352421E-02  0.1065228E-01 -0.3998500E-02  0.3420181E-02  0.3373645E-02  0.1034811E-01 -0.4524839E-02  0.2943799E-02 -0.2285594E-02  0.6824564E-02 -0.9081853E-03  0.6011737E-02 -0.2702369E-03  0.6504421E-02
  0.2370000E+02  0.8004792E-02  0.1066989E-01 -0.5818406E-02  0.3425892E-02  0.7460556E-02  0.1036554E-01 -0.2931346E-02  0.2948630E-02 -0.2011641E-02  0.6836052E-02  0.8249360E-03  0.6022161E-02 -0.7447429E-03  0.6515194E-02
  0.2375000E+02  0.8085689E-02  0.1068591E-01 -0.6856149E-02  0.3430817E-02  0.6791769E-02  0.1038128E-01 -0.4417013E-02  0.2953033E-02  0.3013649E-03  0.6845899E-02  0.1030160E-02  0.6030940E-02 -0.8792068E-03  0.6524786E-02
  0.2380000E+02  0.6496763E-02  0.1070120E-01 -0.5111542E-02  0.3435390E-02  0.1110090E-01  0.1039637E-01 -0.6541156E-02  0.2957011E-02  0.1585153E-02  0.6855283E-02 -0.2429864E-02  0.6039432E-02  0.1850470E-02  0.6534209E-02
  0.2385000E+02  0.9290194E-02  0.1071662E-01 -0.7333112E-02  0.3440261E-02  0.1059547E-01  0.1041221E-01 -0.4950793E-02  0.2961083E-02  0.2612629E-02  0.6865095E-02  0.8264440E-05  0.6048142E-02  0.1219020E-02  0.6543763E-02
  0.2390000E+02  0.3486965E-02  0.1073607E-01 -0.7954177E-02  0.3446693E-02  0.1048691E-01  0.1043150E-01 -0.3778277E-02  0.2966494E-02  0.3764072E-02  0.6877446E-02  0.9187842E-03  0.6059171E-02  0.6395199E-03  0.6555673E-02
  0.2395000E+02  0.2929444E-02  0.1075584E-01 -0.7251024E-02  0.3453179E-02  0.1305814E-01  0.1045060E-01 -0.3966497E-02  0.2971933E-02  0.2180670E-02  0.6890399E-02  0.7205203E-03  0.6070218E-02 -0.1199480E-02  0.6567950E-02
  0.2400000E+02 -0.1599306E-02  0.1077390E-01 -0.5872045E-02  0.3459018E-02  0.2225410E-02  0.1046808E-01 -0.6424006E-02  0.2977229E-02 -0.4557264E-02  0.6902800E-02 -0.1682379E-02  0.6080898E-02 -0.2674830E-02  0.6579302E-02
  0.2405000E+02  0.3304027E-02  0.1079026E-01 -0.4600500E-02  0.3464500E-02  0.2654391E-02  0.1048430E-01 -0.4803000E-02  0.2982352E-02 -0.4288420E-02  0.6914185E-02 -0.3304592E-02  0.6090728E-02  0.1294063E-02  0.6590055E-02
  0.2410000E+02  0.6099961E-02  0.1080379E-01 -0.4920552E-02  0.3468967E-02  0.5384918E-02  0.1049811E-01 -0.4932539E-02  0.2986440E-02 -0.1612282E-02  0.6923468E-02 -0.1862109E-02  0.6098721E-02 -0.1596188E-02  0.6598840E-02
  0.2415000E+02  0.3113306E-02  0.1081684E-01 -0.4265755E-02  0.3473225E-02  0.3370031E-02  0.1051130E-01 -0.8988738E-02  0.2990364E-02 -0.1670350E-03  0.6931742E-02 -0.3609901E-02  0.6106428E-02 -0.2492718E-02  0.6607500E-02
  0.2420000E+02  0.1978519E-02  0.1083105E-01 -0.4405542E-02  0.3478064E-02  0.5889474E-02  0.1052545E-01 -0.6944176E-02  0.2994309E-02 -0.1618613E-02  0.6941520E-02 -0.5895915E-02  0.6115200E-02 -0.4612540E-02  0.6616501E-02
  0.2425000E+02  0.4860252E-02  0.1084837E-01 -0.5207031E-02  0.3483979E-02  0.4367289E-02  0.1054282E-01 -0.3622138E-02  0.2999470E-02 -0.5152326E-02  0.6953419E-02 -0.4680403E-02  0.6125236E-02 -0.2144110E-02  0.6627774E-02
  0.2430000E+02  0.1806014E-02  0.1086643E-01 -0.4075990E-02  0.3490102E-02  0.8875073E-03  0.1055985E-01 -0.5114871E-02  0.3004740E-02 -0.3478230E-02  0.6964907E-02 -0.1629257E-02  0.6135662E-02 -0.1400015E-02  0.6638919E-02
  0.2435000E+02  0.8530661E-02  0.1088146E-01 -0.5060247E-02  0.3495448E-02  0.4897060E-02  0.1057444E-01 -0.6091451E-02  0.3009273E-02  0.5946733E-03  0.6975043E-02 -0.3997700E-03  0.6145055E-02 -0.9758379E-03  0.6648615E-02
  0.2440000E+02  0.6909146E-02  0.1089537E-01 -0.4772529E-02  0.3500592E-02  0.5619298E-04  0.1058849E-01 -0.4933937E-02  0.3013601E-02  0.8618447E-03  0.6984361E-02 -0.2796180E-02  0.6153825E-02 -0.6557675E-03  0.6658101E-02
  0.2445000E+02  0.1826929E-02  0.1091412E-01 -0.5996330E-02  0.3506931E-02 -0.9826479E-03  0.1060695E-01 -0.6268434E-02  0.3018983E-02  0.1327701E-02  0.6996415E-02 -0.5670997E-02  0.6164754E-02 -0.2268333E-03  0.6670204E-02
  0.2450000E+02 -0.1051848E-02  0.1093316E-01 -0.5759916E-02  0.3513164E-02 -0.2577155E-02  0.1062480E-01 -0.4480616E-02  0.3024156E-02 -0.1280427E-02  0.7008581E-02 -0.1711277E-02  0.6175207E-02 -0.2809540E-02  0.6682185E-02
  0.2455000E+02 -0.5375868E-02  0.1095187E-01 -0.4964815E-02  0.3519441E-02 -0.2979301E-02  0.1064261E-01 -0.3570977E-02  0.3029464E-02 -0.3572217E-02  0.7020905E-02 -0.3820548E-02  0.6185612E-02 -0.3732415E-02  0.6693862E-02
  0.2460000E+02 -0.5587631E-02  0.1096753E-01 -0.4213036E-02  0.3525396E-02  0.6327371E-03  0.1065852E-01 -0.4985174E-02  0.3034448E-02 -0.4083582E-02  0.7031993E-02 -0.5967149E-02  0.6195119E-02 -0.4259462E-02  0.6704065E-02
  0.2465000E+02  0.2645328E-02  0.1098327E-01 -0.5220958E-02  0.3531637E-02  0.5361639E-02  0.1067460E-01 -0.4680722E-02  0.3039304E-02 -0.5616328E-02  0.7042886E-02  0.1179375E-02  0.6204640E-02 -0.3571655E-02  0.6714769E-02
  0.2470000E+02  0.5278024E-02  0.1099694E-01 -0.4089397E-02  0.3536607E-02  0.4679354E-02  0.1068787E-01 -0.4922154E-02  0.3043648E-02  0.1080195E-02  0.7051432E-02  0.3197674E-02  0.6212708E-02 -0.9336466E-03  0.6723520E-02
  0.2475000E+02  0.7738631E-02  0.1101301E-01 -0.4708365E-02  0.3542087E-02  0.8510279E-02  0.1070306E-01 -0.2301652E-02  0.3048577E-02  0.1386670E-02  0.7061947E-02 -0.4299670E-02  0.6222688E-02  0.9406992E-04  0.6734167E-02
  0.2480000E+02  0.8983416E-02  0.1103183E-01 -0.3600902E-02  0.3548919E-02  0.2111464E-02  0.1072215E-01 -0.1336209E-02  0.3054555E-02  0.3432765E-03  0.7075327E-02  0.7753270E-03  0.6234653E-02 -0.1090018E-02  0.6746710E-02
  0.2485000E+02 -0.9156152E-03  0.1104931E-01 -0.3384260E-02  0.3555301E-02  0.1107971E-02  0.1073947E-01 -0.1446918E-02  0.3059936E-02 -0.1519743E-03  0.7087138E-02  0.2443148E-02  0.6245092E-02  0.1723159E-02  0.6758135E-02
  0.2490000E+02 -0.3158539E-02  0.1106618E-01 -0.5057952E-02  0.3561362E-02 -0.3683271E-03  0.1075617E-01 -0.1658420E-02  0.3065126E-02 -0.1014977E-03  0.7098833E-02  0.1457380E-02  0.6255484E-02  0.1906187E-02  0.6769064E-02
  0.2495000E+02  0.5126022E-03  0.1107868E-01 -0.3793811E-02  0.3566019E-02  0.5198347E-02  0.1076910E-01 -0.2177799E-02  0.3069198E-02 -0.1349319E-02  0.7107432E-02 -0.1989493E-02  0.6262980E-02 -0.7196398E-03  0.6777286E-02
  0.2500000E+02  0.8619621E-02  0.1109197E-01 -0.3570559E-02  0.3571175E-02  0.3973169E-02  0.1078333E-01 -0.2765701E-02  0.3073824E-02  0.3274756E-02  0.7116363E-02 -0.2488611E-02  0.6271363E-02 -0.2033039E-03  0.6785932E-02
  0.2505000E+02  0.6326437E-02  0.1111015E-01 -0.3909649E-02  0.3577774E-02 -0.1617460E-02  0.1080175E-01 -0.3887440E-02  0.3079436E-02 -0.1127246E-03  0.7128146E-02 -0.5458721E-02  0.6282188E-02 -0.1324591E-02  0.6797560E-02
  0.2510000E+02 -0.2255072E-02  0.1113135E-01 -0.2625750E-02  0.3585060E-02 -0.2495679E-02  0.1082271E-01 -0.2402006E-02  0.3085830E-02 -0.9951997E-03  0.7142336E-02 -0.4915948E-02  0.6294646E-02 -0.2448452E-02  0.6810976E-02
  0.2515000E+02 -0.4059414E-02  0.1115045E-01 -0.2086765E-02  0.3591789E-02 -0.5102581E-02  0.1084094E-01 -0.1914314E-02  0.3091745E-02 -0.5759137E-02  0.7155363E-02 -0.4613918E-02  0.6306053E-02 -0.2085287E-02  0.6822965E-02
  0.2520000E+02 -0.2398565E-02  0.1116872E-01 -0.3257434E-02  0.3598585E-02 -0.5042579E-02  0.1085941E-01 -0.1356968E-02  0.3097747E-02 -0.6422846E-02  0.7168230E-02 -0.4696853E-02  0.6317101E-02 -0.5273674E-02  0.6834968E-02
  0.2525000E+02 -0.6053814E-02  0.1118144E-01 -0.3769275E-02  0.3603382E-02 -0.5899413E-02  0.1087207E-01 -0.1979363E-02  0.3102151E-02 -0.4988508E-02  0.7176329E-02 -0.5858108E-03  0.6324406E-02 -0.3843688E-02  0.6842881E-02
  0.2530000E+02 -0.7140853E-02  0.1119531E-01 -0.2372723E-02  0.3608631E-02 -0.5813166E-02  0.1088571E-01 -0.2333193E-02  0.3106755E-02 -0.2766245E-02  0.7185373E-02 -0.1377090E-02  0.6332733E-02 -0.4296426E-02  0.6851956E-02
  0.2535000E+02 -0.1986917E-02  0.1120914E-01 -0.2774763E-02  0.3614055E-02 -0.4574307E-02  0.1090036E-01 -0.3036140E-02  0.3111667E-02 -0.2676948E-02  0.7195125E-02 -0.5543151E-02  0.6341259E-02 -0.3466381E-02  0.6861491E-02
  0.2540000E+02 -0.4809202E-02  0.1122786E-01 -0.3977944E-02  0.3620650E-02 -0.7139463E-02  0.1091829E-01 -0.3981325E-02  0.3117599E-02 -0.1628732E-02  0.7207286E-02 -0.2141529E-02  0.6351678E-02 -0.7717306E-02  0.6873219E-02
  0.2545000E+02 -0.6224993E-02  0.1124848E-01 -0.2798955E-02  0.3627831E-02 -0.7286181E-02  0.1093803E-01 -0.4888868E-03  0.3123622E-02 -0.4138880E-02  0.7220460E-02 -0.4902483E-02  0.6363178E-02 -0.6380600E-02  0.6885698E-02
  0.2550000E+02 -0.9819554E-02  0.1127039E-01 -0.6208799E-03  0.3635467E-02 -0.2032869E-02  0.1095843E-01  0.2606461E-03  0.3130117E-02 -0.5223296E-02  0.7234701E-02 -0.2641825E-02  0.6375745E-02 -0.5739642E-02  0.6899199E-02
  0.2555000E+02 -0.4341250E-02  0.1128540E-01  0.7994859E-03  0.3640932E-02 -0.2365065E-03  0.1097293E-01 -0.4887490E-03  0.3134861E-02 -0.2353169E-02  0.7244127E-02 -0.8227426E-03  0.6384759E-02 -0.1034813E-02  0.6908329E-02
  0.2560000E+02  0.7260699E-03  0.1129921E-01 -0.2387597E-04  0.3646252E-02  0.1031384E-02  0.1098691E-01 -0.1674776E-03  0.3139498E-02 -0.1214584E-04  0.7253245E-02  0.1178805E-02  0.6393647E-02 -0.3637582E-03  0.6917159E-02
  0.2565000E+02 -0.5739153E-02  0.1131407E-01 -0.1220231E-02  0.3651672E-02 -0.6792464E-02  0.1100149E-01 -0.1953379E-03  0.3144389E-02 -0.1131711E-02  0.7262941E-02 -0.2182974E-02  0.6402986E-02 -0.3451623E-02  0.6926740E-02
  0.2570000E+02 -0.9801024E-02  0.1133645E-01 -0.2382107E-03  0.3659088E-02 -0.5462726E-02  0.1102341E-01 -0.1910383E-03  0.3151092E-02 -0.5095276E-02  0.7277346E-02 -0.3865121E-02  0.6415927E-02 -0.4542754E-02  0.6940641E-02
  0.2575000E+02 -0.9499761E-02  0.1135735E-01 -0.2877471E-03  0.3666180E-02 -0.6177142E-02  0.1104395E-01 -0.3626322E-03  0.3157340E-02 -0.6311781E-02  0.7291077E-02 -0.4686829E-02  0.6427795E-02 -0.7431505E-02  0.6953864E-02
  0.2580000E+02 -0.7061924E-02  0.1138097E-01  0.1007409E-02  0.3673936E-02 -0.1176929E-01  0.1106642E-01 -0.4987585E-03  0.3164207E-02 -0.2733318E-02  0.7306118E-02 -0.5533551E-02  0.6440829E-02 -0.6205440E-02  0.6968176E-02
  0.2585000E+02 -0.6156931E-02  0.1140049E-01  0.1622976E-02  0.3680694E-02 -0.5618606E-02  0.1108565E-01 -0.1296927E-03  0.3169875E-02 -0.9138139E-03  0.7318628E-02 -0.2995008E-02  0.6451867E-02 -0.8612419E-03  0.6980451E-02
  0.2590000E+02  0.2054608E-02  0.1141659E-01 -0.1053246E-03  0.3686539E-02 -0.1512019E-02  0.1110204E-01  0.1598202E-02  0.3175076E-02  0.2525813E-02  0.7329256E-02 -0.8562649E-03  0.6461564E-02 -0.6511065E-05  0.6990967E-02
  0.2595000E+02  0.3769676E-02  0.1143183E-01  0.9923948E-03  0.3692076E-02  0.2201907E-02  0.1111677E-01  0.2279942E-02  0.3180180E-02  0.3575111E-02  0.7339016E-02  0.9464868E-03  0.6470764E-02  0.2549298E-03  0.7001259E-02
  0.2600000E+02  0.6824804E-03  0.1145074E-01  0.2796151E-02  0.3699040E-02 -0.4294001E-02  0.1113620E-01 -0.1883509E-03  0.3186262E-02  0.1262190E-02  0.7351696E-02 -0.1074473E-02  0.6482277E-02 -0.7844364E-03  0.7013807E-02
  0.2605000E+02  0.3832541E-02  0.1147061E-01  0.4065564E-02  0.3706127E-02 -0.4331721E-02  0.1115582E-01  0.1850294E-02  0.3192107E-02 -0.2448973E-02  0.7364437E-02 -0.2856874E-02  0.6494080E-02 -0.2097755E-02  0.7026390E-02
  0.2610000E+02  0.1284656E-02  0.1149054E-01  0.2279642E-02  0.3713018E-02 -0.4800037E-02  0.1117492E-01  0.1339674E-02  0.3197759E-02  0.8746813E-04  0.7376926E-02  0.1027703E-02  0.6505575E-02 -0.2546635E-02  0.7038817E-02
  0.2615000E+02 -0.3759973E-02  0.1151045E-01  0.2422779E-02  0.3720069E-02 -0.5346769E-02  0.1119461E-01 -0.1715746E-03  0.3203971E-02 -0.1398753E-04  0.7390376E-02  0.1560253E-02  0.6517306E-02 -0.4501212E-03  0.7051774E-02
  0.2620000E+02 -0.2675776E-02  0.1152777E-01  0.2005785E-02  0.3726386E-02 -0.3898808E-02  0.1121189E-01  0.9575030E-03  0.3209141E-02  0.8579292E-03  0.7401095E-02  0.2058408E-02  0.6527567E-02  0.1331276E-02  0.7062979E-02
  0.2625000E+02  0.1396272E-02  0.1154516E-01  0.2725628E-02  0.3732457E-02  0.3188231E-02  0.1122923E-01  0.1489371E-02  0.3214127E-02 -0.6495105E-03  0.7411978E-02  0.1970605E-02  0.6537632E-02  0.4353646E-02  0.7074256E-02
  0.2630000E+02  0.9644276E-02  0.1156778E-01  0.1267124E-03  0.3739922E-02 -0.2029674E-03  0.1125030E-01  0.3156752E-02  0.3220457E-02  0.3844108E-02  0.7426532E-02  0.2045080E-02  0.6550192E-02  0.1609139E-02  0.7087774E-02
  0.2635000E+02  0.3447552E-02  0.1158851E-01  0.1104030E-02  0.3746846E-02 -0.1026711E-02  0.1127060E-01  0.2064974E-02  0.3226378E-02  0.1162900E-02  0.7439617E-02  0.2886002E-02  0.6562243E-02  0.2188293E-02  0.7100458E-02
  0.2640000E+02 -0.3912475E-02  0.1160839E-01  0.2973587E-02  0.3753418E-02  0.1323788E-02  0.1128969E-01  0.1178426E-04  0.3232097E-02  0.1099970E-02  0.7451705E-02  0.2410074E-03  0.6573651E-02  0.5772448E-04  0.7112060E-02
  0.2645000E+02 -0.3222190E-02  0.1162572E-01  0.1932890E-02  0.3759596E-02 -0.6736925E-02  0.1130770E-01  0.7864635E-03  0.3237230E-02 -0.4463040E-02  0.7462607E-02 -0.2102992E-02  0.6583704E-02  0.1321916E-02  0.7122945E-02
  0.2650000E+02 -0.4464484E-02  0.1163845E-01  0.2398897E-02  0.3764464E-02 -0.8553193E-02  0.1132063E-01  0.3011644E-02  0.3241352E-02 -0.2548616E-02  0.7470922E-02 -0.2269697E-02  0.6591142E-02 -0.7239626E-03  0.7131039E-02
  0.2655000E+02 -0.7229567E-02  0.1165668E-01  0.3507170E-02  0.3770651E-02  0.2575828E-03  0.1133858E-01  0.3132067E-02  0.3246895E-02  0.2273655E-02  0.7482903E-02  0.5668598E-03  0.6602080E-02 -0.2323141E-02  0.7142863E-02
  0.2660000E+02  0.3530927E-03  0.1167275E-01  0.3403215E-02  0.3776618E-02 -0.1643674E-02  0.1135644E-01  0.3121621E-02  0.3252133E-02 -0.2699885E-02  0.7494073E-02  0.2228904E-02  0.6612387E-02  0.3877961E-03  0.7154110E-02
  0.2665000E+02 -0.7555807E-03  0.1169281E-01  0.3365546E-02  0.3783630E-02 -0.3164162E-02  0.1137770E-01  0.2415750E-02  0.3258367E-02  0.1301775E-02  0.7507570E-02  0.2258127E-02  0.6624644E-02  0.8513428E-03  0.7167768E-02
  0.2670000E+02 -0.5669986E-02  0.1171190E-01  0.1516980E-02  0.3790010E-02 -0.5742244E-02  0.1139670E-01  0.4779897E-03  0.3263833E-02 -0.1972692E-02  0.7519715E-02 -0.1742460E-02  0.6635275E-02 -0.9974355E-03  0.7179946E-02
  0.2675000E+02 -0.4363924E-02  0.1173054E-01  0.1809862E-02  0.3796500E-02 -0.5392212E-02  0.1141568E-01  0.1599263E-02  0.3269205E-02 -0.3522791E-02  0.7531610E-02  0.5727990E-03  0.6646034E-02  0.9001772E-03  0.7191774E-02
  0.2680000E+02 -0.4503685E-02  0.1174653E-01  0.4791515E-02  0.3801984E-02 -0.7067398E-02  0.1143203E-01  0.2904966E-02  0.3274096E-02  0.2868016E-02  0.7541933E-02 -0.1898777E-02  0.6655409E-02 -0.7775641E-04  0.7202325E-02
  0.2685000E+02  0.1537021E-03  0.1175970E-01  0.5143957E-02  0.3806549E-02 -0.1809760E-02  0.1144554E-01  0.3544005E-02  0.3278070E-02  0.6578242E-02  0.7550737E-02  0.2795900E-02  0.6663594E-02 -0.1194587E-02  0.7211010E-02
  0.2690000E+02  0.5644240E-02  0.1177757E-01  0.3630629E-02  0.3813103E-02 -0.2928033E-02  0.1146567E-01  0.3309564E-02  0.3283553E-02  0.9912604E-03  0.7563139E-02  0.4714388E-02  0.6674892E-02 -0.3050925E-03  0.7222968E-02
  0.2695000E+02  0.2130752E-02  0.1179828E-01  0.3444667E-02  0.3820192E-02  0.3218199E-02  0.1148656E-01  0.2547951E-02  0.3289597E-02  0.1778984E-02  0.7576412E-02  0.2248517E-02  0.6687240E-02 -0.2637957E-03  0.7236187E-02
  0.2700000E+02 -0.5266218E-02  0.1181926E-01  0.4761221E-02  0.3827102E-02 -0.9387573E-03  0.1150726E-01  0.3052574E-02  0.3295693E-02  0.1530787E-02  0.7589709E-02 -0.3691295E-02  0.6699828E-02 -0.2398819E-02  0.7249406E-02
  0.2705000E+02 -0.5750226E-02  0.1183927E-01  0.2534148E-02  0.3833822E-02 -0.8221335E-02  0.1152752E-01  0.4505832E-02  0.3301312E-02  0.2628051E-02  0.7602329E-02 -0.1359222E-02  0.6711201E-02 -0.9801704E-03  0.7261022E-02
  0.2710000E+02 -0.4643595E-02  0.1185571E-01  0.2266656E-02  0.3839266E-02 -0.4426124E-02  0.1154358E-01  0.5108621E-02  0.3305798E-02  0.4311039E-02  0.7612139E-02  0.3196343E-02  0.6720318E-02  0.3288670E-02  0.7270765E-02
  0.2715000E+02 -0.6965689E-02  0.1187204E-01  0.4447725E-02  0.3844316E-02  0.3795913E-02  0.1155975E-01  0.1387089E-02  0.3310272E-02  0.4521466E-02  0.7622201E-02  0.3627871E-02  0.6729399E-02  0.4032986E-02  0.7280841E-02
  0.2720000E+02  0.1048774E-02  0.1188915E-01  0.3339717E-02  0.3849455E-02  0.3549528E-02  0.1157677E-01  0.2778202E-02  0.3315042E-02  0.3755871E-02  0.7633479E-02  0.4166682E-02  0.6739095E-02  0.4942745E-02  0.7291195E-02
  0.2725000E+02  0.3614565E-02  0.1190432E-01  0.3594707E-02  0.3854183E-02 -0.5676242E-03  0.1159245E-01  0.5411215E-02  0.3319140E-02  0.2500946E-02  0.7642580E-02  0.2134544E-02  0.6747932E-02  0.4787665E-02  0.7300801E-02
  0.2730000E+02 -0.5007275E-02  0.1192678E-01  0.3478055E-02  0.3861510E-02  0.2134675E-02  0.1161624E-01  0.4496989E-02  0.3325528E-02 -0.1350403E-02  0.7657221E-02  0.3735528E-02  0.6761292E-02  0.3725074E-02  0.7315292E-02
  0.2735000E+02 -0.3640039E-02  0.1194795E-01  0.2943240E-02  0.3868445E-02 -0.2354170E-02  0.1163718E-01  0.2768827E-02  0.3331715E-02 -0.1809705E-04  0.7671200E-02  0.3044273E-02  0.6773305E-02  0.5523853E-02  0.7328283E-02
  0.2740000E+02 -0.4523951E-02  0.1196598E-01  0.2377972E-02  0.3874546E-02 -0.1769804E-02  0.1165561E-01  0.2156046E-02  0.3337164E-02  0.8046275E-03  0.7683369E-02  0.1554149E-02  0.6783879E-02  0.1195129E-02  0.7339756E-02
  0.2745000E+02 -0.4796781E-02  0.1198130E-01  0.1837770E-02  0.3879797E-02  0.5137988E-02  0.1167132E-01  0.1368062E-02  0.3341852E-02  0.2011392E-02  0.7693755E-02  0.7372028E-03  0.6792931E-02 -0.1874918E-02  0.7349820E-02
  0.2750000E+02 -0.1015883E-02  0.1199571E-01  0.3192368E-02  0.3884889E-02 -0.3247613E-02  0.1168695E-01 -0.2670059E-03  0.3346361E-02 -0.2643119E-02  0.7704042E-02  0.2513496E-02  0.6801660E-02  0.6407447E-04  0.7359464E-02
  0.2755000E+02 -0.6905035E-03  0.1201185E-01  0.3560602E-02  0.3890339E-02  0.1029732E-02  0.1170358E-01  0.2008089E-02  0.3351078E-02 -0.1353358E-02  0.7715217E-02  0.3782642E-02  0.6811372E-02  0.1585760E-02  0.7370220E-02
  0.2760000E+02  0.6188397E-02  0.1203159E-01  0.2804546E-02  0.3896464E-02  0.1008213E-02  0.1172283E-01  0.3247074E-02  0.3356653E-02  0.8124137E-03  0.7727727E-02  0.3172013E-02  0.6823333E-02 -0.3383268E-02  0.7382262E-02
  0.2765000E+02  0.4593248E-02  0.1205504E-01  0.6088663E-02  0.3903894E-02  0.7426667E-03  0.1174694E-01  0.3207855E-02  0.3363220E-02 -0.1317004E-03  0.7743015E-02  0.1201410E-02  0.6837329E-02  0.3038852E-02  0.7397078E-02
  0.2770000E+02 -0.2201654E-02  0.1207524E-01  0.3252926E-02  0.3910469E-02  0.1906629E-02  0.1176822E-01  0.2796800E-02  0.3368723E-02  0.2268349E-02  0.7756277E-02  0.1904481E-02  0.6849199E-02  0.3138812E-02  0.7409961E-02
  0.2775000E+02  0.2844412E-03  0.1209417E-01  0.6721807E-03  0.3916355E-02 -0.2991454E-02  0.1178679E-01  0.2169593E-02  0.3373673E-02  0.2483318E-02  0.7768660E-02  0.1967433E-02  0.6859974E-02 -0.1127598E-02  0.7421544E-02
  0.2780000E+02  0.1038949E-02  0.1211037E-01  0.2396741E-02  0.3922023E-02 -0.8356292E-06  0.1180296E-01  0.3657001E-03  0.3378488E-02 -0.3194811E-02  0.7780073E-02  0.6042179E-02  0.6869390E-02  0.2890293E-02  0.7431600E-02
  0.2785000E+02 -0.4619953E-02  0.1212409E-01  0.3925217E-02  0.3926744E-02  0.5517675E-02  0.1181698E-01  0.2914940E-02  0.3382535E-02 -0.2327918E-02  0.7789860E-02  0.5478942E-02  0.6877710E-02  0.4602277E-02  0.7440355E-02
  0.2790000E+02  0.1454439E-02  0.1214026E-01  0.4137091E-02  0.3931537E-02 -0.5026657E-03  0.1183257E-01  0.5196480E-02  0.3386626E-02  0.2808500E-02  0.7800437E-02  0.1263048E-02  0.6886592E-02  0.3043088E-02  0.7449935E-02
  0.2795000E+02 -0.2171231E-02  0.1215854E-01  0.3698905E-02  0.3937288E-02 -0.1765415E-03  0.1185074E-01  0.4828674E-02  0.3391343E-02  0.3064608E-02  0.7812493E-02 -0.1065572E-02  0.6897418E-02  0.1161801E-02  0.7460918E-02
  0.2800000E+02 -0.9847532E-03  0.1217811E-01  0.2890216E-02  0.3943667E-02 -0.2358705E-02  0.1187018E-01  0.3645387E-02  0.3396836E-02  0.3589616E-02  0.7825176E-02 -0.2334029E-03  0.6908584E-02 -0.6557573E-04  0.7472880E-02
  0.2805000E+02  0.4300551E-02  0.1220262E-01  0.1857352E-02  0.3951601E-02 -0.1495443E-02  0.1189327E-01  0.4135746E-02  0.3403724E-02  0.2532726E-02  0.7840640E-02  0.3388935E-02  0.6922118E-02 -0.6027948E-03  0.7488398E-02
  0.2810000E+02  0.2263180E-02  0.1222163E-01  0.2437843E-02  0.3957685E-02  0.7150222E-02  0.1191174E-01  0.3917751E-02  0.3409167E-02  0.4130830E-02  0.7853089E-02  0.4163993E-02  0.6932585E-02  0.4389052E-02  0.7500170E-02
  0.2815000E+02  0.5327245E-02  0.1223874E-01  0.2154265E-02  0.3963539E-02  0.4873129E-02  0.1192846E-01  0.2453656E-02  0.3414095E-02  0.5796651E-03  0.7865150E-02  0.8544745E-02  0.6942395E-02  0.3520022E-02  0.7510812E-02
  0.2820000E+02  0.6187812E-02  0.1225064E-01  0.1360075E-02  0.3967898E-02  0.5392569E-02  0.1194081E-01  0.1258295E-02  0.3417694E-02  0.3671804E-02  0.7873743E-02  0.7750461E-02  0.6949304E-02  0.3358181E-02  0.7518987E-02
  0.2825000E+02 -0.2999749E-02  0.1226641E-01 -0.7021655E-03  0.3973116E-02  0.6755317E-02  0.1195773E-01  0.6693789E-03  0.3422335E-02  0.2429382E-02  0.7885076E-02  0.1894794E-02  0.6958710E-02  0.5357564E-02  0.7529344E-02
  0.2830000E+02 -0.6030473E-02  0.1228127E-01  0.1278013E-02  0.3978083E-02  0.3281954E-02  0.1197294E-01  0.1423211E-02  0.3426679E-02 -0.3652519E-03  0.7895404E-02  0.4542632E-03  0.6967385E-02  0.2880274E-02  0.7538736E-02
  0.2835000E+02 -0.7460209E-02  0.1230145E-01  0.1948629E-02  0.3984757E-02 -0.1911799E-02  0.1199343E-01  0.3796066E-02  0.3432185E-02  0.1930712E-02  0.7908612E-02 -0.1173696E-02  0.6978847E-02 -0.1789321E-02  0.7551751E-02
  0.2840000E+02 -0.1083533E-01  0.1231877E-01  0.4048902E-03  0.3990727E-02 -0.9999676E-02  0.1201123E-01  0.9001266E-03  0.3437373E-02  0.8258519E-03  0.7920254E-02  0.1603983E-02  0.6988918E-02 -0.5124562E-03  0.7562710E-02
  0.2845000E+02 -0.5825267E-02  0.1234218E-01 -0.9639689E-04  0.3998436E-02 -0.6710318E-02  0.1203358E-01 -0.2026870E-02  0.3444100E-02  0.2646348E-02  0.7936270E-02  0.9356576E-03  0.7002193E-02 -0.9261806E-03  0.7577181E-02
  0.2850000E+02 -0.4612505E-02  0.1236031E-01 -0.8691207E-04  0.4004167E-02 -0.5730619E-02  0.1205164E-01 -0.1027845E-02  0.3449207E-02  0.1169293E-02  0.7948492E-02  0.2827023E-02  0.7012482E-02  0.4422235E-03  0.7588522E-02
  0.2855000E+02  0.8135553E-03  0.1237855E-01  0.7420544E-03  0.4009671E-02  0.6727461E-03  0.1207016E-01  0.9740129E-03  0.3454153E-02  0.1320549E-02  0.7960016E-02  0.1982602E-02  0.7022850E-02  0.6325903E-03  0.7600185E-02
  0.2860000E+02  0.7802156E-02  0.1239336E-01  0.1435857E-02  0.4014172E-02  0.4390258E-02  0.1208450E-01  0.2288515E-02  0.3458057E-02  0.2026919E-03  0.7969048E-02 -0.7457134E-03  0.7030923E-02  0.1722333E-02  0.7609174E-02
  0.2865000E+02  0.6833439E-02  0.1241102E-01  0.2173580E-02  0.4019754E-02  0.8049788E-03  0.1210185E-01  0.2459553E-02  0.3462790E-02 -0.2754582E-02  0.7980253E-02 -0.1738377E-02  0.7040801E-02  0.4823375E-03  0.7620356E-02
  0.2870000E+02  0.4580901E-02  0.1242777E-01  0.1722156E-02  0.4025350E-02 -0.3720971E-02  0.1211768E-01 -0.1492918E-02  0.3467306E-02  0.4165505E-02  0.7990833E-02  0.3237943E-02  0.7050202E-02  0.1087671E-02  0.7631168E-02
  0.2875000E+02 -0.4972642E-02  0.1244266E-01  0.6226965E-04  0.4030425E-02 -0.1526989E-02  0.1213217E-01 -0.7510388E-03  0.3471627E-02  0.1600374E-03  0.8000878E-02 -0.7109589E-05  0.7058268E-02  0.4359361E-03  0.7640766E-02
  0.2880000E+02 -0.3399811E-02  0.1245685E-01 -0.6125446E-03  0.4035647E-02 -0.9336827E-03  0.1214650E-01 -0.6778500E-03  0.3475854E-02 -0.1996533E-02  0.8011115E-02 -0.4030454E-02  0.7066175E-02 -0.3516023E-03  0.7650612E-02
  0.2885000E+02 -0.4493647E-02  0.1247596E-01  0.1391533E-04  0.4042257E-02  0.3286137E-03  0.1216501E-01 -0.2570470E-02  0.3481239E-02  0.1886859E-02  0.8024130E-02 -0.1989121E-02  0.7077399E-02 -0.9463694E-03  0.7662720E-02
  0.2890000E+02 -0.4083091E-02  0.1249714E-01  0.1625791E-02  0.4048885E-02  0.9801365E-03  0.1218525E-01 -0.2413857E-02  0.3487061E-02  0.3367368E-02  0.8037737E-02 -0.1452095E-02  0.7088732E-02  0.1044365E-02  0.7675106E-02
  0.2895000E+02  0.1772675E-02  0.1251728E-01 -0.9783958E-03  0.4055094E-02  0.2172295E-02  0.1220543E-01 -0.1185673E-02  0.3492442E-02 -0.1382691E-02  0.8049462E-02  0.1179598E-03  0.7099172E-02 -0.7609481E-03  0.7686946E-02
  0.2900000E+02 -0.6727436E-03  0.1253633E-01  0.7487840E-04  0.4060889E-02  0.1232698E-02  0.1222457E-01  0.1567908E-02  0.3497260E-02 -0.1778301E-02  0.8060214E-02  0.1347216E-02  0.7109168E-02 -0.5516849E-03  0.7698243E-02
  0.2905000E+02 -0.2796117E-02  0.1255500E-01 -0.2545437E-03  0.4066716E-02 -0.1549316E-02  0.1224361E-01  0.1663830E-02  0.3502255E-02  0.2366227E-02  0.8071322E-02  0.2424654E-03  0.7119159E-02 -0.1125993E-02  0.7709521E-02
  0.2910000E+02 -0.1913968E-02  0.1257155E-01 -0.2378057E-02  0.4072053E-02 -0.8809671E-04  0.1226004E-01 -0.4746508E-03  0.3506935E-02 -0.2151737E-02  0.8081743E-02 -0.4984254E-03  0.7128397E-02 -0.1824734E-03  0.7719696E-02
  0.2915000E+02 -0.1422486E-02  0.1258920E-01 -0.2548397E-02  0.4077800E-02 -0.8658750E-03  0.1227755E-01 -0.2224614E-02  0.3511961E-02 -0.1850673E-02  0.8093158E-02 -0.7071180E-03  0.7137942E-02 -0.8205518E-03  0.7730547E-02
  0.2920000E+02  0.1855280E-02  0.1260373E-01 -0.2501084E-02  0.4082927E-02 -0.2714187E-02  0.1229226E-01 -0.1356273E-02  0.3516388E-02 -0.2278952E-02  0.8103471E-02 -0.1307555E-02  0.7146453E-02 -0.7908886E-03  0.7740147E-02
  0.2925000E+02 -0.7981119E-03  0.1262483E-01 -0.1649078E-02  0.4089967E-02 -0.1048354E-01  0.1231308E-01 -0.2921973E-02  0.3522410E-02 -0.5378818E-02  0.8118099E-02 -0.1578199E-02  0.7159506E-02 -0.4294659E-03  0.7753974E-02
  0.2930000E+02 -0.8086952E-02  0.1264318E-01 -0.7250453E-03  0.4096403E-02 -0.9839983E-02  0.1233262E-01 -0.4379542E-02  0.3527841E-02 -0.4465771E-02  0.8131106E-02 -0.4252902E-02  0.7170951E-02 -0.1379379E-03  0.7766650E-02
  0.2935000E+02 -0.8983224E-02  0.1266040E-01 -0.7134511E-03  0.4101871E-02 -0.6899304E-02  0.1235044E-01 -0.1266338E-02  0.3532658E-02 -0.2919702E-02  0.8142160E-02 -0.4985575E-02  0.7180634E-02 -0.2542522E-02  0.7777699E-02
  0.2940000E+02 -0.4716232E-02  0.1267925E-01 -0.1763497E-02  0.4107674E-02 -0.4336159E-03  0.1236825E-01  0.2510645E-03  0.3537752E-02  0.1645513E-02  0.8153883E-02  0.2121799E-03  0.7191157E-02  0.9278062E-04  0.7789283E-02
  0.2945000E+02  0.3046785E-03  0.1269668E-01 -0.3334389E-03  0.4113009E-02  0.4197752E-02  0.1238499E-01  0.9251329E-03  0.3542321E-02  0.3538785E-02  0.8164669E-02  0.6420548E-03  0.7200778E-02  0.4472915E-03  0.7799986E-02
  0.2950000E+02  0.6197253E-02  0.1271326E-01  0.2627660E-03  0.4118153E-02  0.1007040E-01  0.1240039E-01  0.1358712E-02  0.3546366E-02  0.9502374E-03  0.8174474E-02 -0.3955652E-02  0.7209617E-02 -0.1629146E-02  0.7809895E-02
  0.2955000E+02  0.4826074E-02  0.1273199E-01 -0.2043978E-02  0.4123772E-02  0.1115171E-01  0.1241772E-01  0.1075473E-02  0.3551154E-02 -0.5789430E-02  0.8185600E-02 -0.4899758E-02  0.7219908E-02 -0.9045580E-03  0.7820932E-02
  0.2960000E+02  0.2858698E-02  0.1274991E-01 -0.2656857E-02  0.4129753E-02  0.5205984E-02  0.1243516E-01 -0.4192121E-03  0.3556027E-02 -0.6253658E-02  0.8196955E-02 -0.4442503E-02  0.7229721E-02 -0.7640838E-03  0.7832102E-02
  0.2965000E+02  0.1119062E-02  0.1277427E-01 -0.1611144E-02  0.4137697E-02  0.1151012E-02  0.1245916E-01 -0.2834619E-03  0.3562580E-02 -0.3691874E-02  0.8212748E-02 -0.3076353E-02  0.7243557E-02 -0.1253656E-02  0.7847357E-02
  0.2970000E+02  0.9200567E-02  0.1279349E-01 -0.8490436E-03  0.4143852E-02  0.2991556E-03  0.1247798E-01 -0.1444883E-02  0.3567411E-02  0.9228215E-03  0.8224745E-02  0.8042929E-03  0.7254557E-02  0.6828517E-03  0.7859352E-02
  0.2975000E+02  0.6256371E-02  0.1281012E-01 -0.1796985E-02  0.4149969E-02  0.2882123E-02  0.1249414E-01 -0.2592230E-02  0.3572434E-02  0.2910192E-02  0.8236191E-02 -0.1397654E-02  0.7264765E-02 -0.3346131E-03  0.7870423E-02
  0.2980000E+02  0.3527096E-02  0.1282590E-01 -0.1475817E-02  0.4155833E-02  0.2608536E-02  0.1251029E-01 -0.1034317E-02  0.3577198E-02  0.3840937E-02  0.8246894E-02 -0.1894076E-02  0.7274701E-02 -0.2043876E-02  0.7881041E-02
  0.2985000E+02  0.5673701E-02  0.1284083E-01 -0.2664678E-02  0.4161307E-02 -0.3839467E-03  0.1252554E-01 -0.8848598E-03  0.3581864E-02 -0.1703235E-03  0.8257445E-02  0.6479206E-03  0.7284457E-02  0.6868855E-03  0.7891439E-02
  0.2990000E+02  0.1193857E-02  0.1285647E-01 -0.2055005E-02  0.4166618E-02  0.2304009E-02  0.1254175E-01 -0.3627680E-02  0.3586432E-02  0.1296210E-02  0.8268557E-02  0.6294573E-03  0.7294164E-02  0.5172706E-02  0.7901998E-02
  0.2995000E+02  0.6915514E-02  0.1287527E-01 -0.2605975E-02  0.4172640E-02  0.5668607E-02  0.1256041E-01 -0.4225824E-02  0.3591731E-02  0.4831523E-02  0.8280802E-02  0.2502953E-02  0.7305421E-02  0.1830424E-02  0.7913605E-02
