# Supplementary material for: Visualising reaction complexes in amine-based unloaded and CO2-loaded carbon capture solutions
Source: Nat Commun. 2026 Mar 12;17:3828. doi: 10.1038/s41467-026-70391-6 (PMC13121631; doi:10.1038/s41467-026-70391-6)
Supplement: Supplementary file 3 — Source Data [file 41467_2026_70391_MOESM3_ESM.zip › Source data/NaCarb130624box.EPSR.t01]

#    Q           SLS74915                      SLS74918                      SLS74916                      SLS74917                      SLS74946                      SLS74947                      SLS74953                     
  0.1500000E+00 -0.1044366E+00  0.1191010E-01 -0.2323264E+00  0.2284526E-02 -0.2758803E+00  0.2921704E-02  0.6210271E-01  0.1158220E-01 -0.8901657E-01  0.7372747E-02 -0.2459791E-01  0.5959323E-02  0.9309828E-02  0.7048140E-02
  0.2000000E+00 -0.7814594E-01  0.7769971E-02 -0.2437111E+00  0.1490719E-02 -0.2817907E+00  0.1917848E-02  0.9426033E-01  0.7553322E-02 -0.7438172E-01  0.4817225E-02 -0.2396628E-01  0.3881380E-02 -0.1886278E-02  0.4596069E-02
  0.2500000E+00 -0.1086289E+00  0.6082143E-02 -0.2539605E+00  0.1175018E-02 -0.2872808E+00  0.1518975E-02  0.7445791E-01  0.5918419E-02 -0.8728865E-01  0.3786112E-02 -0.3670451E-01  0.3051335E-02 -0.2254772E-01  0.3612552E-02
  0.3000000E+00 -0.1448534E+00  0.5300149E-02 -0.2604216E+00  0.1034677E-02 -0.2925438E+00  0.1338669E-02  0.4360490E-01  0.5162293E-02 -0.1030773E+00  0.3311181E-02 -0.5027938E-01  0.2671748E-02 -0.4609567E-01  0.3158432E-02
  0.3500000E+00 -0.2050606E+00  0.4844092E-02 -0.2664773E+00  0.9543432E-03 -0.2959934E+00  0.1236731E-02 -0.1777655E-01  0.4719133E-02 -0.1323495E+00  0.3036186E-02 -0.6829697E-01  0.2454708E-02 -0.7740238E-01  0.2896810E-02
  0.4000000E+00 -0.2497206E+00  0.4537795E-02 -0.2688223E+00  0.9024449E-03 -0.2959677E+00  0.1169945E-02 -0.6239735E-01  0.4421737E-02 -0.1488461E+00  0.2853844E-02 -0.7930034E-01  0.2310361E-02 -0.9768620E-01  0.2722896E-02
  0.4500000E+00 -0.2767805E+00  0.4324489E-02 -0.2679518E+00  0.8683735E-03 -0.2925878E+00  0.1124344E-02 -0.9649327E-01  0.4213112E-02 -0.1563399E+00  0.2727087E-02 -0.8362967E-01  0.2211234E-02 -0.1078784E+00  0.2604022E-02
  0.5000000E+00 -0.3044246E+00  0.4152735E-02 -0.2662930E+00  0.8411119E-03 -0.2889723E+00  0.1087149E-02 -0.1301526E+00  0.4044180E-02 -0.1668466E+00  0.2624308E-02 -0.8826816E-01  0.2130658E-02 -0.1174114E+00  0.2508266E-02
  0.5500000E+00 -0.2939559E+00  0.4022803E-02 -0.2613298E+00  0.8190190E-03 -0.2807469E+00  0.1057989E-02 -0.1303118E+00  0.3916434E-02 -0.1583330E+00  0.2545767E-02 -0.8409590E-01  0.2067455E-02 -0.1113655E+00  0.2434299E-02
  0.6000000E+00 -0.2776570E+00  0.3920742E-02 -0.2578170E+00  0.8010507E-03 -0.2716529E+00  0.1034258E-02 -0.1197498E+00  0.3816227E-02 -0.1472923E+00  0.2483396E-02 -0.7503814E-01  0.2017584E-02 -0.1026302E+00  0.2375199E-02
  0.6500000E+00 -0.2853741E+00  0.3809835E-02 -0.2571445E+00  0.7797830E-03 -0.2677138E+00  0.1006438E-02 -0.1389819E+00  0.3705609E-02 -0.1483281E+00  0.2414249E-02 -0.7767719E-01  0.1961002E-02 -0.1056786E+00  0.2310048E-02
  0.7000000E+00 -0.2953210E+00  0.3673370E-02 -0.2549663E+00  0.7513623E-03 -0.2626597E+00  0.9696636E-03 -0.1585260E+00  0.3569607E-02 -0.1503029E+00  0.2327413E-02 -0.8124530E-01  0.1888952E-02 -0.1076632E+00  0.2227592E-02
  0.7500000E+00 -0.2548494E+00  0.3564785E-02 -0.2500360E+00  0.7264621E-03 -0.2518161E+00  0.9383447E-03 -0.1310602E+00  0.3460145E-02 -0.1298696E+00  0.2256056E-02 -0.6889966E-01  0.1828771E-02 -0.9072965E-01  0.2159361E-02
  0.8000000E+00 -0.2299979E+00  0.3464111E-02 -0.2461234E+00  0.7042110E-03 -0.2441799E+00  0.9098203E-03 -0.1207393E+00  0.3358476E-02 -0.1156240E+00  0.2190129E-02 -0.6098771E-01  0.1773667E-02 -0.7977432E-01  0.2096586E-02
  0.8500000E+00 -0.1986429E+00  0.3379057E-02 -0.2424971E+00  0.6860513E-03 -0.2358977E+00  0.8863002E-03 -0.1012816E+00  0.3272421E-02 -0.9964454E-01  0.2134894E-02 -0.5381912E-01  0.1727293E-02 -0.6705441E-01  0.2043521E-02
  0.9000000E+00 -0.1676132E+00  0.3309781E-02 -0.2383114E+00  0.6723171E-03 -0.2283087E+00  0.8683137E-03 -0.8122197E-01  0.3202413E-02 -0.8423672E-01  0.2090182E-02 -0.4700710E-01  0.1690192E-02 -0.5564676E-01  0.2000671E-02
  0.9500000E+00 -0.1680114E+00  0.3243569E-02 -0.2361356E+00  0.6614389E-03 -0.2243338E+00  0.8535884E-03 -0.8765116E-01  0.3136096E-02 -0.8452027E-01  0.2049464E-02 -0.5170688E-01  0.1656685E-02 -0.5876757E-01  0.1961669E-02
  0.1000000E+01 -0.1649910E+00  0.3180601E-02 -0.2328774E+00  0.6520305E-03 -0.2189073E+00  0.8406159E-03 -0.9092245E-01  0.3072712E-02 -0.8133707E-01  0.2011216E-02 -0.5319239E-01  0.1625625E-02 -0.5966516E-01  0.1924908E-02
  0.1050000E+01 -0.1665634E+00  0.3124007E-02 -0.2300925E+00  0.6445738E-03 -0.2136907E+00  0.8300781E-03 -0.9890316E-01  0.3015487E-02 -0.8154881E-01  0.1977068E-02 -0.5646601E-01  0.1598472E-02 -0.6095558E-01  0.1892365E-02
  0.1100000E+01 -0.1544745E+00  0.3073947E-02 -0.2245666E+00  0.6394093E-03 -0.2045409E+00  0.8220180E-03 -0.9339497E-01  0.2964513E-02 -0.7527450E-01  0.1947321E-02 -0.5333714E-01  0.1575075E-02 -0.5606152E-01  0.1864389E-02
  0.1150000E+01 -0.1489937E+00  0.3029573E-02 -0.2162035E+00  0.6364678E-03 -0.1955315E+00  0.8163858E-03 -0.9316053E-01  0.2919086E-02 -0.6931202E-01  0.1921678E-02 -0.5212781E-01  0.1554958E-02 -0.5297267E-01  0.1840109E-02
  0.1200000E+01 -0.1473643E+00  0.2990043E-02 -0.2079800E+00  0.6355908E-03 -0.1866285E+00  0.8128185E-03 -0.1001212E+00  0.2878106E-02 -0.6850525E-01  0.1899592E-02 -0.5407165E-01  0.1537673E-02 -0.5317394E-01  0.1818986E-02
  0.1250000E+01 -0.1404864E+00  0.2956145E-02 -0.1961554E+00  0.6374011E-03 -0.1744583E+00  0.8120140E-03 -0.1012976E+00  0.2842408E-02 -0.6312938E-01  0.1881382E-02 -0.5210042E-01  0.1523934E-02 -0.5073253E-01  0.1801766E-02
  0.1300000E+01 -0.1391232E+00  0.2927233E-02 -0.1812091E+00  0.6419015E-03 -0.1610655E+00  0.8141816E-03 -0.1060238E+00  0.2811890E-02 -0.5885015E-01  0.1867245E-02 -0.5101082E-01  0.1513574E-02 -0.4872359E-01  0.1788453E-02
  0.1350000E+01 -0.1392953E+00  0.2902695E-02 -0.1641600E+00  0.6490995E-03 -0.1429955E+00  0.8191072E-03 -0.1108436E+00  0.2786353E-02 -0.5339000E-01  0.1856855E-02 -0.4716939E-01  0.1506246E-02 -0.4521915E-01  0.1778901E-02
  0.1400000E+01 -0.1391609E+00  0.2882820E-02 -0.1421663E+00  0.6591341E-03 -0.1230952E+00  0.8271975E-03 -0.1134326E+00  0.2765927E-02 -0.4719561E-01  0.1850146E-02 -0.4529380E-01  0.1502048E-02 -0.4038475E-01  0.1772920E-02
  0.1450000E+01 -0.1413097E+00  0.2867044E-02 -0.1172789E+00  0.6718223E-03 -0.9917992E-01  0.8380190E-03 -0.1167813E+00  0.2749687E-02 -0.4176471E-01  0.1846607E-02 -0.4149067E-01  0.1500453E-02 -0.3588296E-01  0.1769846E-02
  0.1500000E+01 -0.1425152E+00  0.2855385E-02 -0.8766732E-01  0.6873109E-03 -0.7191807E-01  0.8518180E-03 -0.1198652E+00  0.2737190E-02 -0.3411506E-01  0.1846001E-02 -0.3830996E-01  0.1501648E-02 -0.3198599E-01  0.1769936E-02
  0.1550000E+01 -0.1430716E+00  0.2847811E-02 -0.5327484E-01  0.7060668E-03 -0.3939602E-01  0.8689205E-03 -0.1257717E+00  0.2728311E-02 -0.2663842E-01  0.1848743E-02 -0.3040820E-01  0.1505722E-02 -0.2359097E-01  0.1773371E-02
  0.1600000E+01 -0.1438566E+00  0.2844161E-02 -0.1411852E-01  0.7278920E-03 -0.2472401E-02  0.8891082E-03 -0.1316348E+00  0.2723074E-02 -0.1625239E-01  0.1854731E-02 -0.2131688E-01  0.1512675E-02 -0.1323447E-01  0.1780148E-02
  0.1650000E+01 -0.1489614E+00  0.2844336E-02  0.3044564E-01  0.7524401E-03  0.3733835E-01  0.9121985E-03 -0.1395411E+00  0.2721715E-02 -0.6570462E-02  0.1863722E-02 -0.1359048E-01  0.1522519E-02 -0.2354600E-02  0.1790134E-02
  0.1700000E+01 -0.1438324E+00  0.2847774E-02  0.7907599E-01  0.7792938E-03  0.8285743E-01  0.9376341E-03 -0.1367665E+00  0.2724456E-02  0.9094171E-02  0.1875713E-02  0.2667122E-02  0.1534810E-02  0.1373602E-01  0.1802847E-02
  0.1750000E+01 -0.1421855E+00  0.2854612E-02  0.1293289E+00  0.8076029E-03  0.1295880E+00  0.9645883E-03 -0.1352143E+00  0.2730706E-02  0.2267437E-01  0.1890030E-02  0.1664886E-01  0.1549296E-02  0.2883015E-01  0.1817780E-02
  0.1800000E+01 -0.1427257E+00  0.2864156E-02  0.1784520E+00  0.8361530E-03  0.1756283E+00  0.9919005E-03 -0.1327854E+00  0.2739941E-02  0.3986479E-01  0.1906046E-02  0.3104079E-01  0.1565289E-02  0.4435566E-01  0.1834400E-02
  0.1850000E+01 -0.1379214E+00  0.2875265E-02  0.2256006E+00  0.8634197E-03  0.2166994E+00  0.1017858E-02 -0.1311020E+00  0.2750801E-02  0.5384403E-01  0.1922750E-02  0.4682635E-01  0.1581646E-02  0.5994497E-01  0.1851595E-02
  0.1900000E+01 -0.1382642E+00  0.2888312E-02  0.2652071E+00  0.8883400E-03  0.2521155E+00  0.1041700E-02 -0.1299612E+00  0.2763541E-02  0.6655657E-01  0.1940047E-02  0.5924829E-01  0.1598367E-02  0.7391434E-01  0.1869284E-02
  0.1950000E+01 -0.1376019E+00  0.2902850E-02  0.2944200E+00  0.9096119E-03  0.2765462E+00  0.1062128E-02 -0.1316874E+00  0.2777688E-02  0.7399210E-01  0.1957034E-02  0.6886448E-01  0.1614717E-02  0.8317675E-01  0.1886707E-02
  0.2000000E+01 -0.1376909E+00  0.2918269E-02  0.3102804E+00  0.9257210E-03  0.2903658E+00  0.1077851E-02 -0.1289035E+00  0.2793115E-02  0.8254926E-01  0.1973151E-02  0.7697080E-01  0.1630078E-02  0.9040916E-01  0.1903114E-02
  0.2050000E+01 -0.1376903E+00  0.2935599E-02  0.3134524E+00  0.9372851E-03  0.2906721E+00  0.1089378E-02 -0.1285757E+00  0.2810354E-02  0.8263100E-01  0.1988793E-02  0.7880932E-01  0.1644802E-02  0.9158190E-01  0.1918809E-02
  0.2100000E+01 -0.1415970E+00  0.2955127E-02  0.3037754E+00  0.9445425E-03  0.2804701E+00  0.1097020E-02 -0.1295527E+00  0.2829862E-02  0.7882458E-01  0.2004209E-02  0.7721221E-01  0.1658980E-02  0.8794276E-01  0.1934019E-02
  0.2150000E+01 -0.1344971E+00  0.2976241E-02  0.2850071E+00  0.9473800E-03  0.2635051E+00  0.1100741E-02 -0.1234808E+00  0.2850841E-02  0.7707600E-01  0.2018741E-02  0.7603750E-01  0.1672247E-02  0.8615147E-01  0.1948380E-02
  0.2200000E+01 -0.1260155E+00  0.2998389E-02  0.2599930E+00  0.9474965E-03  0.2399438E+00  0.1102116E-02 -0.1137706E+00  0.2872880E-02  0.7424421E-01  0.2032805E-02  0.7308292E-01  0.1684918E-02  0.8145127E-01  0.1962152E-02
  0.2250000E+01 -0.1212358E+00  0.3021953E-02  0.2306533E+00  0.9457664E-03  0.2117486E+00  0.1101811E-02 -0.1083914E+00  0.2896215E-02  0.6685142E-01  0.2046886E-02  0.6741798E-01  0.1697312E-02  0.7393979E-01  0.1975812E-02
  0.2300000E+01 -0.1200677E+00  0.3046032E-02  0.2004355E+00  0.9424468E-03  0.1823478E+00  0.1100010E-02 -0.1086285E+00  0.2919962E-02  0.5703869E-01  0.2060480E-02  0.5871070E-01  0.1709031E-02  0.6399367E-01  0.1989029E-02
  0.2350000E+01 -0.1188301E+00  0.3070822E-02  0.1710373E+00  0.9388831E-03  0.1534949E+00  0.1098054E-02 -0.1062165E+00  0.2944228E-02  0.4693527E-01  0.2074103E-02  0.4910087E-01  0.1720819E-02  0.5300934E-01  0.2002293E-02
  0.2400000E+01 -0.1184658E+00  0.3096479E-02  0.1404284E+00  0.9359854E-03  0.1261600E+00  0.1096858E-02 -0.1035922E+00  0.2969402E-02  0.3850720E-01  0.2088207E-02  0.4033798E-01  0.1733101E-02  0.4402549E-01  0.2015994E-02
  0.2450000E+01 -0.1116858E+00  0.3123919E-02  0.1141205E+00  0.9347665E-03  0.1014721E+00  0.1097556E-02 -0.9904850E-01  0.2996201E-02  0.2888563E-01  0.2103427E-02  0.3336286E-01  0.1746331E-02  0.3517444E-01  0.2030692E-02
  0.2500000E+01 -0.1069295E+00  0.3153335E-02  0.9014985E-01  0.9353843E-03  0.7785672E-01  0.1100493E-02 -0.9626573E-01  0.3024948E-02  0.2128344E-01  0.2119892E-02  0.2466736E-01  0.1760805E-02  0.2602461E-01  0.2046773E-02
  0.2550000E+01 -0.9875516E-01  0.3185744E-02  0.6810419E-01  0.9382855E-03  0.5857615E-01  0.1105701E-02 -0.8732173E-01  0.3056521E-02  0.1425066E-01  0.2138532E-02  0.1888975E-01  0.1777157E-02  0.1966744E-01  0.2064988E-02
  0.2600000E+01 -0.9004387E-01  0.3218278E-02  0.4868964E-01  0.9424784E-03  0.3935834E-01  0.1111595E-02 -0.8374916E-01  0.3087880E-02  0.5713399E-02  0.2157154E-02  0.1128970E-01  0.1793619E-02  0.1109705E-01  0.2083176E-02
  0.2650000E+01 -0.7659647E-01  0.3250727E-02  0.3255153E-01  0.9475070E-03  0.2342701E-01  0.1117874E-02 -0.7238919E-01  0.3118986E-02  0.1055200E-02  0.2175719E-02  0.8439706E-02  0.1809873E-02  0.9092988E-02  0.2101381E-02
  0.2700000E+01 -0.5242594E-01  0.3283418E-02  0.1971315E-01  0.9533695E-03  0.1094080E-01  0.1124819E-02 -0.5037116E-01  0.3150527E-02  0.7190121E-02  0.2194501E-02  0.1029765E-01  0.1826250E-02  0.1264137E-01  0.2119834E-02
  0.2750000E+01 -0.5185124E-01  0.3315847E-02  0.2910271E-02  0.9596333E-03 -0.4545299E-02  0.1131856E-02 -0.5057517E-01  0.3181496E-02 -0.4421772E-02  0.2212928E-02  0.1137901E-02  0.1842221E-02  0.5275914E-03  0.2138034E-02
  0.2800000E+01 -0.4550760E-01  0.3347996E-02 -0.1223953E-01  0.9665038E-03 -0.1888165E-01  0.1138711E-02 -0.4275695E-01  0.3211937E-02 -0.9928087E-02  0.2231326E-02 -0.4464367E-02  0.1858068E-02 -0.5114710E-02  0.2156131E-02
  0.2850000E+01 -0.2774035E-01  0.3379431E-02 -0.2481797E-01  0.9734044E-03 -0.2834947E-01  0.1145158E-02 -0.2235586E-01  0.3241145E-02 -0.7393410E-02  0.2249052E-02 -0.3879879E-02  0.1873299E-02 -0.5463013E-02  0.2173385E-02
  0.2900000E+01 -0.2119245E-01  0.3409083E-02 -0.3798117E-01  0.9800069E-03 -0.4083164E-01  0.1151616E-02 -0.1649976E-01  0.3268719E-02 -0.1398174E-01  0.2265279E-02 -0.1056935E-01  0.1887212E-02 -0.1157148E-01  0.2189192E-02
  0.2950000E+01 -0.1155905E-01  0.3440578E-02 -0.4754215E-01  0.9874821E-03 -0.5009943E-01  0.1159722E-02 -0.6625220E-02  0.3298514E-02 -0.1596877E-01  0.2282873E-02 -0.1439630E-01  0.1902065E-02 -0.1453097E-01  0.2206171E-02
  0.3000000E+01  0.2789047E-02  0.3471161E-02 -0.5677868E-01  0.9951401E-03 -0.5708046E-01  0.1168505E-02  0.7141337E-02  0.3327508E-02 -0.1722986E-01  0.2299942E-02 -0.1635131E-01  0.1916442E-02 -0.1755015E-01  0.2222575E-02
  0.3050000E+01  0.1060600E-01  0.3499416E-02 -0.6512553E-01  0.1002739E-02 -0.6474141E-01  0.1177226E-02  0.1143683E-01  0.3354045E-02 -0.2244745E-01  0.2315632E-02 -0.2208181E-01  0.1929505E-02 -0.2236847E-01  0.2237461E-02
  0.3100000E+01  0.3479607E-01  0.3525750E-02 -0.6839973E-01  0.1010519E-02 -0.6728879E-01  0.1186034E-02  0.3277578E-01  0.3378970E-02 -0.1576362E-01  0.2330658E-02 -0.1842981E-01  0.1941945E-02 -0.1822961E-01  0.2251599E-02
  0.3150000E+01  0.4774652E-01  0.3550015E-02 -0.7236186E-01  0.1018168E-02 -0.6854759E-01  0.1194864E-02  0.3897694E-01  0.3402081E-02 -0.1745046E-01  0.2344834E-02 -0.2056064E-01  0.1953696E-02 -0.1953921E-01  0.2264973E-02
  0.3200000E+01  0.4579363E-01  0.3570659E-02 -0.7522385E-01  0.1025385E-02 -0.7217933E-01  0.1203413E-02  0.3574773E-01  0.3422117E-02 -0.2316607E-01  0.2357453E-02 -0.2760505E-01  0.1964121E-02 -0.2695036E-01  0.2276922E-02
  0.3250000E+01  0.4711925E-01  0.3589263E-02 -0.7538912E-01  0.1032928E-02 -0.7150161E-01  0.1212174E-02  0.3771093E-01  0.3440499E-02 -0.2458960E-01  0.2369612E-02 -0.3026140E-01  0.1974298E-02 -0.3070351E-01  0.2288545E-02
  0.3300000E+01  0.4345505E-01  0.3605116E-02 -0.7565175E-01  0.1040474E-02 -0.7262419E-01  0.1220707E-02  0.3511449E-01  0.3456320E-02 -0.2773893E-01  0.2380764E-02 -0.3310430E-01  0.1983902E-02 -0.3382528E-01  0.2299352E-02
  0.3350000E+01  0.3850251E-01  0.3617176E-02 -0.7505554E-01  0.1047626E-02 -0.7057594E-01  0.1228634E-02  0.3193599E-01  0.3468506E-02 -0.2790168E-01  0.2390236E-02 -0.3470314E-01  0.1992188E-02 -0.3475423E-01  0.2308584E-02
  0.3400000E+01  0.3216271E-01  0.3627959E-02 -0.7282701E-01  0.1054694E-02 -0.6926204E-01  0.1236337E-02  0.2756113E-01  0.3479670E-02 -0.2975133E-01  0.2399468E-02 -0.3510038E-01  0.2000352E-02 -0.3536287E-01  0.2317505E-02
  0.3450000E+01  0.2268402E-01  0.3637902E-02 -0.7075955E-01  0.1061571E-02 -0.6697291E-01  0.1243967E-02  0.2225697E-01  0.3490083E-02 -0.3194267E-01  0.2408504E-02 -0.3689824E-01  0.2008450E-02 -0.3639253E-01  0.2326406E-02
  0.3500000E+01  0.1699387E-01  0.3646772E-02 -0.6875451E-01  0.1068008E-02 -0.6436470E-01  0.1251189E-02  0.1743047E-01  0.3499369E-02 -0.3259687E-01  0.2416934E-02 -0.3590616E-01  0.2016062E-02 -0.3784648E-01  0.2334984E-02
  0.3550000E+01  0.1445546E-01  0.3654768E-02 -0.6613095E-01  0.1074063E-02 -0.6017059E-01  0.1258094E-02  0.1208395E-01  0.3507927E-02 -0.3137852E-01  0.2424931E-02 -0.3699549E-01  0.2023318E-02 -0.3748904E-01  0.2343135E-02
  0.3600000E+01  0.1001666E-01  0.3662338E-02 -0.6435581E-01  0.1079710E-02 -0.5782329E-01  0.1264685E-02  0.9434232E-02  0.3515995E-02 -0.3218070E-01  0.2432593E-02 -0.3528299E-01  0.2030260E-02 -0.3734585E-01  0.2350899E-02
  0.3650000E+01  0.1228171E-01  0.3669121E-02 -0.6034094E-01  0.1084645E-02 -0.5406400E-01  0.1270511E-02  0.1145216E-01  0.3523166E-02 -0.2883335E-01  0.2439641E-02 -0.3233103E-01  0.2036530E-02 -0.3421465E-01  0.2358053E-02
  0.3700000E+01  0.1103551E-01  0.3676023E-02 -0.5813319E-01  0.1089155E-02 -0.5095776E-01  0.1275991E-02  0.9681089E-02  0.3530307E-02 -0.2717606E-01  0.2446701E-02 -0.3098211E-01  0.2042718E-02 -0.3031785E-01  0.2365157E-02
  0.3750000E+01  0.8083326E-02  0.3683015E-02 -0.5631521E-01  0.1093389E-02 -0.4781895E-01  0.1281238E-02  0.7602805E-02  0.3537421E-02 -0.2530153E-01  0.2453682E-02 -0.2911444E-01  0.2048752E-02 -0.2947542E-01  0.2372241E-02
  0.3800000E+01  0.6931720E-02  0.3689915E-02 -0.5534748E-01  0.1097451E-02 -0.4525952E-01  0.1286301E-02  0.8171679E-02  0.3544503E-02 -0.2346186E-01  0.2460549E-02 -0.2776414E-01  0.2054752E-02 -0.2774527E-01  0.2379255E-02
  0.3850000E+01  0.4489738E-02  0.3696919E-02 -0.5450206E-01  0.1101297E-02 -0.4414060E-01  0.1291254E-02  0.2987128E-02  0.3551594E-02 -0.2208678E-01  0.2467380E-02 -0.2758583E-01  0.2060598E-02 -0.2724082E-01  0.2386332E-02
  0.3900000E+01  0.7917423E-02  0.3704214E-02 -0.5198142E-01  0.1104908E-02 -0.4287901E-01  0.1295859E-02  0.5904293E-02  0.3558769E-02 -0.1702529E-01  0.2474360E-02 -0.2425874E-01  0.2066431E-02 -0.2228355E-01  0.2393492E-02
  0.3950000E+01  0.6352605E-02  0.3710746E-02 -0.5226273E-01  0.1107952E-02 -0.4208063E-01  0.1299725E-02  0.5180391E-02  0.3565218E-02 -0.1457954E-01  0.2480672E-02 -0.2079703E-01  0.2071731E-02 -0.1860147E-01  0.2399942E-02
  0.4000000E+01  0.6033726E-02  0.3717844E-02 -0.5392899E-01  0.1110749E-02 -0.4168113E-01  0.1303383E-02  0.4278503E-02  0.3572003E-02 -0.1375554E-01  0.2487119E-02 -0.2090342E-01  0.2077230E-02 -0.1735380E-01  0.2406440E-02
  0.4050000E+01  0.4626106E-02  0.3725573E-02 -0.5518617E-01  0.1113364E-02 -0.4199389E-01  0.1306900E-02  0.3076356E-02  0.3579104E-02 -0.1360754E-01  0.2493613E-02 -0.2006286E-01  0.2082754E-02 -0.1694604E-01  0.2412975E-02
  0.4100000E+01  0.9537015E-02  0.3733816E-02 -0.5528513E-01  0.1115774E-02 -0.4264813E-01  0.1310179E-02  0.6792996E-02  0.3586763E-02 -0.8134935E-02  0.2500071E-02 -0.1921565E-01  0.2088394E-02 -0.1347556E-01  0.2419553E-02
  0.4150000E+01  0.1411813E-01  0.3743255E-02 -0.5664190E-01  0.1118331E-02 -0.4313492E-01  0.1313678E-02  0.9953573E-02  0.3595492E-02 -0.5928371E-02  0.2506963E-02 -0.1752753E-01  0.2094476E-02 -0.9985651E-02  0.2426553E-02
  0.4200000E+01  0.1262863E-01  0.3752971E-02 -0.5917178E-01  0.1120737E-02 -0.4534230E-01  0.1317024E-02  0.8549159E-02  0.3604448E-02 -0.4834826E-02  0.2513663E-02 -0.1598451E-01  0.2100450E-02 -0.1015496E-01  0.2433282E-02
  0.4250000E+01  0.1596964E-01  0.3762341E-02 -0.6117544E-01  0.1122865E-02 -0.4614221E-01  0.1319953E-02  0.1164361E-01  0.3613101E-02 -0.5314524E-02  0.2519841E-02 -0.1405819E-01  0.2105910E-02 -0.9884817E-02  0.2439511E-02
  0.4300000E+01  0.2179657E-01  0.3772360E-02 -0.6391496E-01  0.1125050E-02 -0.4732638E-01  0.1322822E-02  0.1383880E-01  0.3622305E-02 -0.3673123E-02  0.2526189E-02 -0.1311073E-01  0.2111534E-02 -0.8544266E-02  0.2445945E-02
  0.4350000E+01  0.3229884E-01  0.3782835E-02 -0.6526546E-01  0.1127330E-02 -0.4797138E-01  0.1325668E-02  0.2265084E-01  0.3631936E-02 -0.5547032E-03  0.2532593E-02 -0.8458078E-02  0.2117195E-02 -0.4312450E-02  0.2452406E-02
  0.4400000E+01  0.3828833E-01  0.3793562E-02 -0.6633741E-01  0.1129670E-02 -0.5124232E-01  0.1328618E-02  0.2855723E-01  0.3641870E-02  0.1529271E-02  0.2538835E-02 -0.5973307E-02  0.2122980E-02 -0.1954511E-02  0.2458902E-02
  0.4450000E+01  0.4405210E-01  0.3804736E-02 -0.6850629E-01  0.1132249E-02 -0.5223263E-01  0.1331829E-02  0.3123130E-01  0.3652427E-02  0.3164768E-02  0.2545423E-02 -0.4695177E-02  0.2129017E-02 -0.2400590E-02  0.2465545E-02
  0.4500000E+01  0.4048270E-01  0.3816758E-02 -0.7147634E-01  0.1135235E-02 -0.5677293E-01  0.1335475E-02  0.2904114E-01  0.3663831E-02 -0.9334385E-03  0.2552373E-02 -0.1025859E-01  0.2135338E-02 -0.4670935E-02  0.2472568E-02
  0.4550000E+01  0.4354497E-01  0.3828687E-02 -0.7338394E-01  0.1138470E-02 -0.5886769E-01  0.1339197E-02  0.3074260E-01  0.3675187E-02 -0.2285663E-02  0.2559362E-02 -0.9964824E-02  0.2141580E-02 -0.5157560E-02  0.2479501E-02
  0.4600000E+01  0.4961178E-01  0.3840697E-02 -0.7572626E-01  0.1141974E-02 -0.5966540E-01  0.1342954E-02  0.3867132E-01  0.3686775E-02  0.9513833E-04  0.2566479E-02 -0.8860312E-02  0.2147954E-02 -0.3909504E-02  0.2486460E-02
  0.4650000E+01  0.5504741E-01  0.3851890E-02 -0.7724926E-01  0.1145336E-02 -0.5997341E-01  0.1346377E-02  0.4486398E-01  0.3697629E-02 -0.3726427E-03  0.2573122E-02 -0.6433127E-02  0.2153654E-02 -0.1658849E-02  0.2492838E-02
  0.4700000E+01  0.5938360E-01  0.3862322E-02 -0.7856175E-01  0.1148358E-02 -0.6050878E-01  0.1349391E-02  0.5037533E-01  0.3707564E-02  0.2264992E-02  0.2579128E-02 -0.5642569E-02  0.2158672E-02 -0.7527657E-03  0.2498512E-02
  0.4750000E+01  0.6450260E-01  0.3872417E-02 -0.7858588E-01  0.1151315E-02 -0.6079693E-01  0.1352255E-02  0.5578622E-01  0.3717147E-02  0.4207343E-02  0.2584736E-02 -0.4695065E-02  0.2163312E-02 -0.6085392E-03  0.2503928E-02
  0.4800000E+01  0.6628948E-01  0.3883125E-02 -0.7896473E-01  0.1154556E-02 -0.6047365E-01  0.1355376E-02  0.5810150E-01  0.3727387E-02  0.2805332E-02  0.2590738E-02 -0.5997466E-02  0.2168303E-02 -0.4009120E-03  0.2509607E-02
  0.4850000E+01  0.6903405E-01  0.3894607E-02 -0.7798671E-01  0.1158224E-02 -0.6188863E-01  0.1358984E-02  0.6043329E-01  0.3738377E-02  0.4617217E-02  0.2597262E-02 -0.4854336E-02  0.2173666E-02 -0.2090421E-02  0.2515840E-02
  0.4900000E+01  0.7090411E-01  0.3906410E-02 -0.7835044E-01  0.1162156E-02 -0.6315223E-01  0.1362893E-02  0.6230870E-01  0.3749651E-02  0.5183143E-02  0.2604038E-02 -0.6094486E-02  0.2179252E-02 -0.3440984E-02  0.2522217E-02
  0.4950000E+01  0.6388554E-01  0.3918145E-02 -0.7828030E-01  0.1166348E-02 -0.6532199E-01  0.1367007E-02  0.5625539E-01  0.3760605E-02 -0.1766223E-02  0.2610720E-02 -0.1321863E-01  0.2184907E-02 -0.1076392E-01  0.2528544E-02
  0.5000000E+01  0.6871998E-01  0.3929834E-02 -0.7838365E-01  0.1170799E-02 -0.6355686E-01  0.1371329E-02  0.5763811E-01  0.3771529E-02 -0.2738034E-02  0.2617343E-02 -0.1309262E-01  0.2190574E-02 -0.1088844E-01  0.2534846E-02
  0.5050000E+01  0.7044760E-01  0.3941714E-02 -0.7650562E-01  0.1175547E-02 -0.6289706E-01  0.1375966E-02  0.5797568E-01  0.3782451E-02 -0.4778871E-02  0.2624044E-02 -0.1523845E-01  0.2196339E-02 -0.1301790E-01  0.2541435E-02
  0.5100000E+01  0.7590296E-01  0.3953252E-02 -0.7401292E-01  0.1180455E-02 -0.6150826E-01  0.1380661E-02  0.6642029E-01  0.3793147E-02 -0.1436648E-02  0.2630657E-02 -0.1293044E-01  0.2202080E-02 -0.1113447E-01  0.2548004E-02
  0.5150000E+01  0.8504464E-01  0.3964918E-02 -0.7098888E-01  0.1185622E-02 -0.5790635E-01  0.1385632E-02  0.7372054E-01  0.3803976E-02  0.2102885E-02  0.2637414E-02 -0.1049529E-01  0.2208038E-02 -0.7648369E-02  0.2554759E-02
  0.5200000E+01  0.8599520E-01  0.3976546E-02 -0.6920986E-01  0.1190959E-02 -0.5585477E-01  0.1390856E-02  0.7362435E-01  0.3814698E-02  0.9999853E-03  0.2644219E-02 -0.1078636E-01  0.2214044E-02 -0.8332121E-02  0.2561780E-02
  0.5250000E+01  0.8766308E-01  0.3988263E-02 -0.6514217E-01  0.1196684E-02 -0.5294112E-01  0.1396595E-02  0.7110286E-01  0.3825651E-02 -0.3800925E-03  0.2651372E-02 -0.1080746E-01  0.2220487E-02 -0.9625803E-02  0.2569134E-02
  0.5300000E+01  0.8784919E-01  0.4000963E-02 -0.6325342E-01  0.1203088E-02 -0.5104161E-01  0.1403158E-02  0.7251433E-01  0.3837792E-02 -0.2410342E-02  0.2659546E-02 -0.1050407E-01  0.2228017E-02 -0.9207731E-02  0.2577575E-02
  0.5350000E+01  0.8862533E-01  0.4013708E-02 -0.5925870E-01  0.1209975E-02 -0.4778217E-01  0.1410124E-02  0.7154731E-01  0.3849988E-02 -0.2982877E-02  0.2668142E-02 -0.1006658E-01  0.2235979E-02 -0.7943599E-02  0.2586411E-02
  0.5400000E+01  0.8754192E-01  0.4026638E-02 -0.5592346E-01  0.1217235E-02 -0.4640638E-01  0.1417500E-02  0.7189732E-01  0.3862356E-02 -0.3554375E-02  0.2677298E-02 -0.1044178E-01  0.2244347E-02 -0.6491821E-02  0.2595725E-02
  0.5450000E+01  0.8312605E-01  0.4039006E-02 -0.5270156E-01  0.1224577E-02 -0.4392567E-01  0.1424964E-02  0.6938590E-01  0.3874139E-02 -0.4944480E-02  0.2686502E-02 -0.1009900E-01  0.2252802E-02 -0.9276854E-02  0.2605114E-02
  0.5500000E+01  0.8029217E-01  0.4050255E-02 -0.5001990E-01  0.1231825E-02 -0.4217649E-01  0.1432147E-02  0.6438329E-01  0.3885050E-02 -0.6675709E-02  0.2695265E-02 -0.1206269E-01  0.2260980E-02 -0.8908896E-02  0.2613989E-02
  0.5550000E+01  0.7367845E-01  0.4061196E-02 -0.4678789E-01  0.1239069E-02 -0.3996055E-01  0.1439345E-02  0.5964587E-01  0.3895837E-02 -0.6918462E-02  0.2704092E-02 -0.1163291E-01  0.2269284E-02 -0.9769656E-02  0.2622960E-02
  0.5600000E+01  0.7136640E-01  0.4072037E-02 -0.4393560E-01  0.1246275E-02 -0.3748589E-01  0.1446630E-02  0.6072588E-01  0.3906776E-02 -0.5041624E-02  0.2713266E-02 -0.9939786E-02  0.2277772E-02 -0.8772429E-02  0.2632242E-02
  0.5650000E+01  0.6867149E-01  0.4082555E-02 -0.4008112E-01  0.1253429E-02 -0.3598994E-01  0.1453888E-02  0.5758633E-01  0.3917350E-02 -0.5091888E-02  0.2722370E-02 -0.8413104E-02  0.2286170E-02 -0.8239069E-02  0.2641471E-02
  0.5700000E+01  0.6601156E-01  0.4092650E-02 -0.3741027E-01  0.1260485E-02 -0.3108560E-01  0.1460998E-02  0.5531180E-01  0.3927625E-02 -0.3174028E-02  0.2731392E-02 -0.6915513E-02  0.2294496E-02 -0.7151267E-02  0.2650602E-02
  0.5750000E+01  0.5423060E-01  0.4102953E-02 -0.3519534E-01  0.1267565E-02 -0.3048663E-01  0.1468204E-02  0.4361510E-01  0.3938238E-02 -0.5623911E-02  0.2740866E-02 -0.1007575E-01  0.2303216E-02 -0.1008667E-01  0.2660048E-02
  0.5800000E+01  0.4285284E-01  0.4113375E-02 -0.3188320E-01  0.1274591E-02 -0.2974032E-01  0.1475400E-02  0.3657292E-01  0.3948877E-02 -0.6937549E-02  0.2750458E-02 -0.9903946E-02  0.2312005E-02 -0.1210902E-01  0.2669691E-02
  0.5850000E+01  0.3676530E-01  0.4124175E-02 -0.2814699E-01  0.1281628E-02 -0.2658214E-01  0.1482670E-02  0.3292537E-01  0.3960039E-02 -0.8438821E-02  0.2760425E-02 -0.9796139E-02  0.2321074E-02 -0.1266773E-01  0.2679656E-02
  0.5900000E+01  0.3045993E-01  0.4134555E-02 -0.2573244E-01  0.1288387E-02 -0.2416561E-01  0.1489725E-02  0.2768471E-01  0.3970984E-02 -0.7802722E-02  0.2770236E-02 -0.7430198E-02  0.2330057E-02 -0.1069321E-01  0.2689385E-02
  0.5950000E+01  0.2343693E-01  0.4144796E-02 -0.2330418E-01  0.1294961E-02 -0.2275637E-01  0.1496652E-02  0.2143167E-01  0.3981795E-02 -0.9486094E-02  0.2779888E-02 -0.9124212E-02  0.2338833E-02 -0.1204731E-01  0.2699094E-02
  0.6000000E+01  0.1980711E-01  0.4155133E-02 -0.2103540E-01  0.1301366E-02 -0.2152184E-01  0.1503466E-02  0.1586553E-01  0.3992564E-02 -0.9664304E-02  0.2789530E-02 -0.7429479E-02  0.2347593E-02 -0.1196438E-01  0.2708803E-02
  0.6050000E+01  0.1172306E-01  0.4165442E-02 -0.1734393E-01  0.1307639E-02 -0.1938440E-01  0.1510152E-02  0.1053226E-01  0.4003498E-02 -0.1147520E-01  0.2799113E-02 -0.8184224E-02  0.2356290E-02 -0.1269490E-01  0.2718466E-02
  0.6100000E+01  0.1000003E-01  0.4175355E-02 -0.1348348E-01  0.1313584E-02 -0.1674200E-01  0.1516529E-02  0.8885510E-02  0.4014041E-02 -0.8212629E-02  0.2808232E-02 -0.3989291E-02  0.2364644E-02 -0.9605403E-02  0.2727688E-02
  0.6150000E+01  0.8462591E-02  0.4185949E-02 -0.9318639E-02  0.1319569E-02 -0.1394263E-01  0.1522886E-02  0.7509142E-02  0.4025349E-02 -0.7126876E-02  0.2817686E-02 -0.3283510E-02  0.2373375E-02 -0.7011709E-02  0.2737286E-02
  0.6200000E+01  0.4809308E-02  0.4197121E-02 -0.8138910E-02  0.1325508E-02 -0.1278454E-01  0.1529273E-02  0.6437280E-02  0.4036916E-02 -0.5558085E-02  0.2827222E-02 -0.1600573E-02  0.2382128E-02 -0.4826494E-02  0.2747085E-02
  0.6250000E+01 -0.4186593E-03  0.4208506E-02 -0.5981822E-02  0.1331352E-02 -0.1087990E-01  0.1535674E-02  0.3726565E-02  0.4048451E-02 -0.6238609E-02  0.2836846E-02  0.3689201E-03  0.2390929E-02 -0.4854391E-02  0.2756998E-02
  0.6300000E+01 -0.7058386E-02  0.4220210E-02 -0.3601268E-02  0.1337168E-02 -0.9261114E-02  0.1542089E-02 -0.1829457E-02  0.4060221E-02 -0.5998421E-02  0.2846621E-02 -0.1051179E-02  0.2399717E-02 -0.3986658E-02  0.2766987E-02
  0.6350000E+01 -0.8961924E-02  0.4232394E-02 -0.1521385E-02  0.1343085E-02 -0.6285730E-02  0.1548579E-02 -0.4574371E-02  0.4072484E-02 -0.6794936E-02  0.2856582E-02 -0.3149181E-03  0.2408788E-02 -0.3439334E-02  0.2777202E-02
  0.6400000E+01 -0.1139024E-01  0.4244758E-02  0.1161717E-02  0.1348952E-02 -0.5435548E-02  0.1555053E-02 -0.6507903E-02  0.4085105E-02 -0.5326022E-02  0.2866687E-02  0.1985376E-02  0.2417983E-02 -0.1481687E-02  0.2787494E-02
  0.6450000E+01 -0.1490752E-01  0.4257347E-02  0.3404231E-02  0.1354749E-02 -0.3432368E-02  0.1561560E-02 -0.1032380E-01  0.4097735E-02 -0.8259585E-02  0.2876945E-02  0.2109611E-02  0.2427205E-02 -0.3204349E-02  0.2797850E-02
  0.6500000E+01 -0.1619854E-01  0.4270325E-02  0.5442280E-02  0.1360600E-02 -0.2486560E-02  0.1568134E-02 -0.1160463E-01  0.4110781E-02 -0.7192071E-02  0.2887460E-02  0.3512173E-02  0.2436508E-02 -0.2604412E-02  0.2808330E-02
  0.6550000E+01 -0.1861818E-01  0.4283415E-02  0.7887883E-02  0.1366451E-02 -0.1168771E-02  0.1574660E-02 -0.1261177E-01  0.4123878E-02 -0.5825233E-02  0.2898006E-02  0.4421342E-02  0.2445837E-02 -0.3990270E-03  0.2818782E-02
  0.6600000E+01 -0.2288128E-01  0.4296524E-02  0.8605480E-02  0.1372242E-02 -0.9960141E-03  0.1581250E-02 -0.1945373E-01  0.4137018E-02 -0.8866005E-02  0.2908566E-02  0.2794848E-02  0.2455042E-02 -0.1352726E-02  0.2829187E-02
  0.6650000E+01 -0.2374787E-01  0.4309727E-02  0.1004755E-01  0.1378099E-02  0.1797529E-02  0.1587879E-02 -0.2013349E-01  0.4150123E-02 -0.6564518E-02  0.2919189E-02  0.4280660E-02  0.2464296E-02  0.2266327E-03  0.2839651E-02
  0.6700000E+01 -0.2281078E-01  0.4323294E-02  0.1165012E-01  0.1384066E-02  0.3825765E-02  0.1594634E-02 -0.1912761E-01  0.4163571E-02 -0.4547923E-02  0.2930060E-02  0.5321930E-02  0.2473712E-02  0.2752770E-02  0.2850330E-02
  0.6750000E+01 -0.2624557E-01  0.4337643E-02  0.1313897E-01  0.1390223E-02  0.6192926E-02  0.1601573E-02 -0.1891293E-01  0.4177574E-02 -0.5471494E-02  0.2941404E-02  0.7080282E-02  0.2483518E-02  0.3413970E-02  0.2861284E-02
  0.6800000E+01 -0.2624634E-01  0.4352028E-02  0.1525516E-01  0.1396465E-02  0.8199145E-02  0.1608644E-02 -0.1889141E-01  0.4191686E-02 -0.4908835E-02  0.2952801E-02  0.8925123E-02  0.2493306E-02  0.4858458E-02  0.2872291E-02
  0.6850000E+01 -0.2897640E-01  0.4366485E-02  0.1685986E-01  0.1402739E-02  0.9775263E-02  0.1615822E-02 -0.2362788E-01  0.4205869E-02 -0.3777821E-02  0.2964235E-02  0.7812246E-02  0.2503076E-02  0.3295580E-02  0.2883271E-02
  0.6900000E+01 -0.2839894E-01  0.4380810E-02  0.1974408E-01  0.1409053E-02  0.1045551E-01  0.1623001E-02 -0.2062563E-01  0.4219972E-02 -0.1087366E-03  0.2975697E-02  0.9633404E-02  0.2512755E-02  0.5513707E-02  0.2894279E-02
  0.6950000E+01 -0.2999826E-01  0.4395865E-02  0.2153998E-01  0.1415690E-02  0.1315057E-01  0.1630625E-02 -0.2260677E-01  0.4234754E-02  0.2711589E-02  0.2987649E-02  0.1223898E-01  0.2522857E-02  0.6628413E-02  0.2905777E-02
  0.7000000E+01 -0.3111142E-01  0.4410848E-02  0.2291997E-01  0.1422356E-02  0.1503686E-01  0.1638281E-02 -0.2207618E-01  0.4249414E-02  0.2988924E-02  0.2999507E-02  0.1156919E-01  0.2532871E-02  0.8192471E-02  0.2917074E-02
  0.7050000E+01 -0.3560390E-01  0.4426106E-02  0.2355462E-01  0.1429195E-02  0.1592768E-01  0.1646066E-02 -0.2542573E-01  0.4264439E-02  0.2323031E-02  0.3011581E-02  0.1186818E-01  0.2543046E-02  0.7209861E-02  0.2928489E-02
  0.7100000E+01 -0.3415652E-01  0.4441685E-02  0.2707759E-01  0.1436211E-02  0.1895391E-01  0.1654019E-02 -0.2489445E-01  0.4279729E-02  0.5917066E-02  0.3023844E-02  0.1475499E-01  0.2553407E-02  0.9277143E-02  0.2940137E-02
  0.7150000E+01 -0.3430479E-01  0.4457270E-02  0.2806552E-01  0.1443382E-02  0.1972173E-01  0.1662035E-02 -0.2576943E-01  0.4295001E-02  0.7498529E-02  0.3036085E-02  0.1473640E-01  0.2563711E-02  0.9302861E-02  0.2951791E-02
  0.7200000E+01 -0.3338971E-01  0.4473387E-02  0.2964195E-01  0.1450762E-02  0.2301805E-01  0.1670214E-02 -0.2451667E-01  0.4310744E-02  0.8659936E-02  0.3048665E-02  0.1615802E-01  0.2574163E-02  0.1187636E-01  0.2963690E-02
  0.7250000E+01 -0.3627658E-01  0.4489009E-02  0.3177364E-01  0.1457994E-02  0.2491699E-01  0.1678232E-02 -0.2580686E-01  0.4325896E-02  0.9608291E-02  0.3060932E-02  0.1575212E-01  0.2584244E-02  0.1063426E-01  0.2975258E-02
  0.7300000E+01 -0.4317048E-01  0.4505101E-02  0.3265280E-01  0.1465343E-02  0.2553498E-01  0.1686355E-02 -0.3314004E-01  0.4341492E-02  0.5804972E-02  0.3073334E-02  0.1185394E-01  0.2594501E-02  0.7432125E-02  0.2987011E-02
  0.7350000E+01 -0.4081162E-01  0.4521412E-02  0.3547274E-01  0.1472719E-02  0.2910627E-01  0.1694504E-02 -0.3111495E-01  0.4357191E-02  0.7589941E-02  0.3085603E-02  0.1417764E-01  0.2604746E-02  0.9735821E-02  0.2998786E-02
  0.7400000E+01 -0.4217971E-01  0.4537710E-02  0.3688580E-01  0.1479962E-02  0.3021726E-01  0.1702592E-02 -0.3154258E-01  0.4372816E-02  0.8455378E-02  0.3097677E-02  0.1462697E-01  0.2614759E-02  0.1016192E-01  0.3010357E-02
  0.7450000E+01 -0.4436050E-01  0.4553987E-02  0.3770534E-01  0.1487103E-02  0.3089244E-01  0.1710604E-02 -0.3343516E-01  0.4388327E-02  0.8123867E-02  0.3109567E-02  0.1394196E-01  0.2624700E-02  0.7563716E-02  0.3021806E-02
  0.7500000E+01 -0.4538489E-01  0.4570172E-02  0.3918755E-01  0.1494114E-02  0.3348267E-01  0.1718469E-02 -0.3265197E-01  0.4403672E-02  0.8148431E-02  0.3121249E-02  0.1453853E-01  0.2634482E-02  0.9710902E-02  0.3032989E-02
  0.7550000E+01 -0.4820676E-01  0.4586865E-02  0.4012531E-01  0.1501151E-02  0.3536831E-01  0.1726339E-02 -0.3742289E-01  0.4419506E-02  0.7872758E-02  0.3132971E-02  0.1268765E-01  0.2644345E-02  0.8680617E-02  0.3044434E-02
  0.7600000E+01 -0.4693748E-01  0.4603380E-02  0.4260571E-01  0.1507934E-02  0.3770530E-01  0.1734017E-02 -0.3456862E-01  0.4435152E-02  0.9187221E-02  0.3144475E-02  0.1203058E-01  0.2653980E-02  0.1029996E-01  0.3055574E-02
  0.7650000E+01 -0.4763546E-01  0.4620665E-02  0.4497400E-01  0.1514787E-02  0.3887341E-01  0.1741818E-02 -0.3494897E-01  0.4451591E-02  0.7935403E-02  0.3156391E-02  0.1107705E-01  0.2664004E-02  0.8672398E-02  0.3067137E-02
  0.7700000E+01 -0.4959915E-01  0.4637206E-02  0.4514945E-01  0.1521218E-02  0.3875853E-01  0.1749092E-02 -0.3853806E-01  0.4467146E-02  0.7657415E-02  0.3167585E-02  0.9272686E-02  0.2673347E-02  0.8287053E-02  0.3077917E-02
  0.7750000E+01 -0.4552140E-01  0.4654124E-02  0.4620218E-01  0.1527579E-02  0.4098652E-01  0.1756320E-02 -0.3681996E-01  0.4482993E-02  0.8726932E-02  0.3178856E-02  0.9484082E-02  0.2682692E-02  0.9572690E-02  0.3088799E-02
  0.7800000E+01 -0.4635791E-01  0.4671534E-02  0.4667696E-01  0.1533867E-02  0.4111816E-01  0.1763525E-02 -0.3806798E-01  0.4499315E-02  0.6256763E-02  0.3190332E-02  0.7914471E-02  0.2692276E-02  0.9038253E-02  0.3099869E-02
  0.7850000E+01 -0.4805709E-01  0.4688947E-02  0.4665049E-01  0.1539952E-02  0.4256369E-01  0.1770423E-02 -0.4037573E-01  0.4515698E-02  0.4447455E-02  0.3201699E-02  0.6302143E-02  0.2701715E-02  0.6097425E-02  0.3110835E-02
  0.7900000E+01 -0.4657944E-01  0.4706608E-02  0.4698793E-01  0.1545927E-02  0.4383428E-01  0.1777220E-02 -0.4129345E-01  0.4532274E-02  0.3303763E-02  0.3213155E-02  0.5639113E-02  0.2711124E-02  0.5896863E-02  0.3121861E-02
  0.7950000E+01 -0.4701698E-01  0.4723699E-02  0.4791008E-01  0.1551505E-02  0.4412554E-01  0.1783641E-02 -0.4307846E-01  0.4548409E-02  0.3955213E-02  0.3224086E-02  0.4743089E-02  0.2720090E-02  0.2787355E-02  0.3132403E-02
  0.8000000E+01 -0.4304797E-01  0.4740995E-02  0.4868706E-01  0.1556982E-02  0.4510717E-01  0.1789944E-02 -0.3872272E-01  0.4564698E-02  0.2561158E-02  0.3235091E-02  0.4777040E-02  0.2729095E-02  0.5865403E-02  0.3142978E-02
  0.8050000E+01 -0.4182123E-01  0.4758347E-02  0.4921561E-01  0.1562236E-02  0.4485089E-01  0.1796015E-02 -0.3943636E-01  0.4580993E-02  0.1938930E-02  0.3245970E-02  0.5032129E-02  0.2737922E-02  0.5542945E-02  0.3153458E-02
  0.8100000E+01 -0.3922723E-01  0.4775687E-02  0.4921528E-01  0.1567176E-02  0.4594003E-01  0.1801853E-02 -0.3666457E-01  0.4597279E-02  0.4459478E-02  0.3256679E-02  0.6782160E-02  0.2746751E-02  0.5376856E-02  0.3163791E-02
  0.8150001E+01 -0.3553187E-01  0.4793824E-02  0.4907701E-01  0.1572083E-02  0.4548876E-01  0.1807745E-02 -0.3535147E-01  0.4614346E-02  0.4591988E-02  0.3267935E-02  0.6855590E-02  0.2755965E-02  0.4992395E-02  0.3174628E-02
  0.8200000E+01 -0.3507883E-01  0.4811456E-02  0.4823850E-01  0.1576723E-02  0.4485684E-01  0.1813321E-02 -0.3534151E-01  0.4630907E-02  0.2466443E-02  0.3278714E-02  0.3330861E-02  0.2764803E-02  0.4073558E-02  0.3185058E-02
  0.8250000E+01 -0.3201772E-01  0.4829140E-02  0.4830122E-01  0.1581228E-02  0.4524387E-01  0.1818780E-02 -0.3304143E-01  0.4647566E-02  0.1563104E-02  0.3289414E-02  0.3479581E-02  0.2773612E-02  0.3619315E-02  0.3195419E-02
  0.8300000E+01 -0.2999990E-01  0.4846441E-02  0.4806251E-01  0.1585522E-02  0.4466154E-01  0.1823962E-02 -0.3022049E-01  0.4663992E-02  0.3659886E-02  0.3299979E-02  0.5397923E-02  0.2782230E-02  0.4242204E-02  0.3205572E-02
  0.8350000E+01 -0.2918659E-01  0.4864217E-02  0.4820842E-01  0.1589745E-02  0.4342837E-01  0.1829077E-02 -0.2891728E-01  0.4680648E-02  0.4373393E-02  0.3310759E-02  0.5188972E-02  0.2790968E-02  0.5754815E-02  0.3215946E-02
  0.8400001E+01 -0.2782139E-01  0.4882419E-02  0.4800440E-01  0.1593996E-02  0.4294394E-01  0.1834197E-02 -0.2751416E-01  0.4697825E-02  0.5698454E-02  0.3321782E-02  0.4755973E-02  0.2799937E-02  0.4280508E-02  0.3226644E-02
  0.8450000E+01 -0.2836865E-01  0.4900588E-02  0.4533062E-01  0.1598227E-02  0.4151957E-01  0.1839302E-02 -0.2478205E-01  0.4715129E-02  0.3856806E-02  0.3332985E-02  0.3988584E-02  0.2809018E-02  0.3223408E-02  0.3237535E-02
  0.8500000E+01 -0.2636629E-01  0.4918777E-02  0.4507169E-01  0.1602328E-02  0.4120988E-01  0.1844305E-02 -0.2372748E-01  0.4732461E-02  0.4017140E-02  0.3344197E-02  0.3513916E-02  0.2818109E-02  0.2892970E-02  0.3248428E-02
  0.8550000E+01 -0.2459669E-01  0.4937015E-02  0.4418510E-01  0.1606369E-02  0.4008759E-01  0.1849233E-02 -0.2470178E-01  0.4749728E-02  0.2923557E-02  0.3355496E-02  0.1189440E-02  0.2827242E-02  0.3052337E-02  0.3259179E-02
  0.8600000E+01 -0.2093320E-01  0.4955918E-02  0.4352244E-01  0.1610565E-02  0.3788309E-01  0.1854249E-02 -0.2162298E-01  0.4767650E-02  0.4207825E-02  0.3367247E-02  0.4217549E-02  0.2836652E-02  0.4481971E-02  0.3270405E-02
  0.8650001E+01 -0.1851950E-01  0.4974413E-02  0.4174215E-01  0.1614671E-02  0.3708273E-01  0.1859136E-02 -0.1771939E-01  0.4785176E-02  0.6199463E-02  0.3378676E-02  0.5987764E-02  0.2845827E-02  0.5939255E-02  0.3281431E-02
  0.8700000E+01 -0.1931672E-01  0.4992619E-02  0.4006337E-01  0.1618691E-02  0.3611307E-01  0.1863948E-02 -0.1870386E-01  0.4802578E-02  0.4082429E-02  0.3389986E-02  0.4189739E-02  0.2854912E-02  0.5555704E-02  0.3292463E-02
  0.8750000E+01 -0.1865209E-01  0.5011449E-02  0.3770986E-01  0.1622854E-02  0.3465848E-01  0.1868871E-02 -0.1910919E-01  0.4820479E-02  0.2367070E-02  0.3401621E-02  0.3199285E-02  0.2864471E-02  0.3102261E-02  0.3303875E-02
  0.8800000E+01 -0.1894254E-01  0.5030775E-02  0.3562177E-01  0.1627108E-02  0.3188537E-01  0.1873953E-02 -0.1775059E-01  0.4838961E-02  0.1562814E-02  0.3413735E-02  0.2364208E-02  0.2874333E-02  0.1786833E-02  0.3315697E-02
  0.8850000E+01 -0.1663279E-01  0.5050465E-02  0.3494401E-01  0.1631379E-02  0.2945399E-01  0.1879036E-02 -0.1904084E-01  0.4857675E-02  0.1562427E-02  0.3426045E-02  0.1887305E-02  0.2884232E-02  0.3216258E-02  0.3327615E-02
  0.8900001E+01 -0.1219382E-01  0.5069352E-02  0.3344264E-01  0.1635306E-02  0.2824615E-01  0.1883913E-02 -0.1532494E-01  0.4875548E-02  0.2206721E-02  0.3437800E-02  0.1149940E-02  0.2893752E-02  0.3823546E-02  0.3338986E-02
  0.8950000E+01 -0.1230530E-01  0.5088915E-02  0.3098202E-01  0.1639406E-02  0.2759347E-01  0.1889034E-02 -0.1233919E-01  0.4894035E-02  0.3156032E-02  0.3449948E-02  0.1471480E-02  0.2903675E-02  0.4857112E-02  0.3350757E-02
  0.9000000E+01 -0.1121943E-01  0.5108224E-02  0.2815500E-01  0.1643443E-02  0.2756784E-01  0.1894071E-02 -0.1041364E-01  0.4912367E-02  0.4345939E-02  0.3461989E-02  0.3190089E-02  0.2913552E-02  0.5017585E-02  0.3362592E-02
  0.9050000E+01 -0.6859608E-02  0.5127655E-02  0.2656452E-01  0.1647453E-02  0.2522892E-01  0.1899061E-02 -0.7396533E-02  0.4930780E-02  0.5319546E-02  0.3474114E-02  0.3651801E-02  0.2923379E-02  0.4618890E-02  0.3374416E-02
  0.9100000E+01 -0.4986363E-02  0.5147781E-02  0.2478125E-01  0.1651664E-02  0.2195312E-01  0.1904260E-02 -0.6877376E-02  0.4950068E-02  0.5881590E-02  0.3486707E-02  0.3037032E-02  0.2933707E-02  0.5503154E-02  0.3386684E-02
  0.9150001E+01 -0.3870018E-02  0.5167683E-02  0.2328214E-01  0.1655940E-02  0.1834483E-01  0.1909500E-02 -0.6225634E-02  0.4969239E-02  0.5529497E-02  0.3499268E-02  0.1692535E-02  0.2943970E-02  0.4034235E-02  0.3398909E-02
  0.9200000E+01 -0.2309337E-02  0.5187160E-02  0.2080541E-01  0.1660032E-02  0.1822737E-01  0.1914569E-02 -0.2857417E-02  0.4987952E-02  0.5403006E-02  0.3511596E-02  0.2632293E-02  0.2953973E-02  0.5588335E-02  0.3410939E-02
  0.9250000E+01  0.6620428E-03  0.5206429E-02  0.1958053E-01  0.1664021E-02  0.1702840E-01  0.1919492E-02 -0.1499536E-03  0.5006365E-02  0.4841104E-02  0.3523705E-02  0.2236730E-02  0.2963892E-02  0.7245454E-02  0.3422739E-02
  0.9300000E+01  0.3658386E-02  0.5225962E-02  0.1729074E-01  0.1668038E-02  0.1400367E-01  0.1924471E-02 -0.2207085E-03  0.5025230E-02  0.3726097E-02  0.3536051E-02  0.2324791E-02  0.2973998E-02  0.6511654E-02  0.3434673E-02
  0.9350000E+01  0.7074538E-02  0.5246260E-02  0.1538880E-01  0.1672275E-02  0.1281141E-01  0.1929669E-02  0.4315953E-02  0.5044680E-02  0.7565288E-02  0.3548906E-02  0.3581106E-02  0.2984450E-02  0.9238579E-02  0.3447098E-02
  0.9400001E+01  0.9802617E-02  0.5265852E-02  0.1219269E-01  0.1676302E-02  0.1144861E-01  0.1934645E-02  0.5111732E-02  0.5063413E-02  0.7005156E-02  0.3561317E-02  0.2664537E-02  0.2994633E-02  0.7642930E-02  0.3459094E-02
  0.9450000E+01  0.1170792E-01  0.5285110E-02  0.8995575E-02  0.1680162E-02  0.1061353E-01  0.1939574E-02  0.5329069E-02  0.5081972E-02  0.6415862E-02  0.3573490E-02  0.2948277E-02  0.3004671E-02  0.6474418E-02  0.3470890E-02
  0.9500000E+01  0.1173753E-01  0.5304484E-02  0.7128189E-02  0.1684022E-02  0.8369152E-02  0.1944561E-02  0.5074712E-02  0.5100605E-02  0.5960048E-02  0.3585775E-02  0.2037732E-02  0.3014748E-02  0.4096648E-02  0.3482786E-02
  0.9550000E+01  0.1197330E-01  0.5324027E-02  0.5251006E-02  0.1687935E-02  0.5632848E-02  0.1949558E-02  0.8160965E-02  0.5119262E-02  0.4947392E-02  0.3598080E-02  0.1401557E-02  0.3024852E-02  0.5349074E-02  0.3494684E-02
  0.9600000E+01  0.1390808E-01  0.5343553E-02  0.4256842E-02  0.1691864E-02  0.3224480E-02  0.1954497E-02  0.1119146E-01  0.5137859E-02  0.4963906E-02  0.3610355E-02  0.1425701E-02  0.3034834E-02  0.6280628E-02  0.3506558E-02
  0.9650001E+01  0.1497225E-01  0.5362280E-02  0.2567057E-02  0.1695481E-02  0.1861401E-02  0.1959187E-02  0.1383538E-01  0.5155748E-02  0.4091952E-02  0.3622124E-02  0.2018491E-02  0.3044437E-02  0.4402009E-02  0.3518015E-02
  0.9700000E+01  0.1895639E-01  0.5381058E-02  0.4769843E-03  0.1699099E-02  0.1710039E-02  0.1963893E-02  0.1944299E-01  0.5173801E-02  0.6533384E-02  0.3633954E-02  0.2921824E-02  0.3054019E-02  0.7738168E-02  0.3529499E-02
  0.9750000E+01  0.1844276E-01  0.5400048E-02 -0.2740181E-02  0.1702797E-02 -0.3017085E-03  0.1968648E-02  0.1871348E-01  0.5192104E-02  0.7466450E-02  0.3645904E-02  0.3092458E-02  0.3063751E-02  0.9871403E-02  0.3541084E-02
  0.9800000E+01  0.1704085E-01  0.5419252E-02 -0.5392884E-02  0.1706441E-02 -0.3777638E-02  0.1973524E-02  0.1608889E-01  0.5210549E-02  0.5310924E-02  0.3657993E-02  0.2955942E-02  0.3073507E-02  0.8372757E-02  0.3552792E-02
  0.9850000E+01  0.1759223E-01  0.5438276E-02 -0.7095598E-02  0.1710011E-02 -0.6713873E-02  0.1978280E-02  0.1790653E-01  0.5228794E-02  0.4542191E-02  0.3669940E-02  0.1332077E-02  0.3083216E-02  0.5629670E-02  0.3564304E-02
  0.9900001E+01  0.1736561E-01  0.5456740E-02 -0.9361149E-02  0.1713484E-02 -0.8864490E-02  0.1982928E-02  0.1951415E-01  0.5246580E-02  0.4674918E-02  0.3681651E-02  0.5540793E-03  0.3092683E-02  0.3893865E-02  0.3575497E-02
  0.9950000E+01  0.1721443E-01  0.5474749E-02 -0.1235548E-01  0.1716828E-02 -0.1118415E-01  0.1987372E-02  0.1726761E-01  0.5263846E-02  0.3227105E-02  0.3693066E-02 -0.5991781E-03  0.3101810E-02  0.2925332E-02  0.3586366E-02
  0.1000000E+02  0.1617800E-01  0.5492775E-02 -0.1549064E-01  0.1720085E-02 -0.1268394E-01  0.1991741E-02  0.1727225E-01  0.5281031E-02  0.2416222E-02  0.3704366E-02 -0.7367311E-03  0.3110872E-02  0.1797266E-02  0.3597203E-02
  0.1005000E+02  0.1806192E-01  0.5511440E-02 -0.1742445E-01  0.1723542E-02 -0.1375327E-01  0.1996357E-02  0.1774573E-01  0.5298853E-02  0.1712230E-02  0.3716192E-02 -0.2088025E-02  0.3120328E-02  0.2137438E-02  0.3608493E-02
  0.1010000E+02  0.1949728E-01  0.5529199E-02 -0.1877947E-01  0.1726932E-02 -0.1594164E-01  0.2000756E-02  0.1769918E-01  0.5315883E-02  0.1052401E-02  0.3727421E-02 -0.2869799E-02  0.3129349E-02  0.1656332E-02  0.3619257E-02
  0.1015000E+02  0.1603302E-01  0.5547059E-02 -0.2055348E-01  0.1730350E-02 -0.1725461E-01  0.2005190E-02  0.1545054E-01  0.5332928E-02 -0.1238755E-02  0.3738709E-02 -0.4251682E-02  0.3138373E-02 -0.7986708E-04  0.3630050E-02
  0.1020000E+02  0.1754939E-01  0.5565227E-02 -0.2241003E-01  0.1733824E-02 -0.1841258E-01  0.2009731E-02  0.1656108E-01  0.5350037E-02 -0.1416284E-02  0.3750177E-02 -0.3422830E-02  0.3147508E-02  0.1358270E-02  0.3640935E-02
  0.1025000E+02  0.1853543E-01  0.5582646E-02 -0.2600257E-01  0.1737099E-02 -0.1990717E-01  0.2014075E-02  0.1802481E-01  0.5366551E-02  0.1741754E-04  0.3761189E-02 -0.2753532E-02  0.3156332E-02  0.1390495E-02  0.3651400E-02
  0.1030000E+02  0.1773242E-01  0.5599873E-02 -0.2840916E-01  0.1740360E-02 -0.2189907E-01  0.2018448E-02  0.1855803E-01  0.5382820E-02 -0.1479700E-03  0.3772093E-02 -0.4574560E-02  0.3165079E-02 -0.4153268E-03  0.3661847E-02
  0.1035000E+02  0.1898612E-01  0.5617667E-02 -0.2847569E-01  0.1743822E-02 -0.2365087E-01  0.2023009E-02  0.2098480E-01  0.5399582E-02  0.7968041E-03  0.3783449E-02 -0.4198962E-02  0.3174152E-02 -0.6223032E-03  0.3672624E-02
  0.1040000E+02  0.1985904E-01  0.5635060E-02 -0.3095375E-01  0.1747274E-02 -0.2387358E-01  0.2027467E-02  0.2082786E-01  0.5415990E-02 -0.8136829E-03  0.3794484E-02 -0.5752750E-02  0.3182977E-02 -0.1178789E-02  0.3683108E-02
  0.1045000E+02  0.1958449E-01  0.5653040E-02 -0.3315220E-01  0.1751010E-02 -0.2443083E-01  0.2032266E-02  0.2051331E-01  0.5433002E-02 -0.1137657E-02  0.3805904E-02 -0.4548064E-02  0.3192102E-02 -0.5453997E-03  0.3694001E-02
  0.1050000E+02  0.2075174E-01  0.5671075E-02 -0.3310623E-01  0.1754830E-02 -0.2616030E-01  0.2037207E-02  0.2129976E-01  0.5450059E-02 -0.1656868E-02  0.3817383E-02 -0.3703021E-02  0.3201308E-02 -0.8384411E-03  0.3704982E-02
  0.1055000E+02  0.1702151E-01  0.5688772E-02 -0.3410228E-01  0.1758663E-02 -0.2718237E-01  0.2042132E-02  0.1729049E-01  0.5466628E-02 -0.2224169E-02  0.3828659E-02 -0.5932305E-02  0.3210353E-02 -0.2942212E-02  0.3715802E-02
  0.1060000E+02  0.1776473E-01  0.5707198E-02 -0.3570109E-01  0.1762742E-02 -0.2855279E-01  0.2047329E-02  0.1678424E-01  0.5483980E-02 -0.1987643E-02  0.3840392E-02 -0.6802627E-02  0.3219836E-02 -0.3880089E-02  0.3727091E-02
  0.1065000E+02  0.2145359E-01  0.5724968E-02 -0.3655495E-01  0.1766797E-02 -0.2880181E-01  0.2052443E-02  0.1733671E-01  0.5500801E-02 -0.1560346E-03  0.3851773E-02 -0.7549194E-02  0.3229020E-02 -0.4001812E-02  0.3738079E-02
  0.1070000E+02  0.2116320E-01  0.5743179E-02 -0.3689840E-01  0.1771104E-02 -0.2950293E-01  0.2057781E-02  0.1816025E-01  0.5518063E-02 -0.4094755E-03  0.3863547E-02 -0.7494197E-02  0.3238444E-02 -0.4017015E-02  0.3749420E-02
  0.1075000E+02  0.1924654E-01  0.5760617E-02 -0.3642624E-01  0.1775367E-02 -0.3043035E-01  0.2062953E-02  0.1575162E-01  0.5534627E-02 -0.4024212E-02  0.3874894E-02 -0.8777407E-02  0.3247561E-02 -0.5990827E-02  0.3760292E-02
  0.1080000E+02  0.1955619E-01  0.5777963E-02 -0.3669092E-01  0.1779703E-02 -0.3118466E-01  0.2068222E-02  0.1229610E-01  0.5551206E-02 -0.4268294E-02  0.3886243E-02 -0.9569157E-02  0.3256659E-02 -0.7406213E-02  0.3771192E-02
  0.1085000E+02  0.1729710E-01  0.5796847E-02 -0.3718789E-01  0.1784549E-02 -0.3090496E-01  0.2074039E-02  0.9907072E-02  0.5569215E-02 -0.5008989E-02  0.3898568E-02 -0.9956688E-02  0.3266629E-02 -0.9422372E-02  0.3783011E-02
  0.1090000E+02  0.1539659E-01  0.5815131E-02 -0.3767037E-01  0.1789456E-02 -0.3135175E-01  0.2079866E-02  0.1005969E-01  0.5586648E-02 -0.6488412E-02  0.3910573E-02 -0.1030020E-01  0.3276416E-02 -0.1041345E-01  0.3794469E-02
  0.1095000E+02  0.1686716E-01  0.5833040E-02 -0.3704335E-01  0.1794373E-02 -0.3130674E-01  0.2085597E-02  0.1006611E-01  0.5603733E-02 -0.5639439E-02  0.3922327E-02 -0.9038295E-02  0.3286005E-02 -0.8300250E-02  0.3805702E-02
  0.1100000E+02  0.1569273E-01  0.5850651E-02 -0.3659904E-01  0.1799303E-02 -0.3135027E-01  0.2091394E-02  0.1031687E-01  0.5620535E-02 -0.4472213E-02  0.3933918E-02 -0.8440397E-02  0.3295540E-02 -0.8565940E-02  0.3816717E-02
  0.1105000E+02  0.1939816E-01  0.5868383E-02 -0.3663086E-01  0.1804388E-02 -0.3113094E-01  0.2097380E-02  0.1513958E-01  0.5637394E-02 -0.2511523E-02  0.3945649E-02 -0.7120548E-02  0.3305152E-02 -0.5439970E-02  0.3827964E-02
  0.1110000E+02  0.2132382E-01  0.5886746E-02 -0.3553617E-01  0.1809856E-02 -0.2973147E-01  0.2103600E-02  0.1700729E-01  0.5655041E-02 -0.2423851E-02  0.3957864E-02 -0.6161047E-02  0.3315218E-02 -0.3480558E-02  0.3839723E-02
  0.1115000E+02  0.2061971E-01  0.5904690E-02 -0.3589387E-01  0.1815430E-02 -0.2916167E-01  0.2109854E-02  0.1647600E-01  0.5672329E-02 -0.3335000E-02  0.3969863E-02 -0.5664666E-02  0.3325087E-02 -0.4742670E-02  0.3851224E-02
  0.1120000E+02  0.2143417E-01  0.5922461E-02 -0.3501787E-01  0.1821043E-02 -0.2928577E-01  0.2116154E-02  0.1614572E-01  0.5689428E-02 -0.2512224E-02  0.3981829E-02 -0.6012021E-02  0.3334892E-02 -0.4505740E-02  0.3862658E-02
  0.1125000E+02  0.2070548E-01  0.5939967E-02 -0.3416123E-01  0.1826668E-02 -0.2860132E-01  0.2122449E-02  0.1448338E-01  0.5706421E-02 -0.3771643E-02  0.3993573E-02 -0.5704614E-02  0.3344618E-02 -0.5057765E-02  0.3873995E-02
  0.1130000E+02  0.1847871E-01  0.5958309E-02 -0.3486945E-01  0.1832669E-02 -0.2919978E-01  0.2129153E-02  0.1443197E-01  0.5724040E-02 -0.5261389E-02  0.4005876E-02 -0.5673783E-02  0.3354844E-02 -0.6594537E-02  0.3885887E-02
  0.1135000E+02  0.1864448E-01  0.5976823E-02 -0.3355523E-01  0.1838729E-02 -0.2853691E-01  0.2135952E-02  0.1525943E-01  0.5741838E-02 -0.4342240E-02  0.4018269E-02 -0.5338141E-02  0.3365217E-02 -0.4653898E-02  0.3897935E-02
  0.1140000E+02  0.1774506E-01  0.5994755E-02 -0.3188303E-01  0.1844700E-02 -0.2825752E-01  0.2142591E-02  0.1235213E-01  0.5759180E-02 -0.4322698E-02  0.4030317E-02 -0.6175487E-02  0.3375282E-02 -0.6011847E-02  0.3909702E-02
  0.1145000E+02  0.1440225E-01  0.6012529E-02 -0.3160407E-01  0.1850775E-02 -0.2749054E-01  0.2149358E-02  0.1114706E-01  0.5776379E-02 -0.5731518E-02  0.4042461E-02 -0.8035412E-02  0.3385453E-02 -0.6837700E-02  0.3921429E-02
  0.1150000E+02  0.1657446E-01  0.6030245E-02 -0.3026874E-01  0.1856922E-02 -0.2607486E-01  0.2156178E-02  0.1374299E-01  0.5793639E-02 -0.4471731E-02  0.4054627E-02 -0.7208678E-02  0.3395656E-02 -0.6183258E-02  0.3933171E-02
  0.1155000E+02  0.1818006E-01  0.6048107E-02 -0.2881571E-01  0.1863152E-02 -0.2450105E-01  0.2163061E-02  0.1398196E-01  0.5811135E-02 -0.2774707E-02  0.4066932E-02 -0.5995451E-02  0.3405915E-02 -0.5941194E-02  0.3945133E-02
  0.1160000E+02  0.1523839E-01  0.6065827E-02 -0.2855941E-01  0.1869357E-02 -0.2452665E-01  0.2169919E-02  0.1096853E-01  0.5828438E-02 -0.5137198E-02  0.4079057E-02 -0.5935522E-02  0.3416015E-02 -0.7389874E-02  0.3956952E-02
  0.1165000E+02  0.1225694E-01  0.6083617E-02 -0.2792223E-01  0.1875711E-02 -0.2446519E-01  0.2176877E-02  0.8756357E-02  0.5845719E-02 -0.8231550E-02  0.4091320E-02 -0.6782621E-02  0.3426235E-02 -0.1022007E-01  0.3968809E-02
  0.1170000E+02  0.1409984E-01  0.6101881E-02 -0.2665788E-01  0.1882235E-02 -0.2247116E-01  0.2183961E-02  0.1047054E-01  0.5863485E-02 -0.6385841E-02  0.4103939E-02 -0.5817767E-02  0.3436658E-02 -0.9852745E-02  0.3980950E-02
  0.1175000E+02  0.1295524E-01  0.6119418E-02 -0.2525138E-01  0.1888579E-02 -0.2185252E-01  0.2190880E-02  0.1080508E-01  0.5880688E-02 -0.5527721E-02  0.4116046E-02 -0.5769864E-02  0.3446725E-02 -0.6627742E-02  0.3992691E-02
  0.1180000E+02  0.1059796E-01  0.6136490E-02 -0.2393355E-01  0.1894819E-02 -0.2125066E-01  0.2197712E-02  0.1209066E-01  0.5897469E-02 -0.6255307E-02  0.4127888E-02 -0.5321338E-02  0.3456654E-02 -0.7342034E-02  0.4004266E-02
  0.1185000E+02  0.1091140E-01  0.6153977E-02 -0.2162215E-01  0.1901165E-02 -0.1883438E-01  0.2204664E-02  0.1285017E-01  0.5914529E-02 -0.4540577E-02  0.4140025E-02 -0.3689688E-02  0.3466731E-02 -0.7582801E-02  0.4016088E-02
  0.1190000E+02  0.1141655E-01  0.6171235E-02 -0.1939523E-01  0.1907381E-02 -0.1834809E-01  0.2211465E-02  0.1263574E-01  0.5931290E-02 -0.4788363E-02  0.4151959E-02 -0.3264074E-02  0.3476587E-02 -0.7607521E-02  0.4027696E-02
  0.1195000E+02  0.8771387E-02  0.6188872E-02 -0.1879209E-01  0.1913692E-02 -0.1916018E-01  0.2218408E-02  0.1205967E-01  0.5948487E-02 -0.7547268E-02  0.4164211E-02 -0.4230090E-02  0.3486716E-02 -0.8156177E-02  0.4039621E-02
  0.1200000E+02  0.1220944E-01  0.6205948E-02 -0.1780975E-01  0.1919915E-02 -0.1755041E-01  0.2225259E-02  0.1214812E-01  0.5965186E-02 -0.5177684E-02  0.4176173E-02 -0.3750784E-02  0.3496640E-02 -0.6903627E-02  0.4051216E-02
  0.1205000E+02  0.1600308E-01  0.6223221E-02 -0.1677682E-01  0.1926295E-02 -0.1506655E-01  0.2232244E-02  0.1197024E-01  0.5982226E-02 -0.3951099E-02  0.4188329E-02 -0.1848880E-02  0.3506673E-02 -0.4712094E-02  0.4063025E-02
  0.1210000E+02  0.9800667E-02  0.6240451E-02 -0.1541146E-01  0.1932686E-02 -0.1453144E-01  0.2239191E-02  0.7931059E-02  0.5999075E-02 -0.6351140E-02  0.4200316E-02 -0.3113602E-02  0.3516650E-02 -0.6151558E-02  0.4074663E-02
  0.1215000E+02  0.5288298E-02  0.6257589E-02 -0.1415712E-01  0.1939061E-02 -0.1432846E-01  0.2246189E-02  0.6263393E-02  0.6015912E-02 -0.6789051E-02  0.4212270E-02 -0.2656794E-02  0.3526678E-02 -0.7599812E-02  0.4086302E-02
  0.1220000E+02  0.5334622E-02  0.6275072E-02 -0.1299064E-01  0.1945528E-02 -0.1286664E-01  0.2253298E-02  0.7142554E-02  0.6033182E-02 -0.6290533E-02  0.4224500E-02 -0.1759551E-02  0.3536864E-02 -0.8498077E-02  0.4098211E-02
  0.1225000E+02  0.5916840E-02  0.6291664E-02 -0.1159302E-01  0.1951699E-02 -0.1182716E-01  0.2260056E-02  0.6985329E-02  0.6049453E-02 -0.5352744E-02  0.4236129E-02 -0.2750887E-02  0.3546538E-02 -0.7061974E-02  0.4109551E-02
  0.1230000E+02  0.6532988E-02  0.6309519E-02 -0.1027868E-01  0.1958163E-02 -0.9681749E-02  0.2267231E-02  0.7915989E-02  0.6066809E-02 -0.4039257E-02  0.4248623E-02 -0.3091685E-02  0.3556937E-02 -0.4170054E-02  0.4121715E-02
  0.1235000E+02  0.5521095E-02  0.6326318E-02 -0.8533604E-02  0.1964382E-02 -0.9318934E-02  0.2274170E-02  0.6101056E-02  0.6083216E-02 -0.4917026E-02  0.4260402E-02 -0.2054061E-02  0.3566750E-02 -0.6021023E-02  0.4133276E-02
  0.1240000E+02  0.4460449E-02  0.6343978E-02 -0.6989148E-02  0.1970682E-02 -0.8812946E-02  0.2281247E-02  0.4811365E-02  0.6100246E-02 -0.5015189E-02  0.4272640E-02 -0.1943391E-02  0.3576827E-02 -0.6703220E-02  0.4145256E-02
  0.1245000E+02  0.4275948E-02  0.6361746E-02 -0.5029550E-02  0.1977077E-02 -0.7173732E-02  0.2288423E-02  0.7465018E-02  0.6117347E-02 -0.2479193E-02  0.4285010E-02 -0.1017527E-02  0.3587038E-02 -0.5073295E-02  0.4157481E-02
  0.1250000E+02  0.1179633E-02  0.6378494E-02 -0.3836875E-02  0.1983288E-02 -0.5970011E-02  0.2295357E-02  0.7418063E-02  0.6133503E-02 -0.4006672E-02  0.4296817E-02 -0.6434834E-03  0.3596832E-02 -0.4606429E-02  0.4169083E-02
  0.1255000E+02 -0.2726231E-02  0.6396249E-02 -0.3526203E-02  0.1989601E-02 -0.6210738E-02  0.2302447E-02  0.4051597E-02  0.6150536E-02 -0.6387135E-02  0.4309151E-02 -0.1906227E-02  0.3607030E-02 -0.4519992E-02  0.4181128E-02
  0.1260000E+02 -0.4372264E-02  0.6412953E-02 -0.3069294E-02  0.1995637E-02 -0.5109523E-02  0.2309225E-02 -0.7204441E-03  0.6166358E-02 -0.7155322E-02  0.4320846E-02 -0.3478949E-02  0.3616681E-02 -0.5720535E-02  0.4192587E-02
  0.1265000E+02 -0.2827046E-02  0.6429756E-02 -0.2171206E-02  0.2001701E-02 -0.3368888E-02  0.2315992E-02 -0.5800696E-03  0.6182258E-02 -0.4862985E-02  0.4332711E-02 -0.2490185E-02  0.3626433E-02 -0.5146874E-02  0.4204187E-02
  0.1270000E+02 -0.5218550E-02  0.6447315E-02 -0.1793154E-02  0.2007888E-02 -0.2745800E-02  0.2323029E-02 -0.2167434E-02  0.6199059E-02 -0.5097258E-02  0.4345034E-02 -0.2112460E-02  0.3636615E-02 -0.4562699E-02  0.4216242E-02
  0.1275000E+02 -0.8138193E-02  0.6464867E-02 -0.2082825E-03  0.2014166E-02 -0.2451543E-02  0.2330170E-02 -0.5060076E-02  0.6215811E-02 -0.7640014E-02  0.4357414E-02 -0.2595576E-02  0.3646897E-02 -0.5425771E-02  0.4228306E-02
  0.1280000E+02 -0.8214338E-02  0.6481338E-02  0.3071007E-02  0.2020144E-02 -0.8404320E-03  0.2337025E-02 -0.2365625E-02  0.6231569E-02 -0.6213034E-02  0.4369161E-02 -0.1781601E-02  0.3656687E-02 -0.4490389E-02  0.4239796E-02
  0.1285000E+02 -0.5484340E-02  0.6497804E-02  0.5657664E-02  0.2026115E-02  0.1913498E-02  0.2343873E-02 -0.3699679E-05  0.6247534E-02 -0.4644297E-02  0.4381003E-02  0.7746994E-03  0.3666421E-02 -0.2870436E-02  0.4251294E-02
  0.1290000E+02 -0.7528723E-02  0.6514890E-02  0.5713600E-02  0.2032294E-02  0.3681816E-02  0.2350913E-02 -0.1971778E-02  0.6264091E-02 -0.6032471E-02  0.4393218E-02  0.1662748E-02  0.3676517E-02 -0.3659882E-02  0.4263167E-02
  0.1295000E+02 -0.1138524E-01  0.6531707E-02  0.6949315E-02  0.2038316E-02  0.3461999E-02  0.2357799E-02 -0.2274330E-02  0.6280278E-02 -0.6994254E-02  0.4405143E-02  0.8119946E-03  0.3686397E-02 -0.3750345E-02  0.4274737E-02
  0.1300000E+02 -0.1120272E-01  0.6548758E-02  0.8810023E-02  0.2044360E-02  0.4586804E-02  0.2364681E-02 -0.2634681E-02  0.6296732E-02 -0.5920455E-02  0.4417300E-02  0.3140345E-03  0.3696359E-02 -0.2263376E-02  0.4286511E-02
  0.1305000E+02 -0.1045106E-01  0.6565954E-02  0.9131155E-02  0.2050521E-02  0.5904301E-02  0.2371741E-02 -0.6385362E-02  0.6313367E-02 -0.4216755E-02  0.4429613E-02  0.1277059E-02  0.3706497E-02 -0.1341883E-02  0.4298448E-02
  0.1310000E+02 -0.8994396E-02  0.6582883E-02  0.1031992E-01  0.2056570E-02  0.8027777E-02  0.2378650E-02 -0.6124673E-02  0.6329757E-02 -0.3184916E-02  0.4441615E-02  0.2730416E-02  0.3716554E-02  0.2126296E-03  0.4310096E-02
  0.1315000E+02 -0.4537479E-02  0.6599754E-02  0.1145213E-01  0.2062546E-02  0.9508084E-02  0.2385499E-02 -0.4156003E-02  0.6346086E-02 -0.1956851E-02  0.4453556E-02  0.3255402E-02  0.3726562E-02  0.1894166E-02  0.4321746E-02
  0.1320000E+02 -0.2873317E-02  0.6616796E-02  0.1260139E-01  0.2068648E-02  0.9886266E-02  0.2392537E-02 -0.5436990E-02  0.6362678E-02 -0.1179286E-02  0.4465775E-02  0.3551234E-02  0.3736689E-02  0.3533243E-02  0.4333657E-02
  0.1325000E+02 -0.7844660E-02  0.6634512E-02  0.1406141E-01  0.2074755E-02  0.1145639E-01  0.2399664E-02 -0.9708624E-02  0.6379825E-02 -0.2128069E-02  0.4478304E-02  0.2431295E-02  0.3747074E-02  0.1713310E-02  0.4345848E-02
  0.1330000E+02 -0.1024667E-01  0.6651340E-02  0.1506434E-01  0.2080579E-02  0.1198003E-01  0.2406497E-02 -0.1302421E-01  0.6396021E-02 -0.2058878E-02  0.4490196E-02  0.1480124E-02  0.3757070E-02 -0.4753007E-03  0.4357466E-02
  0.1335000E+02 -0.9361784E-02  0.6668484E-02  0.1582846E-01  0.2086509E-02  0.1192927E-01  0.2413448E-02 -0.1274316E-01  0.6412506E-02 -0.1623395E-02  0.4502395E-02  0.1864071E-02  0.3767270E-02  0.5203520E-03  0.4369276E-02
  0.1340000E+02 -0.9217566E-02  0.6686057E-02  0.1641070E-01  0.2092425E-02  0.1152157E-01  0.2420347E-02 -0.1542864E-01  0.6429437E-02 -0.1743692E-02  0.4514847E-02  0.2024212E-02  0.3777532E-02  0.5199623E-03  0.4381147E-02
  0.1345000E+02 -0.8207235E-02  0.6703877E-02  0.1778005E-01  0.2098488E-02  0.1190284E-01  0.2427385E-02 -0.1389555E-01  0.6446719E-02 -0.4982646E-04  0.4527489E-02  0.3122283E-02  0.3788057E-02  0.1525507E-02  0.4393192E-02
  0.1350000E+02 -0.6898951E-02  0.6721760E-02  0.1930931E-01  0.2104579E-02  0.1382512E-01  0.2434477E-02 -0.8744325E-02  0.6464098E-02  0.1102727E-02  0.4540214E-02  0.5397392E-02  0.3798723E-02  0.3285815E-02  0.4405391E-02
  0.1355000E+02 -0.8471298E-02  0.6739161E-02  0.2024833E-01  0.2110367E-02  0.1517279E-01  0.2441209E-02 -0.9697856E-02  0.6480898E-02  0.3986391E-03  0.4552559E-02  0.6415010E-02  0.3808953E-02  0.2646423E-02  0.4417131E-02
  0.1360000E+02 -0.9490494E-02  0.6756591E-02  0.1938208E-01  0.2116214E-02  0.1563778E-01  0.2448016E-02 -0.1297048E-01  0.6497758E-02  0.3534195E-03  0.4564967E-02  0.5782536E-02  0.3819240E-02  0.2733505E-02  0.4429011E-02
  0.1365000E+02 -0.1030289E-01  0.6773631E-02  0.1911079E-01  0.2121761E-02  0.1648579E-01  0.2454563E-02 -0.1305192E-01  0.6514239E-02  0.2217443E-02  0.4577023E-02  0.6029448E-02  0.3829219E-02  0.3424499E-02  0.4440570E-02
  0.1370000E+02 -0.1087484E-01  0.6791007E-02  0.1990753E-01  0.2127325E-02  0.1752143E-01  0.2461158E-02 -0.1267561E-01  0.6531004E-02  0.1272183E-02  0.4589360E-02  0.5774701E-02  0.3839299E-02  0.3186069E-02  0.4452348E-02
  0.1375000E+02 -0.1037037E-01  0.6808582E-02  0.1994415E-01  0.2132895E-02  0.1738368E-01  0.2467784E-02 -0.1376955E-01  0.6547973E-02  0.1050916E-02  0.4601863E-02  0.5208076E-02  0.3849506E-02  0.2199320E-02  0.4464266E-02
  0.1380000E+02 -0.8931807E-02  0.6825658E-02  0.2127707E-01  0.2138211E-02  0.1743976E-01  0.2474087E-02 -0.1219032E-01  0.6564456E-02  0.5354795E-02  0.4613868E-02  0.6333150E-02  0.3859425E-02  0.3239402E-02  0.4475778E-02
  0.1385000E+02 -0.1260917E-01  0.6842265E-02  0.2189765E-01  0.2143473E-02  0.1761383E-01  0.2480365E-02 -0.1378145E-01  0.6580592E-02  0.5096930E-02  0.4625660E-02  0.5110182E-02  0.3869283E-02  0.1594824E-02  0.4487038E-02
  0.1390000E+02 -0.1193129E-01  0.6858865E-02  0.2216990E-01  0.2148562E-02  0.1790666E-01  0.2486478E-02 -0.1323666E-01  0.6596865E-02  0.3751570E-02  0.4637416E-02  0.6157721E-02  0.3878957E-02  0.1908903E-02  0.4498164E-02
  0.1395000E+02 -0.1123407E-01  0.6877031E-02  0.2213483E-01  0.2153937E-02  0.1806760E-01  0.2492949E-02 -0.1242845E-01  0.6614677E-02  0.1852203E-02  0.4650079E-02  0.8335210E-02  0.3889286E-02  0.4139680E-02  0.4510229E-02
  0.1400000E+02 -0.1447716E-01  0.6894026E-02  0.2209190E-01  0.2159053E-02  0.1890012E-01  0.2499041E-02 -0.1402189E-01  0.6631346E-02  0.8961912E-03  0.4662013E-02  0.6679035E-02  0.3899094E-02  0.4170728E-02  0.4521609E-02
  0.1405000E+02 -0.1395410E-01  0.6909777E-02  0.2197719E-01  0.2163821E-02  0.1966426E-01  0.2504695E-02 -0.1386643E-01  0.6647051E-02  0.3128011E-02  0.4673230E-02  0.5637559E-02  0.3908317E-02  0.3917809E-02  0.4532215E-02
  0.1410000E+02 -0.1166708E-01  0.6926876E-02  0.2253764E-01  0.2168993E-02  0.1959921E-01  0.2510800E-02 -0.1463651E-01  0.6664005E-02  0.4410788E-02  0.4685430E-02  0.6246603E-02  0.3918232E-02  0.3843329E-02  0.4543652E-02
  0.1415000E+02 -0.1061708E-01  0.6943119E-02  0.2230064E-01  0.2173766E-02  0.1943473E-01  0.2516447E-02 -0.1420203E-01  0.6680172E-02  0.3781760E-02  0.4696851E-02  0.7085791E-02  0.3927563E-02  0.4443625E-02  0.4554590E-02
  0.1420000E+02 -0.9940271E-02  0.6959311E-02  0.2117171E-01  0.2178404E-02  0.1948539E-01  0.2521987E-02 -0.1025518E-01  0.6696259E-02  0.6641230E-02  0.4708108E-02  0.7908179E-02  0.3936783E-02  0.6481576E-02  0.4565407E-02
  0.1425000E+02 -0.1007853E-01  0.6977333E-02  0.2116660E-01  0.2183483E-02  0.1903236E-01  0.2528060E-02 -0.8319991E-02  0.6714090E-02  0.8557647E-02  0.4720631E-02  0.7554254E-02  0.3946945E-02  0.5743808E-02  0.4577321E-02
  0.1430000E+02 -0.8351820E-02  0.6993985E-02  0.2180587E-01  0.2188115E-02  0.1933372E-01  0.2533648E-02 -0.7104935E-02  0.6730812E-02  0.8428462E-02  0.4732233E-02  0.8241134E-02  0.3956366E-02  0.4867601E-02  0.4588380E-02
  0.1435000E+02 -0.8227568E-02  0.7010861E-02  0.2196940E-01  0.2192900E-02  0.1928503E-01  0.2539484E-02 -0.9123792E-02  0.6747740E-02  0.8720474E-02  0.4744009E-02  0.8798129E-02  0.3966006E-02  0.5728526E-02  0.4599689E-02
  0.1440000E+02 -0.7341968E-02  0.7027279E-02  0.2152528E-01  0.2197368E-02  0.1799562E-01  0.2544918E-02 -0.1080713E-01  0.6764026E-02  0.1012481E-01  0.4755245E-02  0.8372625E-02  0.3975139E-02  0.6657249E-02  0.4610492E-02
  0.1445000E+02 -0.7773892E-02  0.7044161E-02  0.2047364E-01  0.2201969E-02  0.1702214E-01  0.2550447E-02 -0.1078874E-01  0.6780828E-02  0.8067512E-02  0.4766775E-02  0.7547963E-02  0.3984542E-02  0.6416008E-02  0.4621605E-02
  0.1450000E+02 -0.1146277E-01  0.7061820E-02  0.1941451E-01  0.2206706E-02  0.1695204E-01  0.2556126E-02 -0.1062499E-01  0.6798510E-02  0.6402154E-02  0.4778811E-02  0.6049073E-02  0.3994387E-02  0.4918440E-02  0.4633158E-02
  0.1455000E+02 -0.1278389E-01  0.7079335E-02  0.1907898E-01  0.2211337E-02  0.1671427E-01  0.2561663E-02 -0.1068190E-01  0.6816039E-02  0.7446580E-02  0.4790633E-02  0.3622079E-02  0.4004122E-02  0.4699314E-02  0.4644577E-02
  0.1460000E+02 -0.1326139E-01  0.7095938E-02  0.1744592E-01  0.2215770E-02  0.1617379E-01  0.2567017E-02 -0.1329910E-01  0.6832568E-02  0.6559502E-02  0.4801827E-02  0.2928442E-02  0.4013413E-02  0.4913951E-02  0.4655445E-02
  0.1465000E+02 -0.1609467E-01  0.7113388E-02  0.1657499E-01  0.2220300E-02  0.1580458E-01  0.2572535E-02 -0.1511188E-01  0.6849833E-02  0.4710080E-02  0.4813496E-02  0.4324185E-02  0.4023018E-02  0.3889279E-02  0.4666711E-02
  0.1470000E+02 -0.1730358E-01  0.7129975E-02  0.1670417E-01  0.2224685E-02  0.1498073E-01  0.2577890E-02 -0.1296801E-01  0.6866279E-02  0.4678476E-02  0.4824678E-02  0.5139453E-02  0.4032271E-02  0.3317991E-02  0.4677581E-02
  0.1475000E+02 -0.1589989E-01  0.7147716E-02  0.1534559E-01  0.2229119E-02  0.1404678E-01  0.2583348E-02 -0.1043668E-01  0.6883887E-02  0.5722387E-02  0.4836445E-02  0.3548115E-02  0.4041968E-02  0.3215131E-02  0.4689028E-02
  0.1480000E+02 -0.1555107E-01  0.7166108E-02  0.1399486E-01  0.2233773E-02  0.1355511E-01  0.2589023E-02 -0.1125077E-01  0.6902033E-02  0.4530378E-02  0.4848681E-02  0.1729256E-02  0.4052018E-02  0.2552882E-02  0.4700872E-02
  0.1485000E+02 -0.1836985E-01  0.7182769E-02  0.1264639E-01  0.2238000E-02  0.1212376E-01  0.2594143E-02 -0.1481950E-01  0.6918550E-02  0.5187667E-03  0.4859806E-02 -0.3376780E-03  0.4061096E-02  0.1364270E-02  0.4711542E-02
  0.1490000E+02 -0.1976720E-01  0.7200395E-02  0.1179189E-01  0.2242403E-02  0.1115234E-01  0.2599503E-02 -0.1365463E-01  0.6935976E-02  0.7093155E-03  0.4871552E-02 -0.6161095E-04  0.4070652E-02  0.1856130E-02  0.4722799E-02
  0.1495000E+02 -0.1673356E-01  0.7217321E-02  0.1206738E-01  0.2246682E-02  0.1174834E-01  0.2604755E-02 -0.9979980E-02  0.6952695E-02  0.4904260E-02  0.4882890E-02  0.2057745E-02  0.4079930E-02  0.3507946E-02  0.4733689E-02
  0.1500000E+02 -0.1441369E-01  0.7234933E-02  0.1267467E-01  0.2250899E-02  0.1205348E-01  0.2609960E-02 -0.9394401E-02  0.6970123E-02  0.7130620E-02  0.4894481E-02  0.1921257E-02  0.4089347E-02  0.5066861E-02  0.4744822E-02
  0.1505000E+02 -0.1506995E-01  0.7253202E-02  0.1170361E-01  0.2255499E-02  0.1153790E-01  0.2615547E-02 -0.9588828E-02  0.6988158E-02  0.5347155E-02  0.4906600E-02  0.1116686E-02  0.4099251E-02  0.5202199E-02  0.4756443E-02
  0.1510000E+02 -0.1564256E-01  0.7270038E-02  0.9050372E-02  0.2259678E-02  0.1039938E-01  0.2620559E-02 -0.1060074E-01  0.7004752E-02  0.2594759E-02  0.4917688E-02 -0.6881582E-03  0.4108271E-02  0.2896282E-02  0.4767059E-02
  0.1515000E+02 -0.1402317E-01  0.7287534E-02  0.7966733E-02  0.2264121E-02  0.8627549E-02  0.2625916E-02 -0.9212418E-02  0.7021972E-02  0.2442952E-02  0.4929211E-02 -0.1817226E-02  0.4117816E-02  0.2369872E-02  0.4778145E-02
  0.1520000E+02 -0.1109065E-01  0.7304303E-02  0.9468249E-02  0.2268161E-02  0.7983074E-02  0.2630973E-02 -0.5476459E-02  0.7038427E-02  0.5106474E-02  0.4940059E-02 -0.9654541E-03  0.4126864E-02  0.4619428E-02  0.4788668E-02
  0.1525000E+02 -0.9945657E-02  0.7321036E-02  0.9767014E-02  0.2272178E-02  0.8902675E-02  0.2636016E-02 -0.5615314E-02  0.7054811E-02  0.6608004E-02  0.4950974E-02 -0.2979224E-03  0.4135855E-02  0.5688973E-02  0.4799315E-02
  0.1530000E+02 -0.8709770E-02  0.7337862E-02  0.9049035E-02  0.2276263E-02  0.9206379E-02  0.2641073E-02 -0.5367664E-02  0.7071339E-02  0.5928115E-02  0.4961952E-02  0.4616983E-03  0.4144880E-02  0.5575406E-02  0.4809963E-02
  0.1535000E+02 -0.7565026E-02  0.7355603E-02  0.8409006E-02  0.2280500E-02  0.7886048E-02  0.2646355E-02 -0.1999279E-02  0.7088918E-02  0.4486158E-02  0.4973396E-02  0.1134146E-02  0.4154358E-02  0.4548229E-02  0.4821087E-02
  0.1540000E+02 -0.6279537E-02  0.7372438E-02  0.7444524E-02  0.2284613E-02  0.7260615E-02  0.2651490E-02  0.7824181E-04  0.7105711E-02  0.4566960E-02  0.4984356E-02  0.2101402E-02  0.4163473E-02  0.4447950E-02  0.4831722E-02
  0.1545000E+02 -0.5846303E-02  0.7388778E-02  0.5936408E-02  0.2288437E-02  0.6791584E-02  0.2656263E-02 -0.2459795E-03  0.7121854E-02  0.4211902E-02  0.4994887E-02  0.1993082E-02  0.4172144E-02  0.4842534E-02  0.4841855E-02
  0.1550000E+02 -0.6907575E-02  0.7406718E-02  0.4902493E-02  0.2292793E-02  0.5869684E-02  0.2661661E-02 -0.1862072E-02  0.7139438E-02  0.2229044E-02  0.5006482E-02 -0.6998307E-04  0.4181859E-02  0.4846005E-02  0.4853116E-02
  0.1555000E+02 -0.4578006E-02  0.7424037E-02  0.4493184E-02  0.2296904E-02  0.5592176E-02  0.2666785E-02 -0.1356854E-02  0.7156481E-02  0.1926661E-02  0.5017545E-02 -0.2995589E-03  0.4191238E-02  0.5543252E-02  0.4863867E-02
  0.1560000E+02 -0.1975525E-02  0.7441990E-02  0.3712472E-02  0.2301336E-02  0.4772848E-02  0.2672216E-02 -0.1900108E-03  0.7174180E-02  0.2718117E-02  0.5029090E-02  0.1127145E-02  0.4200999E-02  0.5403339E-02  0.4875105E-02
  0.1565000E+02 -0.1035761E-03  0.7460344E-02  0.3133704E-02  0.2305679E-02  0.3407900E-02  0.2677594E-02  0.3040043E-02  0.7192061E-02  0.4601307E-02  0.5040759E-02  0.2194741E-02  0.4210667E-02  0.5882934E-02  0.4886471E-02
  0.1570000E+02  0.1675069E-02  0.7477912E-02  0.2632722E-02  0.2310031E-02  0.2503990E-02  0.2682956E-02  0.5652199E-02  0.7209065E-02  0.6250327E-02  0.5051995E-02  0.1826257E-02  0.4220124E-02  0.6029455E-02  0.4897546E-02
  0.1575000E+02  0.2459243E-02  0.7494380E-02  0.1920022E-02  0.2313940E-02  0.1793277E-02  0.2687810E-02  0.5349647E-02  0.7224991E-02  0.5571862E-02  0.5062309E-02  0.1780787E-03  0.4228903E-02  0.3774647E-02  0.4907815E-02
  0.1580000E+02  0.3649369E-02  0.7512813E-02  0.2582650E-02  0.2318545E-02  0.1411253E-02  0.2693360E-02  0.5560868E-02  0.7242917E-02  0.5084339E-02  0.5074130E-02  0.2711578E-03  0.4238928E-02  0.3445701E-02  0.4919420E-02
  0.1585000E+02  0.4268066E-02  0.7531425E-02  0.3009854E-02  0.2323119E-02  0.1788922E-02  0.2698929E-02  0.5019532E-02  0.7260938E-02  0.5124102E-02  0.5086055E-02  0.1080055E-02  0.4249004E-02  0.5758991E-02  0.4930997E-02
  0.1590000E+02  0.2640403E-02  0.7549752E-02  0.1655475E-02  0.2327563E-02  0.2111104E-02  0.2704466E-02  0.3222198E-02  0.7278539E-02  0.3828467E-02  0.5097754E-02  0.5448711E-04  0.4258862E-02  0.5596220E-02  0.4942353E-02
  0.1595000E+02  0.3479695E-02  0.7567343E-02  0.2882122E-03  0.2331813E-02  0.1094834E-02  0.2709762E-02  0.4790082E-02  0.7295507E-02  0.3237155E-02  0.5108918E-02 -0.8531536E-03  0.4268259E-02  0.3289884E-02  0.4953316E-02
  0.1600000E+02  0.6273458E-02  0.7584404E-02  0.2481682E-03  0.2335936E-02 -0.8253451E-04  0.2714859E-02  0.5819594E-02  0.7312059E-02  0.3462625E-02  0.5119743E-02 -0.1997447E-03  0.4277434E-02  0.2496897E-02  0.4963913E-02
  0.1605000E+02  0.5705518E-02  0.7603054E-02  0.5976397E-03  0.2340487E-02 -0.2529199E-03  0.2720487E-02  0.4633986E-02  0.7330046E-02  0.2811827E-02  0.5131665E-02  0.3582169E-03  0.4287418E-02  0.2510830E-02  0.4975359E-02
  0.1610000E+02  0.4228531E-02  0.7620529E-02 -0.3033001E-03  0.2344804E-02 -0.6080529E-03  0.2725839E-02  0.4227272E-02  0.7346970E-02  0.1398636E-02  0.5142929E-02  0.3129133E-03  0.4296789E-02  0.1189885E-02  0.4986127E-02
  0.1615000E+02  0.6462386E-02  0.7638406E-02 -0.2554194E-02  0.2349384E-02 -0.1506722E-02  0.2731441E-02  0.5729306E-02  0.7364388E-02  0.9044857E-03  0.5154557E-02  0.6658590E-03  0.4306531E-02  0.8294939E-03  0.4997297E-02
  0.1620000E+02  0.7214452E-02  0.7655663E-02 -0.4994221E-02  0.2353644E-02 -0.2589782E-02  0.2736764E-02  0.5786299E-02  0.7381142E-02  0.8175725E-03  0.5165707E-02 -0.6029452E-04  0.4315880E-02  0.1767838E-02  0.5007969E-02
  0.1625000E+02  0.3377462E-02  0.7673830E-02 -0.5968715E-02  0.2358237E-02 -0.3467578E-02  0.2742399E-02  0.1860875E-02  0.7398663E-02 -0.1034712E-02  0.5177473E-02 -0.1783709E-02  0.4325779E-02  0.1242391E-03  0.5019194E-02
  0.1630000E+02  0.2480036E-02  0.7690484E-02 -0.6593156E-02  0.2362323E-02 -0.3545173E-02  0.2747358E-02  0.1848297E-02  0.7414740E-02 -0.1170033E-02  0.5188134E-02 -0.1713178E-02  0.4334757E-02 -0.1524512E-02  0.5029352E-02
  0.1635000E+02  0.4882522E-02  0.7709335E-02 -0.7476349E-02  0.2367042E-02 -0.4066587E-02  0.2753126E-02  0.6501175E-02  0.7432904E-02  0.7964041E-03  0.5200362E-02 -0.1608606E-02  0.4344962E-02 -0.1090195E-02  0.5041054E-02
  0.1640000E+02  0.5185293E-02  0.7725399E-02 -0.8049145E-02  0.2371109E-02 -0.5477452E-02  0.2758214E-02  0.6620286E-02  0.7448348E-02  0.3503457E-03  0.5210819E-02 -0.2957515E-02  0.4353735E-02 -0.1565871E-02  0.5051102E-02
  0.1645000E+02  0.3848470E-02  0.7743466E-02 -0.8525040E-02  0.2375816E-02 -0.5745048E-02  0.2763978E-02  0.4216258E-02  0.7465734E-02 -0.1569991E-02  0.5222644E-02 -0.2634309E-02  0.4363540E-02 -0.1704410E-02  0.5062414E-02
  0.1650000E+02  0.5462547E-02  0.7761048E-02 -0.8890919E-02  0.2380259E-02 -0.5060260E-02  0.2769361E-02  0.5540201E-02  0.7482600E-02 -0.2235129E-02  0.5233985E-02 -0.6994361E-03  0.4372867E-02 -0.3984296E-03  0.5073240E-02
  0.1655000E+02  0.9622195E-02  0.7778423E-02 -0.8797039E-02  0.2384940E-02 -0.5156573E-02  0.2774931E-02  0.8905585E-02  0.7499405E-02 -0.1524546E-02  0.5245478E-02  0.4037027E-03  0.4382372E-02  0.1419492E-03  0.5084229E-02
  0.1660000E+02  0.9723935E-02  0.7796268E-02 -0.8678944E-02  0.2389553E-02 -0.6139391E-02  0.2780400E-02  0.7624829E-02  0.7516759E-02 -0.2373016E-02  0.5257183E-02 -0.6678030E-03  0.4392021E-02 -0.2782916E-03  0.5095429E-02
  0.1665000E+02  0.7462870E-02  0.7813884E-02 -0.9169865E-02  0.2394339E-02 -0.6794713E-02  0.2786054E-02  0.3993214E-02  0.7533856E-02 -0.3984870E-02  0.5268894E-02 -0.2190320E-02  0.4401802E-02  0.1799874E-04  0.5106632E-02
  0.1670000E+02  0.9217655E-02  0.7829675E-02 -0.1018911E-01  0.2398506E-02 -0.7302739E-02  0.2791048E-02  0.4705586E-02  0.7548999E-02 -0.4751945E-02  0.5279228E-02 -0.2253347E-02  0.4410419E-02  0.1549602E-02  0.5116486E-02
  0.1675000E+02  0.1092927E-01  0.7846676E-02 -0.1069368E-01  0.2403202E-02 -0.8472471E-02  0.2796629E-02  0.6629908E-02  0.7565413E-02 -0.4901896E-02  0.5290524E-02 -0.1669475E-02  0.4419839E-02  0.1859382E-02  0.5127298E-02
  0.1680000E+02  0.1250129E-01  0.7864445E-02 -0.1002727E-01  0.2407855E-02 -0.9291562E-02  0.2802172E-02  0.8568563E-02  0.7582687E-02 -0.3191470E-02  0.5302174E-02  0.5720349E-03  0.4429508E-02  0.1490023E-02  0.5138543E-02
  0.1685000E+02  0.1487527E-01  0.7881487E-02 -0.9434856E-02  0.2412654E-02 -0.8726249E-02  0.2807881E-02  0.9013990E-02  0.7599240E-02 -0.1628494E-02  0.5313601E-02  0.1953001E-02  0.4439038E-02  0.9792023E-03  0.5149610E-02
  0.1690000E+02  0.1495741E-01  0.7897657E-02 -0.9984707E-02  0.2417026E-02 -0.7721967E-02  0.2813129E-02  0.8102598E-02  0.7614882E-02 -0.1774775E-02  0.5324278E-02 -0.1147953E-03  0.4447870E-02 -0.1028865E-03  0.5159875E-02
  0.1695000E+02  0.1274836E-01  0.7916220E-02 -0.1104673E-01  0.2422143E-02 -0.7864222E-02  0.2819199E-02  0.6935488E-02  0.7632850E-02 -0.2614345E-02  0.5336524E-02 -0.2646743E-02  0.4458100E-02 -0.4598189E-03  0.5171726E-02
  0.1700000E+02  0.1217113E-01  0.7931753E-02 -0.1143050E-01  0.2426469E-02 -0.8882192E-02  0.2824335E-02  0.7328274E-02  0.7647941E-02 -0.2383747E-02  0.5346758E-02 -0.2585644E-02  0.4466774E-02 -0.1621107E-03  0.5181755E-02
  0.1705000E+02  0.1247315E-01  0.7947783E-02 -0.1134407E-01  0.2431113E-02 -0.8999798E-02  0.2829836E-02  0.7713240E-02  0.7663624E-02 -0.1955112E-02  0.5357539E-02 -0.2757262E-02  0.4475874E-02 -0.1356943E-02  0.5192282E-02
  0.1710000E+02  0.1297789E-01  0.7963960E-02 -0.1098366E-01  0.2435516E-02 -0.8711175E-02  0.2835121E-02  0.7788510E-02  0.7679475E-02 -0.1792575E-02  0.5368343E-02 -0.4128234E-02  0.4484800E-02 -0.2666646E-02  0.5202688E-02
  0.1715000E+02  0.1063676E-01  0.7981291E-02 -0.1090298E-01  0.2440475E-02 -0.9624097E-02  0.2840974E-02  0.7054274E-02  0.7696224E-02 -0.2240455E-02  0.5379970E-02 -0.5365212E-02  0.4494429E-02 -0.3100051E-02  0.5213993E-02
  0.1720000E+02  0.8189041E-02  0.7997293E-02 -0.1181093E-01  0.2445020E-02 -0.1019726E-01  0.2846311E-02  0.6629808E-02  0.7711630E-02 -0.1906892E-02  0.5390624E-02 -0.4583598E-02  0.4503230E-02 -0.3332930E-02  0.5224407E-02
  0.1725000E+02  0.8389689E-02  0.8014228E-02 -0.1284817E-01  0.2449967E-02 -0.9829200E-02  0.2852092E-02  0.6371466E-02  0.7728075E-02 -0.7884590E-03  0.5402088E-02 -0.2564183E-02  0.4512682E-02 -0.3656468E-02  0.5235575E-02
  0.1730000E+02  0.8039705E-02  0.8030067E-02 -0.1355849E-01  0.2454625E-02 -0.1102555E-01  0.2857452E-02  0.3826001E-02  0.7743636E-02 -0.1903260E-02  0.5412877E-02 -0.2866808E-02  0.4521590E-02 -0.4952176E-02  0.5246051E-02
  0.1735000E+02  0.7034576E-02  0.8048033E-02 -0.1379472E-01  0.2459937E-02 -0.1198892E-01  0.2863548E-02  0.1203042E-02  0.7761231E-02 -0.4082536E-02  0.5425133E-02 -0.4694694E-02  0.4531695E-02 -0.6115233E-02  0.5257975E-02
  0.1740000E+02  0.6994050E-02  0.8064913E-02 -0.1306440E-01  0.2464995E-02 -0.1041938E-01  0.2869299E-02  0.1083808E-02  0.7777512E-02 -0.4632850E-02  0.5436567E-02 -0.4751387E-02  0.4541183E-02 -0.5305255E-02  0.5269158E-02
  0.1745000E+02  0.7938923E-02  0.8083255E-02 -0.1203951E-01  0.2470573E-02 -0.8532280E-02  0.2875624E-02  0.2656193E-02  0.7795122E-02 -0.3673157E-02  0.5449036E-02 -0.4412019E-02  0.4551573E-02 -0.4788200E-02  0.5281296E-02
  0.1750000E+02  0.9482432E-02  0.8099473E-02 -0.1155624E-01  0.2475714E-02 -0.8911858E-02  0.2881425E-02  0.4147550E-02  0.7810946E-02 -0.3035566E-02  0.5460225E-02 -0.5456570E-02  0.4560881E-02 -0.5076526E-02  0.5292196E-02
  0.1755000E+02  0.1073088E-01  0.8115257E-02 -0.1162153E-01  0.2480722E-02 -0.1005131E-01  0.2887096E-02  0.5897168E-02  0.7826449E-02 -0.3118647E-02  0.5471088E-02 -0.6062276E-02  0.4569856E-02 -0.4224080E-02  0.5302831E-02
  0.1760000E+02  0.9946091E-02  0.8134068E-02 -0.1126031E-01  0.2486506E-02 -0.1004325E-01  0.2893726E-02  0.7394798E-02  0.7844797E-02 -0.3236700E-02  0.5483947E-02 -0.5198246E-02  0.4580417E-02 -0.2924909E-02  0.5315415E-02
  0.1765000E+02  0.8648447E-02  0.8150526E-02 -0.1118070E-01  0.2491666E-02 -0.1030703E-01  0.2899594E-02  0.7361776E-02  0.7860852E-02 -0.2854064E-02  0.5495275E-02 -0.3570730E-02  0.4589714E-02 -0.2654021E-02  0.5326482E-02
  0.1770000E+02  0.6820266E-02  0.8169102E-02 -0.1205488E-01  0.2497547E-02 -0.1137210E-01  0.2906279E-02  0.3842207E-02  0.7878962E-02 -0.3171588E-02  0.5508193E-02 -0.2349553E-02  0.4600267E-02 -0.4163260E-02  0.5339057E-02
  0.1775000E+02  0.5804745E-02  0.8185215E-02 -0.1195779E-01  0.2502561E-02 -0.1121147E-01  0.2911985E-02  0.1083588E-02  0.7894815E-02 -0.3418732E-02  0.5519261E-02 -0.2516216E-02  0.4609257E-02 -0.5640105E-02  0.5349862E-02
  0.1780000E+02  0.6285333E-02  0.8201188E-02 -0.1136562E-01  0.2507759E-02 -0.1038789E-01  0.2917830E-02  0.2542158E-02  0.7910620E-02 -0.2661330E-02  0.5530459E-02 -0.3329162E-02  0.4618381E-02 -0.5611987E-02  0.5360718E-02
  0.1785000E+02  0.6608437E-02  0.8219471E-02 -0.1186507E-01  0.2513403E-02 -0.1027485E-01  0.2924228E-02  0.6043370E-02  0.7928572E-02 -0.1803287E-02  0.5543043E-02 -0.3593753E-02  0.4628609E-02 -0.4203618E-02  0.5372853E-02
  0.1790000E+02  0.7764267E-02  0.8236132E-02 -0.1217596E-01  0.2518885E-02 -0.1002316E-01  0.2930479E-02  0.8526692E-02  0.7944844E-02 -0.4988774E-03  0.5554657E-02 -0.3115187E-02  0.4638234E-02 -0.2484801E-02  0.5384246E-02
  0.1795000E+02  0.1012632E-01  0.8255275E-02 -0.1140709E-01  0.2524849E-02 -0.9031367E-02  0.2937292E-02  0.9916718E-02  0.7963556E-02  0.1161199E-03  0.5567809E-02 -0.3009598E-02  0.4649023E-02 -0.1909473E-02  0.5397176E-02
  0.1800000E+02  0.7980511E-02  0.8271097E-02 -0.1086612E-01  0.2530175E-02 -0.8139160E-02  0.2943335E-02  0.7225612E-02  0.7979263E-02 -0.2727346E-02  0.5579014E-02 -0.4685319E-02  0.4658256E-02 -0.3542936E-02  0.5408206E-02
  0.1805000E+02  0.1138687E-02  0.8286445E-02 -0.1126560E-01  0.2535157E-02 -0.9139312E-02  0.2948957E-02  0.2543468E-02  0.7994427E-02 -0.7010818E-02  0.5589684E-02 -0.6613465E-02  0.4667068E-02 -0.6451592E-02  0.5418658E-02
  0.1810000E+02 -0.1916809E-02  0.8304260E-02 -0.1155837E-01  0.2540973E-02 -0.1053936E-01  0.2955551E-02  0.1126181E-02  0.8011858E-02 -0.7696479E-02  0.5602125E-02 -0.6255792E-02  0.4677321E-02 -0.7752111E-02  0.5430747E-02
  0.1815000E+02 -0.1540564E-02  0.8320190E-02 -0.1143957E-01  0.2546252E-02 -0.1078629E-01  0.2961498E-02  0.1535874E-02  0.8027380E-02 -0.5578740E-02  0.5613288E-02 -0.5092754E-02  0.4686459E-02 -0.8095716E-02  0.5441699E-02
  0.1820000E+02  0.4810514E-04  0.8337285E-02 -0.1037194E-01  0.2551963E-02 -0.1026620E-01  0.2967872E-02  0.5637407E-03  0.8043990E-02 -0.4742067E-02  0.5625236E-02 -0.4749408E-02  0.4696298E-02 -0.7546608E-02  0.5453567E-02
  0.1825000E+02  0.2975468E-02  0.8354584E-02 -0.9129902E-02  0.2557679E-02 -0.9393078E-02  0.2974289E-02  0.4880582E-03  0.8060862E-02 -0.5234782E-02  0.5637274E-02 -0.4431240E-02  0.4706341E-02 -0.5643670E-02  0.5465553E-02
  0.1830000E+02  0.4379657E-02  0.8373468E-02 -0.8871287E-02  0.2563838E-02 -0.8242515E-02  0.2981255E-02  0.1560216E-02  0.8079178E-02 -0.5272519E-02  0.5650349E-02 -0.4695209E-02  0.4717221E-02 -0.4418456E-02  0.5478452E-02
  0.1835000E+02  0.3453851E-02  0.8389641E-02 -0.9064618E-02  0.2569368E-02 -0.7794398E-02  0.2987391E-02  0.2422673E-02  0.8094761E-02 -0.3625143E-02  0.5661647E-02 -0.4884200E-02  0.4726611E-02 -0.3783615E-02  0.5489548E-02
  0.1840000E+02  0.1984868E-02  0.8405792E-02 -0.8823002E-02  0.2574738E-02 -0.8570097E-02  0.2993330E-02  0.2991103E-02  0.8110339E-02 -0.2111873E-02  0.5672774E-02 -0.3739972E-02  0.4735809E-02 -0.2728082E-02  0.5500585E-02
  0.1845000E+02  0.2991504E-02  0.8422088E-02 -0.7700093E-02  0.2580376E-02 -0.9721661E-02  0.2999640E-02  0.2721000E-02  0.8126278E-02 -0.1719968E-02  0.5684237E-02 -0.1904373E-02  0.4745388E-02 -0.1502967E-02  0.5512047E-02
  0.1850000E+02  0.7190909E-02  0.8439496E-02 -0.6318919E-02  0.2586134E-02 -0.9095553E-02  0.3006160E-02  0.3147468E-02  0.8143367E-02 -0.1170370E-02  0.5696271E-02 -0.5808732E-03  0.4755420E-02 -0.9853959E-03  0.5524022E-02
  0.1855000E+02  0.7927469E-02  0.8456893E-02 -0.4657147E-02  0.2592108E-02 -0.7166970E-02  0.3012850E-02  0.4335471E-02  0.8160350E-02 -0.2117669E-03  0.5708490E-02 -0.4413920E-03  0.4765644E-02 -0.1324640E-02  0.5536095E-02
  0.1860000E+02  0.5038904E-02  0.8473645E-02 -0.3387180E-02  0.2597626E-02 -0.5694477E-02  0.3018989E-02  0.5413846E-02  0.8176662E-02 -0.2756602E-03  0.5720053E-02 -0.1251758E-02  0.4775260E-02 -0.2084573E-02  0.5547523E-02
  0.1865000E+02  0.3395214E-02  0.8489646E-02 -0.3088945E-02  0.2603203E-02 -0.5168893E-02  0.3025266E-02  0.5531520E-02  0.8192313E-02 -0.1078620E-02  0.5731412E-02 -0.1438192E-02  0.4784751E-02 -0.1966313E-02  0.5558793E-02
  0.1870000E+02  0.3919904E-02  0.8506432E-02 -0.3012933E-02  0.2608859E-02 -0.4526629E-02  0.3031689E-02  0.4970340E-02  0.8208750E-02 -0.1964046E-02  0.5743246E-02 -0.6499629E-03  0.4794556E-02 -0.1411421E-02  0.5570529E-02
  0.1875000E+02  0.4614195E-02  0.8523909E-02 -0.2642329E-02  0.2614725E-02 -0.3847138E-02  0.3038369E-02  0.5036675E-02  0.8225843E-02 -0.2323113E-02  0.5755533E-02  0.6712232E-04  0.4804740E-02 -0.1500713E-02  0.5582641E-02
  0.1880000E+02  0.5098259E-02  0.8540635E-02 -0.1598904E-02  0.2620357E-02 -0.3486926E-02  0.3044852E-02  0.6320664E-02  0.8242137E-02 -0.1486458E-02  0.5767307E-02 -0.4211510E-03  0.4814493E-02 -0.7278338E-03  0.5594137E-02
  0.1885000E+02  0.4541678E-02  0.8557882E-02 -0.8825732E-03  0.2626139E-02 -0.3623703E-02  0.3051494E-02  0.7033328E-02  0.8258966E-02 -0.1902388E-02  0.5779439E-02 -0.1793506E-02  0.4824493E-02  0.1289177E-03  0.5605956E-02
  0.1890000E+02  0.9911676E-03  0.8573617E-02 -0.1286137E-02  0.2631687E-02 -0.4361544E-02  0.3057816E-02  0.4905410E-02  0.8274435E-02 -0.4054120E-02  0.5790648E-02 -0.3457002E-02  0.4833865E-02 -0.1131773E-02  0.5617063E-02
  0.1895000E+02 -0.1929567E-02  0.8589490E-02 -0.2377901E-02  0.2637046E-02 -0.4634373E-02  0.3063893E-02  0.1882700E-02  0.8290111E-02 -0.5153878E-02  0.5801728E-02 -0.3636370E-02  0.4843183E-02 -0.3058118E-02  0.5628170E-02
  0.1900000E+02 -0.3061250E-03  0.8605759E-02 -0.2544831E-02  0.2642755E-02 -0.3660352E-02  0.3070362E-02  0.2146961E-02  0.8305959E-02 -0.4476986E-02  0.5813224E-02 -0.1703855E-02  0.4852909E-02 -0.1875516E-02  0.5639598E-02
  0.1905000E+02  0.4346712E-02  0.8622215E-02 -0.1277076E-02  0.2648276E-02 -0.1782563E-02  0.3076661E-02  0.6361119E-02  0.8321817E-02 -0.1407205E-02  0.5824720E-02  0.2260893E-02  0.4862420E-02  0.2390282E-02  0.5650850E-02
  0.1910000E+02  0.4607906E-02  0.8640425E-02 -0.7661451E-03  0.2654582E-02 -0.9429690E-03  0.3083861E-02  0.8209756E-02  0.8339492E-02  0.7839376E-03  0.5837698E-02  0.4014093E-02  0.4873188E-02  0.3956342E-02  0.5663506E-02
  0.1915000E+02  0.1366906E-02  0.8656126E-02 -0.1419190E-02  0.2660091E-02 -0.1203343E-02  0.3090146E-02  0.5683604E-02  0.8354845E-02  0.4144580E-04  0.5848987E-02  0.2438492E-02  0.4882568E-02  0.1372526E-02  0.5674527E-02
  0.1920000E+02 -0.1989764E-02  0.8672547E-02 -0.2354867E-02  0.2665780E-02 -0.1764979E-02  0.3096597E-02  0.9412803E-03  0.8370873E-02 -0.1736708E-02  0.5860768E-02 -0.1874722E-03  0.4892304E-02 -0.2241523E-02  0.5686036E-02
  0.1925000E+02 -0.2243978E-02  0.8688531E-02 -0.1649228E-02  0.2671347E-02 -0.1637400E-02  0.3102910E-02 -0.9555813E-03  0.8386361E-02 -0.6895408E-03  0.5872248E-02 -0.1351445E-02  0.4901765E-02 -0.1675010E-02  0.5697187E-02
  0.1930000E+02  0.1333892E-02  0.8705670E-02  0.2327756E-03  0.2677051E-02 -0.9394864E-03  0.3109407E-02  0.7868189E-03  0.8402793E-02  0.1875242E-02  0.5884275E-02 -0.2874010E-03  0.4911660E-02  0.2550328E-02  0.5708876E-02
  0.1935000E+02  0.4629336E-02  0.8723787E-02  0.2176177E-02  0.2683191E-02 -0.1010394E-03  0.3116426E-02  0.2946139E-02  0.8420275E-02  0.3185485E-02  0.5897005E-02  0.1962420E-02  0.4922325E-02  0.5784776E-02  0.5721372E-02
  0.1940000E+02  0.6066542E-02  0.8741925E-02  0.3298437E-02  0.2689141E-02  0.1785263E-02  0.3123223E-02  0.4280839E-02  0.8437915E-02  0.3460288E-02  0.5909649E-02  0.3961928E-02  0.4932852E-02  0.5561747E-02  0.5733770E-02
  0.1945000E+02  0.4517894E-02  0.8759758E-02  0.3859182E-02  0.2695176E-02  0.3204876E-02  0.3130149E-02  0.3308594E-02  0.8455260E-02  0.3253577E-02  0.5922285E-02  0.4245223E-02  0.4943409E-02  0.3026359E-02  0.5746123E-02
  0.1950000E+02  0.2169079E-02  0.8774779E-02  0.3927744E-02  0.2700273E-02  0.2691554E-02  0.3136043E-02  0.4474284E-03  0.8469851E-02  0.3188504E-02  0.5932962E-02  0.2869891E-02  0.4952356E-02 -0.4063250E-04  0.5756525E-02
  0.1955000E+02  0.7188575E-03  0.8790838E-02  0.3646566E-02  0.2705734E-02  0.1516330E-02  0.3142322E-02 -0.1527442E-02  0.8485255E-02  0.1952515E-02  0.5944314E-02  0.1898118E-02  0.4961843E-02 -0.5052493E-03  0.5767609E-02
  0.1960000E+02 -0.1323399E-02  0.8806499E-02  0.3862236E-02  0.2711094E-02  0.1045333E-02  0.3148511E-02 -0.2126067E-02  0.8500260E-02 -0.3076034E-03  0.5955372E-02  0.1482296E-02  0.4971032E-02 -0.1697102E-03  0.5778381E-02
  0.1965000E+02 -0.4550639E-02  0.8822024E-02  0.4085777E-02  0.2716292E-02  0.1369267E-02  0.3154577E-02 -0.3806743E-02  0.8515122E-02 -0.3069023E-02  0.5966167E-02  0.9798793E-03  0.4979969E-02 -0.1517112E-02  0.5788890E-02
  0.1970000E+02 -0.8283766E-02  0.8841593E-02  0.3353529E-02  0.2722709E-02  0.1565418E-02  0.3162055E-02 -0.7316221E-02  0.8534051E-02 -0.5486090E-02  0.5979838E-02  0.3504273E-03  0.4991312E-02 -0.4435875E-02  0.5802141E-02
  0.1975000E+02 -0.9877367E-02  0.8858951E-02  0.2614631E-02  0.2728352E-02  0.2013254E-02  0.3168609E-02 -0.9337295E-02  0.8550894E-02 -0.6638104E-02  0.5991967E-02  0.5247428E-03  0.5001305E-02 -0.5063116E-02  0.5813955E-02
  0.1980000E+02 -0.9015184E-02  0.8877503E-02  0.2557339E-02  0.2734495E-02  0.2940817E-02  0.3175727E-02 -0.7598073E-02  0.8568774E-02 -0.4962061E-02  0.6005047E-02  0.1803837E-02  0.5012108E-02 -0.2593779E-02  0.5826725E-02
  0.1985000E+02 -0.3622256E-02  0.8891778E-02  0.3748683E-02  0.2739238E-02  0.4440160E-02  0.3181257E-02 -0.1741162E-02  0.8582420E-02 -0.3364855E-03  0.6015153E-02  0.3811874E-02  0.5020492E-02  0.2385442E-02  0.5836593E-02
  0.1990000E+02  0.4999153E-03  0.8906656E-02  0.4893557E-02  0.2744236E-02  0.5730382E-02  0.3187025E-02  0.2627796E-02  0.8596686E-02  0.2938981E-02  0.6025741E-02  0.4893245E-02  0.5029310E-02  0.5625414E-02  0.5846849E-02
  0.1995000E+02 -0.1292240E-03  0.8922528E-02  0.5208476E-02  0.2749608E-02  0.6261982E-02  0.3193215E-02  0.2242083E-02  0.8611956E-02  0.2586432E-02  0.6037153E-02  0.3829723E-02  0.5038806E-02  0.4200713E-02  0.5857776E-02
  0.2000000E+02 -0.3326601E-02  0.8941065E-02  0.5167979E-02  0.2755443E-02  0.5752705E-02  0.3199949E-02 -0.9681783E-03  0.8629737E-02  0.9048079E-03  0.6050041E-02  0.2569327E-02  0.5049450E-02  0.3670490E-03  0.5870140E-02
  0.2005000E+02 -0.7120579E-02  0.8958641E-02  0.5434425E-02  0.2761263E-02  0.5011808E-02  0.3206643E-02 -0.4967404E-02  0.8646691E-02 -0.1314338E-02  0.6062427E-02  0.1678229E-02  0.5059799E-02 -0.2397162E-02  0.5882147E-02
  0.2010000E+02 -0.1106106E-01  0.8974824E-02  0.5481304E-02  0.2766452E-02  0.4290333E-02  0.3212656E-02 -0.8398553E-02  0.8662381E-02 -0.4534483E-02  0.6073744E-02  0.9425766E-03  0.5069243E-02 -0.3407450E-02  0.5893155E-02
  0.2015000E+02 -0.1248441E-01  0.8990564E-02  0.5252429E-02  0.2771770E-02  0.4168354E-02  0.3218837E-02 -0.9843506E-02  0.8677616E-02 -0.6264850E-02  0.6085000E-02  0.6703424E-03  0.5078707E-02 -0.2835947E-02  0.5904055E-02
  0.2020000E+02 -0.1313275E-01  0.9006241E-02  0.5206997E-02  0.2776978E-02  0.4254165E-02  0.3224886E-02 -0.1101679E-01  0.8692645E-02 -0.5222648E-02  0.6096146E-02  0.8420134E-04  0.5088028E-02 -0.2658652E-02  0.5914828E-02
  0.2025000E+02 -0.1288976E-01  0.9024218E-02  0.5357608E-02  0.2782650E-02  0.5075385E-02  0.3231501E-02 -0.1200673E-01  0.8709854E-02 -0.2386334E-02  0.6108721E-02 -0.3097148E-04  0.5098399E-02 -0.2887163E-02  0.5926943E-02
  0.2030000E+02 -0.1356841E-01  0.9042363E-02  0.5862460E-02  0.2788598E-02  0.6208098E-02  0.3238404E-02 -0.1134373E-01  0.8727235E-02 -0.1901044E-03  0.6121586E-02 -0.5723904E-03  0.5109014E-02 -0.3188120E-02  0.5939326E-02
  0.2035000E+02 -0.1341015E-01  0.9059242E-02  0.6725266E-02  0.2793966E-02  0.7037931E-02  0.3244610E-02 -0.9390879E-02  0.8743383E-02  0.9019279E-03  0.6133333E-02 -0.5012049E-03  0.5118648E-02 -0.2704750E-02  0.5950624E-02
  0.2040000E+02 -0.1361539E-01  0.9075426E-02  0.7154115E-02  0.2799413E-02  0.6357341E-02  0.3250853E-02 -0.8505573E-02  0.8758931E-02  0.1231869E-02  0.6144780E-02 -0.3330439E-03  0.5128191E-02 -0.1816405E-02  0.5961686E-02
  0.2045000E+02 -0.1314733E-01  0.9089566E-02  0.6921902E-02  0.2804085E-02  0.5892004E-02  0.3256217E-02 -0.8799929E-02  0.8772501E-02  0.1414869E-02  0.6154779E-02 -0.1208467E-04  0.5136529E-02 -0.1556123E-02  0.5971336E-02
  0.2050000E+02 -0.1180778E-01  0.9105371E-02  0.6574987E-02  0.2809295E-02  0.6228964E-02  0.3262261E-02 -0.9372924E-02  0.8787680E-02  0.7692044E-03  0.6165880E-02  0.8683928E-03  0.5145825E-02 -0.1845385E-02  0.5982105E-02
  0.2055000E+02 -0.8785359E-02  0.9125206E-02  0.7009307E-02  0.2815611E-02  0.7089839E-02  0.3269622E-02 -0.6988206E-02  0.8806879E-02  0.8887930E-03  0.6179737E-02  0.3067601E-02  0.5157419E-02 -0.9188352E-03  0.5995544E-02
  0.2060000E+02 -0.5507191E-02  0.9142104E-02  0.7606266E-02  0.2820817E-02  0.7468591E-02  0.3275728E-02 -0.2671469E-02  0.8823417E-02  0.2099371E-02  0.6191533E-02  0.5650931E-02  0.5167230E-02  0.1013287E-02  0.6006820E-02
  0.2065000E+02 -0.3893362E-02  0.9159308E-02  0.7784442E-02  0.2826356E-02  0.7886327E-02  0.3282216E-02 -0.3303783E-03  0.8840244E-02  0.3609669E-02  0.6203732E-02  0.6998677E-02  0.5177428E-02  0.2351596E-02  0.6018505E-02
  0.2070000E+02 -0.3084014E-02  0.9173274E-02  0.7304793E-02  0.2830819E-02  0.8536511E-02  0.3287438E-02 -0.2053710E-02  0.8853894E-02  0.4033898E-02  0.6213627E-02  0.7000688E-02  0.5185619E-02  0.2377515E-02  0.6027958E-02
  0.2075000E+02 -0.1915445E-02  0.9188369E-02  0.6880050E-02  0.2835616E-02  0.9381897E-02  0.3293055E-02 -0.4599975E-02  0.8868553E-02  0.4077248E-02  0.6224213E-02  0.6486776E-02  0.5194440E-02  0.2922399E-02  0.6038190E-02
  0.2080000E+02 -0.1783983E-02  0.9203492E-02  0.7263544E-02  0.2840452E-02  0.9807197E-02  0.3298770E-02 -0.5830079E-02  0.8883273E-02  0.4398161E-02  0.6234817E-02  0.5427404E-02  0.5203358E-02  0.3616066E-02  0.6048499E-02
  0.2085000E+02 -0.1454373E-02  0.9218037E-02  0.8087964E-02  0.2844928E-02  0.1059020E-01  0.3304078E-02 -0.3714648E-02  0.8897385E-02  0.5381030E-02  0.6244776E-02  0.4208374E-02  0.5211731E-02  0.4403037E-02  0.6058226E-02
  0.2090000E+02 -0.3356652E-03  0.9237546E-02  0.9093103E-02  0.2851021E-02  0.1145810E-01  0.3311258E-02 -0.8340143E-03  0.8916149E-02  0.5823177E-02  0.6258301E-02  0.4470168E-02  0.5222946E-02  0.4861894E-02  0.6071308E-02
  0.2095000E+02 -0.5768023E-03  0.9256911E-02  0.9355122E-02  0.2856764E-02  0.1086375E-01  0.3318073E-02 -0.1236950E-02  0.8934698E-02  0.5058444E-02  0.6271522E-02  0.4511785E-02  0.5233785E-02  0.4008446E-02  0.6084075E-02
  0.2100000E+02 -0.2048668E-02  0.9274672E-02  0.9414731E-02  0.2862147E-02  0.9339916E-02  0.3324415E-02 -0.3792970E-02  0.8951905E-02  0.3986001E-02  0.6283724E-02  0.4003960E-02  0.5243833E-02  0.2483439E-02  0.6095912E-02
  0.2105000E+02 -0.3852814E-02  0.9290576E-02  0.9401573E-02  0.2867206E-02  0.8194737E-02  0.3330318E-02 -0.6375488E-02  0.8967537E-02  0.3445503E-02  0.6294901E-02  0.2986196E-02  0.5253100E-02  0.1300421E-02  0.6106731E-02
  0.2110000E+02 -0.4406950E-02  0.9305366E-02  0.9720774E-02  0.2871661E-02  0.7751518E-02  0.3335517E-02 -0.6341749E-02  0.8982051E-02  0.3978081E-02  0.6305097E-02  0.3243018E-02  0.5261548E-02  0.1334375E-02  0.6116634E-02
  0.2115000E+02 -0.6178778E-02  0.9321739E-02  0.9616150E-02  0.2876898E-02  0.7252646E-02  0.3341586E-02 -0.6430091E-02  0.8998011E-02  0.4783267E-02  0.6316532E-02  0.3686062E-02  0.5271188E-02  0.1574285E-02  0.6127824E-02
  0.2120000E+02 -0.7121469E-02  0.9338625E-02  0.8481140E-02  0.2881851E-02  0.6125716E-02  0.3347419E-02 -0.7784137E-02  0.9014336E-02  0.4716842E-02  0.6328007E-02  0.3783285E-02  0.5280810E-02  0.3747776E-03  0.6138943E-02
  0.2125000E+02 -0.7820876E-02  0.9357971E-02  0.7203597E-02  0.2887591E-02  0.5143771E-02  0.3354162E-02 -0.9345787E-02  0.9033015E-02  0.3557186E-02  0.6341242E-02  0.3422679E-02  0.5291807E-02 -0.8973866E-03  0.6151701E-02
  0.2130000E+02 -0.7455247E-02  0.9373351E-02  0.6789473E-02  0.2892357E-02  0.5284733E-02  0.3359705E-02 -0.8511683E-02  0.9047928E-02  0.2102754E-02  0.6351886E-02  0.3126599E-02  0.5300728E-02 -0.3394507E-03  0.6162053E-02
  0.2135000E+02 -0.8474093E-02  0.9389541E-02  0.6603919E-02  0.2897133E-02  0.5920817E-02  0.3365209E-02 -0.6220547E-02  0.9063735E-02  0.1361536E-02  0.6362893E-02  0.3002783E-02  0.5309893E-02  0.1471998E-02  0.6172851E-02
  0.2140000E+02 -0.6801035E-02  0.9404894E-02  0.6837441E-02  0.2901849E-02  0.6573795E-02  0.3370687E-02 -0.2592385E-02  0.9078824E-02  0.3143581E-02  0.6373470E-02  0.3754585E-02  0.5318753E-02  0.4099106E-02  0.6183205E-02
  0.2145000E+02 -0.2260403E-02  0.9420028E-02  0.7489007E-02  0.2906368E-02  0.7123576E-02  0.3375995E-02  0.3656596E-03  0.9093666E-02  0.6156543E-02  0.6383864E-02  0.5467121E-02  0.5327349E-02  0.6448125E-02  0.6193215E-02
  0.2150000E+02  0.1490721E-02  0.9439207E-02  0.7996929E-02  0.2911887E-02  0.7573900E-02  0.3382511E-02  0.4810933E-04  0.9112266E-02  0.7974604E-02  0.6396965E-02  0.5748134E-02  0.5338067E-02  0.6878892E-02  0.6205752E-02
  0.2155000E+02 -0.4359055E-05  0.9458084E-02  0.7274057E-02  0.2917464E-02  0.6917406E-02  0.3389109E-02 -0.4664317E-02  0.9130702E-02  0.6470511E-02  0.6409930E-02  0.3814684E-02  0.5348860E-02  0.4588097E-02  0.6218310E-02
  0.2160000E+02 -0.3839428E-02  0.9473278E-02  0.6260790E-02  0.2921771E-02  0.5541227E-02  0.3394228E-02 -0.8721864E-02  0.9145653E-02  0.3513800E-02  0.6420151E-02  0.9683654E-03  0.5357423E-02  0.1537424E-02  0.6228277E-02
  0.2165000E+02 -0.5211284E-02  0.9491981E-02  0.6339544E-02  0.2927200E-02  0.4802561E-02  0.3400644E-02 -0.8720870E-02  0.9163929E-02  0.1903021E-02  0.6432816E-02  0.3131811E-03  0.5368014E-02  0.8641995E-03  0.6240643E-02
  0.2170000E+02 -0.5542178E-02  0.9507453E-02  0.6316626E-02  0.2931623E-02  0.4412991E-02  0.3405922E-02 -0.7764477E-02  0.9178911E-02  0.1444968E-02  0.6443250E-02  0.4747124E-03  0.5376722E-02  0.7621204E-03  0.6250811E-02
  0.2175000E+02 -0.3952850E-02  0.9521783E-02  0.5833012E-02  0.2935512E-02  0.4501823E-02  0.3410596E-02 -0.7046489E-02  0.9192619E-02  0.1703506E-02  0.6452616E-02  0.9294382E-03  0.5384575E-02  0.7481298E-03  0.6259972E-02
  0.2180000E+02 -0.3085004E-02  0.9543507E-02  0.4885528E-02  0.2941760E-02  0.4287675E-02  0.3417918E-02 -0.6338470E-02  0.9213673E-02  0.2222219E-02  0.6467254E-02  0.8696603E-03  0.5396773E-02  0.1011824E-02  0.6274195E-02
  0.2185000E+02 -0.1869975E-02  0.9560192E-02  0.4139798E-02  0.2946355E-02  0.3878962E-02  0.3423344E-02 -0.3848147E-02  0.9230066E-02  0.3674476E-02  0.6478274E-02  0.1332060E-02  0.5406008E-02  0.2014379E-02  0.6284927E-02
  0.2190000E+02 -0.2009010E-02  0.9576458E-02  0.3346562E-02  0.2951115E-02  0.3114186E-02  0.3428935E-02 -0.1360079E-02  0.9246144E-02  0.4676081E-02  0.6489330E-02  0.1858429E-02  0.5415243E-02  0.2967263E-02  0.6295649E-02
  0.2195000E+02 -0.2460408E-02  0.9592757E-02  0.2552115E-02  0.2955787E-02  0.2873491E-02  0.3434524E-02 -0.2647924E-03  0.9262127E-02  0.4515176E-02  0.6500409E-02  0.1347773E-02  0.5424464E-02  0.2970400E-02  0.6306388E-02
  0.2200000E+02 -0.3574843E-02  0.9607022E-02  0.2313315E-02  0.2959743E-02  0.2715218E-02  0.3439313E-02 -0.1775344E-02  0.9276030E-02  0.3378957E-02  0.6509924E-02  0.3856857E-04  0.5432437E-02  0.2003966E-02  0.6315683E-02
  0.2205000E+02 -0.3800062E-02  0.9625860E-02  0.2814163E-02  0.2965137E-02  0.2897102E-02  0.3445732E-02 -0.3445664E-02  0.9294291E-02  0.2787933E-02  0.6522716E-02 -0.6658962E-03  0.5443071E-02  0.2730688E-03  0.6328203E-02
  0.2210000E+02 -0.2268730E-02  0.9642879E-02  0.3658663E-02  0.2969856E-02  0.2845454E-02  0.3451334E-02 -0.3915293E-02  0.9310945E-02  0.2439944E-02  0.6534257E-02 -0.6602585E-03  0.5452542E-02 -0.8456796E-03  0.6339438E-02
  0.2215000E+02  0.1237001E-02  0.9658238E-02  0.4250091E-02  0.2974122E-02  0.2645879E-02  0.3456416E-02 -0.1840638E-02  0.9326095E-02  0.2506083E-02  0.6544678E-02 -0.8097442E-04  0.5461130E-02 -0.5561661E-04  0.6349534E-02
  0.2220000E+02  0.6381569E-02  0.9674076E-02  0.4448577E-02  0.2978749E-02  0.2727139E-02  0.3461921E-02  0.1605006E-02  0.9341704E-02  0.3685760E-02  0.6555630E-02  0.1034975E-02  0.5470258E-02  0.3076505E-02  0.6360112E-02
  0.2225000E+02  0.9804444E-02  0.9690148E-02  0.4187861E-02  0.2983112E-02  0.3001526E-02  0.3467145E-02  0.4788220E-02  0.9357366E-02  0.5082351E-02  0.6566422E-02  0.1771887E-02  0.5479199E-02  0.5484181E-02  0.6370548E-02
  0.2230000E+02  0.8756120E-02  0.9704627E-02  0.3787028E-02  0.2987300E-02  0.3017974E-02  0.3472101E-02  0.5634281E-02  0.9371459E-02  0.4995797E-02  0.6576365E-02  0.1315070E-02  0.5487449E-02  0.5155466E-02  0.6380136E-02
  0.2235000E+02  0.2645173E-02  0.9718850E-02  0.3041255E-02  0.2991407E-02  0.1745160E-02  0.3476979E-02  0.3533880E-02  0.9385372E-02  0.2113792E-02  0.6586140E-02 -0.5600259E-03  0.5495478E-02  0.2025719E-02  0.6389569E-02
  0.2240000E+02 -0.2071175E-02  0.9733285E-02  0.1997482E-02  0.2995364E-02  0.2117842E-03  0.3481690E-02  0.9019781E-03  0.9399522E-02 -0.4676890E-03  0.6595735E-02 -0.1080761E-02  0.5503423E-02  0.3360392E-03  0.6398941E-02
  0.2245000E+02 -0.2184976E-02  0.9752335E-02  0.1397321E-02  0.3000859E-02 -0.4902033E-03  0.3488170E-02  0.7724761E-03  0.9418274E-02 -0.8779567E-03  0.6608657E-02  0.1567917E-03  0.5514127E-02  0.1668797E-02  0.6411580E-02
  0.2250000E+02  0.1963241E-02  0.9767996E-02  0.1362864E-02  0.3005283E-02  0.2718599E-03  0.3493397E-02  0.3457271E-02  0.9433732E-02  0.8442608E-03  0.6619106E-02  0.2186821E-02  0.5522903E-02  0.4882349E-02  0.6421864E-02
  0.2255000E+02  0.5850221E-02  0.9785612E-02  0.1435420E-02  0.3010084E-02  0.1201246E-02  0.3499159E-02  0.6563873E-02  0.9450945E-02  0.2866678E-02  0.6630709E-02  0.3452295E-02  0.5532552E-02  0.6302172E-02  0.6433236E-02
  0.2260000E+02  0.4533967E-02  0.9801837E-02  0.9482552E-03  0.3014760E-02  0.4999868E-03  0.3504703E-02  0.5179658E-02  0.9466651E-02  0.2047442E-02  0.6641512E-02  0.1625814E-02  0.5541564E-02  0.4655248E-02  0.6443918E-02
  0.2265000E+02  0.7698246E-03  0.9818721E-02  0.3381260E-03  0.3019437E-02 -0.1278663E-02  0.3510289E-02  0.2371123E-02  0.9483051E-02 -0.4128288E-04  0.6652616E-02 -0.1201777E-02  0.5550751E-02  0.1999963E-02  0.6454913E-02
  0.2270000E+02 -0.3971342E-02  0.9832943E-02 -0.5836249E-03  0.3023550E-02 -0.2608984E-02  0.3515254E-02  0.8379581E-04  0.9496902E-02 -0.2675876E-02  0.6662182E-02 -0.3864592E-02  0.5558720E-02 -0.3011532E-03  0.6464331E-02
  0.2275000E+02 -0.5313469E-02  0.9851609E-02 -0.1166960E-02  0.3028986E-02 -0.2368169E-02  0.3521726E-02  0.9736892E-03  0.9515036E-02 -0.3517522E-02  0.6674921E-02 -0.3985844E-02  0.5569206E-02 -0.7156523E-03  0.6476686E-02
  0.2280000E+02 -0.3927885E-02  0.9868053E-02 -0.1816389E-02  0.3033484E-02 -0.1603943E-02  0.3527104E-02  0.2955298E-02  0.9530988E-02 -0.3139210E-02  0.6685878E-02 -0.3115646E-02  0.5578185E-02 -0.4533348E-03  0.6487243E-02
  0.2285000E+02 -0.1239305E-03  0.9884673E-02 -0.2094212E-02  0.3038351E-02 -0.1256429E-02  0.3532922E-02  0.4327218E-02  0.9547169E-02 -0.1948957E-02  0.6697229E-02 -0.1295393E-02  0.5587560E-02  0.3960319E-03  0.6498220E-02
  0.2290000E+02  0.3450434E-02  0.9899253E-02 -0.2301776E-02  0.3042593E-02 -0.1102215E-02  0.3538017E-02  0.5470851E-02  0.9561424E-02 -0.7429409E-03  0.6707164E-02  0.2183741E-03  0.5595776E-02  0.1523332E-02  0.6507908E-02
  0.2295000E+02  0.5905954E-02  0.9914614E-02 -0.2122733E-02  0.3046958E-02 -0.1140745E-02  0.3543217E-02  0.7857492E-02  0.9576526E-02  0.5054894E-03  0.6717511E-02  0.1087035E-02  0.5604334E-02  0.2342773E-02  0.6518055E-02
  0.2300000E+02  0.6134306E-02  0.9930506E-02 -0.2195137E-02  0.3051790E-02 -0.1115317E-02  0.3548909E-02  0.8796869E-02  0.9592189E-02  0.1250998E-02  0.6728425E-02  0.1377695E-03  0.5613549E-02  0.2517557E-02  0.6528801E-02
  0.2305000E+02  0.7021701E-02  0.9948174E-02 -0.2588369E-02  0.3056853E-02 -0.1357035E-02  0.3554875E-02  0.8819226E-02  0.9609573E-02  0.1379925E-02  0.6740493E-02 -0.9738252E-03  0.5623586E-02  0.2637337E-02  0.6540543E-02
  0.2310000E+02  0.9573261E-02  0.9963939E-02 -0.3062856E-02  0.3061402E-02 -0.2031362E-02  0.3560210E-02  0.7588055E-02  0.9625000E-02  0.4566076E-03  0.6751214E-02 -0.1858390E-02  0.5632570E-02  0.3070097E-02  0.6550930E-02
  0.2315000E+02  0.1009737E-01  0.9981143E-02 -0.3372983E-02  0.3066561E-02 -0.3177784E-02  0.3566285E-02  0.6949585E-02  0.9641804E-02 -0.7166666E-03  0.6763060E-02 -0.2011951E-02  0.5642543E-02  0.2415172E-02  0.6562467E-02
  0.2320000E+02  0.8025940E-02  0.9995827E-02 -0.3519855E-02  0.3070765E-02 -0.4354521E-02  0.3571274E-02  0.6947822E-02  0.9656139E-02 -0.1510920E-02  0.6772979E-02 -0.2172606E-02  0.5650826E-02  0.9093133E-03  0.6572152E-02
  0.2325000E+02  0.3066063E-02  0.1001077E-01 -0.3653968E-02  0.3075247E-02 -0.5052353E-02  0.3576551E-02  0.6060024E-02  0.9670858E-02 -0.1780445E-02  0.6783262E-02 -0.2640584E-02  0.5659392E-02 -0.1356647E-02  0.6582181E-02
  0.2330000E+02  0.8748728E-04  0.1002565E-01 -0.4220980E-02  0.3079799E-02 -0.5115607E-02  0.3581923E-02  0.4440915E-02  0.9685457E-02 -0.2879184E-02  0.6793572E-02 -0.3135178E-02  0.5667961E-02 -0.2926133E-02  0.6592202E-02
  0.2335000E+02 -0.1263706E-02  0.1003910E-01 -0.4965221E-02  0.3083707E-02 -0.4818073E-02  0.3586610E-02  0.2227957E-02  0.9698512E-02 -0.4771333E-02  0.6802663E-02 -0.3692352E-02  0.5675540E-02 -0.3826871E-02  0.6601099E-02
  0.2340000E+02 -0.1629122E-02  0.1005426E-01 -0.5752780E-02  0.3088344E-02 -0.4598239E-02  0.3592109E-02 -0.7392815E-04  0.9713077E-02 -0.6253216E-02  0.6813060E-02 -0.4133236E-02  0.5684293E-02 -0.4008074E-02  0.6611255E-02
  0.2345000E+02 -0.1314992E-02  0.1006791E-01 -0.6429146E-02  0.3092415E-02 -0.4598072E-02  0.3596983E-02 -0.1831255E-02  0.9726268E-02 -0.5671205E-02  0.6822445E-02 -0.4027463E-02  0.5692227E-02 -0.3690893E-02  0.6620393E-02
  0.2350000E+02  0.9100352E-03  0.1008247E-01 -0.6798112E-02  0.3096590E-02 -0.4675936E-02  0.3602005E-02 -0.9510148E-03  0.9740409E-02 -0.3206388E-02  0.6832278E-02 -0.3111684E-02  0.5700518E-02 -0.2092809E-02  0.6629974E-02
  0.2355000E+02  0.2618610E-02  0.1009756E-01 -0.7294538E-02  0.3101277E-02 -0.4854455E-02  0.3607568E-02  0.5438736E-03  0.9755191E-02 -0.1315487E-02  0.6842765E-02 -0.2667685E-02  0.5709398E-02 -0.1326205E-02  0.6640236E-02
  0.2360000E+02  0.2671029E-02  0.1011028E-01 -0.7569240E-02  0.3105175E-02 -0.5168722E-02  0.3612210E-02  0.1459518E-02  0.9767815E-02 -0.1039998E-02  0.6851629E-02 -0.3309231E-02  0.5716874E-02 -0.1938974E-02  0.6648915E-02
  0.2365000E+02  0.1138996E-02  0.1012359E-01 -0.7820070E-02  0.3109200E-02 -0.5596475E-02  0.3617013E-02  0.1157850E-03  0.9781020E-02 -0.1508797E-02  0.6860927E-02 -0.4723910E-02  0.5724600E-02 -0.3765232E-02  0.6657893E-02
  0.2370000E+02 -0.7096212E-03  0.1013793E-01 -0.7514545E-02  0.3113754E-02 -0.5849213E-02  0.3622406E-02 -0.1562315E-02  0.9795257E-02 -0.2612799E-02  0.6871114E-02 -0.6430727E-02  0.5733164E-02 -0.5342414E-02  0.6667734E-02
  0.2375000E+02 -0.6076089E-03  0.1015077E-01 -0.6838257E-02  0.3117689E-02 -0.5664811E-02  0.3626993E-02 -0.1486336E-02  0.9807944E-02 -0.2835630E-02  0.6880051E-02 -0.7254365E-02  0.5740659E-02 -0.5203894E-02  0.6676373E-02
  0.2380000E+02  0.1854675E-03  0.1016414E-01 -0.6682818E-02  0.3121732E-02 -0.5285634E-02  0.3631754E-02  0.3363276E-03  0.9820964E-02 -0.3914930E-02  0.6889206E-02 -0.7143789E-02  0.5748393E-02 -0.4219959E-02  0.6685266E-02
  0.2385000E+02  0.1162690E-02  0.1017862E-01 -0.7245488E-02  0.3126255E-02 -0.5175730E-02  0.3637115E-02  0.1968610E-02  0.9834900E-02 -0.5344590E-02  0.6899263E-02 -0.6152168E-02  0.5756923E-02 -0.3331444E-02  0.6694986E-02
  0.2390000E+02  0.1681200E-02  0.1019337E-01 -0.7853531E-02  0.3130671E-02 -0.5750819E-02  0.3642407E-02  0.2872885E-02  0.9849035E-02 -0.6848972E-02  0.6909338E-02 -0.5224909E-02  0.5765419E-02 -0.3079340E-02  0.6704669E-02
  0.2395000E+02  0.3398987E-02  0.1020808E-01 -0.7586981E-02  0.3135233E-02 -0.6275491E-02  0.3647818E-02  0.3720388E-02  0.9863229E-02 -0.6451078E-02  0.6919591E-02 -0.4244384E-02  0.5774016E-02 -0.2582207E-02  0.6714438E-02
  0.2400000E+02  0.5530136E-02  0.1022251E-01 -0.6902074E-02  0.3139856E-02 -0.6586705E-02  0.3653267E-02  0.3924474E-02  0.9877264E-02 -0.5102737E-02  0.6929774E-02 -0.4003266E-02  0.5782521E-02 -0.1977249E-02  0.6724237E-02
  0.2405000E+02  0.7858275E-02  0.1023606E-01 -0.6387051E-02  0.3143949E-02 -0.6049295E-02  0.3658131E-02  0.4083433E-02  0.9890433E-02 -0.3753052E-02  0.6939076E-02 -0.3859766E-02  0.5790232E-02 -0.1507954E-02  0.6733239E-02
  0.2410000E+02  0.8695334E-02  0.1024970E-01 -0.6237223E-02  0.3148294E-02 -0.5170658E-02  0.3663288E-02  0.4442262E-02  0.9903675E-02 -0.2493351E-02  0.6948603E-02 -0.3783451E-02  0.5798201E-02 -0.8842235E-03  0.6742487E-02
  0.2415000E+02  0.8545016E-02  0.1026478E-01 -0.6187202E-02  0.3153112E-02 -0.4456956E-02  0.3669054E-02  0.5658804E-02  0.9918178E-02 -0.1214926E-02  0.6959214E-02 -0.3238110E-02  0.5807048E-02 -0.5559059E-04  0.6752672E-02
  0.2420000E+02  0.8097083E-02  0.1028068E-01 -0.6140661E-02  0.3157804E-02 -0.4621851E-02  0.3674739E-02  0.7548979E-02  0.9933351E-02 -0.3127567E-04  0.6970122E-02 -0.2735564E-02  0.5816016E-02  0.8707413E-03  0.6763136E-02
  0.2425000E+02  0.6607718E-02  0.1029624E-01 -0.6144015E-02  0.3162775E-02 -0.5105836E-02  0.3680665E-02  0.7235174E-02  0.9948198E-02 -0.3306959E-03  0.6981096E-02 -0.3495387E-02  0.5825076E-02  0.4613094E-03  0.6773742E-02
  0.2430000E+02  0.4863294E-02  0.1031025E-01 -0.5816523E-02  0.3167304E-02 -0.5022018E-02  0.3686031E-02  0.4914983E-02  0.9961625E-02 -0.1152181E-02  0.6991027E-02 -0.4051463E-02  0.5833311E-02  0.1872792E-03  0.6783453E-02
  0.2435000E+02  0.2134486E-02  0.1032342E-01 -0.5438522E-02  0.3171433E-02 -0.4728091E-02  0.3690852E-02  0.7499374E-03  0.9974276E-02 -0.3009452E-02  0.7000162E-02 -0.4378225E-02  0.5840889E-02 -0.2236373E-03  0.6792455E-02
  0.2440000E+02  0.7662219E-03  0.1033870E-01 -0.5093995E-02  0.3176388E-02 -0.4429594E-02  0.3696620E-02 -0.1764503E-02  0.9988977E-02 -0.4263043E-02  0.7010935E-02 -0.2878324E-02  0.5849823E-02  0.4848427E-03  0.6802981E-02
  0.2445000E+02  0.1138727E-02  0.1035440E-01 -0.5096684E-02  0.3181222E-02 -0.4403616E-02  0.3702265E-02 -0.8195186E-03  0.1000409E-01 -0.4204025E-02  0.7021861E-02 -0.1409448E-02  0.5858800E-02  0.1217065E-02  0.6813567E-02
  0.2450000E+02  0.4118505E-02  0.1036840E-01 -0.5069294E-02  0.3185529E-02 -0.4515696E-02  0.3707315E-02  0.2669378E-02  0.1001744E-01 -0.1912898E-02  0.7031459E-02  0.3581993E-03  0.5866758E-02  0.1779306E-02  0.6822889E-02
  0.2455000E+02  0.4589394E-02  0.1038680E-01 -0.4833884E-02  0.3191152E-02 -0.4966361E-02  0.3713850E-02  0.3878639E-02  0.1003500E-01 -0.5426783E-03  0.7044112E-02  0.7081669E-03  0.5877250E-02  0.8135706E-03  0.6835235E-02
  0.2460000E+02  0.3156742E-02  0.1040072E-01 -0.4703581E-02  0.3195807E-02 -0.5205399E-02  0.3719165E-02  0.1767214E-02  0.1004824E-01 -0.1025630E-02  0.7053859E-02  0.5379208E-03  0.5885564E-02 -0.9624643E-03  0.6844830E-02
  0.2465000E+02 -0.7730523E-03  0.1041479E-01 -0.4685038E-02  0.3200388E-02 -0.5100242E-02  0.3724380E-02 -0.1775388E-02  0.1006184E-01 -0.3270539E-02  0.7063637E-02 -0.9597652E-03  0.5893843E-02 -0.2502970E-02  0.6854461E-02
  0.2470000E+02 -0.2403186E-02  0.1043067E-01 -0.4548073E-02  0.3205699E-02 -0.4281162E-02  0.3730500E-02 -0.2575941E-02  0.1007727E-01 -0.3732458E-02  0.7074905E-02 -0.2551145E-02  0.5903340E-02 -0.2631153E-02  0.6865509E-02
  0.2475000E+02 -0.2981746E-02  0.1044559E-01 -0.4323568E-02  0.3210566E-02 -0.3588393E-02  0.3736164E-02 -0.1572475E-02  0.1009173E-01 -0.3140694E-02  0.7085476E-02 -0.4010683E-02  0.5912172E-02 -0.1941800E-02  0.6875840E-02
  0.2480000E+02 -0.1405808E-02  0.1046238E-01 -0.4553794E-02  0.3215489E-02 -0.3391426E-02  0.3741953E-02  0.3054881E-03  0.1010770E-01 -0.2066025E-02  0.7096957E-02 -0.4007383E-02  0.5921539E-02 -0.1106511E-02  0.6886981E-02
  0.2485000E+02 -0.3872053E-03  0.1047866E-01 -0.5028582E-02  0.3220877E-02 -0.3768755E-02  0.3748132E-02 -0.2471170E-03  0.1012314E-01 -0.1890430E-02  0.7108548E-02 -0.2585864E-02  0.5931155E-02 -0.9486789E-03  0.6898233E-02
  0.2490000E+02  0.1658062E-03  0.1049461E-01 -0.5178174E-02  0.3226103E-02 -0.3987127E-02  0.3754083E-02 -0.5641562E-03  0.1013825E-01 -0.1599774E-02  0.7119832E-02 -0.6811691E-03  0.5940468E-02 -0.1215109E-02  0.6909205E-02
  0.2495000E+02 -0.6191176E-04  0.1050938E-01 -0.4807176E-02  0.3230921E-02 -0.3854787E-02  0.3759558E-02 -0.1466788E-02  0.1015235E-01 -0.1838324E-02  0.7130162E-02  0.2446816E-03  0.5949067E-02 -0.1991382E-02  0.6919304E-02
  0.2500000E+02 -0.2219160E-02  0.1052817E-01 -0.4262722E-02  0.3236943E-02 -0.3627304E-02  0.3766508E-02 -0.2274680E-02  0.1017058E-01 -0.2798746E-02  0.7143239E-02 -0.3406913E-03  0.5959992E-02 -0.3269515E-02  0.6932091E-02
  0.2505000E+02 -0.5565333E-02  0.1054547E-01 -0.4276756E-02  0.3242455E-02 -0.3658496E-02  0.3772901E-02 -0.4096027E-02  0.1018750E-01 -0.4627651E-02  0.7155261E-02 -0.1761853E-02  0.5970029E-02 -0.4584515E-02  0.6943785E-02
  0.2510000E+02 -0.8097162E-02  0.1055912E-01 -0.4119320E-02  0.3246973E-02 -0.3566305E-02  0.3778068E-02 -0.5057162E-02  0.1020072E-01 -0.4924729E-02  0.7164810E-02 -0.2836299E-02  0.5977972E-02 -0.5184662E-02  0.6953046E-02
  0.2515000E+02 -0.8363469E-02  0.1057660E-01 -0.4254015E-02  0.3252672E-02 -0.3433477E-02  0.3784621E-02 -0.4580841E-02  0.1021758E-01 -0.4437625E-02  0.7177114E-02 -0.3167480E-02  0.5988165E-02 -0.5187172E-02  0.6965037E-02
  0.2520000E+02 -0.6368368E-02  0.1059252E-01 -0.3763940E-02  0.3257922E-02 -0.3660889E-02  0.3790634E-02 -0.3747740E-02  0.1023297E-01 -0.3197274E-02  0.7188359E-02 -0.3254158E-02  0.5997510E-02 -0.5146045E-02  0.6976110E-02
  0.2525000E+02 -0.2883777E-02  0.1060804E-01 -0.3471101E-02  0.3262972E-02 -0.3826856E-02  0.3796408E-02 -0.1274035E-02  0.1024806E-01 -0.2825257E-02  0.7199135E-02 -0.2687242E-02  0.6006555E-02 -0.4771501E-02  0.6986843E-02
  0.2530000E+02 -0.3445342E-03  0.1062600E-01 -0.2710649E-02  0.3268937E-02 -0.3604064E-02  0.3803241E-02 -0.3510674E-03  0.1026560E-01 -0.2826560E-02  0.7211780E-02 -0.1891703E-02  0.6017189E-02 -0.4878939E-02  0.6999384E-02
  0.2535000E+02  0.1719770E-02  0.1064060E-01 -0.2326871E-02  0.3273901E-02 -0.2289639E-02  0.3808897E-02  0.1150923E-02  0.1027991E-01 -0.2376928E-02  0.7222157E-02 -0.1279595E-03  0.6025958E-02 -0.4691502E-02  0.7009679E-02
  0.2540000E+02  0.2100666E-02  0.1065679E-01 -0.1824389E-02  0.3279063E-02 -0.1434108E-02  0.3814818E-02  0.1276746E-02  0.1029567E-01 -0.1028870E-02  0.7233406E-02  0.1556904E-02  0.6035269E-02 -0.4328022E-02  0.7020766E-02
  0.2545000E+02  0.1540408E-02  0.1067409E-01 -0.1734659E-02  0.3284823E-02 -0.9506107E-03  0.3821405E-02  0.1563656E-02  0.1031246E-01  0.3170983E-03  0.7245708E-02  0.2463488E-02  0.6045481E-02 -0.3195931E-02  0.7032801E-02
  0.2550000E+02  0.1855893E-02  0.1068894E-01 -0.1491806E-02  0.3289779E-02 -0.6722726E-03  0.3827078E-02  0.2428347E-02  0.1032685E-01  0.1464794E-02  0.7256296E-02  0.2570414E-02  0.6054201E-02 -0.8917602E-03  0.7043063E-02
  0.2555000E+02  0.3540784E-02  0.1070512E-01 -0.1507534E-02  0.3294953E-02  0.4315223E-03  0.3833014E-02  0.4135184E-02  0.1034264E-01  0.2389533E-02  0.7267677E-02  0.2647528E-02  0.6063530E-02  0.1716609E-02  0.7054061E-02
  0.2560000E+02  0.6498890E-02  0.1072205E-01 -0.8894830E-03  0.3300575E-02  0.2054970E-02  0.3839459E-02  0.6346613E-02  0.1035928E-01  0.3738720E-02  0.7279816E-02  0.3210890E-02  0.6073528E-02  0.3460956E-02  0.7065837E-02
  0.2565000E+02  0.7162313E-02  0.1073753E-01 -0.9725598E-04  0.3305794E-02  0.3228730E-02  0.3845395E-02  0.5698886E-02  0.1037446E-01  0.4716929E-02  0.7290982E-02  0.3057190E-02  0.6082784E-02  0.2649537E-02  0.7076749E-02
  0.2570000E+02  0.6292341E-02  0.1075245E-01  0.6885080E-03  0.3310512E-02  0.3472804E-02  0.3850823E-02  0.3631806E-02  0.1038907E-01  0.4990387E-02  0.7301552E-02  0.2444239E-02  0.6091450E-02  0.6044547E-03  0.7087039E-02
  0.2575000E+02  0.2336787E-02  0.1076682E-01  0.6731403E-03  0.3315425E-02  0.2611780E-02  0.3856459E-02 -0.3342742E-03  0.1040304E-01  0.3845361E-02  0.7311944E-02  0.7149124E-03  0.6100092E-02 -0.1165581E-02  0.7097227E-02
  0.2580000E+02 -0.1551249E-02  0.1078060E-01  0.2677619E-03  0.3320083E-02  0.1375516E-02  0.3861872E-02 -0.3044311E-02  0.1041640E-01  0.1771113E-02  0.7321843E-02 -0.5405528E-03  0.6108367E-02 -0.1259510E-02  0.7106987E-02
  0.2585000E+02 -0.3345874E-02  0.1079631E-01  0.4266837E-03  0.3324968E-02  0.6631413E-03  0.3867525E-02 -0.3955077E-02  0.1043156E-01  0.5513963E-03  0.7332748E-02 -0.1001220E-02  0.6117344E-02 -0.1703353E-03  0.7117709E-02
  0.2590000E+02 -0.3580567E-02  0.1081282E-01  0.9325703E-03  0.3330481E-02  0.6263219E-03  0.3873819E-02 -0.4973268E-02  0.1044752E-01 -0.2835518E-03  0.7344461E-02 -0.7104608E-03  0.6127152E-02 -0.4628584E-04  0.7129271E-02
  0.2595000E+02 -0.1859810E-02  0.1082641E-01  0.1514246E-02  0.3335207E-02  0.1050275E-02  0.3879109E-02 -0.4249767E-02  0.1046075E-01  0.1929548E-03  0.7354229E-02  0.3589910E-03  0.6135350E-02 -0.3677844E-03  0.7138874E-02
  0.2600000E+02  0.3653080E-03  0.1084196E-01  0.1526710E-02  0.3340069E-02  0.1405176E-02  0.3884641E-02 -0.2772195E-02  0.1047589E-01  0.1304610E-02  0.7365000E-02  0.1230364E-02  0.6144189E-02 -0.7490255E-03  0.7149399E-02
  0.2605000E+02  0.2546045E-02  0.1085891E-01  0.1483614E-02  0.3345469E-02  0.1605425E-02  0.3890829E-02 -0.5561652E-03  0.1049252E-01  0.2317917E-02  0.7376887E-02  0.2054032E-02  0.6153916E-02 -0.1165842E-03  0.7160966E-02
  0.2610000E+02  0.3372194E-02  0.1087280E-01  0.1855708E-02  0.3350219E-02  0.1297867E-02  0.3896211E-02 -0.1002993E-02  0.1050614E-01  0.2516198E-02  0.7386905E-02  0.2119153E-02  0.6162150E-02  0.9022435E-03  0.7170708E-02
  0.2615000E+02  0.3636819E-02  0.1088644E-01  0.2457182E-02  0.3354583E-02  0.9201122E-03  0.3901200E-02 -0.1802800E-02  0.1051935E-01  0.1620993E-02  0.7396392E-02  0.2272659E-02  0.6169902E-02  0.1431150E-02  0.7180049E-02
  0.2620000E+02  0.4104394E-02  0.1090425E-01  0.3365757E-02  0.3360009E-02  0.6155982E-03  0.3907527E-02 -0.1657444E-02  0.1053652E-01  0.1170710E-02  0.7408736E-02  0.2910739E-02  0.6179897E-02  0.1891823E-02  0.7192156E-02
  0.2625000E+02  0.4525220E-02  0.1092017E-01  0.3742273E-02  0.3365196E-02  0.1024391E-02  0.3913511E-02  0.6401976E-03  0.1055182E-01  0.1328747E-02  0.7420016E-02  0.4022201E-02  0.6189039E-02  0.1715957E-02  0.7203198E-02
  0.2630000E+02  0.3942692E-02  0.1093574E-01  0.3673637E-02  0.3370080E-02  0.1346825E-02  0.3919122E-02  0.2229277E-02  0.1056689E-01  0.2488880E-02  0.7430918E-02  0.4570509E-02  0.6197825E-02  0.1727223E-02  0.7213829E-02
  0.2635000E+02  0.2658886E-02  0.1094956E-01  0.3271656E-02  0.3374607E-02  0.1915772E-02  0.3924261E-02  0.1465586E-02  0.1058027E-01  0.3809353E-02  0.7440665E-02  0.4717703E-02  0.6205725E-02  0.1177974E-02  0.7223366E-02
  0.2640000E+02  0.5210851E-03  0.1096392E-01  0.3255928E-02  0.3379562E-02  0.2322424E-02  0.3929845E-02 -0.1268798E-02  0.1059428E-01  0.4979672E-02  0.7450907E-02  0.4453892E-02  0.6214274E-02  0.5378326E-03  0.7233473E-02
  0.2645000E+02  0.1837341E-02  0.1098098E-01  0.4110545E-02  0.3384795E-02  0.3218342E-02  0.3935837E-02 -0.2048068E-02  0.1061077E-01  0.6096272E-02  0.7462606E-02  0.5454137E-02  0.6223868E-02  0.1417956E-02  0.7244996E-02
  0.2650000E+02  0.2882484E-02  0.1099804E-01  0.5172228E-02  0.3390037E-02  0.4100452E-02  0.3941798E-02 -0.9404762E-03  0.1062728E-01  0.6001164E-02  0.7474294E-02  0.6586082E-02  0.6233437E-02  0.2768774E-02  0.7256479E-02
  0.2655000E+02  0.5212556E-02  0.1101522E-01  0.5962241E-02  0.3395697E-02  0.5083772E-02  0.3948227E-02  0.2423278E-02  0.1064402E-01  0.5868418E-02  0.7486341E-02  0.7907885E-02  0.6243349E-02  0.4548134E-02  0.7268277E-02
  0.2660000E+02  0.5120632E-02  0.1102850E-01  0.5707284E-02  0.3400164E-02  0.5754875E-02  0.3953254E-02  0.5011146E-02  0.1065696E-01  0.5312163E-02  0.7495719E-02  0.7947428E-02  0.6251002E-02  0.4424857E-02  0.7277546E-02
  0.2665000E+02  0.5013271E-02  0.1104281E-01  0.4961657E-02  0.3404814E-02  0.6166036E-02  0.3958502E-02  0.5702357E-02  0.1067088E-01  0.5753457E-02  0.7505722E-02  0.7093708E-02  0.6259134E-02  0.3226957E-02  0.7287417E-02
  0.2670000E+02  0.3038878E-02  0.1106291E-01  0.4394537E-02  0.3411065E-02  0.6162575E-02  0.3965644E-02  0.3181558E-02  0.1069040E-01  0.5524096E-02  0.7519768E-02  0.5318380E-02  0.6270526E-02  0.1424546E-02  0.7301189E-02
  0.2675000E+02  0.1140832E-02  0.1108081E-01  0.4507950E-02  0.3416591E-02  0.5662707E-02  0.3971902E-02 -0.2292770E-03  0.1070762E-01  0.4887336E-02  0.7532138E-02  0.3975905E-02  0.6280606E-02  0.1308062E-02  0.7313260E-02
  0.2680000E+02 -0.9452946E-03  0.1109611E-01  0.5014876E-02  0.3421347E-02  0.4998956E-02  0.3977260E-02 -0.2141321E-02  0.1072232E-01  0.3354801E-02  0.7542624E-02  0.3338883E-02  0.6289240E-02  0.2385524E-02  0.7323636E-02
  0.2685000E+02 -0.2574252E-02  0.1111108E-01  0.5146590E-02  0.3426359E-02  0.4358073E-02  0.3982876E-02 -0.1712812E-02  0.1073676E-01  0.1793306E-02  0.7553150E-02  0.3157045E-02  0.6297976E-02  0.3539854E-02  0.7334144E-02
  0.2690000E+02 -0.1634237E-02  0.1112424E-01  0.5178865E-02  0.3430787E-02  0.4024751E-02  0.3987920E-02  0.2063765E-02  0.1074944E-01  0.2141375E-02  0.7562512E-02  0.3589897E-02  0.6305710E-02  0.4641891E-02  0.7343502E-02
  0.2695000E+02  0.1246645E-02  0.1114387E-01  0.5334592E-02  0.3436398E-02  0.3942539E-02  0.3994476E-02  0.6376221E-02  0.1076827E-01  0.3467115E-02  0.7575940E-02  0.4323118E-02  0.6316467E-02  0.5740746E-02  0.7356633E-02
  0.2700000E+02  0.4029034E-02  0.1116125E-01  0.5802666E-02  0.3441820E-02  0.3855508E-02  0.4000730E-02  0.8333888E-02  0.1078512E-01  0.4944564E-02  0.7588228E-02  0.4767060E-02  0.6326444E-02  0.6371651E-02  0.7368643E-02
  0.2705000E+02  0.2813742E-02  0.1117593E-01  0.5594490E-02  0.3446775E-02  0.3350409E-02  0.4006291E-02  0.5186885E-02  0.1079945E-01  0.3565359E-02  0.7598871E-02  0.3706730E-02  0.6335133E-02  0.4467461E-02  0.7379162E-02
  0.2710000E+02  0.1520161E-03  0.1118927E-01  0.4933184E-02  0.3451055E-02  0.2805641E-02  0.4011100E-02  0.1957018E-02  0.1081250E-01  0.1654808E-02  0.7608256E-02  0.2032568E-02  0.6342733E-02  0.1415403E-02  0.7388592E-02
  0.2715000E+02 -0.3339063E-02  0.1120288E-01  0.4199116E-02  0.3455518E-02  0.2238092E-02  0.4016171E-02 -0.4725605E-03  0.1082578E-01  0.2204166E-03  0.7617789E-02  0.7544066E-03  0.6350528E-02 -0.1421622E-02  0.7398212E-02
  0.2720000E+02 -0.3657031E-02  0.1122023E-01  0.4319531E-02  0.3461015E-02  0.1930332E-02  0.4022543E-02  0.3981388E-03  0.1084256E-01  0.5146273E-03  0.7630003E-02  0.5190495E-03  0.6360459E-02 -0.1266501E-02  0.7410285E-02
  0.2725000E+02 -0.3234853E-02  0.1123339E-01  0.4691778E-02  0.3465259E-02  0.1686886E-02  0.4027409E-02  0.2881342E-03  0.1085525E-01  0.1556041E-02  0.7639330E-02  0.1108022E-02  0.6368030E-02  0.3937953E-03  0.7419419E-02
  0.2730000E+02 -0.1309740E-02  0.1124706E-01  0.4829561E-02  0.3469584E-02  0.1863685E-02  0.4032326E-02  0.3157183E-03  0.1086845E-01  0.2201144E-02  0.7648955E-02  0.1613357E-02  0.6375833E-02  0.2053277E-02  0.7428819E-02
  0.2735000E+02 -0.1676428E-03  0.1126785E-01  0.4486794E-02  0.3475836E-02  0.2678321E-02  0.4039530E-02 -0.1288150E-02  0.1088862E-01  0.1961324E-02  0.7663332E-02  0.1875561E-02  0.6387580E-02  0.2486411E-02  0.7442899E-02
  0.2740000E+02 -0.4524583E-03  0.1128220E-01  0.3920721E-02  0.3480387E-02  0.3740131E-02  0.4044695E-02 -0.2808911E-02  0.1090273E-01  0.8596682E-03  0.7673322E-02  0.1992726E-02  0.6395826E-02  0.1544727E-02  0.7452879E-02
  0.2745000E+02 -0.1182071E-02  0.1129544E-01  0.3487770E-02  0.3484478E-02  0.4223841E-02  0.4049358E-02 -0.3492415E-02  0.1091570E-01 -0.2896995E-04  0.7682393E-02  0.2273784E-02  0.6403266E-02  0.8300492E-03  0.7462048E-02
  0.2750000E+02 -0.4165605E-02  0.1130998E-01  0.3025963E-02  0.3489342E-02  0.3682004E-02  0.4054927E-02 -0.4763803E-02  0.1092993E-01 -0.9013731E-03  0.7692676E-02  0.2320142E-02  0.6411823E-02 -0.3432377E-03  0.7472315E-02
  0.2755000E+02 -0.4539271E-02  0.1132549E-01  0.2940198E-02  0.3494267E-02  0.2535401E-02  0.4060615E-02 -0.3204299E-02  0.1094502E-01  0.8026691E-05  0.7703565E-02  0.2894117E-02  0.6420744E-02 -0.1456763E-05  0.7483020E-02
  0.2760000E+02 -0.3232416E-02  0.1134637E-01  0.3016853E-02  0.3500012E-02  0.1496411E-02  0.4067373E-02 -0.7477350E-03  0.1096511E-01  0.1101962E-02  0.7717593E-02  0.3003045E-02  0.6431976E-02  0.1095364E-02  0.7496574E-02
  0.2765000E+02 -0.1047448E-02  0.1136336E-01  0.3353841E-02  0.3505145E-02  0.1292751E-02  0.4073340E-02  0.2519363E-02  0.1098160E-01  0.2021335E-02  0.7729411E-02  0.3217443E-02  0.6441553E-02  0.2191822E-02  0.7507967E-02
  0.2770000E+02  0.1781218E-03  0.1137778E-01  0.3666648E-02  0.3509830E-02  0.1772568E-02  0.4078745E-02  0.3917062E-02  0.1099565E-01  0.1702338E-02  0.7739826E-02  0.2217333E-02  0.6449987E-02  0.2403211E-02  0.7518032E-02
  0.2775000E+02 -0.2234178E-03  0.1139099E-01  0.3619954E-02  0.3513972E-02  0.2438782E-02  0.4083508E-02  0.2962890E-02  0.1100853E-01  0.6709737E-03  0.7749234E-02  0.8365173E-03  0.6457550E-02  0.1492441E-02  0.7527209E-02
  0.2780000E+02 -0.2143827E-02  0.1140489E-01  0.3489376E-02  0.3518332E-02  0.2551499E-02  0.4088508E-02 -0.9971914E-03  0.1102200E-01 -0.1410438E-02  0.7759097E-02 -0.8975922E-03  0.6465511E-02 -0.7944019E-04  0.7536918E-02
  0.2785000E+02 -0.4972155E-02  0.1142683E-01  0.2729276E-02  0.3524759E-02  0.2107583E-02  0.4096039E-02 -0.6102067E-02  0.1104324E-01 -0.2942519E-02  0.7774334E-02 -0.2707897E-02  0.6477768E-02 -0.1701364E-02  0.7551741E-02
  0.2790000E+02 -0.8891921E-02  0.1144372E-01  0.1809004E-02  0.3529762E-02  0.1187105E-02  0.4101869E-02 -0.1083245E-01  0.1105969E-01 -0.4311117E-02  0.7786136E-02 -0.4450410E-02  0.6487262E-02 -0.3514051E-02  0.7563157E-02
  0.2795000E+02 -0.1075352E-01  0.1145677E-01  0.1060762E-02  0.3533744E-02  0.3173368E-03  0.4106516E-02 -0.1222011E-01  0.1107238E-01 -0.4586140E-02  0.7795427E-02 -0.6009863E-02  0.6494602E-02 -0.4439475E-02  0.7572026E-02
  0.2800000E+02 -0.1117525E-01  0.1147030E-01  0.6851332E-03  0.3538180E-02 -0.3540568E-03  0.4111649E-02 -0.1094005E-01  0.1108560E-01 -0.4597259E-02  0.7805311E-02 -0.6338429E-02  0.6502517E-02 -0.4634757E-02  0.7581472E-02
  0.2805000E+02 -0.9398497E-02  0.1148449E-01  0.8326484E-03  0.3542672E-02 -0.7112466E-03  0.4116816E-02 -0.8124216E-02  0.1109939E-01 -0.4723361E-02  0.7815463E-02 -0.5265488E-02  0.6510695E-02 -0.3993168E-02  0.7591345E-02
  0.2810000E+02 -0.5959368E-02  0.1150502E-01  0.1328204E-02  0.3548202E-02 -0.5444825E-03  0.4123324E-02 -0.4916385E-02  0.1111932E-01 -0.3750871E-02  0.7829311E-02 -0.2926221E-02  0.6521816E-02 -0.2320506E-02  0.7604872E-02
  0.2815000E+02 -0.3651445E-02  0.1152363E-01  0.1800126E-02  0.3553628E-02 -0.3321600E-03  0.4129640E-02 -0.3665099E-02  0.1113746E-01 -0.3147157E-02  0.7842099E-02 -0.7871264E-03  0.6532208E-02 -0.1728793E-02  0.7617499E-02
  0.2820000E+02 -0.1528142E-02  0.1153774E-01  0.2111191E-02  0.3558213E-02  0.6204472E-03  0.4134942E-02 -0.2348123E-02  0.1115130E-01 -0.1671012E-02  0.7852139E-02  0.1449310E-03  0.6540497E-02 -0.7008945E-03  0.7627452E-02
  0.2825000E+02 -0.1572319E-02  0.1155023E-01  0.1884606E-02  0.3562119E-02  0.1669748E-02  0.4139426E-02 -0.1207870E-02  0.1116352E-01 -0.1066836E-02  0.7860905E-02  0.1434921E-03  0.6547658E-02 -0.3801539E-03  0.7636044E-02
  0.2830000E+02 -0.1022178E-02  0.1156258E-01  0.1575217E-02  0.3566002E-02  0.2933230E-02  0.4143866E-02  0.1207102E-02  0.1117547E-01  0.2311007E-03  0.7869594E-02  0.2763930E-03  0.6554713E-02  0.4811546E-03  0.7644458E-02
  0.2835000E+02 -0.2088348E-02  0.1157989E-01  0.1142935E-02  0.3571273E-02  0.2937532E-02  0.4149951E-02  0.1562468E-02  0.1119217E-01  0.7424972E-03  0.7881803E-02  0.2730438E-03  0.6564526E-02  0.7709412E-03  0.7656207E-02
  0.2840000E+02 -0.2219588E-02  0.1159651E-01  0.9676577E-03  0.3576241E-02  0.1620875E-02  0.4155619E-02  0.1680966E-02  0.1120798E-01  0.1075863E-02  0.7893326E-02  0.8338547E-03  0.6573793E-02  0.2664515E-03  0.7667455E-02
  0.2845000E+02 -0.2837125E-02  0.1161246E-01  0.8906958E-03  0.3580864E-02 -0.2986401E-03  0.4160884E-02  0.1519991E-03  0.1122318E-01 -0.5727161E-04  0.7904169E-02  0.5798466E-03  0.6582531E-02 -0.6232971E-03  0.7678219E-02
  0.2850000E+02 -0.4160513E-02  0.1162840E-01  0.6980971E-03  0.3585798E-02 -0.1858708E-02  0.4166502E-02 -0.1409041E-02  0.1123857E-01 -0.2077768E-02  0.7915218E-02 -0.4061441E-03  0.6591571E-02 -0.1099092E-02  0.7689254E-02
  0.2855000E+02 -0.6045986E-02  0.1164158E-01  0.4641564E-03  0.3590119E-02 -0.1561132E-02  0.4171394E-02 -0.3830881E-02  0.1125140E-01 -0.4099202E-02  0.7924620E-02 -0.2061694E-02  0.6599272E-02 -0.1271366E-02  0.7698522E-02
  0.2860000E+02 -0.8222643E-02  0.1165437E-01 -0.2192088E-03  0.3594026E-02 -0.7996369E-03  0.4175869E-02 -0.6779494E-02  0.1126388E-01 -0.4923099E-02  0.7933604E-02 -0.3992729E-02  0.6606534E-02 -0.1874683E-02  0.7707166E-02
  0.2865000E+02 -0.9820523E-02  0.1166730E-01 -0.1127737E-02  0.3598006E-02 -0.3139769E-03  0.4180450E-02 -0.8098251E-02  0.1127634E-01 -0.4109942E-02  0.7942745E-02 -0.4989633E-02  0.6613926E-02 -0.2835493E-02  0.7715823E-02
  0.2870000E+02 -0.8606042E-02  0.1168621E-01 -0.1554387E-02  0.3603517E-02 -0.4168281E-03  0.4186906E-02 -0.7698879E-02  0.1129432E-01 -0.2573304E-02  0.7955839E-02 -0.4274666E-02  0.6624524E-02 -0.3001828E-02  0.7728363E-02
  0.2875000E+02 -0.6732230E-02  0.1170422E-01 -0.1631040E-02  0.3608473E-02 -0.9694492E-03  0.4192752E-02 -0.5075582E-02  0.1131143E-01 -0.1676716E-02  0.7968125E-02 -0.3219185E-02  0.6634435E-02 -0.1734154E-02  0.7740174E-02
  0.2880000E+02 -0.4054771E-02  0.1172028E-01 -0.1012450E-02  0.3613063E-02 -0.1017167E-02  0.4198110E-02 -0.2529568E-02  0.1132664E-01 -0.1981900E-02  0.7979215E-02 -0.2184945E-02  0.6643475E-02  0.7863350E-04  0.7750953E-02
  0.2885000E+02 -0.2601058E-02  0.1173466E-01 -0.3887282E-03  0.3617699E-02 -0.4843531E-03  0.4203483E-02 -0.1927029E-02  0.1134044E-01 -0.2992722E-02  0.7989567E-02 -0.2200842E-02  0.6652059E-02  0.1438942E-02  0.7761015E-02
  0.2890000E+02 -0.1509119E-02  0.1174845E-01 -0.4052444E-03  0.3622139E-02  0.5014843E-04  0.4208567E-02 -0.2650197E-02  0.1135373E-01 -0.3397019E-02  0.7999491E-02 -0.2310675E-02  0.6660264E-02  0.1224777E-02  0.7770688E-02
  0.2895000E+02 -0.5947535E-03  0.1176239E-01 -0.8487239E-03  0.3626502E-02  0.2706180E-03  0.4213538E-02 -0.3124270E-02  0.1136720E-01 -0.2478100E-02  0.8009369E-02 -0.1989747E-02  0.6668419E-02  0.2885803E-03  0.7780279E-02
  0.2900000E+02 -0.1858160E-03  0.1178247E-01 -0.1849538E-02  0.3632297E-02  0.1242868E-05  0.4220259E-02 -0.2548433E-02  0.1138656E-01 -0.9808368E-03  0.8023230E-02 -0.1615535E-02  0.6679678E-02 -0.8597138E-03  0.7793617E-02
  0.2905000E+02 -0.7648329E-04  0.1180042E-01 -0.2404249E-02  0.3637851E-02 -0.2865571E-03  0.4226672E-02 -0.7412430E-03  0.1140383E-01 -0.2499651E-03  0.8035966E-02 -0.1424340E-02  0.6690192E-02 -0.1752937E-02  0.7805823E-02
  0.2910000E+02  0.7223003E-03  0.1181622E-01 -0.2177961E-02  0.3642675E-02 -0.1251886E-03  0.4232206E-02  0.1955839E-02  0.1141896E-01 -0.2374719E-03  0.8047055E-02 -0.1257706E-02  0.6699293E-02 -0.8965233E-03  0.7816446E-02
  0.2915000E+02  0.1109625E-02  0.1182953E-01 -0.1988587E-02  0.3646946E-02  0.2867238E-03  0.4236946E-02  0.3040572E-02  0.1143169E-01 -0.1055832E-02  0.8056520E-02 -0.1780450E-02  0.6707064E-02  0.1034602E-03  0.7825605E-02
  0.2920000E+02  0.1668432E-02  0.1184406E-01 -0.1829687E-02  0.3651837E-02  0.6245543E-03  0.4242351E-02  0.3915056E-02  0.1144569E-01 -0.1592353E-02  0.8067051E-02 -0.1916567E-02  0.6715749E-02  0.1779818E-02  0.7835811E-02
  0.2925000E+02  0.2008405E-02  0.1186068E-01 -0.2132796E-02  0.3656972E-02  0.6255187E-03  0.4248099E-02  0.4207119E-02  0.1146184E-01 -0.1138204E-02  0.8078834E-02 -0.1388584E-02  0.6725236E-02  0.2832322E-02  0.7847155E-02
  0.2930000E+02  0.2891314E-02  0.1188148E-01 -0.2271099E-02  0.3662757E-02  0.3501998E-03  0.4254743E-02  0.5212503E-02  0.1148215E-01  0.3306892E-03  0.8093148E-02 -0.8763660E-03  0.6736630E-02  0.2007335E-02  0.7860803E-02
  0.2935000E+02  0.4192488E-02  0.1189725E-01 -0.2101049E-02  0.3667706E-02  0.1661923E-03  0.4260363E-02  0.6035839E-02  0.1149761E-01  0.2199570E-02  0.8104459E-02 -0.1676242E-04  0.6745805E-02  0.1333269E-02  0.7871560E-02
  0.2940000E+02  0.4683980E-02  0.1191498E-01 -0.2039797E-02  0.3673347E-02 -0.1841256E-03  0.4266802E-02  0.5241061E-02  0.1151485E-01  0.3531535E-02  0.8117148E-02  0.2027258E-03  0.6756193E-02  0.3293376E-04  0.7883764E-02
  0.2945000E+02  0.3555754E-02  0.1192741E-01 -0.2183163E-02  0.3677387E-02 -0.6445075E-03  0.4271374E-02  0.3375935E-02  0.1152675E-01  0.3425102E-02  0.8126067E-02 -0.4183581E-03  0.6763539E-02 -0.7100287E-04  0.7892322E-02
  0.2950000E+02  0.2172734E-02  0.1194412E-01 -0.2653724E-02  0.3682098E-02 -0.1626394E-02  0.4276783E-02  0.9625751E-03  0.1154258E-01  0.2059605E-02  0.8137529E-02 -0.1148314E-02  0.6772734E-02  0.4781483E-03  0.7903336E-02
  0.2955000E+02  0.9444174E-03  0.1196420E-01 -0.3155839E-02  0.3688133E-02 -0.2416359E-02  0.4283726E-02 -0.1583987E-02  0.1156180E-01  0.2963408E-03  0.8151690E-02 -0.2036016E-02  0.6784183E-02  0.9755839E-03  0.7916875E-02
  0.2960000E+02 -0.9382797E-04  0.1197917E-01 -0.3400406E-02  0.3692876E-02 -0.2638379E-02  0.4289113E-02 -0.3925695E-02  0.1157638E-01 -0.1122920E-02  0.8162540E-02 -0.2734036E-02  0.6793024E-02  0.3548309E-03  0.7927220E-02
  0.2965000E+02  0.7822760E-03  0.1199473E-01 -0.3278792E-02  0.3697782E-02 -0.2250776E-02  0.4294687E-02 -0.3949591E-02  0.1159168E-01 -0.8422378E-03  0.8173774E-02 -0.2891038E-02  0.6802226E-02 -0.6699765E-03  0.7937946E-02
  0.2970000E+02  0.1132452E-02  0.1200841E-01 -0.3088354E-02  0.3702418E-02 -0.1367200E-02  0.4299895E-02 -0.2451112E-02  0.1160534E-01  0.3710354E-04  0.8183919E-02 -0.3020738E-02  0.6810652E-02 -0.2395007E-02  0.7947640E-02
  0.2975000E+02  0.2537627E-02  0.1202263E-01 -0.2553320E-02  0.3707450E-02 -0.1158047E-02  0.4305458E-02  0.8097526E-03  0.1161933E-01  0.1104975E-02  0.8194400E-02 -0.2519962E-02  0.6819447E-02 -0.2635696E-02  0.7957764E-02
  0.2980000E+02  0.4898095E-02  0.1203723E-01 -0.2136412E-02  0.3712081E-02 -0.1435891E-02  0.4310662E-02  0.4665246E-02  0.1163352E-01  0.1774159E-02  0.8204802E-02 -0.1366455E-02  0.6828031E-02 -0.9607992E-03  0.7967864E-02
  0.2985000E+02  0.6294510E-02  0.1205362E-01 -0.2023382E-02  0.3716834E-02 -0.2068108E-02  0.4316107E-02  0.6543330E-02  0.1164934E-01  0.2223845E-02  0.8216124E-02 -0.2814332E-04  0.6837288E-02  0.1389006E-02  0.7978884E-02
  0.2990000E+02  0.7125518E-02  0.1206838E-01 -0.2084283E-02  0.3721931E-02 -0.2941640E-02  0.4321918E-02  0.6754865E-02  0.1166373E-01  0.1886202E-02  0.8226959E-02  0.8924463E-03  0.6846402E-02  0.3695335E-02  0.7989450E-02
  0.2995000E+02  0.3314687E-02  0.1208187E-01 -0.2756346E-02  0.3726568E-02 -0.3146969E-02  0.4327190E-02  0.3091285E-02  0.1167701E-01  0.7886373E-04  0.8236959E-02 -0.1328272E-03  0.6854705E-02  0.2718847E-02  0.7999151E-02
