# Supplementary material for: Visualising reaction complexes in amine-based unloaded and CO2-loaded carbon capture solutions
Source: Nat Commun. 2026 Mar 12;17:3828. doi: 10.1038/s41467-026-70391-6 (PMC13121631; doi:10.1038/s41467-026-70391-6)
Supplement: Supplementary file 3 — Source Data [file 41467_2026_70391_MOESM3_ESM.zip › Source data/NaGly010623box.EPSR.t01]

#    Q           NaH2OHglyFT075TH10            NaD2OHglyFT075TH10            NaH2ODglyFT075TH10            NaD2ODglyFT075TH10            NaHDOHglyFT075TH10            NaHDODglyFT075TH10            NaHDOHDglyFT075TH10          
  0.1000000E+00 -0.1792284E+00  0.6612181E-02 -0.2282176E+00  0.1607841E-02 -0.4270336E-01  0.5788722E-02 -0.2404336E+00  0.1245800E-02 -0.4296853E-01  0.3512389E-02 -0.1024748E+00  0.3303741E-02 -0.2831036E-01  0.3584184E-02
  0.1500000E+00 -0.2021415E+00  0.4199077E-02 -0.2593372E+00  0.9346458E-03 -0.1607275E+00  0.3667552E-02 -0.2970266E+00  0.6983100E-03 -0.1267210E+00  0.2213937E-02 -0.1218982E+00  0.2055890E-02 -0.1306796E+00  0.2238777E-02
  0.2000000E+00 -0.2185531E+00  0.3474531E-02 -0.2709967E+00  0.7585593E-03 -0.1732048E+00  0.3034889E-02 -0.3093034E+00  0.5642481E-03 -0.1387669E+00  0.1828298E-02 -0.1268595E+00  0.1695873E-02 -0.1374758E+00  0.1848126E-02
  0.2500000E+00 -0.2840129E+00  0.2891007E-02 -0.2807946E+00  0.6320635E-03 -0.2242997E+00  0.2528201E-02 -0.3161488E+00  0.4694890E-03 -0.1707966E+00  0.1525428E-02 -0.1541770E+00  0.1414999E-02 -0.1701634E+00  0.1542659E-02
  0.3000000E+00 -0.2277761E+00  0.2588563E-02 -0.2737594E+00  0.5631282E-03 -0.1726963E+00  0.2265027E-02 -0.3112832E+00  0.4179908E-03 -0.1480758E+00  0.1366179E-02 -0.1305003E+00  0.1267004E-02 -0.1478913E+00  0.1381211E-02
  0.3500000E+00 -0.2595391E+00  0.2372873E-02 -0.2781036E+00  0.5130339E-03 -0.1969270E+00  0.2077688E-02 -0.3125766E+00  0.3798745E-03 -0.1662502E+00  0.1251483E-02 -0.1446031E+00  0.1161191E-02 -0.1652453E+00  0.1265450E-02
  0.4000000E+00 -0.3156622E+00  0.2166177E-02 -0.2830558E+00  0.4669882E-03 -0.2399325E+00  0.1898340E-02 -0.3142845E+00  0.3449975E-03 -0.1920231E+00  0.1142708E-02 -0.1665243E+00  0.1060584E-02 -0.1906863E+00  0.1155910E-02
  0.4500000E+00 -0.3150537E+00  0.2041981E-02 -0.2797735E+00  0.4397196E-03 -0.2317110E+00  0.1791241E-02 -0.3108554E+00  0.3249303E-03 -0.1899793E+00  0.1077359E-02 -0.1610407E+00  0.1000746E-02 -0.1883217E+00  0.1089813E-02
  0.5000000E+00 -0.3152348E+00  0.1954767E-02 -0.2770298E+00  0.4229184E-03 -0.2291668E+00  0.1716159E-02 -0.3072226E+00  0.3133968E-03 -0.1908308E+00  0.1032659E-02 -0.1605369E+00  0.9595905E-03 -0.1898724E+00  0.1044521E-02
  0.5500000E+00 -0.3184825E+00  0.1880131E-02 -0.2746915E+00  0.4092377E-03 -0.2304328E+00  0.1652207E-02 -0.3046467E+00  0.3041525E-03 -0.1922805E+00  0.9949432E-03 -0.1601163E+00  0.9248150E-03 -0.1906661E+00  0.1006466E-02
  0.6000000E+00 -0.3178030E+00  0.1821026E-02 -0.2719067E+00  0.3985105E-03 -0.2282908E+00  0.1601548E-02 -0.3017794E+00  0.2969287E-03 -0.1908276E+00  0.9649867E-03 -0.1590587E+00  0.8970894E-03 -0.1897224E+00  0.9761989E-03
  0.6500000E+00 -0.3134696E+00  0.1766066E-02 -0.2683949E+00  0.3889347E-03 -0.2240874E+00  0.1553836E-02 -0.2993807E+00  0.2903333E-03 -0.1879498E+00  0.9370810E-03 -0.1570694E+00  0.8711940E-03 -0.1882237E+00  0.9479157E-03
  0.7000000E+00 -0.3046340E+00  0.1710433E-02 -0.2642851E+00  0.3793311E-03 -0.2179695E+00  0.1505011E-02 -0.2966691E+00  0.2836918E-03 -0.1840054E+00  0.9088619E-03 -0.1539160E+00  0.8449572E-03 -0.1836497E+00  0.9194048E-03
  0.7500000E+00 -0.2945287E+00  0.1654692E-02 -0.2591997E+00  0.3699395E-03 -0.2095501E+00  0.1456321E-02 -0.2929575E+00  0.2772093E-03 -0.1775447E+00  0.8812157E-03 -0.1493576E+00  0.8189229E-03 -0.1778622E+00  0.8912282E-03
  0.8000000E+00 -0.2751350E+00  0.1611626E-02 -0.2520552E+00  0.3630090E-03 -0.1941788E+00  0.1418368E-02 -0.2882330E+00  0.2725315E-03 -0.1675635E+00  0.8600854E-03 -0.1414194E+00  0.7989596E-03 -0.1689378E+00  0.8694300E-03
  0.8500000E+00 -0.2577910E+00  0.1578555E-02 -0.2449608E+00  0.3582065E-03 -0.1823840E+00  0.1389034E-02 -0.2825886E+00  0.2694341E-03 -0.1589225E+00  0.8440944E-03 -0.1347653E+00  0.7838511E-03 -0.1601522E+00  0.8531231E-03
  0.9000000E+00 -0.2348194E+00  0.1557063E-02 -0.2366216E+00  0.3559098E-03 -0.1643275E+00  0.1369993E-02 -0.2762222E+00  0.2680301E-03 -0.1461031E+00  0.8344357E-03 -0.1242455E+00  0.7745654E-03 -0.1485971E+00  0.8428573E-03
  0.9500000E+00 -0.2161688E+00  0.1540391E-02 -0.2284145E+00  0.3547409E-03 -0.1521167E+00  0.1354999E-02 -0.2691885E+00  0.2674295E-03 -0.1357474E+00  0.8273783E-03 -0.1165210E+00  0.7676901E-03 -0.1381576E+00  0.8355036E-03
  0.1000000E+01 -0.1912435E+00  0.1525650E-02 -0.2184334E+00  0.3546634E-03 -0.1343323E+00  0.1342147E-02 -0.2603904E+00  0.2677690E-03 -0.1220044E+00  0.8222151E-03 -0.1048410E+00  0.7626655E-03 -0.1244340E+00  0.8299456E-03
  0.1050000E+01 -0.1758943E+00  0.1520950E-02 -0.2085011E+00  0.3567458E-03 -0.1237697E+00  0.1338163E-02 -0.2506651E+00  0.2698432E-03 -0.1112138E+00  0.8221866E-03 -0.9595174E-01  0.7623564E-03 -0.1143331E+00  0.8295629E-03
  0.1100000E+01 -0.1638753E+00  0.1520196E-02 -0.1971638E+00  0.3602821E-03 -0.1154798E+00  0.1337605E-02 -0.2393271E+00  0.2732731E-03 -0.1009372E+00  0.8244293E-03 -0.8791906E-01  0.7642150E-03 -0.1041909E+00  0.8317236E-03
  0.1150000E+01 -0.1557872E+00  0.1526143E-02 -0.1851830E+00  0.3659625E-03 -0.1119505E+00  0.1342787E-02 -0.2264230E+00  0.2785011E-03 -0.9215911E-01  0.8305732E-03 -0.8006306E-01  0.7698417E-03 -0.9598024E-01  0.8376756E-03
  0.1200000E+01 -0.1461835E+00  0.1539018E-02 -0.1710219E+00  0.3739113E-03 -0.1071520E+00  0.1353853E-02 -0.2111773E+00  0.2858005E-03 -0.8187494E-01  0.8407864E-03 -0.7150576E-01  0.7792900E-03 -0.8582052E-01  0.8476638E-03
  0.1250000E+01 -0.1355595E+00  0.1554590E-02 -0.1545178E+00  0.3836424E-03 -0.1013176E+00  0.1367512E-02 -0.1937742E+00  0.2947657E-03 -0.7036449E-01  0.8531823E-03 -0.6182256E-01  0.7907903E-03 -0.7394978E-01  0.8599735E-03
  0.1300000E+01 -0.1332794E+00  0.1571223E-02 -0.1360507E+00  0.3947297E-03 -0.1022325E+00  0.1382272E-02 -0.1735442E+00  0.3050328E-03 -0.6143301E-01  0.8666776E-03 -0.5333038E-01  0.8034924E-03 -0.6495050E-01  0.8733929E-03
  0.1350000E+01 -0.1343330E+00  0.1590340E-02 -0.1154419E+00  0.4076274E-03 -0.1043807E+00  0.1399454E-02 -0.1498500E+00  0.3171171E-03 -0.5269384E-01  0.8823152E-03 -0.4514448E-01  0.8182247E-03 -0.5637700E-01  0.8889761E-03
  0.1400000E+01 -0.1422879E+00  0.1612894E-02 -0.9140718E-01  0.4228577E-03 -0.1128513E+00  0.1419849E-02 -0.1219921E+00  0.3315236E-03 -0.4662968E-01  0.9004294E-03 -0.3799587E-01  0.8354620E-03 -0.4900810E-01  0.9072815E-03
  0.1450000E+01 -0.1538302E+00  0.1637981E-02 -0.6379637E-01  0.4404930E-03 -0.1242021E+00  0.1442841E-02 -0.9037548E-01  0.3481848E-03 -0.4009041E-01  0.9209830E-03 -0.3102366E-01  0.8549892E-03 -0.4229870E-01  0.9278544E-03
  0.1500000E+01 -0.1669208E+00  0.1666210E-02 -0.3274965E-01  0.4606694E-03 -0.1365787E+00  0.1468973E-02 -0.5416691E-01  0.3673481E-03 -0.3368675E-01  0.9440499E-03 -0.2420858E-01  0.8769027E-03 -0.3564219E-01  0.9512061E-03
  0.1550000E+01 -0.1827178E+00  0.1699096E-02  0.3240377E-02  0.4841161E-03 -0.1503775E+00  0.1499347E-02 -0.1329327E-01  0.3896873E-03 -0.2808201E-01  0.9704016E-03 -0.1582813E-01  0.9022377E-03 -0.2863635E-01  0.9779759E-03
  0.1600000E+01 -0.1940481E+00  0.1736267E-02  0.4190439E-01  0.5103995E-03 -0.1601263E+00  0.1533570E-02  0.3208876E-01  0.4149062E-03 -0.1963754E-01  0.9997895E-03 -0.5877405E-02  0.9305780E-03 -0.1851850E-01  0.1007840E-02
  0.1650000E+01 -0.1964615E+00  0.1777131E-02  0.8381857E-01  0.5391653E-03 -0.1642715E+00  0.1570706E-02  0.8121681E-01  0.4426489E-03 -0.6950498E-02  0.1031732E-02  0.8445598E-02  0.9614813E-03 -0.4597545E-02  0.1040265E-02
  0.1700000E+01 -0.1945133E+00  0.1818719E-02  0.1274261E+00  0.5694077E-03 -0.1636366E+00  0.1608542E-02  0.1321252E+00  0.4719757E-03  0.5526267E-02  0.1064281E-02  0.2406931E-01  0.9931775E-03  0.1034208E-01  0.1073437E-02
  0.1750000E+01 -0.1905142E+00  0.1858256E-02  0.1704230E+00  0.5996122E-03 -0.1620977E+00  0.1645028E-02  0.1819195E+00  0.5013069E-03  0.2023008E-01  0.1096022E-02  0.4014660E-01  0.1024119E-02  0.2661545E-01  0.1105713E-02
  0.1800000E+01 -0.1829699E+00  0.1895947E-02  0.2092408E+00  0.6286345E-03 -0.1575637E+00  0.1679719E-02  0.2272216E+00  0.5296831E-03  0.3479122E-01  0.1126262E-02  0.5653502E-01  0.1053910E-02  0.4253264E-01  0.1136638E-02
  0.1850000E+01 -0.1745829E+00  0.1930876E-02  0.2422179E+00  0.6549623E-03 -0.1501544E+00  0.1711585E-02  0.2668320E+00  0.5555603E-03  0.4688741E-01  0.1153933E-02  0.7131901E-01  0.1081376E-02  0.5772492E-01  0.1165300E-02
  0.1900000E+01 -0.1666643E+00  0.1962123E-02  0.2652952E+00  0.6778127E-03 -0.1432344E+00  0.1740554E-02  0.2950249E+00  0.5778153E-03  0.5743292E-01  0.1178910E-02  0.8442094E-01  0.1106194E-02  0.7010100E-01  0.1191193E-02
  0.1950000E+01 -0.1570911E+00  0.1990662E-02  0.2797151E+00  0.6968392E-03 -0.1359233E+00  0.1767187E-02  0.3118528E+00  0.5959158E-03  0.6677034E-01  0.1201383E-02  0.9365403E-01  0.1128255E-02  0.7932980E-01  0.1214532E-02
  0.2000000E+01 -0.1516370E+00  0.2016190E-02  0.2798075E+00  0.7106576E-03 -0.1292797E+00  0.1790875E-02  0.3150577E+00  0.6088435E-03  0.7054093E-01  0.1220413E-02  0.9835552E-01  0.1146915E-02  0.8412574E-01  0.1234458E-02
  0.2050000E+01 -0.1448225E+00  0.2039209E-02  0.2719974E+00  0.7202293E-03 -0.1249175E+00  0.1812136E-02  0.3061785E+00  0.6173492E-03  0.7105009E-01  0.1236571E-02  0.9924332E-01  0.1162752E-02  0.8519067E-01  0.1251218E-02
  0.2100000E+01 -0.1340011E+00  0.2061556E-02  0.2562175E+00  0.7264618E-03 -0.1145303E+00  0.1832723E-02  0.2905605E+00  0.6222923E-03  0.7066841E-01  0.1251157E-02  0.9932850E-01  0.1176941E-02  0.8664918E-01  0.1266257E-02
  0.2150000E+01 -0.1261623E+00  0.2082363E-02  0.2337095E+00  0.7294558E-03 -0.1082015E+00  0.1851630E-02  0.2655375E+00  0.6237010E-03  0.6743351E-01  0.1263726E-02  0.9529105E-01  0.1188951E-02  0.8241705E-01  0.1279103E-02
  0.2200000E+01 -0.1168709E+00  0.2101809E-02  0.2082960E+00  0.7304300E-03 -0.9978060E-01  0.1869522E-02  0.2385230E+00  0.6229549E-03  0.6468407E-01  0.1274984E-02  0.9085137E-01  0.1199297E-02  0.7811619E-01  0.1290212E-02
  0.2250000E+01 -0.1091411E+00  0.2120421E-02  0.1817378E+00  0.7304261E-03 -0.9333444E-01  0.1886811E-02  0.2093790E+00  0.6209898E-03  0.5956268E-01  0.1285368E-02  0.8432096E-01  0.1208496E-02  0.7136935E-01  0.1300155E-02
  0.2300000E+01 -0.1011534E+00  0.2138038E-02  0.1547518E+00  0.7301130E-03 -0.8612221E-01  0.1903283E-02  0.1797236E+00  0.6186301E-03  0.5312556E-01  0.1294786E-02  0.7629842E-01  0.1216888E-02  0.6416818E-01  0.1309431E-02
  0.2350000E+01 -0.9538690E-01  0.2156220E-02  0.1299346E+00  0.7298943E-03 -0.7865494E-01  0.1920274E-02  0.1516260E+00  0.6164046E-03  0.4739400E-01  0.1304288E-02  0.6896677E-01  0.1225585E-02  0.5831338E-01  0.1318950E-02
  0.2400000E+01 -0.8339023E-01  0.2175577E-02  0.1065256E+00  0.7297931E-03 -0.7061556E-01  0.1938033E-02  0.1253512E+00  0.6146096E-03  0.4224442E-01  0.1314001E-02  0.6373867E-01  0.1234636E-02  0.5334859E-01  0.1328559E-02
  0.2450000E+01 -0.7391845E-01  0.2195634E-02  0.8465228E-01  0.7309179E-03 -0.6055119E-01  0.1956446E-02  0.1021664E+00  0.6140185E-03  0.3670952E-01  0.1324274E-02  0.5680557E-01  0.1244093E-02  0.4678945E-01  0.1338499E-02
  0.2500000E+01 -0.6295983E-01  0.2217558E-02  0.6628704E-01  0.7341861E-03 -0.5159103E-01  0.1976526E-02  0.8112343E-01  0.6152088E-03  0.3286012E-01  0.1336301E-02  0.5161133E-01  0.1254997E-02  0.4101967E-01  0.1350155E-02
  0.2550000E+01 -0.5271524E-01  0.2242219E-02  0.4901480E-01  0.7395000E-03 -0.4236259E-01  0.1999269E-02  0.6176685E-01  0.6185083E-03  0.2989390E-01  0.1350481E-02  0.4634162E-01  0.1267704E-02  0.3643412E-01  0.1364142E-02
  0.2600000E+01 -0.3401173E-01  0.2269085E-02  0.3496269E-01  0.7460949E-03 -0.2752371E-01  0.2024458E-02  0.4522834E-01  0.6237646E-03  0.2941661E-01  0.1365910E-02  0.4339441E-01  0.1282209E-02  0.3580950E-01  0.1379692E-02
  0.2650000E+01 -0.2262610E-01  0.2294954E-02  0.2016721E-01  0.7524989E-03 -0.1714969E-01  0.2048891E-02  0.2930994E-01  0.6290805E-03  0.2508271E-01  0.1380720E-02  0.3874158E-01  0.1296250E-02  0.3153938E-01  0.1394778E-02
  0.2700000E+01 -0.1106516E-01  0.2320060E-02  0.7385749E-02  0.7582017E-03 -0.8474592E-02  0.2072242E-02  0.1446968E-01  0.6335762E-03  0.2357537E-01  0.1394903E-02  0.3373109E-01  0.1309269E-02  0.2754593E-01  0.1408756E-02
  0.2750000E+01  0.1358099E-02  0.2345597E-02 -0.5079748E-02  0.7635239E-03  0.7657073E-03  0.2095436E-02  0.5324483E-03  0.6377298E-03  0.2012581E-01  0.1408821E-02  0.2939475E-01  0.1321993E-02  0.2226342E-01  0.1422365E-02
  0.2800000E+01  0.1460373E-01  0.2371861E-02 -0.1591635E-01  0.7695567E-03  0.1220416E-01  0.2119255E-02 -0.1175505E-01  0.6426391E-03  0.1793037E-01  0.1422954E-02  0.2440990E-01  0.1335039E-02  0.1919242E-01  0.1436447E-02
  0.2850000E+01  0.2457845E-01  0.2398943E-02 -0.2646620E-01  0.7767202E-03  0.1990529E-01  0.2143941E-02 -0.2381781E-01  0.6485052E-03  0.1349029E-01  0.1437954E-02  0.1896788E-01  0.1348658E-02  0.1446940E-01  0.1451188E-02
  0.2900000E+01  0.3267869E-01  0.2427575E-02 -0.3580122E-01  0.7849906E-03  0.2596273E-01  0.2170132E-02 -0.3530119E-01  0.6551542E-03  0.1112148E-01  0.1454013E-02  0.1245706E-01  0.1363263E-02  0.1000084E-01  0.1466869E-02
  0.2950000E+01  0.4518953E-01  0.2457848E-02 -0.4330213E-01  0.7940963E-03  0.3618366E-01  0.2197609E-02 -0.4485332E-01  0.6625624E-03  0.8207842E-02  0.1471119E-02  0.8402535E-02  0.1378826E-02  0.6384181E-02  0.1483490E-02
  0.3000000E+01  0.5607081E-01  0.2488617E-02 -0.5054914E-01  0.8037580E-03  0.4299406E-01  0.2225331E-02 -0.5295809E-01  0.6704893E-03  0.5006562E-02  0.1488589E-02  0.3917121E-02  0.1394765E-02  0.2987050E-02  0.1500375E-02
  0.3050000E+01  0.6051396E-01  0.2518147E-02 -0.5521626E-01  0.8136539E-03  0.4640149E-01  0.2251877E-02 -0.5943124E-01  0.6787027E-03  0.2278866E-02  0.1505674E-02 -0.1440032E-02  0.1410451E-02 -0.9828769E-03  0.1516990E-02
  0.3100000E+01  0.6153717E-01  0.2547041E-02 -0.6079208E-01  0.8240397E-03  0.4539155E-01  0.2278109E-02 -0.6434030E-01  0.6873772E-03 -0.2603843E-02  0.1522760E-02 -0.7093698E-02  0.1426133E-02 -0.7116916E-02  0.1533675E-02
  0.3150000E+01  0.6188537E-01  0.2575431E-02 -0.6333410E-01  0.8350684E-03  0.4552862E-01  0.2304315E-02 -0.6781742E-01  0.6966647E-03 -0.5953819E-02  0.1540181E-02 -0.1331594E-01  0.1442196E-02 -0.1182182E-01  0.1550659E-02
  0.3200000E+01  0.5836918E-01  0.2603836E-02 -0.6507953E-01  0.8469195E-03  0.4309869E-01  0.2330636E-02 -0.7001303E-01  0.7066056E-03 -0.1084323E-01  0.1558199E-02 -0.1760220E-01  0.1458998E-02 -0.1640600E-01  0.1568153E-02
  0.3250000E+01  0.5295315E-01  0.2632432E-02 -0.6563276E-01  0.8592889E-03  0.3732263E-01  0.2356923E-02 -0.7148047E-01  0.7172707E-03 -0.1606183E-01  0.1576844E-02 -0.2297495E-01  0.1476405E-02 -0.2108735E-01  0.1586343E-02
  0.3300000E+01  0.4571233E-01  0.2661140E-02 -0.6547244E-01  0.8721586E-03  0.3074921E-01  0.2383317E-02 -0.6905548E-01  0.7284085E-03 -0.1956186E-01  0.1595814E-02 -0.2676051E-01  0.1494208E-02 -0.2448108E-01  0.1605039E-02
  0.3350000E+01  0.3627793E-01  0.2690770E-02 -0.6475914E-01  0.8859530E-03  0.2330698E-01  0.2410649E-02 -0.6980983E-01  0.7402042E-03 -0.2455467E-01  0.1615894E-02 -0.3109633E-01  0.1513151E-02 -0.3018801E-01  0.1624897E-02
  0.3400000E+01  0.3029244E-01  0.2721950E-02 -0.6325604E-01  0.9005853E-03  0.1868590E-01  0.2439328E-02 -0.6742755E-01  0.7525770E-03 -0.2523703E-01  0.1637068E-02 -0.3280427E-01  0.1533565E-02 -0.3244844E-01  0.1646156E-02
  0.3450000E+01  0.2588987E-01  0.2753139E-02 -0.5989991E-01  0.9155085E-03  0.1372846E-01  0.2468458E-02 -0.6584325E-01  0.7651750E-03 -0.2599293E-01  0.1658919E-02 -0.3135361E-01  0.1554348E-02 -0.3207007E-01  0.1668047E-02
  0.3500000E+01  0.1460908E-01  0.2783561E-02 -0.5813729E-01  0.9301031E-03  0.7147020E-02  0.2497192E-02 -0.6371934E-01  0.7773472E-03 -0.2734745E-01  0.1680420E-02 -0.3502164E-01  0.1574716E-02 -0.3462328E-01  0.1689782E-02
  0.3550000E+01  0.5324763E-02  0.2814406E-02 -0.5535935E-01  0.9445681E-03  0.4292228E-03  0.2526591E-02 -0.6210685E-01  0.7892105E-03 -0.2968511E-01  0.1702214E-02 -0.3552373E-01  0.1595122E-02 -0.3554096E-01  0.1711809E-02
  0.3600000E+01  0.3069021E-02  0.2847275E-02 -0.5255971E-01  0.9592185E-03  0.5721310E-03  0.2557137E-02 -0.6025549E-01  0.8011240E-03 -0.2828798E-01  0.1724774E-02 -0.3461657E-01  0.1616505E-02 -0.3408609E-01  0.1734850E-02
  0.3650000E+01 -0.3952049E-03  0.2881188E-02 -0.4928586E-01  0.9738171E-03 -0.5833827E-02  0.2588802E-02 -0.5896904E-01  0.8132427E-03 -0.2845358E-01  0.1748232E-02 -0.3346083E-01  0.1638640E-02 -0.3370672E-01  0.1758372E-02
  0.3700000E+01 -0.7235689E-02  0.2915360E-02 -0.4851288E-01  0.9886167E-03 -0.8473285E-02  0.2620538E-02 -0.5687608E-01  0.8254848E-03 -0.2811070E-01  0.1771994E-02 -0.3306530E-01  0.1660934E-02 -0.3339279E-01  0.1782148E-02
  0.3750000E+01 -0.1081112E-01  0.2950280E-02 -0.4600454E-01  0.1003465E-02 -0.1054354E-01  0.2653348E-02 -0.5544539E-01  0.8380598E-03 -0.2698041E-01  0.1796525E-02 -0.3245325E-01  0.1683603E-02 -0.3084392E-01  0.1806576E-02
  0.3800000E+01 -0.1446821E-01  0.2986276E-02 -0.4526341E-01  0.1018776E-02 -0.1274893E-01  0.2686694E-02 -0.5379877E-01  0.8505832E-03 -0.2692656E-01  0.1821751E-02 -0.3237298E-01  0.1706765E-02 -0.3092295E-01  0.1831668E-02
  0.3850000E+01 -0.1709952E-01  0.3022810E-02 -0.4343531E-01  0.1033974E-02 -0.1466257E-01  0.2720478E-02 -0.5351224E-01  0.8630078E-03 -0.2448141E-01  0.1847062E-02 -0.3062303E-01  0.1729919E-02 -0.2902053E-01  0.1856970E-02
  0.3900000E+01 -0.1699453E-01  0.3059719E-02 -0.4166699E-01  0.1049164E-02 -0.1655415E-01  0.2754650E-02 -0.5451935E-01  0.8754294E-03 -0.2555609E-01  0.1872827E-02 -0.3051261E-01  0.1753263E-02 -0.2930770E-01  0.1882366E-02
  0.3950000E+01 -0.1962954E-01  0.3097766E-02 -0.4150175E-01  0.1064388E-02 -0.1592229E-01  0.2789609E-02 -0.5293797E-01  0.8878251E-03 -0.2233174E-01  0.1898778E-02 -0.2935718E-01  0.1776789E-02 -0.2731856E-01  0.1908107E-02
  0.4000000E+01 -0.1848916E-01  0.3136706E-02 -0.4085081E-01  0.1079624E-02 -0.1620807E-01  0.2825439E-02 -0.5303800E-01  0.9003651E-03 -0.1981365E-01  0.1925192E-02 -0.2880282E-01  0.1801187E-02 -0.2553712E-01  0.1934456E-02
  0.4050000E+01 -0.1826351E-01  0.3176454E-02 -0.4114649E-01  0.1094626E-02 -0.1479979E-01  0.2861405E-02 -0.5420425E-01  0.9126135E-03 -0.1848198E-01  0.1951369E-02 -0.2562591E-01  0.1825671E-02 -0.2307777E-01  0.1960604E-02
  0.4100000E+01 -0.1375488E-01  0.3216909E-02 -0.4045963E-01  0.1109164E-02 -0.1344832E-01  0.2898388E-02 -0.5508487E-01  0.9246062E-03 -0.1639424E-01  0.1977605E-02 -0.2350843E-01  0.1850141E-02 -0.2195086E-01  0.1986920E-02
  0.4150000E+01 -0.9585559E-02  0.3257401E-02 -0.4234728E-01  0.1123251E-02 -0.1008561E-01  0.2935690E-02 -0.5590986E-01  0.9362229E-03 -0.1480768E-01  0.2003696E-02 -0.2343419E-01  0.1874300E-02 -0.1981847E-01  0.2012818E-02
  0.4200000E+01 -0.5845387E-02  0.3297650E-02 -0.4341260E-01  0.1136867E-02 -0.7625584E-02  0.2973130E-02 -0.5709939E-01  0.9475082E-03 -0.1272189E-01  0.2029718E-02 -0.2280429E-01  0.1898244E-02 -0.1743154E-01  0.2038480E-02
  0.4250000E+01 -0.3435049E-02  0.3338833E-02 -0.4421897E-01  0.1150855E-02 -0.3783062E-02  0.3011430E-02 -0.5998453E-01  0.9589334E-03 -0.1176471E-01  0.2056271E-02 -0.1976398E-01  0.1922544E-02 -0.1558970E-01  0.2064429E-02
  0.4300000E+01  0.2638921E-03  0.3380732E-02 -0.4572447E-01  0.1165010E-02 -0.6764457E-03  0.3049830E-02 -0.6165773E-01  0.9703555E-03 -0.1035999E-01  0.2082894E-02 -0.1950316E-01  0.1946793E-02 -0.1525647E-01  0.2090330E-02
  0.4350000E+01  0.8088168E-02  0.3423094E-02 -0.4737521E-01  0.1179272E-02  0.3935073E-02  0.3088246E-02 -0.6294885E-01  0.9819305E-03 -0.9144017E-02  0.2109734E-02 -0.2048242E-01  0.1971140E-02 -0.1419745E-01  0.2116393E-02
  0.4400000E+01  0.8316539E-02  0.3466591E-02 -0.5020566E-01  0.1194253E-02  0.4641376E-02  0.3127656E-02 -0.6660343E-01  0.9940244E-03 -0.7977705E-02  0.2136976E-02 -0.1887353E-01  0.1995903E-02 -0.1265992E-01  0.2143004E-02
  0.4450000E+01  0.1446903E-01  0.3509492E-02 -0.5086793E-01  0.1208785E-02  0.1068856E-01  0.3166537E-02 -0.6774184E-01  0.1006008E-02 -0.6517306E-02  0.2163719E-02 -0.1808659E-01  0.2020478E-02 -0.1208601E-01  0.2169466E-02
  0.4500000E+01  0.1834539E-01  0.3552864E-02 -0.5490955E-01  0.1223325E-02  0.1338998E-01  0.3205759E-02 -0.6897207E-01  0.1018225E-02 -0.5594073E-02  0.2190398E-02 -0.1784955E-01  0.2045058E-02 -0.1134658E-01  0.2195997E-02
  0.4550000E+01  0.2361633E-01  0.3596126E-02 -0.5497006E-01  0.1237447E-02  0.1809285E-01  0.3244942E-02 -0.7106192E-01  0.1030030E-02 -0.5005166E-02  0.2216704E-02 -0.1743454E-01  0.2069272E-02 -0.1027865E-01  0.2222389E-02
  0.4600000E+01  0.3206974E-01  0.3638274E-02 -0.5668768E-01  0.1251229E-02  0.2348648E-01  0.3283175E-02 -0.7271865E-01  0.1041422E-02 -0.4247236E-02  0.2242264E-02 -0.1709146E-01  0.2092589E-02 -0.9986836E-02  0.2247968E-02
  0.4650000E+01  0.3718923E-01  0.3679944E-02 -0.5732289E-01  0.1265257E-02  0.2737138E-01  0.3320972E-02 -0.7458959E-01  0.1053019E-02 -0.3073960E-02  0.2267523E-02 -0.1724463E-01  0.2115676E-02 -0.7792531E-02  0.2273176E-02
  0.4700000E+01  0.4141692E-01  0.3721182E-02 -0.5797387E-01  0.1279626E-02  0.3178616E-01  0.3358759E-02 -0.7559723E-01  0.1064837E-02 -0.3451457E-02  0.2292458E-02 -0.1724264E-01  0.2138738E-02 -0.8685412E-02  0.2298044E-02
  0.4750000E+01  0.4460471E-01  0.3762295E-02 -0.5939560E-01  0.1294342E-02  0.3540700E-01  0.3396299E-02 -0.7736951E-01  0.1077066E-02 -0.2687781E-02  0.2317136E-02 -0.1630232E-01  0.2161872E-02 -0.8248669E-02  0.2322646E-02
  0.4800000E+01  0.5231931E-01  0.3803635E-02 -0.5854797E-01  0.1309201E-02  0.3901422E-01  0.3433964E-02 -0.7649551E-01  0.1089496E-02 -0.2783256E-02  0.2341802E-02 -0.1777053E-01  0.2184848E-02 -0.6684958E-02  0.2347249E-02
  0.4850000E+01  0.5698972E-01  0.3844614E-02 -0.5862093E-01  0.1323286E-02  0.4466010E-01  0.3470977E-02 -0.7621385E-01  0.1101397E-02 -0.1027983E-02  0.2365685E-02 -0.1567715E-01  0.2207323E-02 -0.6824047E-02  0.2371054E-02
  0.4900000E+01  0.6237816E-01  0.3884073E-02 -0.5954964E-01  0.1336344E-02  0.4757668E-01  0.3506193E-02 -0.7625971E-01  0.1112773E-02 -0.1194090E-02  0.2388671E-02 -0.1597830E-01  0.2228680E-02 -0.6865232E-02  0.2393668E-02
  0.4950000E+01  0.6571060E-01  0.3921068E-02 -0.6001201E-01  0.1348629E-02  0.5303798E-01  0.3539283E-02 -0.7447538E-01  0.1123434E-02 -0.9345552E-03  0.2410245E-02 -0.1509906E-01  0.2248524E-02 -0.6098794E-02  0.2414985E-02
  0.5000000E+01  0.6717108E-01  0.3956133E-02 -0.5967049E-01  0.1360270E-02  0.5080093E-01  0.3570084E-02 -0.7536028E-01  0.1133528E-02 -0.1235773E-02  0.2430465E-02 -0.1601312E-01  0.2267145E-02 -0.9891167E-02  0.2435089E-02
  0.5050000E+01  0.6763937E-01  0.3990097E-02 -0.5897335E-01  0.1372331E-02  0.5100401E-01  0.3600081E-02 -0.7410105E-01  0.1143909E-02 -0.4778846E-02  0.2450499E-02 -0.2057272E-01  0.2285350E-02 -0.1150229E-01  0.2454950E-02
  0.5100000E+01  0.7021172E-01  0.4024012E-02 -0.5927311E-01  0.1385147E-02  0.5283767E-01  0.3630330E-02 -0.7216887E-01  0.1154844E-02 -0.3016691E-02  0.2470658E-02 -0.2001632E-01  0.2303880E-02 -0.1133580E-01  0.2475346E-02
  0.5150000E+01  0.7447671E-01  0.4058821E-02 -0.5715416E-01  0.1398735E-02  0.5457971E-01  0.3661795E-02 -0.7066461E-01  0.1166529E-02 -0.4298022E-02  0.2491521E-02 -0.1882946E-01  0.2323124E-02 -0.1125027E-01  0.2496430E-02
  0.5200000E+01  0.7802965E-01  0.4093337E-02 -0.5512166E-01  0.1412606E-02  0.6053177E-01  0.3693180E-02 -0.6693853E-01  0.1178817E-02 -0.3080590E-02  0.2512671E-02 -0.1895116E-01  0.2343044E-02 -0.8607304E-02  0.2517786E-02
  0.5250000E+01  0.7949303E-01  0.4126832E-02 -0.5178230E-01  0.1426377E-02  0.6179007E-01  0.3723618E-02 -0.6546494E-01  0.1191336E-02 -0.3596460E-02  0.2533396E-02 -0.1875966E-01  0.2362874E-02 -0.1047942E-01  0.2538724E-02
  0.5300000E+01  0.8099966E-01  0.4159321E-02 -0.5234913E-01  0.1440222E-02  0.6256389E-01  0.3753193E-02 -0.6275880E-01  0.1203844E-02 -0.4657052E-02  0.2554106E-02 -0.1714287E-01  0.2382512E-02 -0.9254642E-02  0.2559050E-02
  0.5350000E+01  0.7886919E-01  0.4190705E-02 -0.4967385E-01  0.1454224E-02  0.5992645E-01  0.3781858E-02 -0.5955435E-01  0.1216472E-02 -0.2229264E-02  0.2574263E-02 -0.1789260E-01  0.2401821E-02 -0.1031431E-01  0.2579123E-02
  0.5400000E+01  0.8291329E-01  0.4221378E-02 -0.4596270E-01  0.1468158E-02  0.6070143E-01  0.3810138E-02 -0.5767511E-01  0.1229021E-02 -0.3307009E-02  0.2594307E-02 -0.1705250E-01  0.2421131E-02 -0.9848584E-02  0.2599140E-02
  0.5450000E+01  0.7914209E-01  0.4249982E-02 -0.4409055E-01  0.1482017E-02  0.6172910E-01  0.3836897E-02 -0.5391817E-01  0.1241256E-02 -0.2589186E-02  0.2613988E-02 -0.1678607E-01  0.2439848E-02 -0.1064871E-01  0.2618389E-02
  0.5500000E+01  0.7518836E-01  0.4277606E-02 -0.4215300E-01  0.1495522E-02  0.5882760E-01  0.3863089E-02 -0.5094924E-01  0.1253396E-02 -0.5328792E-02  0.2632692E-02 -0.1599882E-01  0.2458311E-02 -0.1051085E-01  0.2637516E-02
  0.5550000E+01  0.6976298E-01  0.4303532E-02 -0.3918896E-01  0.1508693E-02  0.5509935E-01  0.3888157E-02 -0.4911107E-01  0.1265241E-02 -0.5267759E-02  0.2651075E-02 -0.1815807E-01  0.2476565E-02 -0.1185287E-01  0.2656049E-02
  0.5600000E+01  0.6529853E-01  0.4327771E-02 -0.3874858E-01  0.1521417E-02  0.5112868E-01  0.3911652E-02 -0.4633311E-01  0.1276692E-02 -0.6831711E-02  0.2668927E-02 -0.1594911E-01  0.2494094E-02 -0.1200023E-01  0.2674028E-02
  0.5650000E+01  0.6007336E-01  0.4351474E-02 -0.3722926E-01  0.1533828E-02  0.4783385E-01  0.3934628E-02 -0.4336739E-01  0.1288014E-02 -0.7692428E-02  0.2686563E-02 -0.1667602E-01  0.2511088E-02 -0.1111961E-01  0.2691935E-02
  0.5700000E+01  0.5599466E-01  0.4374308E-02 -0.3492988E-01  0.1546002E-02  0.4460066E-01  0.3956903E-02 -0.4192942E-01  0.1299261E-02 -0.7752336E-02  0.2703522E-02 -0.1708738E-01  0.2527768E-02 -0.1041341E-01  0.2709518E-02
  0.5750000E+01  0.5136027E-01  0.4395800E-02 -0.3263173E-01  0.1557768E-02  0.3950238E-01  0.3977900E-02 -0.3748854E-01  0.1310067E-02 -0.6990861E-02  0.2719918E-02 -0.1620295E-01  0.2543657E-02 -0.1002158E-01  0.2726353E-02
  0.5800000E+01  0.4305734E-01  0.4416380E-02 -0.3140765E-01  0.1569064E-02  0.3433406E-01  0.3997656E-02 -0.3428854E-01  0.1320592E-02 -0.9596042E-02  0.2735607E-02 -0.1741462E-01  0.2558980E-02 -0.1062571E-01  0.2742743E-02
  0.5850000E+01  0.3655754E-01  0.4436882E-02 -0.2936529E-01  0.1580214E-02  0.2917716E-01  0.4017302E-02 -0.2998482E-01  0.1330902E-02 -0.9667762E-02  0.2750943E-02 -0.1605772E-01  0.2574626E-02 -0.1203587E-01  0.2758869E-02
  0.5900000E+01  0.3060906E-01  0.4457566E-02 -0.2729534E-01  0.1591502E-02  0.2423557E-01  0.4037236E-02 -0.2878023E-01  0.1341223E-02 -0.1238124E-01  0.2766723E-02 -0.1652763E-01  0.2590587E-02 -0.1209854E-01  0.2775142E-02
  0.5950000E+01  0.2640696E-01  0.4477586E-02 -0.2481283E-01  0.1602478E-02  0.2134432E-01  0.4056414E-02 -0.2721324E-01  0.1351198E-02 -0.1192783E-01  0.2782305E-02 -0.1382987E-01  0.2606112E-02 -0.1228810E-01  0.2791290E-02
  0.6000000E+01  0.2262055E-01  0.4497360E-02 -0.2266585E-01  0.1613368E-02  0.1817178E-01  0.4075319E-02 -0.2225513E-01  0.1361029E-02 -0.1082265E-01  0.2797535E-02 -0.1311429E-01  0.2621122E-02 -0.1088496E-01  0.2807187E-02
  0.6050000E+01  0.1681712E-01  0.4516875E-02 -0.2189801E-01  0.1624089E-02  0.1588618E-01  0.4094819E-02 -0.2073279E-01  0.1370808E-02 -0.9560072E-02  0.2813045E-02 -0.1018984E-01  0.2636189E-02 -0.8380027E-02  0.2823015E-02
  0.6100000E+01  0.1314044E-01  0.4535745E-02 -0.1914684E-01  0.1634593E-02  0.1172704E-01  0.4114011E-02 -0.1754258E-01  0.1380169E-02 -0.1111880E-01  0.2828323E-02 -0.1195068E-01  0.2650918E-02 -0.9311686E-02  0.2838731E-02
  0.6150000E+01  0.6403320E-02  0.4553554E-02 -0.1912366E-01  0.1644569E-02  0.8938677E-02  0.4131927E-02 -0.1461274E-01  0.1388929E-02 -0.1017728E-01  0.2842763E-02 -0.1092927E-01  0.2664775E-02 -0.1009464E-01  0.2853576E-02
  0.6200000E+01  0.2524965E-02  0.4571699E-02 -0.1508519E-01  0.1653926E-02  0.8835892E-02  0.4149245E-02 -0.1272227E-01  0.1397425E-02 -0.9460216E-02  0.2856680E-02 -0.6824340E-02  0.2678176E-02 -0.7977099E-02  0.2867705E-02
  0.6250000E+01 -0.2341372E-02  0.4589802E-02 -0.1428267E-01  0.1663076E-02  0.4145760E-02  0.4166876E-02 -0.1161665E-01  0.1405693E-02 -0.7987216E-02  0.2870551E-02 -0.6519425E-02  0.2691813E-02 -0.6410206E-02  0.2881888E-02
  0.6300000E+01 -0.1420413E-02  0.4607535E-02 -0.1219872E-01  0.1671887E-02 -0.1563737E-03  0.4183861E-02 -0.8587407E-02  0.1413641E-02 -0.8328349E-02  0.2883788E-02 -0.7670639E-02  0.2705409E-02 -0.6231692E-02  0.2895524E-02
  0.6350000E+01 -0.9019977E-02  0.4625052E-02 -0.1116536E-01  0.1680253E-02 -0.2330355E-02  0.4200450E-02 -0.5738487E-02  0.1421508E-02 -0.9935074E-02  0.2897136E-02 -0.5957229E-02  0.2717940E-02 -0.6737938E-02  0.2908672E-02
  0.6400000E+01 -0.1315039E-01  0.4643240E-02 -0.9290596E-02  0.1688892E-02 -0.4167527E-02  0.4217598E-02 -0.3762585E-02  0.1429528E-02 -0.1085507E-01  0.2910663E-02 -0.3187411E-02  0.2731040E-02 -0.5833115E-02  0.2921950E-02
  0.6450000E+01 -0.1636993E-01  0.4662285E-02 -0.9746151E-02  0.1697984E-02 -0.4272137E-02  0.4235921E-02 -0.2479672E-02  0.1437622E-02 -0.7323925E-02  0.2924985E-02 -0.5054105E-02  0.2745331E-02 -0.6541356E-02  0.2936250E-02
  0.6500000E+01 -0.1545079E-01  0.4682998E-02 -0.5713608E-02  0.1707274E-02 -0.3545244E-02  0.4255600E-02  0.3648847E-03  0.1445796E-02 -0.5579459E-02  0.2940006E-02 -0.5432754E-03  0.2759703E-02 -0.2675122E-02  0.2951112E-02
  0.6550000E+01 -0.1769281E-01  0.4703974E-02 -0.2912662E-02  0.1716924E-02 -0.6543591E-02  0.4275443E-02  0.3030795E-02  0.1454232E-02 -0.2574383E-02  0.2955622E-02  0.3328723E-02  0.2774255E-02 -0.1530390E-03  0.2966465E-02
  0.6600000E+01 -0.1095829E-01  0.4725390E-02 -0.1851618E-02  0.1726410E-02 -0.2509309E-02  0.4295269E-02  0.4714264E-02  0.1462428E-02 -0.2723662E-02  0.2970937E-02  0.3917306E-02  0.2789055E-02  0.2188032E-02  0.2982113E-02
  0.6650000E+01 -0.1620455E-01  0.4746675E-02  0.7505254E-03  0.1735864E-02 -0.4105317E-02  0.4314458E-02  0.8245722E-02  0.1470530E-02 -0.3040824E-03  0.2986134E-02  0.7142829E-02  0.2803711E-02  0.4021393E-02  0.2997442E-02
  0.6700000E+01 -0.1489539E-01  0.4767078E-02  0.2059516E-02  0.1745133E-02 -0.1712871E-02  0.4332986E-02  0.8999042E-02  0.1478463E-02  0.8772109E-03  0.3000496E-02  0.8757818E-02  0.2817414E-02  0.6739105E-02  0.3012166E-02
  0.6750000E+01 -0.1953577E-01  0.4787389E-02  0.4089236E-02  0.1754674E-02 -0.9496145E-02  0.4351220E-02  0.1027158E-01  0.1486659E-02  0.3735652E-02  0.3014968E-02  0.9258470E-02  0.2830958E-02  0.7864869E-02  0.3026831E-02
  0.6800000E+01 -0.2066137E-01  0.4806421E-02  0.6085609E-02  0.1763606E-02 -0.7356738E-02  0.4367955E-02  0.1245276E-01  0.1494411E-02  0.1911534E-02  0.3028244E-02  0.1187336E-01  0.2843846E-02  0.7838171E-02  0.3040520E-02
  0.6850000E+01 -0.1820500E-01  0.4825676E-02  0.9956693E-02  0.1772727E-02 -0.6906270E-02  0.4384744E-02  0.1537100E-01  0.1502210E-02  0.4554251E-02  0.3041804E-02  0.1186284E-01  0.2856665E-02  0.1017009E-01  0.3054092E-02
  0.6900000E+01 -0.1991254E-01  0.4844961E-02  0.1201977E-01  0.1781812E-02 -0.1030310E-01  0.4402042E-02  0.1453108E-01  0.1510395E-02  0.4548006E-02  0.3055413E-02  0.1335529E-01  0.2869324E-02  0.9061374E-02  0.3067633E-02
  0.6950000E+01 -0.1946538E-01  0.4864289E-02  0.1201712E-01  0.1790809E-02 -0.7768816E-02  0.4419054E-02  0.1830102E-01  0.1518487E-02  0.6828016E-02  0.3069015E-02  0.1486011E-01  0.2881817E-02  0.1046457E-01  0.3081096E-02
  0.7000000E+01 -0.2155971E-01  0.4883513E-02  0.1417940E-01  0.1799719E-02 -0.1189405E-01  0.4436569E-02  0.1937917E-01  0.1526873E-02  0.7612512E-02  0.3082467E-02  0.1412993E-01  0.2894378E-02  0.1167223E-01  0.3094599E-02
  0.7050000E+01 -0.2019044E-01  0.4901950E-02  0.1443143E-01  0.1808296E-02 -0.9747913E-02  0.4453733E-02  0.2315836E-01  0.1535071E-02  0.1205736E-01  0.3095580E-02  0.1579801E-01  0.2906536E-02  0.1361103E-01  0.3107565E-02
  0.7100000E+01 -0.2145802E-01  0.4919922E-02  0.1753971E-01  0.1817355E-02 -0.1121280E-01  0.4470482E-02  0.2494703E-01  0.1543380E-02  0.7148775E-02  0.3108863E-02  0.1624118E-01  0.2918481E-02  0.1336944E-01  0.3120696E-02
  0.7150000E+01 -0.2247284E-01  0.4938044E-02  0.1808598E-01  0.1826397E-02 -0.9448508E-02  0.4487427E-02  0.2670147E-01  0.1551725E-02  0.9840811E-02  0.3122010E-02  0.1776978E-01  0.2930490E-02  0.1562859E-01  0.3133589E-02
  0.7200000E+01 -0.2557662E-01  0.4957992E-02  0.1998207E-01  0.1836147E-02 -0.1288095E-01  0.4505483E-02  0.2788178E-01  0.1560455E-02  0.8813142E-02  0.3135758E-02  0.1617684E-01  0.2943140E-02  0.1237339E-01  0.3147006E-02
  0.7250000E+01 -0.2732167E-01  0.4975921E-02  0.2463315E-01  0.1845365E-02 -0.1558621E-01  0.4522234E-02  0.2891880E-01  0.1568904E-02  0.1128011E-01  0.3148320E-02  0.1677566E-01  0.2955101E-02  0.1637940E-01  0.3159633E-02
  0.7300000E+01 -0.2143272E-01  0.4994645E-02  0.2457802E-01  0.1855020E-02 -0.1263540E-01  0.4539466E-02  0.3144181E-01  0.1577414E-02  0.1241155E-01  0.3161515E-02  0.1752150E-01  0.2967573E-02  0.1527359E-01  0.3172394E-02
  0.7350000E+01 -0.2369219E-01  0.5013324E-02  0.2649808E-01  0.1864671E-02 -0.1428131E-01  0.4556113E-02  0.3171588E-01  0.1585871E-02  0.1126625E-01  0.3174442E-02  0.1624901E-01  0.2979868E-02  0.1442706E-01  0.3184898E-02
  0.7400000E+01 -0.2536399E-01  0.5032690E-02  0.2675339E-01  0.1874308E-02 -0.1451544E-01  0.4573417E-02  0.3514802E-01  0.1594629E-02  0.1181962E-01  0.3187341E-02  0.1931459E-01  0.2992201E-02  0.1680374E-01  0.3197766E-02
  0.7450000E+01 -0.2693721E-01  0.5051003E-02  0.2998544E-01  0.1883809E-02 -0.1584570E-01  0.4590022E-02  0.3557738E-01  0.1603248E-02  0.1190273E-01  0.3199339E-02  0.1897964E-01  0.3004069E-02  0.1573994E-01  0.3210139E-02
  0.7500000E+01 -0.2422762E-01  0.5067811E-02  0.3099597E-01  0.1893023E-02 -0.1900331E-01  0.4605109E-02  0.3719210E-01  0.1611481E-02  0.1292575E-01  0.3210657E-02  0.2083525E-01  0.3015289E-02  0.1584524E-01  0.3221730E-02
  0.7550000E+01 -0.2952826E-01  0.5085358E-02  0.3351720E-01  0.1902327E-02 -0.2016761E-01  0.4620671E-02  0.3877075E-01  0.1619711E-02  0.1019123E-01  0.3222955E-02  0.1517193E-01  0.3026474E-02  0.1587950E-01  0.3233369E-02
  0.7600000E+01 -0.3176197E-01  0.5102866E-02  0.3516974E-01  0.1911278E-02 -0.2275188E-01  0.4636161E-02  0.3961863E-01  0.1627701E-02  0.7057103E-02  0.3235336E-02  0.1656972E-01  0.3037051E-02  0.1331447E-01  0.3245057E-02
  0.7650000E+01 -0.3329957E-01  0.5119764E-02  0.3855832E-01  0.1920133E-02 -0.2543976E-01  0.4651647E-02  0.4242773E-01  0.1635666E-02  0.9084990E-02  0.3246801E-02  0.1603342E-01  0.3047244E-02  0.1290123E-01  0.3256629E-02
  0.7700000E+01 -0.3659309E-01  0.5136238E-02  0.3798144E-01  0.1928695E-02 -0.2807062E-01  0.4666968E-02  0.4307650E-01  0.1643037E-02  0.9057553E-02  0.3258053E-02  0.1330488E-01  0.3057197E-02  0.1028976E-01  0.3267828E-02
  0.7750000E+01 -0.3414083E-01  0.5153277E-02  0.3748751E-01  0.1937302E-02 -0.2915044E-01  0.4682645E-02  0.4490756E-01  0.1650320E-02  0.1085682E-01  0.3270035E-02  0.1106361E-01  0.3067786E-02  0.1070024E-01  0.3279082E-02
  0.7800000E+01 -0.3397747E-01  0.5170353E-02  0.3806405E-01  0.1945170E-02 -0.2656997E-01  0.4698051E-02  0.4652245E-01  0.1657478E-02  0.3567875E-02  0.3281725E-02  0.1021058E-01  0.3077707E-02  0.1144331E-01  0.3290263E-02
  0.7850000E+01 -0.3683864E-01  0.5188032E-02  0.4007468E-01  0.1953047E-02 -0.2858762E-01  0.4713946E-02  0.4578980E-01  0.1664409E-02  0.8118891E-02  0.3292882E-02  0.1135108E-01  0.3088004E-02  0.1195895E-01  0.3301699E-02
  0.7900000E+01 -0.3996772E-01  0.5205418E-02  0.4253771E-01  0.1960900E-02 -0.3014181E-01  0.4729653E-02  0.4788618E-01  0.1671209E-02  0.7303489E-02  0.3303521E-02  0.1167598E-01  0.3098324E-02  0.9312338E-02  0.3312888E-02
  0.7950000E+01 -0.3327825E-01  0.5222350E-02  0.4087022E-01  0.1968494E-02 -0.2810814E-01  0.4745375E-02  0.4780823E-01  0.1677632E-02  0.5223606E-02  0.3313757E-02  0.1016250E-01  0.3108415E-02  0.8588015E-02  0.3324000E-02
  0.8000000E+01 -0.3309005E-01  0.5240393E-02  0.4203009E-01  0.1975821E-02 -0.3079907E-01  0.4761838E-02  0.4812479E-01  0.1683960E-02  0.4621841E-02  0.3325012E-02  0.1059696E-01  0.3119076E-02  0.9339096E-02  0.3335324E-02
  0.8050000E+01 -0.3327958E-01  0.5257936E-02  0.4416645E-01  0.1982549E-02 -0.2705324E-01  0.4777270E-02  0.5021162E-01  0.1689851E-02  0.5964923E-02  0.3335089E-02  0.1165381E-01  0.3128840E-02  0.7752896E-02  0.3345544E-02
  0.8100000E+01 -0.3088367E-01  0.5275932E-02  0.4451085E-01  0.1989238E-02 -0.2634028E-01  0.4793379E-02  0.5062987E-01  0.1695409E-02  0.4939914E-02  0.3345166E-02  0.8437179E-02  0.3138729E-02  0.1139147E-01  0.3356479E-02
  0.8150001E+01 -0.2994123E-01  0.5292424E-02  0.4434307E-01  0.1995386E-02 -0.2403909E-01  0.4808660E-02  0.5138381E-01  0.1700306E-02  0.6906205E-02  0.3354854E-02  0.1247760E-01  0.3147779E-02  0.1046548E-01  0.3366489E-02
  0.8200000E+01 -0.3020996E-01  0.5308843E-02  0.4540898E-01  0.2000834E-02 -0.2651192E-01  0.4823732E-02  0.4970429E-01  0.1704825E-02  0.4342983E-02  0.3364345E-02  0.1019758E-01  0.3156274E-02  0.7319236E-02  0.3375694E-02
  0.8250000E+01 -0.2851216E-01  0.5325353E-02  0.4446612E-01  0.2005897E-02 -0.2359232E-01  0.4838138E-02  0.5009779E-01  0.1708805E-02  0.3334673E-02  0.3373377E-02  0.1215087E-01  0.3164403E-02  0.9943180E-02  0.3384666E-02
  0.8300000E+01 -0.2873778E-01  0.5341732E-02  0.4445988E-01  0.2010538E-02 -0.2399719E-01  0.4852329E-02  0.4947772E-01  0.1712526E-02  0.5133122E-02  0.3382341E-02  0.7130502E-02  0.3172561E-02  0.6928066E-02  0.3393267E-02
  0.8350000E+01 -0.2662700E-01  0.5357729E-02  0.4292896E-01  0.2014963E-02 -0.2534753E-01  0.4866751E-02  0.4923669E-01  0.1716114E-02  0.5771793E-02  0.3391242E-02  0.6221361E-02  0.3180246E-02  0.3631738E-02  0.3401901E-02
  0.8400001E+01 -0.2606948E-01  0.5374577E-02  0.4263207E-01  0.2019418E-02 -0.2400719E-01  0.4882278E-02  0.4840174E-01  0.1719766E-02  0.6438554E-02  0.3400893E-02  0.8652323E-02  0.3188556E-02  0.5675690E-02  0.3411389E-02
  0.8450000E+01 -0.2445177E-01  0.5391656E-02  0.4173758E-01  0.2023884E-02 -0.2528942E-01  0.4898001E-02  0.4674044E-01  0.1723446E-02  0.2904759E-02  0.3410685E-02  0.5779922E-02  0.3196950E-02  0.5304244E-02  0.3421029E-02
  0.8500000E+01 -0.2357187E-01  0.5409148E-02  0.4026667E-01  0.2028378E-02 -0.2013114E-01  0.4913688E-02  0.4722587E-01  0.1726961E-02  0.3650073E-02  0.3420520E-02  0.5549817E-02  0.3205488E-02  0.5704188E-02  0.3430776E-02
  0.8550000E+01 -0.2225310E-01  0.5426977E-02  0.3859281E-01  0.2033210E-02 -0.2055744E-01  0.4930088E-02  0.4621678E-01  0.1730653E-02  0.3796815E-02  0.3430928E-02  0.6774378E-02  0.3214612E-02  0.3761861E-02  0.3441209E-02
  0.8600000E+01 -0.2289547E-01  0.5445424E-02  0.3841674E-01  0.2037618E-02 -0.1851713E-01  0.4946825E-02  0.4486299E-01  0.1734324E-02  0.4160736E-02  0.3441332E-02  0.5319519E-02  0.3223697E-02  0.7422728E-02  0.3451618E-02
  0.8650001E+01 -0.1948927E-01  0.5463487E-02  0.3801793E-01  0.2042026E-02 -0.1799447E-01  0.4963699E-02  0.4218707E-01  0.1737988E-02  0.4004176E-02  0.3451930E-02  0.6199055E-02  0.3232865E-02  0.7187485E-02  0.3461949E-02
  0.8700000E+01 -0.1788780E-01  0.5482807E-02  0.3696306E-01  0.2047004E-02 -0.1680906E-01  0.4981018E-02  0.4245032E-01  0.1741851E-02  0.6558019E-02  0.3462833E-02  0.6513729E-02  0.3242883E-02  0.4464157E-02  0.3472840E-02
  0.8750000E+01 -0.1443756E-01  0.5501468E-02  0.3352964E-01  0.2051751E-02 -0.1605105E-01  0.4997795E-02  0.4014029E-01  0.1745700E-02  0.2975207E-02  0.3473450E-02  0.5285618E-02  0.3252646E-02  0.5151101E-02  0.3483507E-02
  0.8800000E+01 -0.1577106E-01  0.5521107E-02  0.3243291E-01  0.2056724E-02 -0.1559888E-01  0.5015353E-02  0.3922885E-01  0.1749516E-02  0.2281029E-02  0.3484495E-02  0.4207295E-02  0.3262963E-02  0.4318826E-02  0.3494316E-02
  0.8850000E+01 -0.9681568E-02  0.5540300E-02  0.3409261E-01  0.2061502E-02 -0.9873681E-02  0.5032824E-02  0.3693187E-01  0.1753333E-02  0.2080103E-02  0.3495603E-02  0.5541930E-02  0.3273307E-02  0.6320995E-02  0.3504892E-02
  0.8900001E+01 -0.1001238E-01  0.5561162E-02  0.2983314E-01  0.2066836E-02 -0.1263721E-01  0.5051470E-02  0.3472883E-01  0.1757616E-02  0.1060191E-02  0.3507612E-02  0.5867010E-02  0.3284559E-02  0.3910855E-02  0.3516464E-02
  0.8950000E+01 -0.6714371E-02  0.5580491E-02  0.2889634E-01  0.2072087E-02 -0.6299673E-02  0.5069200E-02  0.3434116E-01  0.1761521E-02  0.3576554E-02  0.3519083E-02  0.7177643E-02  0.3295347E-02  0.6598572E-02  0.3527435E-02
  0.9000000E+01 -0.5126776E-02  0.5602043E-02  0.2718109E-01  0.2078324E-02 -0.6120886E-02  0.5089072E-02  0.3199241E-01  0.1766406E-02  0.3850508E-02  0.3531996E-02  0.6369866E-02  0.3307496E-02  0.2644987E-02  0.3540217E-02
  0.9050000E+01 -0.2723223E-02  0.5621118E-02  0.2490912E-01  0.2083741E-02 -0.5540382E-02  0.5106555E-02  0.2851156E-01  0.1770747E-02  0.4468517E-02  0.3543855E-02  0.8227978E-02  0.3318482E-02  0.4292054E-02  0.3551870E-02
  0.9100000E+01 -0.4962805E-02  0.5642653E-02  0.2398468E-01  0.2090205E-02 -0.6740872E-02  0.5126756E-02  0.2619410E-01  0.1775732E-02  0.3597734E-02  0.3557008E-02  0.5386605E-02  0.3330625E-02  0.7056710E-03  0.3564907E-02
  0.9150001E+01 -0.3362596E-02  0.5663713E-02  0.2189173E-01  0.2096507E-02 -0.4205598E-02  0.5146121E-02  0.2300189E-01  0.1780768E-02  0.2145199E-02  0.3570115E-02  0.5265151E-02  0.3342781E-02  0.4434006E-02  0.3577684E-02
  0.9200000E+01 -0.1630769E-02  0.5684903E-02  0.1968895E-01  0.2103140E-02 -0.3244406E-02  0.5166103E-02  0.2419647E-01  0.1786200E-02  0.6211685E-02  0.3583173E-02  0.4751468E-02  0.3354884E-02  0.6406873E-02  0.3590293E-02
  0.9250000E+01  0.5417145E-03  0.5705932E-02  0.1966902E-01  0.2109768E-02 -0.1285667E-02  0.5185531E-02  0.2074913E-01  0.1791382E-02  0.3691254E-02  0.3596431E-02  0.7068272E-02  0.3366838E-02  0.7427153E-02  0.3603024E-02
  0.9300000E+01  0.6077377E-02  0.5725454E-02  0.1970741E-01  0.2115554E-02  0.3222541E-02  0.5204111E-02  0.2245373E-01  0.1796292E-02  0.6392137E-02  0.3608573E-02  0.7699595E-02  0.3377958E-02  0.8411474E-02  0.3615471E-02
  0.9350000E+01  0.2316216E-02  0.5747044E-02  0.1525507E-01  0.2121760E-02  0.2748914E-02  0.5223706E-02  0.1746831E-01  0.1801840E-02  0.3798275E-02  0.3621336E-02  0.7105084E-02  0.3389974E-02  0.4052444E-02  0.3628284E-02
  0.9400001E+01  0.5769282E-02  0.5767769E-02  0.1556583E-01  0.2127761E-02  0.4091056E-02  0.5242412E-02  0.1569092E-01  0.1806539E-02  0.5288981E-02  0.3633302E-02  0.6286442E-02  0.3401500E-02  0.4212104E-02  0.3640207E-02
  0.9450000E+01  0.1797643E-02  0.5789186E-02  0.9957798E-02  0.2133912E-02  0.6592053E-03  0.5261650E-02  0.1168947E-01  0.1811300E-02  0.4765364E-02  0.3646026E-02  0.3618678E-02  0.3413299E-02  0.3961944E-02  0.3652207E-02
  0.9500000E+01  0.3946838E-02  0.5809090E-02  0.1036372E-01  0.2138976E-02  0.2247188E-02  0.5279644E-02  0.1036224E-01  0.1815681E-02  0.1748212E-02  0.3657956E-02  0.3398998E-02  0.3424468E-02  0.2783291E-02  0.3663647E-02
  0.9550000E+01  0.7357575E-02  0.5829576E-02  0.7701471E-02  0.2144142E-02  0.2594124E-02  0.5298129E-02  0.7578551E-02  0.1820006E-02  0.1570414E-02  0.3669770E-02  0.2979465E-02  0.3435672E-02  0.1938860E-02  0.3675419E-02
  0.9600000E+01  0.3198368E-02  0.5850162E-02  0.6640204E-02  0.2149441E-02  0.1263630E-02  0.5316414E-02  0.5245029E-02  0.1824097E-02  0.3095516E-02  0.3681787E-02  0.1225261E-02  0.3447379E-02  0.3352600E-03  0.3687426E-02
  0.9650001E+01  0.7439184E-02  0.5870728E-02  0.3952126E-02  0.2154385E-02  0.4303504E-02  0.5334561E-02  0.3766263E-02  0.1827948E-02  0.2735032E-02  0.3693116E-02  0.2493779E-02  0.3458500E-02  0.1569260E-03  0.3698897E-02
  0.9700000E+01  0.4722695E-02  0.5891656E-02 -0.1184782E-02  0.2159776E-02  0.2929069E-02  0.5353179E-02  0.2108051E-02  0.1831912E-02  0.1317784E-03  0.3705159E-02 -0.2576166E-04  0.3470076E-02  0.1586048E-02  0.3710339E-02
  0.9750000E+01  0.4005968E-02  0.5911235E-02 -0.9363976E-03  0.2164649E-02  0.6340457E-02  0.5370480E-02  0.4768581E-04  0.1835016E-02  0.2247307E-02  0.3716186E-02  0.5494332E-02  0.3480634E-02  0.2956020E-02  0.3720754E-02
  0.9800000E+01  0.5612184E-02  0.5932385E-02 -0.2393639E-02  0.2169893E-02  0.3681679E-02  0.5389545E-02 -0.3516068E-02  0.1838775E-02 -0.9321957E-03  0.3728939E-02  0.9115982E-03  0.3491831E-02 -0.1625402E-02  0.3732471E-02
  0.9850000E+01  0.6540225E-02  0.5951643E-02 -0.3772507E-02  0.2174476E-02  0.4484395E-02  0.5407367E-02 -0.5687200E-02  0.1842032E-02 -0.2657593E-04  0.3740347E-02  0.6414863E-03  0.3502199E-02  0.1326276E-03  0.3743430E-02
  0.9900001E+01  0.4740479E-02  0.5971532E-02 -0.8089460E-02  0.2179286E-02  0.1167803E-02  0.5424977E-02 -0.7150439E-02  0.1845282E-02 -0.1505370E-02  0.3752275E-02 -0.9415116E-03  0.3512843E-02 -0.2779977E-02  0.3754666E-02
  0.9950000E+01  0.7186113E-02  0.5992013E-02 -0.6044049E-02  0.2184491E-02  0.1782287E-02  0.5443009E-02 -0.1097771E-01  0.1848250E-02 -0.3001667E-02  0.3764089E-02 -0.4495986E-02  0.3523440E-02 -0.5833590E-02  0.3765257E-02
  0.1000000E+02  0.6585119E-02  0.6012131E-02 -0.9051514E-02  0.2189139E-02  0.5384698E-02  0.5460497E-02 -0.1268584E-01  0.1851260E-02 -0.1269159E-02  0.3775615E-02 -0.4565830E-02  0.3533518E-02 -0.1454141E-02  0.3775846E-02
  0.1005000E+02 -0.2081554E-02  0.6032249E-02 -0.1458817E-01  0.2194022E-02 -0.1923670E-03  0.5478737E-02 -0.1473470E-01  0.1854718E-02 -0.2787185E-02  0.3787591E-02 -0.5295221E-02  0.3544217E-02 -0.5432233E-02  0.3786929E-02
  0.1010000E+02  0.5464630E-02  0.6052864E-02 -0.1418594E-01  0.2199215E-02  0.1399501E-02  0.5497003E-02 -0.1756948E-01  0.1858012E-02 -0.2745908E-02  0.3799518E-02 -0.5886706E-02  0.3554949E-02 -0.5395583E-02  0.3798252E-02
  0.1015000E+02  0.9172622E-02  0.6073328E-02 -0.1296854E-01  0.2204146E-02  0.5452406E-02  0.5515612E-02 -0.1944596E-01  0.1861234E-02 -0.3306811E-02  0.3811724E-02 -0.4737657E-02  0.3565489E-02 -0.5321135E-02  0.3809660E-02
  0.1020000E+02  0.5621029E-02  0.6094026E-02 -0.1524816E-01  0.2209295E-02  0.2635194E-02  0.5534489E-02 -0.2145414E-01  0.1864898E-02 -0.4978539E-02  0.3824028E-02 -0.7732556E-02  0.3576641E-02 -0.7620090E-02  0.3821801E-02
  0.1025000E+02  0.9861873E-02  0.6113606E-02 -0.1707340E-01  0.2213803E-02  0.6341350E-02  0.5551368E-02 -0.2198975E-01  0.1868020E-02 -0.3950187E-02  0.3835013E-02 -0.5240131E-02  0.3586875E-02 -0.6076907E-02  0.3832653E-02
  0.1030000E+02  0.1305130E-01  0.6134442E-02 -0.1860283E-01  0.2219057E-02  0.8087477E-02  0.5570289E-02 -0.2380762E-01  0.1871344E-02 -0.2287882E-02  0.3846746E-02 -0.4906212E-02  0.3597599E-02 -0.6004995E-02  0.3844332E-02
  0.1035000E+02  0.1465390E-01  0.6152513E-02 -0.2134630E-01  0.2223552E-02  0.1044175E-01  0.5586948E-02 -0.2613015E-01  0.1874280E-02 -0.2029392E-02  0.3857487E-02 -0.6207885E-02  0.3607338E-02 -0.5398077E-02  0.3854998E-02
  0.1040000E+02  0.1024594E-01  0.6169816E-02 -0.2242592E-01  0.2227909E-02  0.5289633E-02  0.5602736E-02 -0.2811124E-01  0.1877471E-02 -0.5098253E-02  0.3867667E-02 -0.8091370E-02  0.3616744E-02 -0.8184178E-02  0.3865550E-02
  0.1045000E+02  0.1169134E-01  0.6189076E-02 -0.2309266E-01  0.2232696E-02  0.3963063E-02  0.5619982E-02 -0.2867147E-01  0.1880970E-02 -0.5464368E-02  0.3878916E-02 -0.1035790E-01  0.3626808E-02 -0.6571340E-02  0.3876857E-02
  0.1050000E+02  0.1071596E-01  0.6205932E-02 -0.2442375E-01  0.2236723E-02  0.8528981E-02  0.5635228E-02 -0.3285430E-01  0.1883738E-02 -0.5463430E-02  0.3889079E-02 -0.1120795E-01  0.3635878E-02 -0.4767847E-02  0.3886707E-02
  0.1055000E+02  0.1000475E-01  0.6225027E-02 -0.2722037E-01  0.2241669E-02  0.4651745E-02  0.5652255E-02 -0.3189301E-01  0.1887587E-02 -0.4677370E-02  0.3900806E-02 -0.9821211E-02  0.3645868E-02 -0.7823439E-02  0.3898218E-02
  0.1060000E+02  0.1050105E-01  0.6241059E-02 -0.2607406E-01  0.2245800E-02  0.6912869E-02  0.5666645E-02 -0.3217528E-01  0.1890645E-02 -0.6713554E-02  0.3910477E-02 -0.8804901E-02  0.3654375E-02 -0.6268467E-02  0.3907706E-02
  0.1065000E+02  0.1179080E-01  0.6258814E-02 -0.2639083E-01  0.2250491E-02  0.4463138E-02  0.5682812E-02 -0.3259752E-01  0.1894137E-02 -0.5253996E-02  0.3921108E-02 -0.1298635E-01  0.3664067E-02 -0.1009440E-01  0.3918248E-02
  0.1070000E+02  0.1150853E-01  0.6276412E-02 -0.2632371E-01  0.2255306E-02  0.4536171E-02  0.5699635E-02 -0.3620305E-01  0.1897941E-02 -0.4315967E-02  0.3931918E-02 -0.8267545E-02  0.3673905E-02 -0.7445616E-02  0.3928572E-02
  0.1075000E+02  0.1575288E-01  0.6293037E-02 -0.2805487E-01  0.2259850E-02  0.6550938E-02  0.5714043E-02 -0.3609043E-01  0.1901708E-02 -0.9879960E-03  0.3941546E-02 -0.1064321E-01  0.3682959E-02 -0.5371486E-02  0.3937997E-02
  0.1080000E+02  0.1325588E-01  0.6311968E-02 -0.2803732E-01  0.2265604E-02  0.6988883E-02  0.5731354E-02 -0.3640394E-01  0.1906137E-02 -0.4573454E-02  0.3952850E-02 -0.1151733E-01  0.3693243E-02 -0.9281242E-02  0.3949391E-02
  0.1085000E+02  0.1365665E-01  0.6329866E-02 -0.2949970E-01  0.2270989E-02  0.7073577E-02  0.5748087E-02 -0.3728780E-01  0.1910478E-02 -0.5470844E-02  0.3963781E-02 -0.8056477E-02  0.3703076E-02 -0.8481980E-02  0.3959518E-02
  0.1090000E+02  0.1127083E-01  0.6349176E-02 -0.3144646E-01  0.2277085E-02  0.8545356E-02  0.5765543E-02 -0.3618728E-01  0.1915297E-02 -0.5553691E-02  0.3975392E-02 -0.1021943E-01  0.3713788E-02 -0.9755267E-02  0.3971050E-02
  0.1095000E+02  0.1388970E-01  0.6368232E-02 -0.3027984E-01  0.2283005E-02  0.3687366E-02  0.5782553E-02 -0.3754784E-01  0.1920162E-02 -0.5294008E-02  0.3986526E-02 -0.9542429E-02  0.3724001E-02 -0.1078983E-01  0.3982170E-02
  0.1100000E+02  0.1284520E-01  0.6386413E-02 -0.3064333E-01  0.2289144E-02  0.7189510E-02  0.5799851E-02 -0.3755066E-01  0.1925233E-02 -0.5317327E-02  0.3997523E-02 -0.1124642E-01  0.3734600E-02 -0.8368983E-02  0.3993412E-02
  0.1105000E+02  0.1030745E-01  0.6406140E-02 -0.3076791E-01  0.2295874E-02  0.8916901E-02  0.5818210E-02 -0.3640696E-01  0.1931035E-02 -0.6529779E-02  0.4009582E-02 -0.9648871E-02  0.3746103E-02 -0.1116077E-01  0.4005527E-02
  0.1110000E+02  0.1668591E-01  0.6425160E-02 -0.3042620E-01  0.2302674E-02  0.8693185E-02  0.5835615E-02 -0.3652081E-01  0.1936644E-02 -0.5405089E-02  0.4021800E-02 -0.9015882E-02  0.3756884E-02 -0.6760414E-02  0.4017080E-02
  0.1115000E+02  0.1754964E-01  0.6447154E-02 -0.2941215E-01  0.2310350E-02  0.8141464E-02  0.5854767E-02 -0.3616349E-01  0.1943105E-02 -0.4637617E-02  0.4035640E-02 -0.8099727E-02  0.3769126E-02 -0.8058304E-02  0.4030853E-02
  0.1120000E+02  0.1376044E-01  0.6464976E-02 -0.3060615E-01  0.2317373E-02  0.9870669E-02  0.5871893E-02 -0.3549013E-01  0.1949084E-02 -0.4246780E-02  0.4047677E-02 -0.9121725E-02  0.3779680E-02 -0.7729330E-02  0.4043010E-02
  0.1125000E+02  0.1429958E-01  0.6484752E-02 -0.2915058E-01  0.2324925E-02  0.1070464E-01  0.5890426E-02 -0.3371734E-01  0.1955674E-02 -0.5862316E-02  0.4060590E-02 -0.8414910E-02  0.3791249E-02 -0.7413774E-02  0.4055594E-02
  0.1130000E+02  0.1604424E-01  0.6505407E-02 -0.2912105E-01  0.2332633E-02  0.1018220E-01  0.5909235E-02 -0.3503253E-01  0.1962590E-02 -0.2165891E-02  0.4074160E-02 -0.6102787E-02  0.3803201E-02 -0.6894922E-02  0.4069002E-02
  0.1135000E+02  0.1939896E-01  0.6524081E-02 -0.3084754E-01  0.2340105E-02  0.7744097E-02  0.5926904E-02 -0.3476825E-01  0.1969271E-02 -0.1434376E-02  0.4086759E-02 -0.7288733E-02  0.3814432E-02 -0.5953150E-02  0.4081465E-02
  0.1140000E+02  0.9262959E-02  0.6544195E-02 -0.2799210E-01  0.2348413E-02  0.9529074E-02  0.5946252E-02 -0.3368054E-01  0.1976698E-02 -0.4466728E-02  0.4100366E-02 -0.9402580E-02  0.3826784E-02 -0.5583102E-02  0.4095145E-02
  0.1145000E+02  0.1046002E-01  0.6563147E-02 -0.2656152E-01  0.2356517E-02  0.7232234E-02  0.5963477E-02 -0.3343213E-01  0.1983669E-02 -0.4711098E-02  0.4112901E-02 -0.9005921E-02  0.3838496E-02 -0.6038662E-02  0.4107598E-02
  0.1150000E+02  0.1279022E-01  0.6582642E-02 -0.2697794E-01  0.2364822E-02  0.1313551E-01  0.5980989E-02 -0.3109990E-01  0.1991018E-02 -0.2471792E-02  0.4125685E-02 -0.6472412E-02  0.3850392E-02 -0.7192148E-02  0.4120576E-02
  0.1155000E+02  0.1104797E-01  0.6603741E-02 -0.2805951E-01  0.2373536E-02  0.5740906E-02  0.6000279E-02 -0.3045299E-01  0.1998945E-02 -0.3627851E-02  0.4139074E-02 -0.9525157E-02  0.3862940E-02 -0.8998707E-02  0.4134699E-02
  0.1160000E+02  0.9346083E-02  0.6622014E-02 -0.2597283E-01  0.2381445E-02  0.1008309E-01  0.6017565E-02 -0.2913716E-01  0.2006655E-02 -0.3941435E-02  0.4150717E-02 -0.7337968E-02  0.3874441E-02 -0.6750628E-02  0.4147111E-02
  0.1165000E+02  0.1403552E-01  0.6642308E-02 -0.2508526E-01  0.2390177E-02  0.8567769E-02  0.6036061E-02 -0.2935343E-01  0.2014855E-02 -0.3597932E-02  0.4163759E-02 -0.5674649E-02  0.3887513E-02 -0.7734501E-02  0.4160688E-02
  0.1170000E+02  0.1154944E-01  0.6664854E-02 -0.2180585E-01  0.2399354E-02  0.4236708E-02  0.6056591E-02 -0.2737174E-01  0.2023529E-02 -0.6136356E-02  0.4178479E-02 -0.6107706E-02  0.3901410E-02 -0.6080253E-02  0.4175636E-02
  0.1175000E+02  0.1766595E-01  0.6684310E-02 -0.2093846E-01  0.2407891E-02  0.1311140E-01  0.6074355E-02 -0.2690516E-01  0.2031302E-02 -0.3273657E-02  0.4191224E-02 -0.5764570E-02  0.3913836E-02 -0.6244104E-02  0.4189228E-02
  0.1180000E+02  0.1348939E-01  0.6705739E-02 -0.2159358E-01  0.2417307E-02  0.1108495E-01  0.6093815E-02 -0.2388294E-01  0.2039667E-02 -0.6266826E-02  0.4205135E-02 -0.6694318E-02  0.3927409E-02 -0.5666828E-02  0.4203892E-02
  0.1185000E+02  0.1223265E-01  0.6724962E-02 -0.2258007E-01  0.2425855E-02  0.1046756E-01  0.6111813E-02 -0.2364982E-01  0.2047611E-02 -0.2395868E-02  0.4218153E-02  0.4398162E-03  0.3939514E-02 -0.4455278E-02  0.4217186E-02
  0.1190000E+02  0.1258850E-01  0.6744884E-02 -0.1959424E-01  0.2434889E-02  0.1198336E-01  0.6130138E-02 -0.2163890E-01  0.2055740E-02 -0.1230349E-02  0.4231410E-02 -0.3189349E-02  0.3951956E-02 -0.1204586E-02  0.4230954E-02
  0.1195000E+02  0.9268331E-02  0.6766149E-02 -0.1825119E-01  0.2444289E-02  0.1185267E-01  0.6149925E-02 -0.2142590E-01  0.2064232E-02  0.3162613E-03  0.4245465E-02 -0.2382550E-02  0.3965098E-02 -0.1711432E-02  0.4245294E-02
  0.1200000E+02  0.1501178E-01  0.6784968E-02 -0.1610731E-01  0.2452884E-02  0.1005857E-01  0.6167318E-02 -0.2064279E-01  0.2071815E-02 -0.3006615E-02  0.4257870E-02 -0.3876169E-03  0.3977134E-02 -0.3057099E-02  0.4258182E-02
  0.1205000E+02  0.9434495E-02  0.6805233E-02 -0.1788808E-01  0.2461883E-02  0.9542442E-02  0.6186115E-02 -0.1842562E-01  0.2079909E-02 -0.3196853E-02  0.4271721E-02 -0.4080456E-02  0.3989866E-02 -0.3697442E-02  0.4271917E-02
  0.1210000E+02  0.5366927E-02  0.6825933E-02 -0.1639722E-01  0.2470892E-02  0.9277287E-02  0.6205856E-02 -0.1620490E-01  0.2087861E-02 -0.2229913E-02  0.4285882E-02 -0.4081571E-02  0.4002947E-02 -0.2913496E-02  0.4285970E-02
  0.1215000E+02  0.1238481E-01  0.6842432E-02 -0.1219766E-01  0.2477980E-02  0.1196783E-01  0.6221502E-02 -0.1675965E-01  0.2094506E-02 -0.4822089E-02  0.4296965E-02 -0.3682163E-02  0.4013179E-02 -0.3123470E-02  0.4297293E-02
  0.1220000E+02  0.1219426E-01  0.6863254E-02 -0.1128298E-01  0.2486790E-02  0.9383779E-02  0.6240873E-02 -0.1486525E-01  0.2102487E-02 -0.1787765E-02  0.4310756E-02 -0.8220971E-04  0.4026372E-02 -0.2719366E-02  0.4311214E-02
  0.1225000E+02  0.1176898E-01  0.6882607E-02 -0.9637162E-02  0.2494847E-02  0.8589405E-02  0.6258365E-02 -0.1207973E-01  0.2109886E-02 -0.1620332E-02  0.4323452E-02 -0.2101910E-02  0.4038136E-02 -0.3169013E-02  0.4323652E-02
  0.1230000E+02  0.1195228E-01  0.6899124E-02 -0.1102472E-01  0.2501796E-02  0.1477602E-01  0.6274296E-02 -0.1018823E-01  0.2116623E-02  0.2790314E-02  0.4334521E-02  0.1096380E-02  0.4048416E-02 -0.1140843E-02  0.4334721E-02
  0.1235000E+02  0.8107101E-02  0.6918882E-02 -0.1040878E-01  0.2510096E-02  0.1283299E-01  0.6292169E-02 -0.9575308E-02  0.2124048E-02 -0.2021350E-02  0.4346834E-02 -0.2301927E-04  0.4060618E-02 -0.1703086E-02  0.4347570E-02
  0.1240000E+02  0.6219821E-02  0.6937994E-02 -0.9883516E-02  0.2517606E-02  0.7390844E-02  0.6309769E-02 -0.8186771E-02  0.2131179E-02 -0.2415995E-03  0.4359175E-02 -0.1676264E-04  0.4072609E-02  0.5432530E-03  0.4360081E-02
  0.1245000E+02  0.8352067E-02  0.6952932E-02 -0.7684229E-02  0.2523874E-02  0.1160934E-01  0.6324224E-02 -0.6328390E-02  0.2137183E-02  0.2474482E-02  0.4369077E-02  0.2788002E-02  0.4082208E-02  0.6328393E-03  0.4370378E-02
  0.1250000E+02  0.8918889E-02  0.6971123E-02 -0.6517695E-02  0.2531410E-02  0.8028424E-02  0.6342421E-02 -0.7014838E-02  0.2144143E-02  0.2191965E-02  0.4381391E-02 -0.1196361E-03  0.4093641E-02 -0.1284354E-02  0.4382986E-02
  0.1255000E+02  0.4070850E-02  0.6987726E-02 -0.5130063E-02  0.2538093E-02  0.4936927E-02  0.6358358E-02 -0.3566189E-02  0.2150408E-02 -0.6164287E-03  0.4392118E-02 -0.2188739E-02  0.4104490E-02 -0.1206175E-02  0.4394262E-02
  0.1260000E+02  0.7134206E-02  0.7003443E-02 -0.3406651E-02  0.2544638E-02  0.6497988E-02  0.6372765E-02 -0.1730596E-02  0.2156451E-02 -0.2786431E-02  0.4401799E-02  0.7370437E-03  0.4114491E-02 -0.1235252E-02  0.4404598E-02
  0.1265000E+02 -0.4284366E-03  0.7021655E-02 -0.4842159E-02  0.2552334E-02  0.3503640E-02  0.6389333E-02 -0.2051674E-02  0.2163278E-02  0.2172701E-03  0.4413677E-02 -0.1832650E-02  0.4125839E-02 -0.1031551E-02  0.4416475E-02
  0.1270000E+02 -0.3468489E-02  0.7037934E-02 -0.8271066E-03  0.2559016E-02  0.3941138E-02  0.6404025E-02 -0.9618067E-03  0.2169523E-02 -0.3918799E-02  0.4423763E-02 -0.2325846E-02  0.4135992E-02 -0.2251386E-02  0.4427089E-02
  0.1275000E+02 -0.4895738E-02  0.7053546E-02  0.1350680E-02  0.2565437E-02  0.8830612E-02  0.6418481E-02 -0.6200868E-03  0.2175491E-02 -0.1137995E-02  0.4433339E-02  0.3840434E-03  0.4145697E-02  0.1031312E-02  0.4437249E-02
  0.1280000E+02 -0.3513688E-02  0.7072537E-02 -0.2300743E-02  0.2573355E-02  0.1451029E-02  0.6435797E-02  0.9177872E-03  0.2182642E-02 -0.4317409E-02  0.4445047E-02  0.3534439E-04  0.4157552E-02 -0.2595016E-02  0.4449556E-02
  0.1285000E+02 -0.5658375E-02  0.7091645E-02 -0.1817146E-02  0.2581209E-02 -0.1345868E-03  0.6452898E-02  0.4113961E-02  0.2189552E-02 -0.4583277E-02  0.4457327E-02  0.1692839E-02  0.4169684E-02 -0.2957544E-02  0.4461984E-02
  0.1290000E+02 -0.8276459E-02  0.7108997E-02  0.2625666E-04  0.2588585E-02 -0.2565349E-02  0.6469111E-02  0.5107420E-02  0.2196045E-02 -0.4722895E-02  0.4468719E-02 -0.6679471E-03  0.4180455E-02 -0.4127369E-02  0.4473684E-02
  0.1295000E+02 -0.6416030E-02  0.7129180E-02 -0.4472022E-03  0.2597019E-02 -0.5273454E-02  0.6486939E-02  0.4144066E-02  0.2203455E-02 -0.3736010E-02  0.4481565E-02  0.1204341E-02  0.4192916E-02  0.9554229E-03  0.4486250E-02
  0.1300000E+02 -0.5630632E-02  0.7150021E-02  0.3461449E-02  0.2605166E-02 -0.2634718E-02  0.6505398E-02  0.6468942E-02  0.2210929E-02 -0.4840313E-02  0.4495389E-02 -0.2578096E-02  0.4205801E-02 -0.1852336E-02  0.4499306E-02
  0.1305000E+02 -0.1559687E-02  0.7169075E-02  0.5149561E-02  0.2612990E-02 -0.1181716E-02  0.6521665E-02  0.7172682E-02  0.2218070E-02 -0.2216967E-02  0.4507720E-02  0.6980187E-03  0.4217417E-02 -0.1153814E-02  0.4511228E-02
  0.1310000E+02 -0.4386374E-02  0.7188716E-02  0.5475792E-02  0.2621429E-02 -0.7437699E-03  0.6539353E-02  0.9421429E-02  0.2225401E-02  0.3085695E-03  0.4520610E-02  0.4313848E-02  0.4229750E-02  0.2044145E-02  0.4524126E-02
  0.1315000E+02 -0.6503168E-02  0.7210397E-02  0.6844772E-02  0.2630301E-02 -0.1777513E-02  0.6558612E-02  0.1051001E-01  0.2233164E-02 -0.1465076E-02  0.4534559E-02  0.1297243E-02  0.4242573E-02  0.2959613E-02  0.4537725E-02
  0.1320000E+02 -0.4020755E-02  0.7230307E-02  0.8388815E-02  0.2638438E-02 -0.4833964E-02  0.6576140E-02  0.1047710E-01  0.2240465E-02  0.1726991E-02  0.4547450E-02  0.3596583E-02  0.4254642E-02  0.1427825E-03  0.4550343E-02
  0.1325000E+02 -0.3289911E-02  0.7251095E-02  0.9282380E-02  0.2647570E-02  0.1101119E-03  0.6595096E-02  0.1302052E-01  0.2248013E-02  0.6095339E-02  0.4561224E-02  0.3919580E-02  0.4267169E-02 -0.1190838E-03  0.4563272E-02
  0.1330000E+02 -0.4462584E-02  0.7272314E-02  0.1042285E-01  0.2656822E-02 -0.3620188E-02  0.6613987E-02  0.1312109E-01  0.2255787E-02  0.2258603E-02  0.4575488E-02  0.2323582E-02  0.4280316E-02  0.4296457E-02  0.4577161E-02
  0.1335000E+02 -0.1033232E-01  0.7292002E-02  0.9115724E-02  0.2665191E-02 -0.6754058E-02  0.6631712E-02  0.1330687E-01  0.2263008E-02 -0.1503902E-02  0.4588793E-02  0.2732895E-02  0.4292517E-02  0.2918470E-02  0.4590132E-02
  0.1340000E+02 -0.3943257E-02  0.7310929E-02  0.1054114E-01  0.2673617E-02 -0.3282246E-02  0.6648794E-02  0.1457474E-01  0.2269932E-02 -0.2027918E-02  0.4601165E-02  0.1279784E-02  0.4304283E-02  0.1296853E-03  0.4602030E-02
  0.1345000E+02 -0.7011107E-02  0.7331014E-02  0.1162400E-01  0.2682427E-02 -0.8312920E-02  0.6667243E-02  0.1442880E-01  0.2277478E-02 -0.7425500E-03  0.4615001E-02  0.1883916E-02  0.4316935E-02 -0.7531117E-03  0.4615008E-02
  0.1350000E+02 -0.1121546E-01  0.7351399E-02  0.1454352E-01  0.2691228E-02 -0.8913014E-02  0.6686487E-02  0.1608972E-01  0.2284899E-02  0.8700512E-03  0.4628666E-02  0.2075530E-02  0.4329334E-02 -0.1267261E-02  0.4628597E-02
  0.1355000E+02 -0.8740852E-02  0.7369375E-02  0.1422374E-01  0.2699243E-02 -0.1105339E-01  0.6703173E-02  0.1625178E-01  0.2291816E-02  0.1118826E-02  0.4640112E-02  0.1242435E-02  0.4340477E-02  0.1370063E-02  0.4640717E-02
  0.1360000E+02 -0.9737987E-02  0.7390027E-02  0.1257071E-01  0.2708112E-02 -0.1031781E-01  0.6722440E-02  0.1745652E-01  0.2299458E-02  0.3721463E-03  0.4653687E-02  0.2775397E-02  0.4353685E-02 -0.1081803E-03  0.4654343E-02
  0.1365000E+02 -0.8727027E-02  0.7411229E-02  0.1436213E-01  0.2716964E-02 -0.1011681E-01  0.6742095E-02  0.1693863E-01  0.2306942E-02 -0.2439870E-02  0.4668045E-02  0.5516365E-02  0.4366738E-02 -0.5840894E-03  0.4667811E-02
  0.1370000E+02 -0.1187453E-01  0.7430877E-02  0.1544250E-01  0.2725335E-02 -0.8446334E-02  0.6760164E-02  0.1947927E-01  0.2314005E-02  0.4200909E-02  0.4681641E-02  0.4321068E-02  0.4378739E-02  0.1367437E-02  0.4681349E-02
  0.1375000E+02 -0.1111223E-01  0.7450744E-02  0.1666902E-01  0.2733928E-02 -0.7014063E-02  0.6778977E-02  0.1753738E-01  0.2320995E-02  0.2454633E-02  0.4694901E-02  0.1516345E-02  0.4390946E-02  0.2116511E-02  0.4695034E-02
  0.1380000E+02 -0.1419384E-01  0.7470644E-02  0.1690313E-01  0.2742312E-02 -0.7362931E-02  0.6797608E-02  0.1857629E-01  0.2328028E-02 -0.1284407E-02  0.4707835E-02  0.1321225E-02  0.4403322E-02  0.3530110E-02  0.4708257E-02
  0.1385000E+02 -0.1194526E-01  0.7489911E-02  0.1772332E-01  0.2750165E-02 -0.7541274E-02  0.6816224E-02  0.1990309E-01  0.2334726E-02  0.2302034E-03  0.4720476E-02  0.6624543E-02  0.4415397E-02  0.3154550E-02  0.4720922E-02
  0.1390000E+02 -0.7103343E-02  0.7509259E-02  0.1901980E-01  0.2758235E-02 -0.4229404E-02  0.6834819E-02  0.1977549E-01  0.2341144E-02  0.6657464E-02  0.4733290E-02  0.8277499E-02  0.4427644E-02  0.3962117E-02  0.4734010E-02
  0.1395000E+02 -0.6698995E-02  0.7529262E-02  0.1764399E-01  0.2766371E-02 -0.5932075E-02  0.6853968E-02  0.2019454E-01  0.2348193E-02  0.6323110E-02  0.4746573E-02  0.4993024E-02  0.4440049E-02  0.6072957E-02  0.4747619E-02
  0.1400000E+02 -0.8424849E-02  0.7548875E-02  0.1696145E-01  0.2773859E-02 -0.9586577E-02  0.6872598E-02  0.1970159E-01  0.2354649E-02  0.3470692E-02  0.4759238E-02  0.1443113E-02  0.4451712E-02  0.8034075E-02  0.4760826E-02
  0.1405000E+02 -0.1173350E-01  0.7567976E-02  0.1853220E-01  0.2780963E-02 -0.5651147E-02  0.6890239E-02  0.2197605E-01  0.2360784E-02 -0.4395121E-04  0.4771032E-02  0.2440647E-02  0.4463573E-02  0.4571251E-02  0.4773663E-02
  0.1410000E+02 -0.1195743E-01  0.7588794E-02  0.1716210E-01  0.2788716E-02 -0.7487075E-02  0.6908764E-02  0.1873970E-01  0.2367033E-02  0.1821052E-02  0.4783913E-02  0.4038700E-02  0.4476449E-02  0.5809818E-02  0.4786771E-02
  0.1415000E+02 -0.1084006E-01  0.7610587E-02  0.1791586E-01  0.2796313E-02 -0.4892772E-02  0.6928317E-02  0.1953406E-01  0.2373303E-02  0.4174331E-02  0.4797242E-02  0.2989960E-02  0.4489494E-02  0.5392048E-02  0.4800724E-02
  0.1420000E+02 -0.1177704E-01  0.7629489E-02  0.1810517E-01  0.2803042E-02 -0.7354942E-02  0.6945094E-02  0.2031427E-01  0.2378657E-02  0.3731864E-02  0.4808378E-02  0.4394194E-02  0.4500656E-02  0.5980950E-02  0.4812553E-02
  0.1425000E+02 -0.9442613E-02  0.7647784E-02  0.1685068E-01  0.2809936E-02 -0.5186507E-02  0.6962177E-02  0.2149837E-01  0.2383582E-02  0.6319893E-02  0.4819661E-02  0.3139295E-02  0.4512038E-02  0.4819658E-02  0.4824524E-02
  0.1430000E+02 -0.1174579E-01  0.7667600E-02  0.1696571E-01  0.2816719E-02 -0.4433779E-02  0.6980355E-02  0.2117724E-01  0.2388922E-02  0.4414766E-02  0.4831708E-02  0.2628534E-02  0.4524004E-02  0.8748978E-02  0.4836537E-02
  0.1435000E+02 -0.6613631E-02  0.7687333E-02  0.1700959E-01  0.2823329E-02 -0.4167629E-02  0.6998097E-02  0.2061098E-01  0.2394119E-02  0.4443922E-02  0.4844012E-02  0.6232904E-02  0.4536161E-02  0.9021994E-02  0.4849176E-02
  0.1440000E+02 -0.1335095E-02  0.7706718E-02  0.1978176E-01  0.2829568E-02 -0.1483811E-03  0.7014831E-02  0.2027763E-01  0.2398680E-02  0.6498657E-02  0.4855240E-02  0.1000563E-01  0.4547404E-02  0.9343675E-02  0.4861290E-02
  0.1445000E+02 -0.2635546E-02  0.7725792E-02  0.1563257E-01  0.2835610E-02 -0.3753839E-02  0.7031735E-02  0.2035943E-01  0.2403217E-02  0.4380142E-02  0.4866172E-02  0.6430841E-02  0.4558617E-02  0.9083569E-02  0.4872969E-02
  0.1450000E+02 -0.7758402E-02  0.7744568E-02  0.1752121E-01  0.2841321E-02 -0.6675817E-02  0.7048005E-02  0.1774155E-01  0.2407653E-02  0.4852257E-02  0.4876819E-02  0.7513737E-02  0.4569499E-02  0.6243506E-02  0.4883841E-02
  0.1455000E+02 -0.4312810E-02  0.7765035E-02  0.1912677E-01  0.2847242E-02 -0.1100490E-02  0.7066410E-02  0.1872236E-01  0.2412116E-02  0.9758104E-02  0.4888553E-02  0.7388662E-02  0.4581049E-02  0.8328497E-02  0.4895456E-02
  0.1460000E+02 -0.7984689E-02  0.7785943E-02  0.1757697E-01  0.2853376E-02 -0.4041224E-02  0.7084216E-02  0.1872102E-01  0.2416802E-02  0.7628154E-02  0.4899806E-02  0.2656711E-02  0.4592666E-02  0.7778061E-02  0.4907157E-02
  0.1465000E+02 -0.7557722E-02  0.7804947E-02  0.1580848E-01  0.2858919E-02 -0.5809106E-02  0.7101085E-02  0.1478770E-01  0.2421009E-02  0.6888791E-02  0.4910378E-02  0.4839789E-02  0.4603293E-02  0.1019398E-01  0.4917955E-02
  0.1470000E+02 -0.4484360E-02  0.7822957E-02  0.1626866E-01  0.2864178E-02 -0.3744956E-02  0.7117501E-02  0.1605750E-01  0.2425141E-02  0.1996523E-02  0.4920980E-02  0.5090553E-02  0.4613372E-02  0.6399916E-02  0.4928781E-02
  0.1475000E+02 -0.9780545E-02  0.7840960E-02  0.1422940E-01  0.2869338E-02 -0.7068827E-02  0.7133362E-02  0.1397055E-01  0.2429388E-02  0.2468675E-02  0.4931351E-02  0.5376829E-02  0.4623383E-02  0.3553930E-02  0.4939449E-02
  0.1480000E+02 -0.1003760E-01  0.7860503E-02  0.1389191E-01  0.2874945E-02 -0.8260969E-02  0.7151385E-02  0.1435820E-01  0.2433989E-02  0.1967683E-02  0.4942723E-02  0.4167171E-02  0.4634260E-02  0.3360579E-02  0.4951290E-02
  0.1485000E+02 -0.7361393E-02  0.7880914E-02  0.1382057E-01  0.2880053E-02 -0.1254794E-02  0.7169180E-02  0.1480475E-01  0.2438525E-02  0.4714670E-02  0.4953901E-02  0.3961378E-02  0.4644830E-02  0.3470744E-02  0.4962919E-02
  0.1490000E+02 -0.5415238E-02  0.7899882E-02  0.1233184E-01  0.2885179E-02 -0.6801190E-02  0.7185732E-02  0.1359010E-01  0.2442707E-02  0.2251288E-02  0.4964230E-02  0.3442292E-02  0.4655188E-02  0.3153546E-02  0.4973903E-02
  0.1495000E+02 -0.9394333E-02  0.7919559E-02  0.1283591E-01  0.2890880E-02 -0.6571209E-02  0.7203001E-02  0.1346249E-01  0.2446969E-02  0.9897399E-03  0.4975050E-02  0.4004929E-02  0.4665907E-02  0.4525678E-02  0.4984908E-02
  0.1500000E+02 -0.9394495E-02  0.7940211E-02  0.1168012E-01  0.2896667E-02 -0.9334835E-02  0.7221250E-02  0.1216269E-01  0.2451763E-02  0.3529628E-02  0.4986806E-02  0.2404624E-02  0.4676884E-02  0.2755851E-02  0.4996565E-02
  0.1505000E+02 -0.7916122E-02  0.7960510E-02  0.1148679E-01  0.2902691E-02 -0.8403393E-02  0.7239932E-02  0.1201057E-01  0.2456872E-02  0.1718989E-02  0.4998834E-02  0.3740872E-02  0.4688269E-02  0.3860538E-02  0.5009122E-02
  0.1510000E+02 -0.4882699E-02  0.7981031E-02  0.1024942E-01  0.2908866E-02 -0.3504242E-02  0.7258839E-02  0.1343327E-01  0.2461994E-02  0.2596332E-02  0.5010778E-02  0.2665173E-02  0.4699085E-02  0.7213867E-02  0.5021758E-02
  0.1515000E+02 -0.6233237E-02  0.8001908E-02  0.5852667E-02  0.2915192E-02 -0.5486398E-02  0.7277614E-02  0.1055552E-01  0.2467232E-02  0.2294083E-02  0.5022738E-02  0.1896151E-02  0.4710506E-02  0.2324408E-02  0.5034612E-02
  0.1520000E+02 -0.1122054E-01  0.8021090E-02  0.8763378E-02  0.2920853E-02 -0.1126322E-01  0.7294686E-02  0.8475780E-02  0.2472095E-02  0.7859762E-03  0.5033878E-02  0.5321207E-03  0.4720970E-02  0.1573113E-02  0.5046610E-02
  0.1525000E+02 -0.7581508E-02  0.8041306E-02  0.8316248E-02  0.2926950E-02 -0.9407066E-02  0.7313336E-02  0.8292472E-02  0.2476984E-02  0.4722823E-03  0.5046109E-02  0.6674703E-03  0.4731895E-02 -0.1054910E-02  0.5059172E-02
  0.1530000E+02 -0.1089799E-02  0.8062704E-02  0.5366651E-02  0.2933479E-02 -0.6863608E-02  0.7332501E-02  0.7307370E-02  0.2482320E-02  0.3899471E-02  0.5058811E-02  0.3454871E-02  0.4743630E-02  0.2085023E-02  0.5071969E-02
  0.1535000E+02 -0.5518158E-02  0.8084295E-02  0.7109474E-02  0.2940613E-02 -0.3174901E-02  0.7353028E-02  0.8012121E-02  0.2487779E-02  0.1651341E-02  0.5071490E-02  0.2871869E-02  0.4755766E-02  0.4087292E-02  0.5085443E-02
  0.1540000E+02 -0.5617475E-02  0.8105230E-02  0.7291820E-02  0.2947452E-02 -0.3405951E-02  0.7372197E-02  0.8407538E-02  0.2493200E-02  0.1422375E-02  0.5084186E-02 -0.1494288E-02  0.4767178E-02  0.2731245E-02  0.5098429E-02
  0.1545000E+02 -0.5737526E-02  0.8123041E-02  0.3763929E-02  0.2953289E-02 -0.6540361E-02  0.7388012E-02  0.6763499E-02  0.2497729E-02  0.4221412E-03  0.5094416E-02  0.2664607E-03  0.4776777E-02  0.1192035E-02  0.5109087E-02
  0.1550000E+02 -0.5368800E-02  0.8142126E-02  0.5082859E-02  0.2959787E-02 -0.7219219E-02  0.7405714E-02  0.7037821E-02  0.2502840E-02 -0.1063352E-02  0.5106193E-02 -0.1972954E-02  0.4787955E-02  0.1434969E-02  0.5121714E-02
  0.1555000E+02 -0.2909455E-02  0.8163333E-02  0.4950596E-02  0.2966629E-02 -0.4691117E-02  0.7425340E-02  0.6555307E-02  0.2508634E-02  0.1382000E-02  0.5118817E-02 -0.2907185E-02  0.4799972E-02  0.2388058E-02  0.5135172E-02
  0.1560000E+02 -0.2619617E-02  0.8185384E-02  0.5680086E-02  0.2973803E-02 -0.5059520E-02  0.7446025E-02  0.4413088E-02  0.2514678E-02  0.1104724E-02  0.5132057E-02  0.8422447E-03  0.4812744E-02  0.1611905E-02  0.5149200E-02
  0.1565000E+02 -0.4515355E-02  0.8203810E-02  0.6597028E-02  0.2980138E-02 -0.1031556E-03  0.7463866E-02  0.4225806E-02  0.2519804E-02  0.2491049E-03  0.5143377E-02  0.3614369E-03  0.4823539E-02  0.2254200E-02  0.5160614E-02
  0.1570000E+02 -0.5089138E-02  0.8222896E-02  0.6187117E-02  0.2986467E-02 -0.3991280E-02  0.7481540E-02  0.6247618E-02  0.2524898E-02  0.1865590E-02  0.5155033E-02 -0.2158340E-02  0.4834270E-02  0.2745662E-02  0.5172180E-02
  0.1575000E+02 -0.1321813E-02  0.8243673E-02  0.3638147E-02  0.2993213E-02 -0.8269489E-02  0.7500637E-02  0.5637367E-02  0.2530560E-02 -0.3757337E-02  0.5167988E-02 -0.2511253E-02  0.4846348E-02 -0.5512256E-03  0.5184983E-02
  0.1580000E+02 -0.6154286E-02  0.8265154E-02  0.6147195E-03  0.3000629E-02 -0.7924677E-02  0.7520873E-02  0.2434007E-02  0.2536372E-02 -0.1548381E-02  0.5181318E-02  0.1018490E-02  0.4858747E-02  0.4346960E-03  0.5198584E-02
  0.1585000E+02 -0.1800978E-02  0.8287014E-02 -0.5457452E-03  0.3008285E-02 -0.2894217E-02  0.7541174E-02  0.2206743E-02  0.2542109E-02 -0.2150102E-02  0.5195008E-02  0.6652034E-03  0.4871663E-02  0.8371954E-03  0.5212490E-02
  0.1590000E+02 -0.1790658E-02  0.8307398E-02  0.3440984E-02  0.3014914E-02  0.4446439E-03  0.7559286E-02  0.2970625E-02  0.2547440E-02 -0.2250138E-02  0.5207264E-02  0.2576762E-02  0.4883277E-02  0.4159911E-03  0.5225176E-02
  0.1595000E+02 -0.1735154E-02  0.8326920E-02  0.2864136E-02  0.3021278E-02  0.6857447E-03  0.7577030E-02  0.2300189E-02  0.2552633E-02 -0.5085589E-03  0.5218546E-02  0.2344426E-02  0.4893851E-02 -0.1633647E-02  0.5237338E-02
  0.1600000E+02 -0.5161239E-02  0.8347046E-02  0.9185447E-03  0.3027392E-02 -0.3055440E-03  0.7594476E-02 -0.4203210E-04  0.2558031E-02 -0.8964041E-03  0.5230532E-02 -0.1205925E-02  0.4904810E-02 -0.1976668E-02  0.5249460E-02
  0.1605000E+02 -0.2058395E-02  0.8368661E-02 -0.5186668E-03  0.3034319E-02  0.1070019E-02  0.7613632E-02  0.2317769E-02  0.2563611E-02  0.2380269E-02  0.5243601E-02 -0.3235839E-03  0.4916706E-02 -0.1698516E-02  0.5262681E-02
  0.1610000E+02  0.2139128E-02  0.8390900E-02  0.9868684E-03  0.3041428E-02  0.3718549E-02  0.7634262E-02 -0.4092928E-03  0.2569189E-02  0.1637143E-02  0.5257513E-02  0.1692681E-02  0.4929231E-02  0.1310942E-02  0.5276646E-02
  0.1615000E+02  0.7387226E-02  0.8411825E-02  0.2842135E-02  0.3047601E-02  0.6301625E-02  0.7653102E-02 -0.7787514E-03  0.2574387E-02  0.5541576E-02  0.5269488E-02  0.6137295E-02  0.4940413E-02  0.7940349E-02  0.5288877E-02
  0.1620000E+02  0.1094465E-01  0.8432592E-02 -0.2864204E-02  0.3054364E-02  0.2994637E-02  0.7671936E-02 -0.3850720E-03  0.2579745E-02  0.3477382E-02  0.5281936E-02  0.2484950E-02  0.4951652E-02  0.4664156E-02  0.5301639E-02
  0.1625000E+02  0.1537938E-02  0.8453224E-02 -0.4177090E-02  0.3060768E-02 -0.2042700E-02  0.7690255E-02 -0.2561486E-02  0.2585097E-02 -0.4197979E-02  0.5294593E-02 -0.5207942E-02  0.4962971E-02 -0.5590947E-03  0.5314503E-02
  0.1630000E+02  0.3299253E-02  0.8473847E-02 -0.3760465E-02  0.3066872E-02  0.3914104E-04  0.7708032E-02 -0.3512501E-02  0.2590180E-02 -0.4752391E-02  0.5306850E-02 -0.2088042E-02  0.4973877E-02  0.3008429E-03  0.5326807E-02
  0.1635000E+02  0.6530930E-02  0.8494181E-02 -0.4171178E-02  0.3072681E-02  0.2423204E-02  0.7725092E-02 -0.3133073E-02  0.2594921E-02  0.1286646E-02  0.5318799E-02  0.2128982E-02  0.4984610E-02  0.2783346E-02  0.5338540E-02
  0.1640000E+02  0.7680436E-02  0.8514531E-02 -0.1687406E-02  0.3078875E-02  0.7673689E-02  0.7743010E-02 -0.3152223E-02  0.2599655E-02  0.6050680E-02  0.5330761E-02  0.2351744E-03  0.4995467E-02  0.6235227E-02  0.5350659E-02
  0.1645000E+02  0.9722359E-02  0.8534728E-02 -0.2875875E-02  0.3084658E-02  0.7524418E-02  0.7760745E-02 -0.4070225E-02  0.2604598E-02  0.1399126E-02  0.5342397E-02  0.2267808E-02  0.5006247E-02  0.2778817E-02  0.5362592E-02
  0.1650000E+02  0.5795298E-02  0.8553043E-02 -0.3594373E-02  0.3089670E-02  0.3261662E-02  0.7775808E-02 -0.4833288E-02  0.2608877E-02 -0.1518900E-02  0.5352919E-02 -0.1075872E-02  0.5015596E-02  0.1597973E-02  0.5373057E-02
  0.1655000E+02  0.6426996E-02  0.8570026E-02 -0.4398783E-02  0.3094115E-02  0.6087678E-02  0.7790644E-02 -0.6747037E-02  0.2612670E-02  0.3360268E-02  0.5362707E-02  0.4197620E-03  0.5024519E-02  0.2622277E-02  0.5382739E-02
  0.1660000E+02  0.4975948E-02  0.8588567E-02 -0.3098603E-02  0.3099592E-02  0.3396808E-02  0.7807293E-02 -0.5749609E-02  0.2616828E-02  0.1937254E-02  0.5373877E-02  0.2368574E-02  0.5034736E-02  0.9213251E-03  0.5393452E-02
  0.1665000E+02  0.1069142E-01  0.8609341E-02 -0.3441282E-02  0.3105900E-02  0.2486230E-02  0.7826052E-02 -0.5677261E-02  0.2621743E-02  0.3566905E-02  0.5386643E-02  0.3852483E-02  0.5046073E-02 -0.3841304E-02  0.5405622E-02
  0.1670000E+02  0.7125540E-02  0.8629336E-02 -0.4031813E-02  0.3111865E-02  0.6906723E-02  0.7843686E-02 -0.6643553E-02  0.2626402E-02  0.4101464E-02  0.5398036E-02  0.8590363E-03  0.5056309E-02 -0.3220938E-03  0.5416935E-02
  0.1675000E+02  0.4882912E-02  0.8649036E-02 -0.4755217E-02  0.3117164E-02  0.7741460E-02  0.7860748E-02 -0.7670393E-02  0.2630645E-02 -0.2914191E-03  0.5408957E-02 -0.2162614E-02  0.5066629E-02  0.6975280E-04  0.5428270E-02
  0.1680000E+02  0.9434586E-02  0.8667352E-02 -0.7570637E-02  0.3122039E-02  0.4527579E-02  0.7876298E-02 -0.6988048E-02  0.2635102E-02  0.2301556E-03  0.5419195E-02 -0.1108854E-02  0.5076497E-02 -0.2809269E-02  0.5438845E-02
  0.1685000E+02  0.5806982E-02  0.8685348E-02 -0.7120381E-02  0.3127355E-02  0.7212823E-03  0.7892356E-02 -0.1005590E-01  0.2639577E-02 -0.4232238E-03  0.5429724E-02 -0.2689438E-03  0.5086627E-02 -0.2376776E-02  0.5449685E-02
  0.1690000E+02  0.3522537E-02  0.8704277E-02 -0.7901639E-02  0.3132794E-02  0.6092522E-02  0.7908877E-02 -0.9248141E-02  0.2644129E-02  0.3742757E-02  0.5440394E-02 -0.2637483E-02  0.5097021E-02 -0.1578939E-02  0.5460124E-02
  0.1695000E+02  0.7371756E-02  0.8722918E-02 -0.5124604E-02  0.3138296E-02  0.9921198E-02  0.7925242E-02 -0.1109964E-01  0.2648814E-02  0.1053246E-02  0.5450987E-02 -0.6399644E-03  0.5107038E-02 -0.3450657E-02  0.5470378E-02
  0.1700000E+02  0.9478792E-02  0.8742682E-02 -0.5495193E-02  0.3144300E-02  0.1029861E-01  0.7942926E-02 -0.7774732E-02  0.2653914E-02  0.2347192E-02  0.5462102E-02 -0.2877332E-02  0.5117909E-02 -0.2522137E-02  0.5482052E-02
  0.1705000E+02  0.1118055E-01  0.8760067E-02 -0.7063788E-02  0.3149527E-02  0.1207432E-01  0.7958531E-02 -0.9347761E-02  0.2658443E-02  0.2052076E-02  0.5471845E-02 -0.3312340E-02  0.5127220E-02 -0.1750547E-02  0.5492593E-02
  0.1710000E+02  0.1072608E-01  0.8777049E-02 -0.1054814E-01  0.3154245E-02  0.7862757E-02  0.7972799E-02 -0.9494171E-02  0.2662894E-02  0.2053217E-03  0.5481485E-02 -0.3973264E-02  0.5136143E-02  0.2448615E-02  0.5502386E-02
  0.1715000E+02  0.9498649E-02  0.8794578E-02 -0.7897966E-02  0.3159474E-02  0.7570156E-02  0.7987501E-02 -0.7907243E-02  0.2667515E-02 -0.2568510E-03  0.5491616E-02  0.1590710E-02  0.5145807E-02  0.3567089E-03  0.5512569E-02
  0.1720000E+02  0.1013430E-01  0.8814388E-02 -0.8730487E-02  0.3165578E-02  0.9825518E-02  0.8005230E-02 -0.9727067E-02  0.2672976E-02 -0.1834975E-02  0.5503177E-02  0.3339206E-03  0.5156745E-02  0.1485095E-03  0.5524540E-02
  0.1725000E+02  0.7277459E-02  0.8835165E-02 -0.7562354E-02  0.3172029E-02  0.1103175E-01  0.8023351E-02 -0.9855372E-02  0.2678633E-02 -0.1937927E-02  0.5514893E-02 -0.3961117E-03  0.5167757E-02 -0.3204193E-02  0.5535969E-02
  0.1730000E+02  0.8671455E-02  0.8852622E-02 -0.1139311E-01  0.3177033E-02  0.6129202E-02  0.8038271E-02 -0.1110968E-01  0.2683739E-02 -0.5516718E-03  0.5524582E-02 -0.4241555E-03  0.5177548E-02 -0.2191556E-02  0.5545385E-02
  0.1735000E+02  0.6595465E-02  0.8868228E-02 -0.1084867E-01  0.3181588E-02  0.6675402E-02  0.8050712E-02 -0.1166353E-01  0.2688129E-02 -0.1666092E-02  0.5533462E-02 -0.1957247E-02  0.5186256E-02 -0.7972971E-04  0.5554095E-02
  0.1740000E+02  0.8718841E-02  0.8884752E-02 -0.9089929E-02  0.3186809E-02  0.6404620E-02  0.8065108E-02 -0.1106924E-01  0.2692821E-02 -0.1546534E-02  0.5543193E-02 -0.4404461E-02  0.5196282E-02 -0.3907673E-02  0.5563983E-02
  0.1745000E+02  0.1758697E-02  0.8902121E-02 -0.1206212E-01  0.3192529E-02 -0.6112270E-05  0.8080101E-02 -0.1203190E-01  0.2698151E-02 -0.3242237E-02  0.5553400E-02 -0.7342859E-02  0.5206315E-02 -0.6807899E-02  0.5574153E-02
  0.1750000E+02  0.1847581E-03  0.8920807E-02 -0.1138398E-01  0.3199087E-02  0.1047853E-02  0.8096410E-02 -0.1171174E-01  0.2703723E-02 -0.3233104E-02  0.5564843E-02 -0.5999199E-02  0.5217519E-02 -0.7119183E-02  0.5585091E-02
  0.1755000E+02  0.5372443E-02  0.8938654E-02 -0.1047554E-01  0.3205268E-02  0.2554127E-02  0.8111619E-02 -0.1289914E-01  0.2708777E-02 -0.4446897E-02  0.5575447E-02 -0.5848756E-02  0.5227341E-02 -0.2093271E-02  0.5595007E-02
  0.1760000E+02  0.6155987E-02  0.8954879E-02 -0.1163427E-01  0.3211055E-02  0.5847164E-02  0.8125882E-02 -0.1052080E-01  0.2713877E-02 -0.3187356E-02  0.5585614E-02 -0.4991750E-02  0.5237009E-02 -0.7244417E-02  0.5604400E-02
  0.1765000E+02  0.1593763E-02  0.8972186E-02 -0.1288320E-01  0.3217135E-02  0.1309514E-02  0.8141045E-02 -0.1006106E-01  0.2719295E-02 -0.4697896E-02  0.5596437E-02 -0.3234266E-02  0.5247301E-02 -0.1221573E-01  0.5615261E-02
  0.1770000E+02 -0.3018099E-02  0.8989824E-02 -0.1253899E-01  0.3223586E-02 -0.5728154E-02  0.8157079E-02 -0.1173354E-01  0.2724866E-02 -0.5949227E-02  0.5607758E-02 -0.7485546E-02  0.5258279E-02 -0.8426961E-02  0.5626617E-02
  0.1775000E+02 -0.1737412E-02  0.9009014E-02 -0.1326942E-01  0.3230135E-02 -0.2847127E-02  0.8173875E-02 -0.1066024E-01  0.2730723E-02 -0.7265939E-02  0.5619547E-02 -0.7164257E-02  0.5269566E-02 -0.8425863E-02  0.5637601E-02
  0.1780000E+02  0.3226814E-03  0.9026512E-02 -0.1161365E-01  0.3236300E-02 -0.9798752E-03  0.8189712E-02 -0.1432332E-01  0.2736141E-02 -0.6061777E-02  0.5629978E-02 -0.7505463E-02  0.5280456E-02 -0.5727452E-02  0.5648073E-02
  0.1785000E+02  0.2990543E-02  0.9045176E-02 -0.1146554E-01  0.3242829E-02 -0.6041098E-03  0.8206894E-02 -0.1395218E-01  0.2741763E-02 -0.3293306E-02  0.5641210E-02 -0.3125858E-02  0.5291995E-02 -0.3194521E-02  0.5659088E-02
  0.1790000E+02  0.7919261E-02  0.9063837E-02 -0.8208667E-02  0.3250189E-02  0.3023943E-02  0.8223938E-02 -0.1250280E-01  0.2747814E-02 -0.4112290E-02  0.5653021E-02 -0.3738998E-02  0.5303548E-02 -0.6065540E-02  0.5670539E-02
  0.1795000E+02  0.3684233E-03  0.9079413E-02 -0.9435661E-02  0.3256344E-02  0.1889211E-02  0.8238572E-02 -0.1309480E-01  0.2753200E-02 -0.4739556E-02  0.5663266E-02 -0.2735407E-02  0.5313605E-02 -0.6861121E-02  0.5680258E-02
  0.1800000E+02 -0.1090620E-02  0.9094102E-02 -0.1282509E-01  0.3262436E-02 -0.1434179E-02  0.8252685E-02 -0.1270721E-01  0.2758245E-02 -0.5426338E-02  0.5672821E-02 -0.5126649E-02  0.5323145E-02 -0.4446338E-02  0.5690131E-02
  0.1805000E+02 -0.2744817E-02  0.9113018E-02 -0.1069142E-01  0.3269987E-02 -0.1310088E-02  0.8270542E-02 -0.1184049E-01  0.2764381E-02 -0.4761682E-02  0.5685528E-02 -0.3256541E-02  0.5334803E-02 -0.4717144E-02  0.5702806E-02
  0.1810000E+02  0.3811627E-02  0.9132119E-02 -0.1125092E-01  0.3277356E-02  0.1831130E-02  0.8288785E-02 -0.1130359E-01  0.2770565E-02 -0.4529038E-02  0.5698268E-02 -0.3676727E-02  0.5346794E-02 -0.6086722E-02  0.5714882E-02
  0.1815000E+02  0.1782463E-02  0.9152730E-02 -0.9341015E-02  0.3284996E-02  0.2828358E-02  0.8307347E-02 -0.1128441E-01  0.2776908E-02 -0.8530617E-02  0.5711406E-02 -0.3116864E-02  0.5359172E-02 -0.4839682E-02  0.5727247E-02
  0.1820000E+02  0.5844891E-02  0.9169139E-02 -0.1234623E-01  0.3291820E-02  0.5774170E-02  0.8322938E-02 -0.9954831E-02  0.2782372E-02 -0.3467840E-02  0.5722610E-02 -0.1326507E-02  0.5369961E-02 -0.2788510E-02  0.5737406E-02
  0.1825000E+02  0.9855581E-04  0.9187374E-02 -0.8221610E-02  0.3298973E-02  0.3174408E-03  0.8340250E-02 -0.1075803E-01  0.2788516E-02 -0.5534257E-02  0.5734573E-02 -0.3104953E-02  0.5381080E-02 -0.5519107E-02  0.5748707E-02
  0.1830000E+02 -0.2091015E-02  0.9205917E-02 -0.1336791E-01  0.3306072E-02 -0.6483055E-02  0.8357347E-02 -0.1024177E-01  0.2794850E-02 -0.7637973E-02  0.5747280E-02 -0.8496534E-02  0.5392904E-02 -0.8650252E-02  0.5760862E-02
  0.1835000E+02 -0.3583833E-02  0.9225334E-02 -0.1121990E-01  0.3313118E-02 -0.4846388E-03  0.8375629E-02 -0.1209055E-01  0.2801146E-02 -0.1107465E-01  0.5760393E-02 -0.7443767E-02  0.5404655E-02 -0.8169349E-02  0.5773223E-02
  0.1840000E+02 -0.5904222E-03  0.9243056E-02 -0.8403176E-02  0.3319777E-02 -0.1494503E-02  0.8391627E-02 -0.9927401E-02  0.2806683E-02 -0.2447271E-02  0.5771389E-02 -0.4178368E-02  0.5414809E-02 -0.3935259E-02  0.5783351E-02
  0.1845000E+02  0.2721374E-02  0.9260379E-02 -0.7844694E-02  0.3326626E-02  0.1540565E-02  0.8407476E-02 -0.1040937E-01  0.2812392E-02  0.1264677E-02  0.5782077E-02  0.1120499E-02  0.5424887E-02 -0.1885086E-02  0.5793323E-02
  0.1850000E+02  0.1169990E-01  0.9278768E-02 -0.7183596E-02  0.3333771E-02  0.7760794E-02  0.8424562E-02 -0.7759377E-02  0.2818403E-02  0.3417542E-03  0.5794290E-02  0.9320618E-03  0.5435948E-02 -0.9945064E-03  0.5804657E-02
  0.1855000E+02  0.5662991E-02  0.9296886E-02 -0.5257444E-02  0.3341080E-02  0.4107774E-02  0.8441167E-02 -0.8380802E-02  0.2824700E-02  0.3512388E-03  0.5806732E-02  0.1053455E-02  0.5447093E-02 -0.2871730E-02  0.5815850E-02
  0.1860000E+02  0.2822596E-02  0.9314801E-02 -0.5677416E-02  0.3348140E-02  0.2140251E-02  0.8457044E-02 -0.5722636E-02  0.2830701E-02  0.1787371E-03  0.5818505E-02 -0.4081704E-02  0.5458149E-02 -0.1569527E-02  0.5826732E-02
  0.1865000E+02  0.6432546E-02  0.9330476E-02 -0.6592412E-02  0.3354108E-02  0.6907079E-03  0.8471537E-02 -0.4986316E-02  0.2836186E-02  0.3671238E-02  0.5828767E-02  0.1564666E-02  0.5467690E-02  0.1744661E-02  0.5836509E-02
  0.1870000E+02  0.5985121E-02  0.9346669E-02 -0.6578648E-02  0.3360084E-02  0.3503352E-02  0.8486654E-02 -0.5864625E-02  0.2841505E-02  0.3178166E-02  0.5839219E-02  0.1990813E-04  0.5477516E-02  0.2699750E-02  0.5846634E-02
  0.1875000E+02  0.6169547E-02  0.9366260E-02 -0.3972625E-02  0.3367247E-02  0.6066994E-02  0.8504057E-02 -0.6776469E-02  0.2847787E-02  0.1051572E-02  0.5852213E-02 -0.5057796E-02  0.5489492E-02 -0.1153364E-02  0.5858836E-02
  0.1880000E+02  0.6139870E-02  0.9385615E-02 -0.2800995E-02  0.3374690E-02  0.2446349E-02  0.8522317E-02 -0.5393079E-02  0.2854157E-02 -0.4183020E-02  0.5865220E-02 -0.2590786E-02  0.5501667E-02 -0.2610487E-02  0.5871065E-02
  0.1885000E+02  0.1757271E-02  0.9404756E-02 -0.3080352E-02  0.3381911E-02  0.2108974E-02  0.8539648E-02 -0.5622514E-02  0.2860434E-02 -0.3572480E-02  0.5877365E-02 -0.2698673E-02  0.5512978E-02 -0.3792207E-02  0.5882904E-02
  0.1890000E+02  0.2097233E-02  0.9421734E-02 -0.1448250E-02  0.3388606E-02  0.2855877E-02  0.8555199E-02 -0.5167631E-02  0.2866271E-02  0.7483542E-03  0.5888637E-02 -0.7764044E-03  0.5523427E-02 -0.3595789E-02  0.5893752E-02
  0.1895000E+02  0.5672606E-02  0.9435956E-02 -0.1285231E-02  0.3394605E-02  0.8611125E-03  0.8568671E-02 -0.5169825E-02  0.2871589E-02 -0.1393100E-02  0.5898640E-02  0.2208570E-02  0.5532491E-02 -0.6622460E-02  0.5903426E-02
  0.1900000E+02  0.5051385E-02  0.9451265E-02 -0.4455201E-02  0.3400619E-02  0.1859701E-02  0.8582762E-02 -0.4274159E-02  0.2877307E-02 -0.1316655E-02  0.5908330E-02  0.9333875E-03  0.5542178E-02 -0.1247304E-02  0.5913253E-02
  0.1905000E+02  0.2274655E-02  0.9467958E-02 -0.3379082E-02  0.3407168E-02 -0.4805799E-03  0.8598445E-02 -0.4005133E-02  0.2883469E-02 -0.2932883E-02  0.5919640E-02 -0.1570471E-02  0.5552998E-02  0.6659946E-04  0.5923843E-02
  0.1910000E+02  0.3392007E-02  0.9484258E-02 -0.4845921E-02  0.3413624E-02  0.2738929E-02  0.8613655E-02 -0.4279224E-02  0.2889212E-02 -0.1552201E-02  0.5929944E-02 -0.9156229E-03  0.5563110E-02  0.7922281E-03  0.5934224E-02
  0.1915000E+02  0.3052855E-02  0.9502058E-02 -0.2107408E-02  0.3420503E-02  0.3074699E-02  0.8629170E-02 -0.3653215E-02  0.2895282E-02  0.7719656E-03  0.5940704E-02  0.9318620E-03  0.5574064E-02 -0.6246406E-03  0.5945631E-02
  0.1920000E+02 -0.9033809E-04  0.9520944E-02 -0.4108236E-03  0.3428059E-02  0.2818570E-02  0.8646932E-02 -0.2641895E-02  0.2902045E-02  0.1665800E-02  0.5953269E-02  0.6058480E-03  0.5586378E-02 -0.2598680E-03  0.5958680E-02
  0.1925000E+02  0.3985219E-02  0.9537829E-02  0.2953701E-03  0.3434453E-02  0.1407587E-02  0.8662514E-02 -0.8650011E-03  0.2908193E-02  0.4017338E-02  0.5964648E-02 -0.1134129E-03  0.5597350E-02  0.7793713E-03  0.5970214E-02
  0.1930000E+02 -0.2431497E-02  0.9553829E-02  0.3409553E-03  0.3440631E-02 -0.7295911E-03  0.8677201E-02 -0.6259169E-03  0.2914107E-02  0.2505476E-02  0.5974625E-02  0.1449387E-02  0.5607552E-02 -0.1937088E-02  0.5980760E-02
  0.1935000E+02 -0.8489785E-03  0.9571159E-02  0.1992285E-02  0.3447308E-02  0.8970479E-04  0.8693688E-02 -0.2969264E-02  0.2920138E-02  0.4824889E-03  0.5985862E-02 -0.1342567E-03  0.5618109E-02 -0.9121426E-03  0.5992419E-02
  0.1940000E+02 -0.5336727E-02  0.9590602E-02 -0.1309481E-02  0.3455102E-02 -0.1777027E-02  0.8712576E-02  0.1520550E-02  0.2927075E-02 -0.3823361E-02  0.5998753E-02  0.3029796E-02  0.5630152E-02 -0.4181023E-02  0.6005803E-02
  0.1945000E+02 -0.5258585E-02  0.9611093E-02 -0.6653066E-03  0.3463054E-02 -0.4297555E-02  0.8731459E-02  0.1485728E-02  0.2934129E-02  0.9447210E-03  0.6012439E-02 -0.8352775E-03  0.5642938E-02 -0.2963142E-02  0.6019640E-02
  0.1950000E+02 -0.2580642E-02  0.9631164E-02  0.6849802E-03  0.3471017E-02 -0.5442970E-02  0.8749059E-02  0.1931210E-02  0.2941040E-02 -0.3671390E-02  0.6025671E-02 -0.6245481E-03  0.5655267E-02 -0.2299872E-02  0.6033049E-02
  0.1955000E+02 -0.6010892E-03  0.9646367E-02  0.2992149E-02  0.3477476E-02 -0.1954558E-02  0.8762845E-02  0.1684336E-02  0.2946862E-02 -0.3854362E-02  0.6035996E-02  0.1353571E-02  0.5664824E-02 -0.7132060E-04  0.6043465E-02
  0.1960000E+02  0.7780339E-04  0.9662973E-02  0.2858825E-02  0.3483827E-02 -0.4459798E-03  0.8777566E-02  0.4775817E-02  0.2952831E-02 -0.6513271E-03  0.6046408E-02  0.9206783E-03  0.5674779E-02  0.1972547E-02  0.6054344E-02
  0.1965000E+02 -0.4464081E-02  0.9684014E-02  0.3797456E-04  0.3491849E-02 -0.1237838E-02  0.8796030E-02  0.4724921E-02  0.2959998E-02 -0.3028799E-02  0.6058879E-02  0.2510669E-02  0.5687566E-02  0.7044955E-04  0.6067867E-02
  0.1970000E+02 -0.4100385E-02  0.9704505E-02  0.1583396E-02  0.3499677E-02 -0.1765885E-02  0.8814987E-02  0.2664837E-02  0.2967045E-02 -0.3969591E-02  0.6071321E-02  0.1750203E-03  0.5699809E-02 -0.1093231E-02  0.6081366E-02
  0.1975000E+02 -0.6469298E-02  0.9723908E-02  0.2528569E-02  0.3507136E-02 -0.9166461E-03  0.8832598E-02  0.2784591E-02  0.2974092E-02 -0.2162701E-02  0.6083613E-02 -0.1335767E-02  0.5711187E-02  0.5330059E-03  0.6094055E-02
  0.1980000E+02 -0.9079274E-02  0.9743446E-02  0.3225720E-02  0.3514788E-02 -0.1031487E-02  0.8850192E-02  0.1089138E-02  0.2980960E-02 -0.2228391E-02  0.6096773E-02 -0.1514269E-02  0.5722927E-02  0.1118417E-02  0.6106548E-02
  0.1985000E+02 -0.5830841E-02  0.9761836E-02  0.1686644E-02  0.3521987E-02 -0.6789418E-02  0.8866023E-02  0.3857234E-02  0.2986928E-02 -0.5649874E-04  0.6108408E-02  0.2388776E-02  0.5733045E-02  0.4247471E-02  0.6118526E-02
  0.1990000E+02 -0.2763481E-02  0.9782196E-02  0.4151822E-02  0.3529894E-02 -0.6189772E-02  0.8884240E-02  0.4218784E-02  0.2993657E-02  0.3283844E-02  0.6121284E-02  0.1647535E-02  0.5744988E-02  0.4173687E-02  0.6131473E-02
  0.1995000E+02 -0.7444639E-02  0.9802087E-02  0.4548371E-02  0.3537854E-02 -0.2790329E-02  0.8902796E-02  0.4157673E-02  0.3000432E-02  0.2999796E-02  0.6134490E-02  0.2956244E-02  0.5757167E-02  0.2788713E-02  0.6144541E-02
  0.2000000E+02 -0.5126091E-02  0.9822140E-02  0.4455392E-02  0.3545843E-02 -0.2258992E-02  0.8921379E-02  0.5385354E-02  0.3007504E-02 -0.7539146E-03  0.6147984E-02  0.1238232E-02  0.5769388E-02  0.1296481E-02  0.6157508E-02
  0.2005000E+02 -0.3869112E-02  0.9840801E-02  0.4019827E-02  0.3553362E-02 -0.4095564E-02  0.8938534E-02  0.4369376E-02  0.3013977E-02 -0.5436150E-02  0.6160405E-02  0.6685375E-03  0.5780818E-02  0.1687729E-02  0.6169525E-02
  0.2010000E+02 -0.5474435E-02  0.9861676E-02  0.2605065E-02  0.3561524E-02  0.3334224E-02  0.8956828E-02  0.4933797E-02  0.3020850E-02 -0.2748588E-02  0.6174043E-02 -0.3085361E-03  0.5793293E-02 -0.1145998E-02  0.6183346E-02
  0.2015000E+02 -0.1062360E-01  0.9881441E-02  0.5669707E-02  0.3569528E-02 -0.5515095E-02  0.8974633E-02  0.6802370E-02  0.3027200E-02  0.1657304E-02  0.6187523E-02 -0.1838277E-03  0.5804922E-02 -0.1660137E-02  0.6196709E-02
  0.2020000E+02 -0.8661807E-02  0.9901127E-02  0.6270477E-02  0.3576613E-02 -0.7380923E-02  0.8991186E-02  0.7115173E-02  0.3033450E-02  0.2459190E-02  0.6199988E-02 -0.2708560E-03  0.5815978E-02 -0.3730411E-02  0.6208828E-02
  0.2025000E+02 -0.7387850E-02  0.9923450E-02  0.5310859E-02  0.3584671E-02 -0.1035960E-01  0.9010181E-02  0.1014549E-01  0.3040399E-02  0.6830500E-03  0.6213991E-02 -0.2257206E-02  0.5828801E-02  0.2040548E-02  0.6222721E-02
  0.2030000E+02 -0.4606415E-02  0.9941748E-02  0.8259000E-02  0.3591939E-02 -0.4276086E-02  0.9027035E-02  0.6640522E-02  0.3046406E-02  0.2409569E-02  0.6225613E-02  0.2187896E-02  0.5839449E-02  0.3920364E-03  0.6234316E-02
  0.2035000E+02 -0.3057168E-02  0.9958572E-02  0.7831795E-02  0.3598557E-02  0.1551986E-03  0.9043064E-02  0.7746936E-02  0.3051937E-02  0.2227966E-02  0.6236205E-02  0.5849031E-02  0.5849088E-02  0.4874301E-02  0.6245063E-02
  0.2040000E+02 -0.4264360E-02  0.9978591E-02  0.7622210E-02  0.3605667E-02 -0.1340760E-02  0.9060564E-02  0.9584597E-02  0.3058167E-02  0.3231206E-02  0.6248463E-02  0.4101134E-02  0.5860107E-02  0.9960285E-03  0.6257478E-02
  0.2045000E+02 -0.4215935E-02  0.1000031E-01  0.5954903E-02  0.3613465E-02 -0.2520280E-02  0.9079180E-02  0.8882692E-02  0.3064788E-02  0.1804757E-02  0.6262244E-02  0.2761950E-02  0.5872096E-02  0.1375561E-02  0.6271317E-02
  0.2050000E+02 -0.1624154E-02  0.1002071E-01  0.6037290E-02  0.3621125E-02 -0.5683854E-02  0.9097619E-02  0.8733809E-02  0.3071410E-02  0.2008547E-02  0.6276420E-02  0.6042354E-02  0.5883822E-02  0.5361753E-02  0.6284721E-02
  0.2055000E+02 -0.3176661E-02  0.1003855E-01  0.1014638E-01  0.3627711E-02  0.4245120E-03  0.9112883E-02  0.7935073E-02  0.3077045E-02  0.5567780E-02  0.6288629E-02  0.3331674E-02  0.5894570E-02  0.7446545E-02  0.6296501E-02
  0.2060000E+02  0.3026793E-02  0.1005588E-01  0.7581304E-02  0.3634263E-02 -0.1568427E-02  0.9128062E-02  0.8067175E-02  0.3082171E-02  0.3489712E-02  0.6299902E-02  0.2102609E-02  0.5905172E-02  0.4167462E-02  0.6307973E-02
  0.2065000E+02  0.2178696E-02  0.1007513E-01  0.8109906E-02  0.3641688E-02 -0.1734099E-02  0.9145742E-02  0.6131294E-02  0.3088060E-02  0.2475211E-02  0.6312275E-02  0.5157211E-02  0.5916703E-02  0.6448766E-02  0.6321087E-02
  0.2070000E+02 -0.4474774E-02  0.1009632E-01  0.9005862E-02  0.3649185E-02 -0.1070782E-02  0.9164919E-02  0.7802055E-02  0.3094679E-02  0.1863360E-02  0.6325947E-02  0.1838872E-02  0.5929197E-02  0.2648814E-02  0.6335035E-02
  0.2075000E+02 -0.9426570E-02  0.1011890E-01  0.7357290E-02  0.3657290E-02 -0.2663255E-02  0.9184882E-02  0.7134892E-02  0.3101632E-02 -0.2270216E-02  0.6340235E-02 -0.1827415E-02  0.5942071E-02  0.9346177E-03  0.6349994E-02
  0.2080000E+02 -0.6227202E-02  0.1013776E-01  0.7434295E-02  0.3663887E-02 -0.5654780E-02  0.9201524E-02  0.8144792E-02  0.3107071E-02  0.6265336E-03  0.6352140E-02  0.3883162E-03  0.5952266E-02  0.1759101E-02  0.6361889E-02
  0.2085000E+02  0.3976123E-02  0.1015372E-01  0.6063550E-02  0.3669083E-02 -0.2925180E-02  0.9216149E-02  0.8432580E-02  0.3111488E-02  0.4903478E-02  0.6362402E-02  0.4697700E-03  0.5960763E-02  0.7934116E-02  0.6372296E-02
  0.2090000E+02  0.1409774E-02  0.1017327E-01  0.8399318E-02  0.3675673E-02 -0.3199995E-02  0.9233399E-02  0.8706342E-02  0.3116923E-02  0.3267518E-02  0.6374947E-02  0.3969368E-03  0.5971608E-02  0.5814333E-02  0.6384464E-02
  0.2095000E+02  0.2575926E-02  0.1019235E-01  0.7753955E-02  0.3682875E-02 -0.3811959E-02  0.9251827E-02  0.1081871E-01  0.3122682E-02  0.6782514E-02  0.6387478E-02  0.5525165E-02  0.5982935E-02  0.5684723E-02  0.6396239E-02
  0.2100000E+02 -0.1929642E-02  0.1021139E-01  0.8218214E-02  0.3689453E-02 -0.7416687E-02  0.9269737E-02  0.7471111E-02  0.3128539E-02  0.6409335E-02  0.6399799E-02  0.6036445E-02  0.5994383E-02  0.4019770E-02  0.6407788E-02
  0.2105000E+02 -0.8552156E-03  0.1022812E-01  0.1277426E-01  0.3695185E-02  0.2144397E-02  0.9285215E-02  0.8419306E-02  0.3133370E-02  0.5724134E-02  0.6410519E-02  0.6628308E-02  0.6004247E-02  0.6166349E-02  0.6418589E-02
  0.2110000E+02 -0.1117391E-02  0.1024679E-01  0.8729298E-02  0.3702044E-02 -0.2119684E-02  0.9303027E-02  0.9387804E-02  0.3138955E-02  0.6024020E-02  0.6423101E-02  0.4002505E-02  0.6015336E-02  0.6689678E-02  0.6430922E-02
  0.2115000E+02  0.1778592E-02  0.1026816E-01  0.6217016E-02  0.3709172E-02 -0.8130658E-02  0.9322052E-02  0.1159253E-01  0.3145067E-02  0.2632154E-02  0.6435934E-02  0.4079360E-02  0.6027416E-02  0.4761505E-02  0.6444122E-02
  0.2120000E+02 -0.7841515E-03  0.1028727E-01  0.9873606E-02  0.3715571E-02  0.2273145E-02  0.9338968E-02  0.7979207E-02  0.3150605E-02  0.3693488E-02  0.6448461E-02  0.3926695E-02  0.6038585E-02  0.4476115E-02  0.6456017E-02
  0.2125000E+02  0.2185031E-02  0.1030608E-01  0.1084875E-01  0.3722006E-02  0.2490008E-02  0.9356485E-02  0.9962026E-02  0.3155970E-02  0.5356230E-02  0.6461067E-02 -0.6357057E-03  0.6049609E-02  0.4222060E-02  0.6468158E-02
  0.2130000E+02  0.4129073E-02  0.1032198E-01  0.5415075E-02  0.3728325E-02  0.3335138E-02  0.9372400E-02  0.8155137E-02  0.3160598E-02  0.6475914E-02  0.6471755E-02  0.2173327E-02  0.6059282E-02  0.3587317E-02  0.6478603E-02
  0.2135000E+02 -0.1109853E-02  0.1033914E-01  0.8765040E-02  0.3734465E-02  0.1337914E-02  0.9389146E-02  0.8600490E-02  0.3165655E-02  0.5368140E-02  0.6483077E-02  0.5488449E-02  0.6069685E-02 -0.1029318E-02  0.6489615E-02
  0.2140000E+02 -0.4912536E-02  0.1035995E-01  0.7137550E-02  0.3741961E-02  0.5808634E-02  0.9408488E-02  0.7607915E-02  0.3171888E-02  0.3337705E-02  0.6496477E-02  0.5420123E-02  0.6082053E-02 -0.2234897E-02  0.6502856E-02
  0.2145000E+02 -0.3369392E-02  0.1038181E-01  0.6224070E-02  0.3749676E-02 -0.1490947E-02  0.9428935E-02  0.5995090E-02  0.3178544E-02  0.1875954E-02  0.6510146E-02  0.1530430E-02  0.6094755E-02  0.4111767E-03  0.6516999E-02
  0.2150000E+02 -0.2899442E-02  0.1039967E-01  0.5153722E-02  0.3755173E-02 -0.1708103E-02  0.9445293E-02  0.7938521E-02  0.3183503E-02  0.1951478E-02  0.6520987E-02 -0.3992134E-03  0.6104507E-02  0.2161720E-02  0.6528018E-02
  0.2155000E+02  0.4761170E-03  0.1041452E-01  0.5499782E-02  0.3759775E-02  0.3400250E-02  0.9458699E-02  0.6456148E-02  0.3187753E-02  0.2803697E-02  0.6530683E-02  0.4425807E-02  0.6113288E-02  0.2841274E-02  0.6537740E-02
  0.2160000E+02  0.9229193E-02  0.1043118E-01  0.7118135E-02  0.3765368E-02  0.2179002E-02  0.9474889E-02  0.7278547E-02  0.3192122E-02  0.4138661E-03  0.6541546E-02  0.6137735E-02  0.6123159E-02  0.5257214E-02  0.6548455E-02
  0.2165000E+02  0.1853742E-02  0.1045080E-01  0.6367763E-02  0.3772446E-02  0.1347030E-02  0.9493306E-02  0.7819911E-02  0.3197860E-02  0.7853768E-02  0.6554293E-02  0.4265568E-02  0.6134894E-02  0.3696619E-02  0.6561068E-02
  0.2170000E+02 -0.2372439E-02  0.1047211E-01  0.7824518E-02  0.3780239E-02  0.3912131E-02  0.9512773E-02  0.6673249E-02  0.3204405E-02  0.3723073E-02  0.6567609E-02  0.5702788E-03  0.6147590E-02  0.2810118E-02  0.6575007E-02
  0.2175000E+02 -0.6422143E-02  0.1049195E-01  0.5791312E-02  0.3787226E-02 -0.2451071E-02  0.9529972E-02  0.5143727E-02  0.3210124E-02 -0.2209271E-03  0.6579933E-02  0.4496868E-03  0.6159022E-02  0.1791434E-02  0.6587495E-02
  0.2180000E+02 -0.2283066E-02  0.1050908E-01  0.6350601E-02  0.3793131E-02 -0.8184899E-03  0.9545568E-02  0.6236100E-02  0.3215127E-02  0.3201857E-02  0.6590771E-02  0.1904240E-02  0.6169505E-02 -0.1296382E-02  0.6599415E-02
  0.2185000E+02 -0.5608825E-02  0.1052420E-01  0.5831050E-02  0.3798447E-02 -0.5957220E-02  0.9560012E-02  0.6842218E-02  0.3219437E-02  0.5045224E-03  0.6601012E-02  0.3163706E-02  0.6178682E-02  0.2443866E-02  0.6610510E-02
  0.2190000E+02 -0.2621751E-03  0.1053933E-01  0.5003783E-02  0.3803938E-02  0.1158619E-02  0.9573617E-02  0.4283051E-02  0.3223769E-02 -0.6379443E-03  0.6611003E-02  0.2821753E-02  0.6187425E-02  0.2011747E-02  0.6621482E-02
  0.2195000E+02  0.3924454E-02  0.1055677E-01  0.2809862E-02  0.3810103E-02  0.1300120E-02  0.9590004E-02  0.5288894E-02  0.3228633E-02  0.2898145E-02  0.6622393E-02  0.3000725E-02  0.6197625E-02  0.1579829E-02  0.6632908E-02
  0.2200000E+02  0.3340116E-02  0.1057504E-01  0.2248779E-02  0.3816592E-02  0.9330723E-03  0.9606855E-02  0.5876486E-02  0.3233919E-02  0.5161346E-02  0.6633910E-02  0.5042546E-02  0.6208373E-02  0.4521713E-02  0.6644885E-02
  0.2205000E+02  0.3071852E-02  0.1059339E-01  0.2265048E-02  0.3823198E-02  0.1635537E-02  0.9624518E-02  0.3174111E-02  0.3239453E-02  0.5360655E-02  0.6646507E-02  0.2942717E-02  0.6219395E-02  0.1544661E-02  0.6657464E-02
  0.2210000E+02 -0.3039714E-02  0.1061184E-01  0.4424069E-02  0.3830061E-02 -0.3132894E-02  0.9642592E-02  0.4279267E-02  0.3244955E-02 -0.2606116E-03  0.6659244E-02  0.3739272E-03  0.6230747E-02  0.1768434E-02  0.6670311E-02
  0.2215000E+02 -0.4686565E-02  0.1063219E-01  0.3837495E-02  0.3837564E-02 -0.7711346E-02  0.9661806E-02  0.4074287E-02  0.3250897E-02 -0.4710890E-02  0.6672544E-02 -0.3936741E-02  0.6243061E-02 -0.2494722E-02  0.6683902E-02
  0.2220000E+02  0.6048164E-03  0.1064900E-01  0.5360472E-03  0.3843390E-02 -0.8324746E-02  0.9678395E-02  0.1610267E-02  0.3255820E-02 -0.1874178E-02  0.6684278E-02 -0.2325675E-02  0.6253547E-02 -0.1619045E-02  0.6695228E-02
  0.2225000E+02 -0.1519636E-02  0.1066400E-01  0.5698376E-03  0.3848450E-02 -0.4133153E-02  0.9692619E-02 -0.3260651E-03  0.3260246E-02  0.1179267E-03  0.6693882E-02  0.1180660E-02  0.6262320E-02  0.2455666E-02  0.6705677E-02
  0.2230000E+02 -0.8108105E-02  0.1068247E-01  0.1206267E-02  0.3854606E-02  0.2547538E-02  0.9709706E-02  0.1499300E-02  0.3265235E-02  0.1707336E-02  0.6705529E-02  0.6222288E-03  0.6273135E-02  0.2114921E-02  0.6717966E-02
  0.2235000E+02  0.6527145E-05  0.1070249E-01  0.1139054E-03  0.3860919E-02 -0.1606065E-02  0.9728132E-02  0.1176424E-02  0.3270447E-02  0.1926570E-02  0.6718189E-02 -0.2221805E-02  0.6284719E-02  0.3231612E-02  0.6730217E-02
  0.2240000E+02 -0.2095609E-02  0.1072254E-01 -0.2060537E-03  0.3867879E-02 -0.1843358E-02  0.9746241E-02  0.6764604E-03  0.3276005E-02 -0.1799122E-02  0.6731396E-02 -0.3176789E-02  0.6297107E-02 -0.1019440E-03  0.6743315E-02
  0.2245000E+02 -0.2506312E-02  0.1074104E-01 -0.3414789E-03  0.3874463E-02 -0.2003586E-02  0.9763887E-02  0.1491121E-02  0.3281113E-02 -0.2819922E-02  0.6743412E-02 -0.1277907E-02  0.6308541E-02 -0.4970634E-03  0.6755519E-02
  0.2250000E+02 -0.6256116E-02  0.1075881E-01 -0.1950664E-03  0.3880643E-02  0.7997468E-04  0.9779994E-02 -0.4492431E-03  0.3285658E-02 -0.1638133E-02  0.6753876E-02 -0.7821599E-03  0.6318620E-02  0.1048499E-02  0.6766357E-02
  0.2255000E+02 -0.3708443E-02  0.1077553E-01 -0.3497211E-03  0.3886365E-02  0.1325574E-02  0.9796151E-02  0.2358493E-03  0.3290254E-02  0.4858101E-03  0.6764316E-02 -0.1421673E-02  0.6328358E-02  0.2644302E-02  0.6776968E-02
  0.2260000E+02 -0.3349881E-02  0.1079273E-01 -0.3416897E-04  0.3891931E-02  0.1909655E-02  0.9812337E-02 -0.5272807E-03  0.3294324E-02  0.3848027E-02  0.6775170E-02 -0.1899840E-02  0.6338443E-02  0.3088196E-04  0.6787940E-02
  0.2265000E+02 -0.6359890E-02  0.1081428E-01 -0.3708841E-03  0.3899039E-02  0.7755974E-02  0.9833089E-02  0.5793028E-03  0.3299862E-02  0.5120574E-02  0.6789288E-02 -0.1898572E-02  0.6351945E-02 -0.1630049E-04  0.6801700E-02
  0.2270000E+02 -0.4388224E-02  0.1083508E-01  0.1774109E-02  0.3906253E-02 -0.4861591E-03  0.9853517E-02 -0.4522606E-03  0.3305299E-02 -0.1239010E-02  0.6802630E-02 -0.5519165E-02  0.6364787E-02  0.3515222E-02  0.6814451E-02
  0.2275000E+02 -0.3421767E-02  0.1085610E-01 -0.1593180E-02  0.3913065E-02 -0.1354741E-02  0.9873044E-02 -0.1447028E-02  0.3310882E-02  0.3366006E-03  0.6814907E-02 -0.1855401E-02  0.6376719E-02  0.8388783E-04  0.6826870E-02
  0.2280000E+02 -0.8682157E-03  0.1087576E-01 -0.3795078E-02  0.3919319E-02 -0.4170375E-02  0.9890425E-02 -0.2081916E-02  0.3315836E-02  0.1114006E-03  0.6825873E-02  0.1482940E-02  0.6387868E-02 -0.2168679E-02  0.6838285E-02
  0.2285000E+02  0.3882465E-03  0.1089306E-01 -0.3619357E-02  0.3924927E-02 -0.1893018E-02  0.9906868E-02 -0.2822119E-02  0.3320725E-02 -0.5894119E-03  0.6836891E-02  0.1130398E-02  0.6398465E-02 -0.3426598E-03  0.6849000E-02
  0.2290000E+02 -0.2579618E-02  0.1091429E-01 -0.4300938E-02  0.3931784E-02 -0.2745979E-03  0.9926794E-02 -0.4167174E-02  0.3326471E-02 -0.1652859E-02  0.6850262E-02  0.7285319E-03  0.6411111E-02 -0.7653838E-03  0.6862001E-02
  0.2295000E+02  0.9097437E-03  0.1093695E-01 -0.1401769E-02  0.3938915E-02 -0.2204578E-02  0.9947649E-02 -0.2578338E-02  0.3332363E-02 -0.4354972E-02  0.6863782E-02 -0.2624919E-02  0.6424219E-02  0.3219623E-03  0.6875987E-02
  0.2300000E+02  0.1075782E-02  0.1095586E-01 -0.4083036E-02  0.3945108E-02  0.3623436E-02  0.9965053E-02 -0.1721651E-02  0.3337063E-02 -0.2056997E-02  0.6874685E-02 -0.3203756E-02  0.6434901E-02 -0.8678420E-03  0.6887327E-02
  0.2305000E+02  0.3080240E-02  0.1097227E-01 -0.4266823E-02  0.3950303E-02  0.7505846E-03  0.9980001E-02 -0.5424612E-02  0.3341161E-02 -0.1665167E-02  0.6884560E-02 -0.4738256E-03  0.6444665E-02  0.6236156E-03  0.6897266E-02
  0.2310000E+02  0.3016477E-02  0.1099159E-01 -0.2061243E-02  0.3956084E-02  0.2290992E-02  0.9997047E-02 -0.4624180E-02  0.3346094E-02  0.1309855E-02  0.6895430E-02  0.1413009E-02  0.6455664E-02 -0.8911439E-03  0.6908464E-02
  0.2315000E+02  0.2668011E-02  0.1101173E-01 -0.1959892E-02  0.3962338E-02  0.5059781E-02  0.1001448E-01 -0.3400954E-02  0.3351223E-02  0.1521380E-02  0.6906586E-02  0.1314824E-02  0.6467121E-02 -0.4999555E-02  0.6919609E-02
  0.2320000E+02  0.8250507E-02  0.1103105E-01 -0.4050883E-02  0.3968408E-02  0.6078437E-02  0.1003237E-01 -0.3943137E-02  0.3356520E-02 -0.3846178E-02  0.6918629E-02  0.2018189E-02  0.6478610E-02 -0.2095280E-03  0.6930551E-02
  0.2325000E+02  0.2424263E-02  0.1105146E-01 -0.1952163E-02  0.3975063E-02  0.4049654E-02  0.1005200E-01 -0.2962043E-02  0.3361993E-02 -0.5521865E-02  0.6930635E-02  0.1171252E-02  0.6490337E-02  0.8448860E-03  0.6942498E-02
  0.2330000E+02 -0.1348154E-02  0.1106963E-01 -0.7294518E-02  0.3981188E-02 -0.1656243E-02  0.1006996E-01 -0.4053046E-02  0.3367028E-02 -0.1276855E-02  0.6941841E-02 -0.3333557E-02  0.6501169E-02 -0.1493996E-02  0.6954107E-02
  0.2335000E+02  0.1853248E-02  0.1108531E-01 -0.6154962E-02  0.3986235E-02  0.2372568E-02  0.1008495E-01 -0.6848103E-02  0.3371347E-02  0.1269676E-02  0.6951360E-02 -0.2915257E-02  0.6509909E-02 -0.3886913E-02  0.6963800E-02
  0.2340000E+02  0.6972330E-02  0.1110265E-01 -0.6087470E-02  0.3991900E-02  0.1664410E-02  0.1010149E-01 -0.5990385E-02  0.3376288E-02 -0.3901047E-02  0.6961946E-02 -0.1824158E-03  0.6519581E-02  0.1739064E-02  0.6974595E-02
  0.2345000E+02  0.5668750E-02  0.1111972E-01 -0.3126172E-02  0.3997588E-02  0.3647232E-02  0.1011872E-01 -0.4312677E-02  0.3381539E-02 -0.4921213E-02  0.6972511E-02 -0.1253471E-03  0.6529896E-02  0.1916365E-02  0.6984858E-02
  0.2350000E+02  0.4680606E-02  0.1113720E-01 -0.1591647E-02  0.4003754E-02  0.1429208E-04  0.1013560E-01 -0.6216247E-02  0.3386711E-02 -0.1969468E-02  0.6983281E-02  0.9207041E-03  0.6540803E-02  0.9558470E-03  0.6995424E-02
  0.2355000E+02  0.7639656E-02  0.1115443E-01 -0.4510925E-02  0.4009969E-02 -0.1644271E-02  0.1015248E-01 -0.5786772E-02  0.3392043E-02  0.9815607E-03  0.6994518E-02 -0.1313124E-02  0.6551411E-02  0.3669580E-04  0.7005937E-02
  0.2360000E+02  0.7251163E-02  0.1117196E-01 -0.3670313E-02  0.4016063E-02  0.1929216E-02  0.1016999E-01 -0.6286091E-02  0.3397275E-02 -0.2500156E-02  0.7005824E-02 -0.3071483E-03  0.6561962E-02 -0.3861282E-02  0.7016595E-02
  0.2365000E+02  0.2604717E-02  0.1118949E-01 -0.6018446E-02  0.4022050E-02  0.1116486E-02  0.1018667E-01 -0.3194542E-02  0.3402472E-02 -0.9227036E-03  0.7016547E-02 -0.3892277E-02  0.6571740E-02 -0.6472171E-02  0.7027706E-02
  0.2370000E+02 -0.4322220E-02  0.1120687E-01 -0.5615398E-02  0.4028561E-02 -0.9004733E-03  0.1020380E-01 -0.6030295E-02  0.3407916E-02 -0.8114736E-02  0.7027892E-02 -0.8085669E-02  0.6581846E-02 -0.5225851E-02  0.7038953E-02
  0.2375000E+02 -0.3335651E-02  0.1122236E-01 -0.8277526E-02  0.4034167E-02 -0.2032762E-02  0.1021851E-01 -0.7383384E-02  0.3412931E-02 -0.5368739E-02  0.7038939E-02 -0.4082401E-02  0.6591051E-02 -0.5312518E-02  0.7048811E-02
  0.2380000E+02 -0.8859311E-03  0.1123660E-01 -0.7857181E-02  0.4039565E-02 -0.4348219E-02  0.1023308E-01 -0.5410654E-02  0.3417412E-02 -0.5635403E-02  0.7048539E-02 -0.4412618E-02  0.6599376E-02 -0.4231259E-02  0.7057603E-02
  0.2385000E+02  0.4593539E-03  0.1125196E-01 -0.5745895E-02  0.4045329E-02 -0.3305760E-02  0.1024835E-01 -0.6310716E-02  0.3422241E-02 -0.3465045E-02  0.7057972E-02 -0.7758728E-02  0.6608385E-02 -0.9355560E-03  0.7067089E-02
  0.2390000E+02  0.5194498E-03  0.1127183E-01 -0.7003704E-02  0.4052676E-02  0.3386247E-02  0.1026721E-01 -0.7362567E-02  0.3428338E-02 -0.7032332E-02  0.7070913E-02 -0.4152685E-02  0.6620663E-02 -0.4434802E-02  0.7079866E-02
  0.2395000E+02  0.2809950E-02  0.1129219E-01 -0.5474856E-02  0.4060227E-02 -0.4995393E-04  0.1028676E-01 -0.6984559E-02  0.3434425E-02 -0.1116818E-01  0.7084466E-02 -0.2409265E-02  0.6633254E-02 -0.8617303E-02  0.7093137E-02
  0.2400000E+02 -0.3204480E-02  0.1131117E-01 -0.6667209E-02  0.4067528E-02 -0.3622164E-03  0.1030516E-01 -0.6605770E-02  0.3440529E-02 -0.5096571E-02  0.7096887E-02 -0.4563601E-02  0.6644616E-02 -0.9228358E-02  0.7105289E-02
  0.2405000E+02 -0.5545838E-02  0.1133053E-01 -0.7334232E-02  0.4074836E-02 -0.2301900E-02  0.1032365E-01 -0.5096737E-02  0.3446402E-02 -0.3784046E-02  0.7108600E-02 -0.3808690E-02  0.6655212E-02 -0.8326643E-02  0.7116703E-02
  0.2410000E+02 -0.1372224E-02  0.1134497E-01 -0.8817483E-02  0.4080910E-02 -0.7845223E-03  0.1033813E-01 -0.6299103E-02  0.3451439E-02 -0.5992438E-02  0.7118253E-02 -0.4187413E-02  0.6664182E-02 -0.7442971E-02  0.7125936E-02
  0.2415000E+02  0.3788422E-02  0.1135875E-01 -0.6488246E-02  0.4086792E-02  0.9374302E-03  0.1035204E-01 -0.5055993E-02  0.3456517E-02 -0.2876545E-02  0.7127527E-02 -0.5656077E-02  0.6673158E-02 -0.4038614E-02  0.7135611E-02
  0.2420000E+02  0.1871036E-02  0.1137474E-01 -0.4638474E-02  0.4093121E-02  0.2932451E-03  0.1036823E-01 -0.3309533E-02  0.3461828E-02 -0.2142483E-02  0.7138498E-02 -0.5089309E-02  0.6683239E-02 -0.1794346E-02  0.7146774E-02
  0.2425000E+02 -0.2002156E-02  0.1139489E-01 -0.4674453E-02  0.4100872E-02 -0.2441988E-02  0.1038803E-01 -0.4577653E-02  0.3468711E-02 -0.2495308E-02  0.7152191E-02 -0.3741882E-02  0.6695835E-02 -0.4308725E-02  0.7159940E-02
  0.2430000E+02 -0.6292250E-02  0.1141564E-01 -0.5867094E-02  0.4109346E-02 -0.2484166E-02  0.1040838E-01 -0.5499420E-02  0.3475569E-02 -0.5529636E-02  0.7165861E-02 -0.6578816E-02  0.6708776E-02 -0.6430762E-02  0.7173619E-02
  0.2435000E+02  0.4310808E-02  0.1143268E-01 -0.3465709E-02  0.4116066E-02  0.2445301E-02  0.1042538E-01 -0.4160195E-02  0.3481359E-02  0.7309716E-03  0.7177860E-02  0.3643974E-04  0.6719866E-02 -0.2535537E-02  0.7184596E-02
  0.2440000E+02  0.5574722E-02  0.1144830E-01 -0.5534237E-02  0.4122575E-02  0.3804737E-02  0.1044005E-01 -0.5185266E-02  0.3486740E-02 -0.2165813E-03  0.7188163E-02  0.1745554E-02  0.6729862E-02  0.2112561E-02  0.7194392E-02
  0.2445000E+02  0.3022343E-02  0.1146821E-01 -0.4932440E-02  0.4131065E-02  0.3151526E-02  0.1045842E-01 -0.6275910E-02  0.3493289E-02 -0.7360818E-03  0.7201578E-02 -0.9070481E-03  0.6742172E-02  0.3666100E-02  0.7207899E-02
  0.2450000E+02  0.4775680E-02  0.1148920E-01 -0.3623157E-02  0.4139208E-02  0.4788307E-02  0.1047848E-01 -0.6911148E-02  0.3500116E-02 -0.3544161E-02  0.7216008E-02 -0.6000384E-02  0.6755115E-02 -0.2923310E-02  0.7222550E-02
  0.2455000E+02  0.4743917E-02  0.1151057E-01 -0.4567749E-02  0.4147666E-02  0.2401495E-02  0.1049812E-01 -0.7532580E-02  0.3507312E-02 -0.3614714E-02  0.7229893E-02 -0.6224753E-02  0.6768452E-02 -0.6259701E-02  0.7236456E-02
  0.2460000E+02  0.4372221E-02  0.1152971E-01 -0.1905676E-02  0.4155317E-02  0.1658327E-02  0.1051558E-01 -0.4959013E-02  0.3513884E-02 -0.2002485E-02  0.7241888E-02  0.3508954E-03  0.6780250E-02 -0.5859016E-02  0.7248555E-02
  0.2465000E+02 -0.5020977E-03  0.1154929E-01 -0.4451462E-02  0.4163237E-02  0.2933905E-02  0.1053332E-01 -0.4916170E-02  0.3520475E-02  0.1708736E-03  0.7254418E-02  0.4871308E-03  0.6792574E-02 -0.3729061E-03  0.7261110E-02
  0.2470000E+02 -0.7338970E-03  0.1156649E-01 -0.4770325E-02  0.4169868E-02  0.6993702E-02  0.1054851E-01 -0.2918383E-02  0.3526160E-02  0.3932076E-02  0.7265407E-02 -0.7792992E-03  0.6803443E-02  0.2564795E-02  0.7271920E-02
  0.2475000E+02  0.3604086E-03  0.1158516E-01 -0.5237427E-02  0.4177336E-02  0.1228981E-01  0.1056522E-01 -0.1200961E-02  0.3532327E-02  0.1672033E-02  0.7277075E-02 -0.2220015E-03  0.6814797E-02  0.3107150E-02  0.7283477E-02
  0.2480000E+02  0.1936741E-02  0.1160846E-01 -0.4100690E-02  0.4185929E-02  0.1089186E-01  0.1058604E-01 -0.2445411E-02  0.3539728E-02  0.2303784E-02  0.7291260E-02  0.2441227E-02  0.6828703E-02  0.3176854E-02  0.7297756E-02
  0.2485000E+02  0.1800384E-03  0.1163001E-01 -0.5508630E-02  0.4194339E-02  0.2828820E-02  0.1060525E-01 -0.4914319E-02  0.3546537E-02  0.3438098E-02  0.7304682E-02  0.1537417E-02  0.6842350E-02  0.6131534E-03  0.7311013E-02
  0.2490000E+02 -0.1603777E-02  0.1165151E-01 -0.2960552E-02  0.4202773E-02 -0.2664388E-02  0.1062503E-01 -0.3437019E-02  0.3553353E-02 -0.2350557E-02  0.7317968E-02 -0.1185726E-02  0.6855449E-02 -0.1262573E-02  0.7324348E-02
  0.2495000E+02 -0.1696132E-02  0.1166668E-01 -0.1289342E-02  0.4208840E-02  0.7168222E-03  0.1063871E-01 -0.5578894E-02  0.3558926E-02  0.1525349E-02  0.7327410E-02 -0.2988074E-02  0.6864830E-02  0.5089475E-02  0.7333516E-02
  0.2500000E+02 -0.7002684E-03  0.1168237E-01 -0.1387631E-02  0.4215106E-02  0.5442705E-02  0.1065304E-01 -0.5744361E-02  0.3564683E-02  0.3067267E-02  0.7337443E-02 -0.2146595E-03  0.6874776E-02  0.7572128E-02  0.7342871E-02
  0.2505000E+02 -0.2789347E-02  0.1170196E-01 -0.1766443E-02  0.4222128E-02  0.2036232E-04  0.1067062E-01 -0.2548795E-02  0.3571130E-02  0.1751759E-02  0.7349886E-02  0.1491687E-02  0.6887089E-02 -0.5228855E-03  0.7354737E-02
  0.2510000E+02  0.1216078E-02  0.1172518E-01 -0.1496525E-02  0.4230576E-02  0.4259566E-02  0.1069078E-01 -0.1942663E-02  0.3578621E-02  0.7940087E-03  0.7364132E-02  0.7383443E-03  0.6901375E-02 -0.5314994E-03  0.7369126E-02
  0.2515000E+02  0.2031151E-02  0.1174729E-01 -0.3396146E-02  0.4238800E-02  0.3043678E-02  0.1070943E-01 -0.1525526E-02  0.3585667E-02 -0.1152187E-02  0.7377968E-02  0.2429664E-02  0.6914156E-02  0.1084183E-02  0.7382556E-02
  0.2520000E+02  0.3556385E-02  0.1176976E-01  0.1386298E-02  0.4247211E-02  0.1103863E-02  0.1072857E-01 -0.7193700E-03  0.3592828E-02  0.2496855E-02  0.7391493E-02  0.1185374E-02  0.6927296E-02  0.3002776E-02  0.7396243E-02
  0.2525000E+02  0.3638290E-02  0.1178632E-01  0.1428833E-02  0.4253610E-02  0.2203147E-02  0.1074210E-01 -0.1834881E-03  0.3597787E-02  0.2854500E-02  0.7400984E-02  0.5739668E-03  0.6937307E-02 -0.1138099E-02  0.7405905E-02
  0.2530000E+02  0.5271237E-02  0.1180445E-01 -0.1414261E-02  0.4260280E-02  0.8676318E-02  0.1075634E-01 -0.7614269E-03  0.3603335E-02  0.4523220E-02  0.7411974E-02  0.1617736E-02  0.6947841E-02  0.1791973E-02  0.7415650E-02
  0.2535000E+02  0.6902212E-04  0.1182299E-01 -0.5181311E-03  0.4266885E-02  0.1804917E-02  0.1077097E-01 -0.1454592E-02  0.3609307E-02  0.2023690E-02  0.7423745E-02  0.3037536E-02  0.6958928E-02 -0.9463707E-03  0.7425768E-02
  0.2540000E+02 -0.1425913E-04  0.1184412E-01  0.1407948E-02  0.4275294E-02  0.3814775E-02  0.1078937E-01 -0.2076071E-02  0.3616611E-02  0.2143807E-02  0.7436259E-02 -0.1088160E-02  0.6971799E-02 -0.1746530E-03  0.7438835E-02
  0.2545000E+02 -0.7691205E-03  0.1186628E-01  0.1162535E-02  0.4283526E-02  0.1364498E-02  0.1080879E-01 -0.7339218E-03  0.3623934E-02  0.1810331E-03  0.7449770E-02  0.1223161E-02  0.6985161E-02  0.8971046E-03  0.7451984E-02
  0.2550000E+02 -0.5902757E-02  0.1189121E-01  0.2394791E-04  0.4292148E-02 -0.9372935E-03  0.1082984E-01  0.4275585E-03  0.3631811E-02 -0.3163246E-02  0.7464634E-02 -0.5188696E-03  0.6999760E-02 -0.2866466E-02  0.7466083E-02
  0.2555000E+02  0.3089988E-02  0.1190769E-01  0.9817213E-03  0.4298118E-02  0.2622006E-02  0.1084270E-01  0.9880343E-05  0.3637208E-02 -0.1876044E-02  0.7474079E-02  0.4067400E-04  0.7009281E-02 -0.1215116E-02  0.7475179E-02
  0.2560000E+02  0.1172161E-01  0.1192325E-01 -0.1097160E-02  0.4303887E-02  0.3793594E-02  0.1085569E-01  0.8240734E-03  0.3642247E-02  0.2514009E-02  0.7482868E-02  0.3948605E-03  0.7018313E-02  0.2597159E-02  0.7484680E-02
  0.2565000E+02  0.1148453E-01  0.1193923E-01  0.7712101E-03  0.4310159E-02 -0.1604154E-02  0.1086971E-01  0.1228391E-02  0.3647323E-02  0.5612309E-02  0.7492555E-02  0.6772312E-03  0.7028236E-02 -0.1016278E-02  0.7494999E-02
  0.2570000E+02  0.3824945E-02  0.1196160E-01 -0.4955814E-03  0.4318653E-02  0.1465674E-02  0.1088961E-01 -0.1345469E-02  0.3654810E-02 -0.8753534E-04  0.7506764E-02  0.1046467E-02  0.7041798E-02  0.2861949E-02  0.7509352E-02
  0.2575000E+02  0.2522276E-02  0.1198117E-01 -0.1557798E-02  0.4326119E-02  0.1353793E-02  0.1090709E-01 -0.2353955E-02  0.3661552E-02 -0.1348821E-02  0.7519181E-02  0.2759455E-02  0.7054052E-02  0.4554306E-02  0.7521558E-02
  0.2580000E+02  0.4831678E-03  0.1200222E-01  0.1208808E-02  0.4334209E-02  0.1195424E-02  0.1092605E-01  0.6564105E-03  0.3668609E-02  0.1733799E-02  0.7532259E-02 -0.3397416E-02  0.7067760E-02 -0.2175185E-02  0.7534850E-02
  0.2585000E+02  0.4093586E-03  0.1202029E-01 -0.1720307E-02  0.4341434E-02 -0.4085600E-02  0.1094187E-01  0.1565269E-02  0.3674914E-02  0.8480333E-02  0.7543498E-02  0.1096765E-02  0.7079420E-02 -0.4253723E-02  0.7546001E-02
  0.2590000E+02  0.9750450E-03  0.1203680E-01 -0.1100462E-04  0.4348377E-02 -0.1928984E-02  0.1095689E-01  0.4411228E-02  0.3680744E-02  0.2199690E-02  0.7554184E-02  0.2484985E-02  0.7089242E-02  0.5335622E-03  0.7556445E-02
  0.2595000E+02  0.2247526E-02  0.1205262E-01  0.3131186E-02  0.4354771E-02  0.2278138E-02  0.1097087E-01  0.4084664E-02  0.3686441E-02  0.9323228E-03  0.7564005E-02  0.3624846E-02  0.7098457E-02  0.1282485E-02  0.7566018E-02
  0.2600000E+02  0.3636837E-02  0.1207284E-01  0.1920553E-02  0.4362701E-02  0.6304785E-03  0.1098910E-01  0.4974606E-02  0.3692966E-02  0.2220090E-02  0.7576476E-02  0.1223644E-02  0.7110413E-02 -0.1787169E-02  0.7578660E-02
  0.2605000E+02  0.4314613E-02  0.1209469E-01  0.7233274E-04  0.4371338E-02 -0.3843763E-02  0.1100842E-01  0.2304977E-02  0.3699623E-02 -0.1723263E-03  0.7590143E-02 -0.5589549E-03  0.7123711E-02 -0.1432652E-02  0.7592448E-02
  0.2610000E+02 -0.1072295E-02  0.1211543E-01 -0.1823487E-02  0.4379517E-02 -0.5414831E-02  0.1102652E-01  0.1132802E-02  0.3706193E-02 -0.2893674E-02  0.7602919E-02 -0.8907561E-03  0.7136262E-02 -0.2832757E-04  0.7605616E-02
  0.2615000E+02 -0.4082207E-02  0.1213675E-01  0.2187377E-02  0.4388023E-02 -0.1688189E-02  0.1104640E-01  0.1134194E-02  0.3713210E-02 -0.3336171E-02  0.7616604E-02  0.1551381E-02  0.7149712E-02  0.2399919E-02  0.7619711E-02
  0.2620000E+02 -0.1220398E-02  0.1215400E-01  0.2537951E-02  0.4395215E-02 -0.2664455E-02  0.1106297E-01  0.1135300E-02  0.3719070E-02  0.2483650E-02  0.7627727E-02  0.1629896E-02  0.7161033E-02  0.4612513E-02  0.7631701E-02
  0.2625000E+02 -0.3385579E-02  0.1217207E-01 -0.1135013E-02  0.4402046E-02 -0.3932392E-02  0.1107918E-01  0.3697044E-02  0.3724738E-02  0.2769421E-02  0.7638634E-02  0.3403781E-02  0.7172546E-02  0.4769298E-03  0.7643273E-02
  0.2630000E+02 -0.7281451E-02  0.1219370E-01  0.2018422E-02  0.4410463E-02 -0.5210041E-02  0.1109778E-01  0.6284250E-03  0.3732119E-02 -0.7199018E-03  0.7652310E-02  0.5761441E-02  0.7185167E-02 -0.3827611E-02  0.7656368E-02
  0.2635000E+02 -0.3293485E-02  0.1221392E-01  0.4510936E-02  0.4418102E-02 -0.5630000E-02  0.1111510E-01  0.2269825E-02  0.3738863E-02 -0.2954101E-02  0.7664737E-02  0.7133166E-02  0.7197139E-02 -0.6420400E-02  0.7669465E-02
  0.2640000E+02 -0.8043705E-02  0.1223188E-01  0.3329823E-02  0.4425042E-02 -0.4028746E-02  0.1113207E-01  0.2635588E-02  0.3744938E-02 -0.1742700E-03  0.7675644E-02  0.2437434E-02  0.7208038E-02 -0.3998017E-02  0.7682336E-02
  0.2645000E+02 -0.2538717E-02  0.1224985E-01  0.4761668E-02  0.4432064E-02  0.9752054E-03  0.1114784E-01  0.2444691E-02  0.3750640E-02 -0.2201480E-03  0.7686458E-02 -0.4757723E-02  0.7218352E-02 -0.3053324E-02  0.7693520E-02
  0.2650000E+02  0.1627702E-02  0.1226499E-01  0.8025218E-03  0.4437703E-02  0.1481309E-02  0.1116126E-01  0.3981207E-02  0.3755060E-02 -0.1159236E-02  0.7695874E-02 -0.9850911E-03  0.7227109E-02 -0.2229543E-02  0.7702992E-02
  0.2655000E+02  0.2036863E-02  0.1228496E-01  0.3490234E-02  0.4445425E-02  0.3782545E-02  0.1117855E-01  0.2405829E-02  0.3761040E-02  0.3132293E-02  0.7708095E-02  0.5103989E-02  0.7238919E-02  0.5857490E-02  0.7715859E-02
  0.2660000E+02  0.2944056E-02  0.1230176E-01  0.6056779E-02  0.4452336E-02  0.2136656E-02  0.1119410E-01  0.2963897E-02  0.3766754E-02  0.3117873E-03  0.7719121E-02  0.5243608E-02  0.7249192E-02  0.3604740E-02  0.7727307E-02
  0.2665000E+02  0.3352280E-02  0.1232345E-01  0.2920647E-02  0.4460809E-02  0.3784986E-02  0.1121388E-01  0.1761971E-02  0.3773799E-02  0.1294394E-03  0.7732967E-02  0.1550678E-02  0.7262134E-02  0.2027963E-02  0.7741362E-02
  0.2670000E+02 -0.1502381E-02  0.1234334E-01  0.2994670E-02  0.4468331E-02  0.1447845E-02  0.1123158E-01 -0.3891698E-03  0.3780215E-02  0.8791795E-03  0.7746228E-02  0.1098795E-02  0.7274088E-02  0.3808566E-02  0.7753951E-02
  0.2675000E+02  0.7408058E-03  0.1236292E-01  0.4180104E-02  0.4475368E-02 -0.4055222E-02  0.1124895E-01  0.1997174E-02  0.3786826E-02 -0.2951893E-02  0.7759009E-02  0.2049404E-02  0.7285993E-02  0.4632309E-02  0.7766209E-02
  0.2680000E+02  0.3398624E-02  0.1238088E-01  0.4089030E-02  0.4482236E-02 -0.3965149E-02  0.1126589E-01  0.5165081E-02  0.3792644E-02 -0.1464594E-02  0.7770231E-02  0.1218982E-02  0.7296480E-02  0.3410976E-03  0.7777340E-02
  0.2685000E+02  0.6340550E-02  0.1239545E-01  0.4004488E-02  0.4488416E-02 -0.6798211E-02  0.1127971E-01  0.4266760E-02  0.3797436E-02  0.4841426E-03  0.7779547E-02 -0.1987999E-02  0.7305109E-02  0.1640203E-02  0.7786470E-02
  0.2690000E+02 -0.4364417E-03  0.1241707E-01 -0.1617973E-03  0.4496595E-02 -0.4478838E-02  0.1129956E-01  0.2889253E-02  0.3804062E-02 -0.1956143E-02  0.7793966E-02  0.7887686E-03  0.7317505E-02  0.5430228E-02  0.7800830E-02
  0.2695000E+02 -0.3179774E-02  0.1243969E-01 -0.1131513E-02  0.4505440E-02 -0.6839958E-02  0.1132118E-01  0.3834044E-02  0.3811216E-02  0.1891270E-03  0.7809166E-02 -0.1960536E-02  0.7330908E-02  0.2905588E-02  0.7816235E-02
  0.2700000E+02 -0.3639367E-02  0.1246235E-01  0.2387393E-02  0.4513822E-02 -0.1303827E-01  0.1134172E-01  0.1177040E-02  0.3818293E-02 -0.3235936E-03  0.7823343E-02 -0.2112817E-02  0.7344600E-02 -0.4913157E-02  0.7830592E-02
  0.2705000E+02 -0.1155781E-02  0.1248345E-01  0.2059811E-02  0.4521539E-02 -0.7014165E-02  0.1136086E-01 -0.1832331E-04  0.3824716E-02 -0.1257471E-02  0.7837336E-02 -0.1071583E-02  0.7358126E-02  0.1998010E-02  0.7844198E-02
  0.2710000E+02  0.1519478E-02  0.1249991E-01  0.4003559E-02  0.4527742E-02 -0.8784985E-02  0.1137533E-01  0.2499816E-02  0.3829615E-02 -0.1714223E-02  0.7848209E-02  0.3888772E-03  0.7368047E-02 -0.7450742E-03  0.7854898E-02
  0.2715000E+02 -0.6804359E-03  0.1251570E-01  0.2686320E-02  0.4533268E-02 -0.5078260E-02  0.1138981E-01  0.8576385E-03  0.3834599E-02  0.4375255E-03  0.7857753E-02 -0.2304491E-02  0.7377229E-02  0.2358822E-02  0.7864555E-02
  0.2720000E+02  0.5182208E-02  0.1253223E-01  0.5698431E-02  0.4539169E-02 -0.3936610E-02  0.1140572E-01  0.1503543E-02  0.3840023E-02  0.4190911E-04  0.7868693E-02  0.9237403E-03  0.7387117E-02  0.1758618E-02  0.7875036E-02
  0.2725000E+02  0.2485777E-02  0.1254696E-01  0.3184051E-02  0.4544928E-02 -0.2265186E-02  0.1141927E-01  0.4196828E-02  0.3845167E-02  0.2887049E-02  0.7878846E-02  0.3132456E-02  0.7396278E-02  0.3034883E-02  0.7884406E-02
  0.2730000E+02  0.5462421E-03  0.1256916E-01  0.7487031E-03  0.4553222E-02 -0.2920110E-02  0.1143924E-01  0.2970990E-02  0.3852451E-02  0.9145772E-03  0.7893245E-02  0.2405570E-02  0.7409303E-02  0.1214563E-02  0.7898420E-02
  0.2735000E+02 -0.4050803E-02  0.1259015E-01  0.5463579E-02  0.4560837E-02 -0.1490649E-03  0.1145934E-01  0.9028735E-03  0.3859466E-02 -0.1742911E-02  0.7907394E-02 -0.3363047E-02  0.7421606E-02 -0.2515057E-02  0.7911876E-02
  0.2740000E+02 -0.4386112E-02  0.1260980E-01  0.4335048E-02  0.4568019E-02 -0.2744218E-02  0.1147807E-01  0.2319429E-02  0.3865900E-02  0.3604922E-03  0.7920964E-02 -0.2253125E-02  0.7433487E-02 -0.2893281E-02  0.7925352E-02
  0.2745000E+02 -0.3949280E-02  0.1262722E-01  0.3537370E-02  0.4574585E-02 -0.1457922E-02  0.1149572E-01  0.1087592E-02  0.3870990E-02  0.4625292E-02  0.7932909E-02  0.3738396E-03  0.7444438E-02  0.2826473E-02  0.7937509E-02
  0.2750000E+02 -0.6325311E-03  0.1264494E-01  0.5852669E-02  0.4581426E-02  0.8005571E-03  0.1151326E-01  0.4094263E-02  0.3876549E-02  0.3222986E-02  0.7944635E-02  0.3675577E-03  0.7455486E-02  0.2178780E-02  0.7948771E-02
  0.2755000E+02  0.5462748E-02  0.1266330E-01  0.7444649E-02  0.4588484E-02  0.5610741E-02  0.1153072E-01  0.4508685E-02  0.3882374E-02  0.3674991E-02  0.7956359E-02  0.4337326E-02  0.7466963E-02  0.2412796E-03  0.7960632E-02
  0.2760000E+02  0.6758578E-02  0.1268282E-01  0.7336633E-02  0.4595820E-02  0.3460718E-02  0.1154938E-01  0.3114268E-02  0.3888624E-02  0.7558941E-02  0.7969109E-02  0.5504981E-02  0.7478852E-02 -0.1159089E-04  0.7974228E-02
  0.2765000E+02  0.8656941E-02  0.1270682E-01  0.3644507E-02  0.4604814E-02  0.2230418E-02  0.1157173E-01 -0.2715918E-03  0.3896698E-02  0.2392613E-02  0.7984903E-02 -0.1098968E-03  0.7493391E-02  0.3411798E-02  0.7989880E-02
  0.2770000E+02 -0.4729517E-03  0.1272816E-01  0.1965512E-02  0.4612404E-02  0.1925577E-02  0.1159231E-01  0.1182499E-02  0.3903703E-02 -0.2561620E-02  0.7998970E-02 -0.2515922E-03  0.7506533E-02  0.8177694E-03  0.8004406E-02
  0.2775000E+02 -0.4972266E-02  0.1274957E-01  0.2327846E-02  0.4620015E-02  0.1188044E-02  0.1161231E-01  0.2276262E-02  0.3910182E-02  0.4026098E-03  0.8012795E-02  0.2353159E-02  0.7519597E-02 -0.3937957E-02  0.8017688E-02
  0.2780000E+02 -0.4556266E-02  0.1276871E-01  0.1912059E-02  0.4626945E-02 -0.1623200E-02  0.1163157E-01  0.4744694E-02  0.3916325E-02  0.9535218E-03  0.8026032E-02  0.2282270E-02  0.7531317E-02 -0.4414183E-02  0.8030514E-02
  0.2785000E+02 -0.3831167E-02  0.1278424E-01 -0.7420954E-03  0.4632484E-02 -0.3216233E-02  0.1164658E-01  0.2370234E-02  0.3921163E-02  0.7127685E-03  0.8035936E-02 -0.1697428E-02  0.7540407E-02 -0.1869397E-02  0.8040791E-02
  0.2790000E+02 -0.8307254E-03  0.1280161E-01 -0.1504156E-02  0.4638859E-02  0.2423051E-02  0.1166273E-01  0.1951338E-02  0.3926238E-02  0.2766404E-02  0.8046792E-02 -0.1087973E-02  0.7550117E-02  0.1234479E-02  0.8051665E-02
  0.2795000E+02  0.3152472E-02  0.1282072E-01 -0.2243827E-03  0.4645403E-02  0.1323765E-02  0.1167967E-01  0.4007190E-02  0.3931888E-02  0.5621451E-02  0.8059903E-02  0.1028431E-02  0.7561922E-02  0.5225494E-02  0.8064240E-02
  0.2800000E+02  0.6019080E-02  0.1284086E-01  0.3092281E-02  0.4652258E-02  0.6564889E-02  0.1169784E-01  0.1595580E-02  0.3938157E-02  0.4956853E-02  0.8073119E-02  0.4151668E-03  0.7574161E-02  0.8052900E-02  0.8077543E-02
  0.2805000E+02  0.5971283E-02  0.1286538E-01  0.1948915E-02  0.4660936E-02  0.1089991E-01  0.1172057E-01  0.3748248E-02  0.3945890E-02  0.2945794E-02  0.8088514E-02  0.5808377E-02  0.7588746E-02  0.3568486E-02  0.8092737E-02
  0.2810000E+02  0.6071234E-02  0.1288457E-01  0.1540941E-02  0.4667208E-02  0.4257028E-02  0.1173767E-01  0.3835196E-02  0.3951845E-02 -0.7173202E-03  0.8099852E-02  0.5018275E-02  0.7599635E-02  0.4225880E-02  0.8104533E-02
  0.2815000E+02  0.4195903E-02  0.1290191E-01  0.3334850E-02  0.4673385E-02  0.2257655E-02  0.1175413E-01  0.1414263E-02  0.3957621E-02 -0.3521562E-03  0.8111271E-02  0.2842313E-02  0.7610282E-02  0.5479425E-02  0.8116570E-02
  0.2820000E+02  0.6556548E-02  0.1291481E-01  0.3912419E-02  0.4677964E-02  0.2908683E-02  0.1176636E-01  0.3561617E-02  0.3961981E-02  0.3713294E-02  0.8119558E-02  0.1677941E-02  0.7617726E-02  0.2701459E-02  0.8125819E-02
  0.2825000E+02  0.2175818E-02  0.1293148E-01  0.1969057E-02  0.4683911E-02  0.2641174E-02  0.1178265E-01  0.3696237E-02  0.3967467E-02  0.1235166E-02  0.8130454E-02  0.3854379E-02  0.7628006E-02  0.4545836E-02  0.8137471E-02
  0.2830000E+02  0.3174278E-03  0.1294680E-01  0.2134947E-02  0.4689436E-02 -0.1181089E-02  0.1179673E-01  0.2413164E-02  0.3972593E-02  0.2978494E-03  0.8140787E-02  0.3459784E-02  0.7637940E-02 -0.2466816E-02  0.8147812E-02
  0.2835000E+02 -0.4968612E-02  0.1296896E-01  0.5083641E-03  0.4697172E-02  0.1924125E-02  0.1181568E-01 -0.1749195E-02  0.3979242E-02  0.4979306E-03  0.8154651E-02 -0.5806078E-03  0.7650677E-02 -0.2016201E-02  0.8162028E-02
  0.2840000E+02 -0.4829870E-02  0.1298917E-01  0.2457362E-03  0.4704360E-02 -0.7897249E-04  0.1183322E-01  0.1032959E-02  0.3985540E-02  0.6562933E-04  0.8166859E-02 -0.2983779E-02  0.7662016E-02  0.1604788E-02  0.8175438E-02
  0.2845000E+02 -0.2892095E-02  0.1301405E-01  0.1917257E-02  0.4712966E-02 -0.2079220E-02  0.1185513E-01  0.5709473E-03  0.3993024E-02 -0.2102019E-02  0.8182511E-02 -0.2152620E-02  0.7676479E-02 -0.2994381E-02  0.8192006E-02
  0.2850000E+02 -0.3598054E-02  0.1303350E-01 -0.3003129E-03  0.4719737E-02 -0.2260754E-02  0.1187299E-01 -0.6099266E-04  0.3998900E-02  0.3340765E-02  0.8195190E-02  0.1619572E-02  0.7688020E-02 -0.1475668E-02  0.8204884E-02
  0.2855000E+02 -0.4228418E-02  0.1305306E-01 -0.2663151E-02  0.4726695E-02 -0.4500682E-02  0.1189100E-01  0.6553443E-03  0.4004601E-02  0.1450867E-02  0.8207250E-02  0.3762672E-02  0.7698652E-02  0.1307028E-02  0.8217530E-02
  0.2860000E+02 -0.3442718E-02  0.1306725E-01 -0.1119027E-02  0.4732266E-02  0.4138738E-03  0.1190416E-01  0.5210328E-03  0.4009020E-02 -0.2705069E-02  0.8216353E-02  0.3382766E-02  0.7706932E-02 -0.3397570E-02  0.8226721E-02
  0.2865000E+02  0.5380232E-03  0.1308509E-01 -0.1085407E-02  0.4738322E-02  0.3823544E-02  0.1191876E-01  0.2527255E-02  0.4014276E-02 -0.2601759E-02  0.8227612E-02 -0.1284927E-02  0.7716807E-02 -0.5366086E-02  0.8237428E-02
  0.2870000E+02 -0.4779899E-02  0.1310254E-01  0.7500264E-03  0.4744577E-02  0.2799341E-02  0.1193397E-01  0.2011620E-02  0.4019361E-02 -0.4037471E-02  0.8239303E-02  0.1765991E-03  0.7727187E-02 -0.5906652E-03  0.8248870E-02
  0.2875000E+02 -0.7436938E-02  0.1312051E-01  0.1439238E-02  0.4750592E-02  0.2157045E-02  0.1194997E-01  0.1766169E-02  0.4024717E-02 -0.3736630E-03  0.8250502E-02  0.1344301E-02  0.7737518E-02 -0.1988125E-02  0.8260184E-02
  0.2880000E+02 -0.6890038E-02  0.1313831E-01 -0.2041149E-02  0.4756778E-02 -0.4025414E-02  0.1196611E-01 -0.1326506E-02  0.4029988E-02 -0.1164090E-02  0.8262037E-02 -0.1910191E-02  0.7748615E-02  0.3145380E-03  0.8271502E-02
  0.2885000E+02 -0.1175078E-01  0.1316092E-01 -0.2640395E-02  0.4764695E-02 -0.3787204E-02  0.1198627E-01 -0.1197973E-02  0.4036548E-02 -0.6165561E-02  0.8276137E-02 -0.8153008E-03  0.7761810E-02 -0.8401133E-03  0.8285593E-02
  0.2890000E+02 -0.4090325E-02  0.1318341E-01 -0.1665521E-02  0.4772857E-02 -0.5641918E-02  0.1200711E-01 -0.3834342E-03  0.4043010E-02 -0.1902635E-02  0.8290621E-02  0.1658248E-02  0.7774931E-02 -0.1111507E-02  0.8300358E-02
  0.2895000E+02  0.3995751E-02  0.1320395E-01  0.1665626E-02  0.4779862E-02  0.1608396E-02  0.1202455E-01 -0.8816697E-04  0.4049176E-02  0.1482860E-03  0.8303037E-02  0.7675124E-03  0.7786873E-02 -0.1004329E-02  0.8313481E-02
  0.2900000E+02 -0.2609372E-02  0.1322332E-01 -0.1098727E-02  0.4786187E-02 -0.6144430E-02  0.1204021E-01  0.4859599E-03  0.4054866E-02 -0.1467872E-02  0.8314462E-02 -0.8013113E-03  0.7797807E-02  0.3529629E-02  0.8325174E-02
  0.2905000E+02 -0.9638662E-02  0.1324181E-01 -0.1037193E-02  0.4792892E-02 -0.4671628E-02  0.1205617E-01 -0.4313078E-03  0.4060279E-02 -0.2317252E-03  0.8326577E-02 -0.3217665E-02  0.7808974E-02  0.2565099E-02  0.8337293E-02
  0.2910000E+02 -0.6666818E-02  0.1325771E-01 -0.1453178E-04  0.4798751E-02  0.2016108E-02  0.1207024E-01  0.1176367E-02  0.4065371E-02  0.3308832E-03  0.8337124E-02 -0.7221284E-02  0.7819158E-02  0.2368886E-02  0.8348321E-02
  0.2915000E+02 -0.6843051E-02  0.1327776E-01  0.7889613E-03  0.4805704E-02 -0.2184921E-03  0.1208764E-01  0.3459193E-03  0.4071171E-02 -0.2107417E-02  0.8348750E-02 -0.1152478E-01  0.7830284E-02 -0.9846574E-03  0.8360631E-02
  0.2920000E+02 -0.1019195E-01  0.1329564E-01  0.8878551E-03  0.4812106E-02 -0.6256094E-02  0.1210337E-01 -0.2760947E-02  0.4076340E-02 -0.2479231E-02  0.8359875E-02 -0.8895124E-02  0.7840573E-02 -0.3199978E-02  0.8371933E-02
  0.2925000E+02 -0.6116043E-02  0.1331959E-01 -0.1599607E-02  0.4820162E-02 -0.7937955E-02  0.1212340E-01 -0.4115595E-02  0.4083335E-02 -0.6845459E-03  0.8374987E-02 -0.5597796E-02  0.7854320E-02 -0.2947868E-02  0.8387270E-02
  0.2930000E+02 -0.5153241E-02  0.1334224E-01 -0.1371781E-02  0.4828208E-02 -0.1681858E-02  0.1214329E-01 -0.2608431E-02  0.4089805E-02 -0.9232048E-03  0.8389492E-02 -0.2717300E-03  0.7867442E-02 -0.6843872E-03  0.8401648E-02
  0.2935000E+02 -0.7933657E-03  0.1336380E-01 -0.2792691E-02  0.4835853E-02  0.1858988E-02  0.1216194E-01 -0.7170809E-03  0.4095816E-02 -0.3681319E-02  0.8402771E-02  0.2132233E-02  0.7879615E-02 -0.6705327E-03  0.8414776E-02
  0.2940000E+02 -0.2790011E-02  0.1338500E-01 -0.2359558E-02  0.4843296E-02  0.2204448E-02  0.1218047E-01  0.5174926E-03  0.4101675E-02 -0.1176806E-02  0.8415725E-02  0.4244737E-02  0.7891870E-02 -0.1349638E-02  0.8428374E-02
  0.2945000E+02 -0.5764136E-02  0.1340514E-01 -0.2972798E-02  0.4849926E-02  0.4799371E-02  0.1219731E-01 -0.5366341E-03  0.4107131E-02 -0.1836443E-02  0.8427382E-02 -0.9218637E-03  0.7902505E-02  0.4138726E-03  0.8439983E-02
  0.2950000E+02 -0.4340596E-02  0.1342572E-01 -0.6723363E-03  0.4856464E-02  0.2947521E-02  0.1221417E-01 -0.1182970E-02  0.4112799E-02  0.1779126E-02  0.8439396E-02 -0.3751848E-03  0.7912768E-02 -0.2575651E-03  0.8451878E-02
  0.2955000E+02  0.5874226E-02  0.1344811E-01 -0.1971001E-02  0.4864042E-02 -0.4633544E-02  0.1223414E-01  0.1869607E-02  0.4119281E-02 -0.1737301E-02  0.8452959E-02 -0.1588255E-02  0.7925313E-02 -0.4080091E-02  0.8465705E-02
  0.2960000E+02 -0.2674930E-02  0.1346873E-01 -0.3879969E-02  0.4871253E-02 -0.5255963E-02  0.1225277E-01 -0.2516105E-02  0.4125057E-02 -0.2414747E-02  0.8465829E-02 -0.4059201E-02  0.7937330E-02 -0.3461591E-02  0.8478709E-02
  0.2965000E+02 -0.1415917E-01  0.1349762E-01 -0.8085481E-03  0.4881120E-02 -0.9369092E-02  0.1227884E-01 -0.2732119E-02  0.4132942E-02  0.4222324E-03  0.8483104E-02 -0.9609915E-03  0.7953863E-02 -0.2139444E-03  0.8496324E-02
  0.2970000E+02 -0.9344224E-02  0.1352114E-01 -0.1310920E-03  0.4888926E-02 -0.5908902E-02  0.1229897E-01 -0.2536869E-02  0.4139170E-02 -0.4724287E-03  0.8496468E-02  0.1182288E-02  0.7966900E-02 -0.5833969E-04  0.8509873E-02
  0.2975000E+02 -0.1409551E-02  0.1354184E-01 -0.1809465E-02  0.4896591E-02  0.7514673E-03  0.1231639E-01 -0.3460871E-02  0.4145063E-02 -0.1401145E-02  0.8508625E-02 -0.2741016E-02  0.7979475E-02  0.1787771E-03  0.8522557E-02
  0.2980000E+02 -0.4715200E-02  0.1356217E-01 -0.3422702E-02  0.4903752E-02 -0.1288365E-02  0.1233440E-01 -0.1418243E-02  0.4151228E-02 -0.7320737E-03  0.8520756E-02 -0.1509980E-02  0.7991942E-02 -0.3169316E-02  0.8535214E-02
  0.2985000E+02 -0.2067606E-02  0.1358342E-01 -0.5452548E-02  0.4910869E-02 -0.5449591E-02  0.1235340E-01 -0.2754248E-02  0.4157910E-02  0.2198359E-02  0.8533605E-02 -0.1311327E-02  0.8004495E-02 -0.3837680E-02  0.8548340E-02
  0.2990000E+02  0.1280505E-02  0.1360332E-01 -0.1646785E-02  0.4918057E-02  0.1562219E-02  0.1237147E-01 -0.3763130E-02  0.4163883E-02 -0.7152050E-03  0.8545862E-02 -0.4488232E-02  0.8016123E-02 -0.1370529E-02  0.8561239E-02
  0.2995000E+02 -0.5544706E-02  0.1362460E-01  0.1941562E-02  0.4925521E-02  0.1883208E-02  0.1239026E-01 -0.3641132E-02  0.4170483E-02 -0.1391787E-02  0.8559077E-02 -0.6488991E-03  0.8028155E-02 -0.1099510E-02  0.8574563E-02
