# Supplementary material for: Visualising reaction complexes in amine-based unloaded and CO2-loaded carbon capture solutions
Source: Nat Commun. 2026 Mar 12;17:3828. doi: 10.1038/s41467-026-70391-6 (PMC13121631; doi:10.1038/s41467-026-70391-6)
Supplement: Supplementary file 3 — Source Data [file 41467_2026_70391_MOESM3_ESM.zip › Source data/KCarb130624box.EPSR.u01]

#    Q           SLS74887                      SLS74886                      SLS74888                      SLS74914                      SLS74919                      SLS74944                      SLS74945                     
  0.0000000E+00 -0.2305715E+00  0.0000000E+00 -0.4782924E+00  0.0000000E+00 -0.4410054E+00  0.0000000E+00 -0.2300943E+00  0.0000000E+00 -0.1640281E+00  0.0000000E+00 -0.1824328E+00  0.0000000E+00 -0.1620314E+00  0.0000000E+00
  0.5000000E-01 -0.2135418E+00  0.0000000E+00 -0.4425044E+00  0.0000000E+00 -0.4169560E+00  0.0000000E+00 -0.1894970E+00  0.0000000E+00 -0.1530927E+00  0.0000000E+00 -0.1538446E+00  0.0000000E+00 -0.1435771E+00  0.0000000E+00
  0.1000000E+00 -0.1775342E+00  0.0000000E+00 -0.3633515E+00  0.0000000E+00 -0.3637150E+00  0.0000000E+00 -0.1028562E+00  0.0000000E+00 -0.1291243E+00  0.0000000E+00 -0.9160344E-01  0.0000000E+00 -0.1033450E+00  0.0000000E+00
  0.1500000E+00 -0.1518958E+00  0.1093996E-01 -0.2979405E+00  0.2211625E-02 -0.3194762E+00  0.2764555E-02 -0.3903042E-01  0.1157552E-01 -0.1099230E+00  0.6938097E-02 -0.4272237E-01  0.5801538E-02 -0.7163267E-01  0.6482014E-02
  0.2000000E+00 -0.1510147E+00  0.7175958E-02 -0.2797909E+00  0.1437107E-02 -0.3065018E+00  0.1811290E-02 -0.3317081E-01  0.7572703E-02 -0.1056532E+00  0.4554606E-02 -0.3337607E-01  0.3793625E-02 -0.6540535E-01  0.4227077E-02
  0.2500000E+00 -0.1642309E+00  0.5644909E-02 -0.2957276E+00  0.1132204E-02 -0.3158165E+00  0.1433050E-02 -0.6281036E-01  0.5953402E-02 -0.1116761E+00  0.3589725E-02 -0.5092131E-01  0.2990857E-02 -0.7655318E-01  0.3317895E-02
  0.3000000E+00 -0.1727106E+00  0.4938432E-02 -0.3103914E+00  0.9967909E-03 -0.3240434E+00  0.1264995E-02 -0.8501543E-01  0.5204224E-02 -0.1166940E+00  0.3148577E-02 -0.6602060E-01  0.2624439E-02 -0.8609647E-01  0.2902538E-02
  0.3500000E+00 -0.1702044E+00  0.4522715E-02 -0.3046279E+00  0.9225518E-03 -0.3190879E+00  0.1169355E-02 -0.8282071E-01  0.4766417E-02 -0.1151872E+00  0.2892173E-02 -0.6426522E-01  0.2413908E-02 -0.8481650E-01  0.2664441E-02
  0.4000000E+00 -0.1647143E+00  0.4243009E-02 -0.2871302E+00  0.8737558E-03 -0.3070994E+00  0.1107048E-02 -0.7073566E-01  0.4473835E-02 -0.1107257E+00  0.2720899E-02 -0.5375162E-01  0.2273942E-02 -0.7826534E-01  0.2505953E-02
  0.4500000E+00 -0.1644900E+00  0.4046384E-02 -0.2756295E+00  0.8408425E-03 -0.2989273E+00  0.1063988E-02 -0.6681163E-01  0.4269368E-02 -0.1090342E+00  0.2600555E-02 -0.4854625E-01  0.2177948E-02 -0.7564094E-01  0.2396647E-02
  0.5000000E+00 -0.1685137E+00  0.3884180E-02 -0.2761874E+00  0.8135411E-03 -0.2966987E+00  0.1028927E-02 -0.7274730E-01  0.4101805E-02 -0.1109520E+00  0.2502055E-02 -0.5281343E-01  0.2099234E-02 -0.7904880E-01  0.2308370E-02
  0.5500000E+00 -0.1708333E+00  0.3761435E-02 -0.2818862E+00  0.7917050E-03 -0.2948113E+00  0.1001629E-02 -0.7992154E-01  0.3974145E-02 -0.1129667E+00  0.2426121E-02 -0.6104853E-01  0.2037166E-02 -0.8407671E-01  0.2240118E-02
  0.6000000E+00 -0.1692040E+00  0.3664802E-02 -0.2845970E+00  0.7736654E-03 -0.2891165E+00  0.9796877E-03 -0.8308978E-01  0.3872567E-02 -0.1124633E+00  0.2365911E-02 -0.6714647E-01  0.1986984E-02 -0.8673643E-01  0.2186404E-02
  0.6500000E+00 -0.1664425E+00  0.3556958E-02 -0.2825283E+00  0.7526402E-03 -0.2808604E+00  0.9542954E-03 -0.8278885E-01  0.3760048E-02 -0.1103817E+00  0.2298634E-02 -0.6938870E-01  0.1929706E-02 -0.8700114E-01  0.2126367E-02
  0.7000000E+00 -0.1652118E+00  0.3424224E-02 -0.2776303E+00  0.7239977E-03 -0.2723801E+00  0.9197261E-03 -0.7997164E-01  0.3622146E-02 -0.1088359E+00  0.2213668E-02 -0.6884097E-01  0.1857211E-02 -0.8659347E-01  0.2049373E-02
  0.7500000E+00 -0.1650006E+00  0.3319282E-02 -0.2711888E+00  0.6988246E-03 -0.2632106E+00  0.8895726E-03 -0.7507638E-01  0.3510835E-02 -0.1081368E+00  0.2143894E-02 -0.6716397E-01  0.1797046E-02 -0.8630203E-01  0.1985076E-02
  0.8000000E+00 -0.1643834E+00  0.3222448E-02 -0.2636696E+00  0.6762511E-03 -0.2517376E+00  0.8621455E-03 -0.7103974E-01  0.3408036E-02 -0.1069913E+00  0.2080190E-02 -0.6628553E-01  0.1741689E-02 -0.8605020E-01  0.1926550E-02
  0.8500000E+00 -0.1636970E+00  0.3141911E-02 -0.2563595E+00  0.6578204E-03 -0.2386237E+00  0.8398673E-03 -0.7207283E-01  0.3321484E-02 -0.1047713E+00  0.2027050E-02 -0.6782707E-01  0.1695446E-02 -0.8606086E-01  0.1877248E-02
  0.9000000E+00 -0.1642151E+00  0.3077520E-02 -0.2504768E+00  0.6436966E-03 -0.2262119E+00  0.8229801E-03 -0.7880598E-01  0.3250390E-02 -0.1022347E+00  0.1984776E-02 -0.7166249E-01  0.1658550E-02 -0.8668842E-01  0.1837572E-02
  0.9500000E+00 -0.1659958E+00  0.3016165E-02 -0.2453476E+00  0.6324855E-03 -0.2155466E+00  0.8091675E-03 -0.8761637E-01  0.3182764E-02 -0.1001595E+00  0.1946446E-02 -0.7587034E-01  0.1625440E-02 -0.8758104E-01  0.1801762E-02
  0.1000000E+01 -0.1678192E+00  0.2957693E-02 -0.2388100E+00  0.6227503E-03 -0.2054569E+00  0.7970394E-03 -0.9539203E-01  0.3118546E-02 -0.9818859E-01  0.1910468E-02 -0.7865147E-01  0.1594960E-02 -0.8780708E-01  0.1768254E-02
  0.1050000E+01 -0.1689426E+00  0.2905494E-02 -0.2297396E+00  0.6151160E-03 -0.1947270E+00  0.7871423E-03 -0.1024925E+00  0.3060974E-02 -0.9547521E-01  0.1878637E-02 -0.7975639E-01  0.1568331E-02 -0.8683606E-01  0.1738564E-02
  0.1100000E+01 -0.1696618E+00  0.2859204E-02 -0.2189844E+00  0.6097435E-03 -0.1834969E+00  0.7796087E-03 -0.1099842E+00  0.3009865E-02 -0.9189646E-01  0.1851429E-02 -0.7980143E-01  0.1545476E-02 -0.8494522E-01  0.1712784E-02
  0.1150000E+01 -0.1705920E+00  0.2817922E-02 -0.2080489E+00  0.6067150E-03 -0.1724604E+00  0.7743809E-03 -0.1169175E+00  0.2964152E-02 -0.8808408E-01  0.1827909E-02 -0.7904103E-01  0.1525879E-02 -0.8267363E-01  0.1690562E-02
  0.1200000E+01 -0.1717121E+00  0.2780739E-02 -0.1966306E+00  0.6058299E-03 -0.1609127E+00  0.7712418E-03 -0.1218725E+00  0.2923091E-02 -0.8444166E-01  0.1807489E-02 -0.7738069E-01  0.1509054E-02 -0.8020487E-01  0.1671590E-02
  0.1250000E+01 -0.1727081E+00  0.2749357E-02 -0.1833053E+00  0.6076430E-03 -0.1476756E+00  0.7708467E-03 -0.1258787E+00  0.2887623E-02 -0.8066374E-01  0.1790880E-02 -0.7506400E-01  0.1495472E-02 -0.7737417E-01  0.1656189E-02
  0.1300000E+01 -0.1733750E+00  0.2722989E-02 -0.1671281E+00  0.6119368E-03 -0.1324863E+00  0.7729449E-03 -0.1311502E+00  0.2857392E-02 -0.7624336E-01  0.1778074E-02 -0.7245190E-01  0.1485173E-02 -0.7393689E-01  0.1644525E-02
  0.1350000E+01 -0.1735881E+00  0.2701206E-02 -0.1481763E+00  0.6187130E-03 -0.1157201E+00  0.7777528E-03 -0.1376344E+00  0.2832053E-02 -0.7101805E-01  0.1768938E-02 -0.6926930E-01  0.1477918E-02 -0.6965668E-01  0.1636220E-02
  0.1400000E+01 -0.1733061E+00  0.2683969E-02 -0.1264969E+00  0.6282566E-03 -0.9683371E-01  0.7855620E-03 -0.1429856E+00  0.2811574E-02 -0.6505802E-01  0.1763430E-02 -0.6472936E-01  0.1473999E-02 -0.6431483E-01  0.1631610E-02
  0.1450000E+01 -0.1728164E+00  0.2670334E-02 -0.1012461E+00  0.6401549E-03 -0.7415063E-01  0.7961695E-03 -0.1459919E+00  0.2795407E-02 -0.5828856E-01  0.1760758E-02 -0.5842407E-01  0.1472832E-02 -0.5779253E-01  0.1629739E-02
  0.1500000E+01 -0.1727044E+00  0.2660321E-02 -0.7134441E-01  0.6546055E-03 -0.4655895E-01  0.8096718E-03 -0.1481573E+00  0.2783060E-02 -0.5049480E-01  0.1760973E-02 -0.5061397E-01  0.1474594E-02 -0.5010169E-01  0.1630724E-02
  0.1550000E+01 -0.1730654E+00  0.2653893E-02 -0.3659926E-01  0.6719164E-03 -0.1456982E-01  0.8262741E-03 -0.1511196E+00  0.2774960E-02 -0.4151930E-01  0.1764266E-02 -0.4156122E-01  0.1479288E-02 -0.4121046E-01  0.1634661E-02
  0.1600000E+01 -0.1732522E+00  0.2651207E-02  0.2214334E-02  0.6919102E-03  0.2079269E-01  0.8457960E-03 -0.1543444E+00  0.2771047E-02 -0.3122016E-01  0.1770858E-02 -0.3105544E-01  0.1486944E-02 -0.3089377E-01  0.1641497E-02
  0.1650000E+01 -0.1725270E+00  0.2652136E-02  0.4445021E-01  0.7143372E-03  0.5961865E-01  0.8679485E-03 -0.1562703E+00  0.2771207E-02 -0.1930392E-01  0.1780295E-02 -0.1875977E-01  0.1497381E-02 -0.1883914E-01  0.1651234E-02
  0.1700000E+01 -0.1709867E+00  0.2656462E-02  0.9002651E-01  0.7389694E-03  0.1025798E+00  0.8924163E-03 -0.1567799E+00  0.2775241E-02 -0.5543312E-02  0.1792350E-02 -0.4716534E-02  0.1510293E-02 -0.4960806E-02  0.1663491E-02
  0.1750000E+01 -0.1693296E+00  0.2664070E-02  0.1382991E+00  0.7648265E-03  0.1487510E+00  0.9182698E-03 -0.1569976E+00  0.2782604E-02  0.9743995E-02  0.1806639E-02  0.1068397E-01  0.1525202E-02  0.1038844E-01  0.1677942E-02
  0.1800000E+01 -0.1678280E+00  0.2674144E-02  0.1865462E+00  0.7907656E-03  0.1945872E+00  0.9443912E-03 -0.1572096E+00  0.2792610E-02  0.2557624E-01  0.1822176E-02  0.2686485E-01  0.1541295E-02  0.2641217E-01  0.1693871E-02
  0.1850000E+01 -0.1659181E+00  0.2685712E-02  0.2300756E+00  0.8153559E-03  0.2353528E+00  0.9692065E-03 -0.1563682E+00  0.2804366E-02  0.4077220E-01  0.1838311E-02  0.4290853E-01  0.1557608E-02  0.4202965E-01  0.1710244E-02
  0.1900000E+01 -0.1629274E+00  0.2699142E-02  0.2643991E+00  0.8377844E-03  0.2674350E+00  0.9917417E-03 -0.1537131E+00  0.2818225E-02  0.5447270E-01  0.1854849E-02  0.5756193E-01  0.1574055E-02  0.5617797E-01  0.1726956E-02
  0.1950000E+01 -0.1588267E+00  0.2713833E-02  0.2873876E+00  0.8567966E-03  0.2892452E+00  0.1010844E-02 -0.1497169E+00  0.2833636E-02  0.6614773E-01  0.1870969E-02  0.6977404E-01  0.1589961E-02  0.6809390E-01  0.1743130E-02
  0.2000000E+01 -0.1540340E+00  0.2729209E-02  0.2994523E+00  0.8710562E-03  0.3006153E+00  0.1025435E-02 -0.1450453E+00  0.2850171E-02  0.7534127E-01  0.1886154E-02  0.7925425E-01  0.1604679E-02  0.7742739E-01  0.1758108E-02
  0.2050000E+01 -0.1487545E+00  0.2746236E-02  0.3018743E+00  0.8813455E-03  0.3019582E+00  0.1036101E-02 -0.1395499E+00  0.2868461E-02  0.8163856E-01  0.1900950E-02  0.8619884E-01  0.1618787E-02  0.8405687E-01  0.1772507E-02
  0.2100000E+01 -0.1428869E+00  0.2765171E-02  0.2953561E+00  0.8880009E-03  0.2939690E+00  0.1043317E-02 -0.1328844E+00  0.2888575E-02  0.8484055E-01  0.1915380E-02  0.9053514E-01  0.1632311E-02  0.8781768E-01  0.1786485E-02
  0.2150000E+01 -0.1364752E+00  0.2785588E-02  0.2801281E+00  0.8908847E-03  0.2776074E+00  0.1047293E-02 -0.1255055E+00  0.2910026E-02  0.8498951E-01  0.1929137E-02  0.9173486E-01  0.1644998E-02  0.8845919E-01  0.1799583E-02
  0.2200000E+01 -0.1298897E+00  0.2807133E-02  0.2571356E+00  0.8916570E-03  0.2542276E+00  0.1049329E-02 -0.1183082E+00  0.2932380E-02  0.8226213E-01  0.1942459E-02  0.8950692E-01  0.1657254E-02  0.8594450E-01  0.1812267E-02
  0.2250000E+01 -0.1234596E+00  0.2830217E-02  0.2288783E+00  0.8912957E-03  0.2259740E+00  0.1049991E-02 -0.1115458E+00  0.2956045E-02  0.7708506E-01  0.1955802E-02  0.8449410E-01  0.1669477E-02  0.8082981E-01  0.1825012E-02
  0.2300000E+01 -0.1171716E+00  0.2853517E-02  0.1990722E+00  0.8894808E-03  0.1960088E+00  0.1049246E-02 -0.1047812E+00  0.2979988E-02  0.7040447E-01  0.1968536E-02  0.7813134E-01  0.1681137E-02  0.7430635E-01  0.1837176E-02
  0.2350000E+01 -0.1108032E+00  0.2877480E-02  0.1713267E+00  0.8874005E-03  0.1677371E+00  0.1048387E-02 -0.9775756E-01  0.3004789E-02  0.6356124E-01  0.1981419E-02  0.7187882E-01  0.1693044E-02  0.6775835E-01  0.1849391E-02
  0.2400000E+01 -0.1042107E+00  0.2902284E-02  0.1475603E+00  0.8859715E-03  0.1431110E+00  0.1048363E-02 -0.9071995E-01  0.3030402E-02  0.5754553E-01  0.1994704E-02  0.6651558E-01  0.1705760E-02  0.6205602E-01  0.1861973E-02
  0.2450000E+01 -0.9728725E-01  0.2928821E-02  0.1271918E+00  0.8862266E-03  0.1215808E+00  0.1049885E-02 -0.8376034E-01  0.3057461E-02  0.5237449E-01  0.2009025E-02  0.6194339E-01  0.1719588E-02  0.5715994E-01  0.1875589E-02
  0.2500000E+01 -0.8991508E-01  0.2957526E-02  0.1081828E+00  0.8884918E-03  0.1012536E+00  0.1053239E-02 -0.7653255E-01  0.3086298E-02  0.4742013E-01  0.2024724E-02  0.5757609E-01  0.1734626E-02  0.5247618E-01  0.1890410E-02
  0.2550000E+01 -0.8186146E-01  0.2989635E-02  0.8875252E-01  0.8929927E-03  0.8073409E-01  0.1058519E-02 -0.6861041E-01  0.3118170E-02  0.4224890E-01  0.2042695E-02  0.5288364E-01  0.1751667E-02  0.4753296E-01  0.1907156E-02
  0.2600000E+01 -0.7303377E-01  0.3021926E-02  0.6902622E-01  0.8983258E-03  0.6044840E-01  0.1064135E-02 -0.6005892E-01  0.3150115E-02  0.3710293E-01  0.2060844E-02  0.4787926E-01  0.1768661E-02  0.4245356E-01  0.1924069E-02
  0.2650000E+01 -0.6344248E-01  0.3053876E-02  0.5038600E-01  0.9039470E-03  0.4167787E-01  0.1070005E-02 -0.5113684E-01  0.3181963E-02  0.3242462E-01  0.2079047E-02  0.4293150E-01  0.1785330E-02  0.3763231E-01  0.1941083E-02
  0.2700000E+01 -0.5304642E-01  0.3086218E-02  0.3362379E-01  0.9099516E-03  0.2493472E-01  0.1076237E-02 -0.4181387E-01  0.3214175E-02  0.2820904E-01  0.2097632E-02  0.3816985E-01  0.1802006E-02  0.3313039E-01  0.1958335E-02
  0.2750000E+01 -0.4177254E-01  0.3117978E-02  0.1812775E-01  0.9159489E-03  0.9583560E-02  0.1082408E-02 -0.3190337E-01  0.3246320E-02  0.2403003E-01  0.2115810E-02  0.3323670E-01  0.1817998E-02  0.2856709E-01  0.1975014E-02
  0.2800000E+01 -0.2972204E-01  0.3149392E-02  0.2980898E-02  0.9216290E-03 -0.5096958E-02  0.1088756E-02 -0.2150940E-01  0.3278282E-02  0.1960252E-01  0.2134002E-02  0.2774778E-01  0.1833887E-02  0.2361400E-01  0.1991407E-02
  0.2850000E+01 -0.1723314E-01  0.3179393E-02 -0.1163288E-01  0.9266294E-03 -0.1891737E-01  0.1094912E-02 -0.1101799E-01  0.3309251E-02  0.1507319E-01  0.2151342E-02  0.2182302E-01  0.1848891E-02  0.1839429E-01  0.2006806E-02
  0.2900000E+01 -0.4720568E-02  0.3207140E-02 -0.2457566E-01  0.9313685E-03 -0.3101622E-01  0.1101032E-02 -0.7265259E-03  0.3337895E-02  0.1071764E-01  0.2167080E-02  0.1593496E-01  0.1862531E-02  0.1326875E-01  0.2020968E-02
  0.2950000E+01  0.7394041E-02  0.3237029E-02 -0.3514509E-01  0.9377493E-03 -0.4088403E-01  0.1108710E-02  0.9167057E-02  0.3368183E-02  0.6546765E-02  0.2184087E-02  0.1030274E-01  0.1877089E-02  0.8354073E-02  0.2036407E-02
  0.3000000E+01  0.1853062E-01  0.3266345E-02 -0.4372193E-01  0.9451600E-03 -0.4881139E-01  0.1116962E-02  0.1819283E-01  0.3397029E-02  0.2334355E-02  0.2200556E-02  0.4710186E-02  0.1891133E-02  0.3441628E-02  0.2051513E-02
  0.3050000E+01  0.2788479E-01  0.3293298E-02 -0.5096882E-01  0.9529280E-03 -0.5535532E-01  0.1125281E-02  0.2554992E-01  0.3423298E-02 -0.2059045E-02  0.2215602E-02 -0.1033243E-02  0.1903873E-02 -0.1629255E-02  0.2065433E-02
  0.3100000E+01  0.3476550E-01  0.3318536E-02 -0.5688761E-01  0.9609936E-03 -0.6064115E-01  0.1133845E-02  0.3063426E-01  0.3447532E-02 -0.6539620E-02  0.2230137E-02 -0.6728472E-02  0.1916039E-02 -0.6719407E-02  0.2078871E-02
  0.3150000E+01  0.3900399E-01  0.3341676E-02 -0.6104248E-01  0.9692412E-03 -0.6437346E-01  0.1142538E-02  0.3345578E-01  0.3469643E-02 -0.1091470E-01  0.2243683E-02 -0.1202330E-01  0.1927419E-02 -0.1155982E-01  0.2091830E-02
  0.3200000E+01  0.4093166E-01  0.3361540E-02 -0.6345194E-01  0.9774417E-03 -0.6644199E-01  0.1150866E-02  0.3441269E-01  0.3488748E-02 -0.1506399E-01  0.2255841E-02 -0.1682848E-01  0.1937670E-02 -0.1603838E-01  0.2103745E-02
  0.3250000E+01  0.4092289E-01  0.3379650E-02 -0.6473814E-01  0.9857445E-03 -0.6722118E-01  0.1159587E-02  0.3377349E-01  0.3506062E-02 -0.1893365E-01  0.2267623E-02 -0.2126686E-01  0.1947840E-02 -0.2018480E-01  0.2115461E-02
  0.3300000E+01  0.3910890E-01  0.3395214E-02 -0.6549210E-01  0.9937438E-03 -0.6729174E-01  0.1168364E-02  0.3158274E-01  0.3521078E-02 -0.2246518E-01  0.2278530E-02 -0.2532843E-01  0.1957410E-02 -0.2397212E-01  0.2126210E-02
  0.3350000E+01  0.3562114E-01  0.3407242E-02 -0.6577308E-01  0.1000941E-02 -0.6692833E-01  0.1176609E-02  0.2802331E-01  0.3532839E-02 -0.2557610E-01  0.2287819E-02 -0.2879733E-01  0.1965822E-02 -0.2725884E-01  0.2135398E-02
  0.3400000E+01  0.3095002E-01  0.3418017E-02 -0.6540084E-01  0.1007817E-02 -0.6603767E-01  0.1184633E-02  0.2363255E-01  0.3543754E-02 -0.2819491E-01  0.2296745E-02 -0.3153523E-01  0.1974182E-02 -0.2993471E-01  0.2144215E-02
  0.3450000E+01  0.2587968E-01  0.3427927E-02 -0.6444360E-01  0.1014416E-02 -0.6452460E-01  0.1192439E-02  0.1907522E-01  0.3553977E-02 -0.3027629E-01  0.2305545E-02 -0.3363803E-01  0.1982346E-02 -0.3201528E-01  0.2152895E-02
  0.3500000E+01  0.2103271E-01  0.3436706E-02 -0.6318978E-01  0.1020569E-02 -0.6255218E-01  0.1199736E-02  0.1477681E-01  0.3563285E-02 -0.3180471E-01  0.2313871E-02 -0.3525146E-01  0.1990157E-02 -0.3356892E-01  0.2161112E-02
  0.3550000E+01  0.1662329E-01  0.3444698E-02 -0.6183520E-01  0.1026396E-02 -0.6041967E-01  0.1206567E-02  0.1085940E-01  0.3571891E-02 -0.3280016E-01  0.2321804E-02 -0.3638983E-01  0.1997708E-02 -0.3462544E-01  0.2168901E-02
  0.3600000E+01  0.1265248E-01  0.3452196E-02 -0.6039872E-01  0.1031898E-02 -0.5828054E-01  0.1213002E-02  0.7353537E-02  0.3580019E-02 -0.3331089E-01  0.2329393E-02 -0.3701946E-01  0.2004939E-02 -0.3519376E-01  0.2176431E-02
  0.3650000E+01  0.9227355E-02  0.3458948E-02 -0.5890359E-01  0.1036889E-02 -0.5609565E-01  0.1218674E-02  0.4390424E-02  0.3587224E-02 -0.3337575E-01  0.2336309E-02 -0.3719820E-01  0.2011385E-02 -0.3530941E-01  0.2183234E-02
  0.3700000E+01  0.6562395E-02  0.3465806E-02 -0.5744928E-01  0.1041592E-02 -0.5383426E-01  0.1223914E-02  0.2156377E-02  0.3594548E-02 -0.3301870E-01  0.2343166E-02 -0.3702920E-01  0.2017584E-02 -0.3502836E-01  0.2189964E-02
  0.3750000E+01  0.4747533E-02  0.3472760E-02 -0.5610600E-01  0.1045959E-02 -0.5162421E-01  0.1229013E-02  0.7134696E-03  0.3601865E-02 -0.3229579E-01  0.2349888E-02 -0.3655369E-01  0.2023755E-02 -0.3440966E-01  0.2196747E-02
  0.3800000E+01  0.3632989E-02  0.3479526E-02 -0.5491552E-01  0.1050102E-02 -0.4969107E-01  0.1233959E-02 -0.1011591E-03  0.3609075E-02 -0.3131867E-01  0.2356601E-02 -0.3579798E-01  0.2029787E-02 -0.3353538E-01  0.2203248E-02
  0.3850000E+01  0.2991959E-02  0.3486410E-02 -0.5401337E-01  0.1053981E-02 -0.4820875E-01  0.1238846E-02 -0.5542167E-03  0.3616379E-02 -0.3020111E-01  0.2363161E-02 -0.3487650E-01  0.2035775E-02 -0.3251583E-01  0.2209584E-02
  0.3900000E+01  0.2715627E-02  0.3493548E-02 -0.5359195E-01  0.1057577E-02 -0.4722690E-01  0.1243448E-02 -0.7977156E-03  0.3623885E-02 -0.2898777E-01  0.2369764E-02 -0.3392698E-01  0.2041791E-02 -0.3142734E-01  0.2215944E-02
  0.3950000E+01  0.2824184E-02  0.3500002E-02 -0.5368882E-01  0.1060489E-02 -0.4671137E-01  0.1247340E-02 -0.7820189E-03  0.3630582E-02 -0.2767158E-01  0.2375584E-02 -0.3296341E-01  0.2047162E-02 -0.3026998E-01  0.2221609E-02
  0.4000000E+01  0.3349941E-02  0.3506983E-02 -0.5412029E-01  0.1063107E-02 -0.4659607E-01  0.1250991E-02 -0.3882865E-03  0.3637654E-02 -0.2626424E-01  0.2381565E-02 -0.3189546E-01  0.2052521E-02 -0.2901740E-01  0.2227507E-02
  0.4050000E+01  0.4281437E-02  0.3514294E-02 -0.5472992E-01  0.1065432E-02 -0.4682498E-01  0.1254360E-02  0.4039482E-03  0.3644977E-02 -0.2481063E-01  0.2387544E-02 -0.3070186E-01  0.2057748E-02 -0.2769261E-01  0.2233326E-02
  0.4100000E+01  0.5602046E-02  0.3522046E-02 -0.5559523E-01  0.1067523E-02 -0.4738289E-01  0.1257468E-02  0.1524988E-02  0.3652691E-02 -0.2333214E-01  0.2393629E-02 -0.2947683E-01  0.2063134E-02 -0.2634896E-01  0.2239079E-02
  0.4150000E+01  0.7319383E-02  0.3530891E-02 -0.5687886E-01  0.1069800E-02 -0.4828710E-01  0.1260591E-02  0.2946914E-02  0.3661649E-02 -0.2180421E-01  0.2400217E-02 -0.2828633E-01  0.2068951E-02 -0.2499552E-01  0.2245397E-02
  0.4200000E+01  0.9458636E-02  0.3539924E-02 -0.5854971E-01  0.1071957E-02 -0.4954102E-01  0.1263483E-02  0.4743678E-02  0.3670655E-02 -0.2021705E-01  0.2406604E-02 -0.2707887E-01  0.2074647E-02 -0.2359813E-01  0.2251494E-02
  0.4250000E+01  0.1205787E-01  0.3548584E-02 -0.6036581E-01  0.1074004E-02 -0.5107269E-01  0.1266033E-02  0.7005508E-02  0.3679404E-02 -0.1861393E-01  0.2412592E-02 -0.2578664E-01  0.2079918E-02 -0.2215037E-01  0.2257077E-02
  0.4300000E+01  0.1518232E-01  0.3557979E-02 -0.6213336E-01  0.1076132E-02 -0.5274718E-01  0.1268639E-02  0.9760806E-02  0.3688767E-02 -0.1703811E-01  0.2418812E-02 -0.2444195E-01  0.2085415E-02 -0.2069497E-01  0.2262862E-02
  0.4350000E+01  0.1888170E-01  0.3567760E-02 -0.6386676E-01  0.1078257E-02 -0.5445669E-01  0.1271205E-02  0.1299317E-01  0.3698528E-02 -0.1547420E-01  0.2425141E-02 -0.2312350E-01  0.2090934E-02 -0.1926230E-01  0.2268819E-02
  0.4400000E+01  0.2310776E-01  0.3578007E-02 -0.6565411E-01  0.1080409E-02 -0.5617046E-01  0.1273706E-02  0.1667172E-01  0.3708634E-02 -0.1388255E-01  0.2431514E-02 -0.2184239E-01  0.2096488E-02 -0.1783467E-01  0.2274725E-02
  0.4450000E+01  0.2767947E-01  0.3588925E-02 -0.6746954E-01  0.1082849E-02 -0.5788648E-01  0.1276555E-02  0.2069894E-01  0.3719417E-02 -0.1228032E-01  0.2438161E-02 -0.2056212E-01  0.2102358E-02 -0.1640104E-01  0.2280945E-02
  0.4500000E+01  0.3237650E-01  0.3600664E-02 -0.6919994E-01  0.1085780E-02 -0.5957127E-01  0.1279757E-02  0.2489060E-01  0.3730996E-02 -0.1073776E-01  0.2445202E-02 -0.1929504E-01  0.2108559E-02 -0.1500271E-01  0.2287536E-02
  0.4550000E+01  0.3706014E-01  0.3612531E-02 -0.7076186E-01  0.1088909E-02 -0.6114149E-01  0.1283185E-02  0.2907251E-01  0.3742703E-02 -0.9291627E-02  0.2452158E-02 -0.1809563E-01  0.2114845E-02 -0.1368537E-01  0.2294053E-02
  0.4600000E+01  0.4168716E-01  0.3624776E-02 -0.7210933E-01  0.1092268E-02 -0.6249065E-01  0.1286837E-02  0.3318826E-01  0.3754778E-02 -0.7904051E-02  0.2459245E-02 -0.1696282E-01  0.2121314E-02 -0.1242998E-01  0.2300667E-02
  0.4650000E+01  0.4623497E-01  0.3636235E-02 -0.7318953E-01  0.1095409E-02 -0.6354044E-01  0.1290258E-02  0.3726644E-01  0.3766082E-02 -0.6533179E-02  0.2465733E-02 -0.1584196E-01  0.2127154E-02 -0.1118865E-01  0.2306726E-02
  0.4700000E+01  0.5066141E-01  0.3646852E-02 -0.7396302E-01  0.1098181E-02 -0.6426613E-01  0.1293395E-02  0.4129980E-01  0.3776361E-02 -0.5200912E-02  0.2471592E-02 -0.1473015E-01  0.2132259E-02 -0.9970009E-02  0.2312124E-02
  0.4750000E+01  0.5495073E-01  0.3657122E-02 -0.7446346E-01  0.1100918E-02 -0.6469320E-01  0.1296436E-02  0.4522718E-01  0.3786353E-02 -0.3959315E-02  0.2477181E-02 -0.1370618E-01  0.2136981E-02 -0.8838223E-02  0.2317299E-02
  0.4800000E+01  0.5913077E-01  0.3667895E-02 -0.7477485E-01  0.1103848E-02 -0.6487774E-01  0.1299653E-02  0.4901357E-01  0.3796872E-02 -0.2820272E-02  0.2483109E-02 -0.1282740E-01  0.2141936E-02 -0.7828635E-02  0.2322806E-02
  0.4850000E+01  0.6321173E-01  0.3679412E-02 -0.7488355E-01  0.1107198E-02 -0.6482294E-01  0.1303198E-02  0.5267381E-01  0.3808038E-02 -0.1751800E-02  0.2489425E-02 -0.1205103E-01  0.2147327E-02 -0.6905893E-02  0.2328761E-02
  0.4900000E+01  0.6710884E-01  0.3691179E-02 -0.7465652E-01  0.1110851E-02 -0.6445515E-01  0.1307095E-02  0.5617213E-01  0.3819559E-02 -0.7434218E-03  0.2495879E-02 -0.1131243E-01  0.2152944E-02 -0.6032586E-02  0.2334965E-02
  0.4950000E+01  0.7069572E-01  0.3702755E-02 -0.7397364E-01  0.1114719E-02 -0.6367873E-01  0.1311149E-02  0.5938928E-01  0.3830939E-02  0.1759942E-03  0.2502274E-02 -0.1062469E-01  0.2158450E-02 -0.5227887E-02  0.2341048E-02
  0.5000000E+01  0.7391079E-01  0.3714057E-02 -0.7289141E-01  0.1118856E-02 -0.6251165E-01  0.1315535E-02  0.6222449E-01  0.3842060E-02  0.9796952E-03  0.2508605E-02 -0.1005336E-01  0.2163931E-02 -0.4537905E-02  0.2347102E-02
  0.5050000E+01  0.7676239E-01  0.3725138E-02 -0.7157350E-01  0.1123257E-02 -0.6109192E-01  0.1320179E-02  0.6467520E-01  0.3853094E-02  0.1667051E-02  0.2515003E-02 -0.9617315E-02  0.2169565E-02 -0.3975187E-02  0.2353317E-02
  0.5100000E+01  0.7919803E-01  0.3735897E-02 -0.7012693E-01  0.1127756E-02 -0.5956721E-01  0.1324937E-02  0.6673481E-01  0.3863777E-02  0.2221259E-02  0.2521403E-02 -0.9290251E-02  0.2175189E-02 -0.3536470E-02  0.2359431E-02
  0.5150000E+01  0.8103279E-01  0.3746598E-02 -0.6852946E-01  0.1132516E-02 -0.5798153E-01  0.1329935E-02  0.6826867E-01  0.3874527E-02  0.2577798E-02  0.2528009E-02 -0.9078259E-02  0.2181043E-02 -0.3254760E-02  0.2365810E-02
  0.5200000E+01  0.8207123E-01  0.3757159E-02 -0.6671552E-01  0.1137472E-02 -0.5628883E-01  0.1335110E-02  0.6908865E-01  0.3885130E-02  0.2671013E-02  0.2534686E-02 -0.9033564E-02  0.2187011E-02 -0.3186674E-02  0.2372315E-02
  0.5250000E+01  0.8227529E-01  0.3767942E-02 -0.6467881E-01  0.1142805E-02 -0.5446216E-01  0.1340666E-02  0.6914956E-01  0.3895999E-02  0.2505278E-02  0.2541704E-02 -0.9165942E-02  0.2193415E-02 -0.3336794E-02  0.2379304E-02
  0.5300000E+01  0.8177347E-01  0.3779693E-02 -0.6248291E-01  0.1148824E-02 -0.5255780E-01  0.1346965E-02  0.6859227E-01  0.3907982E-02  0.2146409E-02  0.2549716E-02 -0.9406741E-02  0.2200908E-02 -0.3641305E-02  0.2387223E-02
  0.5350000E+01  0.8067463E-01  0.3791507E-02 -0.6018655E-01  0.1155176E-02 -0.5065423E-01  0.1353700E-02  0.6754882E-01  0.3920199E-02  0.1650325E-02  0.2558015E-02 -0.9678724E-02  0.2208874E-02 -0.4032604E-02  0.2395405E-02
  0.5400000E+01  0.7893955E-01  0.3803491E-02 -0.5780987E-01  0.1161769E-02 -0.4877893E-01  0.1360836E-02  0.6598675E-01  0.3932772E-02  0.1017803E-02  0.2566767E-02 -0.9974086E-02  0.2217406E-02 -0.4501488E-02  0.2404004E-02
  0.5450000E+01  0.7646536E-01  0.3814931E-02 -0.5536855E-01  0.1168339E-02 -0.4692573E-01  0.1368094E-02  0.6380321E-01  0.3944921E-02  0.2286444E-03  0.2575503E-02 -0.1032382E-01  0.2225997E-02 -0.5071377E-02  0.2412542E-02
  0.5500000E+01  0.7324739E-01  0.3825299E-02 -0.5291413E-01  0.1174710E-02 -0.4512243E-01  0.1375186E-02  0.6100408E-01  0.3956052E-02 -0.7115289E-03  0.2583830E-02 -0.1072906E-01  0.2234195E-02 -0.5743245E-02  0.2420695E-02
  0.5550000E+01  0.6940465E-01  0.3835298E-02 -0.5051217E-01  0.1181092E-02 -0.4343277E-01  0.1382179E-02  0.5771888E-01  0.3966937E-02 -0.1773443E-02  0.2592260E-02 -0.1115600E-01  0.2242383E-02 -0.6489048E-02  0.2428897E-02
  0.5600000E+01  0.6506465E-01  0.3845292E-02 -0.4820094E-01  0.1187583E-02 -0.4189705E-01  0.1389280E-02  0.5406500E-01  0.3977790E-02 -0.2932013E-02  0.2600920E-02 -0.1158376E-01  0.2250879E-02 -0.7284703E-02  0.2437431E-02
  0.5650000E+01  0.6027412E-01  0.3855096E-02 -0.4596255E-01  0.1193993E-02 -0.4048352E-01  0.1396278E-02  0.5007339E-01  0.3988353E-02 -0.4165872E-02  0.2609565E-02 -0.1200570E-01  0.2259360E-02 -0.8113047E-02  0.2446021E-02
  0.5700000E+01  0.5506667E-01  0.3864662E-02 -0.4374366E-01  0.1200315E-02 -0.3911955E-01  0.1403126E-02  0.4577952E-01  0.3998712E-02 -0.5434321E-02  0.2618100E-02 -0.1238992E-01  0.2267749E-02 -0.8937615E-02  0.2454448E-02
  0.5750000E+01  0.4956456E-01  0.3874601E-02 -0.4150198E-01  0.1206707E-02 -0.3775775E-01  0.1409953E-02  0.4131002E-01  0.4009594E-02 -0.6677008E-02  0.2627021E-02 -0.1267638E-01  0.2276450E-02 -0.9700918E-02  0.2463320E-02
  0.5800000E+01  0.4395482E-01  0.3884699E-02 -0.3923969E-01  0.1213043E-02 -0.3640299E-01  0.1416797E-02  0.3682403E-01  0.4020659E-02 -0.7842046E-02  0.2636031E-02 -0.1282579E-01  0.2285221E-02 -0.1035845E-01  0.2472253E-02
  0.5850000E+01  0.3838780E-01  0.3895237E-02 -0.3699693E-01  0.1219444E-02 -0.3508731E-01  0.1423624E-02  0.3241777E-01  0.4032068E-02 -0.8906353E-02  0.2645405E-02 -0.1284617E-01  0.2294142E-02 -0.1090088E-01  0.2481440E-02
  0.5900000E+01  0.3291827E-01  0.3905458E-02 -0.3480816E-01  0.1225627E-02 -0.3382175E-01  0.1430267E-02  0.2811159E-01  0.4043192E-02 -0.9861167E-02  0.2654627E-02 -0.1275770E-01  0.2302853E-02 -0.1133258E-01  0.2490462E-02
  0.5950000E+01  0.2756477E-01  0.3915494E-02 -0.3267629E-01  0.1231646E-02 -0.3258141E-01  0.1436728E-02  0.2392577E-01  0.4054020E-02 -0.1068785E-01  0.2663716E-02 -0.1255479E-01  0.2311352E-02 -0.1164231E-01  0.2499312E-02
  0.6000000E+01  0.2237246E-01  0.3925508E-02 -0.3057860E-01  0.1237593E-02 -0.3132175E-01  0.1443054E-02  0.1991192E-01  0.4064853E-02 -0.1136067E-01  0.2672799E-02 -0.1221935E-01  0.2319663E-02 -0.1180937E-01  0.2508219E-02
  0.6050000E+01  0.1740292E-01  0.3935564E-02 -0.2848947E-01  0.1243480E-02 -0.3000816E-01  0.1449155E-02  0.1611433E-01  0.4075658E-02 -0.1186411E-01  0.2681937E-02 -0.1174906E-01  0.2327929E-02 -0.1182451E-01  0.2517162E-02
  0.6100000E+01  0.1268476E-01  0.3945333E-02 -0.2638444E-01  0.1249153E-02 -0.2862690E-01  0.1454953E-02  0.1253757E-01  0.4085999E-02 -0.1219988E-01  0.2690752E-02 -0.1115225E-01  0.2335816E-02 -0.1169215E-01  0.2525832E-02
  0.6150000E+01  0.8221674E-02  0.3955827E-02 -0.2425545E-01  0.1254955E-02 -0.2718885E-01  0.1460794E-02  0.9177946E-02  0.4096896E-02 -0.1237482E-01  0.2699938E-02 -0.1042999E-01  0.2343959E-02 -0.1141685E-01  0.2534758E-02
  0.6200000E+01  0.4035261E-02  0.3966557E-02 -0.2210291E-01  0.1260782E-02 -0.2570044E-01  0.1466639E-02  0.6058603E-02  0.4108226E-02 -0.1238753E-01  0.2709246E-02 -0.9577092E-02  0.2352275E-02 -0.1099584E-01  0.2543805E-02
  0.6250000E+01  0.1759265E-03  0.3977513E-02 -0.1992943E-01  0.1266507E-02 -0.2414184E-01  0.1472455E-02  0.3216759E-02  0.4119751E-02 -0.1222685E-01  0.2718609E-02 -0.8600231E-02  0.2360647E-02 -0.1042587E-01  0.2552945E-02
  0.6300000E+01 -0.3326512E-02  0.3988808E-02 -0.1772236E-01  0.1272267E-02 -0.2247266E-01  0.1478324E-02  0.6635660E-03  0.4131514E-02 -0.1188537E-01  0.2728062E-02 -0.7515193E-02  0.2369156E-02 -0.9709835E-02  0.2562156E-02
  0.6350000E+01 -0.6492071E-02  0.4000566E-02 -0.1545317E-01  0.1278043E-02 -0.2066208E-01  0.1484338E-02 -0.1623771E-02  0.4143805E-02 -0.1136669E-01  0.2737828E-02 -0.6328079E-02  0.2377841E-02 -0.8853314E-02  0.2571554E-02
  0.6400000E+01 -0.9363866E-02  0.4012454E-02 -0.1310768E-01  0.1283815E-02 -0.1872021E-01  0.1490382E-02 -0.3678231E-02  0.4156384E-02 -0.1068937E-01  0.2747724E-02 -0.5040290E-02  0.2386634E-02 -0.7868338E-02  0.2581043E-02
  0.6450000E+01 -0.1195684E-01  0.4024601E-02 -0.1070839E-01  0.1289546E-02 -0.1668714E-01  0.1496433E-02 -0.5518533E-02  0.4169085E-02 -0.9877670E-02  0.2757693E-02 -0.3669138E-02  0.2395494E-02 -0.6776129E-02  0.2590599E-02
  0.6500000E+01 -0.1426065E-01  0.4037105E-02 -0.8292674E-02  0.1295256E-02 -0.1459394E-01  0.1502665E-02 -0.7151754E-02  0.4182054E-02 -0.8952067E-02  0.2767907E-02 -0.2246981E-02  0.2404521E-02 -0.5601353E-02  0.2600256E-02
  0.6550000E+01 -0.1627880E-01  0.4049610E-02 -0.5873720E-02  0.1300962E-02 -0.1243776E-01  0.1508938E-02 -0.8586861E-02  0.4195112E-02 -0.7924143E-02  0.2778137E-02 -0.7961399E-03  0.2413463E-02 -0.4359502E-02  0.2609849E-02
  0.6600000E+01 -0.1804882E-01  0.4062129E-02 -0.3426696E-02  0.1306584E-02 -0.1019122E-01  0.1515190E-02 -0.9843591E-02  0.4208202E-02 -0.6802903E-02  0.2788346E-02  0.6819649E-03  0.2422333E-02 -0.3056488E-02  0.2619444E-02
  0.6650000E+01 -0.1961681E-01  0.4074821E-02 -0.9275963E-03  0.1312216E-02 -0.7837494E-02  0.1521623E-02 -0.1095231E-01  0.4221405E-02 -0.5603215E-02  0.2798627E-02  0.2183985E-02  0.2431290E-02 -0.1702906E-02  0.2629095E-02
  0.6700000E+01 -0.2100403E-01  0.4087903E-02  0.1614650E-02  0.1317979E-02 -0.5386153E-02  0.1528207E-02 -0.1194332E-01  0.4235034E-02 -0.4345897E-02  0.2809073E-02  0.3684858E-02  0.2440372E-02 -0.3220741E-03  0.2638920E-02
  0.6750000E+01 -0.2221630E-01  0.4101604E-02  0.4174247E-02  0.1323909E-02 -0.2858941E-02  0.1535053E-02 -0.1283930E-01  0.4249391E-02 -0.3050010E-02  0.2819919E-02  0.5155082E-02  0.2449832E-02  0.1062314E-02  0.2649102E-02
  0.6800000E+01 -0.2326518E-01  0.4115554E-02  0.6735494E-02  0.1329892E-02 -0.2742891E-03  0.1541942E-02 -0.1365278E-01  0.4263885E-02 -0.1730123E-02  0.2830899E-02  0.6580974E-02  0.2459402E-02  0.2436297E-02  0.2659186E-02
  0.6850000E+01 -0.2418165E-01  0.4129602E-02  0.9322283E-02  0.1335913E-02  0.2377934E-02  0.1548939E-02 -0.1440111E-01  0.4278469E-02 -0.3994430E-03  0.2841900E-02  0.7963003E-02  0.2468936E-02  0.3793248E-02  0.2669325E-02
  0.6900000E+01 -0.2499685E-01  0.4143541E-02  0.1193030E-01  0.1341967E-02  0.5086711E-02  0.1556010E-02 -0.1511023E-01  0.4292965E-02  0.9199947E-03  0.2852819E-02  0.9285098E-02  0.2478436E-02  0.5114387E-02  0.2679312E-02
  0.6950000E+01 -0.2572843E-01  0.4158079E-02  0.1451976E-01  0.1348288E-02  0.7816315E-02  0.1563455E-02 -0.1580352E-01  0.4308219E-02  0.2200510E-02  0.2864265E-02  0.1051469E-01  0.2488333E-02  0.6370380E-02  0.2689758E-02
  0.7000000E+01 -0.2638931E-01  0.4172560E-02  0.1704370E-01  0.1354671E-02  0.1052338E-01  0.1570949E-02 -0.1649436E-01  0.4323257E-02  0.3418215E-02  0.2875537E-02  0.1162586E-01  0.2498149E-02  0.7536503E-02  0.2700107E-02
  0.7050000E+01 -0.2699734E-01  0.4187529E-02  0.1949150E-01  0.1361252E-02  0.1319255E-01  0.1578615E-02 -0.1719108E-01  0.4338561E-02  0.4561644E-02  0.2886965E-02  0.1261425E-01  0.2508081E-02  0.8604173E-02  0.2710642E-02
  0.7100000E+01 -0.2758001E-01  0.4202771E-02  0.2189029E-01  0.1367966E-02  0.1584483E-01  0.1586500E-02 -0.1791359E-01  0.4354203E-02  0.5628392E-02  0.2898686E-02  0.1348434E-01  0.2518165E-02  0.9573906E-02  0.2721272E-02
  0.7150000E+01 -0.2815780E-01  0.4217963E-02  0.2425421E-01  0.1374646E-02  0.1849716E-01  0.1594395E-02 -0.1868445E-01  0.4369944E-02  0.6615728E-02  0.2910472E-02  0.1423092E-01  0.2528263E-02  0.1044190E-01  0.2731938E-02
  0.7200000E+01 -0.2873823E-01  0.4233562E-02  0.2655624E-01  0.1381520E-02  0.2112752E-01  0.1602462E-02 -0.1951017E-01  0.4386027E-02  0.7514316E-02  0.2922478E-02  0.1484268E-01  0.2538550E-02  0.1119814E-01  0.2742821E-02
  0.7250000E+01 -0.2931676E-01  0.4248654E-02  0.2874739E-01  0.1388289E-02  0.2368191E-01  0.1610379E-02 -0.2037519E-01  0.4401622E-02  0.8308217E-02  0.2934112E-02  0.1531174E-01  0.2548474E-02  0.1183061E-01  0.2753329E-02
  0.7300000E+01 -0.2989259E-01  0.4264053E-02  0.3080711E-01  0.1395150E-02  0.2612551E-01  0.1618410E-02 -0.2126906E-01  0.4417641E-02  0.8981770E-02  0.2945937E-02  0.1563434E-01  0.2558551E-02  0.1232938E-01  0.2764006E-02
  0.7350000E+01 -0.3047392E-01  0.4279643E-02  0.3274200E-01  0.1402071E-02  0.2845365E-01  0.1626421E-02 -0.2220087E-01  0.4433756E-02  0.9527420E-02  0.2957703E-02  0.1580814E-01  0.2568600E-02  0.1268975E-01  0.2774691E-02
  0.7400000E+01 -0.3106695E-01  0.4295200E-02  0.3457999E-01  0.1408922E-02  0.3068937E-01  0.1634328E-02 -0.2318161E-01  0.4449626E-02  0.9947814E-02  0.2969154E-02  0.1583581E-01  0.2578453E-02  0.1291466E-01  0.2785207E-02
  0.7450000E+01 -0.3166522E-01  0.4310708E-02  0.3632566E-01  0.1415737E-02  0.3283451E-01  0.1642130E-02 -0.2419844E-01  0.4465444E-02  0.1025202E-01  0.2980526E-02  0.1573100E-01  0.2588238E-02  0.1301529E-01  0.2795705E-02
  0.7500000E+01 -0.3224791E-01  0.4326087E-02  0.3796177E-01  0.1422518E-02  0.3486496E-01  0.1649802E-02 -0.2521611E-01  0.4481016E-02  0.1044841E-01  0.2991682E-02  0.1551271E-01  0.2597911E-02  0.1300498E-01  0.2806028E-02
  0.7550000E+01 -0.3278992E-01  0.4341797E-02  0.3946218E-01  0.1429261E-02  0.3674683E-01  0.1657398E-02 -0.2620168E-01  0.4497032E-02  0.1054049E-01  0.3003001E-02  0.1519229E-01  0.2607638E-02  0.1289106E-01  0.2816507E-02
  0.7600000E+01 -0.3328050E-01  0.4357340E-02  0.4082327E-01  0.1435794E-02  0.3847064E-01  0.1664717E-02 -0.2714641E-01  0.4512822E-02  0.1053241E-01  0.3014085E-02  0.1477577E-01  0.2617202E-02  0.1267881E-01  0.2826729E-02
  0.7650000E+01 -0.3372167E-01  0.4373653E-02  0.4206648E-01  0.1442432E-02  0.4005221E-01  0.1672117E-02 -0.2805368E-01  0.4529330E-02  0.1043191E-01  0.3025626E-02  0.1427303E-01  0.2627064E-02  0.1237713E-01  0.2837318E-02
  0.7700000E+01 -0.3411147E-01  0.4389186E-02  0.4322362E-01  0.1448644E-02  0.4151541E-01  0.1679066E-02 -0.2891615E-01  0.4544977E-02  0.1025258E-01  0.3036399E-02  0.1370435E-01  0.2636294E-02  0.1200266E-01  0.2847410E-02
  0.7750000E+01 -0.3443143E-01  0.4405004E-02  0.4430614E-01  0.1454751E-02  0.4286454E-01  0.1685957E-02 -0.2970948E-01  0.4560903E-02  0.1000781E-01  0.3047263E-02  0.1308958E-01  0.2645580E-02  0.1157190E-01  0.2857526E-02
  0.7800000E+01 -0.3465519E-01  0.4421335E-02  0.4529987E-01  0.1460744E-02  0.4408336E-01  0.1692831E-02 -0.3040610E-01  0.4577317E-02  0.9709678E-02  0.3058310E-02  0.1244247E-01  0.2655066E-02  0.1109796E-01  0.2867782E-02
  0.7850000E+01 -0.3477171E-01  0.4437624E-02  0.4618463E-01  0.1466497E-02  0.4515286E-01  0.1699460E-02 -0.3099276E-01  0.4593816E-02  0.9368454E-02  0.3069164E-02  0.1177382E-01  0.2664355E-02  0.1059159E-01  0.2877949E-02
  0.7900000E+01 -0.3477789E-01  0.4454229E-02  0.4694641E-01  0.1472075E-02  0.4606008E-01  0.1705947E-02 -0.3146049E-01  0.4610551E-02  0.8992974E-02  0.3079963E-02  0.1109484E-01  0.2673691E-02  0.1006278E-01  0.2888134E-02
  0.7950000E+01 -0.3467420E-01  0.4470200E-02  0.4759898E-01  0.1477237E-02  0.4681802E-01  0.1712016E-02 -0.3180487E-01  0.4626872E-02  0.8594178E-02  0.3090309E-02  0.1041931E-01  0.2682623E-02  0.9523763E-02  0.2897884E-02
  0.8000000E+01 -0.3444929E-01  0.4486364E-02  0.4816265E-01  0.1482266E-02  0.4744611E-01  0.1717969E-02 -0.3201646E-01  0.4643424E-02  0.8183282E-02  0.3100760E-02  0.9757950E-02  0.2691637E-02  0.8985552E-02  0.2907599E-02
  0.8050000E+01 -0.3408963E-01  0.4502635E-02  0.4864643E-01  0.1487122E-02  0.4795237E-01  0.1723754E-02 -0.3208467E-01  0.4660071E-02  0.7770682E-02  0.3111013E-02  0.9120192E-02  0.2700534E-02  0.8457983E-02  0.2917228E-02
  0.8100000E+01 -0.3359455E-01  0.4518916E-02  0.4904402E-01  0.1491815E-02  0.4833014E-01  0.1729297E-02 -0.3200524E-01  0.4676579E-02  0.7364929E-02  0.3121105E-02  0.8516524E-02  0.2709229E-02  0.7950370E-02  0.2926670E-02
  0.8150001E+01 -0.3297375E-01  0.4536087E-02  0.4934569E-01  0.1496519E-02  0.4857429E-01  0.1734864E-02 -0.3178192E-01  0.4694062E-02  0.6975355E-02  0.3131597E-02  0.7956996E-02  0.2718362E-02  0.7472248E-02  0.2936588E-02
  0.8200000E+01 -0.3223227E-01  0.4552888E-02  0.4954162E-01  0.1500883E-02  0.4868402E-01  0.1740140E-02 -0.3141733E-01  0.4711101E-02  0.6608228E-02  0.3141749E-02  0.7444490E-02  0.2727160E-02  0.7028496E-02  0.2946143E-02
  0.8250000E+01 -0.3136658E-01  0.4569930E-02  0.4963024E-01  0.1505145E-02  0.4866849E-01  0.1745275E-02 -0.3091100E-01  0.4728150E-02  0.6269523E-02  0.3151921E-02  0.6978179E-02  0.2735902E-02  0.6622265E-02  0.2955697E-02
  0.8300000E+01 -0.3037625E-01  0.4586540E-02  0.4961074E-01  0.1509172E-02  0.4853130E-01  0.1750220E-02 -0.3026046E-01  0.4744963E-02  0.5961487E-02  0.3161839E-02  0.6559108E-02  0.2744425E-02  0.6255496E-02  0.2964985E-02
  0.8350000E+01 -0.2926777E-01  0.4603448E-02  0.4947347E-01  0.1513097E-02  0.4826320E-01  0.1755064E-02 -0.2946545E-01  0.4762205E-02  0.5685071E-02  0.3171957E-02  0.6191367E-02  0.2753092E-02  0.5930498E-02  0.2974390E-02
  0.8400001E+01 -0.2805665E-01  0.4620851E-02  0.4921217E-01  0.1516981E-02  0.4786040E-01  0.1759872E-02 -0.2853632E-01  0.4780030E-02  0.5443544E-02  0.3182377E-02  0.5879582E-02  0.2762008E-02  0.5650808E-02  0.2984075E-02
  0.8450000E+01 -0.2675284E-01  0.4638334E-02  0.4882080E-01  0.1520886E-02  0.4732545E-01  0.1764722E-02 -0.2748528E-01  0.4798018E-02  0.5240935E-02  0.3192933E-02  0.5622397E-02  0.2771015E-02  0.5417633E-02  0.2993773E-02
  0.8500000E+01 -0.2536356E-01  0.4655768E-02  0.4831120E-01  0.1524641E-02  0.4667736E-01  0.1769447E-02 -0.2632243E-01  0.4816037E-02  0.5081333E-02  0.3203463E-02  0.5418825E-02  0.2779965E-02  0.5232798E-02  0.3003420E-02
  0.8550000E+01 -0.2389497E-01  0.4673175E-02  0.4769605E-01  0.1528335E-02  0.4592884E-01  0.1774124E-02 -0.2505052E-01  0.4834088E-02  0.4963166E-02  0.3213946E-02  0.5268975E-02  0.2788938E-02  0.5096048E-02  0.3013079E-02
  0.8600000E+01 -0.2236078E-01  0.4691125E-02  0.4698479E-01  0.1532198E-02  0.4508580E-01  0.1778999E-02 -0.2367697E-01  0.4852711E-02  0.4882188E-02  0.3224776E-02  0.5173587E-02  0.2798260E-02  0.5005952E-02  0.3023138E-02
  0.8650001E+01 -0.2077361E-01  0.4708756E-02  0.4617301E-01  0.1535952E-02  0.4414405E-01  0.1783783E-02 -0.2221223E-01  0.4871033E-02  0.4835741E-02  0.3235360E-02  0.5130898E-02  0.2807422E-02  0.4960171E-02  0.3032971E-02
  0.8700000E+01 -0.1914515E-01  0.4726248E-02  0.4524904E-01  0.1539592E-02  0.4309889E-01  0.1788448E-02 -0.2067086E-01  0.4889165E-02  0.4822992E-02  0.3245905E-02  0.5135225E-02  0.2816462E-02  0.4954974E-02  0.3042626E-02
  0.8750000E+01 -0.1748671E-01  0.4744209E-02  0.4421075E-01  0.1543467E-02  0.4195496E-01  0.1793308E-02 -0.1906644E-01  0.4907831E-02  0.4843248E-02  0.3256806E-02  0.5181279E-02  0.2825907E-02  0.4987053E-02  0.3052657E-02
  0.8800000E+01 -0.1580951E-01  0.4762697E-02  0.4305747E-01  0.1547452E-02  0.4071393E-01  0.1798300E-02 -0.1740942E-01  0.4927092E-02  0.4889328E-02  0.3268094E-02  0.5261132E-02  0.2835668E-02  0.5049014E-02  0.3063147E-02
  0.8850000E+01 -0.1413008E-01  0.4781434E-02  0.4179826E-01  0.1551474E-02  0.3938267E-01  0.1803213E-02 -0.1571570E-01  0.4946570E-02  0.4952380E-02  0.3279541E-02  0.5367345E-02  0.2845482E-02  0.5133121E-02  0.3073835E-02
  0.8900001E+01 -0.1246090E-01  0.4799455E-02  0.4043598E-01  0.1555335E-02  0.3796223E-01  0.1807894E-02 -0.1400024E-01  0.4965133E-02  0.5024915E-02  0.3290558E-02  0.5492112E-02  0.2854956E-02  0.5231799E-02  0.3084098E-02
  0.8950000E+01 -0.1081169E-01  0.4817963E-02  0.3897102E-01  0.1559439E-02  0.3645324E-01  0.1812767E-02 -0.1227632E-01  0.4984411E-02  0.5102891E-02  0.3302046E-02  0.5629461E-02  0.2864785E-02  0.5339707E-02  0.3094759E-02
  0.9000000E+01 -0.9191495E-02  0.4836322E-02  0.3740821E-01  0.1563499E-02  0.3486149E-01  0.1817590E-02 -0.1055418E-01  0.5003547E-02  0.5182982E-02  0.3313532E-02  0.5774988E-02  0.2874461E-02  0.5452777E-02  0.3105316E-02
  0.9050000E+01 -0.7612926E-02  0.4854770E-02  0.3575736E-01  0.1567518E-02  0.3319839E-01  0.1822347E-02 -0.8846566E-02  0.5022606E-02  0.5259171E-02  0.3324969E-02  0.5921843E-02  0.2884120E-02  0.5564823E-02  0.3115922E-02
  0.9100000E+01 -0.6089832E-02  0.4873901E-02  0.3402675E-01  0.1571738E-02  0.3147432E-01  0.1827291E-02 -0.7169382E-02  0.5042432E-02  0.5323043E-02  0.3336926E-02  0.6059486E-02  0.2894168E-02  0.5666745E-02  0.3127040E-02
  0.9150001E+01 -0.4633003E-02  0.4892725E-02  0.3221378E-01  0.1575946E-02  0.2969002E-01  0.1832259E-02 -0.5538820E-02  0.5062123E-02  0.5366175E-02  0.3348860E-02  0.6175140E-02  0.2904247E-02  0.5747890E-02  0.3138158E-02
  0.9200000E+01 -0.3247535E-02  0.4911244E-02  0.3031010E-01  0.1580021E-02  0.2783959E-01  0.1837073E-02 -0.3966904E-02  0.5081472E-02  0.5382490E-02  0.3360524E-02  0.6258064E-02  0.2914106E-02  0.5799486E-02  0.3149000E-02
  0.9250000E+01 -0.1933730E-02  0.4929507E-02  0.2831298E-01  0.1583989E-02  0.2592112E-01  0.1841782E-02 -0.2461082E-02  0.5100464E-02  0.5369034E-02  0.3372007E-02  0.6301280E-02  0.2923872E-02  0.5816386E-02  0.3159698E-02
  0.9300000E+01 -0.6891297E-03  0.4948008E-02  0.2622812E-01  0.1587997E-02  0.2394009E-01  0.1846549E-02 -0.1025462E-02  0.5119646E-02  0.5324686E-02  0.3383704E-02  0.6300535E-02  0.2933854E-02  0.5796087E-02  0.3170585E-02
  0.9350000E+01  0.4859949E-03  0.4967066E-02  0.2406372E-01  0.1592144E-02  0.2190420E-01  0.1851560E-02  0.3348468E-03  0.5139566E-02  0.5248618E-02  0.3395817E-02  0.6252795E-02  0.2944258E-02  0.5736848E-02  0.3181886E-02
  0.9400001E+01  0.1589222E-02  0.4985551E-02  0.2181778E-01  0.1596185E-02  0.1981233E-01  0.1856378E-02  0.1613276E-02  0.5158897E-02  0.5137480E-02  0.3407585E-02  0.6152235E-02  0.2954310E-02  0.5633931E-02  0.3192779E-02
  0.9450000E+01  0.2612241E-02  0.5003751E-02  0.1949078E-01  0.1600149E-02  0.1766563E-01  0.1861117E-02  0.2797831E-02  0.5177987E-02  0.4987277E-02  0.3419197E-02  0.5992645E-02  0.2964190E-02  0.5481898E-02  0.3203482E-02
  0.9500000E+01  0.3551813E-02  0.5021939E-02  0.1708601E-01  0.1604110E-02  0.1546852E-01  0.1865909E-02  0.3879506E-02  0.5197079E-02  0.4794774E-02  0.3430894E-02  0.5767370E-02  0.2974159E-02  0.5275657E-02  0.3214180E-02
  0.9550000E+01  0.4410906E-02  0.5040240E-02  0.1461934E-01  0.1608037E-02  0.1323650E-01  0.1870722E-02  0.4855218E-02  0.5216163E-02  0.4561274E-02  0.3442560E-02  0.5474853E-02  0.2984202E-02  0.5015173E-02  0.3224915E-02
  0.9600000E+01  0.5199539E-02  0.5058534E-02  0.1210683E-01  0.1611907E-02  0.1098493E-01  0.1875492E-02  0.5729072E-02  0.5235148E-02  0.4292001E-02  0.3454154E-02  0.5117712E-02  0.2994137E-02  0.4704481E-02  0.3235540E-02
  0.9650001E+01  0.5928540E-02  0.5076127E-02  0.9556662E-02  0.1615592E-02  0.8719319E-02  0.1880051E-02  0.6509058E-02  0.5253472E-02  0.3991760E-02  0.3465362E-02  0.4700691E-02  0.3003684E-02  0.4348380E-02  0.3245749E-02
  0.9700000E+01  0.6606048E-02  0.5093848E-02  0.6966969E-02  0.1619248E-02  0.6436581E-02  0.1884655E-02  0.7200392E-02  0.5271911E-02  0.3663165E-02  0.3476665E-02  0.4225529E-02  0.3013304E-02  0.3948980E-02  0.3256018E-02
  0.9750000E+01  0.7236100E-02  0.5111721E-02  0.4342922E-02  0.1622841E-02  0.4139849E-02  0.1889260E-02  0.7805960E-02  0.5290614E-02  0.3308537E-02  0.3488111E-02  0.3695005E-02  0.3022971E-02  0.3508713E-02  0.3266358E-02
  0.9800000E+01  0.7822038E-02  0.5129789E-02  0.1698340E-02  0.1626467E-02  0.1840216E-02  0.1893864E-02  0.8329309E-02  0.5309423E-02  0.2931962E-02  0.3499728E-02  0.3114661E-02  0.3032673E-02  0.3032224E-02  0.3276772E-02
  0.9850000E+01  0.8370386E-02  0.5147708E-02 -0.9479400E-03  0.1630055E-02 -0.4469920E-03  0.1898456E-02  0.8777318E-02  0.5328132E-02  0.2539439E-02  0.3511098E-02  0.2492430E-02  0.3042288E-02  0.2526387E-02  0.3287115E-02
  0.9900001E+01  0.8886544E-02  0.5165127E-02 -0.3583208E-02  0.1633488E-02 -0.2712642E-02  0.1902914E-02  0.9155216E-02  0.5346357E-02  0.2135594E-02  0.3522203E-02  0.1834646E-02  0.3051622E-02  0.1996804E-02  0.3297212E-02
  0.9950000E+01  0.9373021E-02  0.5182143E-02 -0.6203563E-02  0.1636736E-02 -0.4955193E-02  0.1907078E-02  0.9464778E-02  0.5364055E-02  0.1722349E-02  0.3533019E-02  0.1144043E-02  0.3060677E-02  0.1446054E-02  0.3306926E-02
  0.1000000E+02  0.9828990E-02  0.5199045E-02 -0.8803116E-02  0.1639934E-02 -0.7171171E-02  0.1911263E-02  0.9706325E-02  0.5381651E-02  0.1299706E-02  0.3543721E-02  0.4224019E-03  0.3069672E-02  0.8751052E-03  0.3316585E-02
  0.1005000E+02  0.1025406E-01  0.5216547E-02 -0.1137167E-01  0.1643309E-02 -0.9353640E-02  0.1915702E-02  0.9883774E-02  0.5400027E-02  0.8680041E-03  0.3554826E-02 -0.3261476E-03  0.3078979E-02  0.2859993E-03  0.3326580E-02
  0.1010000E+02  0.1065189E-01  0.5233201E-02 -0.1389340E-01  0.1646483E-02 -0.1149224E-01  0.1919874E-02  0.1000698E-01  0.5417475E-02  0.4286327E-03  0.3565420E-02 -0.1094405E-02  0.3087803E-02 -0.3172023E-03  0.3336053E-02
  0.1015000E+02  0.1102844E-01  0.5249930E-02 -0.1635061E-01  0.1649682E-02 -0.1357508E-01  0.1924091E-02  0.1008662E-01  0.5434824E-02 -0.1472446E-04  0.3576037E-02 -0.1873404E-02  0.3096755E-02 -0.9281865E-03  0.3345638E-02
  0.1020000E+02  0.1138820E-01  0.5266894E-02 -0.1873057E-01  0.1652924E-02 -0.1559465E-01  0.1928369E-02  0.1013063E-01  0.5452473E-02 -0.4584031E-03  0.3586811E-02 -0.2655148E-02  0.3105893E-02 -0.1540980E-02  0.3355399E-02
  0.1025000E+02  0.1172781E-01  0.5283368E-02 -0.2102209E-01  0.1656031E-02 -0.1754403E-01  0.1932562E-02  0.1014002E-01  0.5469605E-02 -0.9002164E-03  0.3597266E-02 -0.3433140E-02  0.3114721E-02 -0.2151190E-02  0.3364848E-02
  0.1030000E+02  0.1204086E-01  0.5299475E-02 -0.2321834E-01  0.1659111E-02 -0.1942020E-01  0.1936711E-02  0.1011526E-01  0.5486411E-02 -0.1340637E-02  0.3607611E-02 -0.4202501E-02  0.3123445E-02 -0.2756721E-02  0.3374111E-02
  0.1035000E+02  0.1232186E-01  0.5316184E-02 -0.2531391E-01  0.1662333E-02 -0.2122048E-01  0.1940991E-02  0.1005794E-01  0.5503614E-02 -0.1781399E-02  0.3618310E-02 -0.4960074E-02  0.3132481E-02 -0.3356909E-02  0.3383645E-02
  0.1040000E+02  0.1257013E-01  0.5332425E-02 -0.2730191E-01  0.1665539E-02 -0.2294135E-01  0.1945291E-02  0.9973921E-02  0.5520245E-02 -0.2222592E-02  0.3628719E-02 -0.5700971E-02  0.3141294E-02 -0.3949213E-02  0.3393006E-02
  0.1045000E+02  0.1279237E-01  0.5349104E-02 -0.2917535E-01  0.1669003E-02 -0.2457825E-01  0.1949850E-02  0.9873807E-02  0.5537517E-02 -0.2660753E-02  0.3639527E-02 -0.6418585E-02  0.3150421E-02 -0.4528415E-02  0.3402793E-02
  0.1050000E+02  0.1299363E-01  0.5365873E-02 -0.3092163E-01  0.1672599E-02 -0.2612156E-01  0.1954487E-02  0.9767095E-02  0.5554977E-02 -0.3089890E-02  0.3650446E-02 -0.7103193E-02  0.3159600E-02 -0.5086584E-02  0.3412614E-02
  0.1055000E+02  0.1317544E-01  0.5382172E-02 -0.3252794E-01  0.1676252E-02 -0.2756060E-01  0.1959078E-02  0.9660095E-02  0.5572077E-02 -0.3504744E-02  0.3661172E-02 -0.7746089E-02  0.3168559E-02 -0.5616823E-02  0.3422257E-02
  0.1060000E+02  0.1333683E-01  0.5399195E-02 -0.3398721E-01  0.1680142E-02 -0.2888957E-01  0.1963934E-02  0.9557344E-02  0.5589917E-02 -0.3903325E-02  0.3672312E-02 -0.8341878E-02  0.3177929E-02 -0.6115512E-02  0.3432353E-02
  0.1065000E+02  0.1347479E-01  0.5415619E-02 -0.3529358E-01  0.1683987E-02 -0.3010248E-01  0.1968649E-02  0.9460093E-02  0.5607052E-02 -0.4284345E-02  0.3683035E-02 -0.8887230E-02  0.3187086E-02 -0.6580293E-02  0.3442187E-02
  0.1070000E+02  0.1358842E-01  0.5432494E-02 -0.3644144E-01  0.1688062E-02 -0.3119346E-01  0.1973561E-02  0.9371039E-02  0.5624523E-02 -0.4645064E-02  0.3694098E-02 -0.9377740E-02  0.3196481E-02 -0.7007471E-02  0.3452333E-02
  0.1075000E+02  0.1368177E-01  0.5448834E-02 -0.3742692E-01  0.1692103E-02 -0.3215853E-01  0.1978418E-02  0.9297268E-02  0.5641389E-02 -0.4981804E-02  0.3704773E-02 -0.9808248E-02  0.3205583E-02 -0.7392545E-02  0.3462220E-02
  0.1080000E+02  0.1376077E-01  0.5465164E-02 -0.3824857E-01  0.1696294E-02 -0.3299540E-01  0.1983348E-02  0.9247146E-02  0.5658149E-02 -0.5290826E-02  0.3715455E-02 -0.1017422E-01  0.3214670E-02 -0.7731384E-02  0.3472171E-02
  0.1085000E+02  0.1382791E-01  0.5482818E-02 -0.3890589E-01  0.1701031E-02 -0.3370187E-01  0.1988810E-02  0.9225445E-02  0.5676382E-02 -0.5569551E-02  0.3727153E-02 -0.1047278E-01  0.3224641E-02 -0.8021305E-02  0.3483102E-02
  0.1090000E+02  0.1388392E-01  0.5499898E-02 -0.3940101E-01  0.1705742E-02 -0.3427865E-01  0.1994242E-02  0.9234754E-02  0.5694132E-02 -0.5817299E-02  0.3738537E-02 -0.1070305E-01  0.3234450E-02 -0.8261543E-02  0.3493796E-02
  0.1095000E+02  0.1392663E-01  0.5516503E-02 -0.3973124E-01  0.1710467E-02 -0.3472228E-01  0.1999649E-02  0.9273774E-02  0.5711432E-02 -0.6032703E-02  0.3749616E-02 -0.1086361E-01  0.3244054E-02 -0.8450687E-02  0.3504205E-02
  0.1100000E+02  0.1395674E-01  0.5532900E-02 -0.3989528E-01  0.1715282E-02 -0.3503125E-01  0.2005052E-02  0.9342741E-02  0.5728407E-02 -0.6214592E-02  0.3760590E-02 -0.1095360E-01  0.3253564E-02 -0.8587658E-02  0.3514489E-02
  0.1105000E+02  0.1397574E-01  0.5549471E-02 -0.3989211E-01  0.1720268E-02 -0.3520311E-01  0.2010605E-02  0.9441467E-02  0.5745578E-02 -0.6361020E-02  0.3771753E-02 -0.1097264E-01  0.3263180E-02 -0.8671248E-02  0.3524892E-02
  0.1110000E+02  0.1398499E-01  0.5566684E-02 -0.3972686E-01  0.1725556E-02 -0.3524006E-01  0.2016499E-02  0.9569688E-02  0.5763427E-02 -0.6471517E-02  0.3783321E-02 -0.1092258E-01  0.3273288E-02 -0.8702141E-02  0.3535805E-02
  0.1115000E+02  0.1398384E-01  0.5583416E-02 -0.3941106E-01  0.1730885E-02 -0.3514940E-01  0.2022372E-02  0.9725646E-02  0.5780903E-02 -0.6547699E-02  0.3794751E-02 -0.1080762E-01  0.3283229E-02 -0.8683321E-02  0.3546582E-02
  0.1120000E+02  0.1396867E-01  0.5600055E-02 -0.3895384E-01  0.1736262E-02 -0.3493690E-01  0.2028227E-02  0.9904793E-02  0.5798308E-02 -0.6591958E-02  0.3806128E-02 -0.1063235E-01  0.3293192E-02 -0.8618226E-02  0.3557275E-02
  0.1125000E+02  0.1393635E-01  0.5616482E-02 -0.3836648E-01  0.1741718E-02 -0.3461109E-01  0.2034161E-02  0.1010218E-01  0.5815415E-02 -0.6607641E-02  0.3817351E-02 -0.1040240E-01  0.3303091E-02 -0.8511268E-02  0.3567853E-02
  0.1130000E+02  0.1388567E-01  0.5633481E-02 -0.3766034E-01  0.1747556E-02 -0.3418128E-01  0.2040536E-02  0.1031347E-01  0.5833241E-02 -0.6598049E-02  0.3829088E-02 -0.1012367E-01  0.3313451E-02 -0.8367023E-02  0.3578948E-02
  0.1135000E+02  0.1381199E-01  0.5650647E-02 -0.3684133E-01  0.1753417E-02 -0.3365155E-01  0.2046986E-02  0.1053058E-01  0.5851254E-02 -0.6565200E-02  0.3840976E-02 -0.9800800E-02  0.3323911E-02 -0.8188857E-02  0.3590087E-02
  0.1140000E+02  0.1371180E-01  0.5667394E-02 -0.3591592E-01  0.1759141E-02 -0.3302662E-01  0.2053285E-02  0.1074645E-01  0.5868857E-02 -0.6511455E-02  0.3852654E-02 -0.9438795E-02  0.3334141E-02 -0.7980534E-02  0.3600982E-02
  0.1145000E+02  0.1358283E-01  0.5684034E-02 -0.3489038E-01  0.1765016E-02 -0.3231094E-01  0.2059713E-02  0.1095527E-01  0.5886345E-02 -0.6439217E-02  0.3864372E-02 -0.9042729E-02  0.3344434E-02 -0.7745832E-02  0.3611904E-02
  0.1150000E+02  0.1342403E-01  0.5700628E-02 -0.3377227E-01  0.1770973E-02 -0.3150990E-01  0.2066178E-02  0.1115224E-01  0.5903900E-02 -0.6351492E-02  0.3876082E-02 -0.8618564E-02  0.3354723E-02 -0.7489231E-02  0.3622805E-02
  0.1155000E+02  0.1323612E-01  0.5717420E-02 -0.3257402E-01  0.1777009E-02 -0.3063320E-01  0.2072761E-02  0.1133341E-01  0.5921585E-02 -0.6251955E-02  0.3887904E-02 -0.8173716E-02  0.3365088E-02 -0.7216291E-02  0.3633814E-02
  0.1160000E+02  0.1301733E-01  0.5733830E-02 -0.3130906E-01  0.1783016E-02 -0.2969112E-01  0.2079285E-02  0.1149193E-01  0.5938944E-02 -0.6144555E-02  0.3899472E-02 -0.7716220E-02  0.3375317E-02 -0.6932997E-02  0.3644709E-02
  0.1165000E+02  0.1276650E-01  0.5750333E-02 -0.2999061E-01  0.1789141E-02 -0.2869404E-01  0.2085876E-02  0.1162132E-01  0.5956380E-02 -0.6033304E-02  0.3911120E-02 -0.7254178E-02  0.3385701E-02 -0.6645407E-02  0.3655709E-02
  0.1170000E+02  0.1248203E-01  0.5767467E-02 -0.2862903E-01  0.1795369E-02 -0.2765002E-01  0.2092671E-02  0.1171535E-01  0.5974466E-02 -0.5920941E-02  0.3923085E-02 -0.6793784E-02  0.3396335E-02 -0.6357978E-02  0.3666957E-02
  0.1175000E+02  0.1216310E-01  0.5783972E-02 -0.2723133E-01  0.1801443E-02 -0.2656415E-01  0.2099267E-02  0.1176954E-01  0.5991934E-02 -0.5808778E-02  0.3934639E-02 -0.6339148E-02  0.3406584E-02 -0.6073454E-02  0.3677806E-02
  0.1180000E+02  0.1180854E-01  0.5800192E-02 -0.2580320E-01  0.1807444E-02 -0.2544028E-01  0.2105778E-02  0.1177957E-01  0.6009147E-02 -0.5696950E-02  0.3945974E-02 -0.5892884E-02  0.3416708E-02 -0.5793307E-02  0.3688418E-02
  0.1185000E+02  0.1141853E-01  0.5816743E-02 -0.2435166E-01  0.1813564E-02 -0.2428358E-01  0.2112443E-02  0.1174214E-01  0.6026749E-02 -0.5585830E-02  0.3957604E-02 -0.5458055E-02  0.3427017E-02 -0.5519331E-02  0.3699216E-02
  0.1190000E+02  0.1099458E-01  0.5832944E-02 -0.2288359E-01  0.1819507E-02 -0.2309936E-01  0.2118948E-02  0.1165475E-01  0.6043864E-02 -0.5475630E-02  0.3968976E-02 -0.5037664E-02  0.3437031E-02 -0.5253143E-02  0.3709872E-02
  0.1195000E+02  0.1053712E-01  0.5849649E-02 -0.2140584E-01  0.1825517E-02 -0.2189321E-01  0.2125644E-02  0.1151411E-01  0.6061353E-02 -0.5366489E-02  0.3980551E-02 -0.4634311E-02  0.3447341E-02 -0.4996100E-02  0.3720796E-02
  0.1200000E+02  0.1004938E-01  0.5865875E-02 -0.1992523E-01  0.1831507E-02 -0.2067111E-01  0.2132215E-02  0.1132012E-01  0.6078262E-02 -0.5258721E-02  0.3991899E-02 -0.4250411E-02  0.3457454E-02 -0.4749566E-02  0.3731407E-02
  0.1205000E+02  0.9533573E-02  0.5882308E-02 -0.1844708E-01  0.1837560E-02 -0.1943752E-01  0.2138941E-02  0.1107252E-01  0.6095520E-02 -0.5151856E-02  0.4003508E-02 -0.3887162E-02  0.3467651E-02 -0.4513944E-02  0.3742193E-02
  0.1210000E+02  0.8994346E-02  0.5898553E-02 -0.1697566E-01  0.1843556E-02 -0.1819569E-01  0.2145687E-02  0.1077390E-01  0.6112743E-02 -0.5044079E-02  0.4015014E-02 -0.3544285E-02  0.3477816E-02 -0.4288221E-02  0.3752873E-02
  0.1215000E+02  0.8435112E-02  0.5914751E-02 -0.1551394E-01  0.1849539E-02 -0.1694771E-01  0.2152427E-02  0.1042614E-01  0.6129811E-02 -0.4933907E-02  0.4026508E-02 -0.3221510E-02  0.3487969E-02 -0.4071522E-02  0.3763518E-02
  0.1220000E+02  0.7858985E-02  0.5931241E-02 -0.1406413E-01  0.1855593E-02 -0.1569474E-01  0.2159222E-02  0.1003116E-01  0.6147149E-02 -0.4819358E-02  0.4038279E-02 -0.2917969E-02  0.3498235E-02 -0.3862413E-02  0.3774325E-02
  0.1225000E+02  0.7268543E-02  0.5946783E-02 -0.1262907E-01  0.1861355E-02 -0.1443872E-01  0.2165727E-02  0.9590706E-02  0.6163638E-02 -0.4698644E-02  0.4049428E-02 -0.2632730E-02  0.3507977E-02 -0.3659507E-02  0.3784525E-02
  0.1230000E+02  0.6664237E-02  0.5963534E-02 -0.1120877E-01  0.1867360E-02 -0.1317948E-01  0.2172634E-02  0.9105444E-02  0.6181417E-02 -0.4569745E-02  0.4061198E-02 -0.2363782E-02  0.3518328E-02 -0.3460762E-02  0.3795448E-02
  0.1235000E+02  0.6049243E-02  0.5979254E-02 -0.9804351E-02  0.1873208E-02 -0.1191787E-01  0.2179264E-02  0.8578653E-02  0.6198002E-02 -0.4430690E-02  0.4072393E-02 -0.2109219E-02  0.3528148E-02 -0.3264216E-02  0.3805872E-02
  0.1240000E+02  0.5428807E-02  0.5995718E-02 -0.8419331E-02  0.1879112E-02 -0.1065749E-01  0.2185992E-02  0.8016258E-02  0.6215182E-02 -0.4280226E-02  0.4084052E-02 -0.1867418E-02  0.3538314E-02 -0.3068424E-02  0.3816659E-02
  0.1245000E+02  0.4807696E-02  0.6012339E-02 -0.7054536E-02  0.1884991E-02 -0.9399457E-02  0.2192750E-02  0.7423968E-02  0.6232510E-02 -0.4116921E-02  0.4095842E-02 -0.1636320E-02  0.3548520E-02 -0.2871668E-02  0.3827564E-02
  0.1250000E+02  0.4189535E-02  0.6027980E-02 -0.5713243E-02  0.1890719E-02 -0.8146839E-02  0.2199329E-02  0.6806184E-02  0.6248946E-02 -0.3940138E-02  0.4106966E-02 -0.1415016E-02  0.3558265E-02 -0.2673184E-02  0.3838152E-02
  0.1255000E+02  0.3577825E-02  0.6044390E-02 -0.4397045E-02  0.1896562E-02 -0.6901573E-02  0.2206082E-02  0.6167973E-02  0.6266249E-02 -0.3749168E-02  0.4118563E-02 -0.1201827E-02  0.3568368E-02 -0.2471771E-02  0.3849148E-02
  0.1260000E+02  0.2976095E-02  0.6059694E-02 -0.3106782E-02  0.1902172E-02 -0.5665081E-02  0.2212561E-02  0.5514902E-02  0.6282491E-02 -0.3543481E-02  0.4129579E-02 -0.9949279E-03  0.3577997E-02 -0.2266237E-02  0.3859481E-02
  0.1265000E+02  0.2387501E-02  0.6075160E-02 -0.1842020E-02  0.1907821E-02 -0.4437189E-02  0.2219132E-02  0.4852544E-02  0.6298661E-02 -0.3321346E-02  0.4140662E-02 -0.7912383E-03  0.3587784E-02 -0.2054165E-02  0.3869980E-02
  0.1270000E+02  0.1814464E-02  0.6091449E-02 -0.6025949E-03  0.1913622E-02 -0.3218227E-02  0.2225921E-02  0.4186372E-02  0.6315572E-02 -0.3080809E-02  0.4152240E-02 -0.5870374E-03  0.3597907E-02 -0.1832710E-02  0.3880914E-02
  0.1275000E+02  0.1258507E-02  0.6107625E-02  0.6109728E-03  0.1919450E-02 -0.2009062E-02  0.2232722E-02  0.3520648E-02  0.6332595E-02 -0.2820453E-02  0.4163848E-02 -0.3793660E-03  0.3608029E-02 -0.1599663E-02  0.3891851E-02
  0.1280000E+02  0.7199140E-03  0.6122868E-02  0.1796865E-02  0.1925036E-02 -0.8119441E-03  0.2239214E-02  0.2858479E-02  0.6348691E-02 -0.2539431E-02  0.4174894E-02 -0.1657448E-03  0.3617628E-02 -0.1353333E-02  0.3902246E-02
  0.1285000E+02  0.1996324E-03  0.6138357E-02  0.2955096E-02  0.1930618E-02  0.3723707E-03  0.2245703E-02  0.2203153E-02  0.6364923E-02 -0.2237842E-02  0.4186063E-02  0.5528053E-04  0.3627272E-02 -0.1093011E-02  0.3912759E-02
  0.1290000E+02 -0.3022836E-03  0.6154314E-02  0.4086595E-02  0.1936404E-02  0.1543421E-02  0.2252437E-02  0.1557474E-02  0.6381591E-02 -0.1916734E-02  0.4197496E-02  0.2847351E-03  0.3637267E-02 -0.8186898E-03  0.3923590E-02
  0.1295000E+02 -0.7847479E-03  0.6169921E-02  0.5190505E-02  0.1942076E-02  0.2699192E-02  0.2259045E-02  0.9249896E-03  0.6397863E-02 -0.1578079E-02  0.4208592E-02  0.5224462E-03  0.3647076E-02 -0.5314288E-03  0.3934191E-02
  0.1300000E+02 -0.1247167E-02  0.6185877E-02  0.6264190E-02  0.1947715E-02  0.3836544E-02  0.2265669E-02  0.3086100E-03  0.6414523E-02 -0.1224053E-02  0.4219974E-02  0.7676586E-03  0.3657035E-02 -0.2326778E-03  0.3944992E-02
  0.1305000E+02 -0.1688973E-02  0.6202010E-02  0.7304914E-02  0.1953481E-02  0.4951962E-02  0.2272440E-02 -0.2882158E-03  0.6431432E-02 -0.8569971E-03  0.4231586E-02  0.1019857E-02  0.3667122E-02  0.7614714E-04  0.3955916E-02
  0.1310000E+02 -0.2110379E-02  0.6217811E-02  0.8308934E-02  0.1959164E-02  0.6041319E-02  0.2279082E-02 -0.8629263E-03  0.6447956E-02 -0.4789174E-03  0.4242961E-02  0.1278615E-02  0.3676969E-02  0.3938441E-03  0.3966644E-02
  0.1315000E+02 -0.2511925E-02  0.6233718E-02  0.9273854E-02  0.1964782E-02  0.7101866E-02  0.2285633E-02 -0.1413982E-02  0.6464449E-02 -0.9168222E-04  0.4254315E-02  0.1543285E-02  0.3686800E-02  0.7191667E-03  0.3977285E-02
  0.1320000E+02 -0.2895222E-02  0.6249937E-02  0.1019826E-01  0.1970550E-02  0.8130912E-02  0.2292332E-02 -0.1940754E-02  0.6481206E-02  0.3023906E-03  0.4265905E-02  0.1813295E-02  0.3696826E-02  0.1050687E-02  0.3988130E-02
  0.1325000E+02 -0.3261782E-02  0.6266600E-02  0.1108168E-01  0.1976361E-02  0.9126773E-02  0.2299123E-02 -0.2443411E-02  0.6498527E-02  0.7007659E-03  0.4277770E-02  0.2087406E-02  0.3707012E-02  0.1386534E-02  0.3999355E-02
  0.1330000E+02 -0.3612488E-02  0.6282338E-02  0.1192279E-01  0.1981968E-02  0.1008614E-01  0.2305701E-02 -0.2921171E-02  0.6514934E-02  0.1100270E-02  0.4289054E-02  0.2364255E-02  0.3716777E-02  0.1724443E-02  0.4010075E-02
  0.1335000E+02 -0.3948121E-02  0.6298402E-02  0.1272073E-01  0.1987695E-02  0.1100662E-01  0.2312416E-02 -0.3373803E-02  0.6531604E-02  0.1497850E-02  0.4300622E-02  0.2642059E-02  0.3726674E-02  0.2061998E-02  0.4021006E-02
  0.1340000E+02 -0.4269859E-02  0.6314846E-02  0.1347469E-01  0.1993341E-02  0.1188586E-01  0.2319035E-02 -0.3801534E-02  0.6548678E-02  0.1890627E-02  0.4312339E-02  0.2919202E-02  0.3736641E-02  0.2396954E-02  0.4032045E-02
  0.1345000E+02 -0.4578486E-02  0.6331510E-02  0.1418320E-01  0.1999110E-02  0.1272123E-01  0.2325818E-02 -0.4204545E-02  0.6566064E-02  0.2275893E-02  0.4324169E-02  0.3193847E-02  0.3746911E-02  0.2727046E-02  0.4043261E-02
  0.1350000E+02 -0.4875628E-02  0.6348401E-02  0.1484431E-01  0.2004917E-02  0.1350993E-01  0.2332695E-02 -0.4584047E-02  0.6583612E-02  0.2651053E-02  0.4336121E-02  0.3464035E-02  0.3757287E-02  0.3049992E-02  0.4054532E-02
  0.1355000E+02 -0.5162872E-02  0.6364756E-02  0.1545551E-01  0.2010440E-02  0.1424878E-01  0.2339133E-02 -0.4941234E-02  0.6600808E-02  0.3013210E-02  0.4347699E-02  0.3727393E-02  0.3767169E-02  0.3363150E-02  0.4065356E-02
  0.1360000E+02 -0.5441943E-02  0.6381178E-02  0.1601400E-01  0.2015952E-02  0.1493463E-01  0.2345693E-02 -0.5277841E-02  0.6618127E-02  0.3359283E-02  0.4359377E-02  0.3981018E-02  0.3777136E-02  0.3663513E-02  0.4076280E-02
  0.1365000E+02 -0.5713661E-02  0.6397326E-02  0.1651769E-01  0.2021173E-02  0.1556477E-01  0.2352029E-02 -0.5595020E-02  0.6635037E-02  0.3686046E-02  0.4370664E-02  0.4221826E-02  0.3786829E-02  0.3947912E-02  0.4086872E-02
  0.1370000E+02 -0.5979566E-02  0.6413747E-02  0.1696536E-01  0.2026507E-02  0.1613700E-01  0.2358391E-02 -0.5894624E-02  0.6652234E-02  0.3990630E-02  0.4382158E-02  0.4447273E-02  0.3796640E-02  0.4213630E-02  0.4097668E-02
  0.1375000E+02 -0.6241033E-02  0.6430465E-02  0.1735711E-01  0.2031908E-02  0.1665012E-01  0.2364764E-02 -0.6178540E-02  0.6669693E-02  0.4270895E-02  0.4393850E-02  0.4655631E-02  0.3806639E-02  0.4458715E-02  0.4108694E-02
  0.1380000E+02 -0.6495498E-02  0.6446787E-02  0.1768833E-01  0.2036998E-02  0.1709831E-01  0.2370823E-02 -0.6445132E-02  0.6686727E-02  0.4524132E-02  0.4405078E-02  0.4844321E-02  0.3816306E-02  0.4680489E-02  0.4119334E-02
  0.1385000E+02 -0.6744802E-02  0.6462704E-02  0.1796424E-01  0.2042060E-02  0.1748526E-01  0.2376837E-02 -0.6697039E-02  0.6703379E-02  0.4749984E-02  0.4416161E-02  0.5013362E-02  0.3825889E-02  0.4878748E-02  0.4129763E-02
  0.1390000E+02 -0.6989469E-02  0.6478674E-02  0.1818735E-01  0.2046981E-02  0.1781234E-01  0.2382688E-02 -0.6935720E-02  0.6720141E-02  0.4947969E-02  0.4427218E-02  0.5162345E-02  0.3835310E-02  0.5053000E-02  0.4140148E-02
  0.1395000E+02 -0.7227433E-02  0.6496137E-02  0.1835624E-01  0.2052149E-02  0.1807756E-01  0.2388893E-02 -0.7160445E-02  0.6738340E-02  0.5116870E-02  0.4439219E-02  0.5289705E-02  0.3845427E-02  0.5201836E-02  0.4151329E-02
  0.1400000E+02 -0.7460190E-02  0.6512485E-02  0.1847428E-01  0.2057067E-02  0.1828359E-01  0.2394816E-02 -0.7373734E-02  0.6755479E-02  0.5256281E-02  0.4450535E-02  0.5394848E-02  0.3855058E-02  0.5324775E-02  0.4161865E-02
  0.1405000E+02 -0.7687296E-02  0.6527770E-02  0.1854073E-01  0.2061621E-02  0.1842961E-01  0.2400290E-02 -0.7576399E-02  0.6771698E-02  0.5365324E-02  0.4461021E-02  0.5476327E-02  0.3864100E-02  0.5420696E-02  0.4171744E-02
  0.1410000E+02 -0.7908095E-02  0.6544354E-02  0.1855479E-01  0.2066528E-02  0.1851499E-01  0.2406194E-02 -0.7768938E-02  0.6789212E-02  0.5443436E-02  0.4472360E-02  0.5532918E-02  0.3873865E-02  0.5488714E-02  0.4182452E-02
  0.1415000E+02 -0.8121961E-02  0.6560241E-02  0.1851699E-01  0.2071134E-02  0.1854039E-01  0.2411733E-02 -0.7951621E-02  0.6805818E-02  0.5490880E-02  0.4483193E-02  0.5564347E-02  0.3883089E-02  0.5528819E-02  0.4192452E-02
  0.1420000E+02 -0.8327676E-02  0.6576004E-02  0.1842804E-01  0.2075610E-02  0.1850667E-01  0.2417113E-02 -0.8124021E-02  0.6822359E-02  0.5508365E-02  0.4493880E-02  0.5570874E-02  0.3892226E-02  0.5541486E-02  0.4202252E-02
  0.1425000E+02 -0.8523514E-02  0.6593536E-02  0.1828829E-01  0.2080522E-02  0.1841422E-01  0.2422974E-02 -0.8285293E-02  0.6840812E-02  0.5496637E-02  0.4505678E-02  0.5552778E-02  0.3902277E-02  0.5527198E-02  0.4213177E-02
  0.1430000E+02 -0.8707561E-02  0.6609952E-02  0.1809976E-01  0.2084966E-02  0.1826490E-01  0.2428305E-02 -0.8434393E-02  0.6857906E-02  0.5456881E-02  0.4516635E-02  0.5510895E-02  0.3911492E-02  0.5486935E-02  0.4223299E-02
  0.1435000E+02 -0.8879065E-02  0.6626570E-02  0.1786781E-01  0.2089576E-02  0.1806368E-01  0.2433790E-02 -0.8571383E-02  0.6875226E-02  0.5390899E-02  0.4527810E-02  0.5446794E-02  0.3920939E-02  0.5422389E-02  0.4233596E-02
  0.1440000E+02 -0.9035724E-02  0.6642554E-02  0.1759644E-01  0.2093867E-02  0.1781450E-01  0.2438911E-02 -0.8694756E-02  0.6892057E-02  0.5300471E-02  0.4538416E-02  0.5361926E-02  0.3929937E-02  0.5335157E-02  0.4243425E-02
  0.1445000E+02 -0.9175244E-02  0.6659105E-02  0.1728921E-01  0.2098299E-02  0.1752096E-01  0.2444290E-02 -0.8802830E-02  0.6909258E-02  0.5187489E-02  0.4549305E-02  0.5257814E-02  0.3939191E-02  0.5226948E-02  0.4253557E-02
  0.1450000E+02 -0.9297260E-02  0.6676552E-02  0.1695189E-01  0.2102819E-02  0.1718911E-01  0.2449834E-02 -0.8895659E-02  0.6927257E-02  0.5054671E-02  0.4560696E-02  0.5136859E-02  0.3948811E-02  0.5100307E-02  0.4264109E-02
  0.1455000E+02 -0.9398519E-02  0.6693807E-02  0.1658450E-01  0.2107226E-02  0.1681960E-01  0.2455225E-02 -0.8970541E-02  0.6945098E-02  0.4903750E-02  0.4571866E-02  0.5000190E-02  0.3958326E-02  0.4956649E-02  0.4274470E-02
  0.1460000E+02 -0.9477625E-02  0.6710147E-02  0.1618986E-01  0.2111477E-02  0.1641583E-01  0.2460375E-02 -0.9026282E-02  0.6962069E-02  0.4737221E-02  0.4582493E-02  0.4849898E-02  0.3967454E-02  0.4798267E-02  0.4284389E-02
  0.1465000E+02 -0.9533559E-02  0.6727201E-02  0.1577106E-01  0.2115767E-02  0.1598152E-01  0.2465559E-02 -0.9061810E-02  0.6979870E-02  0.4557654E-02  0.4593538E-02  0.4688302E-02  0.3976857E-02  0.4627613E-02  0.4294695E-02
  0.1470000E+02 -0.9564808E-02  0.6743356E-02  0.1533154E-01  0.2119976E-02  0.1552061E-01  0.2470640E-02 -0.9075291E-02  0.6996750E-02  0.4367447E-02  0.4604097E-02  0.4517672E-02  0.3985895E-02  0.4447036E-02  0.4304567E-02
  0.1475000E+02 -0.9570976E-02  0.6760490E-02  0.1487426E-01  0.2124240E-02  0.1503669E-01  0.2475904E-02 -0.9065794E-02  0.7014700E-02  0.4168901E-02  0.4615164E-02  0.4340280E-02  0.3995306E-02  0.4258856E-02  0.4314899E-02
  0.1480000E+02 -0.9549950E-02  0.6778171E-02  0.1440001E-01  0.2128691E-02  0.1453122E-01  0.2481395E-02 -0.9030879E-02  0.7033156E-02  0.3963670E-02  0.4626594E-02  0.4157600E-02  0.4005105E-02  0.4064652E-02  0.4325642E-02
  0.1485000E+02 -0.9501538E-02  0.6794300E-02  0.1391286E-01  0.2132735E-02  0.1400869E-01  0.2486346E-02 -0.8970103E-02  0.7049990E-02  0.3753888E-02  0.4637002E-02  0.3971701E-02  0.4014079E-02  0.3866546E-02  0.4335408E-02
  0.1490000E+02 -0.9423744E-02  0.6811396E-02  0.1341354E-01  0.2136935E-02  0.1347047E-01  0.2491540E-02 -0.8881723E-02  0.7067874E-02  0.3540999E-02  0.4648020E-02  0.3783541E-02  0.4023430E-02  0.3665737E-02  0.4345739E-02
  0.1495000E+02 -0.9316290E-02  0.6827798E-02  0.1290428E-01  0.2141044E-02  0.1291960E-01  0.2496655E-02 -0.8765731E-02  0.7085050E-02  0.3326743E-02  0.4658618E-02  0.3594366E-02  0.4032413E-02  0.3463710E-02  0.4355766E-02
  0.1500000E+02 -0.9179100E-02  0.6844695E-02  0.1238792E-01  0.2145043E-02  0.1235972E-01  0.2501698E-02 -0.8622275E-02  0.7102830E-02  0.3112807E-02  0.4669531E-02  0.3405320E-02  0.4041547E-02  0.3261882E-02  0.4365929E-02
  0.1505000E+02 -0.9011608E-02  0.6862147E-02  0.1186400E-01  0.2149422E-02  0.1179178E-01  0.2507095E-02 -0.8451160E-02  0.7121295E-02  0.2900438E-02  0.4681006E-02  0.3216775E-02  0.4051206E-02  0.3061063E-02  0.4376589E-02
  0.1510000E+02 -0.8814937E-02  0.6878302E-02  0.1133409E-01  0.2153311E-02  0.1121863E-01  0.2511887E-02 -0.8253551E-02  0.7138338E-02  0.2690976E-02  0.4691415E-02  0.3029393E-02  0.4060046E-02  0.2862266E-02  0.4386385E-02
  0.1515000E+02 -0.8590529E-02  0.6895106E-02  0.1079986E-01  0.2157479E-02  0.1064323E-01  0.2516972E-02 -0.8030964E-02  0.7155881E-02  0.2485557E-02  0.4702245E-02  0.2843647E-02  0.4069398E-02  0.2666304E-02  0.4396696E-02
  0.1520000E+02 -0.8337396E-02  0.6911103E-02  0.1025755E-01  0.2161410E-02  0.1006319E-01  0.2521766E-02 -0.7782807E-02  0.7172591E-02  0.2283872E-02  0.4712515E-02  0.2658344E-02  0.4078237E-02  0.2472439E-02  0.4406435E-02
  0.1525000E+02 -0.8059511E-02  0.6927143E-02  0.9711507E-02  0.2165324E-02  0.9483656E-02  0.2526562E-02 -0.7513013E-02  0.7189353E-02  0.2086954E-02  0.4722893E-02  0.2474120E-02  0.4087077E-02  0.2281511E-02  0.4416216E-02
  0.1530000E+02 -0.7757326E-02  0.6943292E-02  0.9159635E-02  0.2169291E-02  0.8903727E-02  0.2531359E-02 -0.7222562E-02  0.7206236E-02  0.1894516E-02  0.4733337E-02  0.2289851E-02  0.4095971E-02  0.2092834E-02  0.4426034E-02
  0.1535000E+02 -0.7432081E-02  0.6960276E-02  0.8601823E-02  0.2173386E-02  0.8324309E-02  0.2536379E-02 -0.6913083E-02  0.7223935E-02  0.1706721E-02  0.4744208E-02  0.2104980E-02  0.4105270E-02  0.1906226E-02  0.4436365E-02
  0.1540000E+02 -0.7085450E-02  0.6976417E-02  0.8037707E-02  0.2177418E-02  0.7746146E-02  0.2541308E-02 -0.6586699E-02  0.7240634E-02  0.1523879E-02  0.4754639E-02  0.1919037E-02  0.4114252E-02  0.1721617E-02  0.4446306E-02
  0.1545000E+02 -0.6719217E-02  0.6991938E-02  0.7467078E-02  0.2181201E-02  0.7169848E-02  0.2545847E-02 -0.6245534E-02  0.7256782E-02  0.1346434E-02  0.4764624E-02  0.1731889E-02  0.4122812E-02  0.1539160E-02  0.4455768E-02
  0.1550000E+02 -0.6335068E-02  0.7008954E-02  0.6889861E-02  0.2185531E-02  0.6595875E-02  0.2550933E-02 -0.5891745E-02  0.7274631E-02  0.1174547E-02  0.4775735E-02  0.1543201E-02  0.4132300E-02  0.1358750E-02  0.4466225E-02
  0.1555000E+02 -0.5934564E-02  0.7025437E-02  0.6305796E-02  0.2189564E-02  0.6024129E-02  0.2555724E-02 -0.5527260E-02  0.7291942E-02  0.1008158E-02  0.4786343E-02  0.1352644E-02  0.4141369E-02  0.1180184E-02  0.4476218E-02
  0.1560000E+02 -0.5519545E-02  0.7042484E-02  0.5715458E-02  0.2193845E-02  0.5455239E-02  0.2560935E-02 -0.5154295E-02  0.7309830E-02  0.8471169E-03  0.4797386E-02  0.1159850E-02  0.4150870E-02  0.1003192E-02  0.4486669E-02
  0.1565000E+02 -0.5091740E-02  0.7059862E-02  0.5120304E-02  0.2198072E-02  0.4890615E-02  0.2566141E-02 -0.4774783E-02  0.7327923E-02  0.6912786E-03  0.4808491E-02  0.9646012E-03  0.4160339E-02  0.8276016E-03  0.4497223E-02
  0.1570000E+02 -0.4653470E-02  0.7076557E-02  0.4520840E-02  0.2202362E-02  0.4330901E-02  0.2571341E-02 -0.4391052E-02  0.7345230E-02  0.5406974E-03  0.4819277E-02  0.7668756E-03  0.4169540E-02  0.6534385E-03  0.4507564E-02
  0.1575000E+02 -0.4205879E-02  0.7092152E-02  0.3919420E-02  0.2206227E-02  0.3778251E-02  0.2576066E-02 -0.4004273E-02  0.7361426E-02  0.3957447E-03  0.4829291E-02  0.5671327E-03  0.4178040E-02  0.4811227E-03  0.4517118E-02
  0.1580000E+02 -0.3750603E-02  0.7109632E-02  0.3317641E-02  0.2210668E-02  0.3234023E-02  0.2581428E-02 -0.3615998E-02  0.7379706E-02  0.2570588E-03  0.4840693E-02  0.3661718E-03  0.4187835E-02  0.3113705E-03  0.4527921E-02
  0.1585000E+02 -0.3289015E-02  0.7127299E-02  0.2717207E-02  0.2215097E-02  0.2699351E-02  0.2586756E-02 -0.3227383E-02  0.7398169E-02  0.1252819E-03  0.4852115E-02  0.1650243E-03  0.4197640E-02  0.1450059E-03  0.4538756E-02
  0.1590000E+02 -0.2821757E-02  0.7144745E-02  0.2118592E-02  0.2219460E-02  0.2173999E-02  0.2592031E-02 -0.2838796E-02  0.7416291E-02  0.7098566E-06  0.4863352E-02 -0.3551381E-04  0.4207212E-02 -0.1744070E-04  0.4549346E-02
  0.1595000E+02 -0.2350366E-02  0.7161636E-02  0.1523486E-02  0.2223705E-02  0.1658704E-02  0.2597095E-02 -0.2451275E-02  0.7433696E-02 -0.1164070E-03  0.4874240E-02 -0.2344715E-03  0.4216400E-02 -0.1753697E-03  0.4559503E-02
  0.1600000E+02 -0.1876054E-02  0.7178028E-02  0.9327178E-03  0.2227798E-02  0.1153188E-02  0.2601918E-02 -0.2065453E-02  0.7450638E-02 -0.2263382E-03  0.4884713E-02 -0.4312731E-03  0.4225364E-02 -0.3286343E-03  0.4569405E-02
  0.1605000E+02 -0.1400556E-02  0.7195790E-02  0.3474411E-03  0.2232256E-02  0.6573477E-03  0.2607170E-02 -0.1682372E-02  0.7468989E-02 -0.3294758E-03  0.4896056E-02 -0.6253364E-03  0.4235161E-02 -0.4771404E-03  0.4580192E-02
  0.1610000E+02 -0.9261793E-03  0.7212558E-02 -0.2308420E-03  0.2236436E-02  0.1712458E-03  0.2612165E-02 -0.1303456E-02  0.7486195E-02 -0.4262928E-03  0.4906817E-02 -0.8159755E-03  0.4244355E-02 -0.6207806E-03  0.4590380E-02
  0.1615000E+02 -0.4548200E-03  0.7229834E-02 -0.8015459E-03  0.2240811E-02 -0.3058405E-03  0.2617437E-02 -0.9297498E-03  0.7503911E-02 -0.5172800E-03  0.4917985E-02 -0.1002598E-02  0.4253901E-02 -0.7595056E-03  0.4600883E-02
  0.1620000E+02  0.1166556E-04  0.7246477E-02 -0.1364063E-02  0.2244943E-02 -0.7746275E-03  0.2622418E-02 -0.5621105E-03  0.7521133E-02 -0.6028927E-03  0.4928615E-02 -0.1184498E-02  0.4263050E-02 -0.8931943E-03  0.4610906E-02
  0.1625000E+02  0.4715335E-03  0.7263874E-02 -0.1917377E-02  0.2249395E-02 -0.1235463E-02  0.2627780E-02 -0.2011757E-03  0.7539295E-02 -0.6834922E-03  0.4939763E-02 -0.1360804E-02  0.4272710E-02 -0.1021597E-02  0.4621515E-02
  0.1630000E+02  0.9233719E-03  0.7279855E-02 -0.2460707E-02  0.2253360E-02 -0.1688906E-02  0.2632602E-02  0.1527323E-03  0.7555793E-02 -0.7596173E-03  0.4949937E-02 -0.1530838E-02  0.4281397E-02 -0.1144654E-02  0.4631164E-02
  0.1635000E+02  0.1365858E-02  0.7297896E-02 -0.2992582E-02  0.2257900E-02 -0.2134899E-02  0.2638135E-02  0.4993795E-03  0.7574489E-02 -0.8318066E-03  0.4961635E-02 -0.1693887E-02  0.4291362E-02 -0.1262281E-02  0.4642154E-02
  0.1640000E+02  0.1797822E-02  0.7313375E-02 -0.3511757E-02  0.2261794E-02 -0.2573611E-02  0.2642821E-02  0.8386694E-03  0.7590698E-02 -0.9008403E-03  0.4971725E-02 -0.1849489E-02  0.4300045E-02 -0.1374641E-02  0.4651681E-02
  0.1645000E+02  0.2217444E-02  0.7330685E-02 -0.4016089E-02  0.2266218E-02 -0.3004260E-02  0.2648132E-02  0.1169911E-02  0.7608805E-02 -0.9674004E-03  0.4983033E-02 -0.1997082E-02  0.4309798E-02 -0.1481787E-02  0.4662401E-02
  0.1650000E+02  0.2623198E-02  0.7347312E-02 -0.4504406E-02  0.2270359E-02 -0.3426844E-02  0.2653117E-02  0.1492659E-02  0.7626181E-02 -0.1032279E-02  0.4993860E-02 -0.2136330E-02  0.4319020E-02 -0.1583943E-02  0.4672584E-02
  0.1655000E+02  0.3012866E-02  0.7363878E-02 -0.4974941E-02  0.2274783E-02 -0.3840590E-02  0.2658372E-02  0.1805843E-02  0.7643445E-02 -0.1096032E-02  0.5004846E-02 -0.2266716E-02  0.4328397E-02 -0.1681122E-02  0.4682834E-02
  0.1660000E+02  0.3384873E-02  0.7380917E-02 -0.5427030E-02  0.2279161E-02 -0.4245705E-02  0.2663605E-02  0.2109008E-02  0.7661231E-02 -0.1159262E-02  0.5015963E-02 -0.2387856E-02  0.4337914E-02 -0.1773432E-02  0.4693216E-02
  0.1665000E+02  0.3737390E-02  0.7397950E-02 -0.5859541E-02  0.2283705E-02 -0.4641841E-02  0.2669011E-02  0.2401476E-02  0.7678865E-02 -0.1222336E-02  0.5027159E-02 -0.2499146E-02  0.4347554E-02 -0.1860756E-02  0.4703635E-02
  0.1670000E+02  0.4069109E-02  0.7413271E-02 -0.6271818E-02  0.2287624E-02 -0.5028970E-02  0.2673636E-02  0.2682941E-02  0.7694626E-02 -0.1285635E-02  0.5037018E-02 -0.2600142E-02  0.4356033E-02 -0.1943067E-02  0.4712873E-02
  0.1675000E+02  0.4379234E-02  0.7429683E-02 -0.6663670E-02  0.2292054E-02 -0.5407352E-02  0.2678827E-02  0.2953501E-02  0.7711677E-02 -0.1349494E-02  0.5047817E-02 -0.2690522E-02  0.4365328E-02 -0.2020377E-02  0.4723032E-02
  0.1680000E+02  0.4667095E-02  0.7446785E-02 -0.7034745E-02  0.2296427E-02 -0.5776902E-02  0.2684013E-02  0.3213210E-02  0.7729595E-02 -0.1414211E-02  0.5058987E-02 -0.2770074E-02  0.4374803E-02 -0.2092726E-02  0.4733487E-02
  0.1685000E+02  0.4932206E-02  0.7463349E-02 -0.7385060E-02  0.2300969E-02 -0.6137643E-02  0.2689335E-02  0.3462157E-02  0.7746817E-02 -0.1479995E-02  0.5069936E-02 -0.2838725E-02  0.4384185E-02 -0.2160175E-02  0.4743764E-02
  0.1690000E+02  0.5174359E-02  0.7479037E-02 -0.7714635E-02  0.2305115E-02 -0.6489409E-02  0.2694199E-02  0.3700485E-02  0.7763038E-02 -0.1546878E-02  0.5080144E-02 -0.2896426E-02  0.4392965E-02 -0.2222707E-02  0.4753319E-02
  0.1695000E+02  0.5393712E-02  0.7496946E-02 -0.8022657E-02  0.2309942E-02 -0.6831048E-02  0.2699827E-02  0.3928420E-02  0.7781643E-02 -0.1614614E-02  0.5091893E-02 -0.2943063E-02  0.4403148E-02 -0.2280125E-02  0.4764325E-02
  0.1700000E+02  0.5590239E-02  0.7512110E-02 -0.8309254E-02  0.2314089E-02 -0.7162206E-02  0.2704588E-02  0.4145984E-02  0.7797408E-02 -0.1682762E-02  0.5101816E-02 -0.2978412E-02  0.4411752E-02 -0.2332093E-02  0.4773588E-02
  0.1705000E+02  0.5764218E-02  0.7527931E-02 -0.8573323E-02  0.2318549E-02 -0.7481266E-02  0.2709710E-02  0.4353289E-02  0.7813776E-02 -0.1750663E-02  0.5112206E-02 -0.3002151E-02  0.4420787E-02 -0.2378117E-02  0.4783291E-02
  0.1710000E+02  0.5915918E-02  0.7543843E-02 -0.8813882E-02  0.2322785E-02 -0.7786599E-02  0.2714594E-02  0.4550416E-02  0.7830262E-02 -0.1817474E-02  0.5122519E-02 -0.3013867E-02  0.4429671E-02 -0.2417569E-02  0.4792885E-02
  0.1715000E+02  0.6045395E-02  0.7560615E-02 -0.9031180E-02  0.2327556E-02 -0.8077418E-02  0.2720073E-02  0.4737093E-02  0.7847728E-02 -0.1882340E-02  0.5133676E-02 -0.3013369E-02  0.4439292E-02 -0.2449926E-02  0.4803225E-02
  0.1720000E+02  0.6153543E-02  0.7576084E-02 -0.9224488E-02  0.2331825E-02 -0.8351997E-02  0.2725018E-02  0.4913753E-02  0.7863852E-02 -0.1944407E-02  0.5143937E-02 -0.3000546E-02  0.4448138E-02 -0.2474707E-02  0.4812664E-02
  0.1725000E+02  0.6241336E-02  0.7592643E-02 -0.9394149E-02  0.2336445E-02 -0.8609375E-02  0.2730383E-02  0.5080697E-02  0.7881051E-02 -0.2002816E-02  0.5154916E-02 -0.2975526E-02  0.4457640E-02 -0.2491538E-02  0.4822804E-02
  0.1730000E+02  0.6309814E-02  0.7608214E-02 -0.9540106E-02  0.2340810E-02 -0.8848229E-02  0.2735411E-02  0.5238151E-02  0.7897278E-02 -0.2056763E-02  0.5165223E-02 -0.2938532E-02  0.4466536E-02 -0.2500117E-02  0.4832434E-02
  0.1735000E+02  0.6360022E-02  0.7625701E-02 -0.9661904E-02  0.2345761E-02 -0.9066930E-02  0.2741184E-02  0.5386149E-02  0.7915601E-02 -0.2105353E-02  0.5176879E-02 -0.2889781E-02  0.4476628E-02 -0.2500098E-02  0.4843365E-02
  0.1740000E+02  0.6392908E-02  0.7642013E-02 -0.9758784E-02  0.2350456E-02 -0.9263612E-02  0.2746647E-02  0.5524505E-02  0.7932685E-02 -0.2147819E-02  0.5187795E-02 -0.2829602E-02  0.4486125E-02 -0.2491257E-02  0.4853489E-02
  0.1745000E+02  0.6409016E-02  0.7659743E-02 -0.9829549E-02  0.2355607E-02 -0.9436129E-02  0.2752576E-02  0.5652591E-02  0.7951226E-02 -0.2183362E-02  0.5199671E-02 -0.2758289E-02  0.4496500E-02 -0.2473340E-02  0.4864492E-02
  0.1750000E+02  0.6409125E-02  0.7675700E-02 -0.9873748E-02  0.2360361E-02 -0.9582945E-02  0.2757995E-02  0.5769922E-02  0.7967833E-02 -0.2211343E-02  0.5210405E-02 -0.2676347E-02  0.4505874E-02 -0.2446278E-02  0.4874442E-02
  0.1755000E+02  0.6393602E-02  0.7691305E-02 -0.9890841E-02  0.2364969E-02 -0.9702555E-02  0.2763323E-02  0.5875645E-02  0.7983959E-02 -0.2231146E-02  0.5220850E-02 -0.2584265E-02  0.4515002E-02 -0.2410023E-02  0.4884182E-02
  0.1760000E+02  0.6363417E-02  0.7709748E-02 -0.9881373E-02  0.2370303E-02 -0.9794353E-02  0.2769598E-02  0.5969305E-02  0.8002981E-02 -0.2242310E-02  0.5233168E-02 -0.2482879E-02  0.4525702E-02 -0.2364763E-02  0.4895694E-02
  0.1765000E+02  0.6319476E-02  0.7725866E-02 -0.9846027E-02  0.2375063E-02 -0.9857952E-02  0.2775105E-02  0.6050510E-02  0.8019561E-02 -0.2244509E-02  0.5243992E-02 -0.2373028E-02  0.4535098E-02 -0.2310765E-02  0.4905776E-02
  0.1770000E+02  0.6262805E-02  0.7743896E-02 -0.9785874E-02  0.2380501E-02 -0.9893324E-02  0.2781297E-02  0.6118873E-02  0.8038213E-02 -0.2237473E-02  0.5256217E-02 -0.2255715E-02  0.4545697E-02 -0.2248397E-02  0.4917170E-02
  0.1775000E+02  0.6194422E-02  0.7759588E-02 -0.9702360E-02  0.2385132E-02 -0.9900839E-02  0.2786519E-02  0.6174064E-02  0.8054565E-02 -0.2221243E-02  0.5266890E-02 -0.2132177E-02  0.4554834E-02 -0.2178294E-02  0.4926926E-02
  0.1780000E+02  0.6114918E-02  0.7775201E-02 -0.9596313E-02  0.2389873E-02 -0.9880438E-02  0.2791941E-02  0.6215475E-02  0.8070757E-02 -0.2195794E-02  0.5277621E-02 -0.2003454E-02  0.4564165E-02 -0.2100966E-02  0.4936827E-02
  0.1785000E+02  0.6025267E-02  0.7792866E-02 -0.9469265E-02  0.2395005E-02 -0.9832744E-02  0.2797872E-02  0.6242792E-02  0.8089075E-02 -0.2161368E-02  0.5289468E-02 -0.1870863E-02  0.4574523E-02 -0.2017187E-02  0.4947887E-02
  0.1790000E+02  0.5926050E-02  0.7808975E-02 -0.9321950E-02  0.2400065E-02 -0.9757969E-02  0.2803695E-02  0.6255568E-02  0.8105759E-02 -0.2118186E-02  0.5300474E-02 -0.1735413E-02  0.4584276E-02 -0.1927581E-02  0.4958201E-02
  0.1795000E+02  0.5817883E-02  0.7827289E-02 -0.9155008E-02  0.2405530E-02 -0.9656341E-02  0.2810070E-02  0.6253378E-02  0.8124823E-02 -0.2066471E-02  0.5312883E-02 -0.1598058E-02  0.4595167E-02 -0.1832735E-02  0.4969892E-02
  0.1800000E+02  0.5701524E-02  0.7842627E-02 -0.8969218E-02  0.2410452E-02 -0.9528513E-02  0.2815755E-02  0.6236066E-02  0.8140748E-02 -0.2006641E-02  0.5323567E-02 -0.1459715E-02  0.4604605E-02 -0.1733330E-02  0.4979881E-02
  0.1805000E+02  0.5577146E-02  0.7857396E-02 -0.8764787E-02  0.2415024E-02 -0.9374750E-02  0.2821054E-02  0.6203040E-02  0.8156119E-02 -0.1939062E-02  0.5333732E-02 -0.1321132E-02  0.4613535E-02 -0.1629924E-02  0.4989390E-02
  0.1810000E+02  0.5445201E-02  0.7874396E-02 -0.8542932E-02  0.2420359E-02 -0.9196286E-02  0.2827259E-02  0.6153994E-02  0.8173851E-02 -0.1864441E-02  0.5345534E-02 -0.1183363E-02  0.4623929E-02 -0.1523412E-02  0.5000437E-02
  0.1815000E+02  0.5305816E-02  0.7889576E-02 -0.8304977E-02  0.2425233E-02 -0.8994492E-02  0.2832904E-02  0.6088420E-02  0.8189739E-02 -0.1783553E-02  0.5356222E-02 -0.1047494E-02  0.4633277E-02 -0.1414729E-02  0.5010316E-02
  0.1820000E+02  0.5158545E-02  0.7905834E-02 -0.8051625E-02  0.2430490E-02 -0.8770159E-02  0.2839002E-02  0.6005445E-02  0.8206821E-02 -0.1697159E-02  0.5367756E-02 -0.9144417E-03  0.4643269E-02 -0.1304724E-02  0.5020910E-02
  0.1825000E+02  0.5003443E-02  0.7922310E-02 -0.7784823E-02  0.2435786E-02 -0.8525235E-02  0.2845091E-02  0.5904750E-02  0.8224195E-02 -0.1606259E-02  0.5379314E-02 -0.7853992E-03  0.4653292E-02 -0.1194495E-02  0.5031656E-02
  0.1830000E+02  0.4840179E-02  0.7940119E-02 -0.7505804E-02  0.2441517E-02 -0.8261104E-02  0.2851631E-02  0.5785832E-02  0.8242955E-02 -0.1511814E-02  0.5391757E-02 -0.6613390E-03  0.4664124E-02 -0.1085015E-02  0.5043353E-02
  0.1835000E+02  0.4668542E-02  0.7955325E-02 -0.7215850E-02  0.2446627E-02 -0.7979192E-02  0.2857469E-02  0.5648437E-02  0.8258836E-02 -0.1414787E-02  0.5402615E-02 -0.5431636E-03  0.4673555E-02 -0.9772211E-03  0.5053442E-02
  0.1840000E+02  0.4488753E-02  0.7970405E-02 -0.6916865E-02  0.2451599E-02 -0.7681621E-02  0.2863140E-02  0.5492778E-02  0.8274650E-02 -0.1316318E-02  0.5413384E-02 -0.4319294E-03  0.4682854E-02 -0.8722109E-03  0.5063361E-02
  0.1845000E+02  0.4300770E-02  0.7985832E-02 -0.6609894E-02  0.2456847E-02 -0.7369758E-02  0.2869091E-02  0.5318963E-02  0.8290802E-02 -0.1217363E-02  0.5424518E-02 -0.3283335E-03  0.4692520E-02 -0.7708140E-03  0.5073627E-02
  0.1850000E+02  0.4104732E-02  0.8002383E-02 -0.6295846E-02  0.2462198E-02 -0.7044947E-02  0.2875170E-02  0.5127355E-02  0.8308257E-02 -0.1118808E-02  0.5436168E-02 -0.2329442E-03  0.4702589E-02 -0.6737554E-03  0.5084405E-02
  0.1855000E+02  0.3901071E-02  0.8018852E-02 -0.5975667E-02  0.2467797E-02 -0.6708574E-02  0.2881560E-02  0.4918611E-02  0.8325553E-02 -0.1021414E-02  0.5447943E-02 -0.1461888E-03  0.4712803E-02 -0.5816295E-03  0.5095334E-02
  0.1860000E+02  0.3690217E-02  0.8034559E-02 -0.5650217E-02  0.2472970E-02 -0.6361894E-02  0.2887533E-02  0.4693417E-02  0.8341982E-02 -0.9257947E-03  0.5459072E-02 -0.6835749E-04  0.4722376E-02 -0.4948868E-03  0.5105583E-02
  0.1865000E+02  0.3472492E-02  0.8049632E-02 -0.5320244E-02  0.2478296E-02 -0.6006115E-02  0.2893652E-02  0.4452507E-02  0.8357781E-02 -0.8325132E-03  0.5470030E-02  0.4299271E-06  0.4731920E-02 -0.4138713E-03  0.5115624E-02
  0.1870000E+02  0.3248332E-02  0.8065481E-02 -0.4986686E-02  0.2483644E-02 -0.5642591E-02  0.2899820E-02  0.4196776E-02  0.8374418E-02 -0.7420773E-03  0.5481357E-02  0.6009795E-04  0.4741768E-02 -0.3388720E-03  0.5126150E-02
  0.1875000E+02  0.3018149E-02  0.8082042E-02 -0.4650705E-02  0.2489188E-02 -0.5272784E-02  0.2906173E-02  0.3927113E-02  0.8391741E-02 -0.6549894E-03  0.5493095E-02  0.1105332E-03  0.4752008E-02 -0.2701934E-03  0.5137207E-02
  0.1880000E+02  0.2782223E-02  0.8097915E-02 -0.4313156E-02  0.2494600E-02 -0.4897993E-02  0.2912265E-02  0.3644509E-02  0.8408292E-02 -0.5717636E-03  0.5504408E-02  0.1518004E-03  0.4761780E-02 -0.2080573E-03  0.5147873E-02
  0.1885000E+02  0.2540929E-02  0.8114249E-02 -0.3974722E-02  0.2500105E-02 -0.4519297E-02  0.2918496E-02  0.3350061E-02  0.8425384E-02 -0.4927668E-03  0.5516081E-02  0.1840859E-03  0.4771792E-02 -0.1525499E-03  0.5158762E-02
  0.1890000E+02  0.2294846E-02  0.8129221E-02 -0.3636229E-02  0.2505410E-02 -0.4137938E-02  0.2924512E-02  0.3045138E-02  0.8441039E-02 -0.4183131E-03  0.5526977E-02  0.2076876E-03  0.4781240E-02 -0.1036769E-03  0.5168905E-02
  0.1895000E+02  0.2044572E-02  0.8144405E-02 -0.3298315E-02  0.2510522E-02 -0.3755007E-02  0.2930406E-02  0.2731183E-02  0.8456836E-02 -0.3485838E-03  0.5537802E-02  0.2230657E-03  0.4790577E-02 -0.6129656E-04  0.5178928E-02
  0.1900000E+02  0.1790751E-02  0.8159923E-02 -0.2961359E-02  0.2515982E-02 -0.3371345E-02  0.2936586E-02  0.2409703E-02  0.8472890E-02 -0.2835806E-03  0.5548997E-02  0.2308884E-03  0.4800282E-02 -0.2507464E-04  0.5189308E-02
  0.1905000E+02  0.1534168E-02  0.8175549E-02 -0.2625898E-02  0.2521227E-02 -0.2987913E-02  0.2942495E-02  0.2082352E-02  0.8489128E-02 -0.2232510E-03  0.5560101E-02  0.2318500E-03  0.4809754E-02  0.5364564E-05  0.5199519E-02
  0.1910000E+02  0.1275285E-02  0.8192843E-02 -0.2291828E-02  0.2527175E-02 -0.2604995E-02  0.2949261E-02  0.1750442E-02  0.8507183E-02 -0.1673467E-03  0.5572590E-02  0.2268152E-03  0.4820537E-02  0.3058187E-04  0.5211096E-02
  0.1915000E+02  0.1015243E-02  0.8207775E-02 -0.1960019E-02  0.2532359E-02 -0.2223757E-02  0.2955163E-02  0.1415927E-02  0.8522972E-02 -0.1157558E-03  0.5583454E-02  0.2164562E-03  0.4829932E-02  0.5097372E-04  0.5221140E-02
  0.1920000E+02  0.7546872E-03  0.8223458E-02 -0.1630316E-02  0.2537711E-02 -0.1844374E-02  0.2961264E-02  0.1080301E-02  0.8539510E-02 -0.6811773E-04  0.5594765E-02  0.2017195E-03  0.4839642E-02  0.6719858E-04  0.5231601E-02
  0.1925000E+02  0.4947620E-03  0.8238778E-02 -0.1303163E-02  0.2542951E-02 -0.1467569E-02  0.2967245E-02  0.7454772E-03  0.8555537E-02 -0.2410931E-04  0.5605767E-02  0.1834521E-03  0.4849098E-02  0.7984507E-04  0.5241837E-02
  0.1930000E+02  0.2366086E-03  0.8255025E-02 -0.9788815E-03  0.2548280E-02 -0.1093974E-02  0.2973354E-02  0.4133258E-03  0.8572434E-02  0.1663253E-04  0.5617287E-02  0.1625383E-03  0.4858971E-02  0.8954157E-04  0.5252549E-02
  0.1935000E+02 -0.1867031E-04  0.8272070E-02 -0.6574243E-03  0.2554059E-02 -0.7238913E-03  0.2979947E-02  0.8564204E-04  0.8590161E-02  0.5461768E-04  0.5629606E-02  0.1400073E-03  0.4869602E-02  0.9706178E-04  0.5263969E-02
  0.1940000E+02 -0.2700598E-03  0.8289206E-02 -0.3387861E-03  0.2559650E-02 -0.3577112E-03  0.2986411E-02 -0.2358596E-03  0.8607931E-02  0.9030448E-04  0.5641806E-02  0.1168674E-03  0.4880000E-02  0.1031440E-03  0.5275222E-02
  0.1945000E+02 -0.5167254E-03  0.8306235E-02 -0.2292707E-04  0.2565326E-02  0.4297164E-05  0.2993054E-02 -0.5497230E-03  0.8625615E-02  0.1242391E-03  0.5653922E-02  0.9412828E-04  0.4890424E-02  0.1085712E-03  0.5286489E-02
  0.1950000E+02 -0.7579606E-03  0.8320607E-02  0.2902071E-03  0.2570128E-02  0.3618437E-03  0.2998668E-02 -0.8545639E-03  0.8640538E-02  0.1569035E-03  0.5664162E-02  0.7278344E-04  0.4899147E-02  0.1140858E-03  0.5296085E-02
  0.1955000E+02 -0.9931925E-03  0.8335798E-02  0.6005139E-03  0.2575218E-02  0.7146012E-03  0.3004600E-02 -0.1149229E-02  0.8656305E-02  0.1888151E-03  0.5675104E-02  0.5375361E-04  0.4908414E-02  0.1204088E-03  0.5306284E-02
  0.1960000E+02 -0.1221848E-02  0.8350571E-02  0.9079432E-03  0.2580154E-02  0.1062195E-02  0.3010374E-02 -0.1432496E-02  0.8671540E-02  0.2204059E-03  0.5685792E-02  0.3795564E-04  0.4917439E-02  0.1282143E-03  0.5316135E-02
  0.1965000E+02 -0.1443275E-02  0.8365129E-02  0.1212107E-02  0.2584964E-02  0.1403965E-02  0.3015974E-02 -0.1703185E-02  0.8686452E-02  0.2520488E-03  0.5696285E-02  0.2616390E-04  0.4926258E-02  0.1380745E-03  0.5325695E-02
  0.1970000E+02 -0.1656914E-02  0.8383710E-02  0.1513174E-02  0.2590960E-02  0.1739767E-02  0.3022973E-02 -0.1960323E-02  0.8705476E-02  0.2841507E-03  0.5709518E-02  0.1914980E-04  0.4937480E-02  0.1505764E-03  0.5337935E-02
  0.1975000E+02 -0.1861909E-02  0.8400340E-02  0.1810703E-02  0.2596249E-02  0.2068780E-02  0.3029123E-02 -0.2202698E-02  0.8722469E-02  0.3168983E-03  0.5721292E-02  0.1746518E-04  0.4947437E-02  0.1660884E-03  0.5348851E-02
  0.1980000E+02 -0.2057564E-02  0.8418109E-02  0.2104708E-02  0.2602022E-02  0.2390726E-02  0.3035829E-02 -0.2429473E-02  0.8740602E-02  0.3505443E-03  0.5733878E-02  0.2157949E-04  0.4958171E-02  0.1849716E-03  0.5360596E-02
  0.1985000E+02 -0.2242990E-02  0.8431747E-02  0.2394735E-02  0.2606496E-02  0.2704764E-02  0.3041008E-02 -0.2639636E-02  0.8754445E-02  0.3851408E-03  0.5743592E-02  0.3180364E-04  0.4966388E-02  0.2074079E-03  0.5369607E-02
  0.1990000E+02 -0.2417979E-02  0.8445801E-02  0.2681240E-02  0.2611194E-02  0.3011040E-02  0.3046409E-02 -0.2832967E-02  0.8768913E-02  0.4208693E-03  0.5753750E-02  0.4847347E-04  0.4974950E-02  0.2336560E-03  0.5378992E-02
  0.1995000E+02 -0.2581661E-02  0.8460837E-02  0.2963208E-02  0.2616227E-02  0.3308380E-02  0.3052213E-02 -0.3008736E-02  0.8784533E-02  0.4576443E-03  0.5764705E-02  0.7152160E-04  0.4984178E-02  0.2636408E-03  0.5389100E-02
  0.2000000E+02 -0.2733921E-02  0.8478424E-02  0.3240564E-02  0.2621689E-02  0.3596456E-02  0.3058575E-02 -0.3166842E-02  0.8802806E-02  0.4954908E-03  0.5777073E-02  0.1010847E-03  0.4994559E-02  0.2974391E-03  0.5400504E-02
  0.2005000E+02 -0.2874575E-02  0.8495200E-02  0.3512733E-02  0.2627135E-02  0.3874672E-02  0.3064921E-02 -0.3307313E-02  0.8820286E-02  0.5343857E-03  0.5789006E-02  0.1370463E-03  0.5004687E-02  0.3349781E-03  0.5411541E-02
  0.2010000E+02 -0.3003478E-02  0.8510577E-02  0.3778695E-02  0.2632006E-02  0.4141941E-02  0.3070600E-02 -0.3430115E-02  0.8836415E-02  0.5741199E-03  0.5799797E-02  0.1791787E-03  0.5013885E-02  0.3760349E-03  0.5421599E-02
  0.2015000E+02 -0.3120924E-02  0.8525549E-02  0.4037979E-02  0.2637062E-02  0.4397888E-02  0.3076413E-02 -0.3535802E-02  0.8852148E-02  0.6146277E-03  0.5810529E-02  0.2272336E-03  0.5023085E-02  0.4204472E-03  0.5431631E-02
  0.2020000E+02 -0.3226974E-02  0.8540437E-02  0.4289290E-02  0.2641965E-02  0.4641296E-02  0.3082042E-02 -0.3624692E-02  0.8867821E-02  0.6555347E-03  0.5821198E-02  0.2806714E-03  0.5032151E-02  0.4677529E-03  0.5441499E-02
  0.2025000E+02 -0.3321984E-02  0.8557489E-02  0.4531878E-02  0.2647266E-02  0.4871604E-02  0.3088152E-02 -0.3697560E-02  0.8885657E-02  0.6966082E-03  0.5833274E-02  0.3389549E-03  0.5042314E-02  0.5175623E-03  0.5452618E-02
  0.2030000E+02 -0.3406137E-02  0.8574776E-02  0.4764541E-02  0.2652893E-02  0.5087780E-02  0.3094569E-02 -0.3755040E-02  0.8903734E-02  0.7374170E-03  0.5845644E-02  0.4013435E-03  0.5052734E-02  0.5692884E-03  0.5464031E-02
  0.2035000E+02 -0.3479626E-02  0.8590827E-02  0.4986003E-02  0.2657967E-02  0.5288832E-02  0.3100307E-02 -0.3797914E-02  0.8920494E-02  0.7775323E-03  0.5856941E-02  0.4669751E-03  0.5062187E-02  0.6222851E-03  0.5474462E-02
  0.2040000E+02 -0.3542621E-02  0.8606385E-02  0.5195090E-02  0.2663100E-02  0.5473834E-02  0.3106127E-02 -0.3826957E-02  0.8936676E-02  0.8165145E-03  0.5868013E-02  0.5349745E-03  0.5071517E-02  0.6758934E-03  0.5484732E-02
  0.2045000E+02 -0.3595351E-02  0.8619994E-02  0.5390670E-02  0.2667440E-02  0.5642025E-02  0.3111113E-02 -0.3843091E-02  0.8950879E-02  0.8539672E-03  0.5877680E-02  0.6044190E-03  0.5079634E-02  0.7294551E-03  0.5493723E-02
  0.2050000E+02 -0.3638216E-02  0.8635121E-02  0.5572059E-02  0.2672289E-02  0.5793035E-02  0.3116732E-02 -0.3847314E-02  0.8966685E-02  0.8895604E-03  0.5888467E-02  0.6745245E-03  0.5088695E-02  0.7824076E-03  0.5503723E-02
  0.2055000E+02 -0.3671250E-02  0.8654105E-02  0.5737897E-02  0.2678173E-02  0.5925930E-02  0.3123583E-02 -0.3840326E-02  0.8986491E-02  0.9228847E-03  0.5901780E-02  0.7443296E-03  0.5099890E-02  0.8340659E-03  0.5516130E-02
  0.2060000E+02 -0.3694854E-02  0.8670298E-02  0.5887592E-02  0.2683125E-02  0.6040552E-02  0.3129257E-02 -0.3823105E-02  0.9003499E-02  0.9536947E-03  0.5913062E-02  0.8130873E-03  0.5109279E-02  0.8839287E-03  0.5526581E-02
  0.2065000E+02 -0.3709080E-02  0.8686858E-02  0.6020171E-02  0.2688466E-02  0.6136368E-02  0.3135317E-02 -0.3796262E-02  0.9020841E-02  0.9817063E-03  0.5924750E-02  0.8800150E-03  0.5119129E-02  0.9314580E-03  0.5537483E-02
  0.2070000E+02 -0.3714246E-02  0.8700307E-02  0.6135165E-02  0.2692773E-02  0.6213414E-02  0.3140186E-02 -0.3760649E-02  0.9034920E-02  0.1006829E-02  0.5934277E-02  0.9445021E-03  0.5127121E-02  0.9763046E-03  0.5546326E-02
  0.2075000E+02 -0.3710589E-02  0.8714756E-02  0.6232292E-02  0.2697329E-02  0.6271855E-02  0.3145432E-02 -0.3717005E-02  0.9050141E-02  0.1028966E-02  0.5944482E-02  0.1005975E-02  0.5135742E-02  0.1018134E-02  0.5555748E-02
  0.2080000E+02 -0.3698117E-02  0.8729266E-02  0.6311078E-02  0.2701907E-02  0.6311749E-02  0.3150705E-02 -0.3665864E-02  0.9065351E-02  0.1048095E-02  0.5954715E-02  0.1063884E-02  0.5144398E-02  0.1056660E-02  0.5565231E-02
  0.2085000E+02 -0.3676950E-02  0.8743228E-02  0.6371383E-02  0.2706119E-02  0.6333445E-02  0.3155555E-02 -0.3607829E-02  0.9079850E-02  0.1064217E-02  0.5964400E-02  0.1117747E-02  0.5152445E-02  0.1091645E-02  0.5574184E-02
  0.2090000E+02 -0.3647207E-02  0.8761852E-02  0.6413167E-02  0.2711847E-02  0.6337437E-02  0.3162219E-02 -0.3543510E-02  0.9099189E-02  0.1077459E-02  0.5977383E-02  0.1167171E-02  0.5163397E-02  0.1122958E-02  0.5586318E-02
  0.2095000E+02 -0.3609178E-02  0.8780140E-02  0.6436750E-02  0.2717221E-02  0.6324497E-02  0.3168520E-02 -0.3473597E-02  0.9118337E-02  0.1087953E-02  0.5990014E-02  0.1211867E-02  0.5174017E-02  0.1150520E-02  0.5598029E-02
  0.2100000E+02 -0.3562890E-02  0.8797060E-02  0.6441909E-02  0.2722223E-02  0.6294925E-02  0.3174345E-02 -0.3398533E-02  0.9136004E-02  0.1095811E-02  0.6001715E-02  0.1251483E-02  0.5183898E-02  0.1174210E-02  0.5608824E-02
  0.2105000E+02 -0.3508764E-02  0.8812515E-02  0.6429086E-02  0.2726904E-02  0.6249586E-02  0.3179725E-02 -0.3319059E-02  0.9152100E-02  0.1101259E-02  0.6012424E-02  0.1285858E-02  0.5192972E-02  0.1194059E-02  0.5618769E-02
  0.2110000E+02 -0.3446893E-02  0.8826910E-02  0.6398137E-02  0.2731019E-02  0.6188726E-02  0.3184453E-02 -0.3235514E-02  0.9167087E-02  0.1104353E-02  0.6022186E-02  0.1314747E-02  0.5201144E-02  0.1209971E-02  0.5627853E-02
  0.2115000E+02 -0.3377547E-02  0.8842810E-02  0.6349204E-02  0.2735880E-02  0.6112868E-02  0.3190054E-02 -0.3148384E-02  0.9183573E-02  0.1105249E-02  0.6033183E-02  0.1337999E-02  0.5210469E-02  0.1221954E-02  0.5638098E-02
  0.2120000E+02 -0.3301131E-02  0.8859036E-02  0.6282740E-02  0.2740476E-02  0.6022831E-02  0.3195409E-02 -0.3058209E-02  0.9200406E-02  0.1104160E-02  0.6044126E-02  0.1355575E-02  0.5219739E-02  0.1230096E-02  0.5648296E-02
  0.2125000E+02 -0.3217570E-02  0.8877582E-02  0.6198305E-02  0.2745743E-02  0.5918524E-02  0.3201696E-02 -0.2965030E-02  0.9219720E-02  0.1101009E-02  0.6056726E-02  0.1367171E-02  0.5230449E-02  0.1234208E-02  0.5659964E-02
  0.2130000E+02 -0.3127305E-02  0.8892462E-02  0.6096478E-02  0.2750071E-02  0.5800768E-02  0.3206887E-02 -0.2869219E-02  0.9235145E-02  0.1095935E-02  0.6066966E-02  0.1372834E-02  0.5239115E-02  0.1234390E-02  0.5669375E-02
  0.2135000E+02 -0.3030601E-02  0.8907954E-02  0.5977482E-02  0.2754386E-02  0.5670121E-02  0.3212086E-02 -0.2771085E-02  0.9251306E-02  0.1088944E-02  0.6077469E-02  0.1372380E-02  0.5247995E-02  0.1230555E-02  0.5679060E-02
  0.2140000E+02 -0.2928119E-02  0.8922664E-02  0.5842254E-02  0.2758719E-02  0.5527609E-02  0.3217185E-02 -0.2671081E-02  0.9266614E-02  0.1080113E-02  0.6087577E-02  0.1365951E-02  0.5256616E-02  0.1222815E-02  0.5688413E-02
  0.2145000E+02 -0.2819972E-02  0.8937105E-02  0.5690765E-02  0.2762866E-02  0.5373333E-02  0.3222049E-02 -0.2569189E-02  0.9281711E-02  0.1069276E-02  0.6097396E-02  0.1353385E-02  0.5264981E-02  0.1211008E-02  0.5697564E-02
  0.2150000E+02 -0.2706860E-02  0.8955328E-02  0.5524021E-02  0.2767956E-02  0.5208311E-02  0.3228046E-02 -0.2465906E-02  0.9300740E-02  0.1056470E-02  0.6109653E-02  0.1334803E-02  0.5275405E-02  0.1195218E-02  0.5709026E-02
  0.2155000E+02 -0.2589338E-02  0.8973479E-02  0.5342800E-02  0.2773140E-02  0.5033238E-02  0.3234203E-02 -0.2361511E-02  0.9319555E-02  0.1041631E-02  0.6121912E-02  0.1310325E-02  0.5285994E-02  0.1175471E-02  0.5720499E-02
  0.2160000E+02 -0.2467994E-02  0.8988151E-02  0.5147977E-02  0.2777113E-02  0.4848850E-02  0.3238936E-02 -0.2256313E-02  0.9334670E-02  0.1024713E-02  0.6131621E-02  0.1280116E-02  0.5294450E-02  0.1151831E-02  0.5729586E-02
  0.2165000E+02 -0.2343374E-02  0.9006067E-02  0.4940494E-02  0.2782180E-02  0.4655923E-02  0.3244891E-02 -0.2150564E-02  0.9353156E-02  0.1005688E-02  0.6143565E-02  0.1244378E-02  0.5304917E-02  0.1124385E-02  0.5740877E-02
  0.2170000E+02 -0.2216054E-02  0.9020771E-02  0.4721266E-02  0.2786328E-02  0.4455061E-02  0.3249730E-02 -0.2044447E-02  0.9368314E-02  0.9844886E-03  0.6153366E-02  0.1203397E-02  0.5313455E-02  0.1093244E-02  0.5750140E-02
  0.2175000E+02 -0.2086505E-02  0.9034182E-02  0.4491278E-02  0.2789995E-02  0.4246985E-02  0.3254026E-02 -0.1938125E-02  0.9382091E-02  0.9611151E-03  0.6162288E-02  0.1157451E-02  0.5321113E-02  0.1058546E-02  0.5758452E-02
  0.2180000E+02 -0.1955196E-02  0.9054576E-02  0.4251576E-02  0.2795820E-02  0.4032372E-02  0.3260818E-02 -0.1831669E-02  0.9403252E-02  0.9355492E-03  0.6176131E-02  0.1106914E-02  0.5333089E-02  0.1020473E-02  0.5771398E-02
  0.2185000E+02 -0.1822535E-02  0.9070385E-02  0.4003237E-02  0.2800077E-02  0.3811912E-02  0.3265851E-02 -0.1725120E-02  0.9419648E-02  0.9078112E-03  0.6186642E-02  0.1052179E-02  0.5342104E-02  0.9792278E-03  0.5781193E-02
  0.2190000E+02 -0.1688898E-02  0.9086035E-02  0.3747283E-02  0.2804477E-02  0.3586187E-02  0.3271082E-02 -0.1618424E-02  0.9435875E-02  0.8779215E-03  0.6197128E-02  0.9937058E-03  0.5351171E-02  0.9350538E-03  0.5791029E-02
  0.2195000E+02 -0.1554665E-02  0.9101613E-02  0.3484856E-02  0.2808820E-02  0.3355825E-02  0.3276279E-02 -0.1511545E-02  0.9452129E-02  0.8458798E-03  0.6207584E-02  0.9319552E-03  0.5360189E-02  0.8881785E-03  0.5800854E-02
  0.2200000E+02 -0.1420132E-02  0.9115174E-02  0.3217030E-02  0.2812540E-02  0.3121418E-02  0.3280652E-02 -0.1404385E-02  0.9466263E-02  0.8117432E-03  0.6216618E-02  0.8674217E-03  0.5367968E-02  0.8388789E-03  0.5809375E-02
  0.2205000E+02 -0.1285703E-02  0.9133058E-02  0.2945071E-02  0.2817651E-02  0.2883739E-02  0.3286581E-02 -0.1296981E-02  0.9484925E-02  0.7756238E-03  0.6228785E-02  0.8006503E-03  0.5378438E-02  0.7874817E-03  0.5820765E-02
  0.2210000E+02 -0.1151553E-02  0.9149384E-02  0.2669837E-02  0.2822157E-02  0.2643084E-02  0.3291813E-02 -0.1189099E-02  0.9501785E-02  0.7375090E-03  0.6239732E-02  0.7321121E-03  0.5387856E-02  0.7342152E-03  0.5831002E-02
  0.2215000E+02 -0.1017777E-02  0.9164215E-02  0.2392183E-02  0.2826248E-02  0.2399875E-02  0.3296621E-02 -0.1080578E-02  0.9517103E-02  0.6974964E-03  0.6249561E-02  0.6622497E-03  0.5396402E-02  0.6793471E-03  0.5840251E-02
  0.2220000E+02 -0.8847964E-03  0.9179517E-02  0.2113550E-02  0.2830686E-02  0.2155036E-02  0.3301844E-02 -0.9715150E-03  0.9532970E-02  0.6557654E-03  0.6259827E-02  0.5916632E-03  0.5405453E-02  0.6232643E-03  0.5849985E-02
  0.2225000E+02 -0.7524841E-03  0.9194874E-02  0.1834553E-02  0.2834855E-02  0.1908737E-02  0.3306747E-02 -0.8615548E-03  0.9549103E-02  0.6123889E-03  0.6269946E-02  0.5207608E-03  0.5414291E-02  0.5662046E-03  0.5859542E-02
  0.2230000E+02 -0.6212351E-03  0.9208778E-02  0.1556806E-02  0.2838861E-02  0.1662137E-02  0.3311376E-02 -0.7508463E-03  0.9563798E-02  0.5676658E-03  0.6279269E-02  0.4501948E-03  0.5422484E-02  0.5086416E-03  0.5868344E-02
  0.2235000E+02 -0.4909725E-03  0.9222368E-02  0.1281096E-02  0.2842762E-02  0.1415632E-02  0.3315862E-02 -0.6391301E-03  0.9578248E-02  0.5217593E-03  0.6288399E-02  0.3804119E-03  0.5430463E-02  0.4508767E-03  0.5876934E-02
  0.2240000E+02 -0.3620229E-03  0.9235988E-02  0.1008831E-02  0.2846495E-02  0.1170228E-02  0.3320194E-02 -0.5265099E-03  0.9592693E-02  0.4749456E-03  0.6297411E-02  0.3120032E-03  0.5438256E-02  0.3933433E-03  0.5885362E-02
  0.2245000E+02 -0.2346915E-03  0.9253950E-02  0.7413160E-03  0.2851648E-02  0.9269011E-03  0.3326265E-02 -0.4131145E-03  0.9611713E-02  0.4275182E-03  0.6309611E-02  0.2455146E-03  0.5448808E-02  0.3364601E-03  0.5896813E-02
  0.2250000E+02 -0.1091520E-03  0.9268755E-02  0.4794578E-03  0.2855827E-02  0.6862641E-03  0.3331195E-02 -0.2989411E-03  0.9627302E-02  0.3796782E-03  0.6319629E-02  0.1813809E-03  0.5457434E-02  0.2805448E-03  0.5906243E-02
  0.2255000E+02  0.1427500E-04  0.9285384E-02  0.2242129E-03  0.2860327E-02  0.4489949E-03  0.3336547E-02 -0.1841186E-03  0.9644791E-02  0.3316092E-03  0.6330703E-02  0.1200215E-03  0.5466959E-02  0.2258993E-03  0.5916663E-02
  0.2260000E+02  0.1353038E-03  0.9300617E-02 -0.2360409E-04  0.2864727E-02  0.2157210E-03  0.3341715E-02 -0.6882429E-04  0.9660782E-02  0.2834782E-03  0.6341001E-02  0.6175153E-04  0.5475903E-02  0.1727650E-03  0.5926365E-02
  0.2265000E+02  0.2537715E-03  0.9316407E-02 -0.2634646E-03  0.2869112E-02 -0.1314172E-04  0.3346905E-02  0.4682047E-04  0.9677425E-02  0.2354079E-03  0.6351563E-02  0.6770902E-05  0.5484956E-02  0.1213034E-03  0.5936292E-02
  0.2270000E+02  0.3694879E-03  0.9329773E-02 -0.4948978E-03  0.2872998E-02 -0.2372234E-03  0.3351507E-02  0.1626494E-03  0.9691398E-02  0.1874848E-03  0.6360633E-02 -0.4477165E-04  0.5492794E-02  0.7163172E-04  0.5944896E-02
  0.2275000E+02  0.4823412E-03  0.9347352E-02 -0.7175597E-03  0.2878060E-02 -0.4561915E-03  0.3357534E-02  0.2784760E-03  0.9709911E-02  0.1398048E-03  0.6372659E-02 -0.9281186E-04  0.5503126E-02  0.2382943E-04  0.5956199E-02
  0.2280000E+02  0.5922181E-03  0.9362750E-02 -0.9310584E-03  0.2882273E-02 -0.6697014E-03  0.3362535E-02  0.3941334E-03  0.9726102E-02  0.9245005E-04  0.6383032E-02 -0.1372709E-03  0.5511962E-02 -0.2202434E-04  0.5965849E-02
  0.2285000E+02  0.6990473E-03  0.9378467E-02 -0.1135126E-02  0.2886882E-02 -0.8773890E-03  0.3367976E-02  0.5093548E-03  0.9742572E-02  0.4553518E-04  0.6393764E-02 -0.1781795E-03  0.5521320E-02 -0.6588933E-04  0.5975919E-02
  0.2290000E+02  0.8027098E-03  0.9392361E-02 -0.1329466E-02  0.2890912E-02 -0.1078940E-02  0.3372763E-02  0.6239098E-03  0.9757099E-02 -0.8846770E-06  0.6403140E-02 -0.2155477E-03  0.5529533E-02 -0.1077448E-03  0.5984762E-02
  0.2295000E+02  0.9031098E-03  0.9406994E-02 -0.1513849E-02  0.2895005E-02 -0.1273965E-02  0.3377646E-02  0.7374809E-03  0.9772538E-02 -0.4666160E-04  0.6412896E-02 -0.2494183E-03  0.5537971E-02 -0.1475393E-03  0.5993947E-02
  0.2300000E+02  0.1000071E-02  0.9422213E-02 -0.1688125E-02  0.2899520E-02 -0.1462171E-02  0.3383043E-02  0.8497199E-03  0.9788475E-02 -0.9174913E-04  0.6423260E-02 -0.2799020E-03  0.5546991E-02 -0.1853067E-03  0.6003730E-02
  0.2305000E+02  0.1093410E-02  0.9438988E-02 -0.1852211E-02  0.2904175E-02 -0.1643241E-02  0.3388686E-02  0.9602359E-03  0.9806125E-02 -0.1360430E-03  0.6434570E-02 -0.3071144E-03  0.5556737E-02 -0.2210528E-03  0.6014392E-02
  0.2310000E+02  0.1182909E-02  0.9453870E-02 -0.2006237E-02  0.2908355E-02 -0.1817028E-02  0.3393754E-02  0.1068585E-02  0.9821673E-02 -0.1795544E-03  0.6444619E-02 -0.3313211E-03  0.5565423E-02 -0.2549155E-03  0.6023841E-02
  0.2315000E+02  0.1268156E-02  0.9470266E-02 -0.2150207E-02  0.2913138E-02 -0.1983218E-02  0.3399477E-02  0.1174144E-02  0.9838649E-02 -0.2222503E-03  0.6455771E-02 -0.3527512E-03  0.5575106E-02 -0.2869918E-03  0.6034251E-02
  0.2320000E+02  0.1348868E-02  0.9484198E-02 -0.2284294E-02  0.2917054E-02 -0.2141608E-02  0.3404099E-02  0.1276369E-02  0.9853201E-02 -0.2641271E-03  0.6465112E-02 -0.3717190E-03  0.5583112E-02 -0.3174364E-03  0.6042884E-02
  0.2325000E+02  0.1424777E-02  0.9498472E-02 -0.2409093E-02  0.2921255E-02 -0.2292407E-02  0.3409006E-02  0.1374749E-02  0.9868190E-02 -0.3052869E-03  0.6474785E-02 -0.3886457E-03  0.5591419E-02 -0.3465084E-03  0.6051869E-02
  0.2330000E+02  0.1495267E-02  0.9512594E-02 -0.2524370E-02  0.2925501E-02 -0.2435037E-02  0.3414020E-02  0.1468440E-02  0.9882974E-02 -0.3457032E-03  0.6484496E-02 -0.4037839E-03  0.5599816E-02 -0.3743188E-03  0.6060945E-02
  0.2335000E+02  0.1560229E-02  0.9525293E-02 -0.2630813E-02  0.2929097E-02 -0.2569768E-02  0.3418364E-02  0.1557031E-02  0.9896210E-02 -0.3854577E-03  0.6493079E-02 -0.4175799E-03  0.5607198E-02 -0.4011311E-03  0.6068981E-02
  0.2340000E+02  0.1619287E-02  0.9539579E-02 -0.2728367E-02  0.2933375E-02 -0.2696185E-02  0.3423541E-02  0.1639888E-02  0.9911042E-02 -0.4245017E-03  0.6502871E-02 -0.4302905E-03  0.5615772E-02 -0.4270473E-03  0.6078171E-02
  0.2345000E+02  0.1672380E-02  0.9552431E-02 -0.2817567E-02  0.2937109E-02 -0.2814512E-02  0.3428136E-02  0.1716717E-02  0.9924398E-02 -0.4629173E-03  0.6511596E-02 -0.4422758E-03  0.5623447E-02 -0.4522877E-03  0.6086381E-02
  0.2350000E+02  0.1719348E-02  0.9566153E-02 -0.2898606E-02  0.2941005E-02 -0.2924566E-02  0.3432897E-02  0.1787085E-02  0.9938721E-02 -0.5006603E-03  0.6520779E-02 -0.4538118E-03  0.5631467E-02 -0.4769670E-03  0.6095033E-02
  0.2355000E+02  0.1760324E-02  0.9580589E-02 -0.2971981E-02  0.2945431E-02 -0.3026586E-02  0.3438228E-02  0.1850950E-02  0.9953799E-02 -0.5377839E-03  0.6530634E-02 -0.4651681E-03  0.5640115E-02 -0.5012458E-03  0.6104428E-02
  0.2360000E+02  0.1794904E-02  0.9592969E-02 -0.3037429E-02  0.2949142E-02 -0.3119993E-02  0.3442632E-02  0.1907694E-02  0.9966720E-02 -0.5741483E-03  0.6538946E-02 -0.4764713E-03  0.5647392E-02 -0.5251173E-03  0.6112411E-02
  0.2365000E+02  0.1823306E-02  0.9605918E-02 -0.3095382E-02  0.2952945E-02 -0.3204918E-02  0.3447083E-02  0.1957337E-02  0.9980143E-02 -0.6097115E-03  0.6547585E-02 -0.4879269E-03  0.5654930E-02 -0.5486642E-03  0.6120656E-02
  0.2370000E+02  0.1845334E-02  0.9619793E-02 -0.3145782E-02  0.2957240E-02 -0.3281069E-02  0.3452133E-02  0.1999556E-02  0.9994543E-02 -0.6443570E-03  0.6557093E-02 -0.4996007E-03  0.5663260E-02 -0.5718616E-03  0.6129686E-02
  0.2375000E+02  0.1861031E-02  0.9632058E-02 -0.3188836E-02  0.2960904E-02 -0.3348331E-02  0.3456504E-02  0.2034173E-02  0.1000735E-01 -0.6779497E-03  0.6565414E-02 -0.5116311E-03  0.5670564E-02 -0.5947105E-03  0.6137644E-02
  0.2380000E+02  0.1870506E-02  0.9644706E-02 -0.3224809E-02  0.2964737E-02 -0.3406758E-02  0.3461060E-02  0.2061184E-02  0.1002058E-01 -0.7104049E-03  0.6574008E-02 -0.5240904E-03  0.5678154E-02 -0.6172055E-03  0.6145865E-02
  0.2385000E+02  0.1874005E-02  0.9658418E-02 -0.3254105E-02  0.2969075E-02 -0.3456494E-02  0.3466156E-02  0.2080631E-02  0.1003489E-01 -0.7416066E-03  0.6583471E-02 -0.5370986E-03  0.5686555E-02 -0.6393484E-03  0.6154940E-02
  0.2390000E+02  0.1871458E-02  0.9672277E-02 -0.3276406E-02  0.2973305E-02 -0.3497086E-02  0.3471136E-02  0.2092352E-02  0.1004929E-01 -0.7713138E-03  0.6592944E-02 -0.5505270E-03  0.5694861E-02 -0.6609537E-03  0.6163974E-02
  0.2395000E+02  0.1863240E-02  0.9686215E-02 -0.3292173E-02  0.2977635E-02 -0.3528814E-02  0.3476225E-02  0.2096553E-02  0.1006376E-01 -0.7994372E-03  0.6602555E-02 -0.5644601E-03  0.5703307E-02 -0.6820171E-03  0.6173164E-02
  0.2400000E+02  0.1849578E-02  0.9699910E-02 -0.3301406E-02  0.2982002E-02 -0.3551604E-02  0.3481356E-02  0.2093384E-02  0.1007808E-01 -0.8257891E-03  0.6612178E-02 -0.5787857E-03  0.5711745E-02 -0.7023884E-03  0.6182285E-02
  0.2405000E+02  0.1830835E-02  0.9712677E-02 -0.3304316E-02  0.2985876E-02 -0.3565587E-02  0.3485864E-02  0.2083094E-02  0.1009153E-01 -0.8502199E-03  0.6621032E-02 -0.5934539E-03  0.5719383E-02 -0.7219653E-03  0.6190535E-02
  0.2410000E+02  0.1807241E-02  0.9725477E-02 -0.3300822E-02  0.2990035E-02 -0.3570646E-02  0.3490648E-02  0.2065862E-02  0.1010501E-01 -0.8725233E-03  0.6630101E-02 -0.6083001E-03  0.5727311E-02 -0.7405605E-03  0.6198980E-02
  0.2415000E+02  0.1779124E-02  0.9739704E-02 -0.3290991E-02  0.2994657E-02 -0.3566843E-02  0.3495965E-02  0.2041989E-02  0.1011993E-01 -0.8925198E-03  0.6640119E-02 -0.6231610E-03  0.5736139E-02 -0.7580029E-03  0.6208341E-02
  0.2420000E+02  0.1746780E-02  0.9754767E-02 -0.3274819E-02  0.2999140E-02 -0.3554200E-02  0.3501215E-02  0.2011786E-02  0.1013565E-01 -0.9100364E-03  0.6650406E-02 -0.6378422E-03  0.5745099E-02 -0.7741079E-03  0.6217936E-02
  0.2425000E+02  0.1710682E-02  0.9769654E-02 -0.3252509E-02  0.3003905E-02 -0.3532924E-02  0.3506753E-02  0.1975726E-02  0.1015102E-01 -0.9248837E-03  0.6660802E-02 -0.6521536E-03  0.5754218E-02 -0.7886864E-03  0.6227713E-02
  0.2430000E+02  0.1671094E-02  0.9783064E-02 -0.3224091E-02  0.3008260E-02 -0.3503069E-02  0.3511812E-02  0.1934095E-02  0.1016490E-01 -0.9369141E-03  0.6670326E-02 -0.6659245E-03  0.5762524E-02 -0.8015810E-03  0.6236618E-02
  0.2435000E+02  0.1628475E-02  0.9795452E-02 -0.3189681E-02  0.3012152E-02 -0.3464826E-02  0.3516351E-02  0.1887430E-02  0.1017797E-01 -0.9459365E-03  0.6679130E-02 -0.6788864E-03  0.5770141E-02 -0.8125618E-03  0.6244771E-02
  0.2440000E+02  0.1583154E-02  0.9809856E-02 -0.3149284E-02  0.3016787E-02 -0.3418232E-02  0.3521765E-02  0.1836078E-02  0.1019328E-01 -0.9517545E-03  0.6689501E-02 -0.6908178E-03  0.5779135E-02 -0.8214230E-03  0.6254377E-02
  0.2445000E+02  0.1535665E-02  0.9824564E-02 -0.3103317E-02  0.3021294E-02 -0.3363810E-02  0.3527018E-02  0.1780652E-02  0.1020889E-01 -0.9543025E-03  0.6699862E-02 -0.7015623E-03  0.5788044E-02 -0.8280533E-03  0.6264024E-02
  0.2450000E+02  0.1486096E-02  0.9837650E-02 -0.3051370E-02  0.3025358E-02 -0.3301239E-02  0.3531733E-02  0.1721285E-02  0.1022262E-01 -0.9533147E-03  0.6709027E-02 -0.7107843E-03  0.5795901E-02 -0.8321535E-03  0.6272523E-02
  0.2455000E+02  0.1434999E-02  0.9854977E-02 -0.2993990E-02  0.3030606E-02 -0.3231183E-02  0.3537931E-02  0.1658590E-02  0.1024070E-01 -0.9487842E-03  0.6721127E-02 -0.7183922E-03  0.5806250E-02 -0.8336742E-03  0.6283735E-02
  0.2460000E+02  0.1382770E-02  0.9868153E-02 -0.2931469E-02  0.3034973E-02 -0.3154045E-02  0.3543041E-02  0.1592991E-02  0.1025442E-01 -0.9406640E-03  0.6730631E-02 -0.7242658E-03  0.5814407E-02 -0.8325314E-03  0.6292538E-02
  0.2465000E+02  0.1329400E-02  0.9881473E-02 -0.2863426E-02  0.3039261E-02 -0.3069642E-02  0.3548026E-02  0.1524595E-02  0.1026848E-01 -0.9288289E-03  0.6740113E-02 -0.7281223E-03  0.5822559E-02 -0.8285231E-03  0.6301345E-02
  0.2470000E+02  0.1275349E-02  0.9896546E-02 -0.2790340E-02  0.3044255E-02 -0.2978627E-02  0.3553831E-02  0.1453935E-02  0.1028438E-01 -0.9133696E-03  0.6750954E-02 -0.7299333E-03  0.5831962E-02 -0.8216793E-03  0.6311375E-02
  0.2475000E+02  0.1220717E-02  0.9910636E-02 -0.2712092E-02  0.3048834E-02 -0.2881068E-02  0.3559161E-02  0.1381205E-02  0.1029914E-01 -0.8942935E-03  0.6761003E-02 -0.7295619E-03  0.5840688E-02 -0.8119376E-03  0.6320741E-02
  0.2480000E+02  0.1165622E-02  0.9926365E-02 -0.2628623E-02  0.3053441E-02 -0.2777160E-02  0.3564586E-02  0.1306699E-02  0.1031558E-01 -0.8716871E-03  0.6771847E-02 -0.7268793E-03  0.5849923E-02 -0.7992760E-03  0.6330850E-02
  0.2485000E+02  0.1110231E-02  0.9941785E-02 -0.2540017E-02  0.3058500E-02 -0.2667176E-02  0.3570440E-02  0.1230693E-02  0.1033167E-01 -0.8456659E-03  0.6782801E-02 -0.7218558E-03  0.5859437E-02 -0.7837403E-03  0.6341180E-02
  0.2490000E+02  0.1054666E-02  0.9956922E-02 -0.2446321E-02  0.3063339E-02 -0.2551365E-02  0.3576066E-02  0.1153463E-02  0.1034753E-01 -0.8163627E-03  0.6793416E-02 -0.7144421E-03  0.5868695E-02 -0.7653719E-03  0.6351189E-02
  0.2495000E+02  0.9992742E-03  0.9970900E-02 -0.2348079E-02  0.3067777E-02 -0.2430454E-02  0.3581246E-02  0.1075503E-02  0.1036219E-01 -0.7840231E-03  0.6803124E-02 -0.7047197E-03  0.5877243E-02 -0.7443341E-03  0.6360296E-02
  0.2500000E+02  0.9437617E-03  0.9988671E-02 -0.2244745E-02  0.3073316E-02 -0.2304096E-02  0.3587774E-02  0.9967015E-03  0.1038081E-01 -0.7486616E-03  0.6815410E-02 -0.6925153E-03  0.5888073E-02 -0.7205494E-03  0.6371871E-02
  0.2505000E+02  0.8886869E-03  0.1000505E-01 -0.2137361E-02  0.3078376E-02 -0.2173469E-02  0.3593722E-02  0.9177575E-03  0.1039802E-01 -0.7106152E-03  0.6826785E-02 -0.6780259E-03  0.5897999E-02 -0.6942834E-03  0.6382525E-02
  0.2510000E+02  0.8337907E-03  0.1001784E-01 -0.2025638E-02  0.3082535E-02 -0.2038454E-02  0.3598472E-02  0.8386064E-03  0.1041146E-01 -0.6699688E-03  0.6835887E-02 -0.6611528E-03  0.5905908E-02 -0.6655286E-03  0.6391001E-02
  0.2515000E+02  0.7792212E-03  0.1003438E-01 -0.1910100E-02  0.3087770E-02 -0.1899703E-02  0.3604547E-02  0.7595556E-03  0.1042879E-01 -0.6269733E-03  0.6847640E-02 -0.6420042E-03  0.5916046E-02 -0.6344653E-03  0.6401918E-02
  0.2520000E+02  0.7251137E-03  0.1004952E-01 -0.1791266E-02  0.3092598E-02 -0.1757873E-02  0.3610191E-02  0.6809289E-03  0.1044460E-01 -0.5818898E-03  0.6858406E-02 -0.6206786E-03  0.5925361E-02 -0.6012716E-03  0.6411946E-02
  0.2525000E+02  0.6715016E-03  0.1006441E-01 -0.1669574E-02  0.3097258E-02 -0.1613528E-02  0.3615649E-02  0.6029512E-03  0.1046008E-01 -0.5349781E-03  0.6868757E-02 -0.5972764E-03  0.5934369E-02 -0.5661284E-03  0.6421598E-02
  0.2530000E+02  0.6182560E-03  0.1008161E-01 -0.1545259E-02  0.3102794E-02 -0.1467047E-02  0.3622133E-02  0.5257049E-03  0.1047793E-01 -0.4864882E-03  0.6880802E-02 -0.5718688E-03  0.5944957E-02 -0.5291951E-03  0.6432873E-02
  0.2535000E+02  0.5653786E-03  0.1009555E-01 -0.1418771E-02  0.3107415E-02 -0.1319022E-02  0.3627502E-02  0.4494187E-03  0.1049243E-01 -0.4367128E-03  0.6890690E-02 -0.5445675E-03  0.5953650E-02 -0.4906737E-03  0.6442112E-02
  0.2540000E+02  0.5130143E-03  0.1011081E-01 -0.1290802E-02  0.3112179E-02 -0.1170246E-02  0.3633082E-02  0.3744155E-03  0.1050845E-01 -0.3859841E-03  0.6901403E-02 -0.5155613E-03  0.5962888E-02 -0.4508248E-03  0.6452070E-02
  0.2545000E+02  0.4608928E-03  0.1012720E-01 -0.1161337E-02  0.3117513E-02 -0.1020873E-02  0.3639302E-02  0.3006686E-03  0.1052566E-01 -0.3345211E-03  0.6913091E-02 -0.4848654E-03  0.5973057E-02 -0.4097642E-03  0.6462921E-02
  0.2550000E+02  0.4090782E-03  0.1014127E-01 -0.1030919E-02  0.3122104E-02 -0.8715874E-03  0.3644652E-02  0.2284424E-03  0.1054041E-01 -0.2826625E-03  0.6923155E-02 -0.4526462E-03  0.5981809E-02 -0.3677442E-03  0.6472228E-02
  0.2555000E+02  0.3574999E-03  0.1015671E-01 -0.8998612E-03  0.3126921E-02 -0.7228371E-03  0.3650271E-02  0.1578481E-03  0.1055649E-01 -0.2306978E-03  0.6933919E-02 -0.4190356E-03  0.5991121E-02 -0.3249753E-03  0.6482189E-02
  0.2560000E+02  0.3061790E-03  0.1017306E-01 -0.7685378E-03  0.3132203E-02 -0.5751165E-03  0.3656431E-02  0.8905664E-04  0.1057352E-01 -0.1789036E-03  0.6945399E-02 -0.3841752E-03  0.6001129E-02 -0.2816658E-03  0.6492884E-02
  0.2565000E+02  0.2550345E-03  0.1018807E-01 -0.6372364E-03  0.3137114E-02 -0.4289065E-03  0.3662131E-02  0.2219944E-04  0.1058894E-01 -0.1276069E-03  0.6955917E-02 -0.3481891E-03  0.6010369E-02 -0.2380410E-03  0.6502745E-02
  0.2570000E+02  0.2040693E-03  0.1020247E-01 -0.5064142E-03  0.3141600E-02 -0.2847473E-03  0.3667294E-02 -0.4262540E-04  0.1060376E-01 -0.7711583E-04  0.6965739E-02 -0.3112968E-03  0.6019048E-02 -0.1943641E-03  0.6511964E-02
  0.2575000E+02  0.1532507E-03  0.1021630E-01 -0.3763615E-03  0.3146311E-02 -0.1430600E-03  0.3672638E-02 -0.1053107E-03  0.1061803E-01 -0.2769424E-04  0.6975457E-02 -0.2736257E-03  0.6027795E-02 -0.1508308E-03  0.6521181E-02
  0.2580000E+02  0.1025566E-03  0.1022955E-01 -0.2474365E-03  0.3150809E-02 -0.4309911E-05  0.3677718E-02 -0.1657604E-03  0.1063182E-01  0.2038573E-04  0.6984763E-02 -0.2353360E-03  0.6036189E-02 -0.1076569E-03  0.6530064E-02
  0.2585000E+02  0.5196227E-04  0.1024458E-01 -0.1199134E-03  0.3155460E-02  0.1311501E-03  0.3683042E-02 -0.2239103E-03  0.1064744E-01  0.6691291E-04  0.6995053E-02 -0.1965552E-03  0.6045257E-02 -0.6501152E-04  0.6539837E-02
  0.2590000E+02  0.1504098E-05  0.1026045E-01  0.5921703E-05  0.3160676E-02  0.2629685E-03  0.3689040E-02 -0.2796499E-03  0.1066374E-01  0.1117089E-03  0.7006203E-02 -0.1573915E-03  0.6055135E-02 -0.2303766E-04  0.6550365E-02
  0.2595000E+02 -0.4880995E-04  0.1027344E-01  0.1298523E-03  0.3165113E-02  0.3908848E-03  0.3694083E-02 -0.3329239E-03  0.1067704E-01  0.1546279E-03  0.7015469E-02 -0.1179453E-03  0.6063397E-02  0.1814181E-04  0.6559143E-02
  0.2600000E+02 -0.9892465E-04  0.1028817E-01  0.2516473E-03  0.3169672E-02  0.5146469E-03  0.3699337E-02 -0.3836609E-03  0.1069213E-01  0.1955457E-03  0.7025679E-02 -0.7832215E-04  0.6072325E-02  0.5841254E-04  0.6568694E-02
  0.2605000E+02 -0.1487846E-03  0.1030435E-01  0.3711457E-03  0.3174753E-02  0.6340709E-03  0.3705227E-02 -0.4317941E-03  0.1070868E-01  0.2343678E-03  0.7036982E-02 -0.3859953E-04  0.6082171E-02  0.9768875E-04  0.6579293E-02
  0.2610000E+02 -0.1982574E-03  0.1031757E-01  0.4880981E-03  0.3179243E-02  0.7489495E-03  0.3710384E-02 -0.4772519E-03  0.1072230E-01  0.2710235E-03  0.7046472E-02  0.1100478E-05  0.6090560E-02  0.1358746E-03  0.6588222E-02
  0.2615000E+02 -0.2472846E-03  0.1033045E-01  0.6023681E-03  0.3183367E-02  0.8591587E-03  0.3715136E-02 -0.5200116E-03  0.1073571E-01  0.3054465E-03  0.7055484E-02  0.4068785E-04  0.6098400E-02  0.1728920E-03  0.6596705E-02
  0.2620000E+02 -0.2957000E-03  0.1034728E-01  0.7137002E-03  0.3188482E-02  0.9645218E-03  0.3721097E-02 -0.5600095E-03  0.1075325E-01  0.3376006E-03  0.7067171E-02  0.8003491E-04  0.6108516E-02  0.2086591E-03  0.6607682E-02
  0.2625000E+02 -0.3433662E-03  0.1036239E-01  0.8218378E-03  0.3193406E-02  0.1064891E-02  0.3726788E-02 -0.5972421E-03  0.1076891E-01  0.3674521E-03  0.7077846E-02  0.1189876E-03  0.6117838E-02  0.2430818E-03  0.6617801E-02
  0.2630000E+02 -0.3901048E-03  0.1037726E-01  0.9265296E-03  0.3198038E-02  0.1160117E-02  0.3732187E-02 -0.6316617E-03  0.1078416E-01  0.3949975E-03  0.7088168E-02  0.1574248E-03  0.6126857E-02  0.2760975E-03  0.6627551E-02
  0.2635000E+02 -0.4357501E-03  0.1039045E-01  0.1027529E-02  0.3202349E-02  0.1250119E-02  0.3737158E-02 -0.6632893E-03  0.1079765E-01  0.4202585E-03  0.7097415E-02  0.1951945E-03  0.6135054E-02  0.3076402E-03  0.6636281E-02
  0.2640000E+02 -0.4800753E-03  0.1040428E-01  0.1124560E-02  0.3207101E-02  0.1334785E-02  0.3742589E-02 -0.6921011E-03  0.1081178E-01  0.4432869E-03  0.7107216E-02  0.2321609E-03  0.6143801E-02  0.3376672E-03  0.6645529E-02
  0.2645000E+02 -0.5229004E-03  0.1042045E-01  0.1217315E-02  0.3212089E-02  0.1413999E-02  0.3748354E-02 -0.7181347E-03  0.1082861E-01  0.4641080E-03  0.7118288E-02  0.2681486E-03  0.6153552E-02  0.3661025E-03  0.6655945E-02
  0.2650000E+02 -0.5640255E-03  0.1043659E-01  0.1305537E-02  0.3217058E-02  0.1487679E-02  0.3754130E-02 -0.7414147E-03  0.1084546E-01  0.4827842E-03  0.7129354E-02  0.3030181E-03  0.6163229E-02  0.3929064E-03  0.6666390E-02
  0.2655000E+02 -0.6032894E-03  0.1045290E-01  0.1388961E-02  0.3222421E-02  0.1555773E-02  0.3760314E-02 -0.7620346E-03  0.1086250E-01  0.4993779E-03  0.7140821E-02  0.3365994E-03  0.6173348E-02  0.4180241E-03  0.6677227E-02
  0.2660000E+02 -0.6406301E-03  0.1046566E-01  0.1467493E-02  0.3226629E-02  0.1618367E-02  0.3765139E-02 -0.7801687E-03  0.1087558E-01  0.5139759E-03  0.7149821E-02  0.3687693E-03  0.6181275E-02  0.4414372E-03  0.6685657E-02
  0.2665000E+02 -0.6757607E-03  0.1047934E-01  0.1540553E-02  0.3230985E-02  0.1675076E-02  0.3770153E-02 -0.7957830E-03  0.1088959E-01  0.5265434E-03  0.7159382E-02  0.3992706E-03  0.6189691E-02  0.4629988E-03  0.6694575E-02
  0.2670000E+02 -0.7087056E-03  0.1049850E-01  0.1608180E-02  0.3236781E-02  0.1726105E-02  0.3776985E-02 -0.8091287E-03  0.1090930E-01  0.5371827E-03  0.7172686E-02  0.4280086E-03  0.6201320E-02  0.4827132E-03  0.6706934E-02
  0.2675000E+02 -0.7393644E-03  0.1051524E-01  0.1670124E-02  0.3241908E-02  0.1771382E-02  0.3783053E-02 -0.8203511E-03  0.1092665E-01  0.5459195E-03  0.7184408E-02  0.4547967E-03  0.6211599E-02  0.5004987E-03  0.6717810E-02
  0.2680000E+02 -0.7678293E-03  0.1052952E-01  0.1726439E-02  0.3246349E-02  0.1811115E-02  0.3788333E-02 -0.8297497E-03  0.1094150E-01  0.5528128E-03  0.7194356E-02  0.4795147E-03  0.6220438E-02  0.5163256E-03  0.6727075E-02
  0.2685000E+02 -0.7940000E-03  0.1054365E-01  0.1776951E-02  0.3251051E-02  0.1845293E-02  0.3793902E-02 -0.8374457E-03  0.1095626E-01  0.5579065E-03  0.7204359E-02  0.5020120E-03  0.6229451E-02  0.5301405E-03  0.6736460E-02
  0.2690000E+02 -0.8178859E-03  0.1055623E-01  0.1821576E-02  0.3255188E-02  0.1873969E-02  0.3798772E-02 -0.8436274E-03  0.1096927E-01  0.5612112E-03  0.7213216E-02  0.5221439E-03  0.6237409E-02  0.5418748E-03  0.6744797E-02
  0.2695000E+02 -0.8395438E-03  0.1057485E-01  0.1860387E-02  0.3260379E-02  0.1897372E-02  0.3805020E-02 -0.8485469E-03  0.1098864E-01  0.5627974E-03  0.7225795E-02  0.5398031E-03  0.6248258E-02  0.5515122E-03  0.6756437E-02
  0.2700000E+02 -0.8592379E-03  0.1059148E-01  0.1893818E-02  0.3265444E-02  0.1916041E-02  0.3811041E-02 -0.8525856E-03  0.1100583E-01  0.5627867E-03  0.7237389E-02  0.5550015E-03  0.6258316E-02  0.5591176E-03  0.6767130E-02
  0.2705000E+02 -0.8764778E-03  0.1060556E-01  0.1921039E-02  0.3270115E-02  0.1929284E-02  0.3816529E-02 -0.8553972E-03  0.1102037E-01  0.5610589E-03  0.7247434E-02  0.5674759E-03  0.6267138E-02  0.5644995E-03  0.6776347E-02
  0.2710000E+02 -0.8916768E-03  0.1061833E-01  0.1942786E-02  0.3274166E-02  0.1937949E-02  0.3821283E-02 -0.8574944E-03  0.1103356E-01  0.5578112E-03  0.7256316E-02  0.5773212E-03  0.6274958E-02  0.5678032E-03  0.6784517E-02
  0.2715000E+02 -0.9045769E-03  0.1063131E-01  0.1958670E-02  0.3278386E-02  0.1941739E-02  0.3826247E-02 -0.8586952E-03  0.1104695E-01  0.5530151E-03  0.7265339E-02  0.5844213E-03  0.6283051E-02  0.5689551E-03  0.6792944E-02
  0.2720000E+02 -0.9156156E-03  0.1064789E-01  0.1969500E-02  0.3283563E-02  0.1941514E-02  0.3832367E-02 -0.8594533E-03  0.1106424E-01  0.5468760E-03  0.7276773E-02  0.5889494E-03  0.6293294E-02  0.5681457E-03  0.6803713E-02
  0.2725000E+02 -0.9243793E-03  0.1066056E-01  0.1974700E-02  0.3287619E-02  0.1936770E-02  0.3837134E-02 -0.8594035E-03  0.1107734E-01  0.5393476E-03  0.7285420E-02  0.5908004E-03  0.6301115E-02  0.5652982E-03  0.6811966E-02
  0.2730000E+02 -0.9311122E-03  0.1067372E-01  0.1974831E-02  0.3291758E-02  0.1928077E-02  0.3841993E-02 -0.8587684E-03  0.1109089E-01  0.5306060E-03  0.7294356E-02  0.5901550E-03  0.6309093E-02  0.5605916E-03  0.6820426E-02
  0.2735000E+02 -0.9355703E-03  0.1069345E-01  0.1969611E-02  0.3297628E-02  0.1915180E-02  0.3848982E-02 -0.8573083E-03  0.1111132E-01  0.5206612E-03  0.7307807E-02  0.5870067E-03  0.6320900E-02  0.5540282E-03  0.6833067E-02
  0.2740000E+02 -0.9379332E-03  0.1070706E-01  0.1959534E-02  0.3301929E-02  0.1898549E-02  0.3854048E-02 -0.8551524E-03  0.1112540E-01  0.5096846E-03  0.7317191E-02  0.5815676E-03  0.6329276E-02  0.5457998E-03  0.6841949E-02
  0.2745000E+02 -0.9378697E-03  0.1071957E-01  0.1944184E-02  0.3305785E-02  0.1877744E-02  0.3858594E-02 -0.8519282E-03  0.1113845E-01  0.4976495E-03  0.7325709E-02  0.5738397E-03  0.6336878E-02  0.5358956E-03  0.6850050E-02
  0.2750000E+02 -0.9357079E-03  0.1073341E-01  0.1924359E-02  0.3310373E-02  0.1853486E-02  0.3864057E-02 -0.8478563E-03  0.1115287E-01  0.4847830E-03  0.7335435E-02  0.5641451E-03  0.6345584E-02  0.5245907E-03  0.6859328E-02
  0.2755000E+02 -0.9312739E-03  0.1074828E-01  0.1899872E-02  0.3315025E-02  0.1825559E-02  0.3869621E-02 -0.8426984E-03  0.1116827E-01  0.4710938E-03  0.7345619E-02  0.5525378E-03  0.6354612E-02  0.5119175E-03  0.6869067E-02
  0.2760000E+02 -0.9245081E-03  0.1076810E-01  0.1870869E-02  0.3320401E-02  0.1794019E-02  0.3876133E-02 -0.8362633E-03  0.1118870E-01  0.4566694E-03  0.7358743E-02  0.5392165E-03  0.6365867E-02  0.4980192E-03  0.6881378E-02
  0.2765000E+02 -0.9154028E-03  0.1078440E-01  0.1837507E-02  0.3325311E-02  0.1758971E-02  0.3881957E-02 -0.8284324E-03  0.1120528E-01  0.4415898E-03  0.7369744E-02  0.5243434E-03  0.6375439E-02  0.4830184E-03  0.6891825E-02
  0.2770000E+02 -0.9041219E-03  0.1079828E-01  0.1800212E-02  0.3329836E-02  0.1720737E-02  0.3887290E-02 -0.8192011E-03  0.1121948E-01  0.4259569E-03  0.7379385E-02  0.5081544E-03  0.6383975E-02  0.4670832E-03  0.6901005E-02
  0.2775000E+02 -0.8906258E-03  0.1081094E-01  0.1759069E-02  0.3333846E-02  0.1679340E-02  0.3892064E-02 -0.8083951E-03  0.1123255E-01  0.4098248E-03  0.7388131E-02  0.4908046E-03  0.6391692E-02  0.4503196E-03  0.6909302E-02
  0.2780000E+02 -0.8751377E-03  0.1082427E-01  0.1714665E-02  0.3338051E-02  0.1635263E-02  0.3897054E-02 -0.7960638E-03  0.1124637E-01  0.3933375E-03  0.7397342E-02  0.4725757E-03  0.6399856E-02  0.4329396E-03  0.6918015E-02
  0.2785000E+02 -0.8575551E-03  0.1084523E-01  0.1666929E-02  0.3344152E-02  0.1588381E-02  0.3904322E-02 -0.7819879E-03  0.1126810E-01  0.3764993E-03  0.7411614E-02  0.4535557E-03  0.6412219E-02  0.4149898E-03  0.6931393E-02
  0.2790000E+02 -0.8381392E-03  0.1086140E-01  0.1616424E-02  0.3348940E-02  0.1539136E-02  0.3909945E-02 -0.7662579E-03  0.1128480E-01  0.3594099E-03  0.7422600E-02  0.4339943E-03  0.6421706E-02  0.3966447E-03  0.6941716E-02
  0.2795000E+02 -0.8168274E-03  0.1087390E-01  0.1563105E-02  0.3352792E-02  0.1487435E-02  0.3914419E-02 -0.7487281E-03  0.1129762E-01  0.3420663E-03  0.7431208E-02  0.4139510E-03  0.6429149E-02  0.3779331E-03  0.6949778E-02
  0.2800000E+02 -0.7937214E-03  0.1088697E-01  0.1507257E-02  0.3357066E-02  0.1433445E-02  0.3919442E-02 -0.7293673E-03  0.1131101E-01  0.3245060E-03  0.7440410E-02  0.3935889E-03  0.6437202E-02  0.3589552E-03  0.6958412E-02
  0.2805000E+02 -0.7689335E-03  0.1090057E-01  0.1449102E-02  0.3361349E-02  0.1377308E-02  0.3924553E-02 -0.7082063E-03  0.1132505E-01  0.3067511E-03  0.7449945E-02  0.3730112E-03  0.6445528E-02  0.3397734E-03  0.6967262E-02
  0.2810000E+02 -0.7424921E-03  0.1092002E-01  0.1388686E-02  0.3366544E-02  0.1319000E-02  0.3930917E-02 -0.6852124E-03  0.1134536E-01  0.2887788E-03  0.7462940E-02  0.3522613E-03  0.6456741E-02  0.3203985E-03  0.6979276E-02
  0.2815000E+02 -0.7147280E-03  0.1093772E-01  0.1326625E-02  0.3371648E-02  0.1259023E-02  0.3937081E-02 -0.6606205E-03  0.1136382E-01  0.2706806E-03  0.7474984E-02  0.3315347E-03  0.6467277E-02  0.3009748E-03  0.6990483E-02
  0.2820000E+02 -0.6855480E-03  0.1095128E-01  0.1262648E-02  0.3376050E-02  0.1197081E-02  0.3942315E-02 -0.6343228E-03  0.1137789E-01  0.2523633E-03  0.7484552E-02  0.3107595E-03  0.6475812E-02  0.2814193E-03  0.6999405E-02
  0.2825000E+02 -0.6552234E-03  0.1096321E-01  0.1197217E-02  0.3379801E-02  0.1133549E-02  0.3946758E-02 -0.6065255E-03  0.1139022E-01  0.2338865E-03  0.7492940E-02  0.2900693E-03  0.6483159E-02  0.2618300E-03  0.7007191E-02
  0.2830000E+02 -0.6238610E-03  0.1097491E-01  0.1130348E-02  0.3383509E-02  0.1068415E-02  0.3951162E-02 -0.5773082E-03  0.1140231E-01  0.2152075E-03  0.7501351E-02  0.2694499E-03  0.6490385E-02  0.2421782E-03  0.7014884E-02
  0.2835000E+02 -0.5916592E-03  0.1099139E-01  0.1062230E-02  0.3388468E-02  0.1001843E-02  0.3957127E-02 -0.5468450E-03  0.1141944E-01  0.1963217E-03  0.7512975E-02  0.2489232E-03  0.6500307E-02  0.2224730E-03  0.7025593E-02
  0.2840000E+02 -0.5587970E-03  0.1100700E-01  0.9930570E-03  0.3393090E-02  0.9340017E-03  0.3962726E-02 -0.5152903E-03  0.1143569E-01  0.1772484E-03  0.7523975E-02  0.2285291E-03  0.6509699E-02  0.2027436E-03  0.7035719E-02
  0.2845000E+02 -0.5254933E-03  0.1102198E-01  0.9229613E-03  0.3397401E-02  0.8650218E-03  0.3967952E-02 -0.4828504E-03  0.1145138E-01  0.1579616E-03  0.7534285E-02  0.2082530E-03  0.6518568E-02  0.1829696E-03  0.7045264E-02
  0.2850000E+02 -0.4919103E-03  0.1103710E-01  0.8521250E-03  0.3402058E-02  0.7950844E-03  0.3973505E-02 -0.4496850E-03  0.1146728E-01  0.1384964E-03  0.7544777E-02  0.1881294E-03  0.6527783E-02  0.1631856E-03  0.7055047E-02
  0.2855000E+02 -0.4582319E-03  0.1104959E-01  0.7806819E-03  0.3406206E-02  0.7243271E-03  0.3978279E-02 -0.4159837E-03  0.1148040E-01  0.1188425E-03  0.7553657E-02  0.1681437E-03  0.6535690E-02  0.1433783E-03  0.7063366E-02
  0.2860000E+02 -0.4246095E-03  0.1106161E-01  0.7087952E-03  0.3409962E-02  0.6529189E-03  0.3982581E-02 -0.3819142E-03  0.1149311E-01  0.9902311E-04  0.7562044E-02  0.1483092E-03  0.6543110E-02  0.1235654E-03  0.7071225E-02
  0.2865000E+02 -0.3911347E-03  0.1107361E-01  0.6366052E-03  0.3413793E-02  0.5810110E-03  0.3986991E-02 -0.3476004E-03  0.1150586E-01  0.7907388E-04  0.7570573E-02  0.1286381E-03  0.6550616E-02  0.1037702E-03  0.7079206E-02
  0.2870000E+02 -0.3579326E-03  0.1109130E-01  0.5643413E-03  0.3419028E-02  0.5088358E-03  0.3993175E-02 -0.3132033E-03  0.1152441E-01  0.5904373E-04  0.7582936E-02  0.1091611E-03  0.6561262E-02  0.8403161E-04  0.7090682E-02
  0.2875000E+02 -0.3250593E-03  0.1110834E-01  0.4921881E-03  0.3423722E-02  0.4365851E-03  0.3998849E-02 -0.2788285E-03  0.1154207E-01  0.3899109E-04  0.7594569E-02  0.8990773E-04  0.6571216E-02  0.6439355E-04  0.7101465E-02
  0.2880000E+02 -0.2925566E-03  0.1112369E-01  0.4203142E-03  0.3428124E-02  0.3644416E-03  0.4004079E-02 -0.2445808E-03  0.1155792E-01  0.1896336E-04  0.7605056E-02  0.7088738E-04  0.6580275E-02  0.4488348E-04  0.7111146E-02
  0.2885000E+02 -0.2604936E-03  0.1113764E-01  0.3490267E-03  0.3432653E-02  0.2926963E-03  0.4009330E-02 -0.2105637E-03  0.1157231E-01 -0.9478844E-06  0.7614823E-02  0.5218216E-04  0.6588919E-02  0.2558828E-04  0.7120279E-02
  0.2890000E+02 -0.2288680E-03  0.1115101E-01  0.2784796E-03  0.3436972E-02  0.2215150E-03  0.4014265E-02 -0.1768374E-03  0.1158627E-01 -0.2068763E-04  0.7624104E-02  0.3380983E-04  0.6597199E-02  0.6544030E-05  0.7128969E-02
  0.2895000E+02 -0.1977271E-03  0.1116446E-01  0.2089516E-03  0.3441183E-02  0.1511853E-03  0.4019040E-02 -0.1434992E-03  0.1160038E-01 -0.4015881E-04  0.7633295E-02  0.1583832E-04  0.6605413E-02 -0.1216681E-04  0.7137652E-02
  0.2900000E+02 -0.1670565E-03  0.1118367E-01  0.1406245E-03  0.3446614E-02  0.8189998E-04  0.4025427E-02 -0.1105815E-03  0.1162036E-01 -0.5928044E-04  0.7646326E-02 -0.1680723E-05  0.6616718E-02 -0.3047795E-04  0.7149755E-02
  0.2905000E+02 -0.1368958E-03  0.1120089E-01  0.7373888E-04  0.3451813E-02  0.1389317E-04  0.4031539E-02 -0.7814098E-04  0.1163818E-01 -0.7797030E-04  0.7658260E-02 -0.1866997E-04  0.6627194E-02 -0.4830960E-04  0.7160959E-02
  0.2910000E+02 -0.1072657E-03  0.1121593E-01  0.8429404E-05  0.3456275E-02 -0.5266517E-04  0.4036823E-02 -0.4624746E-04  0.1165382E-01 -0.9616706E-04  0.7668711E-02 -0.3511068E-04  0.6636222E-02 -0.6562172E-04  0.7170739E-02
  0.2915000E+02 -0.7816846E-04  0.1122858E-01 -0.5511824E-04  0.3460188E-02 -0.1175858E-03  0.4041486E-02 -0.1491095E-04  0.1166714E-01 -0.1137824E-03  0.7677717E-02 -0.5091991E-04  0.6643961E-02 -0.8232857E-04  0.7179062E-02
  0.2920000E+02 -0.4963373E-04  0.1124249E-01 -0.1167887E-03  0.3464680E-02 -0.1807279E-03  0.4046855E-02  0.1581596E-04  0.1168177E-01 -0.1307612E-03  0.7687752E-02 -0.6606679E-04  0.6652639E-02 -0.9838696E-04  0.7188345E-02
  0.2925000E+02 -0.2169491E-04  0.1125824E-01 -0.1764037E-03  0.3469386E-02 -0.2418850E-03  0.4052529E-02  0.4587717E-04  0.1169831E-01 -0.1470146E-03  0.7698862E-02 -0.8048784E-04  0.6662179E-02 -0.1137207E-03  0.7198628E-02
  0.2930000E+02  0.5637304E-05  0.1127808E-01 -0.2339187E-03  0.3474711E-02 -0.3009823E-03  0.4059016E-02  0.7524176E-04  0.1171894E-01 -0.1624994E-03  0.7712203E-02 -0.9416532E-04  0.6673533E-02 -0.1282990E-03  0.7210921E-02
  0.2935000E+02  0.3230480E-04  0.1129324E-01 -0.2892014E-03  0.3479312E-02 -0.3578781E-03  0.4064490E-02  0.1038518E-03  0.1173473E-01 -0.1771627E-03  0.7722790E-02 -0.1070508E-03  0.6682678E-02 -0.1420710E-03  0.7220742E-02
  0.2940000E+02  0.5831717E-04  0.1131028E-01 -0.3421951E-03  0.3484590E-02 -0.4124581E-03  0.4070722E-02  0.1316707E-03  0.1175250E-01 -0.1909288E-03  0.7734736E-02 -0.1191206E-03  0.6693048E-02 -0.1549867E-03  0.7231813E-02
  0.2945000E+02  0.8364977E-04  0.1132209E-01 -0.3928575E-03  0.3488383E-02 -0.4646851E-03  0.4075166E-02  0.1586924E-03  0.1176491E-01 -0.2037717E-03  0.7743062E-02 -0.1303365E-03  0.6700365E-02 -0.1670139E-03  0.7239599E-02
  0.2950000E+02  0.1082729E-03  0.1133779E-01 -0.4411570E-03  0.3492745E-02 -0.5144741E-03  0.4080382E-02  0.1848460E-03  0.1178135E-01 -0.2156518E-03  0.7753703E-02 -0.1407066E-03  0.6709503E-02 -0.1781366E-03  0.7249457E-02
  0.2955000E+02  0.1322029E-03  0.1135688E-01 -0.4870893E-03  0.3498370E-02 -0.5617977E-03  0.4087072E-02  0.2101400E-03  0.1180124E-01 -0.2265330E-03  0.7766822E-02 -0.1502102E-03  0.6720914E-02 -0.1883264E-03  0.7261671E-02
  0.2960000E+02  0.1554151E-03  0.1137138E-01 -0.5306249E-03  0.3502772E-02 -0.6065919E-03  0.4092272E-02  0.2345277E-03  0.1181633E-01 -0.2363911E-03  0.7776880E-02 -0.1588512E-03  0.6729733E-02 -0.1975734E-03  0.7271010E-02
  0.2965000E+02  0.1779082E-03  0.1138658E-01 -0.5717980E-03  0.3507332E-02 -0.6488665E-03  0.4097665E-02  0.2579979E-03  0.1183216E-01 -0.2452327E-03  0.7787399E-02 -0.1666535E-03  0.6738968E-02 -0.2058929E-03  0.7280746E-02
  0.2970000E+02  0.1997287E-03  0.1140007E-01 -0.6106232E-03  0.3511668E-02 -0.6886018E-03  0.4102721E-02  0.2805737E-03  0.1184622E-01 -0.2530336E-03  0.7796888E-02 -0.1736216E-03  0.6747453E-02 -0.2132753E-03  0.7289559E-02
  0.2975000E+02  0.2208300E-03  0.1141398E-01 -0.6470408E-03  0.3516360E-02 -0.7257347E-03  0.4108146E-02  0.3022131E-03  0.1186070E-01 -0.2598016E-03  0.7806752E-02 -0.1797628E-03  0.6756326E-02 -0.2197287E-03  0.7298709E-02
  0.2980000E+02  0.2412624E-03  0.1142812E-01 -0.6811121E-03  0.3520712E-02 -0.7602656E-03  0.4113206E-02  0.3229132E-03  0.1187542E-01 -0.2655312E-03  0.7816555E-02 -0.1851291E-03  0.6764923E-02 -0.2252766E-03  0.7307703E-02
  0.2985000E+02  0.2610037E-03  0.1144380E-01 -0.7127792E-03  0.3525157E-02 -0.7921107E-03  0.4118416E-02  0.3426312E-03  0.1189179E-01 -0.2702147E-03  0.7827187E-02 -0.1897350E-03  0.6774069E-02 -0.2299228E-03  0.7317474E-02
  0.2990000E+02  0.2800530E-03  0.1145816E-01 -0.7420215E-03  0.3529977E-02 -0.8212418E-03  0.4123973E-02  0.3613640E-03  0.1190671E-01 -0.2738601E-03  0.7837497E-02 -0.1935942E-03  0.6783109E-02 -0.2336782E-03  0.7327058E-02
  0.2995000E+02  0.2984370E-03  0.1147133E-01 -0.7688404E-03  0.3534306E-02 -0.8475999E-03  0.4129009E-02  0.3790828E-03  0.1192041E-01 -0.2764423E-03  0.7846939E-02 -0.1967397E-03  0.6791438E-02 -0.2365469E-03  0.7335849E-02
