# Supplementary material for: Visualising reaction complexes in amine-based unloaded and CO2-loaded carbon capture solutions
Source: Nat Commun. 2026 Mar 12;17:3828. doi: 10.1038/s41467-026-70391-6 (PMC13121631; doi:10.1038/s41467-026-70391-6)
Supplement: Supplementary file 3 — Source Data [file 41467_2026_70391_MOESM3_ESM.zip › Source data/KGly010623box.EPSR.u01]

#    Q           KH2OHglyFT075TH10             KD2OHglyFT075TH10             KH2ODglyFT075TH10             KD2ODglyFT075TH10             KHDOHglyFT075TH10             KHDODglyFT075TH10             KHDOHDglyFT075TH10           
  0.0000000E+00 -0.1563822E+00  0.0000000E+00 -0.3909209E+00  0.0000000E+00 -0.1751851E-01  0.0000000E+00 -0.3998246E+00  0.0000000E+00 -0.1196283E+00  0.0000000E+00 -0.5464845E-01  0.0000000E+00 -0.8742671E-01  0.0000000E+00
  0.5000000E-01 -0.1653103E+00  0.0000000E+00 -0.3776038E+00  0.0000000E+00 -0.4030287E-01  0.0000000E+00 -0.3852591E+00  0.0000000E+00 -0.1222410E+00  0.0000000E+00 -0.6356496E-01  0.0000000E+00 -0.9143128E-01  0.0000000E+00
  0.1000000E+00 -0.1823072E+00  0.5400244E-02 -0.3446438E+00  0.1126193E-02 -0.8673876E-01  0.5153043E-02 -0.3510067E+00  0.8899240E-03 -0.1264293E+00  0.3029242E-02 -0.8182656E-01  0.2591711E-02 -0.9896676E-01  0.2854540E-02
  0.1500000E+00 -0.1898049E+00  0.3221288E-02 -0.3097896E+00  0.6433955E-03 -0.1141181E+00  0.3090895E-02 -0.3184216E+00  0.4901774E-03 -0.1265204E+00  0.1800087E-02 -0.9299287E-01  0.1533187E-02 -0.1021612E+00  0.1693991E-02
  0.2000000E+00 -0.1827161E+00  0.2701223E-02 -0.2911921E+00  0.5334899E-03 -0.1024611E+00  0.2599463E-02 -0.3049678E+00  0.4027827E-03 -0.1228351E+00  0.1508137E-02 -0.8959556E-01  0.1284232E-02 -0.9912931E-01  0.1420112E-02
  0.2500000E+00 -0.1721591E+00  0.2416383E-02 -0.2940446E+00  0.4747438E-03 -0.7141053E-01  0.2325069E-02 -0.3119314E+00  0.3568708E-03 -0.1207570E+00  0.1347371E-02 -0.7932612E-01  0.1147420E-02 -0.9521998E-01  0.1269368E-02
  0.3000000E+00 -0.1703264E+00  0.2216685E-02 -0.3065887E+00  0.4335790E-03 -0.5530665E-01  0.2136139E-02 -0.3256922E+00  0.3249348E-03 -0.1226618E+00  0.1236523E-02 -0.7470360E-01  0.1054125E-02 -0.9542451E-01  0.1166116E-02
  0.3500000E+00 -0.1772628E+00  0.2059140E-02 -0.3124835E+00  0.4012782E-03 -0.6728268E-01  0.1984393E-02 -0.3310535E+00  0.3007158E-03 -0.1248210E+00  0.1148567E-02 -0.7911595E-01  0.9798420E-03 -0.9849260E-01  0.1083382E-02
  0.4000000E+00 -0.1842903E+00  0.1911675E-02 -0.3074563E+00  0.3732605E-03 -0.9086337E-01  0.1841845E-02 -0.3239065E+00  0.2800350E-03 -0.1233690E+00  0.1066913E-02 -0.8488066E-01  0.9111761E-03 -0.9972379E-01  0.1006651E-02
  0.4500000E+00 -0.1858109E+00  0.1821604E-02 -0.3007890E+00  0.3560525E-03 -0.1027555E+00  0.1756010E-02 -0.3116333E+00  0.2674585E-03 -0.1198743E+00  0.1016475E-02 -0.8376876E-01  0.8687892E-03 -0.9736137E-01  0.9589395E-03
  0.5000000E+00 -0.1836605E+00  0.1756434E-02 -0.3008456E+00  0.3440172E-03 -0.9732524E-01  0.1693165E-02 -0.3030528E+00  0.2589311E-03 -0.1184433E+00  0.9797981E-03 -0.7637938E-01  0.8376355E-03 -0.9396122E-01  0.9249022E-03
  0.5500000E+00 -0.1818878E+00  0.1701484E-02 -0.3045110E+00  0.3343332E-03 -0.8739609E-01  0.1639692E-02 -0.3000980E+00  0.2520720E-03 -0.1194622E+00  0.9488905E-03 -0.7000989E-01  0.8116092E-03 -0.9227864E-01  0.8964520E-03
  0.6000000E+00 -0.1817731E+00  0.1655541E-02 -0.3036763E+00  0.3266352E-03 -0.8618630E-01  0.1595198E-02 -0.2990224E+00  0.2465756E-03 -0.1195492E+00  0.9232489E-03 -0.6942883E-01  0.7898149E-03 -0.9222420E-01  0.8727457E-03
  0.6500000E+00 -0.1824989E+00  0.1609847E-02 -0.2974088E+00  0.3192734E-03 -0.9383284E-01  0.1550082E-02 -0.2967386E+00  0.2412883E-03 -0.1170831E+00  0.8974647E-03 -0.7241500E-01  0.7679242E-03 -0.9229351E-01  0.8487545E-03
  0.7000000E+00 -0.1833904E+00  0.1564310E-02 -0.2917751E+00  0.3122316E-03 -0.1013192E+00  0.1505283E-02 -0.2935178E+00  0.2361460E-03 -0.1143759E+00  0.8722204E-03 -0.7421176E-01  0.7464707E-03 -0.9207072E-01  0.8254565E-03
  0.7500000E+00 -0.1838574E+00  0.1515822E-02 -0.2893650E+00  0.3050311E-03 -0.1028485E+00  0.1458648E-02 -0.2907341E+00  0.2309046E-03 -0.1135942E+00  0.8461772E-03 -0.7377430E-01  0.7243432E-03 -0.9212882E-01  0.8014080E-03
  0.8000000E+00 -0.1829484E+00  0.1476675E-02 -0.2856177E+00  0.2996165E-03 -0.1008871E+00  0.1422029E-02 -0.2888632E+00  0.2270286E-03 -0.1133852E+00  0.8257290E-03 -0.7397733E-01  0.7070684E-03 -0.9253798E-01  0.7824565E-03
  0.8500000E+00 -0.1806410E+00  0.1447102E-02 -0.2768796E+00  0.2959963E-03 -0.1004264E+00  0.1394606E-02 -0.2880260E+00  0.2245598E-03 -0.1114066E+00  0.8108555E-03 -0.7687262E-01  0.6946042E-03 -0.9284050E-01  0.7687509E-03
  0.9000000E+00 -0.1785613E+00  0.1428083E-02 -0.2661955E+00  0.2942657E-03 -0.1021794E+00  0.1376876E-02 -0.2879601E+00  0.2235976E-03 -0.1082278E+00  0.8017405E-03 -0.8091917E-01  0.6869432E-03 -0.9306132E-01  0.7603486E-03
  0.9500000E+00 -0.1780409E+00  0.1413504E-02 -0.2573959E+00  0.2935492E-03 -0.1031992E+00  0.1362985E-02 -0.2862711E+00  0.2233258E-03 -0.1062437E+00  0.7951846E-03 -0.8326041E-01  0.6814764E-03 -0.9352815E-01  0.7544436E-03
  0.1000000E+01 -0.1781948E+00  0.1404827E-02 -0.2478572E+00  0.2942602E-03 -0.1022982E+00  0.1354673E-02 -0.2790170E+00  0.2241635E-03 -0.1056580E+00  0.7922164E-03 -0.8328959E-01  0.6790741E-03 -0.9383728E-01  0.7517945E-03
  0.1050000E+01 -0.1772196E+00  0.1401379E-02 -0.2326783E+00  0.2963244E-03 -0.1019987E+00  0.1351297E-02 -0.2653043E+00  0.2261265E-03 -0.1041837E+00  0.7922924E-03 -0.8288629E-01  0.6793123E-03 -0.9312567E-01  0.7520177E-03
  0.1100000E+01 -0.1750654E+00  0.1401200E-02 -0.2137402E+00  0.2996622E-03 -0.1048085E+00  0.1351795E-02 -0.2497690E+00  0.2293032E-03 -0.1007518E+00  0.7948704E-03 -0.8363767E-01  0.6817049E-03 -0.9144949E-01  0.7545389E-03
  0.1150000E+01 -0.1734599E+00  0.1407318E-02 -0.1978759E+00  0.3048371E-03 -0.1097848E+00  0.1358007E-02 -0.2372986E+00  0.2341228E-03 -0.9693643E-01  0.8012415E-03 -0.8481017E-01  0.6875145E-03 -0.8970085E-01  0.7606798E-03
  0.1200000E+01 -0.1735103E+00  0.1420182E-02 -0.1856490E+00  0.3120836E-03 -0.1143121E+00  0.1370710E-02 -0.2257482E+00  0.2406685E-03 -0.9378788E-01  0.8117135E-03 -0.8423836E-01  0.6968618E-03 -0.8777178E-01  0.7706742E-03
  0.1250000E+01 -0.1746307E+00  0.1434653E-02 -0.1687638E+00  0.3206254E-03 -0.1180691E+00  0.1384596E-02 -0.2076860E+00  0.2484871E-03 -0.8953588E-01  0.8234925E-03 -0.8071622E-01  0.7074110E-03 -0.8404995E-01  0.7822346E-03
  0.1300000E+01 -0.1759059E+00  0.1451234E-02 -0.1423211E+00  0.3306817E-03 -0.1231114E+00  0.1400474E-02 -0.1809188E+00  0.2577434E-03 -0.8231566E-01  0.8371701E-03 -0.7521728E-01  0.7195782E-03 -0.7770196E-01  0.7955199E-03
  0.1350000E+01 -0.1771119E+00  0.1469692E-02 -0.1140179E+00  0.3423304E-03 -0.1300428E+00  0.1418309E-02 -0.1533304E+00  0.2684836E-03 -0.7365812E-01  0.8524593E-03 -0.6977980E-01  0.7333467E-03 -0.7046969E-01  0.8103914E-03
  0.1400000E+01 -0.1780432E+00  0.1491423E-02 -0.9434595E-01  0.3562040E-03 -0.1362929E+00  0.1439461E-02 -0.1329560E+00  0.2812344E-03 -0.6669008E-01  0.8703872E-03 -0.6511987E-01  0.7495787E-03 -0.6459590E-01  0.8277699E-03
  0.1450000E+01 -0.1781287E+00  0.1516024E-02 -0.7990959E-01  0.3722153E-03 -0.1393394E+00  0.1463737E-02 -0.1150420E+00  0.2961093E-03 -0.6120012E-01  0.8907064E-03 -0.5937169E-01  0.7680276E-03 -0.5922495E-01  0.8474254E-03
  0.1500000E+01 -0.1774725E+00  0.1543390E-02 -0.5456219E-01  0.3905328E-03 -0.1401820E+00  0.1490700E-02 -0.8487514E-01  0.3132858E-03 -0.5310781E-01  0.9133339E-03 -0.4961898E-01  0.7886348E-03 -0.5065790E-01  0.8693857E-03
  0.1550000E+01 -0.1772157E+00  0.1574323E-02 -0.9375445E-02  0.4116016E-03 -0.1418573E+00  0.1521264E-02 -0.3551128E-01  0.3330598E-03 -0.3969200E-01  0.9387804E-03 -0.3508072E-01  0.8120445E-03 -0.3686625E-01  0.8940358E-03
  0.1600000E+01 -0.1779178E+00  0.1609472E-02  0.4510338E-01  0.4352590E-03 -0.1451783E+00  0.1555934E-02  0.2210853E-01  0.3553315E-03 -0.2328659E-01  0.9670661E-03 -0.1841422E-01  0.8379670E-03 -0.2033288E-01  0.9214986E-03
  0.1650000E+01 -0.1783999E+00  0.1647894E-02  0.9151382E-01  0.4610298E-03 -0.1479271E+00  0.1593404E-02  0.7123972E-01  0.3797831E-03 -0.8194995E-02  0.9976415E-03 -0.3095605E-02  0.8659061E-03 -0.5117212E-02  0.9511369E-03
  0.1700000E+01 -0.1773039E+00  0.1687456E-02  0.1266807E+00  0.4880844E-03 -0.1484012E+00  0.1631663E-02  0.1092655E+00  0.4055688E-03  0.4727885E-02  0.1028928E-02  0.1047159E-01  0.8947272E-03  0.8083887E-02  0.9814900E-03
  0.1750000E+01 -0.1751864E+00  0.1725480E-02  0.1631624E+00  0.5148009E-03 -0.1477767E+00  0.1668063E-02  0.1496159E+00  0.4311244E-03  0.1832542E-01  0.1059064E-02  0.2525699E-01  0.9224982E-03  0.2225162E-01  0.1010895E-02
  0.1800000E+01 -0.1736815E+00  0.1761760E-02  0.2101828E+00  0.5403445E-03 -0.1479211E+00  0.1702772E-02  0.2025799E+00  0.4556586E-03  0.3432579E-01  0.1087854E-02  0.4340452E-01  0.9489974E-03  0.3935056E-01  0.1038975E-02
  0.1850000E+01 -0.1728907E+00  0.1795385E-02  0.2597039E+00  0.5633448E-03 -0.1484254E+00  0.1734693E-02  0.2593866E+00  0.4776369E-03  0.5038595E-01  0.1114444E-02  0.6245993E-01  0.9734072E-03  0.5689912E-01  0.1064842E-02
  0.1900000E+01 -0.1712038E+00  0.1826296E-02  0.2947126E+00  0.5830873E-03 -0.1475174E+00  0.1764544E-02  0.2996775E+00  0.4964967E-03  0.6258678E-01  0.1138848E-02  0.7691236E-01  0.9956657E-03  0.7013526E-01  0.1088446E-02
  0.1950000E+01 -0.1678723E+00  0.1855172E-02  0.3071183E+00  0.5991752E-03 -0.1450639E+00  0.1792913E-02  0.3125831E+00  0.5118051E-03  0.6939462E-01  0.1161052E-02  0.8353124E-01  0.1016078E-02  0.7675636E-01  0.1109704E-02
  0.2000000E+01 -0.1640698E+00  0.1880952E-02  0.3029209E+00  0.6106174E-03 -0.1425942E+00  0.1818475E-02  0.3057163E+00  0.5224702E-03  0.7214769E-01  0.1179934E-02  0.8428322E-01  0.1033580E-02  0.7850084E-01  0.1127795E-02
  0.2050000E+01 -0.1606530E+00  0.1904245E-02  0.2919348E+00  0.6180943E-03 -0.1403692E+00  0.1841702E-02  0.2936319E+00  0.5292215E-03  0.7268892E-01  0.1195921E-02  0.8367930E-01  0.1048403E-02  0.7850351E-01  0.1143335E-02
  0.2100000E+01 -0.1564506E+00  0.1926273E-02  0.2781127E+00  0.6224680E-03 -0.1365423E+00  0.1863628E-02  0.2825947E+00  0.5328848E-03  0.7190202E-01  0.1209887E-02  0.8409716E-01  0.1061280E-02  0.7828651E-01  0.1156854E-02
  0.2150000E+01 -0.1501903E+00  0.1947251E-02  0.2608064E+00  0.6241217E-03 -0.1301150E+00  0.1884470E-02  0.2692467E+00  0.5337928E-03  0.7015157E-01  0.1222348E-02  0.8440939E-01  0.1072439E-02  0.7745247E-01  0.1168809E-02
  0.2200000E+01 -0.1430000E+00  0.1966990E-02  0.2403784E+00  0.6240379E-03 -0.1229675E+00  0.1904033E-02  0.2501387E+00  0.5329638E-03  0.6767541E-01  0.1233329E-02  0.8257180E-01  0.1082197E-02  0.7519487E-01  0.1179402E-02
  0.2250000E+01 -0.1370531E+00  0.1985898E-02  0.2185930E+00  0.6229791E-03 -0.1173309E+00  0.1922559E-02  0.2270843E+00  0.5312299E-03  0.6423123E-01  0.1243162E-02  0.7833795E-01  0.1090931E-02  0.7134426E-01  0.1188821E-02
  0.2300000E+01 -0.1320315E+00  0.2004033E-02  0.1953887E+00  0.6216875E-03 -0.1122570E+00  0.1940385E-02  0.2032048E+00  0.5292441E-03  0.5937662E-01  0.1252538E-02  0.7317197E-01  0.1099273E-02  0.6637490E-01  0.1197772E-02
  0.2350000E+01 -0.1250103E+00  0.2022245E-02  0.1693041E+00  0.6205870E-03 -0.1046323E+00  0.1958434E-02  0.1784974E+00  0.5273691E-03  0.5359948E-01  0.1261778E-02  0.6838512E-01  0.1107432E-02  0.6110275E-01  0.1206730E-02
  0.2400000E+01 -0.1143861E+00  0.2040947E-02  0.1414592E+00  0.6195544E-03 -0.9356315E-01  0.1976837E-02  0.1519842E+00  0.5256730E-03  0.4841769E-01  0.1271023E-02  0.6409165E-01  0.1115571E-02  0.5632153E-01  0.1215573E-02
  0.2450000E+01 -0.1021138E+00  0.2060694E-02  0.1162211E+00  0.6195223E-03 -0.8171631E-01  0.1996409E-02  0.1258306E+00  0.5249789E-03  0.4475899E-01  0.1281368E-02  0.5976247E-01  0.1124484E-02  0.5227957E-01  0.1225289E-02
  0.2500000E+01 -0.9086353E-01  0.2082773E-02  0.9662533E-01  0.6213833E-03 -0.7158203E-01  0.2018298E-02  0.1041062E+00  0.5260516E-03  0.4183136E-01  0.1293347E-02  0.5521258E-01  0.1134834E-02  0.4853256E-01  0.1236719E-02
  0.2550000E+01 -0.8024832E-01  0.2107095E-02  0.8090337E-01  0.6249608E-03 -0.6204800E-01  0.2041999E-02  0.8781547E-01  0.5288817E-03  0.3835206E-01  0.1306693E-02  0.5090827E-01  0.1146726E-02  0.4465966E-01  0.1249443E-02
  0.2600000E+01 -0.6753451E-01  0.2132989E-02  0.6504526E-01  0.6298176E-03 -0.5008533E-01  0.2066997E-02  0.7366552E-01  0.5330209E-03  0.3450318E-01  0.1321226E-02  0.4753790E-01  0.1159981E-02  0.4104975E-01  0.1263198E-02
  0.2650000E+01 -0.5151514E-01  0.2159087E-02  0.4763613E-01  0.6348563E-03 -0.3492328E-01  0.2092282E-02  0.5822550E-01  0.5371788E-03  0.3171513E-01  0.1336076E-02  0.4530575E-01  0.1173212E-02  0.3849525E-01  0.1277317E-02
  0.2700000E+01 -0.3397707E-01  0.2185188E-02  0.3047983E-01  0.6396117E-03 -0.1896072E-01  0.2117847E-02  0.4142838E-01  0.5407162E-03  0.3050099E-01  0.1350849E-02  0.4348345E-01  0.1185961E-02  0.3690993E-01  0.1291200E-02
  0.2750000E+01 -0.1732307E-01  0.2210781E-02  0.1515559E-01  0.6438334E-03 -0.4818396E-02  0.2142723E-02  0.2516510E-01  0.5437557E-03  0.2944913E-01  0.1364854E-02  0.4070622E-01  0.1197910E-02  0.3494961E-01  0.1304210E-02
  0.2800000E+01 -0.2363243E-02  0.2236465E-02  0.1100603E-02  0.6484805E-03  0.6944558E-02  0.2167504E-02  0.1015010E-01  0.5474271E-03  0.2680311E-01  0.1378704E-02  0.3598176E-01  0.1209624E-02  0.3126097E-01  0.1317081E-02
  0.2850000E+01  0.1101234E-01  0.2262402E-02 -0.1249741E-01  0.6539745E-03  0.1693535E-01  0.2192622E-02 -0.4192029E-02  0.5520234E-03  0.2239704E-01  0.1392811E-02  0.2951123E-01  0.1221634E-02  0.2583871E-01  0.1330329E-02
  0.2900000E+01  0.2244206E-01  0.2289696E-02 -0.2474368E-01  0.6605018E-03  0.2527141E-01  0.2219132E-02 -0.1762329E-01  0.5575039E-03  0.1742800E-01  0.1407802E-02  0.2240288E-01  0.1234448E-02  0.1979688E-01  0.1344461E-02
  0.2950000E+01  0.3153636E-01  0.2318604E-02 -0.3428164E-01  0.6679115E-03  0.3175969E-01  0.2246854E-02 -0.2882820E-01  0.5637709E-03  0.1273655E-01  0.1423892E-02  0.1557494E-01  0.1248341E-02  0.1400808E-01  0.1359670E-02
  0.3000000E+01  0.3886677E-01  0.2348406E-02 -0.4154073E-01  0.6760126E-03  0.3678659E-01  0.2275178E-02 -0.3738092E-01  0.5707897E-03  0.8084753E-02  0.1440517E-02  0.9124573E-02  0.1262940E-02  0.8433468E-02  0.1375350E-02
  0.3050000E+01  0.4519851E-01  0.2377686E-02 -0.4822244E-01  0.6846510E-03  0.4081364E-01  0.2302989E-02 -0.4444818E-01  0.5784095E-03  0.3064222E-02  0.1457025E-02  0.2758914E-02  0.1277616E-02  0.2746769E-02  0.1391076E-02
  0.3100000E+01  0.5001501E-01  0.2406040E-02 -0.5470777E-01  0.6937105E-03  0.4329188E-01  0.2330029E-02 -0.5088676E-01  0.5863878E-03 -0.2064357E-02  0.1473441E-02 -0.3515421E-02  0.1292147E-02 -0.2936782E-02  0.1406861E-02
  0.3150000E+01  0.5198475E-01  0.2433919E-02 -0.5936816E-01  0.7033644E-03  0.4315086E-01  0.2356634E-02 -0.5577928E-01  0.5948999E-03 -0.6772330E-02  0.1490308E-02 -0.9394827E-02  0.1307201E-02 -0.8237315E-02  0.1423111E-02
  0.3200000E+01  0.5091367E-01  0.2460765E-02 -0.6090880E-01  0.7137035E-03  0.4040130E-01  0.2382824E-02 -0.5787067E-01  0.6039122E-03 -0.1102271E-01  0.1507356E-02 -0.1475984E-01  0.1322417E-02 -0.1308093E-01  0.1439469E-02
  0.3250000E+01  0.4811801E-01  0.2487192E-02 -0.6035097E-01  0.7244486E-03  0.3633482E-01  0.2408714E-02 -0.5777347E-01  0.6133552E-03 -0.1516765E-01  0.1524967E-02 -0.1977048E-01  0.1337946E-02 -0.1769257E-01  0.1456159E-02
  0.3300000E+01  0.4454007E-01  0.2513853E-02 -0.5986709E-01  0.7356043E-03  0.3189027E-01  0.2434945E-02 -0.5755922E-01  0.6231121E-03 -0.1928810E-01  0.1543299E-02 -0.2445909E-01  0.1353909E-02 -0.2210542E-01  0.1473463E-02
  0.3350000E+01  0.3952614E-01  0.2541309E-02 -0.6019732E-01  0.7472673E-03  0.2664232E-01  0.2461636E-02 -0.5826236E-01  0.6334535E-03 -0.2304449E-01  0.1562578E-02 -0.2851893E-01  0.1371045E-02 -0.2600322E-01  0.1491883E-02
  0.3400000E+01  0.3218314E-01  0.2569801E-02 -0.6018740E-01  0.7595319E-03  0.1990784E-01  0.2490052E-02 -0.5889655E-01  0.6442728E-03 -0.2614111E-01  0.1583013E-02 -0.3163335E-01  0.1389193E-02 -0.2909137E-01  0.1511410E-02
  0.3450000E+01  0.2323662E-01  0.2599225E-02 -0.5875625E-01  0.7721654E-03  0.1222431E-01  0.2519336E-02 -0.5823024E-01  0.6552854E-03 -0.2859366E-01  0.1604061E-02 -0.3383680E-01  0.1408074E-02 -0.3138756E-01  0.1531689E-02
  0.3500000E+01  0.1463952E-01  0.2629285E-02 -0.5637296E-01  0.7845915E-03  0.5035811E-02  0.2549037E-02 -0.5661815E-01  0.6659635E-03 -0.3049062E-01  0.1625389E-02 -0.3541507E-01  0.1427088E-02 -0.3307241E-01  0.1552190E-02
  0.3550000E+01  0.7655946E-02  0.2659872E-02 -0.5424670E-01  0.7967286E-03 -0.7620324E-03  0.2578948E-02 -0.5540347E-01  0.6762868E-03 -0.3178144E-01  0.1646822E-02 -0.3656880E-01  0.1446447E-02 -0.3424111E-01  0.1572936E-02
  0.3600000E+01  0.2188059E-02  0.2690547E-02 -0.5274903E-01  0.8086428E-03 -0.5262032E-02  0.2609094E-02 -0.5505749E-01  0.6863603E-03 -0.3243437E-01  0.1668526E-02 -0.3731364E-01  0.1465789E-02 -0.3491240E-01  0.1593626E-02
  0.3650000E+01 -0.2124227E-02  0.2722054E-02 -0.5128988E-01  0.8208269E-03 -0.8672025E-02  0.2640394E-02 -0.5478488E-01  0.6966718E-03 -0.3259458E-01  0.1691045E-02 -0.3761598E-01  0.1485763E-02 -0.3513525E-01  0.1615070E-02
  0.3700000E+01 -0.5091873E-02  0.2755181E-02 -0.4948673E-01  0.8334939E-03 -0.1077499E-01  0.2673269E-02 -0.5390514E-01  0.7073172E-03 -0.3241063E-01  0.1714432E-02 -0.3746141E-01  0.1506341E-02 -0.3494214E-01  0.1637474E-02
  0.3750000E+01 -0.6543293E-02  0.2789826E-02 -0.4776169E-01  0.8464624E-03 -0.1147175E-01  0.2707541E-02 -0.5284525E-01  0.7182256E-03 -0.3183102E-01  0.1738687E-02 -0.3683703E-01  0.1527848E-02 -0.3428941E-01  0.1660797E-02
  0.3800000E+01 -0.6972649E-02  0.2825866E-02 -0.4666752E-01  0.8597061E-03 -0.1128214E-01  0.2742848E-02 -0.5246393E-01  0.7294237E-03 -0.3075561E-01  0.1763611E-02 -0.3580855E-01  0.1550111E-02 -0.3319285E-01  0.1684888E-02
  0.3850000E+01 -0.7099962E-02  0.2861484E-02 -0.4609101E-01  0.8727266E-03 -0.1091529E-01  0.2777596E-02 -0.5286039E-01  0.7405555E-03 -0.2931629E-01  0.1788507E-02 -0.3460865E-01  0.1572556E-02 -0.3186798E-01  0.1708782E-02
  0.3900000E+01 -0.7165716E-02  0.2897049E-02 -0.4543697E-01  0.8855087E-03 -0.1063366E-01  0.2812393E-02 -0.5329249E-01  0.7515601E-03 -0.2781830E-01  0.1813227E-02 -0.3348003E-01  0.1594697E-02 -0.3057473E-01  0.1732559E-02
  0.3950000E+01 -0.7063713E-02  0.2933046E-02 -0.4442282E-01  0.8982248E-03 -0.1032791E-01  0.2847544E-02 -0.5315087E-01  0.7623941E-03 -0.2640632E-01  0.1838243E-02 -0.3240244E-01  0.1616934E-02 -0.2933265E-01  0.1756561E-02
  0.4000000E+01 -0.6812425E-02  0.2970483E-02 -0.4343812E-01  0.9108981E-03 -0.9907393E-02  0.2884071E-02 -0.5268180E-01  0.7732245E-03 -0.2495767E-01  0.1863541E-02 -0.3112699E-01  0.1639298E-02 -0.2794343E-01  0.1780841E-02
  0.4050000E+01 -0.6380738E-02  0.3009153E-02 -0.4315969E-01  0.9234560E-03 -0.9239870E-02  0.2921299E-02 -0.5273005E-01  0.7838320E-03 -0.2334144E-01  0.1889100E-02 -0.2955620E-01  0.1662006E-02 -0.2632596E-01  0.1805392E-02
  0.4100000E+01 -0.5294817E-02  0.3048121E-02 -0.4396236E-01  0.9356358E-03 -0.7935302E-02  0.2958813E-02 -0.5394225E-01  0.7940847E-03 -0.2163390E-01  0.1914490E-02 -0.2794409E-01  0.1684513E-02 -0.2467590E-01  0.1829906E-02
  0.4150000E+01 -0.3037106E-02  0.3087083E-02 -0.4566509E-01  0.9474535E-03 -0.5677553E-02  0.2996359E-02 -0.5622705E-01  0.8039305E-03 -0.1999037E-01  0.1939594E-02 -0.2659158E-01  0.1706979E-02 -0.2320729E-01  0.1854090E-02
  0.4200000E+01  0.1949115E-03  0.3126577E-02 -0.4772205E-01  0.9592583E-03 -0.2730851E-02  0.3034329E-02 -0.5888112E-01  0.8137787E-03 -0.1841945E-01  0.1965117E-02 -0.2546187E-01  0.1729449E-02 -0.2186862E-01  0.1878354E-02
  0.4250000E+01  0.3709046E-02  0.3166190E-02 -0.4967903E-01  0.9710101E-03  0.3409120E-03  0.3072864E-02 -0.6124264E-01  0.8237113E-03 -0.1681284E-01  0.1990795E-02 -0.2427871E-01  0.1751942E-02 -0.2045867E-01  0.1902403E-02
  0.4300000E+01  0.7388731E-02  0.3206931E-02 -0.5154023E-01  0.9829839E-03  0.3520422E-02  0.3112400E-02 -0.6329115E-01  0.8339516E-03 -0.1514651E-01  0.2016979E-02 -0.2295613E-01  0.1774782E-02 -0.1895176E-01  0.1927034E-02
  0.4350000E+01  0.1194018E-01  0.3247645E-02 -0.5365949E-01  0.9949718E-03  0.7442128E-02  0.3151731E-02 -0.6555662E-01  0.8441924E-03 -0.1351308E-01  0.2042883E-02 -0.2171066E-01  0.1797442E-02 -0.1752763E-01  0.1951327E-02
  0.4400000E+01  0.1775688E-01  0.3287839E-02 -0.5617490E-01  0.1006849E-02  0.1242930E-01  0.3190826E-02 -0.6835081E-01  0.8545677E-03 -0.1194650E-01  0.2068236E-02 -0.2069824E-01  0.1819850E-02 -0.1626747E-01  0.1975738E-02
  0.4450000E+01  0.2404390E-01  0.3329177E-02 -0.5861485E-01  0.1019028E-02  0.1781287E-01  0.3230546E-02 -0.7118834E-01  0.8651256E-03 -0.1034062E-01  0.2093888E-02 -0.1974288E-01  0.1842453E-02 -0.1499624E-01  0.2000398E-02
  0.4500000E+01  0.2962046E-01  0.3369776E-02 -0.6027570E-01  0.1031022E-02  0.2259929E-01  0.3269592E-02 -0.7319625E-01  0.8753009E-03 -0.8612251E-02  0.2119193E-02 -0.1858312E-01  0.1864717E-02 -0.1353229E-01  0.2024602E-02
  0.4550000E+01  0.3435117E-01  0.3409985E-02 -0.6103931E-01  0.1042715E-02  0.2661863E-01  0.3308296E-02 -0.7411627E-01  0.8853616E-03 -0.6873995E-02  0.2143838E-02 -0.1727874E-01  0.1886554E-02 -0.1198889E-01  0.2048352E-02
  0.4600000E+01  0.3918149E-01  0.3449811E-02 -0.6160557E-01  0.1054056E-02  0.3058686E-01  0.3346169E-02 -0.7465503E-01  0.8950179E-03 -0.5351586E-02  0.2168016E-02 -0.1617364E-01  0.1907640E-02 -0.1067981E-01  0.2071308E-02
  0.4650000E+01  0.4478091E-01  0.3488740E-02 -0.6275687E-01  0.1065186E-02  0.3508882E-01  0.3383275E-02 -0.7570539E-01  0.9045805E-03 -0.4144848E-02  0.2191921E-02 -0.1546516E-01  0.1928509E-02 -0.9750030E-02  0.2094018E-02
  0.4700000E+01  0.5072354E-01  0.3527520E-02 -0.6450702E-01  0.1076346E-02  0.3992114E-01  0.3420117E-02 -0.7738418E-01  0.9145614E-03 -0.3148881E-02  0.2215567E-02 -0.1498866E-01  0.1949103E-02 -0.9036509E-02  0.2116314E-02
  0.4750000E+01  0.5619686E-01  0.3566891E-02 -0.6615093E-01  0.1088006E-02  0.4453244E-01  0.3457107E-02 -0.7901760E-01  0.9247043E-03 -0.2231055E-02  0.2239374E-02 -0.1449659E-01  0.1969817E-02 -0.8333101E-02  0.2138975E-02
  0.4800000E+01  0.6104024E-01  0.3606103E-02 -0.6708778E-01  0.1099796E-02  0.4873181E-01  0.3494024E-02 -0.7996923E-01  0.9349626E-03 -0.1417392E-02  0.2262953E-02 -0.1401232E-01  0.1990488E-02 -0.7677822E-02  0.2161528E-02
  0.4850000E+01  0.6569703E-01  0.3643449E-02 -0.6734650E-01  0.1111170E-02  0.5270078E-01  0.3529850E-02 -0.8021427E-01  0.9448104E-03 -0.8343816E-03  0.2285158E-02 -0.1376638E-01  0.2009717E-02 -0.7270399E-02  0.2182851E-02
  0.4900000E+01  0.7042871E-01  0.3680289E-02 -0.6726558E-01  0.1122196E-02  0.5654627E-01  0.3564735E-02 -0.8008566E-01  0.9542484E-03 -0.4832460E-03  0.2306555E-02 -0.1383451E-01  0.2028093E-02 -0.7150386E-02  0.2203490E-02
  0.4950000E+01  0.7501841E-01  0.3715856E-02 -0.6691406E-01  0.1132882E-02  0.6015093E-01  0.3598432E-02 -0.7971951E-01  0.9635720E-03 -0.1560877E-03  0.2327379E-02 -0.1399255E-01  0.2046037E-02 -0.7085213E-02  0.2223026E-02
  0.5000000E+01  0.7916629E-01  0.3749927E-02 -0.6605916E-01  0.1143456E-02  0.6338371E-01  0.3631152E-02 -0.7894581E-01  0.9727717E-03  0.3601162E-03  0.2347437E-02 -0.1397449E-01  0.2063670E-02 -0.6826825E-02  0.2242372E-02
  0.5050000E+01  0.8275380E-01  0.3783913E-02 -0.6460715E-01  0.1154194E-02  0.6617335E-01  0.3662916E-02 -0.7760973E-01  0.9822013E-03  0.1013646E-02  0.2367413E-02 -0.1377786E-01  0.2081427E-02 -0.6409771E-02  0.2261672E-02
  0.5100000E+01  0.8564813E-01  0.3817513E-02 -0.6282220E-01  0.1165253E-02  0.6836637E-01  0.3694383E-02 -0.7579056E-01  0.9921424E-03  0.1487597E-02  0.2387461E-02 -0.1363748E-01  0.2099663E-02 -0.6120065E-02  0.2281010E-02
  0.5150000E+01  0.8759492E-01  0.3850597E-02 -0.6103151E-01  0.1176715E-02  0.6974814E-01  0.3726227E-02 -0.7367364E-01  0.1002560E-02  0.1498896E-02  0.2407832E-02 -0.1374557E-01  0.2117956E-02 -0.6187851E-02  0.2300844E-02
  0.5200000E+01  0.8849541E-01  0.3883313E-02 -0.5927565E-01  0.1188307E-02  0.7027432E-01  0.3757166E-02 -0.7135245E-01  0.1013208E-02  0.1061247E-02  0.2428218E-02 -0.1408771E-01  0.2136246E-02 -0.6583674E-02  0.2320395E-02
  0.5250000E+01  0.8856818E-01  0.3915660E-02 -0.5735942E-01  0.1200253E-02  0.7009941E-01  0.3788128E-02 -0.6882283E-01  0.1024208E-02  0.4166572E-03  0.2448606E-02 -0.1454944E-01  0.2154717E-02 -0.7128806E-02  0.2339680E-02
  0.5300000E+01  0.8802224E-01  0.3946808E-02 -0.5518462E-01  0.1212196E-02  0.6929217E-01  0.3818079E-02 -0.6611985E-01  0.1035042E-02 -0.2557394E-03  0.2468614E-02 -0.1508839E-01  0.2172723E-02 -0.7728546E-02  0.2358637E-02
  0.5350000E+01  0.8670369E-01  0.3976643E-02 -0.5290658E-01  0.1224292E-02  0.6769183E-01  0.3847146E-02 -0.6338045E-01  0.1046070E-02 -0.9890214E-03  0.2488341E-02 -0.1573190E-01  0.2190536E-02 -0.8423819E-02  0.2377615E-02
  0.5400000E+01  0.8429918E-01  0.4005422E-02 -0.5075915E-01  0.1236478E-02  0.6518348E-01  0.3874876E-02 -0.6075870E-01  0.1057230E-02 -0.1888345E-02  0.2507644E-02 -0.1644596E-01  0.2207938E-02 -0.9241899E-02  0.2396096E-02
  0.5450000E+01  0.8082487E-01  0.4031593E-02 -0.4880905E-01  0.1248226E-02  0.6198392E-01  0.3900658E-02 -0.5829117E-01  0.1067999E-02 -0.2933775E-02  0.2525799E-02 -0.1709533E-01  0.2224495E-02 -0.1009121E-01  0.2413632E-02
  0.5500000E+01  0.7668567E-01  0.4056784E-02 -0.4692958E-01  0.1260025E-02  0.5847308E-01  0.3925751E-02 -0.5585945E-01  0.1078973E-02 -0.3990908E-02  0.2543628E-02 -0.1756215E-01  0.2240948E-02 -0.1084565E-01  0.2431004E-02
  0.5550000E+01  0.7221957E-01  0.4081461E-02 -0.4496936E-01  0.1271504E-02  0.5478856E-01  0.3950234E-02 -0.5329444E-01  0.1089841E-02 -0.4974378E-02  0.2561076E-02 -0.1785241E-01  0.2257058E-02 -0.1147801E-01  0.2448230E-02
  0.5600000E+01  0.6737797E-01  0.4104813E-02 -0.4291450E-01  0.1282506E-02  0.5076341E-01  0.3973540E-02 -0.5055545E-01  0.1100038E-02 -0.5913593E-02  0.2577806E-02 -0.1804134E-01  0.2272425E-02 -0.1204752E-01  0.2464475E-02
  0.5650000E+01  0.6194983E-01  0.4126089E-02 -0.4089841E-01  0.1292796E-02  0.4627445E-01  0.3995107E-02 -0.4780612E-01  0.1109841E-02 -0.6855032E-02  0.2593296E-02 -0.1814658E-01  0.2287410E-02 -0.1257953E-01  0.2479994E-02
  0.5700000E+01  0.5596445E-01  0.4147402E-02 -0.3908643E-01  0.1302964E-02  0.4149141E-01  0.4016607E-02 -0.4528763E-01  0.1119453E-02 -0.7775174E-02  0.2609082E-02 -0.1811230E-01  0.2302265E-02 -0.1302427E-01  0.2495486E-02
  0.5750000E+01  0.4975054E-01  0.4167527E-02 -0.3754463E-01  0.1312609E-02  0.3672565E-01  0.4037814E-02 -0.4309646E-01  0.1128470E-02 -0.8625900E-02  0.2624795E-02 -0.1791424E-01  0.2316655E-02 -0.1334342E-01  0.2510445E-02
  0.5800000E+01  0.4366108E-01  0.4186364E-02 -0.3618877E-01  0.1322136E-02  0.3215650E-01  0.4057752E-02 -0.4109522E-01  0.1137337E-02 -0.9406837E-02  0.2640227E-02 -0.1761233E-01  0.2331093E-02 -0.1357112E-01  0.2525188E-02
  0.5850000E+01  0.3786195E-01  0.4205490E-02 -0.3485497E-01  0.1331619E-02  0.2780064E-01  0.4077734E-02 -0.3905347E-01  0.1146228E-02 -0.1013694E-01  0.2655589E-02 -0.1726684E-01  0.2345547E-02 -0.1375086E-01  0.2540035E-02
  0.5900000E+01  0.3235334E-01  0.4225560E-02 -0.3343710E-01  0.1341246E-02  0.2365163E-01  0.4098389E-02 -0.3685902E-01  0.1155109E-02 -0.1078672E-01  0.2671699E-02 -0.1684852E-01  0.2359992E-02 -0.1385561E-01  0.2555175E-02
  0.5950000E+01  0.2708345E-01  0.4244281E-02 -0.3197498E-01  0.1350433E-02  0.1973284E-01  0.4117773E-02 -0.3458876E-01  0.1163620E-02 -0.1130165E-01  0.2687027E-02 -0.1628385E-01  0.2373861E-02 -0.1382425E-01  0.2569730E-02
  0.6000000E+01  0.2200999E-01  0.4262778E-02 -0.3060213E-01  0.1359418E-02  0.1604683E-01  0.4136073E-02 -0.3239670E-01  0.1171988E-02 -0.1168267E-01  0.2701394E-02 -0.1556153E-01  0.2387661E-02 -0.1365301E-01  0.2583914E-02
  0.6050000E+01  0.1712843E-01  0.4281159E-02 -0.2939941E-01  0.1368120E-02  0.1258709E-01  0.4154454E-02 -0.3036162E-01  0.1179818E-02 -0.1198044E-01  0.2715858E-02 -0.1473222E-01  0.2401166E-02 -0.1338914E-01  0.2597847E-02
  0.6100000E+01  0.1248809E-01  0.4298808E-02 -0.2829826E-01  0.1376431E-02  0.9403410E-02  0.4172465E-02 -0.2843110E-01  0.1187442E-02 -0.1219528E-01  0.2729923E-02 -0.1380403E-01  0.2414290E-02 -0.1303140E-01  0.2611281E-02
  0.6150000E+01  0.8156968E-02  0.4317129E-02 -0.2714216E-01  0.1384790E-02  0.6568127E-02  0.4191447E-02 -0.2649151E-01  0.1195080E-02 -0.1224353E-01  0.2744044E-02 -0.1271262E-01  0.2427775E-02 -0.1250461E-01  0.2625151E-02
  0.6200000E+01  0.4160657E-02  0.4335326E-02 -0.2583623E-01  0.1392755E-02  0.4064617E-02  0.4209884E-02 -0.2447955E-01  0.1202420E-02 -0.1205693E-01  0.2757943E-02 -0.1142661E-01  0.2440934E-02 -0.1176202E-01  0.2638797E-02
  0.6250000E+01  0.4832245E-03  0.4354091E-02 -0.2441353E-01  0.1400703E-02  0.1787986E-02  0.4229292E-02 -0.2242321E-01  0.1209791E-02 -0.1167341E-01  0.2772386E-02 -0.1002587E-01  0.2454102E-02 -0.1086415E-01  0.2652766E-02
  0.6300000E+01 -0.2873941E-02  0.4372904E-02 -0.2293837E-01  0.1408485E-02 -0.3165717E-03  0.4248875E-02 -0.2036140E-01  0.1217049E-02 -0.1117853E-01  0.2786729E-02 -0.8611360E-02  0.2467091E-02 -0.9902585E-02  0.2666681E-02
  0.6350000E+01 -0.5881287E-02  0.4391630E-02 -0.2137944E-01  0.1416366E-02 -0.2186679E-02  0.4268653E-02 -0.1824104E-01  0.1223985E-02 -0.1058249E-01  0.2800896E-02 -0.7165990E-02  0.2480103E-02 -0.8873847E-02  0.2680642E-02
  0.6400000E+01 -0.8542399E-02  0.4409891E-02 -0.1963458E-01  0.1423970E-02 -0.3754234E-02  0.4287844E-02 -0.1594834E-01  0.1230686E-02 -0.9816615E-02  0.2814688E-02 -0.5579402E-02  0.2492760E-02 -0.7692308E-02  0.2694185E-02
  0.6450000E+01 -0.1091233E-01  0.4428275E-02 -0.1767873E-01  0.1431420E-02 -0.5056385E-02  0.4306929E-02 -0.1346361E-01  0.1237243E-02 -0.8848567E-02  0.2828372E-02 -0.3813033E-02  0.2505253E-02 -0.6324947E-02  0.2707700E-02
  0.6500000E+01 -0.1302275E-01  0.4446832E-02 -0.1561538E-01  0.1439205E-02 -0.6172856E-02  0.4326346E-02 -0.1092165E-01  0.1243891E-02 -0.7739062E-02  0.2842239E-02 -0.1967248E-02  0.2517963E-02 -0.4848571E-02  0.2721361E-02
  0.6550000E+01 -0.1483427E-01  0.4465509E-02 -0.1352746E-01  0.1446943E-02 -0.7102874E-02  0.4345704E-02 -0.8441969E-02  0.1250740E-02 -0.6555518E-02  0.2856049E-02 -0.1470741E-03  0.2530457E-02 -0.3343908E-02  0.2735105E-02
  0.6600000E+01 -0.1631714E-01  0.4484957E-02 -0.1132815E-01  0.1454760E-02 -0.7793900E-02  0.4364813E-02 -0.5932352E-02  0.1257829E-02 -0.5280814E-02  0.2869770E-02  0.1678704E-02  0.2542939E-02 -0.1787155E-02  0.2748845E-02
  0.6650000E+01 -0.1754904E-01  0.4504269E-02 -0.8853112E-02  0.1462535E-02 -0.8278765E-02  0.4383677E-02 -0.3170616E-02  0.1264905E-02 -0.3858476E-02  0.2884134E-02  0.3617910E-02  0.2555693E-02 -0.1016881E-03  0.2762535E-02
  0.6700000E+01 -0.1866507E-01  0.4523587E-02 -0.6105340E-02  0.1470588E-02 -0.8692402E-02  0.4402295E-02 -0.1084555E-03  0.1272076E-02 -0.2308756E-02  0.2898476E-02  0.5676019E-02  0.2568418E-02  0.1702515E-02  0.2776042E-02
  0.6750000E+01 -0.1971200E-01  0.4543366E-02 -0.3305733E-02  0.1478615E-02 -0.9126550E-02  0.4421155E-02  0.3016021E-02  0.1279386E-02 -0.7417252E-03  0.2912583E-02  0.7711879E-02  0.2581037E-02  0.3503711E-02  0.2789122E-02
  0.6800000E+01 -0.2061902E-01  0.4562551E-02 -0.6342127E-03  0.1486449E-02 -0.9541871E-02  0.4439461E-02  0.5955097E-02  0.1286532E-02  0.7549910E-03  0.2926557E-02  0.9588223E-02  0.2593264E-02  0.5194022E-02  0.2802010E-02
  0.6850000E+01 -0.2133876E-01  0.4582123E-02  0.2003951E-02  0.1494448E-02 -0.9873865E-02  0.4457909E-02  0.8760779E-02  0.1293686E-02  0.2196162E-02  0.2940865E-02  0.1130702E-01  0.2606063E-02  0.6780930E-02  0.2815005E-02
  0.6900000E+01 -0.2196003E-01  0.4601300E-02  0.4856169E-02  0.1502620E-02 -0.1017225E-01  0.4476655E-02  0.1169895E-01  0.1300941E-02  0.3641504E-02  0.2954776E-02  0.1295679E-01  0.2618531E-02  0.8334010E-02  0.2827930E-02
  0.6950000E+01 -0.2263203E-01  0.4621317E-02  0.7979576E-02  0.1510818E-02 -0.1056666E-01  0.4495760E-02  0.1486577E-01  0.1308415E-02  0.5086940E-02  0.2968465E-02  0.1456272E-01  0.2630943E-02  0.9861665E-02  0.2841380E-02
  0.7000000E+01 -0.2340590E-01  0.4641322E-02  0.1114486E-01  0.1519077E-02 -0.1111516E-01  0.4515206E-02  0.1804296E-01  0.1315830E-02  0.6452664E-02  0.2982499E-02  0.1604708E-01  0.2643485E-02  0.1128704E-01  0.2855020E-02
  0.7050000E+01 -0.2420821E-01  0.4661140E-02  0.1411614E-01  0.1527612E-02 -0.1175924E-01  0.4534721E-02  0.2098204E-01  0.1323374E-02  0.7670677E-02  0.2996776E-02  0.1732811E-01  0.2656245E-02  0.1253781E-01  0.2868876E-02
  0.7100000E+01 -0.2496541E-01  0.4681021E-02  0.1692622E-01  0.1536230E-02 -0.1243820E-01  0.4553481E-02  0.2371245E-01  0.1330815E-02  0.8744838E-02  0.3010408E-02  0.1840156E-01  0.2668646E-02  0.1361438E-01  0.2882302E-02
  0.7150000E+01 -0.2569865E-01  0.4700047E-02  0.1978081E-01  0.1544872E-02 -0.1318662E-01  0.4571840E-02  0.2644986E-01  0.1338373E-02  0.9708286E-02  0.3023453E-02  0.1929883E-01  0.2680501E-02  0.1454827E-01  0.2895126E-02
  0.7200000E+01 -0.2648100E-01  0.4719313E-02  0.2273455E-01  0.1553757E-02 -0.1408595E-01  0.4590174E-02  0.2924976E-01  0.1346009E-02  0.1054684E-01  0.3036972E-02  0.2000198E-01  0.2692413E-02  0.1532262E-01  0.2908326E-02
  0.7250000E+01 -0.2734324E-01  0.4737620E-02  0.2559599E-01  0.1562562E-02 -0.1515579E-01  0.4607994E-02  0.3191234E-01  0.1353594E-02  0.1119559E-01  0.3050141E-02  0.2044750E-01  0.2703966E-02  0.1587248E-01  0.2920987E-02
  0.7300000E+01 -0.2825890E-01  0.4756201E-02  0.2816418E-01  0.1571616E-02 -0.1633871E-01  0.4626032E-02  0.3424297E-01  0.1361512E-02  0.1161067E-01  0.3063007E-02  0.2061016E-01  0.2715323E-02  0.1616295E-01  0.2933516E-02
  0.7350000E+01 -0.2920105E-01  0.4774218E-02  0.3045936E-01  0.1580401E-02 -0.1757853E-01  0.4643474E-02  0.3628978E-01  0.1369368E-02  0.1182297E-01  0.3075597E-02  0.2054943E-01  0.2726132E-02  0.1623990E-01  0.2945742E-02
  0.7400000E+01 -0.3017212E-01  0.4792070E-02  0.3265708E-01  0.1589172E-02 -0.1887378E-01  0.4661352E-02  0.3825059E-01  0.1377394E-02  0.1190720E-01  0.3088165E-02  0.2035313E-01  0.2737276E-02  0.1618544E-01  0.2958025E-02
  0.7450000E+01 -0.3117554E-01  0.4810135E-02  0.3484919E-01  0.1597949E-02 -0.2024919E-01  0.4679212E-02  0.4020847E-01  0.1385293E-02  0.1190576E-01  0.3100936E-02  0.2004859E-01  0.2748302E-02  0.1603349E-01  0.2970301E-02
  0.7500000E+01 -0.3218817E-01  0.4827404E-02  0.3695976E-01  0.1606288E-02 -0.2170521E-01  0.4695851E-02  0.4205704E-01  0.1392974E-02  0.1179758E-01  0.3112661E-02  0.1958770E-01  0.2758800E-02  0.1574725E-01  0.2981568E-02
  0.7550000E+01 -0.3317521E-01  0.4844313E-02  0.3888071E-01  0.1614540E-02 -0.2320733E-01  0.4711762E-02  0.4366732E-01  0.1400579E-02  0.1154333E-01  0.3124195E-02  0.1892059E-01  0.2769364E-02  0.1528187E-01  0.2992496E-02
  0.7600000E+01 -0.3411579E-01  0.4860039E-02  0.4060420E-01  0.1622344E-02 -0.2470429E-01  0.4726948E-02  0.4504071E-01  0.1407823E-02  0.1114841E-01  0.3135230E-02  0.1807241E-01  0.2779026E-02  0.1465563E-01  0.3002698E-02
  0.7650000E+01 -0.3499800E-01  0.4875754E-02  0.4219002E-01  0.1630021E-02 -0.2614127E-01  0.4741775E-02  0.4627563E-01  0.1414885E-02  0.1066837E-01  0.3145909E-02  0.1713954E-01  0.2788773E-02  0.1394743E-01  0.3012755E-02
  0.7700000E+01 -0.3579589E-01  0.4891590E-02  0.4366032E-01  0.1637798E-02 -0.2746761E-01  0.4756779E-02  0.4744755E-01  0.1421689E-02  0.1015593E-01  0.3156815E-02  0.1621368E-01  0.2798499E-02  0.1322854E-01  0.3022714E-02
  0.7750000E+01 -0.3646605E-01  0.4907829E-02  0.4497208E-01  0.1645210E-02 -0.2865054E-01  0.4771660E-02  0.4855568E-01  0.1428230E-02  0.9614503E-02  0.3167481E-02  0.1531405E-01  0.2808046E-02  0.1250686E-01  0.3032700E-02
  0.7800000E+01 -0.3697138E-01  0.4924356E-02  0.4607535E-01  0.1652478E-02 -0.2968367E-01  0.4787026E-02  0.4955394E-01  0.1434692E-02  0.9012135E-02  0.3178557E-02  0.1439528E-01  0.2817637E-02  0.1174241E-01  0.3042905E-02
  0.7850000E+01 -0.3730278E-01  0.4941788E-02  0.4695468E-01  0.1659565E-02 -0.3057418E-01  0.4803333E-02  0.5038827E-01  0.1440834E-02  0.8332775E-02  0.3190065E-02  0.1341387E-01  0.2827508E-02  0.1090754E-01  0.3053232E-02
  0.7900000E+01 -0.3747578E-01  0.4958942E-02  0.4762156E-01  0.1666386E-02 -0.3132273E-01  0.4819601E-02  0.5102035E-01  0.1446798E-02  0.7604843E-02  0.3201073E-02  0.1238077E-01  0.2837040E-02  0.1002394E-01  0.3063461E-02
  0.7950000E+01 -0.3750793E-01  0.4976520E-02  0.4810312E-01  0.1672936E-02 -0.3191894E-01  0.4835559E-02  0.5145458E-01  0.1452359E-02  0.6882499E-02  0.3212021E-02  0.1135272E-01  0.2846587E-02  0.9146043E-02  0.3073716E-02
  0.8000000E+01 -0.3739725E-01  0.4993149E-02  0.4844406E-01  0.1678851E-02 -0.3234972E-01  0.4850859E-02  0.5174425E-01  0.1457428E-02  0.6210578E-02  0.3222158E-02  0.1038445E-01  0.2855757E-02  0.8321355E-02  0.3083252E-02
  0.8050000E+01 -0.3712113E-01  0.5009444E-02  0.4869431E-01  0.1684163E-02 -0.3260332E-01  0.4865766E-02  0.5195271E-01  0.1462126E-02  0.5610179E-02  0.3231799E-02  0.9498280E-02  0.2864199E-02  0.7571444E-02  0.3092083E-02
  0.8100000E+01 -0.3665227E-01  0.5026123E-02  0.4886925E-01  0.1689313E-02 -0.3266488E-01  0.4881004E-02  0.5209576E-01  0.1466600E-02  0.5083169E-02  0.3241624E-02  0.8690121E-02  0.2872209E-02  0.6897382E-02  0.3100945E-02
  0.8150001E+01 -0.3598198E-01  0.5042125E-02  0.4893441E-01  0.1693858E-02 -0.3252232E-01  0.4895639E-02  0.5213896E-01  0.1470414E-02  0.4617400E-02  0.3250026E-02  0.7949497E-02  0.2879611E-02  0.6289382E-02  0.3108948E-02
  0.8200000E+01 -0.3512673E-01  0.5058607E-02  0.4883822E-01  0.1698355E-02 -0.3217838E-01  0.4910806E-02  0.5204504E-01  0.1474164E-02  0.4191036E-02  0.3258673E-02  0.7268611E-02  0.2887145E-02  0.5731928E-02  0.3117311E-02
  0.8250000E+01 -0.3411243E-01  0.5075303E-02  0.4855347E-01  0.1702548E-02 -0.3164937E-01  0.4925804E-02  0.5180588E-01  0.1477505E-02  0.3786173E-02  0.3267754E-02  0.6643908E-02  0.2894731E-02  0.5212839E-02  0.3125900E-02
  0.8300000E+01 -0.3295374E-01  0.5091192E-02  0.4808651E-01  0.1706570E-02 -0.3094684E-01  0.4940847E-02  0.5143156E-01  0.1480521E-02  0.3407788E-02  0.3276490E-02  0.6083752E-02  0.2902076E-02  0.4738392E-02  0.3133871E-02
  0.8350000E+01 -0.3165078E-01  0.5108264E-02  0.4745554E-01  0.1710521E-02 -0.3006664E-01  0.4957109E-02  0.5092712E-01  0.1483714E-02  0.3083353E-02  0.3285790E-02  0.5611210E-02  0.2909708E-02  0.4334393E-02  0.3142697E-02
  0.8400001E+01 -0.3020734E-01  0.5125497E-02  0.4668267E-01  0.1714544E-02 -0.2900671E-01  0.4974012E-02  0.5029991E-01  0.1486853E-02  0.2840700E-02  0.3295400E-02  0.5249623E-02  0.2917676E-02  0.4026825E-02  0.3152037E-02
  0.8450000E+01 -0.2864190E-01  0.5142624E-02  0.4579682E-01  0.1718474E-02 -0.2778863E-01  0.4991310E-02  0.4956756E-01  0.1489889E-02  0.2686816E-02  0.3305189E-02  0.4998817E-02  0.2926232E-02  0.3819159E-02  0.3161535E-02
  0.8500000E+01 -0.2698061E-01  0.5159834E-02  0.4483276E-01  0.1722338E-02 -0.2645395E-01  0.5008626E-02  0.4874930E-01  0.1492765E-02  0.2611026E-02  0.3315428E-02  0.4832619E-02  0.2935107E-02  0.3693141E-02  0.3171385E-02
  0.8550000E+01 -0.2524149E-01  0.5176824E-02  0.4381523E-01  0.1726027E-02 -0.2503384E-01  0.5025593E-02  0.4785102E-01  0.1495666E-02  0.2602863E-02  0.3325262E-02  0.4724574E-02  0.2944142E-02  0.3630527E-02  0.3181183E-02
  0.8600000E+01 -0.2343331E-01  0.5194497E-02  0.4274868E-01  0.1729890E-02 -0.2353027E-01  0.5042864E-02  0.4687175E-01  0.1498709E-02  0.2659972E-02  0.3335184E-02  0.4673027E-02  0.2953188E-02  0.3629274E-02  0.3190748E-02
  0.8650001E+01 -0.2156946E-01  0.5212596E-02  0.4162171E-01  0.1733621E-02 -0.2193171E-01  0.5060644E-02  0.4581494E-01  0.1501782E-02  0.2779060E-02  0.3345396E-02  0.4694553E-02  0.2962307E-02  0.3695884E-02  0.3200875E-02
  0.8700000E+01 -0.1967444E-01  0.5230804E-02  0.4041855E-01  0.1737404E-02 -0.2024247E-01  0.5078475E-02  0.4467992E-01  0.1505066E-02  0.2947724E-02  0.3355828E-02  0.4794389E-02  0.2971399E-02  0.3826909E-02  0.3211190E-02
  0.8750000E+01 -0.1777102E-01  0.5248428E-02  0.3912666E-01  0.1740968E-02 -0.1848980E-01  0.5095311E-02  0.4344632E-01  0.1507823E-02  0.3149194E-02  0.3365702E-02  0.4949630E-02  0.2980440E-02  0.4002712E-02  0.3220994E-02
  0.8800000E+01 -0.1586756E-01  0.5267374E-02  0.3774836E-01  0.1744946E-02 -0.1670538E-01  0.5113008E-02  0.4209239E-01  0.1511003E-02  0.3373685E-02  0.3376293E-02  0.5126790E-02  0.2990061E-02  0.4201445E-02  0.3231580E-02
  0.8850000E+01 -0.1396442E-01  0.5284897E-02  0.3631044E-01  0.1748631E-02 -0.1490702E-01  0.5129493E-02  0.4063349E-01  0.1514225E-02  0.3621173E-02  0.3386226E-02  0.5311400E-02  0.2998931E-02  0.4415459E-02  0.3241349E-02
  0.8900001E+01 -0.1207375E-01  0.5304508E-02  0.3485444E-01  0.1753121E-02 -0.1310291E-01  0.5147984E-02  0.3912483E-01  0.1518011E-02  0.3893184E-02  0.3397819E-02  0.5513800E-02  0.3008317E-02  0.4650787E-02  0.3252507E-02
  0.8950000E+01 -0.1022506E-01  0.5323042E-02  0.3340435E-01  0.1757395E-02 -0.1130766E-01  0.5165758E-02  0.3760886E-01  0.1521666E-02  0.4183289E-02  0.3408766E-02  0.5744244E-02  0.3017833E-02  0.4910043E-02  0.3263111E-02
  0.9000000E+01 -0.8445200E-02  0.5344363E-02  0.3194160E-01  0.1762501E-02 -0.9544952E-02  0.5185825E-02  0.3606477E-01  0.1526058E-02  0.4475456E-02  0.3421322E-02  0.5987165E-02  0.3028999E-02  0.5177944E-02  0.3275407E-02
  0.9050000E+01 -0.6737615E-02  0.5364113E-02  0.3041938E-01  0.1767322E-02 -0.7833520E-02  0.5204331E-02  0.3442445E-01  0.1529805E-02  0.4750632E-02  0.3433186E-02  0.6205215E-02  0.3039539E-02  0.5426083E-02  0.3286551E-02
  0.9100000E+01 -0.5087802E-02  0.5385072E-02  0.2880609E-01  0.1772704E-02 -0.6175929E-02  0.5223920E-02  0.3264086E-01  0.1534140E-02  0.4995363E-02  0.3445896E-02  0.6368683E-02  0.3050797E-02  0.5632329E-02  0.3298608E-02
  0.9150001E+01 -0.3490341E-02  0.5406708E-02  0.2711062E-01  0.1778302E-02 -0.4567303E-02  0.5244419E-02  0.3073099E-01  0.1538884E-02  0.5204578E-02  0.3459166E-02  0.6476283E-02  0.3062259E-02  0.5793237E-02  0.3311353E-02
  0.9200000E+01 -0.1965620E-02  0.5429044E-02  0.2536238E-01  0.1784249E-02 -0.3014552E-02  0.5265751E-02  0.2874866E-01  0.1543698E-02  0.5376200E-02  0.3472442E-02  0.6544875E-02  0.3074058E-02  0.5916219E-02  0.3323954E-02
  0.9250000E+01 -0.5471719E-03  0.5451559E-02  0.2357188E-01  0.1790040E-02 -0.1542233E-02  0.5287257E-02  0.2672346E-01  0.1548530E-02  0.5503600E-02  0.3486133E-02  0.6581860E-02  0.3086496E-02  0.6001676E-02  0.3336749E-02
  0.9300000E+01  0.7423765E-03  0.5473423E-02  0.2172036E-01  0.1795706E-02 -0.1786351E-03  0.5307818E-02  0.2463555E-01  0.1552826E-02  0.5575277E-02  0.3499100E-02  0.6572359E-02  0.3098119E-02  0.6036429E-02  0.3349435E-02
  0.9350000E+01  0.1899909E-02  0.5495252E-02  0.1979109E-01  0.1801416E-02  0.1061581E-02  0.5328932E-02  0.2244992E-01  0.1557208E-02  0.5582829E-02  0.3512443E-02  0.6493080E-02  0.3109591E-02  0.6004801E-02  0.3362408E-02
  0.9400001E+01  0.2931786E-02  0.5515229E-02  0.1780097E-01  0.1806450E-02  0.2180136E-02  0.5348658E-02  0.2016508E-01  0.1561193E-02  0.5526079E-02  0.3524243E-02  0.6332309E-02  0.3120042E-02  0.5900927E-02  0.3374378E-02
  0.9450000E+01  0.3842455E-02  0.5536969E-02  0.1579477E-01  0.1811878E-02  0.3183561E-02  0.5369541E-02  0.1782476E-01  0.1565713E-02  0.5408436E-02  0.3536872E-02  0.6093989E-02  0.3131283E-02  0.5728092E-02  0.3387311E-02
  0.9500000E+01  0.4637733E-02  0.5557638E-02  0.1379789E-01  0.1816841E-02  0.4076135E-02  0.5389753E-02  0.1547315E-01  0.1569698E-02  0.5226293E-02  0.3549195E-02  0.5783126E-02  0.3141889E-02  0.5486365E-02  0.3399256E-02
  0.9550000E+01  0.5328757E-02  0.5577663E-02  0.1178839E-01  0.1821576E-02  0.4860144E-02  0.5409393E-02  0.1311067E-01  0.1573477E-02  0.4968693E-02  0.3561120E-02  0.5395525E-02  0.3152566E-02  0.5167971E-02  0.3410732E-02
  0.9600000E+01  0.5927278E-02  0.5598245E-02  0.9719690E-02  0.1826387E-02  0.5537805E-02  0.5429322E-02  0.1069654E-01  0.1577442E-02  0.4628692E-02  0.3573525E-02  0.4922381E-02  0.3163252E-02  0.4765472E-02  0.3422784E-02
  0.9650001E+01  0.6437706E-02  0.5617609E-02  0.7570414E-02  0.1830775E-02  0.6109305E-02  0.5448692E-02  0.8195481E-02  0.1580828E-02  0.4213441E-02  0.3585084E-02  0.4361773E-02  0.3173118E-02  0.4282027E-02  0.3434116E-02
  0.9700000E+01  0.6858535E-02  0.5638157E-02  0.5362066E-02  0.1835331E-02  0.6571377E-02  0.5469136E-02  0.5612588E-02  0.1584699E-02  0.3739485E-02  0.3597396E-02  0.3721169E-02  0.3183890E-02  0.3729728E-02  0.3445669E-02
  0.9750000E+01  0.7191918E-02  0.5656999E-02  0.3127544E-02  0.1839301E-02  0.6922192E-02  0.5487619E-02  0.2980275E-02  0.1587909E-02  0.3219147E-02  0.3608356E-02  0.3010649E-02  0.3193562E-02  0.3119480E-02  0.3455874E-02
  0.9800000E+01  0.7446294E-02  0.5678499E-02  0.8752653E-03  0.1843980E-02  0.7166191E-02  0.5508543E-02  0.3228416E-03  0.1591764E-02  0.2653420E-02  0.3621318E-02  0.2237156E-02  0.3204391E-02  0.2454903E-02  0.3467649E-02
  0.9850000E+01  0.7629660E-02  0.5698297E-02 -0.1404894E-02  0.1848180E-02  0.7313170E-02  0.5528396E-02 -0.2352727E-02  0.1594984E-02  0.2039143E-02  0.3633366E-02  0.1406983E-02  0.3214681E-02  0.1737253E-02  0.3478868E-02
  0.9900001E+01  0.7746474E-02  0.5718530E-02 -0.3706934E-02  0.1852459E-02  0.7374410E-02  0.5549004E-02 -0.5034860E-02  0.1598145E-02  0.1380799E-02  0.3645480E-02  0.5308038E-03  0.3225119E-02  0.9737558E-03  0.3490152E-02
  0.9950000E+01  0.7807487E-02  0.5737375E-02 -0.5996337E-02  0.1856247E-02  0.7364810E-02  0.5567839E-02 -0.7694460E-02  0.1601001E-02  0.6943371E-03  0.3656870E-02 -0.3760626E-03  0.3234572E-02  0.1798615E-03  0.3500586E-02
  0.1000000E+02  0.7838950E-02  0.5754637E-02 -0.8237504E-02  0.1859553E-02  0.7307150E-02  0.5585449E-02 -0.1030361E-01  0.1603535E-02 -0.3782670E-06  0.3667463E-02 -0.1299331E-02  0.3243491E-02 -0.6270798E-03  0.3510555E-02
  0.1005000E+02  0.7874633E-02  0.5773761E-02 -0.1042082E-01  0.1863383E-02  0.7228137E-02  0.5603949E-02 -0.1285543E-01  0.1606329E-02 -0.6887287E-03  0.3678727E-02 -0.2229278E-02  0.3253160E-02 -0.1434364E-02  0.3521236E-02
  0.1010000E+02  0.7934997E-02  0.5791898E-02 -0.1255426E-01  0.1866928E-02  0.7145018E-02  0.5621882E-02 -0.1535361E-01  0.1608943E-02 -0.1363464E-02  0.3689429E-02 -0.3158128E-02  0.3262205E-02 -0.2234281E-02  0.3531737E-02
  0.1015000E+02  0.8016949E-02  0.5810000E-02 -0.1463358E-01  0.1870425E-02  0.7057563E-02  0.5639812E-02 -0.1778477E-01  0.1611425E-02 -0.2018789E-02  0.3700306E-02 -0.4074075E-02  0.3271177E-02 -0.3018394E-02  0.3542271E-02
  0.1020000E+02  0.8106792E-02  0.5829692E-02 -0.1663310E-01  0.1874666E-02  0.6956482E-02  0.5658690E-02 -0.2011482E-01  0.1614068E-02 -0.2644176E-02  0.3712092E-02 -0.4960188E-02  0.3281385E-02 -0.3773426E-02  0.3553548E-02
  0.1025000E+02  0.8201594E-02  0.5846900E-02 -0.1852569E-01  0.1877760E-02  0.6840046E-02  0.5674984E-02 -0.2231529E-01  0.1616263E-02 -0.3225228E-02  0.3722237E-02 -0.5800797E-02  0.3289876E-02 -0.4484314E-02  0.3562865E-02
  0.1030000E+02  0.8315709E-02  0.5865914E-02 -0.2030152E-01  0.1881702E-02  0.6721104E-02  0.5692042E-02 -0.2438288E-01  0.1619007E-02 -0.3750670E-02  0.3733315E-02 -0.6588653E-02  0.3299308E-02 -0.5141313E-02  0.3573067E-02
  0.1035000E+02  0.8469021E-02  0.5882488E-02 -0.2196467E-01  0.1885088E-02  0.6620441E-02  0.5707515E-02 -0.2632900E-01  0.1621405E-02 -0.4217890E-02  0.3743503E-02 -0.7324343E-02  0.3307649E-02 -0.5742992E-02  0.3582324E-02
  0.1040000E+02  0.8672583E-02  0.5901411E-02 -0.2351851E-01  0.1889142E-02  0.6556388E-02  0.5724879E-02 -0.2815701E-01  0.1624034E-02 -0.4630541E-02  0.3754565E-02 -0.8007891E-02  0.3317057E-02 -0.6291200E-02  0.3592541E-02
  0.1045000E+02  0.8926541E-02  0.5920935E-02 -0.2496149E-01  0.1893377E-02  0.6540321E-02  0.5742891E-02 -0.2985816E-01  0.1626857E-02 -0.4991401E-02  0.3766108E-02 -0.8632842E-02  0.3326975E-02 -0.6784483E-02  0.3603102E-02
  0.1050000E+02  0.9226657E-02  0.5938851E-02 -0.2629089E-01  0.1897033E-02  0.6575211E-02  0.5759422E-02 -0.3142245E-01  0.1629391E-02 -0.5298545E-02  0.3776789E-02 -0.9190047E-02  0.3335948E-02 -0.7217746E-02  0.3612594E-02
  0.1055000E+02  0.9568757E-02  0.5958793E-02 -0.2750229E-01  0.1901596E-02  0.6654333E-02  0.5777752E-02 -0.3284286E-01  0.1632513E-02 -0.5548256E-02  0.3788686E-02 -0.9675745E-02  0.3345993E-02 -0.7587477E-02  0.3623052E-02
  0.1060000E+02  0.9947292E-02  0.5975617E-02 -0.2858376E-01  0.1905097E-02  0.6763521E-02  0.5793346E-02 -0.3410664E-01  0.1634952E-02 -0.5738765E-02  0.3798391E-02 -0.1009209E-01  0.3354642E-02 -0.7893695E-02  0.3631922E-02
  0.1065000E+02  0.1035642E-01  0.5994244E-02 -0.2952090E-01  0.1909125E-02  0.6892705E-02  0.5811172E-02 -0.3519668E-01  0.1638091E-02 -0.5870247E-02  0.3809498E-02 -0.1044000E-01  0.3364217E-02 -0.8136442E-02  0.3642032E-02
  0.1070000E+02  0.1079275E-01  0.6014472E-02 -0.3030748E-01  0.1913910E-02  0.7045241E-02  0.5830709E-02 -0.3610408E-01  0.1641523E-02 -0.5942035E-02  0.3821649E-02 -0.1071409E-01  0.3374665E-02 -0.8312166E-02  0.3653265E-02
  0.1075000E+02  0.1125665E-01  0.6032571E-02 -0.3095072E-01  0.1918072E-02  0.7234760E-02  0.5848153E-02 -0.3683860E-01  0.1644673E-02 -0.5953310E-02  0.3832505E-02 -0.1090820E-01  0.3384194E-02 -0.8417198E-02  0.3663560E-02
  0.1080000E+02  0.1174655E-01  0.6054616E-02 -0.3146128E-01  0.1923429E-02  0.7470031E-02  0.5868592E-02 -0.3741854E-01  0.1649040E-02 -0.5906438E-02  0.3845349E-02 -0.1102334E-01  0.3395618E-02 -0.8453438E-02  0.3676036E-02
  0.1085000E+02  0.1225263E-01  0.6073272E-02 -0.3184305E-01  0.1928312E-02  0.7745290E-02  0.5886889E-02 -0.3785455E-01  0.1652939E-02 -0.5808117E-02  0.3857168E-02 -0.1106754E-01  0.3405604E-02 -0.8428558E-02  0.3686979E-02
  0.1090000E+02  0.1275849E-01  0.6093420E-02 -0.3209488E-01  0.1933715E-02  0.8046286E-02  0.5906564E-02 -0.3814636E-01  0.1657560E-02 -0.5666438E-02  0.3869836E-02 -0.1104829E-01  0.3416401E-02 -0.8350430E-02  0.3698918E-02
  0.1095000E+02  0.1324942E-01  0.6113388E-02 -0.3221939E-01  0.1939282E-02  0.8362805E-02  0.5926074E-02 -0.3829309E-01  0.1662186E-02 -0.5488327E-02  0.3882137E-02 -0.1096850E-01  0.3427132E-02 -0.8223931E-02  0.3710803E-02
  0.1100000E+02  0.1372019E-01  0.6133001E-02 -0.3222688E-01  0.1944971E-02  0.8693970E-02  0.5945046E-02 -0.3830149E-01  0.1667016E-02 -0.5280619E-02  0.3894597E-02 -0.1083103E-01  0.3438034E-02 -0.8053840E-02  0.3722249E-02
  0.1105000E+02  0.1417407E-01  0.6152822E-02 -0.3212932E-01  0.1950956E-02  0.9043223E-02  0.5964539E-02 -0.3818087E-01  0.1672379E-02 -0.5051446E-02  0.3907526E-02 -0.1064264E-01  0.3449034E-02 -0.7847510E-02  0.3734478E-02
  0.1110000E+02  0.1461639E-01  0.6172128E-02 -0.3193313E-01  0.1957118E-02  0.9412583E-02  0.5983408E-02 -0.3793409E-01  0.1677838E-02 -0.4807733E-02  0.3920278E-02 -0.1041011E-01  0.3459786E-02 -0.7611557E-02  0.3746409E-02
  0.1115000E+02  0.1504677E-01  0.6192276E-02 -0.3163653E-01  0.1963782E-02  0.9799995E-02  0.6003174E-02 -0.3755442E-01  0.1683670E-02 -0.4551725E-02  0.3933589E-02 -0.1013406E-01  0.3471626E-02 -0.7347105E-02  0.3758885E-02
  0.1120000E+02  0.1545665E-01  0.6211120E-02 -0.3123739E-01  0.1970147E-02  0.1019910E-01  0.6022128E-02 -0.3703701E-01  0.1689567E-02 -0.4283594E-02  0.3945989E-02 -0.9812185E-02  0.3482700E-02 -0.7053013E-02  0.3770450E-02
  0.1125000E+02  0.1582897E-01  0.6229414E-02 -0.3074150E-01  0.1976839E-02  0.1059646E-01  0.6041312E-02 -0.3639035E-01  0.1695617E-02 -0.4007938E-02  0.3958065E-02 -0.9448615E-02  0.3493944E-02 -0.6733885E-02  0.3782276E-02
  0.1130000E+02  0.1614261E-01  0.6248838E-02 -0.3016675E-01  0.1983828E-02  0.1097312E-01  0.6060623E-02 -0.3563976E-01  0.1701962E-02 -0.3735648E-02  0.3970659E-02 -0.9056890E-02  0.3505736E-02 -0.6402241E-02  0.3794436E-02
  0.1135000E+02  0.1638010E-01  0.6267172E-02 -0.2953511E-01  0.1990502E-02  0.1131263E-01  0.6078753E-02 -0.3481508E-01  0.1708159E-02 -0.3477066E-02  0.3982818E-02 -0.8650790E-02  0.3516758E-02 -0.6070231E-02  0.3806056E-02
  0.1140000E+02  0.1653636E-01  0.6286738E-02 -0.2885891E-01  0.1998001E-02  0.1161102E-01  0.6098398E-02 -0.3393316E-01  0.1714895E-02 -0.3234364E-02  0.3996294E-02 -0.8234166E-02  0.3528695E-02 -0.5740821E-02  0.3818583E-02
  0.1145000E+02  0.1662101E-01  0.6303959E-02 -0.2813555E-01  0.2004693E-02  0.1187787E-01  0.6115973E-02 -0.3299084E-01  0.1721207E-02 -0.3003573E-02  0.4008150E-02 -0.7802797E-02  0.3539540E-02 -0.5409946E-02  0.3830039E-02
  0.1150000E+02  0.1664892E-01  0.6322879E-02 -0.2735586E-01  0.2012016E-02  0.1212541E-01  0.6135021E-02 -0.3197441E-01  0.1727942E-02 -0.2783616E-02  0.4020953E-02 -0.7354649E-02  0.3551199E-02 -0.5076153E-02  0.3842103E-02
  0.1155000E+02  0.1662868E-01  0.6342208E-02 -0.2652166E-01  0.2019692E-02  0.1235796E-01  0.6154555E-02 -0.3088035E-01  0.1735216E-02 -0.2581942E-02  0.4034457E-02 -0.6896650E-02  0.3563372E-02 -0.4746561E-02  0.3854614E-02
  0.1160000E+02  0.1655711E-01  0.6359228E-02 -0.2565002E-01  0.2026750E-02  0.1256934E-01  0.6172224E-02 -0.2972307E-01  0.1742040E-02 -0.2409798E-02  0.4045966E-02 -0.6440200E-02  0.3574407E-02 -0.4432127E-02  0.3866112E-02
  0.1165000E+02  0.1642417E-01  0.6376819E-02 -0.2476116E-01  0.2034092E-02  0.1274849E-01  0.6190401E-02 -0.2852415E-01  0.1748967E-02 -0.2273803E-02  0.4058152E-02 -0.5993133E-02  0.3585558E-02 -0.4139715E-02  0.3877914E-02
  0.1170000E+02  0.1622102E-01  0.6396175E-02 -0.2386443E-01  0.2041938E-02  0.1288541E-01  0.6209511E-02 -0.2729655E-01  0.1755989E-02 -0.2173502E-02  0.4071615E-02 -0.5557368E-02  0.3597185E-02 -0.3870094E-02  0.3890726E-02
  0.1175000E+02  0.1594365E-01  0.6412948E-02 -0.2295677E-01  0.2048932E-02  0.1297302E-01  0.6226245E-02 -0.2603970E-01  0.1762487E-02 -0.2105432E-02  0.4083436E-02 -0.5132209E-02  0.3607598E-02 -0.3621675E-02  0.3901715E-02
  0.1180000E+02  0.1559197E-01  0.6432021E-02 -0.2203272E-01  0.2056739E-02  0.1300684E-01  0.6245584E-02 -0.2474859E-01  0.1769580E-02 -0.2067222E-02  0.4096655E-02 -0.4717720E-02  0.3619317E-02 -0.3393853E-02  0.3914494E-02
  0.1185000E+02  0.1516841E-01  0.6448073E-02 -0.2109171E-01  0.2063659E-02  0.1298497E-01  0.6261556E-02 -0.2342344E-01  0.1775976E-02 -0.2057465E-02  0.4107748E-02 -0.4315045E-02  0.3629746E-02 -0.3186697E-02  0.3925434E-02
  0.1190000E+02  0.1467717E-01  0.6465973E-02 -0.2013730E-01  0.2070947E-02  0.1290727E-01  0.6279492E-02 -0.2207144E-01  0.1782743E-02 -0.2074085E-02  0.4120122E-02 -0.3926106E-02  0.3640800E-02 -0.2999927E-02  0.3937219E-02
  0.1195000E+02  0.1412343E-01  0.6484642E-02 -0.1917563E-01  0.2078665E-02  0.1277373E-01  0.6297193E-02 -0.2070502E-01  0.1789610E-02 -0.2115129E-02  0.4132604E-02 -0.3554670E-02  0.3652241E-02 -0.2834110E-02  0.3949031E-02
  0.1200000E+02  0.1351131E-01  0.6500845E-02 -0.1821465E-01  0.2085252E-02  0.1258289E-01  0.6312671E-02 -0.1933808E-01  0.1795634E-02 -0.2180319E-02  0.4143171E-02 -0.3206246E-02  0.3662170E-02 -0.2691664E-02  0.3959494E-02
  0.1205000E+02  0.1284384E-01  0.6518900E-02 -0.1726214E-01  0.2092493E-02  0.1233307E-01  0.6330810E-02 -0.1798236E-01  0.1802053E-02 -0.2270032E-02  0.4155411E-02 -0.2885523E-02  0.3673032E-02 -0.2575119E-02  0.3971343E-02
  0.1210000E+02  0.1212526E-01  0.6537146E-02 -0.1632032E-01  0.2099743E-02  0.1202497E-01  0.6348262E-02 -0.1664261E-01  0.1808449E-02 -0.2382013E-02  0.4167917E-02 -0.2593300E-02  0.3684112E-02 -0.2483848E-02  0.3982923E-02
  0.1215000E+02  0.1136409E-01  0.6552496E-02 -0.1538573E-01  0.2105920E-02  0.1166337E-01  0.6362665E-02 -0.1531836E-01  0.1813985E-02 -0.2510351E-02  0.4178243E-02 -0.2327021E-02  0.3693302E-02 -0.2413762E-02  0.3992458E-02
  0.1220000E+02  0.1057161E-01  0.6571459E-02 -0.1445504E-01  0.2113268E-02  0.1125493E-01  0.6380973E-02 -0.1400982E-01  0.1820595E-02 -0.2648063E-02  0.4190748E-02 -0.2083787E-02  0.3704903E-02 -0.2360107E-02  0.4004383E-02
  0.1225000E+02  0.9758180E-02  0.6588934E-02 -0.1353117E-01  0.2120085E-02  0.1080502E-01  0.6397639E-02 -0.1272275E-01  0.1826525E-02 -0.2790770E-02  0.4202561E-02 -0.1863139E-02  0.3715414E-02 -0.2320633E-02  0.4015608E-02
  0.1230000E+02  0.8930004E-02  0.6603898E-02 -0.1261876E-01  0.2125842E-02  0.1031525E-01  0.6411731E-02 -0.1146284E-01  0.1831767E-02 -0.2936849E-02  0.4212168E-02 -0.1666263E-02  0.3724568E-02 -0.2295154E-02  0.4024750E-02
  0.1235000E+02  0.8089033E-02  0.6622132E-02 -0.1171346E-01  0.2132704E-02  0.9783763E-02  0.6429739E-02 -0.1022538E-01  0.1838056E-02 -0.3084457E-02  0.4223965E-02 -0.1493056E-02  0.3735403E-02 -0.2282538E-02  0.4035902E-02
  0.1240000E+02  0.7236312E-02  0.6639984E-02 -0.1080078E-01  0.2139428E-02  0.9208386E-02  0.6446796E-02 -0.8995834E-02  0.1844141E-02 -0.3229060E-02  0.4235282E-02 -0.1340554E-02  0.3745864E-02 -0.2278779E-02  0.4046786E-02
  0.1245000E+02  0.6374754E-02  0.6655232E-02 -0.9865431E-02  0.2145124E-02  0.8589931E-02  0.6461958E-02 -0.7760511E-02  0.1849467E-02 -0.3363292E-02  0.4245383E-02 -0.1203241E-02  0.3755029E-02 -0.2277295E-02  0.4056572E-02
  0.1250000E+02  0.5511847E-02  0.6673357E-02 -0.8904632E-02  0.2152120E-02  0.7934895E-02  0.6480039E-02 -0.6520588E-02  0.1855564E-02 -0.3479205E-02  0.4257548E-02 -0.1075658E-02  0.3765817E-02 -0.2271457E-02  0.4068133E-02
  0.1255000E+02  0.4659071E-02  0.6690464E-02 -0.7929026E-02  0.2158602E-02  0.7254320E-02  0.6496322E-02 -0.5292246E-02  0.1861281E-02 -0.3570028E-02  0.4268765E-02 -0.9540127E-03  0.3775749E-02 -0.2256174E-02  0.4078465E-02
  0.1260000E+02  0.3827325E-02  0.6706344E-02 -0.6952889E-02  0.2164679E-02  0.6558847E-02  0.6511952E-02 -0.4094725E-02  0.1866819E-02 -0.3630917E-02  0.4279250E-02 -0.8360753E-03  0.3785191E-02 -0.2228033E-02  0.4088484E-02
  0.1265000E+02  0.3021600E-02  0.6725306E-02 -0.5984026E-02  0.2171812E-02  0.5853801E-02  0.6530861E-02 -0.2937977E-02  0.1873206E-02 -0.3658948E-02  0.4291633E-02 -0.7198224E-03  0.3796323E-02 -0.2184555E-02  0.4100716E-02
  0.1270000E+02  0.2239399E-02  0.6741559E-02 -0.5020183E-02  0.2177970E-02  0.5138311E-02  0.6547393E-02 -0.1818240E-02  0.1878788E-02 -0.3652673E-02  0.4302586E-02 -0.6022443E-03  0.3806025E-02 -0.2123453E-02  0.4111547E-02
  0.1275000E+02  0.1475691E-02  0.6757195E-02 -0.4051300E-02  0.2183893E-02  0.4409661E-02  0.6562975E-02 -0.7219008E-03  0.1884416E-02 -0.3611347E-02  0.4312949E-02 -0.4796627E-03  0.3815412E-02 -0.2042518E-02  0.4121715E-02
  0.1280000E+02  0.7301806E-03  0.6776785E-02 -0.3064877E-02  0.2191459E-02  0.3669216E-02  0.6582631E-02  0.3666047E-03  0.1891075E-02 -0.3534297E-02  0.4325845E-02 -0.3490389E-03  0.3826864E-02 -0.1939953E-02  0.4134174E-02
  0.1285000E+02  0.1000703E-04  0.6795427E-02 -0.2052926E-02  0.2198817E-02  0.2924439E-02  0.6601530E-02  0.1456109E-02  0.1897256E-02 -0.3421236E-02  0.4338455E-02 -0.2095020E-03  0.3837745E-02 -0.1815202E-02  0.4146422E-02
  0.1290000E+02 -0.6744874E-03  0.6812023E-02 -0.1017706E-02  0.2205290E-02  0.2185975E-02  0.6617947E-02  0.2543388E-02  0.1902899E-02 -0.3273079E-02  0.4349712E-02 -0.6230093E-04  0.3847475E-02 -0.1669265E-02  0.4157035E-02
  0.1295000E+02 -0.1316403E-02  0.6830666E-02  0.2833045E-04  0.2212775E-02  0.1462743E-02  0.6637224E-02  0.3614673E-02  0.1909347E-02 -0.3092123E-02  0.4362471E-02  0.9062035E-04  0.3858725E-02 -0.1504105E-02  0.4169259E-02
  0.1300000E+02 -0.1915066E-02  0.6850415E-02  0.1070169E-02  0.2220426E-02  0.7594738E-03  0.6656784E-02  0.4654476E-02  0.1916011E-02 -0.2880455E-02  0.4375409E-02  0.2489687E-03  0.3870205E-02 -0.1320765E-02  0.4181721E-02
  0.1305000E+02 -0.2473229E-02  0.6868002E-02  0.2099516E-02  0.2227271E-02  0.7833730E-04  0.6674172E-02  0.5655354E-02  0.1922409E-02 -0.2637857E-02  0.4387174E-02  0.4158438E-03  0.3880795E-02 -0.1117516E-02  0.4193209E-02
  0.1310000E+02 -0.2992631E-02  0.6886412E-02  0.3118657E-02  0.2234644E-02 -0.5782016E-03  0.6692700E-02  0.6621558E-02  0.1929022E-02 -0.2361268E-02  0.4399963E-02  0.5973966E-03  0.3891978E-02 -0.8897664E-03  0.4205212E-02
  0.1315000E+02 -0.3472171E-02  0.6906978E-02  0.4136249E-02  0.2242425E-02 -0.1206020E-02  0.6712423E-02  0.7564444E-02  0.1935870E-02 -0.2046925E-02  0.4414116E-02  0.8002477E-03  0.3904264E-02 -0.6323962E-03  0.4218318E-02
  0.1320000E+02 -0.3909937E-02  0.6924488E-02  0.5159816E-02  0.2249751E-02 -0.1800998E-02  0.6730236E-02  0.8494133E-02  0.1942354E-02 -0.1693776E-02  0.4426726E-02  0.1027852E-02  0.3915010E-02 -0.3432198E-03  0.4230224E-02
  0.1325000E+02 -0.4306585E-02  0.6944144E-02  0.6189996E-02  0.2257806E-02 -0.2361624E-02  0.6749224E-02  0.9412995E-02  0.1949365E-02 -0.1305640E-02  0.4440260E-02  0.1278341E-02  0.3927055E-02 -0.2508431E-04  0.4243137E-02
  0.1330000E+02 -0.4666796E-02  0.6964515E-02  0.7218652E-02  0.2265861E-02 -0.2889862E-02  0.6769095E-02  0.1031374E-01  0.1956278E-02 -0.8908567E-03  0.4454107E-02  0.1545154E-02  0.3939133E-02  0.3146528E-03  0.4256263E-02
  0.1335000E+02 -0.4997767E-02  0.6983293E-02  0.8231826E-02  0.2273042E-02 -0.3389488E-02  0.6787006E-02  0.1118352E-01  0.1962734E-02 -0.4595765E-03  0.4467062E-02  0.1820409E-02  0.3950451E-02  0.6671280E-03  0.4268620E-02
  0.1340000E+02 -0.5305824E-02  0.7002292E-02  0.9215451E-02  0.2280563E-02 -0.3863252E-02  0.6804664E-02  0.1201094E-01  0.1969378E-02 -0.2080004E-04  0.4480054E-02  0.2098232E-02  0.3962119E-02  0.1025020E-02  0.4280940E-02
  0.1345000E+02 -0.5594103E-02  0.7023014E-02  0.1016056E-01  0.2288812E-02 -0.4311360E-02  0.6824706E-02  0.1279133E-01  0.1976409E-02  0.4193200E-03  0.4493788E-02  0.2376077E-02  0.3974593E-02  0.1383979E-02  0.4294395E-02
  0.1350000E+02 -0.5863118E-02  0.7043408E-02  0.1106421E-01  0.2296582E-02 -0.4732186E-02  0.6843658E-02  0.1352620E-01  0.1983147E-02  0.8572061E-03  0.4507528E-02  0.2653667E-02  0.3986948E-02  0.1741965E-02  0.4307627E-02
  0.1355000E+02 -0.6113625E-02  0.7060564E-02  0.1192546E-01  0.2303412E-02 -0.5124333E-02  0.6859271E-02  0.1421740E-01  0.1989157E-02  0.1290199E-02  0.4519877E-02  0.2930817E-02  0.3997746E-02  0.2097414E-02  0.4319527E-02
  0.1360000E+02 -0.6348704E-02  0.7081633E-02  0.1274131E-01  0.2311434E-02 -0.5488079E-02  0.6878922E-02  0.1486242E-01  0.1995813E-02  0.1715180E-02  0.4534410E-02  0.3206044E-02  0.4010186E-02  0.2447946E-02  0.4333343E-02
  0.1365000E+02 -0.6572844E-02  0.7102666E-02  0.1350631E-01  0.2319363E-02 -0.5825000E-02  0.6898609E-02  0.1545484E-01  0.2002320E-02  0.2128321E-02  0.4547922E-02  0.3476509E-02  0.4022277E-02  0.2790249E-02  0.4346694E-02
  0.1370000E+02 -0.6789437E-02  0.7121712E-02  0.1421491E-01  0.2326729E-02 -0.6136610E-02  0.6916713E-02  0.1598859E-01  0.2008463E-02  0.2525652E-02  0.4560316E-02  0.3738907E-02  0.4033464E-02  0.3120753E-02  0.4358971E-02
  0.1375000E+02 -0.6999426E-02  0.7141240E-02  0.1486389E-01  0.2333980E-02 -0.6423641E-02  0.6934908E-02  0.1646166E-01  0.2014570E-02  0.2903595E-02  0.4573219E-02  0.3990374E-02  0.4044972E-02  0.3436276E-02  0.4370799E-02
  0.1380000E+02 -0.7202906E-02  0.7162332E-02  0.1545263E-01  0.2341390E-02 -0.6686908E-02  0.6953953E-02  0.1687664E-01  0.2020894E-02  0.3258869E-02  0.4587074E-02  0.4228875E-02  0.4056965E-02  0.3734152E-02  0.4383235E-02
  0.1385000E+02 -0.7401593E-02  0.7181990E-02  0.1598267E-01  0.2348442E-02 -0.6928643E-02  0.6972503E-02  0.1723937E-01  0.2026809E-02  0.3588304E-02  0.4599882E-02  0.4453128E-02  0.4068363E-02  0.4012119E-02  0.4395194E-02
  0.1390000E+02 -0.7598891E-02  0.7202122E-02  0.1645607E-01  0.2355602E-02 -0.7152180E-02  0.6991724E-02  0.1755595E-01  0.2032793E-02  0.3888906E-02  0.4613123E-02  0.4662199E-02  0.4080188E-02  0.4268188E-02  0.4407494E-02
  0.1395000E+02 -0.7797778E-02  0.7222615E-02  0.1687338E-01  0.2362768E-02 -0.7360388E-02  0.7011244E-02  0.1782983E-01  0.2038948E-02  0.4158094E-02  0.4626749E-02  0.4855018E-02  0.4091755E-02  0.4500526E-02  0.4419873E-02
  0.1400000E+02 -0.7998064E-02  0.7241670E-02  0.1723023E-01  0.2369126E-02 -0.7553567E-02  0.7028464E-02  0.1805831E-01  0.2044537E-02  0.4393385E-02  0.4639394E-02  0.5029682E-02  0.4102577E-02  0.4706922E-02  0.4431493E-02
  0.1405000E+02 -0.8196732E-02  0.7260222E-02  0.1751689E-01  0.2375219E-02 -0.7729781E-02  0.7045579E-02  0.1823263E-01  0.2049778E-02  0.4591682E-02  0.4651657E-02  0.5183030E-02  0.4113412E-02  0.4884218E-02  0.4442825E-02
  0.1410000E+02 -0.8390763E-02  0.7279844E-02  0.1772208E-01  0.2381819E-02 -0.7887438E-02  0.7064898E-02  0.1834204E-01  0.2055380E-02  0.4749191E-02  0.4664610E-02  0.5310834E-02  0.4124719E-02  0.5028342E-02  0.4455033E-02
  0.1415000E+02 -0.8580316E-02  0.7299121E-02  0.1783942E-01  0.2388252E-02 -0.8028102E-02  0.7084199E-02  0.1838020E-01  0.2061029E-02  0.4862412E-02  0.4677142E-02  0.5408907E-02  0.4135975E-02  0.5135414E-02  0.4466749E-02
  0.1420000E+02 -0.8768746E-02  0.7316441E-02  0.1787058E-01  0.2393676E-02 -0.8156529E-02  0.7100589E-02  0.1834792E-01  0.2065783E-02  0.4929571E-02  0.4688475E-02  0.5474355E-02  0.4145982E-02  0.5203083E-02  0.4477194E-02
  0.1425000E+02 -0.8960429E-02  0.7334327E-02  0.1782430E-01  0.2399000E-02 -0.8278436E-02  0.7117464E-02  0.1825248E-01  0.2070480E-02  0.4951557E-02  0.4700373E-02  0.5506642E-02  0.4156252E-02  0.5231536E-02  0.4487987E-02
  0.1430000E+02 -0.9157563E-02  0.7353548E-02  0.1771186E-01  0.2404532E-02 -0.8397395E-02  0.7135899E-02  0.1810370E-01  0.2075217E-02  0.4931364E-02  0.4712538E-02  0.5507367E-02  0.4166870E-02  0.5223091E-02  0.4499527E-02
  0.1435000E+02 -0.9358976E-02  0.7372793E-02  0.1754310E-01  0.2410022E-02 -0.8513838E-02  0.7154169E-02  0.1791079E-01  0.2079788E-02  0.4872831E-02  0.4724604E-02  0.5479246E-02  0.4177408E-02  0.5181007E-02  0.4511038E-02
  0.1440000E+02 -0.9560811E-02  0.7391238E-02  0.1732458E-01  0.2415232E-02 -0.8626113E-02  0.7171926E-02  0.1768026E-01  0.2084071E-02  0.4779615E-02  0.4735864E-02  0.5424809E-02  0.4187640E-02  0.5108301E-02  0.4521856E-02
  0.1445000E+02 -0.9757816E-02  0.7409584E-02  0.1705858E-01  0.2420310E-02 -0.8731894E-02  0.7189549E-02  0.1741396E-01  0.2088248E-02  0.4654707E-02  0.4747475E-02  0.5345360E-02  0.4197463E-02  0.5007019E-02  0.4532460E-02
  0.1450000E+02 -0.9944674E-02  0.7426822E-02  0.1674405E-01  0.2424959E-02 -0.8828988E-02  0.7206246E-02  0.1710933E-01  0.2092173E-02  0.4500745E-02  0.4758399E-02  0.5241233E-02  0.4206838E-02  0.4878572E-02  0.4542814E-02
  0.1455000E+02 -0.1011615E-01  0.7444844E-02  0.1637836E-01  0.2429696E-02 -0.8914838E-02  0.7224130E-02  0.1676116E-01  0.2095995E-02  0.4320544E-02  0.4769663E-02  0.5112606E-02  0.4216616E-02  0.4724463E-02  0.4553786E-02
  0.1460000E+02 -0.1026733E-01  0.7462905E-02  0.1596118E-01  0.2434545E-02 -0.8986461E-02  0.7242952E-02  0.1636641E-01  0.2100006E-02  0.4117667E-02  0.4781464E-02  0.4960720E-02  0.4226368E-02  0.4547186E-02  0.4564263E-02
  0.1465000E+02 -0.1039397E-01  0.7480636E-02  0.1549724E-01  0.2439218E-02 -0.9041158E-02  0.7261182E-02  0.1592777E-01  0.2103751E-02  0.3896655E-02  0.4792742E-02  0.4788320E-02  0.4235834E-02  0.4350502E-02  0.4574542E-02
  0.1470000E+02 -0.1049275E-01  0.7497038E-02  0.1499617E-01  0.2443560E-02 -0.9077435E-02  0.7277477E-02  0.1545375E-01  0.2107038E-02  0.3662554E-02  0.4802885E-02  0.4599002E-02  0.4244717E-02  0.4138815E-02  0.4584076E-02
  0.1475000E+02 -0.1056178E-01  0.7514864E-02  0.1446911E-01  0.2448003E-02 -0.9095320E-02  0.7294890E-02  0.1495473E-01  0.2110612E-02  0.3419904E-02  0.4813735E-02  0.4395947E-02  0.4254097E-02  0.3916002E-02  0.4594117E-02
  0.1480000E+02 -0.1060110E-01  0.7533296E-02  0.1392593E-01  0.2452870E-02 -0.9096192E-02  0.7313830E-02  0.1443961E-01  0.2114492E-02  0.3172270E-02  0.4825700E-02  0.4181563E-02  0.4264191E-02  0.3685024E-02  0.4604970E-02
  0.1485000E+02 -0.1061087E-01  0.7551658E-02  0.1337168E-01  0.2457677E-02 -0.9080454E-02  0.7332102E-02  0.1391188E-01  0.2118170E-02  0.2921966E-02  0.4837316E-02  0.3957269E-02  0.4273911E-02  0.3447732E-02  0.4615400E-02
  0.1490000E+02 -0.1059023E-01  0.7568713E-02  0.1280819E-01  0.2462122E-02 -0.9046558E-02  0.7349852E-02  0.1337182E-01  0.2121664E-02  0.2671041E-02  0.4848013E-02  0.3724690E-02  0.4283241E-02  0.3205957E-02  0.4625466E-02
  0.1495000E+02 -0.1053644E-01  0.7586100E-02  0.1223670E-01  0.2466926E-02 -0.8991017E-02  0.7367602E-02  0.1281986E-01  0.2125448E-02  0.2422092E-02  0.4858893E-02  0.3486384E-02  0.4292724E-02  0.2962285E-02  0.4635886E-02
  0.1500000E+02 -0.1044585E-01  0.7604277E-02  0.1166088E-01  0.2471494E-02 -0.8909903E-02  0.7385498E-02  0.1225996E-01  0.2129342E-02  0.2178546E-02  0.4870483E-02  0.3246065E-02  0.4302335E-02  0.2720271E-02  0.4647164E-02
  0.1505000E+02 -0.1031522E-01  0.7622479E-02  0.1108607E-01  0.2476427E-02 -0.8800138E-02  0.7404375E-02  0.1169816E-01  0.2133409E-02  0.1944072E-02  0.4882300E-02  0.3007659E-02  0.4312450E-02  0.2483669E-02  0.4658357E-02
  0.1510000E+02 -0.1014358E-01  0.7639672E-02  0.1051824E-01  0.2481162E-02 -0.8660685E-02  0.7422582E-02  0.1114056E-01  0.2137366E-02  0.1722086E-02  0.4893704E-02  0.2774690E-02  0.4321978E-02  0.2255909E-02  0.4668801E-02
  0.1515000E+02 -0.9931652E-02  0.7657513E-02  0.9961076E-02  0.2486284E-02 -0.8491796E-02  0.7440679E-02  0.1058968E-01  0.2141656E-02  0.1515385E-02  0.4905290E-02  0.2549618E-02  0.4332156E-02  0.2039607E-02  0.4679427E-02
  0.1520000E+02 -0.9681086E-02  0.7674959E-02  0.9416501E-02  0.2490903E-02 -0.8294397E-02  0.7457817E-02  0.1004547E-01  0.2145378E-02  0.1326361E-02  0.4915821E-02  0.2334186E-02  0.4341694E-02  0.1836838E-02  0.4689630E-02
  0.1525000E+02 -0.9392698E-02  0.7691991E-02  0.8884666E-02  0.2495537E-02 -0.8068936E-02  0.7474618E-02  0.9505870E-02  0.2149135E-02  0.1156741E-02  0.4926229E-02  0.2129223E-02  0.4351217E-02  0.1648902E-02  0.4699824E-02
  0.1530000E+02 -0.9066497E-02  0.7710889E-02  0.8365493E-02  0.2500558E-02 -0.7815461E-02  0.7493488E-02  0.8969399E-02  0.2153579E-02  0.1007405E-02  0.4938089E-02  0.1934877E-02  0.4361351E-02  0.1476319E-02  0.4710817E-02
  0.1535000E+02 -0.8702214E-02  0.7731074E-02  0.7859084E-02  0.2505985E-02 -0.7533866E-02  0.7512808E-02  0.8435786E-02  0.2158455E-02  0.8782572E-03  0.4950947E-02  0.1750783E-02  0.4372124E-02  0.1318878E-02  0.4722682E-02
  0.1540000E+02 -0.8300177E-02  0.7749435E-02  0.7366141E-02  0.2511091E-02 -0.7224312E-02  0.7531078E-02  0.7906291E-02  0.2162850E-02  0.7687345E-03  0.4962702E-02  0.1576740E-02  0.4382100E-02  0.1176248E-02  0.4733812E-02
  0.1545000E+02 -0.7861776E-02  0.7765729E-02  0.6888333E-02  0.2515554E-02 -0.6887428E-02  0.7548078E-02  0.7383861E-02  0.2166698E-02  0.6785484E-03  0.4972940E-02  0.1413486E-02  0.4391294E-02  0.1048721E-02  0.4743847E-02
  0.1550000E+02 -0.7389337E-02  0.7784014E-02  0.6428342E-02  0.2520572E-02 -0.6524189E-02  0.7565839E-02  0.6872827E-02  0.2171052E-02  0.6079539E-03  0.4984339E-02  0.1262771E-02  0.4401154E-02  0.9373602E-03  0.4754998E-02
  0.1555000E+02 -0.6885781E-02  0.7803985E-02  0.5988566E-02  0.2526167E-02 -0.6135846E-02  0.7585034E-02  0.6377181E-02  0.2176091E-02  0.5571187E-03  0.4997314E-02  0.1126395E-02  0.4412141E-02  0.8431705E-03  0.4767088E-02
  0.1560000E+02 -0.6353908E-02  0.7824688E-02  0.5569087E-02  0.2531937E-02 -0.5723508E-02  0.7605469E-02  0.5898035E-02  0.2181253E-02  0.5251030E-03  0.5010465E-02  0.1004777E-02  0.4423567E-02  0.7658779E-03  0.4779527E-02
  0.1565000E+02 -0.5796180E-02  0.7841933E-02  0.5166603E-02  0.2536697E-02 -0.5288234E-02  0.7622642E-02  0.5432202E-02  0.2185397E-02  0.5094306E-03  0.5021229E-02  0.8962019E-03  0.4433092E-02  0.7033646E-03  0.4789765E-02
  0.1570000E+02 -0.5215016E-02  0.7858783E-02  0.4774895E-02  0.2541543E-02 -0.4831284E-02  0.7638795E-02  0.4972902E-02  0.2189616E-02  0.5064579E-03  0.5031711E-02  0.7973277E-03  0.4442383E-02  0.6521203E-03  0.4800010E-02
  0.1575000E+02 -0.4613749E-02  0.7878295E-02  0.4387408E-02  0.2546959E-02 -0.4355092E-02  0.7657130E-02  0.4512690E-02  0.2194267E-02  0.5125739E-03  0.5043466E-02  0.7045448E-03  0.4452842E-02  0.6085194E-03  0.4811754E-02
  0.1580000E+02 -0.3997365E-02  0.7899435E-02  0.3999518E-02  0.2552952E-02 -0.3863708E-02  0.7677217E-02  0.4046504E-02  0.2199326E-02  0.5249871E-03  0.5056402E-02  0.6153083E-03  0.4463673E-02  0.5698717E-03  0.4824085E-02
  0.1585000E+02 -0.3372428E-02  0.7920848E-02  0.3609999E-02  0.2559061E-02 -0.3362822E-02  0.7697812E-02  0.3573402E-02  0.2204565E-02  0.5420058E-03  0.5069732E-02  0.5285102E-03  0.4475058E-02  0.5347604E-03  0.4836828E-02
  0.1590000E+02 -0.2745918E-02  0.7940400E-02  0.3220613E-02  0.2564423E-02 -0.2858615E-02  0.7717004E-02  0.3096350E-02  0.2209385E-02  0.5625965E-03  0.5081804E-02  0.4441161E-03  0.4485317E-02  0.5026437E-03  0.4848417E-02
  0.1595000E+02 -0.2123791E-02  0.7959531E-02  0.2834840E-02  0.2569820E-02 -0.2356431E-02  0.7735400E-02  0.2620672E-02  0.2214005E-02  0.5857590E-03  0.5093624E-02  0.3623558E-03  0.4495735E-02  0.4731438E-03  0.4859971E-02
  0.1600000E+02 -0.1509909E-02  0.7978971E-02  0.2455786E-02  0.2575250E-02 -0.1859760E-02  0.7753942E-02  0.2151455E-02  0.2218600E-02  0.6099776E-03  0.5105376E-02  0.2828866E-03  0.4506004E-02  0.4453422E-03  0.4871745E-02
  0.1605000E+02 -0.9059733E-03  0.8000348E-02  0.2084330E-02  0.2581200E-02 -0.1370260E-02  0.7773574E-02  0.1691074E-02  0.2223670E-02  0.6330864E-03  0.5118366E-02  0.2043146E-03  0.4517396E-02  0.4174656E-03  0.4884029E-02
  0.1610000E+02 -0.3121769E-03  0.8021260E-02  0.1717849E-02  0.2586999E-02 -0.8882788E-03  0.7792784E-02  0.1237665E-02  0.2228758E-02  0.6524459E-03  0.5130904E-02  0.1243029E-03  0.4528144E-02  0.3870262E-03  0.4895794E-02
  0.1615000E+02  0.2717706E-03  0.8040245E-02  0.1350587E-02  0.2592214E-02 -0.4137947E-03  0.7810586E-02  0.7854702E-03  0.2233183E-02  0.6654899E-03  0.5142081E-02  0.4014874E-04  0.4537840E-02  0.3513915E-03  0.4906690E-02
  0.1620000E+02  0.8453469E-03  0.8060069E-02  0.9756584E-03  0.2597566E-02  0.5262994E-04  0.7829596E-02  0.3272714E-03  0.2237525E-02  0.6702320E-03  0.5153493E-02 -0.5032007E-04  0.4548007E-02  0.3084876E-03  0.4917782E-02
  0.1625000E+02  0.1406183E-02  0.8080010E-02  0.5878070E-03  0.2603042E-02  0.5090265E-03  0.7848530E-02 -0.1424310E-03  0.2241977E-02  0.6655332E-03  0.5165405E-02 -0.1481641E-03  0.4558246E-02  0.2572210E-03  0.4929387E-02
  0.1630000E+02  0.1950070E-02  0.8098528E-02  0.1850773E-03  0.2608061E-02  0.9520305E-03  0.7866062E-02 -0.6254385E-03  0.2246016E-02  0.6509579E-03  0.5176291E-02 -0.2533197E-03  0.4567639E-02  0.1974050E-03  0.4939909E-02
  0.1635000E+02  0.2471622E-02  0.8116730E-02 -0.2309934E-03  0.2612603E-02  0.1377247E-02  0.7883726E-02 -0.1119652E-02  0.2249834E-02  0.6263841E-03  0.5187317E-02 -0.3651319E-03  0.4576736E-02  0.1292931E-03  0.4950603E-02
  0.1640000E+02  0.2965801E-02  0.8136873E-02 -0.6570954E-03  0.2617585E-02  0.1780416E-02  0.7902551E-02 -0.1620959E-02  0.2254051E-02  0.5915244E-03  0.5199193E-02 -0.4831003E-03  0.4586807E-02  0.5297114E-04  0.4961532E-02
  0.1645000E+02  0.3429121E-02  0.8155699E-02 -0.1090092E-02  0.2622613E-02  0.2158411E-02  0.7920885E-02 -0.2125382E-02  0.2258149E-02  0.5457255E-03  0.5210652E-02 -0.6072746E-03  0.4596953E-02 -0.3193461E-04  0.4972362E-02
  0.1650000E+02  0.3860069E-02  0.8172043E-02 -0.1528351E-02  0.2626842E-02  0.2509782E-02  0.7937470E-02 -0.2630512E-02  0.2261711E-02  0.4880903E-03  0.5220819E-02 -0.7381343E-03  0.4605347E-02 -0.1261277E-03  0.4982067E-02
  0.1655000E+02  0.4258921E-02  0.8188942E-02 -0.1971920E-02  0.2631007E-02  0.2834745E-02  0.7953365E-02 -0.3135804E-02  0.2264988E-02  0.4179084E-03  0.5230666E-02 -0.8761226E-03  0.4613226E-02 -0.2301902E-03  0.4991082E-02
  0.1660000E+02  0.4626721E-02  0.8207139E-02 -0.2421212E-02  0.2635737E-02  0.3134371E-02  0.7970780E-02 -0.3641271E-02  0.2268597E-02  0.3351736E-03  0.5241958E-02 -0.1021031E-02  0.4622288E-02 -0.3440187E-03  0.5001317E-02
  0.1665000E+02  0.4964547E-02  0.8225141E-02 -0.2875543E-02  0.2640542E-02  0.3409950E-02  0.7989510E-02 -0.4146026E-02  0.2272584E-02  0.2408566E-03  0.5253543E-02 -0.1171683E-02  0.4631727E-02 -0.4665369E-03  0.5011883E-02
  0.1670000E+02  0.5273050E-02  0.8241434E-02 -0.3332299E-02  0.2644826E-02  0.3662446E-02  0.8006738E-02 -0.4647346E-02  0.2275995E-02  0.1367160E-03  0.5263806E-02 -0.1326110E-02  0.4640251E-02 -0.5958839E-03  0.5021229E-02
  0.1675000E+02  0.5552326E-02  0.8258857E-02 -0.3787030E-02  0.2649389E-02  0.3892267E-02  0.8024330E-02 -0.5140611E-02  0.2279576E-02  0.2480092E-04  0.5274096E-02 -0.1482019E-02  0.4648920E-02 -0.7298977E-03  0.5031214E-02
  0.1680000E+02  0.5802310E-02  0.8275508E-02 -0.4235124E-02  0.2653721E-02  0.4099523E-02  0.8041506E-02 -0.5620854E-02  0.2282863E-02 -0.9324175E-04  0.5283950E-02 -0.1637502E-02  0.4657343E-02 -0.8668107E-03  0.5040815E-02
  0.1685000E+02  0.6023103E-02  0.8290416E-02 -0.4673265E-02  0.2657766E-02  0.4284280E-02  0.8057616E-02 -0.6084270E-02  0.2286461E-02 -0.2165078E-03  0.5293733E-02 -0.1791422E-02  0.4665551E-02 -0.1005602E-02  0.5049823E-02
  0.1690000E+02  0.6215497E-02  0.8305307E-02 -0.5100545E-02  0.2661918E-02  0.4447149E-02  0.8073472E-02 -0.6529573E-02  0.2290030E-02 -0.3447201E-03  0.5303455E-02 -0.1943409E-02  0.4673874E-02 -0.1145936E-02  0.5059389E-02
  0.1695000E+02  0.6381087E-02  0.8320242E-02 -0.5518083E-02  0.2665948E-02  0.4589515E-02  0.8089047E-02 -0.6957859E-02  0.2293552E-02 -0.4777197E-03  0.5312836E-02 -0.2093393E-02  0.4681793E-02 -0.1287677E-02  0.5068490E-02
  0.1700000E+02  0.6522089E-02  0.8338321E-02 -0.5927532E-02  0.2671257E-02  0.4713505E-02  0.8107819E-02 -0.7371149E-02  0.2297827E-02 -0.6147783E-03  0.5324045E-02 -0.2240880E-02  0.4691337E-02 -0.1430191E-02  0.5079058E-02
  0.1705000E+02  0.6640941E-02  0.8353007E-02 -0.6329640E-02  0.2675586E-02  0.4821609E-02  0.8123069E-02 -0.7770806E-02  0.2301420E-02 -0.7543048E-03  0.5333152E-02 -0.2384553E-02  0.4699500E-02 -0.1572010E-02  0.5087701E-02
  0.1710000E+02  0.6739569E-02  0.8366627E-02 -0.6723337E-02  0.2679736E-02  0.4915932E-02  0.8137466E-02 -0.8156389E-02  0.2304709E-02 -0.8939332E-03  0.5341950E-02 -0.2522276E-02  0.4707390E-02 -0.1710878E-02  0.5096504E-02
  0.1715000E+02  0.6819009E-02  0.8381744E-02 -0.7105617E-02  0.2684083E-02  0.4997843E-02  0.8152971E-02 -0.8525347E-02  0.2308597E-02 -0.1031023E-02  0.5351657E-02 -0.2651472E-02  0.4715724E-02 -0.1844186E-02  0.5105813E-02
  0.1720000E+02  0.6879324E-02  0.8398883E-02 -0.7472388E-02  0.2689173E-02  0.5067933E-02  0.8170533E-02 -0.8873870E-02  0.2312956E-02 -0.1163247E-02  0.5362611E-02 -0.2769682E-02  0.4725690E-02 -0.1969537E-02  0.5116219E-02
  0.1725000E+02  0.6919961E-02  0.8415645E-02 -0.7819256E-02  0.2694496E-02  0.5126442E-02  0.8187993E-02 -0.9197596E-02  0.2317483E-02 -0.1288926E-02  0.5374094E-02 -0.2874857E-02  0.4736105E-02 -0.2085054E-02  0.5127333E-02
  0.1730000E+02  0.6940449E-02  0.8431367E-02 -0.8142460E-02  0.2699328E-02  0.5173843E-02  0.8203982E-02 -0.9492573E-02  0.2321964E-02 -0.1407130E-02  0.5383812E-02 -0.2965490E-02  0.4745359E-02 -0.2189500E-02  0.5137395E-02
  0.1735000E+02  0.6940932E-02  0.8446211E-02 -0.8439308E-02  0.2703972E-02  0.5211113E-02  0.8218275E-02 -0.9755716E-02  0.2326061E-02 -0.1517406E-02  0.5392896E-02 -0.3040520E-02  0.4753938E-02 -0.2282109E-02  0.5146833E-02
  0.1740000E+02  0.6922549E-02  0.8462379E-02 -0.8708489E-02  0.2709286E-02  0.5239883E-02  0.8233439E-02 -0.9985151E-02  0.2330669E-02 -0.1619574E-02  0.5402978E-02 -0.3099238E-02  0.4763564E-02 -0.2362447E-02  0.5157302E-02
  0.1745000E+02  0.6887344E-02  0.8479790E-02 -0.8950055E-02  0.2715004E-02  0.5262107E-02  0.8251166E-02 -0.1018049E-01  0.2335594E-02 -0.1713488E-02  0.5414271E-02 -0.3141324E-02  0.4773851E-02 -0.2430312E-02  0.5168919E-02
  0.1750000E+02  0.6837753E-02  0.8497430E-02 -0.9165065E-02  0.2720891E-02  0.5279739E-02  0.8268634E-02 -0.1034255E-01  0.2340733E-02 -0.1799014E-02  0.5425984E-02 -0.3166765E-02  0.4784398E-02 -0.2485671E-02  0.5180825E-02
  0.1755000E+02  0.6775984E-02  0.8514310E-02 -0.9355072E-02  0.2726324E-02  0.5294254E-02  0.8284843E-02 -0.1047301E-01  0.2345370E-02 -0.1876032E-02  0.5436962E-02 -0.3175865E-02  0.4794321E-02 -0.2528648E-02  0.5191584E-02
  0.1760000E+02  0.6703484E-02  0.8531679E-02 -0.9521326E-02  0.2731984E-02  0.5306388E-02  0.8301738E-02 -0.1057352E-01  0.2350034E-02 -0.1944427E-02  0.5447857E-02 -0.3169072E-02  0.4804030E-02 -0.2559422E-02  0.5202582E-02
  0.1765000E+02  0.6620698E-02  0.8550049E-02 -0.9663992E-02  0.2738164E-02  0.5316008E-02  0.8320285E-02 -0.1064484E-01  0.2355403E-02 -0.2004023E-02  0.5460079E-02 -0.3146790E-02  0.4814914E-02 -0.2578098E-02  0.5214172E-02
  0.1770000E+02  0.6527366E-02  0.8567116E-02 -0.9781794E-02  0.2744225E-02  0.5322427E-02  0.8337323E-02 -0.1068628E-01  0.2360628E-02 -0.2054535E-02  0.5471736E-02 -0.3109248E-02  0.4825549E-02 -0.2584623E-02  0.5225810E-02
  0.1775000E+02  0.6422999E-02  0.8584912E-02 -0.9872222E-02  0.2750278E-02  0.5324752E-02  0.8354493E-02 -0.1069596E-01  0.2365955E-02 -0.2095547E-02  0.5483236E-02 -0.3056536E-02  0.4836075E-02 -0.2578808E-02  0.5237091E-02
  0.1780000E+02  0.6307167E-02  0.8602127E-02 -0.9932224E-02  0.2756235E-02  0.5322147E-02  0.8370957E-02 -0.1067146E-01  0.2371047E-02 -0.2126556E-02  0.5494740E-02 -0.2988686E-02  0.4846503E-02 -0.2560381E-02  0.5247963E-02
  0.1785000E+02  0.6179744E-02  0.8620438E-02 -0.9959475E-02  0.2762235E-02  0.5313954E-02  0.8389086E-02 -0.1061126E-01  0.2376488E-02 -0.2147155E-02  0.5507403E-02 -0.2905944E-02  0.4857073E-02 -0.2529231E-02  0.5259574E-02
  0.1790000E+02  0.6040764E-02  0.8640191E-02 -0.9953193E-02  0.2769049E-02  0.5299534E-02  0.8408616E-02 -0.1051548E-01  0.2382318E-02 -0.2157179E-02  0.5520567E-02 -0.2808939E-02  0.4868485E-02 -0.2485560E-02  0.5272316E-02
  0.1795000E+02  0.5890372E-02  0.8657805E-02 -0.9914474E-02  0.2775349E-02  0.5278127E-02  0.8425527E-02 -0.1038612E-01  0.2387838E-02 -0.2156917E-02  0.5532281E-02 -0.2698866E-02  0.4878588E-02 -0.2430097E-02  0.5283650E-02
  0.1800000E+02  0.5728816E-02  0.8672878E-02 -0.9845827E-02  0.2780840E-02  0.5248818E-02  0.8440343E-02 -0.1022641E-01  0.2392566E-02 -0.2147192E-02  0.5542622E-02 -0.2577482E-02  0.4887681E-02 -0.2364135E-02  0.5293447E-02
  0.1805000E+02  0.5556531E-02  0.8691008E-02 -0.9750368E-02  0.2787219E-02  0.5210639E-02  0.8458060E-02 -0.1003987E-01  0.2397756E-02 -0.2129288E-02  0.5555002E-02 -0.2446981E-02  0.4898158E-02 -0.2289438E-02  0.5305159E-02
  0.1810000E+02  0.5374189E-02  0.8709432E-02 -0.9630802E-02  0.2793555E-02  0.5162706E-02  0.8475723E-02 -0.9829357E-02  0.2403009E-02 -0.2104668E-02  0.5567798E-02 -0.2309689E-02  0.4908879E-02 -0.2207946E-02  0.5317088E-02
  0.1815000E+02  0.5182739E-02  0.8728064E-02 -0.9488813E-02  0.2799818E-02  0.5104450E-02  0.8494376E-02 -0.9596674E-02  0.2408329E-02 -0.2074553E-02  0.5580435E-02 -0.2167629E-02  0.4919725E-02 -0.2121322E-02  0.5328606E-02
  0.1820000E+02  0.4983297E-02  0.8742829E-02 -0.9324810E-02  0.2804833E-02  0.5035615E-02  0.8508522E-02 -0.9342547E-02  0.2412638E-02 -0.2039600E-02  0.5590318E-02 -0.2022308E-02  0.4928264E-02 -0.2030685E-02  0.5337344E-02
  0.1825000E+02  0.4777234E-02  0.8758291E-02 -0.9138496E-02  0.2810352E-02  0.4956359E-02  0.8523799E-02 -0.9067410E-02  0.2417329E-02 -0.1999851E-02  0.5601292E-02 -0.1874745E-02  0.4937607E-02 -0.1936581E-02  0.5346794E-02
  0.1830000E+02  0.4565961E-02  0.8774616E-02 -0.8929576E-02  0.2816319E-02  0.4867050E-02  0.8540109E-02 -0.8772108E-02  0.2422299E-02 -0.1954975E-02  0.5612675E-02 -0.1725698E-02  0.4947094E-02 -0.1839223E-02  0.5357096E-02
  0.1835000E+02  0.4350814E-02  0.8791534E-02 -0.8698662E-02  0.2822481E-02  0.4768046E-02  0.8555876E-02 -0.8458623E-02  0.2427346E-02 -0.1904727E-02  0.5624646E-02 -0.1576091E-02  0.4956918E-02 -0.1738937E-02  0.5367532E-02
  0.1840000E+02  0.4132822E-02  0.8806263E-02 -0.8447648E-02  0.2827757E-02  0.4659438E-02  0.8569097E-02 -0.8130161E-02  0.2431685E-02 -0.1849315E-02  0.5634470E-02 -0.1427264E-02  0.4965301E-02 -0.1636482E-02  0.5376483E-02
  0.1845000E+02  0.3912447E-02  0.8821623E-02 -0.8179238E-02  0.2832916E-02  0.4540782E-02  0.8583470E-02 -0.7790434E-02  0.2436224E-02 -0.1789500E-02  0.5644844E-02 -0.1280930E-02  0.4973980E-02 -0.1533083E-02  0.5385613E-02
  0.1850000E+02  0.3689658E-02  0.8839245E-02 -0.7896292E-02  0.2838896E-02  0.4411202E-02  0.8599987E-02 -0.7442848E-02  0.2441266E-02 -0.1726440E-02  0.5656717E-02 -0.1138945E-02  0.4983888E-02 -0.1430243E-02  0.5396394E-02
  0.1855000E+02  0.3463984E-02  0.8856656E-02 -0.7600939E-02  0.2844878E-02  0.4269526E-02  0.8616966E-02 -0.7089589E-02  0.2446400E-02 -0.1661372E-02  0.5668158E-02 -0.1002926E-02  0.4993464E-02 -0.1329394E-02  0.5407379E-02
  0.1860000E+02  0.3234895E-02  0.8872574E-02 -0.7294301E-02  0.2850542E-02  0.4114646E-02  0.8632399E-02 -0.6731533E-02  0.2451154E-02 -0.1595318E-02  0.5678297E-02 -0.8740584E-03  0.5002405E-02 -0.1231648E-02  0.5417098E-02
  0.1865000E+02  0.3002068E-02  0.8886902E-02 -0.6976502E-02  0.2855567E-02  0.3945823E-02  0.8645792E-02 -0.6368455E-02  0.2455386E-02 -0.1528861E-02  0.5687571E-02 -0.7529589E-03  0.5010435E-02 -0.1137613E-02  0.5425423E-02
  0.1870000E+02  0.2765581E-02  0.8900927E-02 -0.6647072E-02  0.2860432E-02  0.3762755E-02  0.8658436E-02 -0.5999677E-02  0.2459331E-02 -0.1462140E-02  0.5696498E-02 -0.6398558E-03  0.5018342E-02 -0.1047479E-02  0.5433599E-02
  0.1875000E+02  0.2526045E-02  0.8917578E-02 -0.6305436E-02  0.2866155E-02  0.3565685E-02  0.8674215E-02 -0.5624644E-02  0.2464090E-02 -0.1394921E-02  0.5707417E-02 -0.5347041E-03  0.5027781E-02 -0.9611184E-03  0.5443538E-02
  0.1880000E+02  0.2284311E-02  0.8934447E-02 -0.5951197E-02  0.2871947E-02  0.3355099E-02  0.8690128E-02 -0.5243131E-02  0.2469300E-02 -0.1326781E-02  0.5718562E-02 -0.4373541E-03  0.5037441E-02 -0.8782594E-03  0.5454034E-02
  0.1885000E+02  0.2041396E-02  0.8951345E-02 -0.5584726E-02  0.2877669E-02  0.3131733E-02  0.8705762E-02 -0.4855761E-02  0.2474282E-02 -0.1257372E-02  0.5729206E-02 -0.3477208E-03  0.5046603E-02 -0.7987047E-03  0.5464174E-02
  0.1890000E+02  0.1798122E-02  0.8968474E-02 -0.5207231E-02  0.2883807E-02  0.2896382E-02  0.8721835E-02 -0.4463948E-02  0.2479299E-02 -0.1186564E-02  0.5740007E-02 -0.2657920E-03  0.5056012E-02 -0.7224010E-03  0.5474605E-02
  0.1895000E+02  0.1555002E-02  0.8983293E-02 -0.4820929E-02  0.2889262E-02  0.2649888E-02  0.8736264E-02 -0.4070064E-02  0.2483948E-02 -0.1114607E-02  0.5749908E-02 -0.1917314E-03  0.5064505E-02 -0.6495591E-03  0.5484222E-02
  0.1900000E+02  0.1312327E-02  0.8999161E-02 -0.4428783E-02  0.2894822E-02  0.2393244E-02  0.8750959E-02 -0.3677188E-02  0.2488831E-02 -0.1042084E-02  0.5760480E-02 -0.1258277E-03  0.5073581E-02 -0.5806016E-03  0.5494446E-02
  0.1905000E+02  0.1070187E-02  0.9017480E-02 -0.4033869E-02  0.2901156E-02  0.2127498E-02  0.8767438E-02 -0.3288436E-02  0.2494488E-02 -0.9698166E-03  0.5772659E-02 -0.6844504E-04  0.5083847E-02 -0.5160905E-03  0.5505628E-02
  0.1910000E+02  0.8287644E-03  0.9035047E-02 -0.3638980E-02  0.2907222E-02  0.1853852E-02  0.8783821E-02 -0.2906515E-02  0.2499842E-02 -0.8987611E-03  0.5784055E-02 -0.1998413E-04  0.5094249E-02 -0.4566700E-03  0.5516317E-02
  0.1915000E+02  0.5883871E-03  0.9053357E-02 -0.3245912E-02  0.2913401E-02  0.1573552E-02  0.8801100E-02 -0.2532904E-02  0.2505262E-02 -0.8297614E-03  0.5795833E-02  0.1932585E-04  0.5104655E-02 -0.4028482E-03  0.5527475E-02
  0.1920000E+02  0.3495974E-03  0.9072714E-02 -0.2855347E-02  0.2920304E-02  0.1287916E-02  0.8819705E-02 -0.2167694E-02  0.2511107E-02 -0.7634122E-03  0.5808851E-02  0.4957351E-04  0.5115782E-02 -0.3548651E-03  0.5539484E-02
  0.1925000E+02  0.1130890E-03  0.9090249E-02 -0.2466809E-02  0.2926559E-02  0.9983124E-03  0.8836757E-02 -0.1809596E-02  0.2516606E-02 -0.6998610E-03  0.5820498E-02  0.7135763E-04  0.5125819E-02 -0.3124966E-03  0.5550514E-02
  0.1930000E+02 -0.1205130E-03  0.9105887E-02 -0.2078867E-02  0.2932190E-02  0.7060877E-03  0.8851816E-02 -0.1456214E-02  0.2521659E-02 -0.6387632E-03  0.5831108E-02  0.8586339E-04  0.5134921E-02 -0.2749877E-03  0.5559825E-02
  0.1935000E+02 -0.3506756E-03  0.9122529E-02 -0.1689809E-02  0.2938198E-02  0.4126644E-03  0.8868637E-02 -0.1104830E-02  0.2526894E-02 -0.5793978E-03  0.5842675E-02  0.9476195E-04  0.5144880E-02 -0.2411533E-03  0.5570170E-02
  0.1940000E+02 -0.5770210E-03  0.9140766E-02 -0.1298308E-02  0.2944962E-02  0.1194833E-03  0.8886236E-02 -0.7531786E-03  0.2532693E-02 -0.5208926E-03  0.5855201E-02  0.9992455E-04  0.5155785E-02 -0.2096286E-03  0.5582097E-02
  0.1945000E+02 -0.7991708E-03  0.9158963E-02 -0.9042014E-03  0.2951852E-02 -0.1718828E-03  0.8904226E-02 -0.4002705E-03  0.2538695E-02 -0.4625159E-03  0.5867693E-02  0.1030935E-03  0.5167246E-02 -0.1791775E-03  0.5594279E-02
  0.1950000E+02 -0.1016541E-02  0.9175528E-02 -0.5088958E-03  0.2958303E-02 -0.4596734E-03  0.8920652E-02 -0.4686765E-04  0.2544377E-02 -0.4038561E-03  0.5879343E-02  0.1055917E-03  0.5177872E-02 -0.1489295E-03  0.5605665E-02
  0.1955000E+02 -0.1228358E-02  0.9190404E-02 -0.1150531E-03  0.2963944E-02 -0.7420626E-03  0.8935171E-02  0.3048380E-03  0.2549431E-02 -0.3448229E-03  0.5889295E-02  0.1082701E-03  0.5186649E-02 -0.1184081E-03  0.5615390E-02
  0.1960000E+02 -0.1433673E-02  0.9206361E-02  0.2740301E-03  0.2969918E-02 -0.1017187E-02  0.8950671E-02  0.6518802E-03  0.2554595E-02 -0.2855364E-03  0.5899937E-02  0.1116317E-03  0.5195861E-02 -0.8741368E-04  0.5625278E-02
  0.1965000E+02 -0.1631600E-02  0.9225744E-02  0.6554527E-03  0.2977082E-02 -0.1283329E-02  0.8970491E-02  0.9916208E-03  0.2560658E-02 -0.2261200E-03  0.5913415E-02  0.1160998E-03  0.5207652E-02 -0.5578563E-04  0.5637485E-02
  0.1970000E+02 -0.1821464E-02  0.9243965E-02  0.1027381E-02  0.2983955E-02 -0.1538961E-02  0.8989101E-02  0.1322500E-02  0.2566911E-02 -0.1665534E-03  0.5926277E-02  0.1222581E-03  0.5219106E-02 -0.2320774E-04  0.5648985E-02
  0.1975000E+02 -0.2002846E-02  0.9260832E-02  0.1389288E-02  0.2990177E-02 -0.1782760E-02  0.9005565E-02  0.1644307E-02  0.2572764E-02 -0.1066071E-03  0.5938056E-02  0.1309452E-03  0.5229347E-02  0.1087002E-04  0.5659528E-02
  0.1980000E+02 -0.2175454E-02  0.9278703E-02  0.1741648E-02  0.2996918E-02 -0.2013523E-02  0.9022983E-02  0.1957893E-02  0.2578714E-02 -0.4591577E-04  0.5950450E-02  0.1431728E-03  0.5240378E-02  0.4715101E-04  0.5670784E-02
  0.1985000E+02 -0.2338987E-02  0.9294607E-02  0.2085415E-02  0.3002982E-02 -0.2230128E-02  0.9039274E-02  0.2264629E-02  0.2584040E-02  0.1592398E-04  0.5961138E-02  0.1599608E-03  0.5249924E-02  0.8635654E-04  0.5681096E-02
  0.1990000E+02 -0.2492924E-02  0.9313348E-02  0.2421407E-02  0.3009667E-02 -0.2431460E-02  0.9057865E-02  0.2565738E-02  0.2590031E-02  0.7921598E-04  0.5973218E-02  0.1821130E-03  0.5261005E-02  0.1290401E-03  0.5693176E-02
  0.1995000E+02 -0.2636539E-02  0.9331777E-02  0.2750000E-02  0.3016168E-02 -0.2616470E-02  0.9076411E-02  0.2861974E-02  0.2595976E-02  0.1441000E-03  0.5985156E-02  0.2101220E-03  0.5271894E-02  0.1755093E-03  0.5704680E-02
  0.2000000E+02 -0.2769022E-02  0.9350354E-02  0.3070942E-02  0.3023034E-02 -0.2784238E-02  0.9094749E-02  0.3153437E-02  0.2601883E-02  0.2105122E-03  0.5997676E-02  0.2441513E-03  0.5283125E-02  0.2257982E-03  0.5716554E-02
  0.2005000E+02 -0.2889751E-02  0.9367483E-02  0.3383638E-02  0.3029665E-02 -0.2934178E-02  0.9111693E-02  0.3439835E-02  0.2607613E-02  0.2782541E-03  0.6009548E-02  0.2841397E-03  0.5293697E-02  0.2797606E-03  0.5727756E-02
  0.2010000E+02 -0.2998280E-02  0.9385871E-02  0.3687002E-02  0.3036710E-02 -0.3065938E-02  0.9129183E-02  0.3720365E-02  0.2613636E-02  0.3469904E-03  0.6021895E-02  0.3298436E-03  0.5304739E-02  0.3370950E-03  0.5739499E-02
  0.2015000E+02 -0.3094495E-02  0.9404541E-02  0.3980000E-02  0.3043484E-02 -0.3179509E-02  0.9146958E-02  0.3994268E-02  0.2619402E-02  0.4164012E-03  0.6034370E-02  0.3810288E-03  0.5315729E-02  0.3975170E-03  0.5751532E-02
  0.2020000E+02 -0.3178436E-02  0.9423641E-02  0.4261643E-02  0.3049736E-02 -0.3275058E-02  0.9164405E-02  0.4260825E-02  0.2625118E-02  0.4862335E-03  0.6046416E-02  0.4375129E-03  0.5326322E-02  0.4608051E-03  0.5763047E-02
  0.2025000E+02 -0.3250231E-02  0.9444823E-02  0.4531196E-02  0.3056747E-02 -0.3352881E-02  0.9184803E-02  0.4519545E-02  0.2631142E-02  0.5563707E-03  0.6060119E-02  0.4992200E-03  0.5338475E-02  0.5268611E-03  0.5775798E-02
  0.2030000E+02 -0.3310058E-02  0.9462642E-02  0.4788152E-02  0.3063126E-02 -0.3413393E-02  0.9202735E-02  0.4770081E-02  0.2636415E-02  0.6268380E-03  0.6071868E-02  0.5661341E-03  0.5348579E-02  0.5956884E-03  0.5786392E-02
  0.2035000E+02 -0.3358254E-02  0.9478958E-02  0.5032153E-02  0.3068844E-02 -0.3457203E-02  0.9219233E-02  0.5012097E-02  0.2641327E-02  0.6977306E-03  0.6082628E-02  0.6382270E-03  0.5357577E-02  0.6673202E-03  0.5795695E-02
  0.2040000E+02 -0.3395278E-02  0.9497427E-02  0.5262717E-02  0.3075123E-02 -0.3485083E-02  0.9237281E-02  0.5244948E-02  0.2646760E-02  0.7691134E-03  0.6094551E-02  0.7153265E-03  0.5368310E-02  0.7417037E-03  0.5806949E-02
  0.2045000E+02 -0.3421807E-02  0.9518725E-02  0.5479228E-02  0.3082189E-02 -0.3498020E-02  0.9257757E-02  0.5467704E-02  0.2652952E-02  0.8409477E-03  0.6108351E-02  0.7970792E-03  0.5380682E-02  0.8186447E-03  0.5819833E-02
  0.2050000E+02 -0.3438538E-02  0.9539652E-02  0.5680803E-02  0.3088963E-02 -0.3497061E-02  0.9277332E-02  0.5679041E-02  0.2658862E-02  0.9130251E-03  0.6122041E-02  0.8828828E-03  0.5392442E-02  0.8977396E-03  0.5832308E-02
  0.2055000E+02 -0.3446080E-02  0.9557164E-02  0.5866467E-02  0.3094760E-02 -0.3483243E-02  0.9293514E-02  0.5877525E-02  0.2663482E-02  0.9849737E-03  0.6133342E-02  0.9719203E-03  0.5402181E-02  0.9783927E-03  0.5842588E-02
  0.2060000E+02 -0.3444776E-02  0.9573212E-02  0.6035137E-02  0.3100417E-02 -0.3457469E-02  0.9308713E-02  0.6061621E-02  0.2668147E-02  0.1056227E-02  0.6143935E-02  0.1063123E-02  0.5411468E-02  0.1059783E-02  0.5852516E-02
  0.2065000E+02 -0.3434697E-02  0.9590845E-02  0.6185725E-02  0.3106528E-02 -0.3420515E-02  0.9325765E-02  0.6229867E-02  0.2673264E-02  0.1126055E-02  0.6154980E-02  0.1155217E-02  0.5421340E-02  0.1140906E-02  0.5863034E-02
  0.2070000E+02 -0.3415719E-02  0.9611630E-02  0.6317163E-02  0.3113206E-02 -0.3373086E-02  0.9345594E-02  0.6380858E-02  0.2678799E-02  0.1193597E-02  0.6168257E-02  0.1246761E-02  0.5432969E-02  0.1220604E-02  0.5875564E-02
  0.2075000E+02 -0.3387771E-02  0.9634017E-02  0.6428591E-02  0.3119981E-02 -0.3315978E-02  0.9366436E-02  0.6513448E-02  0.2684768E-02  0.1257962E-02  0.6182638E-02  0.1336287E-02  0.5445381E-02  0.1297692E-02  0.5888955E-02
  0.2080000E+02 -0.3350900E-02  0.9651235E-02  0.6519445E-02  0.3125410E-02 -0.3250072E-02  0.9382945E-02  0.6626785E-02  0.2689431E-02  0.1318343E-02  0.6194552E-02  0.1422428E-02  0.5455294E-02  0.1371081E-02  0.5899915E-02
  0.2085000E+02 -0.3305421E-02  0.9664745E-02  0.6589675E-02  0.3129656E-02 -0.3176435E-02  0.9395980E-02  0.6720521E-02  0.2693070E-02  0.1374111E-02  0.6203933E-02  0.1504027E-02  0.5462870E-02  0.1439873E-02  0.5908426E-02
  0.2090000E+02 -0.3251912E-02  0.9681236E-02  0.6639728E-02  0.3134988E-02 -0.3096270E-02  0.9411599E-02  0.6794767E-02  0.2697527E-02  0.1424827E-02  0.6214410E-02  0.1580167E-02  0.5472618E-02  0.1503384E-02  0.5918393E-02
  0.2095000E+02 -0.3191124E-02  0.9699139E-02  0.6670358E-02  0.3140438E-02 -0.3010844E-02  0.9429121E-02  0.6849890E-02  0.2702291E-02  0.1470202E-02  0.6225623E-02  0.1650108E-02  0.5482590E-02  0.1561092E-02  0.5929594E-02
  0.2100000E+02 -0.3124004E-02  0.9715810E-02  0.6682350E-02  0.3145656E-02 -0.2921495E-02  0.9445651E-02  0.6886240E-02  0.2706758E-02  0.1509982E-02  0.6236794E-02  0.1713181E-02  0.5492093E-02  0.1612530E-02  0.5940237E-02
  0.2105000E+02 -0.3051497E-02  0.9731029E-02  0.6676221E-02  0.3150359E-02 -0.2829444E-02  0.9460072E-02  0.6903855E-02  0.2710830E-02  0.1543931E-02  0.6247003E-02  0.1768774E-02  0.5500659E-02  0.1657267E-02  0.5949222E-02
  0.2110000E+02 -0.2974574E-02  0.9748312E-02  0.6652104E-02  0.3155882E-02 -0.2735815E-02  0.9476447E-02  0.6902393E-02  0.2715312E-02  0.1571787E-02  0.6258171E-02  0.1816312E-02  0.5510464E-02  0.1694889E-02  0.5959983E-02
  0.2115000E+02 -0.2894121E-02  0.9766833E-02  0.6609838E-02  0.3161445E-02 -0.2641561E-02  0.9492937E-02  0.6881267E-02  0.2720199E-02  0.1593326E-02  0.6269761E-02  0.1855321E-02  0.5520522E-02  0.1725051E-02  0.5971076E-02
  0.2120000E+02 -0.2810866E-02  0.9783763E-02  0.6549187E-02  0.3166628E-02 -0.2547415E-02  0.9508138E-02  0.6839915E-02  0.2724660E-02  0.1608425E-02  0.6280542E-02  0.1885513E-02  0.5530253E-02  0.1747560E-02  0.5981734E-02
  0.2125000E+02 -0.2725424E-02  0.9800025E-02  0.6470048E-02  0.3171493E-02 -0.2453987E-02  0.9522841E-02  0.6778006E-02  0.2728862E-02  0.1617048E-02  0.6291246E-02  0.1906746E-02  0.5539726E-02  0.1762335E-02  0.5991469E-02
  0.2130000E+02 -0.2638323E-02  0.9813494E-02  0.6372610E-02  0.3175483E-02 -0.2361780E-02  0.9535699E-02  0.6695602E-02  0.2732376E-02  0.1619259E-02  0.6300332E-02  0.1919027E-02  0.5547193E-02  0.1769416E-02  0.5999343E-02
  0.2135000E+02 -0.2550025E-02  0.9828319E-02  0.6257225E-02  0.3179888E-02 -0.2271237E-02  0.9549472E-02  0.6592936E-02  0.2736009E-02  0.1615103E-02  0.6309265E-02  0.1922354E-02  0.5555409E-02  0.1768823E-02  0.6008018E-02
  0.2140000E+02 -0.2461001E-02  0.9846929E-02  0.6124402E-02  0.3185401E-02 -0.2182792E-02  0.9567114E-02  0.6470356E-02  0.2740844E-02  0.1604607E-02  0.6320911E-02  0.1916689E-02  0.5566033E-02  0.1760544E-02  0.6019433E-02
  0.2145000E+02 -0.2371667E-02  0.9866629E-02  0.5974585E-02  0.3191085E-02 -0.2096795E-02  0.9586144E-02  0.6328061E-02  0.2745899E-02  0.1587709E-02  0.6333302E-02  0.1901883E-02  0.5576829E-02  0.1744469E-02  0.6031589E-02
  0.2150000E+02 -0.2282388E-02  0.9882289E-02  0.5808257E-02  0.3195532E-02 -0.2013530E-02  0.9600915E-02  0.6166224E-02  0.2749519E-02  0.1564306E-02  0.6343719E-02  0.1877720E-02  0.5585256E-02  0.1720439E-02  0.6041190E-02
  0.2155000E+02 -0.2193436E-02  0.9896001E-02  0.5626096E-02  0.3199397E-02 -0.1933169E-02  0.9613985E-02  0.5985204E-02  0.2752939E-02  0.1534347E-02  0.6352822E-02  0.1844034E-02  0.5592679E-02  0.1688353E-02  0.6049745E-02
  0.2160000E+02 -0.2104919E-02  0.9911368E-02  0.5429112E-02  0.3203650E-02 -0.1855714E-02  0.9628593E-02  0.5785743E-02  0.2756730E-02  0.1497900E-02  0.6362260E-02  0.1800820E-02  0.5600936E-02  0.1648254E-02  0.6058204E-02
  0.2165000E+02 -0.2016749E-02  0.9928226E-02  0.5218653E-02  0.3208688E-02 -0.1780953E-02  0.9645533E-02  0.5569029E-02  0.2760854E-02  0.1455210E-02  0.6372754E-02  0.1748296E-02  0.5609937E-02  0.1600396E-02  0.6067936E-02
  0.2170000E+02 -0.1928701E-02  0.9948197E-02  0.4996385E-02  0.3214679E-02 -0.1708512E-02  0.9665087E-02  0.5336657E-02  0.2765876E-02  0.1406730E-02  0.6385112E-02  0.1686961E-02  0.5620874E-02  0.1545273E-02  0.6079115E-02
  0.2175000E+02 -0.1840418E-02  0.9968807E-02  0.4764074E-02  0.3220274E-02 -0.1637853E-02  0.9685340E-02  0.5090408E-02  0.2770966E-02  0.1353075E-02  0.6397737E-02  0.1617525E-02  0.5632211E-02  0.1483566E-02  0.6091127E-02
  0.2180000E+02 -0.1751509E-02  0.9987767E-02  0.4523368E-02  0.3225317E-02 -0.1568386E-02  0.9703790E-02  0.4832004E-02  0.2775285E-02  0.1294947E-02  0.6409380E-02  0.1540827E-02  0.5641877E-02  0.1416053E-02  0.6101572E-02
  0.2185000E+02 -0.1661611E-02  0.1000367E-01  0.4275746E-02  0.3229930E-02 -0.1499557E-02  0.9718901E-02  0.4563047E-02  0.2779053E-02  0.1233077E-02  0.6420071E-02  0.1457754E-02  0.5650520E-02  0.1343548E-02  0.6110706E-02
  0.2190000E+02 -0.1570463E-02  0.1001893E-01  0.4022546E-02  0.3234689E-02 -0.1430939E-02  0.9735061E-02  0.4285080E-02  0.2783170E-02  0.1168175E-02  0.6430104E-02  0.1369204E-02  0.5659323E-02  0.1266844E-02  0.6120129E-02
  0.2195000E+02 -0.1477922E-02  0.1003659E-01  0.3765006E-02  0.3240091E-02 -0.1362253E-02  0.9753986E-02  0.3999614E-02  0.2787526E-02  0.1100897E-02  0.6441214E-02  0.1276036E-02  0.5669322E-02  0.1186689E-02  0.6131211E-02
  0.2200000E+02 -0.1383927E-02  0.1005655E-01  0.3504355E-02  0.3245804E-02 -0.1293328E-02  0.9773725E-02  0.3708225E-02  0.2792411E-02  0.1031861E-02  0.6453384E-02  0.1179095E-02  0.5679965E-02  0.1103798E-02  0.6142692E-02
  0.2205000E+02 -0.1288422E-02  0.1007727E-01  0.3241705E-02  0.3251714E-02 -0.1223982E-02  0.9794361E-02  0.3412390E-02  0.2797561E-02  0.9616450E-03  0.6466147E-02  0.1079208E-02  0.5691094E-02  0.1018863E-02  0.6154577E-02
  0.2210000E+02 -0.1191353E-02  0.1009670E-01  0.2978080E-02  0.3257328E-02 -0.1153995E-02  0.9813679E-02  0.3113502E-02  0.2802648E-02  0.8908138E-03  0.6478606E-02  0.9772039E-03  0.5702014E-02  0.9325707E-03  0.6166207E-02
  0.2215000E+02 -0.1092546E-02  0.1011831E-01  0.2714175E-02  0.3263701E-02 -0.1082993E-02  0.9835083E-02  0.2812560E-02  0.2808175E-02  0.8198815E-03  0.6492493E-02  0.8738494E-03  0.5713826E-02  0.8455578E-03  0.6179318E-02
  0.2220000E+02 -0.9918263E-03  0.1013585E-01  0.2450479E-02  0.3269214E-02 -0.1010553E-02  0.9853564E-02  0.2510314E-02  0.2812520E-02  0.7493247E-03  0.6504325E-02  0.7698785E-03  0.5723822E-02  0.7584288E-03  0.6190728E-02
  0.2225000E+02 -0.8890533E-03  0.1014958E-01  0.2187320E-02  0.3273401E-02 -0.9362948E-03  0.9868734E-02  0.2207307E-02  0.2816017E-02  0.6795675E-03  0.6513771E-02  0.6659405E-03  0.5731980E-02  0.6717221E-03  0.6199833E-02
  0.2230000E+02 -0.7841630E-03  0.1016669E-01  0.1924917E-02  0.3278690E-02 -0.8599416E-03  0.9886674E-02  0.1903967E-02  0.2820326E-02  0.6109498E-03  0.6525274E-02  0.5625859E-03  0.5741538E-02  0.5858855E-03  0.6210396E-02
  0.2235000E+02 -0.6772025E-03  0.1018639E-01  0.1663532E-02  0.3284677E-02 -0.7813910E-03  0.9905658E-02  0.1600782E-02  0.2825100E-02  0.5437441E-03  0.6537959E-02  0.4602748E-03  0.5752354E-02  0.5012904E-03  0.6222046E-02
  0.2240000E+02 -0.5683150E-03  0.1020705E-01  0.1403499E-02  0.3290916E-02 -0.7006645E-03  0.9926003E-02  0.1298375E-02  0.2830464E-02  0.4781521E-03  0.6550501E-02  0.3594157E-03  0.5763967E-02  0.4182451E-03  0.6234250E-02
  0.2245000E+02 -0.4577317E-03  0.1022475E-01  0.1145346E-02  0.3296246E-02 -0.6178793E-03  0.9943304E-02  0.9976389E-03  0.2835181E-02  0.4143530E-03  0.6561278E-02  0.2604259E-03  0.5774298E-02  0.3370506E-03  0.6244716E-02
  0.2250000E+02 -0.3457484E-03  0.1024020E-01  0.8897673E-03  0.3300843E-02 -0.5331609E-03  0.9959076E-02  0.6997212E-03  0.2839186E-02  0.3525139E-03  0.6571152E-02  0.1637845E-03  0.5783276E-02  0.2580298E-03  0.6254563E-02
  0.2255000E+02 -0.2326990E-03  0.1025539E-01  0.6376265E-03  0.3305533E-02 -0.4466001E-03  0.9974313E-02  0.4059963E-03  0.2843170E-02  0.2928118E-03  0.6580910E-02  0.7004615E-04  0.5792154E-02  0.1815443E-03  0.6264580E-02
  0.2260000E+02 -0.1190270E-03  0.1027184E-01  0.3899097E-03  0.3310419E-02 -0.3583120E-03  0.9990172E-02  0.1179973E-03  0.2847527E-02  0.2353977E-03  0.6591371E-02 -0.2020101E-04  0.5801574E-02  0.1079549E-03  0.6275226E-02
  0.2265000E+02 -0.5242990E-05  0.1029181E-01  0.1475990E-03  0.3316157E-02 -0.2684446E-03  0.1001007E-01 -0.1627763E-03  0.2852515E-02  0.1803574E-03  0.6604137E-02 -0.1064311E-03  0.5812804E-02  0.3755528E-04  0.6288041E-02
  0.2270000E+02  0.1080949E-03  0.1031038E-01 -0.8847949E-04  0.3321705E-02 -0.1772084E-03  0.1002783E-01 -0.4350474E-03  0.2857119E-02  0.1276523E-03  0.6615974E-02 -0.1882833E-03  0.5822812E-02 -0.2950669E-04  0.6299403E-02
  0.2275000E+02  0.2204213E-03  0.1032688E-01 -0.3176929E-03  0.3326674E-02 -0.8489992E-04  0.1004399E-01 -0.6978301E-03  0.2861588E-02  0.7712351E-04  0.6626386E-02 -0.2656057E-03  0.5832283E-02 -0.9324608E-04  0.6310159E-02
  0.2280000E+02  0.3312756E-03  0.1034291E-01 -0.5397621E-03  0.3331476E-02  0.8170534E-05  0.1005918E-01 -0.9505927E-03  0.2865680E-02  0.2847031E-04  0.6636169E-02 -0.3384977E-03  0.5841591E-02 -0.1538700E-03  0.6319907E-02
  0.2285000E+02  0.4402825E-03  0.1036008E-01 -0.7545805E-03  0.3336013E-02  0.1016572E-03  0.1007350E-01 -0.1193045E-02  0.2869739E-02 -0.1865281E-04  0.6645986E-02 -0.4071977E-03  0.5850434E-02 -0.2116722E-03  0.6329529E-02
  0.2290000E+02  0.5471564E-03  0.1037984E-01 -0.9621872E-03  0.3341334E-02  0.1952190E-03  0.1009061E-01 -0.1425064E-02  0.2874561E-02 -0.6459469E-04  0.6657804E-02 -0.4720019E-03  0.5861102E-02 -0.2669718E-03  0.6340771E-02
  0.2295000E+02  0.6516159E-03  0.1039896E-01 -0.1162586E-02  0.3346819E-02  0.2884797E-03  0.1010897E-01 -0.1646476E-02  0.2879474E-02 -0.1096359E-03  0.6670452E-02 -0.5331488E-03  0.5872282E-02 -0.3200212E-03  0.6352757E-02
  0.2300000E+02  0.7532891E-03  0.1041480E-01 -0.1355676E-02  0.3351425E-02  0.3810060E-03  0.1012417E-01 -0.1856945E-02  0.2883249E-02 -0.1539716E-03  0.6680747E-02 -0.5907479E-03  0.5881360E-02 -0.3709645E-03  0.6363059E-02
  0.2305000E+02  0.8516685E-03  0.1043016E-01 -0.1541290E-02  0.3355742E-02  0.4722988E-03  0.1013853E-01 -0.2056030E-02  0.2886563E-02 -0.1977372E-03  0.6689449E-02 -0.6447916E-03  0.5889404E-02 -0.4198580E-03  0.6372050E-02
  0.2310000E+02  0.9461028E-03  0.1044625E-01 -0.1719270E-02  0.3360326E-02  0.5618053E-03  0.1015355E-01 -0.2243280E-02  0.2890492E-02 -0.2410425E-03  0.6698309E-02 -0.6951968E-03  0.5897996E-02 -0.4667098E-03  0.6381634E-02
  0.2315000E+02  0.1035884E-02  0.1046441E-01 -0.1889577E-02  0.3365543E-02  0.6489823E-03  0.1016981E-01 -0.2418405E-02  0.2895159E-02 -0.2840139E-03  0.6708715E-02 -0.7418792E-03  0.5907692E-02 -0.5115385E-03  0.6391666E-02
  0.2320000E+02  0.1120363E-02  0.1048509E-01 -0.2052372E-02  0.3371425E-02  0.7333749E-03  0.1018836E-01 -0.2581401E-02  0.2900425E-02 -0.3268074E-03  0.6720547E-02 -0.7848160E-03  0.5918638E-02 -0.5544107E-03  0.6403628E-02
  0.2325000E+02  0.1199039E-02  0.1050798E-01 -0.2207939E-02  0.3377658E-02  0.8146412E-03  0.1020939E-01 -0.2732503E-02  0.2906108E-02 -0.3695866E-03  0.6734063E-02 -0.8240682E-03  0.5931148E-02 -0.5954410E-03  0.6416927E-02
  0.2330000E+02  0.1271711E-02  0.1052822E-01 -0.2356729E-02  0.3383155E-02  0.8926583E-03  0.1022917E-01 -0.2872256E-02  0.2911075E-02 -0.4125175E-03  0.6746332E-02 -0.8598079E-03  0.5942276E-02 -0.6348002E-03  0.6429153E-02
  0.2335000E+02  0.1338407E-02  0.1054321E-01 -0.2499094E-02  0.3387321E-02  0.9674366E-03  0.1024403E-01 -0.3001203E-02  0.2914848E-02 -0.4557046E-03  0.6756033E-02 -0.8922440E-03  0.5950756E-02 -0.6726471E-03  0.6438442E-02
  0.2340000E+02  0.1399386E-02  0.1056035E-01 -0.2635346E-02  0.3392094E-02  0.1039123E-02  0.1026068E-01 -0.3119909E-02  0.2919238E-02 -0.4992094E-03  0.6767259E-02 -0.9216222E-03  0.5960105E-02 -0.7091365E-03  0.6449008E-02
  0.2345000E+02  0.1454972E-02  0.1057837E-01 -0.2765634E-02  0.3397610E-02  0.1107872E-02  0.1027833E-01 -0.3228802E-02  0.2923992E-02 -0.5430414E-03  0.6778783E-02 -0.9481755E-03  0.5970298E-02 -0.7443905E-03  0.6459957E-02
  0.2350000E+02  0.1505426E-02  0.1059685E-01 -0.2889964E-02  0.3403379E-02  0.1173754E-02  0.1029637E-01 -0.3328162E-02  0.2929075E-02 -0.5871658E-03  0.6790638E-02 -0.9721003E-03  0.5980754E-02 -0.7784911E-03  0.6470984E-02
  0.2355000E+02  0.1550891E-02  0.1061482E-01 -0.3008331E-02  0.3408875E-02  0.1236736E-02  0.1031349E-01 -0.3418251E-02  0.2933889E-02 -0.6315342E-03  0.6802035E-02 -0.9935719E-03  0.5990908E-02 -0.8115036E-03  0.6482129E-02
  0.2360000E+02  0.1591294E-02  0.1063378E-01 -0.3120556E-02  0.3414526E-02  0.1296606E-02  0.1033112E-01 -0.3499169E-02  0.2938767E-02 -0.6760364E-03  0.6813419E-02 -0.1012686E-02  0.6001231E-02 -0.8434234E-03  0.6493341E-02
  0.2365000E+02  0.1626468E-02  0.1065228E-01 -0.3226514E-02  0.3420181E-02  0.1353077E-02  0.1034811E-01 -0.3571100E-02  0.2943799E-02 -0.7205262E-03  0.6824564E-02 -0.1029515E-02  0.6011737E-02 -0.8742144E-03  0.6504421E-02
  0.2370000E+02  0.1656153E-02  0.1066989E-01 -0.3325938E-02  0.3425892E-02  0.1405785E-02  0.1036554E-01 -0.3634125E-02  0.2948630E-02 -0.7647696E-03  0.6836052E-02 -0.1044048E-02  0.6022161E-02 -0.9037551E-03  0.6515194E-02
  0.2375000E+02  0.1680127E-02  0.1068591E-01 -0.3418444E-02  0.3430817E-02  0.1454392E-02  0.1038128E-01 -0.3688253E-02  0.2953033E-02 -0.8084290E-03  0.6845899E-02 -0.1056201E-02  0.6030940E-02 -0.9318327E-03  0.6524786E-02
  0.2380000E+02  0.1698283E-02  0.1070120E-01 -0.3503569E-02  0.3435390E-02  0.1498661E-02  0.1039637E-01 -0.3733422E-02  0.2957011E-02 -0.8510934E-03  0.6855283E-02 -0.1065831E-02  0.6039432E-02 -0.9581647E-03  0.6534209E-02
  0.2385000E+02  0.1710613E-02  0.1071662E-01 -0.3580723E-02  0.3440261E-02  0.1538431E-02  0.1041221E-01 -0.3769458E-02  0.2961083E-02 -0.8922931E-03  0.6865095E-02 -0.1072752E-02  0.6048142E-02 -0.9824153E-03  0.6543763E-02
  0.2390000E+02  0.1717207E-02  0.1073607E-01 -0.3649237E-02  0.3446693E-02  0.1573627E-02  0.1043150E-01 -0.3796082E-02  0.2966494E-02 -0.9315487E-03  0.6877446E-02 -0.1076761E-02  0.6059171E-02 -0.1004234E-02  0.6555673E-02
  0.2395000E+02  0.1718246E-02  0.1075584E-01 -0.3708474E-02  0.3453179E-02  0.1604256E-02  0.1045060E-01 -0.3813049E-02  0.2971933E-02 -0.9684293E-03  0.6890399E-02 -0.1077712E-02  0.6070218E-02 -0.1023324E-02  0.6567950E-02
  0.2400000E+02  0.1713931E-02  0.1077390E-01 -0.3757719E-02  0.3459018E-02  0.1630342E-02  0.1046808E-01 -0.3820022E-02  0.2977229E-02 -0.1002525E-02  0.6902800E-02 -0.1075472E-02  0.6080898E-02 -0.1039405E-02  0.6579302E-02
  0.2405000E+02  0.1704528E-02  0.1079026E-01 -0.3796349E-02  0.3464500E-02  0.1651954E-02  0.1048430E-01 -0.3816769E-02  0.2982352E-02 -0.1033487E-02  0.6914185E-02 -0.1069984E-02  0.6090728E-02 -0.1052273E-02  0.6590055E-02
  0.2410000E+02  0.1690317E-02  0.1080379E-01 -0.3823765E-02  0.3468967E-02  0.1669155E-02  0.1049811E-01 -0.3803084E-02  0.2986440E-02 -0.1060991E-02  0.6923468E-02 -0.1061232E-02  0.6098721E-02 -0.1061758E-02  0.6598840E-02
  0.2415000E+02  0.1671667E-02  0.1081684E-01 -0.3839536E-02  0.3473225E-02  0.1682044E-02  0.1051130E-01 -0.3778931E-02  0.2990364E-02 -0.1084744E-02  0.6931742E-02 -0.1049253E-02  0.6106428E-02 -0.1067734E-02  0.6607500E-02
  0.2420000E+02  0.1649035E-02  0.1083105E-01 -0.3843444E-02  0.3478064E-02  0.1690745E-02  0.1052545E-01 -0.3744491E-02  0.2994309E-02 -0.1104477E-02  0.6941520E-02 -0.1034145E-02  0.6115200E-02 -0.1070121E-02  0.6616501E-02
  0.2425000E+02  0.1622957E-02  0.1084837E-01 -0.3835531E-02  0.3483979E-02  0.1695397E-02  0.1054282E-01 -0.3700184E-02  0.2999470E-02 -0.1119957E-02  0.6953419E-02 -0.1016064E-02  0.6125236E-02 -0.1068885E-02  0.6627774E-02
  0.2430000E+02  0.1593994E-02  0.1086643E-01 -0.3816026E-02  0.3490102E-02  0.1696117E-02  0.1055985E-01 -0.3646610E-02  0.3004740E-02 -0.1130991E-02  0.6964907E-02 -0.9952211E-03  0.6135662E-02 -0.1064036E-02  0.6638919E-02
  0.2435000E+02  0.1562755E-02  0.1088146E-01 -0.3785413E-02  0.3495448E-02  0.1693045E-02  0.1057444E-01 -0.3584609E-02  0.3009273E-02 -0.1137447E-02  0.6975043E-02 -0.9718999E-03  0.6145055E-02 -0.1055652E-02  0.6648615E-02
  0.2440000E+02  0.1529772E-02  0.1089537E-01 -0.3744213E-02  0.3500592E-02  0.1686268E-02  0.1058849E-01 -0.3515048E-02  0.3013601E-02 -0.1139243E-02  0.6984361E-02 -0.9464119E-03  0.6153825E-02 -0.1043843E-02  0.6658101E-02
  0.2445000E+02  0.1495488E-02  0.1091412E-01 -0.3692945E-02  0.3506931E-02  0.1675840E-02  0.1060695E-01 -0.3438778E-02  0.3018983E-02 -0.1136342E-02  0.6996415E-02 -0.9190827E-03  0.6164754E-02 -0.1028751E-02  0.6670204E-02
  0.2450000E+02  0.1460200E-02  0.1093316E-01 -0.3632045E-02  0.3513164E-02  0.1661745E-02  0.1062480E-01 -0.3356540E-02  0.3024156E-02 -0.1128747E-02  0.7008581E-02 -0.8902227E-03  0.6175207E-02 -0.1010526E-02  0.6682185E-02
  0.2455000E+02  0.1424057E-02  0.1095187E-01 -0.3561838E-02  0.3519441E-02  0.1643908E-02  0.1064261E-01 -0.3268921E-02  0.3029464E-02 -0.1116481E-02  0.7020905E-02 -0.8600967E-03  0.6185612E-02 -0.9893060E-03  0.6693862E-02
  0.2460000E+02  0.1387057E-02  0.1096753E-01 -0.3482559E-02  0.3525396E-02  0.1622189E-02  0.1065852E-01 -0.3176358E-02  0.3034448E-02 -0.1099584E-02  0.7031993E-02 -0.8289174E-03  0.6195119E-02 -0.9652168E-03  0.6704065E-02
  0.2465000E+02  0.1349122E-02  0.1098327E-01 -0.3394435E-02  0.3531637E-02  0.1596428E-02  0.1067460E-01 -0.3079201E-02  0.3039304E-02 -0.1078119E-02  0.7042886E-02 -0.7968483E-03  0.6204640E-02 -0.9383705E-03  0.6714769E-02
  0.2470000E+02  0.1310173E-02  0.1099694E-01 -0.3297754E-02  0.3536607E-02  0.1566510E-02  0.1068787E-01 -0.2977771E-02  0.3043648E-02 -0.1052172E-02  0.7051432E-02 -0.7640114E-03  0.6212708E-02 -0.9088744E-03  0.6723520E-02
  0.2475000E+02  0.1270177E-02  0.1101301E-01 -0.3192849E-02  0.3542087E-02  0.1532400E-02  0.1070306E-01 -0.2872335E-02  0.3048577E-02 -0.1021844E-02  0.7061947E-02 -0.7304767E-03  0.6222688E-02 -0.8768201E-03  0.6734167E-02
  0.2480000E+02  0.1229211E-02  0.1103183E-01 -0.3080127E-02  0.3548919E-02  0.1494201E-02  0.1072215E-01 -0.2763140E-02  0.3054555E-02 -0.9872589E-03  0.7075327E-02 -0.6962708E-03  0.6234653E-02 -0.8422893E-03  0.6746710E-02
  0.2485000E+02  0.1187473E-02  0.1104931E-01 -0.2960064E-02  0.3555301E-02  0.1452170E-02  0.1073947E-01 -0.2650400E-02  0.3059936E-02 -0.9485573E-03  0.7087138E-02 -0.6613770E-03  0.6245092E-02 -0.8053536E-03  0.6758135E-02
  0.2490000E+02  0.1145222E-02  0.1106618E-01 -0.2833168E-02  0.3561362E-02  0.1406664E-02  0.1075617E-01 -0.2534292E-02  0.3065126E-02 -0.9059233E-03  0.7098833E-02 -0.6257636E-03  0.6255484E-02 -0.7660973E-03  0.6769064E-02
  0.2495000E+02  0.1102732E-02  0.1107868E-01 -0.2699966E-02  0.3566019E-02  0.1358100E-02  0.1076910E-01 -0.2414949E-02  0.3069198E-02 -0.8595789E-03  0.7107432E-02 -0.5893855E-03  0.6262980E-02 -0.7246152E-03  0.6777286E-02
  0.2500000E+02  0.1060230E-02  0.1109197E-01 -0.2561077E-02  0.3571175E-02  0.1306885E-02  0.1078333E-01 -0.2292581E-02  0.3073824E-02 -0.8098377E-03  0.7116363E-02 -0.5522623E-03  0.6271363E-02 -0.6810782E-03  0.6785932E-02
  0.2505000E+02  0.1017847E-02  0.1111015E-01 -0.2417137E-02  0.3577774E-02  0.1253357E-02  0.1080175E-01 -0.2167420E-02  0.3079436E-02 -0.7570721E-03  0.7128146E-02 -0.5144590E-03  0.6282188E-02 -0.6357052E-03  0.6797560E-02
  0.2510000E+02  0.9756113E-03  0.1113135E-01 -0.2268825E-02  0.3585060E-02  0.1197771E-02  0.1082271E-01 -0.2039766E-02  0.3085830E-02 -0.7017169E-03  0.7142336E-02 -0.4761075E-03  0.6294646E-02 -0.5887775E-03  0.6810976E-02
  0.2515000E+02  0.9334629E-03  0.1115045E-01 -0.2116804E-02  0.3591789E-02  0.1140297E-02  0.1084094E-01 -0.1909926E-02  0.3091745E-02 -0.6442277E-03  0.7155363E-02 -0.4373723E-03  0.6306053E-02 -0.5406003E-03  0.6822965E-02
  0.2520000E+02  0.8913577E-03  0.1116872E-01 -0.1961722E-02  0.3598585E-02  0.1081108E-02  0.1085941E-01 -0.1778226E-02  0.3097747E-02 -0.5850400E-03  0.7168230E-02 -0.3984166E-03  0.6317101E-02 -0.4914681E-03  0.6834968E-02
  0.2525000E+02  0.8492199E-03  0.1118144E-01 -0.1804102E-02  0.3603382E-02  0.1020349E-02  0.1087207E-01 -0.1644855E-02  0.3102151E-02 -0.5245355E-03  0.7176329E-02 -0.3593474E-03  0.6324406E-02 -0.4416208E-03  0.6842881E-02
  0.2530000E+02  0.8070492E-03  0.1119531E-01 -0.1644408E-02  0.3608631E-02  0.9582217E-03  0.1088571E-01 -0.1509947E-02  0.3106755E-02 -0.4630278E-03  0.7185373E-02 -0.3202114E-03  0.6332733E-02 -0.3912367E-03  0.6851956E-02
  0.2535000E+02  0.7648803E-03  0.1120914E-01 -0.1483060E-02  0.3614055E-02  0.8949722E-03  0.1090036E-01 -0.1373583E-02  0.3111667E-02 -0.4007913E-03  0.7195125E-02 -0.2810069E-03  0.6341259E-02 -0.3404541E-03  0.6861491E-02
  0.2540000E+02  0.7227364E-03  0.1122786E-01 -0.1320413E-02  0.3620650E-02  0.8308460E-03  0.1091829E-01 -0.1235770E-02  0.3117599E-02 -0.3380686E-03  0.7207286E-02 -0.2416926E-03  0.6351678E-02 -0.2893776E-03  0.6873219E-02
  0.2545000E+02  0.6806171E-03  0.1124848E-01 -0.1156872E-02  0.3627831E-02  0.7660838E-03  0.1093803E-01 -0.1096589E-02  0.3123622E-02 -0.2751295E-03  0.7220460E-02 -0.2022546E-03  0.6363178E-02 -0.2381417E-03  0.6885698E-02
  0.2550000E+02  0.6384684E-03  0.1127039E-01 -0.9929182E-03  0.3635467E-02  0.7008922E-03  0.1095843E-01 -0.9562237E-03  0.3130117E-02 -0.2122993E-03  0.7234701E-02 -0.1627404E-03  0.6375745E-02 -0.1869391E-03  0.6899199E-02
  0.2555000E+02  0.5961357E-03  0.1128540E-01 -0.8290771E-03  0.3640932E-02  0.6354043E-03  0.1097293E-01 -0.8149446E-03  0.3134861E-02 -0.1499548E-03  0.7244127E-02 -0.1232543E-03  0.6384759E-02 -0.1360160E-03  0.6908329E-02
  0.2560000E+02  0.5534167E-03  0.1129921E-01 -0.6659766E-03  0.3646252E-02  0.5697249E-03  0.1098691E-01 -0.6731601E-03  0.3139498E-02 -0.8852076E-04  0.7253245E-02 -0.8395834E-04  0.6393647E-02 -0.8566858E-04  0.6917159E-02
  0.2565000E+02  0.5100569E-03  0.1131407E-01 -0.5042705E-03  0.3651672E-02  0.5039153E-03  0.1100149E-01 -0.5313439E-03  0.3144389E-02 -0.2842725E-04  0.7262941E-02 -0.4503465E-04  0.6402986E-02 -0.3620261E-04  0.6926740E-02
  0.2570000E+02  0.4658178E-03  0.1133645E-01 -0.3446714E-03  0.3659088E-02  0.4380564E-03  0.1102341E-01 -0.3900570E-03  0.3151092E-02  0.2992443E-04  0.7277346E-02 -0.6649086E-05  0.6415927E-02  0.1210203E-04  0.6940641E-02
  0.2575000E+02  0.4205184E-03  0.1135735E-01 -0.1879450E-03  0.3666180E-02  0.3722810E-03  0.1104395E-01 -0.2499372E-03  0.3157340E-02  0.8617838E-04  0.7291077E-02  0.3106358E-04  0.6427795E-02  0.5900603E-04  0.6953864E-02
  0.2580000E+02  0.3740700E-03  0.1138097E-01 -0.3487652E-04  0.3673936E-02  0.3067892E-03  0.1106642E-01 -0.1116755E-03  0.3164207E-02  0.1400519E-03  0.7306118E-02  0.6801191E-04  0.6440829E-02  0.1043295E-03  0.6968176E-02
  0.2585000E+02  0.3265061E-03  0.1140049E-01  0.1137104E-03  0.3680694E-02  0.2418759E-03  0.1108565E-01  0.2397075E-04  0.3169875E-02  0.1913148E-03  0.7318628E-02  0.1041299E-03  0.6451867E-02  0.1479313E-03  0.6980451E-02
  0.2590000E+02  0.2779653E-03  0.1141659E-01  0.2570389E-03  0.3686539E-02  0.1778983E-03  0.1110204E-01  0.1562615E-03  0.3175076E-02  0.2397896E-03  0.7329256E-02  0.1393675E-03  0.6461564E-02  0.1897027E-03  0.6990967E-02
  0.2595000E+02  0.2286675E-03  0.1143183E-01  0.3944327E-03  0.3692076E-02  0.1152493E-03  0.1111677E-01  0.2845402E-03  0.3180180E-02  0.2853362E-03  0.7339016E-02  0.1736809E-03  0.6470764E-02  0.2295542E-03  0.7001259E-02
  0.2600000E+02  0.1788551E-03  0.1145074E-01  0.5253849E-03  0.3699040E-02  0.5429387E-04  0.1113620E-01  0.4083121E-03  0.3186262E-02  0.3278324E-03  0.7351696E-02  0.2070153E-03  0.6482277E-02  0.2673972E-03  0.7013807E-02
  0.2605000E+02  0.1287502E-03  0.1147061E-01  0.6496479E-03  0.3706127E-02 -0.4677669E-05  0.1115582E-01  0.5273389E-03  0.3192107E-02  0.3671983E-03  0.7364437E-02  0.2393299E-03  0.6494080E-02  0.3031694E-03  0.7026390E-02
  0.2610000E+02  0.7850159E-04  0.1149054E-01  0.7671993E-03  0.3713018E-02 -0.6149536E-04  0.1117492E-01  0.6416067E-03  0.3197759E-02  0.4033752E-03  0.7376926E-02  0.2705806E-03  0.6505575E-02  0.3368166E-03  0.7038817E-02
  0.2615000E+02  0.2817038E-04  0.1151045E-01  0.8782476E-03  0.3720069E-02 -0.1161281E-03  0.1119461E-01  0.7513142E-03  0.3203971E-02  0.4363530E-03  0.7390376E-02  0.3007370E-03  0.6517306E-02  0.3683161E-03  0.7051774E-02
  0.2620000E+02 -0.2229202E-04  0.1152777E-01  0.9831336E-03  0.3726386E-02 -0.1686879E-03  0.1121189E-01  0.8567650E-03  0.3209141E-02  0.4661522E-03  0.7401095E-02  0.3297701E-03  0.6527567E-02  0.3976634E-03  0.7062979E-02
  0.2625000E+02 -0.7298870E-04  0.1154516E-01  0.1082203E-02  0.3732457E-02 -0.2193846E-03  0.1122923E-01  0.9582090E-03  0.3214127E-02  0.4928197E-03  0.7411978E-02  0.3576251E-03  0.6537632E-02  0.4248560E-03  0.7074256E-02
  0.2630000E+02 -0.1240582E-03  0.1156778E-01  0.1175737E-02  0.3739922E-02 -0.2684835E-03  0.1125030E-01  0.1055775E-02  0.3220457E-02  0.5164188E-03  0.7426532E-02  0.3842253E-03  0.6550192E-02  0.4498909E-03  0.7087774E-02
  0.2635000E+02 -0.1756132E-03  0.1158851E-01  0.1263876E-02  0.3746846E-02 -0.3162468E-03  0.1127060E-01  0.1149388E-02  0.3226378E-02  0.5370101E-03  0.7439617E-02  0.4094495E-03  0.6562243E-02  0.4727429E-03  0.7100458E-02
  0.2640000E+02 -0.2277008E-03  0.1160839E-01  0.1346619E-02  0.3753418E-02 -0.3628872E-03  0.1128969E-01  0.1238788E-02  0.3232097E-02  0.5546557E-03  0.7451705E-02  0.4331472E-03  0.6573651E-02  0.4933734E-03  0.7112060E-02
  0.2645000E+02 -0.2802611E-03  0.1162572E-01  0.1423853E-02  0.3759596E-02 -0.4085197E-03  0.1130770E-01  0.1323580E-02  0.3237230E-02  0.5694171E-03  0.7462607E-02  0.4551512E-03  0.6583704E-02  0.5117331E-03  0.7122945E-02
  0.2650000E+02 -0.3331005E-03  0.1163845E-01  0.1495406E-02  0.3764464E-02 -0.4531335E-03  0.1132063E-01  0.1403315E-02  0.3241352E-02  0.5813623E-03  0.7470922E-02  0.4753002E-03  0.6591142E-02  0.5277781E-03  0.7131039E-02
  0.2655000E+02 -0.3859044E-03  0.1165668E-01  0.1561140E-02  0.3770651E-02 -0.4966000E-03  0.1133858E-01  0.1477604E-02  0.3246895E-02  0.5905861E-03  0.7482903E-02  0.4934705E-03  0.6602080E-02  0.5414938E-03  0.7142863E-02
  0.2660000E+02 -0.4382326E-03  0.1167275E-01  0.1620956E-02  0.3776618E-02 -0.5386715E-03  0.1135644E-01  0.1546134E-02  0.3252133E-02  0.5972104E-03  0.7494073E-02  0.5095800E-03  0.6612387E-02  0.5528975E-03  0.7154110E-02
  0.2665000E+02 -0.4895760E-03  0.1169281E-01  0.1674847E-02  0.3783630E-02 -0.5790276E-03  0.1137770E-01  0.1608729E-02  0.3258367E-02  0.6013886E-03  0.7507570E-02  0.5236041E-03  0.6624644E-02  0.5620510E-03  0.7167768E-02
  0.2670000E+02 -0.5393999E-03  0.1171190E-01  0.1722872E-02  0.3790010E-02 -0.6173202E-03  0.1139670E-01  0.1665324E-02  0.3263833E-02  0.6032923E-03  0.7519715E-02  0.5355579E-03  0.6635275E-02  0.5690429E-03  0.7179946E-02
  0.2675000E+02 -0.5871874E-03  0.1173054E-01  0.1765100E-02  0.3796500E-02 -0.6532106E-03  0.1141568E-01  0.1715894E-02  0.3269205E-02  0.6030911E-03  0.7531610E-02  0.5454767E-03  0.6646034E-02  0.5739726E-03  0.7191774E-02
  0.2680000E+02 -0.6325434E-03  0.1174653E-01  0.1801635E-02  0.3801984E-02 -0.6864640E-03  0.1143203E-01  0.1760495E-02  0.3274096E-02  0.6009418E-03  0.7541933E-02  0.5534113E-03  0.6655409E-02  0.5769408E-03  0.7202325E-02
  0.2685000E+02 -0.6752060E-03  0.1175970E-01  0.1832563E-02  0.3806549E-02 -0.7169587E-03  0.1144554E-01  0.1799187E-02  0.3278070E-02  0.5969719E-03  0.7550737E-02  0.5594073E-03  0.6663594E-02  0.5780326E-03  0.7211010E-02
  0.2690000E+02 -0.7150747E-03  0.1177757E-01  0.1857951E-02  0.3813103E-02 -0.7447230E-03  0.1146567E-01  0.1832030E-02  0.3283553E-02  0.5912745E-03  0.7563139E-02  0.5634902E-03  0.6674892E-02  0.5773061E-03  0.7222968E-02
  0.2695000E+02 -0.7522276E-03  0.1179828E-01  0.1877908E-02  0.3820192E-02 -0.7699453E-03  0.1148656E-01  0.1859146E-02  0.3289597E-02  0.5839223E-03  0.7576412E-02  0.5656825E-03  0.6687240E-02  0.5748079E-03  0.7236187E-02
  0.2700000E+02 -0.7868222E-03  0.1181926E-01  0.1892523E-02  0.3827102E-02 -0.7928981E-03  0.1150726E-01  0.1880626E-02  0.3295693E-02  0.5749668E-03  0.7589709E-02  0.5659804E-03  0.6699828E-02  0.5705602E-03  0.7249406E-02
  0.2705000E+02 -0.8191405E-03  0.1183927E-01  0.1902052E-02  0.3833822E-02 -0.8139778E-03  0.1152752E-01  0.1896725E-02  0.3301312E-02  0.5644824E-03  0.7602329E-02  0.5644003E-03  0.6711201E-02  0.5646057E-03  0.7261022E-02
  0.2710000E+02 -0.8493909E-03  0.1185571E-01  0.1906727E-02  0.3839266E-02 -0.8335229E-03  0.1154358E-01  0.1907651E-02  0.3305798E-02  0.5525502E-03  0.7612139E-02  0.5609461E-03  0.6720318E-02  0.5569839E-03  0.7270765E-02
  0.2715000E+02 -0.8777569E-03  0.1187204E-01  0.1906931E-02  0.3844316E-02 -0.8518591E-03  0.1155975E-01  0.1913752E-02  0.3310272E-02  0.5392975E-03  0.7622201E-02  0.5556566E-03  0.6729399E-02  0.5477748E-03  0.7280841E-02
  0.2720000E+02 -0.9042894E-03  0.1188915E-01  0.1903046E-02  0.3849455E-02 -0.8691734E-03  0.1157677E-01  0.1915358E-02  0.3315042E-02  0.5248795E-03  0.7633479E-02  0.5485935E-03  0.6739095E-02  0.5370843E-03  0.7291195E-02
  0.2725000E+02 -0.9288893E-03  0.1190432E-01  0.1895452E-02  0.3854183E-02 -0.8855021E-03  0.1159245E-01  0.1912804E-02  0.3319140E-02  0.5094853E-03  0.7642580E-02  0.5398546E-03  0.6747932E-02  0.5250539E-03  0.7300801E-02
  0.2730000E+02 -0.9513430E-03  0.1192678E-01  0.1884485E-02  0.3861510E-02 -0.9007378E-03  0.1161624E-01  0.1906388E-02  0.3325528E-02  0.4933192E-03  0.7657221E-02  0.5295731E-03  0.6761292E-02  0.5118528E-03  0.7315292E-02
  0.2735000E+02 -0.9713282E-03  0.1194795E-01  0.1870378E-02  0.3868445E-02 -0.9146319E-03  0.1163718E-01  0.1896330E-02  0.3331715E-02  0.4765838E-03  0.7671200E-02  0.5179084E-03  0.6773305E-02  0.4976632E-03  0.7328283E-02
  0.2740000E+02 -0.9885228E-03  0.1196598E-01  0.1853312E-02  0.3874546E-02 -0.9268841E-03  0.1165561E-01  0.1882830E-02  0.3337164E-02  0.4594714E-03  0.7683369E-02  0.5050500E-03  0.6783879E-02  0.4826785E-03  0.7339756E-02
  0.2745000E+02 -0.1002578E-02  0.1198130E-01  0.1833294E-02  0.3879797E-02 -0.9371371E-03  0.1167132E-01  0.1865922E-02  0.3341852E-02  0.4421212E-03  0.7693755E-02  0.4911555E-03  0.6792931E-02  0.4670499E-03  0.7349820E-02
  0.2750000E+02 -0.1013238E-02  0.1199571E-01  0.1810261E-02  0.3884889E-02 -0.9450825E-03  0.1168695E-01  0.1845585E-02  0.3346361E-02  0.4246261E-03  0.7704042E-02  0.4763655E-03  0.6801660E-02  0.4508964E-03  0.7359464E-02
  0.2755000E+02 -0.1020347E-02  0.1201185E-01  0.1784069E-02  0.3890339E-02 -0.9504858E-03  0.1170358E-01  0.1821718E-02  0.3351078E-02  0.4070180E-03  0.7715217E-02  0.4607731E-03  0.6811372E-02  0.4342825E-03  0.7370220E-02
  0.2760000E+02 -0.1023911E-02  0.1203159E-01  0.1754593E-02  0.3896464E-02 -0.9532463E-03  0.1172283E-01  0.1794231E-02  0.3356653E-02  0.3892855E-03  0.7727727E-02  0.4444369E-03  0.6823333E-02  0.4172322E-03  0.7382262E-02
  0.2765000E+02 -0.1024038E-02  0.1205504E-01  0.1721684E-02  0.3903894E-02 -0.9533658E-03  0.1174694E-01  0.1762995E-02  0.3363220E-02  0.3713765E-03  0.7743015E-02  0.4273682E-03  0.6837329E-02  0.3997248E-03  0.7397078E-02
  0.2770000E+02 -0.1020951E-02  0.1207524E-01  0.1685271E-02  0.3910469E-02 -0.9509552E-03  0.1176822E-01  0.1727946E-02  0.3368723E-02  0.3532313E-03  0.7756277E-02  0.4095669E-03  0.6849199E-02  0.3817291E-03  0.7409961E-02
  0.2775000E+02 -0.1014937E-02  0.1209417E-01  0.1645359E-02  0.3916355E-02 -0.9461943E-03  0.1178679E-01  0.1689084E-02  0.3373673E-02  0.3348049E-03  0.7768660E-02  0.3910390E-03  0.6859974E-02  0.3632242E-03  0.7421544E-02
  0.2780000E+02 -0.1006312E-02  0.1211037E-01  0.1602093E-02  0.3922023E-02 -0.9393118E-03  0.1180296E-01  0.1646548E-02  0.3378488E-02  0.3160953E-03  0.7780073E-02  0.3718224E-03  0.6869390E-02  0.3442269E-03  0.7431600E-02
  0.2785000E+02 -0.9953430E-03  0.1212409E-01  0.1555696E-02  0.3926744E-02 -0.9305064E-03  0.1181698E-01  0.1600548E-02  0.3382535E-02  0.2971498E-03  0.7789860E-02  0.3519943E-03  0.6877710E-02  0.3247985E-03  0.7440355E-02
  0.2790000E+02 -0.9822439E-03  0.1214026E-01  0.1506494E-02  0.3931537E-02 -0.9199473E-03  0.1183257E-01  0.1551413E-02  0.3386626E-02  0.2780665E-03  0.7800437E-02  0.3316742E-03  0.6886592E-02  0.3050483E-03  0.7449935E-02
  0.2795000E+02 -0.9671489E-03  0.1215854E-01  0.1454879E-02  0.3937288E-02 -0.9077496E-03  0.1185074E-01  0.1499540E-02  0.3391343E-02  0.2589811E-03  0.7812493E-02  0.3110112E-03  0.6897418E-02  0.2851198E-03  0.7460918E-02
  0.2800000E+02 -0.9501135E-03  0.1217811E-01  0.1401252E-02  0.3943667E-02 -0.8939655E-03  0.1187018E-01  0.1445352E-02  0.3396836E-02  0.2400369E-03  0.7825176E-02  0.2901609E-03  0.6908584E-02  0.2651644E-03  0.7472880E-02
  0.2805000E+02 -0.9311295E-03  0.1220262E-01  0.1345952E-02  0.3951601E-02 -0.8785978E-03  0.1189327E-01  0.1389212E-02  0.3403724E-02  0.2213467E-03  0.7840640E-02  0.2692425E-03  0.6922118E-02  0.2453006E-03  0.7488398E-02
  0.2810000E+02 -0.9101574E-03  0.1222163E-01  0.1289237E-02  0.3957685E-02 -0.8616209E-03  0.1191174E-01  0.1331405E-02  0.3409167E-02  0.2029763E-03  0.7853089E-02  0.2483283E-03  0.6932585E-02  0.2255999E-03  0.7500170E-02
  0.2815000E+02 -0.8871647E-03  0.1223874E-01  0.1231255E-02  0.3963539E-02 -0.8430022E-03  0.1192846E-01  0.1272103E-02  0.3414095E-02  0.1849248E-03  0.7865150E-02  0.2274297E-03  0.6942395E-02  0.2060704E-03  0.7510812E-02
  0.2820000E+02 -0.8621420E-03  0.1225064E-01  0.1172019E-02  0.3967898E-02 -0.8227173E-03  0.1194081E-01  0.1211331E-02  0.3417694E-02  0.1671263E-03  0.7873743E-02  0.2064945E-03  0.6949304E-02  0.1866553E-03  0.7518987E-02
  0.2825000E+02 -0.8351241E-03  0.1226641E-01  0.1111458E-02  0.3973116E-02 -0.8007627E-03  0.1195773E-01  0.1149020E-02  0.3422335E-02  0.1494720E-03  0.7885076E-02  0.1854336E-03  0.6958710E-02  0.1672577E-03  0.7529344E-02
  0.2830000E+02 -0.8061955E-03  0.1228127E-01  0.1049439E-02  0.3978083E-02 -0.7771587E-03  0.1197294E-01  0.1085025E-02  0.3426679E-02  0.1318334E-03  0.7895404E-02  0.1641449E-03  0.6967385E-02  0.1477637E-03  0.7538736E-02
  0.2835000E+02 -0.7754700E-03  0.1230145E-01  0.9858365E-03  0.3984757E-02 -0.7519368E-03  0.1199343E-01  0.1019201E-02  0.3432185E-02  0.1141033E-03  0.7908612E-02  0.1425520E-03  0.6978847E-02  0.1280821E-03  0.7551751E-02
  0.2840000E+02 -0.7430981E-03  0.1231877E-01  0.9205710E-03  0.3990727E-02 -0.7251492E-03  0.1201123E-01  0.9514472E-03  0.3437373E-02  0.9620951E-04  0.7920254E-02  0.1206221E-03  0.6988918E-02  0.1081604E-03  0.7562710E-02
  0.2845000E+02 -0.7092493E-03  0.1234218E-01  0.8536728E-03  0.3998436E-02 -0.6968602E-03  0.1203358E-01  0.8817796E-03  0.3444100E-02  0.7814030E-04  0.7936270E-02  0.9838824E-04  0.7002193E-02  0.8800843E-04  0.7577181E-02
  0.2850000E+02 -0.6741164E-03  0.1236031E-01  0.7852835E-03  0.4004167E-02 -0.6671600E-03  0.1205164E-01  0.8103322E-03  0.3449207E-02  0.5993608E-04  0.7948492E-02  0.7593846E-04  0.7012482E-02  0.6768890E-04  0.7588522E-02
  0.2855000E+02 -0.6378972E-03  0.1237855E-01  0.7156411E-03  0.4009671E-02 -0.6361514E-03  0.1207016E-01  0.7373521E-03  0.3454153E-02  0.4167027E-04  0.7960016E-02  0.5339881E-04  0.7022850E-02  0.4729941E-04  0.7600185E-02
  0.2860000E+02 -0.6008085E-03  0.1239336E-01  0.6450630E-03  0.4014172E-02 -0.6039715E-03  0.1208450E-01  0.6631750E-03  0.3458057E-02  0.2344021E-04  0.7969048E-02  0.3091463E-04  0.7030923E-02  0.2695882E-04  0.7609174E-02
  0.2865000E+02 -0.5630734E-03  0.1241102E-01  0.5738827E-03  0.4019754E-02 -0.5707815E-03  0.1210185E-01  0.5881623E-03  0.3462790E-02  0.5329851E-05  0.7980253E-02  0.8615581E-05  0.7040801E-02  0.6771555E-05  0.7620356E-02
  0.2870000E+02 -0.5249025E-03  0.1242777E-01  0.5024071E-03  0.4025350E-02 -0.5367496E-03  0.1211768E-01  0.5126548E-03  0.3467306E-02 -0.1259681E-04  0.7990833E-02 -0.1339639E-04  0.7050202E-02 -0.1318161E-04  0.7631168E-02
  0.2875000E+02 -0.4865070E-03  0.1244266E-01  0.4309056E-03  0.4030425E-02 -0.5020564E-03  0.1213217E-01  0.4369637E-03  0.3471627E-02 -0.3030253E-04  0.8000878E-02 -0.3504823E-04  0.7058268E-02 -0.3284714E-04  0.7640766E-02
  0.2880000E+02 -0.4480635E-03  0.1245685E-01  0.3595830E-03  0.4035647E-02 -0.4668643E-03  0.1214650E-01  0.3613377E-03  0.3475854E-02 -0.4777609E-04  0.8011115E-02 -0.5629903E-04  0.7066175E-02 -0.5219959E-04  0.7650612E-02
  0.2885000E+02 -0.4097233E-03  0.1247596E-01  0.2886200E-03  0.4042257E-02 -0.4313142E-03  0.1216501E-01  0.2860120E-03  0.3481239E-02 -0.6500819E-04  0.8024130E-02 -0.7710754E-04  0.7077399E-02 -0.7121349E-04  0.7662720E-02
  0.2890000E+02 -0.3716011E-03  0.1249714E-01  0.2181785E-03  0.4048885E-02 -0.3955166E-03  0.1218525E-01  0.2112085E-03  0.3487061E-02 -0.8198600E-04  0.8037737E-02 -0.9742882E-04  0.7088732E-02 -0.8985895E-04  0.7675106E-02
  0.2895000E+02 -0.3337739E-03  0.1251728E-01  0.1484424E-03  0.4055094E-02 -0.3595476E-03  0.1220543E-01  0.1371799E-03  0.3492442E-02 -0.9866984E-04  0.8049462E-02 -0.1171879E-03  0.7099172E-02 -0.1080766E-03  0.7686946E-02
  0.2900000E+02 -0.2962856E-03  0.1253633E-01  0.7962996E-04  0.4060889E-02 -0.3234501E-03  0.1222457E-01  0.6422473E-04  0.3497260E-02 -0.1149864E-03  0.8060214E-02 -0.1362712E-03  0.7109168E-02 -0.1257707E-03  0.7698243E-02
  0.2905000E+02 -0.2591460E-03  0.1255500E-01  0.1199008E-04  0.4066716E-02 -0.2872370E-03  0.1224361E-01 -0.7321436E-05  0.3502255E-02 -0.1308287E-03  0.8071322E-02 -0.1545300E-03  0.7119159E-02 -0.1428108E-03  0.7709521E-02
  0.2910000E+02 -0.2223383E-03  0.1257155E-01 -0.5421259E-04  0.4072053E-02 -0.2508953E-03  0.1226004E-01 -0.7710001E-04  0.3506935E-02 -0.1460620E-03  0.8081743E-02 -0.1717842E-03  0.7128397E-02 -0.1590375E-03  0.7719696E-02
  0.2915000E+02 -0.1858230E-03  0.1258920E-01 -0.1187226E-03  0.4077800E-02 -0.2143923E-03  0.1227755E-01 -0.1447611E-03  0.3511961E-02 -0.1605389E-03  0.8093158E-02 -0.1878428E-03  0.7137942E-02 -0.1742800E-03  0.7730547E-02
  0.2920000E+02 -0.1495380E-03  0.1260373E-01 -0.1813247E-03  0.4082927E-02 -0.1776718E-03  0.1229226E-01 -0.2099968E-03  0.3516388E-02 -0.1741136E-03  0.8103471E-02 -0.2025166E-03  0.7146453E-02 -0.1883707E-03  0.7740147E-02
  0.2925000E+02 -0.1134297E-03  0.1262483E-01 -0.2418310E-03  0.4089967E-02 -0.1406831E-03  0.1231308E-01 -0.2725341E-03  0.3522410E-02 -0.1866560E-03  0.8118099E-02 -0.2156342E-03  0.7159506E-02 -0.2011594E-03  0.7753974E-02
  0.2930000E+02 -0.7745189E-04  0.1264318E-01 -0.3001093E-03  0.4096403E-02 -0.1033786E-03  0.1233262E-01 -0.3321705E-03  0.3527841E-02 -0.1980655E-03  0.8131106E-02 -0.2270594E-03  0.7170951E-02 -0.2125296E-03  0.7766650E-02
  0.2935000E+02 -0.4159603E-04  0.1266040E-01 -0.3560438E-03  0.4101871E-02 -0.6574313E-04  0.1235044E-01 -0.3887358E-03  0.3532658E-02 -0.2082744E-03  0.8142160E-02 -0.2366940E-03  0.7180634E-02 -0.2224010E-03  0.7777699E-02
  0.2940000E+02 -0.5894723E-05  0.1267925E-01 -0.4095474E-03  0.4107674E-02 -0.2779998E-04  0.1236825E-01 -0.4421135E-03  0.3537752E-02 -0.2172548E-03  0.8153883E-02 -0.2444905E-03  0.7191157E-02 -0.2307383E-03  0.7789283E-02
  0.2945000E+02  0.2956679E-04  0.1269668E-01 -0.4605190E-03  0.4113009E-02  0.1037401E-04  0.1238499E-01 -0.4921947E-03  0.3542321E-02 -0.2250039E-03  0.8164669E-02 -0.2504381E-03  0.7200778E-02 -0.2375375E-03  0.7799986E-02
  0.2950000E+02  0.6465618E-04  0.1271326E-01 -0.5088571E-03  0.4118153E-02  0.4864518E-04  0.1240039E-01 -0.5388958E-03  0.3546366E-02 -0.2315462E-03  0.8174474E-02 -0.2545710E-03  0.7209617E-02 -0.2428298E-03  0.7809895E-02
  0.2955000E+02  0.9921342E-04  0.1273199E-01 -0.5544553E-03  0.4123772E-02  0.8683764E-04  0.1241772E-01 -0.5821489E-03  0.3551154E-02 -0.2369170E-03  0.8185600E-02 -0.2569517E-03  0.7219908E-02 -0.2466658E-03  0.7820932E-02
  0.2960000E+02  0.1330731E-03  0.1274991E-01 -0.5972126E-03  0.4129753E-02  0.1247468E-03  0.1243516E-01 -0.6219098E-03  0.3556027E-02 -0.2411535E-03  0.8196955E-02 -0.2576653E-03  0.7229721E-02 -0.2491075E-03  0.7832102E-02
  0.2965000E+02  0.1660949E-03  0.1277427E-01 -0.6370470E-03  0.4137697E-02  0.1621677E-03  0.1245916E-01 -0.6581629E-03  0.3562580E-02 -0.2442869E-03  0.8212748E-02 -0.2568084E-03  0.7243557E-02 -0.2502196E-03  0.7847357E-02
  0.2970000E+02  0.1981783E-03  0.1279349E-01 -0.6739045E-03  0.4143852E-02  0.1989116E-03  0.1247798E-01 -0.6909249E-03  0.3567411E-02 -0.2463363E-03  0.8224745E-02 -0.2544798E-03  0.7254557E-02 -0.2500613E-03  0.7859352E-02
  0.2975000E+02  0.2292650E-03  0.1281012E-01 -0.7077585E-03  0.4149969E-02  0.2348172E-03  0.1249414E-01 -0.7202332E-03  0.3572434E-02 -0.2473131E-03  0.8236191E-02 -0.2507744E-03  0.7264765E-02 -0.2486867E-03  0.7870423E-02
  0.2980000E+02  0.2593500E-03  0.1282590E-01 -0.7386054E-03  0.4155833E-02  0.2697660E-03  0.1251029E-01 -0.7461428E-03  0.3577198E-02 -0.2472174E-03  0.8246894E-02 -0.2457780E-03  0.7274701E-02 -0.2461396E-03  0.7881041E-02
  0.2985000E+02  0.2884543E-03  0.1284083E-01 -0.7664513E-03  0.4161307E-02  0.3036730E-03  0.1252554E-01 -0.7687049E-03  0.3581864E-02 -0.2460484E-03  0.8257445E-02 -0.2395659E-03  0.7284457E-02 -0.2424584E-03  0.7891439E-02
  0.2990000E+02  0.3166064E-03  0.1285647E-01 -0.7912917E-03  0.4166618E-02  0.3364743E-03  0.1254175E-01 -0.7879508E-03  0.3586432E-02 -0.2438075E-03  0.8268557E-02 -0.2322032E-03  0.7294164E-02 -0.2376771E-03  0.7901998E-02
  0.2995000E+02  0.3438241E-03  0.1287527E-01 -0.8131093E-03  0.4172640E-02  0.3681232E-03  0.1256041E-01 -0.8038904E-03  0.3591731E-02 -0.2405080E-03  0.8280802E-02 -0.2237490E-03  0.7305421E-02 -0.2318326E-03  0.7913605E-02
