# Supplementary material for: Visualising reaction complexes in amine-based unloaded and CO2-loaded carbon capture solutions
Source: Nat Commun. 2026 Mar 12;17:3828. doi: 10.1038/s41467-026-70391-6 (PMC13121631; doi:10.1038/s41467-026-70391-6)
Supplement: Supplementary file 3 — Source Data [file 41467_2026_70391_MOESM3_ESM.zip › Source data/NaCarb130624box.EPSR.u01]

#    Q           SLS74915                      SLS74918                      SLS74916                      SLS74917                      SLS74946                      SLS74947                      SLS74953                     
  0.0000000E+00 -0.1909373E+00  0.0000000E+00 -0.4441617E+00  0.0000000E+00 -0.4336509E+00  0.0000000E+00 -0.1525318E+00  0.0000000E+00 -0.1535269E+00  0.0000000E+00 -0.1395797E+00  0.0000000E+00 -0.1363709E+00  0.0000000E+00
  0.5000000E-01 -0.1768859E+00  0.0000000E+00 -0.4145910E+00  0.0000000E+00 -0.4083988E+00  0.0000000E+00 -0.1160522E+00  0.0000000E+00 -0.1436564E+00  0.0000000E+00 -0.1163359E+00  0.0000000E+00 -0.1212596E+00  0.0000000E+00
  0.1000000E+00 -0.1469313E+00  0.0000000E+00 -0.3483749E+00  0.0000000E+00 -0.3535444E+00  0.0000000E+00 -0.3786156E-01  0.0000000E+00 -0.1216078E+00  0.0000000E+00 -0.6448803E-01  0.0000000E+00 -0.8742056E-01  0.0000000E+00
  0.1500000E+00 -0.1253486E+00  0.1191010E-01 -0.2915529E+00  0.2284526E-02 -0.3103992E+00  0.2921704E-02  0.2043136E-01  0.1158220E-01 -0.1028872E+00  0.7372747E-02 -0.2057393E-01  0.5959323E-02 -0.5851525E-01  0.7048140E-02
  0.2000000E+00 -0.1253620E+00  0.7769971E-02 -0.2724238E+00  0.1490719E-02 -0.3008477E+00  0.1917848E-02  0.2605374E-01  0.7553322E-02 -0.9710517E-01  0.4817225E-02 -0.7185176E-02  0.3881380E-02 -0.4950376E-01  0.4596069E-02
  0.2500000E+00 -0.1400077E+00  0.6082143E-02 -0.2828943E+00  0.1175018E-02 -0.3125651E+00  0.1518975E-02 -0.3744447E-02  0.5918419E-02 -0.1016447E+00  0.3786112E-02 -0.1867795E-01  0.3051335E-02 -0.5698436E-01  0.3612552E-02
  0.3000000E+00 -0.1537738E+00  0.5300149E-02 -0.2967474E+00  0.1034677E-02 -0.3206427E+00  0.1338669E-02 -0.3316472E-01  0.5162293E-02 -0.1075775E+00  0.3311181E-02 -0.3532521E-01  0.2671748E-02 -0.6780744E-01  0.3158432E-02
  0.3500000E+00 -0.1587828E+00  0.4844092E-02 -0.2988876E+00  0.9543432E-03 -0.3155039E+00  0.1236731E-02 -0.4649630E-01  0.4719133E-02 -0.1093447E+00  0.3036186E-02 -0.4489321E-01  0.2454708E-02 -0.7334430E-01  0.2896810E-02
  0.4000000E+00 -0.1582100E+00  0.4537795E-02 -0.2940183E+00  0.9024449E-03 -0.3062437E+00  0.1169945E-02 -0.5165217E-01  0.4421737E-02 -0.1079712E+00  0.2853844E-02 -0.4857938E-01  0.2310361E-02 -0.7432190E-01  0.2722896E-02
  0.4500000E+00 -0.1580091E+00  0.4324489E-02 -0.2923161E+00  0.8683735E-03 -0.3027688E+00  0.1124344E-02 -0.5793201E-01  0.4213112E-02 -0.1069056E+00  0.2727087E-02 -0.5164069E-01  0.2211234E-02 -0.7506658E-01  0.2604022E-02
  0.5000000E+00 -0.1600374E+00  0.4152735E-02 -0.2953301E+00  0.8411119E-03 -0.3035982E+00  0.1087149E-02 -0.6393613E-01  0.4044180E-02 -0.1074640E+00  0.2624308E-02 -0.5527929E-01  0.2130658E-02 -0.7729386E-01  0.2508266E-02
  0.5500000E+00 -0.1630911E+00  0.4022803E-02 -0.2973144E+00  0.8190190E-03 -0.3016509E+00  0.1057989E-02 -0.6642195E-01  0.3916434E-02 -0.1086661E+00  0.2545767E-02 -0.5816322E-01  0.2067455E-02 -0.8001275E-01  0.2434299E-02
  0.6000000E+00 -0.1664721E+00  0.3920742E-02 -0.2951913E+00  0.8010507E-03 -0.2953905E+00  0.1034258E-02 -0.6916595E-01  0.3816227E-02 -0.1095227E+00  0.2483396E-02 -0.6076986E-01  0.2017584E-02 -0.8250249E-01  0.2375199E-02
  0.6500000E+00 -0.1699857E+00  0.3809835E-02 -0.2918364E+00  0.7797830E-03 -0.2892245E+00  0.1006438E-02 -0.7689995E-01  0.3705609E-02 -0.1099235E+00  0.2414249E-02 -0.6468650E-01  0.1961002E-02 -0.8502429E-01  0.2310048E-02
  0.7000000E+00 -0.1722563E+00  0.3673370E-02 -0.2906246E+00  0.7513623E-03 -0.2855848E+00  0.9696636E-03 -0.8624942E-01  0.3569607E-02 -0.1098323E+00  0.2327413E-02 -0.6934893E-01  0.1888952E-02 -0.8739942E-01  0.2227592E-02
  0.7500000E+00 -0.1715692E+00  0.3564785E-02 -0.2907776E+00  0.7264621E-03 -0.2815267E+00  0.9383447E-03 -0.8947935E-01  0.3460145E-02 -0.1089649E+00  0.2256056E-02 -0.7254540E-01  0.1828771E-02 -0.8882075E-01  0.2159361E-02
  0.8000000E+00 -0.1685916E+00  0.3464111E-02 -0.2894058E+00  0.7042110E-03 -0.2737497E+00  0.9098203E-03 -0.8567850E-01  0.3358476E-02 -0.1075290E+00  0.2190129E-02 -0.7390043E-01  0.1773667E-02 -0.8928811E-01  0.2096586E-02
  0.8500000E+00 -0.1661696E+00  0.3379057E-02 -0.2856609E+00  0.6860513E-03 -0.2631015E+00  0.8863002E-03 -0.8232080E-01  0.3272421E-02 -0.1062901E+00  0.2134894E-02 -0.7564528E-01  0.1727293E-02 -0.8995333E-01  0.2043521E-02
  0.9000000E+00 -0.1660520E+00  0.3309781E-02 -0.2805388E+00  0.6723171E-03 -0.2523592E+00  0.8683137E-03 -0.8509451E-01  0.3202413E-02 -0.1055110E+00  0.2090182E-02 -0.7912198E-01  0.1690192E-02 -0.9138812E-01  0.2000671E-02
  0.9500000E+00 -0.1669398E+00  0.3243569E-02 -0.2742953E+00  0.6614389E-03 -0.2419376E+00  0.8535884E-03 -0.9117541E-01  0.3136096E-02 -0.1043329E+00  0.2049464E-02 -0.8262943E-01  0.1656685E-02 -0.9249809E-01  0.1961669E-02
  0.1000000E+01 -0.1667444E+00  0.3180601E-02 -0.2661755E+00  0.6520305E-03 -0.2303788E+00  0.8406159E-03 -0.9491339E-01  0.3072712E-02 -0.1018763E+00  0.2011216E-02 -0.8385904E-01  0.1625625E-02 -0.9196518E-01  0.1924908E-02
  0.1050000E+01 -0.1655883E+00  0.3124007E-02 -0.2564933E+00  0.6445738E-03 -0.2178446E+00  0.8300781E-03 -0.9632961E-01  0.3015487E-02 -0.9857510E-01  0.1977068E-02 -0.8327026E-01  0.1598472E-02 -0.9021168E-01  0.1892365E-02
  0.1100000E+01 -0.1654740E+00  0.3073947E-02 -0.2467797E+00  0.6394093E-03 -0.2063347E+00  0.8220180E-03 -0.1002779E+00  0.2964513E-02 -0.9568375E-01  0.1947321E-02 -0.8330835E-01  0.1575075E-02 -0.8887089E-01  0.1864389E-02
  0.1150000E+01 -0.1673226E+00  0.3029573E-02 -0.2374262E+00  0.6364678E-03 -0.1963745E+00  0.8163858E-03 -0.1087417E+00  0.2919086E-02 -0.9357274E-01  0.1921678E-02 -0.8480807E-01  0.1554958E-02 -0.8848966E-01  0.1840109E-02
  0.1200000E+01 -0.1697709E+00  0.2990043E-02 -0.2263279E+00  0.6355908E-03 -0.1854736E+00  0.8128185E-03 -0.1180379E+00  0.2878106E-02 -0.9116112E-01  0.1899592E-02 -0.8572181E-01  0.1537673E-02 -0.8765594E-01  0.1818986E-02
  0.1250000E+01 -0.1711474E+00  0.2956145E-02 -0.2115261E+00  0.6374011E-03 -0.1713792E+00  0.8120140E-03 -0.1241950E+00  0.2842408E-02 -0.8733217E-01  0.1881382E-02 -0.8392939E-01  0.1523934E-02 -0.8484934E-01  0.1801766E-02
  0.1300000E+01 -0.1714279E+00  0.2927233E-02 -0.1936594E+00  0.6419015E-03 -0.1548114E+00  0.8141816E-03 -0.1278076E+00  0.2811890E-02 -0.8229560E-01  0.1867245E-02 -0.7990944E-01  0.1513574E-02 -0.8034072E-01  0.1788453E-02
  0.1350000E+01 -0.1717051E+00  0.2902695E-02 -0.1743963E+00  0.6490995E-03 -0.1374415E+00  0.8191072E-03 -0.1319924E+00  0.2786353E-02 -0.7698879E-01  0.1856855E-02 -0.7560980E-01  0.1506246E-02 -0.7550532E-01  0.1778901E-02
  0.1400000E+01 -0.1723339E+00  0.2882820E-02 -0.1530097E+00  0.6591341E-03 -0.1182190E+00  0.8271975E-03 -0.1374989E+00  0.2765927E-02 -0.7151926E-01  0.1850146E-02 -0.7149711E-01  0.1502048E-02 -0.7070535E-01  0.1772920E-02
  0.1450000E+01 -0.1726202E+00  0.2867044E-02 -0.1262586E+00  0.6718223E-03 -0.9372727E-01  0.8380190E-03 -0.1422260E+00  0.2749687E-02 -0.6488013E-01  0.1846607E-02 -0.6594876E-01  0.1500453E-02 -0.6471820E-01  0.1769846E-02
  0.1500000E+01 -0.1720483E+00  0.2855385E-02 -0.9220908E-01  0.6873109E-03 -0.6237051E-01  0.8518180E-03 -0.1447375E+00  0.2737190E-02 -0.5626671E-01  0.1846001E-02 -0.5753049E-01  0.1501648E-02 -0.5636926E-01  0.1769936E-02
  0.1550000E+01 -0.1710186E+00  0.2847811E-02 -0.5248727E-01  0.7060668E-03 -0.2622326E-01  0.8689205E-03 -0.1461000E+00  0.2728311E-02 -0.4599371E-01  0.1848743E-02 -0.4666643E-01  0.1505722E-02 -0.4589418E-01  0.1773371E-02
  0.1600000E+01 -0.1702026E+00  0.2844161E-02 -0.9713743E-02  0.7278920E-03  0.1216837E-01  0.8891082E-03 -0.1479540E+00  0.2723074E-02 -0.3475783E-01  0.1854731E-02 -0.3457455E-01  0.1512675E-02 -0.3422624E-01  0.1780148E-02
  0.1650000E+01 -0.1696749E+00  0.2844336E-02  0.3576014E-01  0.7524401E-03  0.5304404E-01  0.9121985E-03 -0.1502805E+00  0.2721715E-02 -0.2251956E-01  0.1863722E-02 -0.2146428E-01  0.1522519E-02 -0.2155084E-01  0.1790134E-02
  0.1700000E+01 -0.1691227E+00  0.2847774E-02  0.8504193E-01  0.7792938E-03  0.9809122E-01  0.9376341E-03 -0.1519980E+00  0.2724456E-02 -0.8699288E-02  0.1875713E-02 -0.6661608E-02  0.1534810E-02 -0.7303665E-02  0.1802847E-02
  0.1750000E+01 -0.1683647E+00  0.2854612E-02  0.1367824E+00  0.8076029E-03  0.1462805E+00  0.9645883E-03 -0.1526413E+00  0.2730706E-02  0.6633918E-02  0.1890030E-02  0.9746586E-02  0.1549296E-02  0.8492109E-02  0.1817780E-02
  0.1800000E+01 -0.1673318E+00  0.2864156E-02  0.1864070E+00  0.8361530E-03  0.1931688E+00  0.9919005E-03 -0.1525388E+00  0.2739941E-02  0.2243701E-01  0.1906046E-02  0.2645263E-01  0.1565289E-02  0.2472616E-01  0.1834400E-02
  0.1850000E+01 -0.1656574E+00  0.2875265E-02  0.2298675E+00  0.8634197E-03  0.2345543E+00  0.1017858E-02 -0.1516891E+00  0.2750801E-02  0.3767723E-01  0.1922750E-02  0.4231796E-01  0.1581646E-02  0.4028270E-01  0.1851595E-02
  0.1900000E+01 -0.1628628E+00  0.2888312E-02  0.2665580E+00  0.8883400E-03  0.2692340E+00  0.1041700E-02 -0.1495390E+00  0.2763541E-02  0.5206687E-01  0.1940047E-02  0.5739094E-01  0.1598367E-02  0.5497254E-01  0.1869284E-02
  0.1950000E+01 -0.1589440E+00  0.2902850E-02  0.2970884E+00  0.9096119E-03  0.2971761E+00  0.1062128E-02 -0.1458669E+00  0.2777688E-02  0.6541684E-01  0.1957034E-02  0.7191166E-01  0.1614717E-02  0.6882484E-01  0.1886707E-02
  0.2000000E+01 -0.1544213E+00  0.2918269E-02  0.3191234E+00  0.9257210E-03  0.3161665E+00  0.1077851E-02 -0.1411959E+00  0.2793115E-02  0.7662004E-01  0.1973151E-02  0.8471130E-01  0.1630078E-02  0.8077158E-01  0.1903114E-02
  0.2050000E+01 -0.1496665E+00  0.2935599E-02  0.3275989E+00  0.9372851E-03  0.3221334E+00  0.1089378E-02 -0.1360721E+00  0.2810354E-02  0.8395141E-01  0.1988793E-02  0.9348147E-01  0.1644802E-02  0.8882903E-01  0.1918809E-02
  0.2100000E+01 -0.1444816E+00  0.2955127E-02  0.3197208E+00  0.9445425E-03  0.3131101E+00  0.1097020E-02 -0.1304045E+00  0.2829862E-02  0.8652599E-01  0.2004209E-02  0.9686988E-01  0.1658980E-02  0.9183643E-01  0.1934019E-02
  0.2150000E+01 -0.1385375E+00  0.2976241E-02  0.2984459E+00  0.9473800E-03  0.2917423E+00  0.1100741E-02 -0.1238382E+00  0.2850841E-02  0.8507169E-01  0.2018741E-02  0.9577312E-01  0.1672247E-02  0.9055687E-01  0.1948380E-02
  0.2200000E+01 -0.1320061E+00  0.2998389E-02  0.2701610E+00  0.9474965E-03  0.2633777E+00  0.1102116E-02 -0.1165009E+00  0.2872880E-02  0.8110392E-01  0.2032805E-02  0.9224822E-01  0.1684918E-02  0.8677873E-01  0.1962152E-02
  0.2250000E+01 -0.1254371E+00  0.3021953E-02  0.2398042E+00  0.9457664E-03  0.2324633E+00  0.1101811E-02 -0.1090088E+00  0.2896215E-02  0.7567210E-01  0.2046886E-02  0.8755676E-01  0.1697312E-02  0.8168510E-01  0.1975812E-02
  0.2300000E+01 -0.1190645E+00  0.3046032E-02  0.2091589E+00  0.9424468E-03  0.2012964E+00  0.1100010E-02 -0.1018151E+00  0.2919962E-02  0.6920537E-01  0.2060480E-02  0.8176122E-01  0.1709031E-02  0.7552789E-01  0.1989029E-02
  0.2350000E+01 -0.1125606E+00  0.3070822E-02  0.1789965E+00  0.9388831E-03  0.1712737E+00  0.1098054E-02 -0.9485009E-01  0.2944228E-02  0.6220566E-01  0.2074103E-02  0.7492224E-01  0.1720819E-02  0.6858043E-01  0.2002293E-02
  0.2400000E+01 -0.1055522E+00  0.3096479E-02  0.1508634E+00  0.9359854E-03  0.1437420E+00  0.1096858E-02 -0.8781518E-01  0.2969402E-02  0.5544878E-01  0.2088207E-02  0.6787808E-01  0.1733101E-02  0.6165810E-01  0.2015994E-02
  0.2450000E+01 -0.9815670E-01  0.3123919E-02  0.1261039E+00  0.9347665E-03  0.1192707E+00  0.1097556E-02 -0.8062821E-01  0.2996201E-02  0.4935436E-01  0.2103427E-02  0.6153523E-01  0.1746331E-02  0.5544144E-01  0.2030692E-02
  0.2500000E+01 -0.9071724E-01  0.3153335E-02  0.1043018E+00  0.9353843E-03  0.9704214E-01  0.1100493E-02 -0.7339995E-01  0.3024948E-02  0.4358370E-01  0.2119892E-02  0.5587222E-01  0.1760805E-02  0.4974383E-01  0.2046773E-02
  0.2550000E+01 -0.8326274E-01  0.3185744E-02  0.8410174E-01  0.9382855E-03  0.7601999E-01  0.1105701E-02 -0.6620906E-01  0.3056521E-02  0.3767360E-01  0.2138532E-02  0.5024127E-01  0.1777157E-02  0.4398065E-01  0.2064988E-02
  0.2600000E+01 -0.7523980E-01  0.3218278E-02  0.6495714E-01  0.9424784E-03  0.5620486E-01  0.1111595E-02 -0.5883415E-01  0.3087880E-02  0.3182335E-01  0.2157154E-02  0.4440232E-01  0.1793619E-02  0.3811688E-01  0.2083176E-02
  0.2650000E+01 -0.6599804E-01  0.3250727E-02  0.4743287E-01  0.9475070E-03  0.3842281E-01  0.1117874E-02 -0.5086412E-01  0.3118986E-02  0.2675946E-01  0.2175719E-02  0.3883145E-01  0.1809873E-02  0.3277074E-01  0.2101381E-02
  0.2700000E+01 -0.5538017E-01  0.3283418E-02  0.3176820E-01  0.9533695E-03  0.2290795E-01  0.1124819E-02 -0.4201401E-01  0.3150527E-02  0.2282003E-01  0.2194501E-02  0.3393327E-01  0.1826250E-02  0.2833597E-01  0.2119834E-02
  0.2750000E+01 -0.4378458E-01  0.3315847E-02  0.1719770E-01  0.9596333E-03  0.8816234E-02  0.1131856E-02 -0.3234544E-01  0.3181496E-02  0.1952037E-01  0.2212928E-02  0.2943067E-01  0.1842221E-02  0.2443181E-01  0.2138034E-02
  0.2800000E+01 -0.3178701E-01  0.3347996E-02  0.2978118E-02  0.9665038E-03 -0.4746940E-02  0.1138711E-02 -0.2224089E-01  0.3211937E-02  0.1612833E-01  0.2231326E-02  0.2476392E-01  0.1858068E-02  0.2039664E-01  0.2156131E-02
  0.2850000E+01 -0.1978137E-01  0.3379431E-02 -0.1056991E-01  0.9734044E-03 -0.1768327E-01  0.1145158E-02 -0.1215607E-01  0.3241145E-02  0.1244119E-01  0.2249052E-02  0.1981049E-01  0.1873299E-02  0.1606005E-01  0.2173385E-02
  0.2900000E+01 -0.7979786E-02  0.3409083E-02 -0.2255248E-01  0.9800069E-03 -0.2918706E-01  0.1151616E-02 -0.2439806E-02  0.3268719E-02  0.8782415E-02  0.2265279E-02  0.1486970E-01  0.1887212E-02  0.1173968E-01  0.2189192E-02
  0.2950000E+01  0.3393004E-02  0.3440578E-02 -0.3269698E-01  0.9874821E-03 -0.3881221E-01  0.1159722E-02  0.6660555E-02  0.3298514E-02  0.5386834E-02  0.2282873E-02  0.1007824E-01  0.1902065E-02  0.7629508E-02  0.2206171E-02
  0.3000000E+01  0.1399680E-01  0.3471161E-02 -0.4146256E-01  0.9951401E-03 -0.4683583E-01  0.1168505E-02  0.1491166E-01  0.3327508E-02  0.2066513E-02  0.2299942E-02  0.5210584E-02  0.1916442E-02  0.3525307E-02  0.2222575E-02
  0.3050000E+01  0.2346661E-01  0.3499416E-02 -0.4910108E-01  0.1002739E-02 -0.5362722E-01  0.1177226E-02  0.2210365E-01  0.3354045E-02 -0.1494271E-02  0.2315632E-02  0.8733425E-04  0.1929505E-02 -0.8213450E-03  0.2237461E-02
  0.3100000E+01  0.3152220E-01  0.3525750E-02 -0.5524051E-01  0.1010519E-02 -0.5910486E-01  0.1186034E-02  0.2808990E-01  0.3378970E-02 -0.5338766E-02  0.2330658E-02 -0.5122707E-02  0.1941945E-02 -0.5349292E-02  0.2251599E-02
  0.3150000E+01  0.3793461E-01  0.3550015E-02 -0.5948355E-01  0.1018168E-02 -0.6293291E-01  0.1194864E-02  0.3271013E-01  0.3402081E-02 -0.9233158E-02  0.2344834E-02 -0.1012073E-01  0.1953696E-02 -0.9794969E-02  0.2264973E-02
  0.3200000E+01  0.4239421E-01  0.3570659E-02 -0.6203877E-01  0.1025385E-02 -0.6507692E-01  0.1203413E-02  0.3566233E-01  0.3422117E-02 -0.1295531E-01  0.2357453E-02 -0.1480217E-01  0.1964121E-02 -0.1399658E-01  0.2276922E-02
  0.3250000E+01  0.4451504E-01  0.3589263E-02 -0.6351240E-01  0.1032928E-02 -0.6595198E-01  0.1212174E-02  0.3658405E-01  0.3440499E-02 -0.1644434E-01  0.2369612E-02 -0.1919004E-01  0.1974298E-02 -0.1793293E-01  0.2288545E-02
  0.3300000E+01  0.4405609E-01  0.3605116E-02 -0.6433246E-01  0.1040474E-02 -0.6608339E-01  0.1220707E-02  0.3533826E-01  0.3456320E-02 -0.1972156E-01  0.2380764E-02 -0.2320499E-01  0.1983902E-02 -0.2157289E-01  0.2299352E-02
  0.3350000E+01  0.4116844E-01  0.3617176E-02 -0.6464725E-01  0.1047626E-02 -0.6578372E-01  0.1228634E-02  0.3219149E-01  0.3468506E-02 -0.2277892E-01  0.2390236E-02 -0.2669919E-01  0.1992188E-02 -0.2484170E-01  0.2308584E-02
  0.3400000E+01  0.3643404E-01  0.3627959E-02 -0.6457578E-01  0.1054694E-02 -0.6512554E-01  0.1236337E-02  0.2769748E-01  0.3479670E-02 -0.2556715E-01  0.2399468E-02 -0.2966054E-01  0.2000352E-02 -0.2771304E-01  0.2317505E-02
  0.3450000E+01  0.3066011E-01  0.3637902E-02 -0.6422062E-01  0.1061571E-02 -0.6406303E-01  0.1243967E-02  0.2246860E-01  0.3490083E-02 -0.2799705E-01  0.2408504E-02 -0.3217160E-01  0.2008450E-02 -0.3018007E-01  0.2326406E-02
  0.3500000E+01  0.2465171E-01  0.3646772E-02 -0.6352094E-01  0.1068008E-02 -0.6256488E-01  0.1251189E-02  0.1710149E-01  0.3499369E-02 -0.2993702E-01  0.2416934E-02 -0.3419017E-01  0.2016062E-02 -0.3214644E-01  0.2334984E-02
  0.3550000E+01  0.1907191E-01  0.3654768E-02 -0.6232501E-01  0.1074063E-02 -0.6065764E-01  0.1258094E-02  0.1216693E-01  0.3507927E-02 -0.3125709E-01  0.2424931E-02 -0.3554327E-01  0.2023318E-02 -0.3345841E-01  0.2343135E-02
  0.3600000E+01  0.1437615E-01  0.3662338E-02 -0.6066521E-01  0.1079710E-02 -0.5840749E-01  0.1264685E-02  0.8088890E-02  0.3515995E-02 -0.3191972E-01  0.2432593E-02 -0.3619219E-01  0.2030260E-02 -0.3408762E-01  0.2350899E-02
  0.3650000E+01  0.1074318E-01  0.3669121E-02 -0.5877817E-01  0.1084645E-02 -0.5587715E-01  0.1270511E-02  0.4981189E-02  0.3523166E-02 -0.3200705E-01  0.2439641E-02 -0.3633855E-01  0.2036530E-02 -0.3418563E-01  0.2358053E-02
  0.3700000E+01  0.8083590E-02  0.3676023E-02 -0.5684911E-01  0.1089155E-02 -0.5314075E-01  0.1275991E-02  0.2694374E-02  0.3530307E-02 -0.3164193E-01  0.2446701E-02 -0.3619073E-01  0.2042718E-02 -0.3391555E-01  0.2365157E-02
  0.3750000E+01  0.6184321E-02  0.3683015E-02 -0.5493050E-01  0.1093389E-02 -0.5037815E-01  0.1281238E-02  0.1060557E-02  0.3537421E-02 -0.3091329E-01  0.2453682E-02 -0.3575134E-01  0.2048752E-02 -0.3331460E-01  0.2372241E-02
  0.3800000E+01  0.4883226E-02  0.3689915E-02 -0.5317593E-01  0.1097451E-02 -0.4790904E-01  0.1286301E-02  0.2010876E-04  0.3544503E-02 -0.2988690E-01  0.2460549E-02 -0.3495191E-01  0.2054752E-02 -0.3238200E-01  0.2379255E-02
  0.3850000E+01  0.4104604E-02  0.3696919E-02 -0.5194410E-01  0.1101297E-02 -0.4604908E-01  0.1291254E-02 -0.4924040E-03  0.3551594E-02 -0.2864092E-01  0.2467380E-02 -0.3388697E-01  0.2060598E-02 -0.3121421E-01  0.2386332E-02
  0.3900000E+01  0.3753319E-02  0.3704214E-02 -0.5151851E-01  0.1104908E-02 -0.4491601E-01  0.1295859E-02 -0.6727614E-03  0.3558769E-02 -0.2724672E-01  0.2474360E-02 -0.3276102E-01  0.2066431E-02 -0.2995439E-01  0.2393492E-02
  0.3950000E+01  0.3693035E-02  0.3710746E-02 -0.5184682E-01  0.1107952E-02 -0.4443505E-01  0.1299725E-02 -0.7194283E-03  0.3565218E-02 -0.2573766E-01  0.2480672E-02 -0.3164976E-01  0.2071731E-02 -0.2864918E-01  0.2399942E-02
  0.4000000E+01  0.3857920E-02  0.3717844E-02 -0.5267797E-01  0.1110749E-02 -0.4450870E-01  0.1303383E-02 -0.6304873E-03  0.3572003E-02 -0.2414070E-01  0.2487119E-02 -0.3046952E-01  0.2077230E-02 -0.2725947E-01  0.2406440E-02
  0.4050000E+01  0.4355047E-02  0.3725573E-02 -0.5387364E-01  0.1113364E-02 -0.4510035E-01  0.1306900E-02 -0.2140018E-03  0.3579104E-02 -0.2252268E-01  0.2493613E-02 -0.2919387E-01  0.2082754E-02 -0.2580481E-01  0.2412975E-02
  0.4100000E+01  0.5373897E-02  0.3733816E-02 -0.5539932E-01  0.1115774E-02 -0.4611135E-01  0.1310179E-02  0.6943532E-03  0.3586763E-02 -0.2095461E-01  0.2500071E-02 -0.2793834E-01  0.2088394E-02 -0.2438596E-01  0.2419553E-02
  0.4150000E+01  0.7022583E-02  0.3743255E-02 -0.5709823E-01  0.1118331E-02 -0.4730148E-01  0.1313678E-02  0.2116333E-02  0.3595492E-02 -0.1942830E-01  0.2506963E-02 -0.2677982E-01  0.2094476E-02 -0.2304107E-01  0.2426553E-02
  0.4200000E+01  0.9309068E-02  0.3752971E-02 -0.5871110E-01  0.1120737E-02 -0.4845428E-01  0.1317024E-02  0.4047167E-02  0.3604448E-02 -0.1786332E-01  0.2513663E-02 -0.2562269E-01  0.2100450E-02 -0.2167870E-01  0.2433282E-02
  0.4250000E+01  0.1224714E-01  0.3762341E-02 -0.6016841E-01  0.1122865E-02 -0.4959019E-01  0.1319953E-02  0.6559550E-02  0.3613101E-02 -0.1621812E-01  0.2519841E-02 -0.2435102E-01  0.2105910E-02 -0.2021800E-01  0.2439511E-02
  0.4300000E+01  0.1587293E-01  0.3772360E-02 -0.6168192E-01  0.1125050E-02 -0.5091301E-01  0.1322822E-02  0.9709775E-02  0.3622305E-02 -0.1456263E-01  0.2526189E-02 -0.2302868E-01  0.2111534E-02 -0.1873042E-01  0.2445945E-02
  0.4350000E+01  0.2010104E-01  0.3782835E-02 -0.6344189E-01  0.1127330E-02 -0.5252964E-01  0.1325668E-02  0.1337725E-01  0.3631936E-02 -0.1300981E-01  0.2532593E-02 -0.2182786E-01  0.2117195E-02 -0.1736396E-01  0.2452406E-02
  0.4400000E+01  0.2463366E-01  0.3793562E-02 -0.6536832E-01  0.1129670E-02 -0.5432762E-01  0.1328618E-02  0.1728670E-01  0.3641870E-02 -0.1160878E-01  0.2538835E-02 -0.2080261E-01  0.2122980E-02 -0.1616768E-01  0.2458902E-02
  0.4450000E+01  0.2912123E-01  0.3804736E-02 -0.6726197E-01  0.1132249E-02 -0.5613505E-01  0.1331829E-02  0.2120047E-01  0.3652427E-02 -0.1033333E-01  0.2545423E-02 -0.1985718E-01  0.2129017E-02 -0.1507121E-01  0.2465545E-02
  0.4500000E+01  0.3340523E-01  0.3816758E-02 -0.6907506E-01  0.1135235E-02 -0.5789382E-01  0.1335475E-02  0.2503133E-01  0.3663831E-02 -0.9154651E-02  0.2552373E-02 -0.1893222E-01  0.2135338E-02 -0.1402416E-01  0.2472568E-02
  0.4550000E+01  0.3755957E-01  0.3828687E-02 -0.7086477E-01  0.1138470E-02 -0.5959981E-01  0.1339197E-02  0.2878041E-01  0.3675187E-02 -0.8070414E-02  0.2559362E-02 -0.1809248E-01  0.2141580E-02 -0.1306039E-01  0.2479501E-02
  0.4600000E+01  0.4168199E-01  0.3840697E-02 -0.7254321E-01  0.1141974E-02 -0.6115241E-01  0.1342954E-02  0.3242667E-01  0.3686775E-02 -0.7062951E-02  0.2566479E-02 -0.1738602E-01  0.2147954E-02 -0.1220241E-01  0.2486460E-02
  0.4650000E+01  0.4574054E-01  0.3851890E-02 -0.7388456E-01  0.1145336E-02 -0.6239589E-01  0.1346377E-02  0.3593230E-01  0.3697629E-02 -0.6087460E-02  0.2573122E-02 -0.1673593E-01  0.2153654E-02 -0.1139309E-01  0.2492838E-02
  0.4700000E+01  0.4963383E-01  0.3862322E-02 -0.7480036E-01  0.1148358E-02 -0.6329054E-01  0.1349391E-02  0.3929907E-01  0.3707564E-02 -0.5125391E-02  0.2579128E-02 -0.1604768E-01  0.2158672E-02 -0.1057361E-01  0.2498512E-02
  0.4750000E+01  0.5334494E-01  0.3872417E-02 -0.7541545E-01  0.1151315E-02 -0.6391343E-01  0.1352255E-02  0.4256909E-01  0.3717147E-02 -0.4216973E-02  0.2584736E-02 -0.1535592E-01  0.2163312E-02 -0.9777575E-02  0.2503928E-02
  0.4800000E+01  0.5696828E-01  0.3883125E-02 -0.7583047E-01  0.1154556E-02 -0.6429703E-01  0.1355376E-02  0.4578223E-01  0.3727387E-02 -0.3409762E-02  0.2590738E-02 -0.1476953E-01  0.2168303E-02 -0.9082785E-02  0.2509607E-02
  0.4850000E+01  0.6058587E-01  0.3894607E-02 -0.7593060E-01  0.1158224E-02 -0.6434156E-01  0.1358984E-02  0.4894805E-01  0.3738377E-02 -0.2686702E-02  0.2597262E-02 -0.1430010E-01  0.2173666E-02 -0.8488924E-02  0.2515840E-02
  0.4900000E+01  0.6417940E-01  0.3906410E-02 -0.7554667E-01  0.1162156E-02 -0.6394447E-01  0.1362893E-02  0.5205218E-01  0.3749651E-02 -0.1978606E-02  0.2604038E-02 -0.1384328E-01  0.2179252E-02 -0.7910418E-02  0.2522217E-02
  0.4950000E+01  0.6765662E-01  0.3918145E-02 -0.7471746E-01  0.1166348E-02 -0.6315164E-01  0.1367007E-02  0.5504514E-01  0.3760605E-02 -0.1247026E-02  0.2610720E-02 -0.1333565E-01  0.2184907E-02 -0.7294670E-02  0.2528544E-02
  0.5000000E+01  0.7090909E-01  0.3929834E-02 -0.7363819E-01  0.1170799E-02 -0.6209916E-01  0.1371329E-02  0.5781645E-01  0.3771529E-02 -0.5263347E-03  0.2617343E-02 -0.1284220E-01  0.2190574E-02 -0.6689505E-02  0.2534846E-02
  0.5050000E+01  0.7382604E-01  0.3941714E-02 -0.7238155E-01  0.1175547E-02 -0.6084760E-01  0.1375966E-02  0.6022973E-01  0.3782451E-02  0.1116583E-03  0.2624044E-02 -0.1245344E-01  0.2196339E-02 -0.6177008E-02  0.2541435E-02
  0.5100000E+01  0.7629113E-01  0.3953252E-02 -0.7084274E-01  0.1180455E-02 -0.5936754E-01  0.1380661E-02  0.6219607E-01  0.3793147E-02  0.6130848E-03  0.2630657E-02 -0.1217206E-01  0.2202080E-02 -0.5788223E-02  0.2548004E-02
  0.5150000E+01  0.7821516E-01  0.3964918E-02 -0.6897220E-01  0.1185622E-02 -0.5768396E-01  0.1385632E-02  0.6371171E-01  0.3803976E-02  0.9501273E-03  0.2637414E-02 -0.1194571E-01  0.2208038E-02 -0.5511764E-02  0.2554759E-02
  0.5200000E+01  0.7956463E-01  0.3976546E-02 -0.6690081E-01  0.1190959E-02 -0.5591545E-01  0.1390856E-02  0.6480117E-01  0.3814698E-02  0.1113331E-02  0.2644219E-02 -0.1176110E-01  0.2214044E-02 -0.5343709E-02  0.2561780E-02
  0.5250000E+01  0.8032629E-01  0.3988263E-02 -0.6477166E-01  0.1196684E-02 -0.5414475E-01  0.1396595E-02  0.6543057E-01  0.3825651E-02  0.1114978E-02  0.2651372E-02 -0.1164635E-01  0.2220487E-02 -0.5289936E-02  0.2569134E-02
  0.5300000E+01  0.8046148E-01  0.4000963E-02 -0.6256337E-01  0.1203088E-02 -0.5233655E-01  0.1403158E-02  0.6551713E-01  0.3837792E-02  0.9859848E-03  0.2659546E-02 -0.1159958E-01  0.2228017E-02 -0.5334648E-02  0.2577575E-02
  0.5350000E+01  0.7991032E-01  0.4013708E-02 -0.6017667E-01  0.1209975E-02 -0.5042914E-01  0.1410124E-02  0.6500324E-01  0.3849988E-02  0.7463625E-03  0.2668142E-02 -0.1158096E-01  0.2235979E-02 -0.5449677E-02  0.2586411E-02
  0.5400000E+01  0.7863890E-01  0.4026638E-02 -0.5764684E-01  0.1217235E-02 -0.4847214E-01  0.1417500E-02  0.6389961E-01  0.3862356E-02  0.3789094E-03  0.2677298E-02 -0.1157808E-01  0.2244347E-02 -0.5637065E-02  0.2595725E-02
  0.5450000E+01  0.7664262E-01  0.4039006E-02 -0.5513509E-01  0.1224577E-02 -0.4659131E-01  0.1424964E-02  0.6223597E-01  0.3874139E-02 -0.1467225E-03  0.2686502E-02 -0.1162197E-01  0.2252802E-02 -0.5924964E-02  0.2605114E-02
  0.5500000E+01  0.7390524E-01  0.4050255E-02 -0.5273145E-01  0.1231825E-02 -0.4484699E-01  0.1432147E-02  0.5999577E-01  0.3885050E-02 -0.8315858E-03  0.2695265E-02 -0.1172856E-01  0.2260980E-02 -0.6320432E-02  0.2613989E-02
  0.5550000E+01  0.7039937E-01  0.4061196E-02 -0.5035498E-01  0.1239069E-02 -0.4317691E-01  0.1439345E-02  0.5713632E-01  0.3895837E-02 -0.1635286E-02  0.2704092E-02 -0.1185586E-01  0.2269284E-02 -0.6783926E-02  0.2622960E-02
  0.5600000E+01  0.6617037E-01  0.4072037E-02 -0.4792586E-01  0.1246275E-02 -0.4152896E-01  0.1446630E-02  0.5368796E-01  0.3906776E-02 -0.2515381E-02  0.2713266E-02 -0.1195506E-01  0.2277772E-02 -0.7272600E-02  0.2632242E-02
  0.5650000E+01  0.6138720E-01  0.4082555E-02 -0.4549840E-01  0.1253429E-02 -0.3994346E-01  0.1453888E-02  0.4980576E-01  0.3917350E-02 -0.3448778E-02  0.2722370E-02 -0.1201696E-01  0.2286170E-02 -0.7771201E-02  0.2641471E-02
  0.5700000E+01  0.5627038E-01  0.4092650E-02 -0.4317075E-01  0.1260485E-02 -0.3847480E-01  0.1460998E-02  0.4569639E-01  0.3927625E-02 -0.4413011E-02  0.2731392E-02 -0.1204802E-01  0.2294496E-02 -0.8270387E-02  0.2650602E-02
  0.5750000E+01  0.5096742E-01  0.4102953E-02 -0.4093034E-01  0.1267565E-02 -0.3708743E-01  0.1468204E-02  0.4149803E-01  0.3938238E-02 -0.5365720E-02  0.2740866E-02 -0.1202188E-01  0.2303216E-02 -0.8734292E-02  0.2660048E-02
  0.5800000E+01  0.4552550E-01  0.4113375E-02 -0.3866380E-01  0.1274591E-02 -0.3567867E-01  0.1475400E-02  0.3724473E-01  0.3948877E-02 -0.6264071E-02  0.2750458E-02 -0.1189703E-01  0.2312005E-02 -0.9120278E-02  0.2669691E-02
  0.5850000E+01  0.3997966E-01  0.4124175E-02 -0.3632087E-01  0.1281628E-02 -0.3420649E-01  0.1482670E-02  0.3294424E-01  0.3960039E-02 -0.7094676E-02  0.2760425E-02 -0.1166957E-01  0.2321074E-02 -0.9419907E-02  0.2679656E-02
  0.5900000E+01  0.3442451E-01  0.4134555E-02 -0.3397209E-01  0.1288387E-02 -0.3272508E-01  0.1489725E-02  0.2865919E-01  0.3970984E-02 -0.7865512E-02  0.2770236E-02 -0.1137168E-01  0.2330057E-02 -0.9653501E-02  0.2689385E-02
  0.5950000E+01  0.2898391E-01  0.4144796E-02 -0.3169055E-01  0.1294961E-02 -0.3128769E-01  0.1496652E-02  0.2449789E-01  0.3981795E-02 -0.8568205E-02  0.2779888E-02 -0.1101267E-01  0.2338833E-02 -0.9822079E-02  0.2699094E-02
  0.6000000E+01  0.2374084E-01  0.4155133E-02 -0.2944431E-01  0.1301366E-02 -0.2986214E-01  0.1503466E-02  0.2054381E-01  0.3992564E-02 -0.9163203E-02  0.2789530E-02 -0.1055279E-01  0.2347593E-02 -0.9886784E-02  0.2708803E-02
  0.6050000E+01  0.1872455E-01  0.4165442E-02 -0.2714149E-01  0.1307639E-02 -0.2836506E-01  0.1510152E-02  0.1681773E-01  0.4003498E-02 -0.9607509E-02  0.2799113E-02 -0.9949145E-02  0.2356290E-02 -0.9805043E-02  0.2718466E-02
  0.6100000E+01  0.1395807E-01  0.4175355E-02 -0.2476034E-01  0.1313584E-02 -0.2676350E-01  0.1516529E-02  0.1331074E-01  0.4014041E-02 -0.9887627E-02  0.2808232E-02 -0.9209707E-02  0.2364644E-02 -0.9573609E-02  0.2727688E-02
  0.6150000E+01  0.9480903E-02  0.4185949E-02 -0.2236962E-01  0.1319569E-02 -0.2509690E-01  0.1522886E-02  0.1003084E-01  0.4025349E-02 -0.1001559E-01  0.2817686E-02 -0.8376984E-02  0.2373375E-02 -0.9218955E-02  0.2737286E-02
  0.6200000E+01  0.5319059E-02  0.4197121E-02 -0.2004024E-01  0.1325508E-02 -0.2341497E-01  0.1529273E-02  0.6998791E-02  0.4036916E-02 -0.1000539E-01  0.2827222E-02 -0.7478158E-02  0.2382128E-02 -0.8761466E-02  0.2747085E-02
  0.6250000E+01  0.1462436E-02  0.4208506E-02 -0.1777260E-01  0.1331352E-02 -0.2172264E-01  0.1535674E-02  0.4219146E-02  0.4048451E-02 -0.9862478E-02  0.2836846E-02 -0.6509108E-02  0.2390929E-02 -0.8202108E-02  0.2756998E-02
  0.6300000E+01 -0.2111588E-02  0.4220210E-02 -0.1552196E-01  0.1337168E-02 -0.1999005E-01  0.1542089E-02  0.1673550E-02  0.4060221E-02 -0.9591922E-02  0.2846621E-02 -0.5465291E-02  0.2399717E-02 -0.7541344E-02  0.2766987E-02
  0.6350000E+01 -0.5397811E-02  0.4232394E-02 -0.1326254E-01  0.1343085E-02 -0.1819544E-01  0.1548579E-02 -0.6470779E-03  0.4072484E-02 -0.9201963E-02  0.2856582E-02 -0.4360154E-02  0.2408788E-02 -0.6790111E-02  0.2777202E-02
  0.6400000E+01 -0.8369035E-02  0.4244758E-02 -0.1099794E-01  0.1348952E-02 -0.1633315E-01  0.1555053E-02 -0.2730478E-02  0.4085105E-02 -0.8694821E-02  0.2866687E-02 -0.3207941E-02  0.2417983E-02 -0.5956911E-02  0.2787494E-02
  0.6450000E+01 -0.1101606E-01  0.4257347E-02 -0.8728008E-02  0.1354749E-02 -0.1440116E-01  0.1561560E-02 -0.4566442E-02  0.4097735E-02 -0.8065396E-02  0.2876945E-02 -0.2004008E-02  0.2427205E-02 -0.5037140E-02  0.2797850E-02
  0.6500000E+01 -0.1336543E-01  0.4270325E-02 -0.6435590E-02  0.1360600E-02 -0.1239727E-01  0.1568134E-02 -0.6174924E-02  0.4110781E-02 -0.7314986E-02  0.2887460E-02 -0.7388825E-03  0.2436508E-02 -0.4026599E-02  0.2808330E-02
  0.6550000E+01 -0.1546052E-01  0.4283415E-02 -0.4112036E-02  0.1366451E-02 -0.1033014E-01  0.1574660E-02 -0.7602720E-02  0.4123878E-02 -0.6464361E-02  0.2898006E-02  0.5735934E-03  0.2445837E-02 -0.2942205E-02  0.2818782E-02
  0.6600000E+01 -0.1733633E-01  0.4296524E-02 -0.1779421E-02  0.1372242E-02 -0.8220447E-02  0.1581250E-02 -0.8894823E-02  0.4137018E-02 -0.5547069E-02  0.2908566E-02  0.1894198E-02  0.2455042E-02 -0.1820194E-02  0.2829187E-02
  0.6650000E+01 -0.1901720E-01  0.4309727E-02  0.5224102E-03  0.1378099E-02 -0.6083556E-02  0.1587879E-02 -0.1008077E-01  0.4150123E-02 -0.4589324E-02  0.2919189E-02  0.3181872E-02  0.2464296E-02 -0.6943795E-03  0.2839651E-02
  0.6700000E+01 -0.2052828E-01  0.4323294E-02  0.2775562E-02  0.1384066E-02 -0.3917370E-02  0.1594634E-02 -0.1117697E-01  0.4163571E-02 -0.3601862E-02  0.2930060E-02  0.4420248E-02  0.2473712E-02  0.4216685E-03  0.2850330E-02
  0.6750000E+01 -0.2189294E-01  0.4337643E-02  0.5003291E-02  0.1390223E-02 -0.1703566E-02  0.1601573E-02 -0.1219325E-01  0.4177574E-02 -0.2585853E-02  0.2941404E-02  0.5617423E-02  0.2483518E-02  0.1531649E-02  0.2861284E-02
  0.6800000E+01 -0.2312519E-01  0.4352028E-02  0.7239909E-02  0.1396465E-02  0.5707281E-03  0.1608644E-02 -0.1313584E-01  0.4191686E-02 -0.1547104E-02  0.2952801E-02  0.6782162E-02  0.2493306E-02  0.2636983E-02  0.2872291E-02
  0.6850000E+01 -0.2423432E-01  0.4366485E-02  0.9491620E-02  0.1402739E-02  0.2898127E-02  0.1615822E-02 -0.1401491E-01  0.4205869E-02 -0.5018665E-03  0.2964235E-02  0.7904587E-02  0.2503076E-02  0.3723951E-02  0.2883271E-02
  0.6900000E+01 -0.2523530E-01  0.4380810E-02  0.1174469E-01  0.1409053E-02  0.5265075E-02  0.1623001E-02 -0.1485148E-01  0.4219972E-02  0.5289930E-03  0.2975697E-02  0.8960721E-02  0.2512755E-02  0.4769561E-02  0.2894279E-02
  0.6950000E+01 -0.2615269E-01  0.4395865E-02  0.1398848E-01  0.1415690E-02  0.7659391E-02  0.1630625E-02 -0.1567433E-01  0.4234754E-02  0.1526038E-02  0.2987649E-02  0.9929757E-02  0.2522857E-02  0.5753902E-02  0.2905777E-02
  0.7000000E+01 -0.2701475E-01  0.4410848E-02  0.1622256E-01  0.1422356E-02  0.1007049E-01  0.1638281E-02 -0.1650931E-01  0.4249414E-02  0.2477828E-02  0.2999507E-02  0.1080659E-01  0.2532871E-02  0.6669436E-02  0.2917074E-02
  0.7050000E+01 -0.2783565E-01  0.4426106E-02  0.1845667E-01  0.1429195E-02  0.1249860E-01  0.1646066E-02 -0.1736322E-01  0.4264439E-02  0.3379111E-02  0.3011581E-02  0.1159436E-01  0.2543046E-02  0.7515339E-02  0.2928489E-02
  0.7100000E+01 -0.2862476E-01  0.4441685E-02  0.2066216E-01  0.1436211E-02  0.1492183E-01  0.1654019E-02 -0.1823776E-01  0.4279729E-02  0.4218563E-02  0.3023844E-02  0.1228223E-01  0.2553407E-02  0.8280173E-02  0.2940137E-02
  0.7150000E+01 -0.2938697E-01  0.4457270E-02  0.2278866E-01  0.1443382E-02  0.1730363E-01  0.1662035E-02 -0.1913637E-01  0.4295001E-02  0.4979762E-02  0.3036085E-02  0.1284758E-01  0.2563711E-02  0.8944212E-02  0.2951791E-02
  0.7200000E+01 -0.3012205E-01  0.4473387E-02  0.2480890E-01  0.1450762E-02  0.1961446E-01  0.1670214E-02 -0.2006047E-01  0.4310744E-02  0.5648605E-02  0.3048665E-02  0.1327662E-01  0.2574163E-02  0.9493970E-02  0.2963690E-02
  0.7250000E+01 -0.3083073E-01  0.4489009E-02  0.2674532E-01  0.1457994E-02  0.2185707E-01  0.1678232E-02 -0.2100826E-01  0.4325896E-02  0.6226241E-02  0.3060932E-02  0.1358159E-01  0.2584244E-02  0.9936695E-02  0.2975258E-02
  0.7300000E+01 -0.3150564E-01  0.4505101E-02  0.2863161E-01  0.1465343E-02  0.2405139E-01  0.1686355E-02 -0.2196730E-01  0.4341492E-02  0.6726176E-02  0.3073334E-02  0.1378544E-01  0.2594501E-02  0.1029044E-01  0.2987011E-02
  0.7350000E+01 -0.3213979E-01  0.4521412E-02  0.3048430E-01  0.1472719E-02  0.2621616E-01  0.1694504E-02 -0.2292594E-01  0.4357191E-02  0.7161932E-02  0.3085603E-02  0.1390293E-01  0.2604746E-02  0.1056856E-01  0.2998786E-02
  0.7400000E+01 -0.3272726E-01  0.4537710E-02  0.3227914E-01  0.1479962E-02  0.2833205E-01  0.1702592E-02 -0.2387471E-01  0.4372816E-02  0.7529579E-02  0.3097677E-02  0.1392941E-01  0.2614759E-02  0.1076636E-01  0.3010357E-02
  0.7450000E+01 -0.3326713E-01  0.4553987E-02  0.3400136E-01  0.1487103E-02  0.3037194E-01  0.1710604E-02 -0.2480467E-01  0.4388327E-02  0.7816468E-02  0.3109567E-02  0.1386242E-01  0.2624700E-02  0.1087647E-01  0.3021806E-02
  0.7500000E+01 -0.3375993E-01  0.4570172E-02  0.3565566E-01  0.1494114E-02  0.3231824E-01  0.1718469E-02 -0.2570359E-01  0.4403672E-02  0.8013069E-02  0.3121249E-02  0.1370996E-01  0.2634482E-02  0.1089859E-01  0.3032989E-02
  0.7550000E+01 -0.3420248E-01  0.4586865E-02  0.3724862E-01  0.1501151E-02  0.3416929E-01  0.1726339E-02 -0.2656049E-01  0.4419506E-02  0.8123666E-02  0.3132971E-02  0.1348432E-01  0.2644345E-02  0.1084104E-01  0.3044434E-02
  0.7600000E+01 -0.3458497E-01  0.4603380E-02  0.3876939E-01  0.1507934E-02  0.3592473E-01  0.1734017E-02 -0.2736852E-01  0.4435152E-02  0.8162952E-02  0.3144475E-02  0.1319350E-01  0.2653980E-02  0.1071489E-01  0.3055574E-02
  0.7650000E+01 -0.3489466E-01  0.4620665E-02  0.4019489E-01  0.1514787E-02  0.3757347E-01  0.1741818E-02 -0.2812306E-01  0.4451591E-02  0.8146178E-02  0.3156391E-02  0.1284272E-01  0.2664004E-02  0.1053011E-01  0.3067137E-02
  0.7700000E+01 -0.3511970E-01  0.4637206E-02  0.4150799E-01  0.1521218E-02  0.3909544E-01  0.1749092E-02 -0.2881286E-01  0.4467146E-02  0.8082572E-02  0.3167585E-02  0.1244228E-01  0.2673347E-02  0.1029653E-01  0.3077917E-02
  0.7750000E+01 -0.3525665E-01  0.4654124E-02  0.4271752E-01  0.1527579E-02  0.4048711E-01  0.1756320E-02 -0.2942416E-01  0.4482993E-02  0.7978004E-02  0.3178856E-02  0.1200948E-01  0.2682692E-02  0.1002579E-01  0.3088799E-02
  0.7800000E+01 -0.3529584E-01  0.4671534E-02  0.4382881E-01  0.1533867E-02  0.4174611E-01  0.1763525E-02 -0.2993579E-01  0.4499315E-02  0.7834892E-02  0.3190332E-02  0.1155628E-01  0.2692276E-02  0.9725138E-02  0.3099869E-02
  0.7850000E+01 -0.3522639E-01  0.4688947E-02  0.4484609E-01  0.1539952E-02  0.4287615E-01  0.1770423E-02 -0.3033250E-01  0.4515698E-02  0.7657356E-02  0.3201699E-02  0.1108929E-01  0.2701715E-02  0.9400101E-02  0.3110835E-02
  0.7900000E+01 -0.3503540E-01  0.4706608E-02  0.4576717E-01  0.1545927E-02  0.4387529E-01  0.1777220E-02 -0.3060323E-01  0.4532274E-02  0.7452110E-02  0.3213155E-02  0.1061414E-01  0.2711124E-02  0.9057016E-02  0.3121861E-02
  0.7950000E+01 -0.3472029E-01  0.4723699E-02  0.4659764E-01  0.1551505E-02  0.4474805E-01  0.1783641E-02 -0.3074700E-01  0.4548409E-02  0.7230794E-02  0.3224086E-02  0.1014223E-01  0.2720090E-02  0.8707516E-02  0.3132403E-02
  0.8000000E+01 -0.3428475E-01  0.4740995E-02  0.4734024E-01  0.1556982E-02  0.4550140E-01  0.1789944E-02 -0.3076748E-01  0.4564698E-02  0.7006889E-02  0.3235091E-02  0.9684943E-02  0.2729095E-02  0.8363866E-02  0.3142978E-02
  0.8050000E+01 -0.3373500E-01  0.4758347E-02  0.4799675E-01  0.1562236E-02  0.4614377E-01  0.1796015E-02 -0.3066790E-01  0.4580993E-02  0.6792029E-02  0.3245970E-02  0.9252066E-02  0.2737922E-02  0.8036407E-02  0.3153458E-02
  0.8100000E+01 -0.3307106E-01  0.4775687E-02  0.4855827E-01  0.1567176E-02  0.4666959E-01  0.1801853E-02 -0.3044423E-01  0.4597279E-02  0.6590402E-02  0.3256679E-02  0.8848160E-02  0.2746751E-02  0.7729363E-02  0.3163791E-02
  0.8150001E+01 -0.3229442E-01  0.4793824E-02  0.4901258E-01  0.1572083E-02  0.4706300E-01  0.1807745E-02 -0.3009188E-01  0.4614346E-02  0.6398584E-02  0.3267935E-02  0.8474637E-02  0.2755965E-02  0.7442031E-02  0.3174628E-02
  0.8200000E+01 -0.3141069E-01  0.4811456E-02  0.4934552E-01  0.1576723E-02  0.4730831E-01  0.1813321E-02 -0.2961177E-01  0.4630907E-02  0.6212134E-02  0.3278714E-02  0.8130211E-02  0.2764803E-02  0.7172039E-02  0.3185058E-02
  0.8250000E+01 -0.3042829E-01  0.4829140E-02  0.4954487E-01  0.1581228E-02  0.4739986E-01  0.1818780E-02 -0.2901236E-01  0.4647566E-02  0.6031140E-02  0.3289414E-02  0.7811612E-02  0.2773612E-02  0.6918029E-02  0.3195419E-02
  0.8300000E+01 -0.2935067E-01  0.4846441E-02  0.4960731E-01  0.1585522E-02  0.4734513E-01  0.1823962E-02 -0.2830020E-01  0.4663992E-02  0.5863367E-02  0.3299979E-02  0.7519696E-02  0.2782230E-02  0.6684062E-02  0.3205572E-02
  0.8350000E+01 -0.2817878E-01  0.4864217E-02  0.4954457E-01  0.1589745E-02  0.4716063E-01  0.1829077E-02 -0.2747646E-01  0.4680648E-02  0.5719667E-02  0.3310759E-02  0.7262803E-02  0.2790968E-02  0.6479384E-02  0.3215946E-02
  0.8400001E+01 -0.2691404E-01  0.4882419E-02  0.4936775E-01  0.1593996E-02  0.4685653E-01  0.1834197E-02 -0.2653785E-01  0.4697825E-02  0.5606035E-02  0.3321782E-02  0.7049756E-02  0.2799937E-02  0.6311354E-02  0.3226644E-02
  0.8450000E+01 -0.2556568E-01  0.4900588E-02  0.4907452E-01  0.1598227E-02  0.4643092E-01  0.1839302E-02 -0.2548715E-01  0.4715129E-02  0.5520036E-02  0.3332985E-02  0.6881101E-02  0.2809018E-02  0.6179438E-02  0.3237535E-02
  0.8500000E+01 -0.2414642E-01  0.4918777E-02  0.4864681E-01  0.1602328E-02  0.4587167E-01  0.1844305E-02 -0.2433330E-01  0.4732461E-02  0.5455060E-02  0.3344197E-02  0.6749191E-02  0.2818109E-02  0.6077039E-02  0.3248428E-02
  0.8550000E+01 -0.2266915E-01  0.4937015E-02  0.4806882E-01  0.1606369E-02  0.4517155E-01  0.1849233E-02 -0.2308990E-01  0.4749728E-02  0.5407102E-02  0.3355496E-02  0.6645347E-02  0.2827242E-02  0.5998084E-02  0.3259179E-02
  0.8600000E+01 -0.2114406E-01  0.4955918E-02  0.4734411E-01  0.1610565E-02  0.4433810E-01  0.1854249E-02 -0.2176788E-01  0.4767650E-02  0.5377244E-02  0.3367247E-02  0.6568345E-02  0.2836652E-02  0.5942447E-02  0.3270405E-02
  0.8650001E+01 -0.1958262E-01  0.4974413E-02  0.4649296E-01  0.1614671E-02  0.4339032E-01  0.1859136E-02 -0.2037707E-01  0.4785176E-02  0.5367846E-02  0.3378676E-02  0.6521941E-02  0.2845827E-02  0.5912894E-02  0.3281431E-02
  0.8700000E+01 -0.1799664E-01  0.4992619E-02  0.4553036E-01  0.1618691E-02  0.4234173E-01  0.1863948E-02 -0.1892624E-01  0.4802578E-02  0.5378319E-02  0.3389986E-02  0.6507854E-02  0.2854912E-02  0.5909630E-02  0.3292463E-02
  0.8750000E+01 -0.1639561E-01  0.5011449E-02  0.4445967E-01  0.1622854E-02  0.4119629E-01  0.1868871E-02 -0.1742361E-01  0.4820479E-02  0.5406160E-02  0.3401621E-02  0.6523835E-02  0.2864471E-02  0.5930010E-02  0.3303875E-02
  0.8800000E+01 -0.1478570E-01  0.5030775E-02  0.4327679E-01  0.1627108E-02  0.3995273E-01  0.1873953E-02 -0.1587719E-01  0.4838961E-02  0.5448597E-02  0.3413735E-02  0.6564872E-02  0.2874333E-02  0.5970195E-02  0.3315697E-02
  0.8850000E+01 -0.1317639E-01  0.5050465E-02  0.4198945E-01  0.1631379E-02  0.3862032E-01  0.1879036E-02 -0.1429903E-01  0.4857675E-02  0.5503257E-02  0.3426045E-02  0.6626491E-02  0.2884232E-02  0.6027141E-02  0.3327615E-02
  0.8900001E+01 -0.1158149E-01  0.5069352E-02  0.4060831E-01  0.1635306E-02  0.3721056E-01  0.1883913E-02 -0.1270364E-01  0.4875548E-02  0.5563549E-02  0.3437800E-02  0.6701359E-02  0.2893752E-02  0.6094330E-02  0.3338986E-02
  0.8950000E+01 -0.1001777E-01  0.5088915E-02  0.3913574E-01  0.1639406E-02  0.3572687E-01  0.1889034E-02 -0.1110677E-01  0.4894035E-02  0.5618067E-02  0.3449948E-02  0.6778016E-02  0.2903675E-02  0.6160463E-02  0.3350757E-02
  0.9000000E+01 -0.8499030E-02  0.5108224E-02  0.3755983E-01  0.1643443E-02  0.3416008E-01  0.1894071E-02 -0.9522826E-02  0.4912367E-02  0.5654982E-02  0.3461989E-02  0.6842968E-02  0.2913552E-02  0.6212618E-02  0.3362592E-02
  0.9050000E+01 -0.7033294E-02  0.5127655E-02  0.3587006E-01  0.1647453E-02  0.3250195E-01  0.1899061E-02 -0.7964702E-02  0.4930780E-02  0.5667911E-02  0.3474114E-02  0.6886272E-02  0.2923379E-02  0.6242248E-02  0.3374416E-02
  0.9100000E+01 -0.5624863E-02  0.5147781E-02  0.3407030E-01  0.1651664E-02  0.3075619E-01  0.1904260E-02 -0.6443942E-02  0.4950068E-02  0.5656418E-02  0.3486707E-02  0.6903937E-02  0.2933707E-02  0.6246943E-02  0.3386684E-02
  0.9150001E+01 -0.4281210E-02  0.5167683E-02  0.3218160E-01  0.1655940E-02  0.2894190E-01  0.1909500E-02 -0.4973106E-02  0.4969239E-02  0.5621943E-02  0.3499268E-02  0.6895855E-02  0.2943970E-02  0.6227420E-02  0.3398909E-02
  0.9200000E+01 -0.3010924E-02  0.5187160E-02  0.3021474E-01  0.1660032E-02  0.2707106E-01  0.1914569E-02 -0.3562176E-02  0.4987952E-02  0.5561411E-02  0.3511596E-02  0.6857635E-02  0.2953973E-02  0.6180101E-02  0.3410939E-02
  0.9250000E+01 -0.1821418E-02  0.5206429E-02  0.2816613E-01  0.1664021E-02  0.2514614E-01  0.1919492E-02 -0.2219994E-02  0.5006365E-02  0.5468324E-02  0.3523705E-02  0.6779030E-02  0.2963892E-02  0.6096788E-02  0.3422739E-02
  0.9300000E+01 -0.7128945E-03  0.5225962E-02  0.2602813E-01  0.1668038E-02  0.2316575E-01  0.1924471E-02 -0.9527029E-03  0.5025230E-02  0.5337380E-02  0.3536051E-02  0.6648661E-02  0.2973998E-02  0.5969238E-02  0.3434673E-02
  0.9350000E+01  0.3206242E-03  0.5246260E-02  0.2380162E-01  0.1672275E-02  0.2113003E-01  0.1929669E-02  0.2362937E-03  0.5044680E-02  0.5166749E-02  0.3548906E-02  0.6460388E-02  0.2984450E-02  0.5793344E-02  0.3447098E-02
  0.9400001E+01  0.1283890E-02  0.5265852E-02  0.2150389E-01  0.1676302E-02  0.1904773E-01  0.1934645E-02  0.1343733E-02  0.5063413E-02  0.4958938E-02  0.3561317E-02  0.6216935E-02  0.2994633E-02  0.5571386E-02  0.3459094E-02
  0.9450000E+01  0.2178881E-02  0.5285110E-02  0.1914443E-01  0.1680162E-02  0.1692238E-01  0.1939574E-02  0.2366201E-02  0.5081972E-02  0.4716179E-02  0.3573490E-02  0.5920871E-02  0.3004671E-02  0.5305428E-02  0.3470890E-02
  0.9500000E+01  0.3004975E-02  0.5304484E-02  0.1671975E-01  0.1684022E-02  0.1475333E-01  0.1944561E-02  0.3298882E-02  0.5100605E-02  0.4438823E-02  0.3585775E-02  0.5568978E-02  0.3014748E-02  0.4993995E-02  0.3482786E-02
  0.9550000E+01  0.3763672E-02  0.5324027E-02  0.1422304E-01  0.1687935E-02  0.1254246E-01  0.1949558E-02  0.4138253E-02  0.5119262E-02  0.4127390E-02  0.3598080E-02  0.5154970E-02  0.3024852E-02  0.4634466E-02  0.3494684E-02
  0.9600000E+01  0.4461756E-02  0.5343553E-02  0.1166077E-01  0.1691864E-02  0.1029895E-01  0.1954497E-02  0.4887191E-02  0.5137859E-02  0.3784253E-02  0.3610355E-02  0.4677881E-02  0.3034834E-02  0.4227778E-02  0.3506558E-02
  0.9650001E+01  0.5108601E-02  0.5362280E-02  0.9052937E-02  0.1695481E-02  0.8036991E-02  0.1959187E-02  0.5553370E-02  0.5155748E-02  0.3414717E-02  0.3622124E-02  0.4145070E-02  0.3044437E-02  0.3780189E-02  0.3518015E-02
  0.9700000E+01  0.5711729E-02  0.5381058E-02  0.6419271E-02  0.1699099E-02  0.5768606E-02  0.1963893E-02  0.6143753E-02  0.5173801E-02  0.3025268E-02  0.3633954E-02  0.3566609E-02  0.3054019E-02  0.3299712E-02  0.3529499E-02
  0.9750000E+01  0.6275723E-02  0.5400048E-02  0.3771483E-02  0.1702797E-02  0.3502302E-02  0.1968648E-02  0.6662133E-02  0.5192104E-02  0.2621894E-02  0.3645904E-02  0.2949686E-02  0.3063751E-02  0.2792742E-02  0.3541084E-02
  0.9800000E+01  0.6805473E-02  0.5419252E-02  0.1116871E-02  0.1706441E-02  0.1247023E-02  0.1973524E-02  0.7110518E-02  0.5210549E-02  0.2209899E-02  0.3657993E-02  0.2297344E-02  0.3073507E-02  0.2263405E-02  0.3552792E-02
  0.9850000E+01  0.7308723E-02  0.5438276E-02 -0.1535191E-02  0.1710011E-02 -0.9887703E-03  0.1978280E-02  0.7494997E-02  0.5228794E-02  0.1793453E-02  0.3669940E-02  0.1613380E-02  0.3083216E-02  0.1715643E-02  0.3564304E-02
  0.9900001E+01  0.7795212E-02  0.5456740E-02 -0.4172350E-02  0.1713484E-02 -0.3197883E-02  0.1982928E-02  0.7825444E-02  0.5246580E-02  0.1376527E-02  0.3681651E-02  0.9044140E-03  0.3092683E-02  0.1154679E-02  0.3575497E-02
  0.9950000E+01  0.8270709E-02  0.5474749E-02 -0.6780974E-02  0.1716828E-02 -0.5373456E-02  0.1987372E-02  0.8109417E-02  0.5263846E-02  0.9626413E-03  0.3693066E-02  0.1782350E-03  0.3101810E-02  0.5862088E-03  0.3586366E-02
  0.1000000E+02  0.8734579E-02  0.5492775E-02 -0.9348298E-02  0.1720085E-02 -0.7507337E-02  0.1991741E-02  0.8348372E-02  0.5281031E-02  0.5539173E-03  0.3704366E-02 -0.5596681E-03  0.3110872E-02  0.1423950E-04  0.3597203E-02
  0.1005000E+02  0.9183673E-02  0.5511440E-02 -0.1186058E-01  0.1723542E-02 -0.9589292E-02  0.1996357E-02  0.8542583E-02  0.5298853E-02  0.1516502E-03  0.3716192E-02 -0.1304533E-02  0.3120328E-02 -0.5580328E-03  0.3608493E-02
  0.1010000E+02  0.9615020E-02  0.5529199E-02 -0.1430478E-01  0.1726932E-02 -0.1161028E-01  0.2000756E-02  0.8694346E-02  0.5315883E-02 -0.2438330E-03  0.3727421E-02 -0.2051421E-02  0.3129349E-02 -0.1128049E-02  0.3619257E-02
  0.1015000E+02  0.1002864E-01  0.5547059E-02 -0.1667266E-01  0.1730350E-02 -0.1356625E-01  0.2005190E-02  0.8809487E-02  0.5332928E-02 -0.6321659E-03  0.3738709E-02 -0.2794952E-02  0.3138373E-02 -0.1693183E-02  0.3630050E-02
  0.1020000E+02  0.1042652E-01  0.5565227E-02 -0.1895953E-01  0.1733824E-02 -0.1545652E-01  0.2009731E-02  0.8894901E-02  0.5350037E-02 -0.1012222E-02  0.3750177E-02 -0.3529527E-02  0.3147508E-02 -0.2250216E-02  0.3640935E-02
  0.1025000E+02  0.1081186E-01  0.5582646E-02 -0.2116081E-01  0.1737099E-02 -0.1728072E-01  0.2014075E-02  0.8957294E-02  0.5366551E-02 -0.1382337E-02  0.3761189E-02 -0.4249671E-02  0.3156332E-02 -0.2795512E-02  0.3651400E-02
  0.1030000E+02  0.1118601E-01  0.5599873E-02 -0.2326416E-01  0.1740360E-02 -0.1903155E-01  0.2018448E-02  0.9001125E-02  0.5382820E-02 -0.1740494E-02  0.3772093E-02 -0.4949242E-02  0.3165079E-02 -0.3324875E-02  0.3661847E-02
  0.1035000E+02  0.1154811E-01  0.5617667E-02 -0.2525568E-01  0.1743822E-02 -0.2070085E-01  0.2023009E-02  0.9030850E-02  0.5399582E-02 -0.2086172E-02  0.3783449E-02 -0.5622231E-02  0.3174152E-02 -0.3835022E-02  0.3672624E-02
  0.1040000E+02  0.1189741E-01  0.5635060E-02 -0.2712962E-01  0.1747274E-02 -0.2228550E-01  0.2027467E-02  0.9051479E-02  0.5415990E-02 -0.2421122E-02  0.3794484E-02 -0.6266144E-02  0.3182977E-02 -0.4325637E-02  0.3683108E-02
  0.1045000E+02  0.1222742E-01  0.5653040E-02 -0.2887852E-01  0.1751010E-02 -0.2377904E-01  0.2032266E-02  0.9063128E-02  0.5433002E-02 -0.2746724E-02  0.3805904E-02 -0.6878608E-02  0.3192102E-02 -0.4796219E-02  0.3694001E-02
  0.1050000E+02  0.1253502E-01  0.5671075E-02 -0.3050142E-01  0.1754830E-02 -0.2518044E-01  0.2037207E-02  0.9068184E-02  0.5450059E-02 -0.3063879E-02  0.3817383E-02 -0.7457782E-02  0.3201308E-02 -0.5246141E-02  0.3704982E-02
  0.1055000E+02  0.1281694E-01  0.5688772E-02 -0.3198956E-01  0.1758663E-02 -0.2648298E-01  0.2042132E-02  0.9068288E-02  0.5466628E-02 -0.3370822E-02  0.3828659E-02 -0.7998437E-02  0.3210353E-02 -0.5671753E-02  0.3715802E-02
  0.1060000E+02  0.1307512E-01  0.5707198E-02 -0.3333691E-01  0.1762742E-02 -0.2768276E-01  0.2047329E-02  0.9068866E-02  0.5483980E-02 -0.3664415E-02  0.3840392E-02 -0.8494618E-02  0.3219836E-02 -0.6068426E-02  0.3727091E-02
  0.1065000E+02  0.1331327E-01  0.5724968E-02 -0.3453819E-01  0.1766797E-02 -0.2877604E-01  0.2052443E-02  0.9076508E-02  0.5500801E-02 -0.3941046E-02  0.3851773E-02 -0.8940499E-02  0.3229020E-02 -0.6431459E-02  0.3738079E-02
  0.1070000E+02  0.1353402E-01  0.5743179E-02 -0.3558886E-01  0.1771104E-02 -0.2975852E-01  0.2057781E-02  0.9096890E-02  0.5518063E-02 -0.4197262E-02  0.3863547E-02 -0.9331000E-02  0.3238444E-02 -0.6756600E-02  0.3749420E-02
  0.1075000E+02  0.1373846E-01  0.5760617E-02 -0.3648635E-01  0.1775367E-02 -0.3062651E-01  0.2062953E-02  0.9134128E-02  0.5534627E-02 -0.4430666E-02  0.3874894E-02 -0.9662747E-02  0.3247561E-02 -0.7040922E-02  0.3760292E-02
  0.1080000E+02  0.1392530E-01  0.5777963E-02 -0.3722683E-01  0.1779703E-02 -0.3137567E-01  0.2068222E-02  0.9190435E-02  0.5551206E-02 -0.4639855E-02  0.3886243E-02 -0.9932872E-02  0.3256659E-02 -0.7282213E-02  0.3771192E-02
  0.1085000E+02  0.1409427E-01  0.5796847E-02 -0.3781120E-01  0.1784549E-02 -0.3200551E-01  0.2074039E-02  0.9267854E-02  0.5569215E-02 -0.4825012E-02  0.3898568E-02 -0.1014105E-01  0.3266629E-02 -0.7480360E-02  0.3783011E-02
  0.1090000E+02  0.1424091E-01  0.5815131E-02 -0.3823579E-01  0.1789456E-02 -0.3251149E-01  0.2079866E-02  0.9363728E-02  0.5586648E-02 -0.4986218E-02  0.3910573E-02 -0.1028698E-01  0.3276416E-02 -0.7635310E-02  0.3794469E-02
  0.1095000E+02  0.1436304E-01  0.5833040E-02 -0.3850137E-01  0.1794373E-02 -0.3289304E-01  0.2085597E-02  0.9476583E-02  0.5603733E-02 -0.5124356E-02  0.3922327E-02 -0.1037174E-01  0.3286005E-02 -0.7748140E-02  0.3805702E-02
  0.1100000E+02  0.1446138E-01  0.5850651E-02 -0.3861332E-01  0.1799303E-02 -0.3315398E-01  0.2091394E-02  0.9606632E-02  0.5620535E-02 -0.5240597E-02  0.3933918E-02 -0.1039763E-01  0.3295540E-02 -0.7820612E-02  0.3816717E-02
  0.1105000E+02  0.1453791E-01  0.5868383E-02 -0.3857897E-01  0.1804388E-02 -0.3329949E-01  0.2097380E-02  0.9754444E-02  0.5637394E-02 -0.5335491E-02  0.3945649E-02 -0.1036696E-01  0.3305152E-02 -0.7854124E-02  0.3827964E-02
  0.1110000E+02  0.1459455E-01  0.5886746E-02 -0.3840515E-01  0.1809856E-02 -0.3333370E-01  0.2103600E-02  0.9920286E-02  0.5655041E-02 -0.5408681E-02  0.3957864E-02 -0.1028152E-01  0.3315218E-02 -0.7849274E-02  0.3839723E-02
  0.1115000E+02  0.1463256E-01  0.5904690E-02 -0.3809803E-01  0.1815430E-02 -0.3326027E-01  0.2109854E-02  0.1010419E-01  0.5672329E-02 -0.5460221E-02  0.3969863E-02 -0.1014329E-01  0.3325087E-02 -0.7806967E-02  0.3851224E-02
  0.1120000E+02  0.1464692E-01  0.5922461E-02 -0.3765932E-01  0.1821043E-02 -0.3307857E-01  0.2116154E-02  0.1030086E-01  0.5689428E-02 -0.5490489E-02  0.3981829E-02 -0.9953902E-02  0.3334892E-02 -0.7728172E-02  0.3862658E-02
  0.1125000E+02  0.1463446E-01  0.5939967E-02 -0.3709829E-01  0.1826668E-02 -0.3279494E-01  0.2122449E-02  0.1050596E-01  0.5706421E-02 -0.5502494E-02  0.3993573E-02 -0.9718421E-02  0.3344618E-02 -0.7616919E-02  0.3873995E-02
  0.1130000E+02  0.1459237E-01  0.5958309E-02 -0.3642522E-01  0.1832669E-02 -0.3241669E-01  0.2129153E-02  0.1071435E-01  0.5724040E-02 -0.5499668E-02  0.4005876E-02 -0.9442951E-02  0.3354844E-02 -0.7478010E-02  0.3885887E-02
  0.1135000E+02  0.1451913E-01  0.5976823E-02 -0.3565121E-01  0.1838729E-02 -0.3195205E-01  0.2135952E-02  0.1092127E-01  0.5741838E-02 -0.5485259E-02  0.4018269E-02 -0.9133770E-02  0.3365217E-02 -0.7316215E-02  0.3897935E-02
  0.1140000E+02  0.1441359E-01  0.5994755E-02 -0.3478322E-01  0.1844700E-02 -0.3140574E-01  0.2142591E-02  0.1112199E-01  0.5759180E-02 -0.5461390E-02  0.4030317E-02 -0.8795926E-02  0.3375282E-02 -0.7135150E-02  0.3909702E-02
  0.1145000E+02  0.1427421E-01  0.6012529E-02 -0.3382982E-01  0.1850775E-02 -0.3078382E-01  0.2149358E-02  0.1131116E-01  0.5776379E-02 -0.5430617E-02  0.4042461E-02 -0.8435175E-02  0.3385453E-02 -0.6938966E-02  0.3921429E-02
  0.1150000E+02  0.1409770E-01  0.6030245E-02 -0.3279908E-01  0.1856922E-02 -0.3009130E-01  0.2156178E-02  0.1148151E-01  0.5793639E-02 -0.5395742E-02  0.4054627E-02 -0.8057732E-02  0.3395656E-02 -0.6732204E-02  0.3933171E-02
  0.1155000E+02  0.1388104E-01  0.6048107E-02 -0.3170011E-01  0.1863152E-02 -0.2933455E-01  0.2163061E-02  0.1162597E-01  0.5811135E-02 -0.5359206E-02  0.4066932E-02 -0.7669521E-02  0.3405915E-02 -0.6519082E-02  0.3945133E-02
  0.1160000E+02  0.1362286E-01  0.6065827E-02 -0.3054092E-01  0.1869357E-02 -0.2851936E-01  0.2169919E-02  0.1173908E-01  0.5828438E-02 -0.5322640E-02  0.4079057E-02 -0.7275308E-02  0.3416015E-02 -0.6302816E-02  0.3956952E-02
  0.1165000E+02  0.1332428E-01  0.6083617E-02 -0.2932853E-01  0.1875711E-02 -0.2765107E-01  0.2176877E-02  0.1181782E-01  0.5845719E-02 -0.5286667E-02  0.4091320E-02 -0.6878628E-02  0.3426235E-02 -0.6085497E-02  0.3968809E-02
  0.1170000E+02  0.1298725E-01  0.6101881E-02 -0.2807041E-01  0.1882235E-02 -0.2673518E-01  0.2183961E-02  0.1185956E-01  0.5863485E-02 -0.5251761E-02  0.4103939E-02 -0.6483210E-02  0.3436658E-02 -0.5869197E-02  0.3980950E-02
  0.1175000E+02  0.1261335E-01  0.6119418E-02 -0.2677433E-01  0.1888579E-02 -0.2577696E-01  0.2190880E-02  0.1186138E-01  0.5880688E-02 -0.5217914E-02  0.4116046E-02 -0.6092586E-02  0.3446725E-02 -0.5655699E-02  0.3992691E-02
  0.1180000E+02  0.1220226E-01  0.6136490E-02 -0.2544640E-01  0.1894819E-02 -0.2477988E-01  0.2197712E-02  0.1181872E-01  0.5897469E-02 -0.5185296E-02  0.4127888E-02 -0.5710322E-02  0.3456654E-02 -0.5446943E-02  0.4004266E-02
  0.1185000E+02  0.1175281E-01  0.6153977E-02 -0.2409293E-01  0.1901165E-02 -0.2374760E-01  0.2204664E-02  0.1172701E-01  0.5914529E-02 -0.5153689E-02  0.4140025E-02 -0.5339253E-02  0.3466731E-02 -0.5244346E-02  0.4016088E-02
  0.1190000E+02  0.1126627E-01  0.6171235E-02 -0.2272280E-01  0.1907381E-02 -0.2268641E-01  0.2211465E-02  0.1158424E-01  0.5931290E-02 -0.5123068E-02  0.4151959E-02 -0.4982287E-02  0.3476587E-02 -0.5049431E-02  0.4027696E-02
  0.1195000E+02  0.1074578E-01  0.6188872E-02 -0.2134342E-01  0.1913692E-02 -0.2160191E-01  0.2218408E-02  0.1139052E-01  0.5948487E-02 -0.5093261E-02  0.4164211E-02 -0.4641646E-02  0.3486716E-02 -0.4863243E-02  0.4039621E-02
  0.1200000E+02  0.1019673E-01  0.6205948E-02 -0.1996415E-01  0.1919915E-02 -0.2050178E-01  0.2225259E-02  0.1114792E-01  0.5965186E-02 -0.5063679E-02  0.4176173E-02 -0.4319265E-02  0.3496640E-02 -0.4686421E-02  0.4051216E-02
  0.1205000E+02  0.9621376E-02  0.6223221E-02 -0.1858683E-01  0.1926295E-02 -0.1938741E-01  0.2232244E-02  0.1085613E-01  0.5982226E-02 -0.5032602E-02  0.4188329E-02 -0.4014930E-02  0.3506673E-02 -0.4517999E-02  0.4063025E-02
  0.1210000E+02  0.9022949E-02  0.6240451E-02 -0.1721105E-01  0.1932686E-02 -0.1825815E-01  0.2239191E-02  0.1051600E-01  0.5999075E-02 -0.4997068E-02  0.4200316E-02 -0.3726994E-02  0.3516650E-02 -0.4355695E-02  0.4074663E-02
  0.1215000E+02  0.8405248E-02  0.6257589E-02 -0.1583641E-01  0.1939061E-02 -0.1711291E-01  0.2246189E-02  0.1012902E-01  0.6015912E-02 -0.4954132E-02  0.4212270E-02 -0.3454001E-02  0.3526678E-02 -0.4197334E-02  0.4086302E-02
  0.1220000E+02  0.7773926E-02  0.6275072E-02 -0.1446423E-01  0.1945528E-02 -0.1595221E-01  0.2253298E-02  0.9698572E-02  0.6033182E-02 -0.4901304E-02  0.4224500E-02 -0.3195000E-02  0.3536864E-02 -0.4041193E-02  0.4098211E-02
  0.1225000E+02  0.7133154E-02  0.6291664E-02 -0.1309265E-01  0.1951699E-02 -0.1477396E-01  0.2260056E-02  0.9227541E-02  0.6049453E-02 -0.4835718E-02  0.4236129E-02 -0.2947876E-02  0.3546538E-02 -0.3884757E-02  0.4109551E-02
  0.1230000E+02  0.6488233E-02  0.6309519E-02 -0.1172574E-01  0.1958163E-02 -0.1358194E-01  0.2267231E-02  0.8720415E-02  0.6066809E-02 -0.4756466E-02  0.4248623E-02 -0.2712283E-02  0.3556937E-02 -0.3727372E-02  0.4121715E-02
  0.1235000E+02  0.5841834E-02  0.6326318E-02 -0.1036503E-01  0.1964382E-02 -0.1237767E-01  0.2274170E-02  0.8180284E-02  0.6083216E-02 -0.4662037E-02  0.4260402E-02 -0.2486497E-02  0.3566750E-02 -0.3567401E-02  0.4133276E-02
  0.1240000E+02  0.5197782E-02  0.6343978E-02 -0.9016294E-02  0.1970682E-02 -0.1116639E-01  0.2281247E-02  0.7611871E-02  0.6100246E-02 -0.4551416E-02  0.4272640E-02 -0.2269327E-02  0.3576827E-02 -0.3403740E-02  0.4145256E-02
  0.1245000E+02  0.4559704E-02  0.6361746E-02 -0.7683770E-02  0.1977077E-02 -0.9951706E-02  0.2288423E-02  0.7020100E-02  0.6117347E-02 -0.4422531E-02  0.4285010E-02 -0.2058368E-02  0.3587038E-02 -0.3234184E-02  0.4157481E-02
  0.1250000E+02  0.3930302E-02  0.6378494E-02 -0.6369117E-02  0.1983288E-02 -0.8735374E-02  0.2295357E-02  0.6409667E-02  0.6133503E-02 -0.4272718E-02  0.4296817E-02 -0.1849909E-02  0.3596832E-02 -0.3055579E-02  0.4169083E-02
  0.1255000E+02  0.3312058E-02  0.6396249E-02 -0.5071402E-02  0.1989601E-02 -0.7517432E-02  0.2302447E-02  0.5784839E-02  0.6150536E-02 -0.4099920E-02  0.4309151E-02 -0.1640515E-02  0.3607030E-02 -0.2865202E-02  0.4181128E-02
  0.1260000E+02  0.2706978E-02  0.6412953E-02 -0.3788917E-02  0.1995637E-02 -0.6297356E-02  0.2309225E-02  0.5149207E-02  0.6166358E-02 -0.3902652E-02  0.4320846E-02 -0.1427316E-02  0.3616681E-02 -0.2660842E-02  0.4192587E-02
  0.1265000E+02  0.2117543E-02  0.6429756E-02 -0.2520431E-02  0.2001701E-02 -0.5075257E-02  0.2315992E-02  0.4506905E-02  0.6182258E-02 -0.3680641E-02  0.4332711E-02 -0.1208549E-02  0.3626433E-02 -0.2441417E-02  0.4204187E-02
  0.1270000E+02  0.1546365E-02  0.6447315E-02 -0.1267682E-02  0.2007888E-02 -0.3854043E-02  0.2323029E-02  0.3862981E-02  0.6199059E-02 -0.3434153E-02  0.4345034E-02 -0.9826635E-03  0.3636615E-02 -0.2206238E-02  0.4216242E-02
  0.1275000E+02  0.9966866E-03  0.6464867E-02 -0.3254401E-04  0.2014166E-02 -0.2636529E-02  0.2330170E-02  0.3223233E-02  0.6215811E-02 -0.3163910E-02  0.4357414E-02 -0.7486464E-03  0.3646897E-02 -0.1955150E-02  0.4228306E-02
  0.1280000E+02  0.4707388E-03  0.6481338E-02  0.1182201E-02  0.2020144E-02 -0.1425963E-02  0.2337025E-02  0.2592741E-02  0.6231569E-02 -0.2870455E-02  0.4369161E-02 -0.5053713E-03  0.3656687E-02 -0.1687888E-02  0.4239796E-02
  0.1285000E+02 -0.3057985E-04  0.6497804E-02  0.2374844E-02  0.2026115E-02 -0.2248764E-03  0.2343873E-02  0.1975592E-02  0.6247534E-02 -0.2554606E-02  0.4381003E-02 -0.2516585E-03  0.3666421E-02 -0.1404278E-02  0.4251294E-02
  0.1290000E+02 -0.5068206E-03  0.6514890E-02  0.3543062E-02  0.2032294E-02  0.9642515E-03  0.2350913E-02  0.1374684E-02  0.6264091E-02 -0.2217207E-02  0.4393218E-02  0.1295021E-04  0.3676517E-02 -0.1104490E-02  0.4263167E-02
  0.1295000E+02 -0.9583227E-03  0.6531707E-02  0.4684296E-02  0.2038316E-02  0.2138456E-02  0.2357799E-02  0.7923194E-03  0.6280278E-02 -0.1859588E-02  0.4405143E-02  0.2886525E-03  0.3686397E-02 -0.7890394E-03  0.4274737E-02
  0.1300000E+02 -0.1385134E-02  0.6548758E-02  0.5795267E-02  0.2044360E-02  0.3293904E-02  0.2364681E-02  0.2309436E-03  0.6296732E-02 -0.1483670E-02  0.4417300E-02  0.5750486E-03  0.3696359E-02 -0.4590379E-03  0.4286511E-02
  0.1305000E+02 -0.1787729E-02  0.6565954E-02  0.6872781E-02  0.2050521E-02  0.4426926E-02  0.2371741E-02 -0.3078572E-03  0.6313367E-02 -0.1091838E-02  0.4429613E-02  0.8710268E-03  0.3706497E-02 -0.1161958E-03  0.4298448E-02
  0.1310000E+02 -0.2167231E-02  0.6582883E-02  0.7916503E-02  0.2056570E-02  0.5535835E-02  0.2378650E-02 -0.8229722E-03  0.6329757E-02 -0.6866343E-03  0.4441615E-02  0.1175828E-02  0.3716554E-02  0.2378486E-03  0.4310096E-02
  0.1315000E+02 -0.2525609E-02  0.6599754E-02  0.8925904E-02  0.2062546E-02  0.6618949E-02  0.2385499E-02 -0.1314499E-02  0.6346086E-02 -0.2709064E-03  0.4453556E-02  0.1488123E-02  0.3726562E-02  0.6010077E-03  0.4321746E-02
  0.1320000E+02 -0.2865901E-02  0.6616796E-02  0.9901464E-02  0.2068648E-02  0.7674859E-02  0.2392537E-02 -0.1783030E-02  0.6362678E-02  0.1520306E-03  0.4465775E-02  0.1806764E-02  0.3736689E-02  0.9710416E-03  0.4333657E-02
  0.1325000E+02 -0.3191681E-02  0.6634512E-02  0.1084038E-01  0.2074755E-02  0.8699797E-02  0.2399664E-02 -0.2230112E-02  0.6379825E-02  0.5784269E-03  0.4478304E-02  0.2129504E-02  0.3747074E-02  0.1344955E-02  0.4345848E-02
  0.1330000E+02 -0.3505053E-02  0.6651340E-02  0.1173922E-01  0.2080579E-02  0.9689558E-02  0.2406497E-02 -0.2656286E-02  0.6396021E-02  0.1004358E-02  0.4490196E-02  0.2453570E-02  0.3757070E-02  0.1719410E-02  0.4357466E-02
  0.1335000E+02 -0.3808209E-02  0.6668484E-02  0.1259245E-01  0.2086509E-02  0.1063812E-01  0.2413448E-02 -0.3062200E-02  0.6412506E-02  0.1425787E-02  0.4502395E-02  0.2775955E-02  0.3767270E-02  0.2090906E-02  0.4369276E-02
  0.1340000E+02 -0.4102042E-02  0.6686057E-02  0.1339594E-01  0.2092425E-02  0.1154084E-01  0.2420347E-02 -0.3447870E-02  0.6429437E-02  0.1839167E-02  0.4514847E-02  0.3093804E-02  0.3777532E-02  0.2456263E-02  0.4381147E-02
  0.1345000E+02 -0.4387814E-02  0.6703877E-02  0.1414677E-01  0.2098488E-02  0.1239419E-01  0.2427385E-02 -0.3814183E-02  0.6446719E-02  0.2241117E-02  0.4527489E-02  0.3404224E-02  0.3788057E-02  0.2812355E-02  0.4393192E-02
  0.1350000E+02 -0.4666733E-02  0.6721760E-02  0.1484267E-01  0.2104579E-02  0.1319505E-01  0.2434477E-02 -0.4162247E-02  0.6464098E-02  0.2628291E-02  0.4540214E-02  0.3704344E-02  0.3798723E-02  0.3156085E-02  0.4405391E-02
  0.1355000E+02 -0.4939854E-02  0.6739161E-02  0.1548172E-01  0.2110367E-02  0.1394057E-01  0.2441209E-02 -0.4493329E-02  0.6480898E-02  0.2997628E-02  0.4552559E-02  0.3991462E-02  0.3808953E-02  0.3484566E-02  0.4417131E-02
  0.1360000E+02 -0.5208666E-02  0.6756591E-02  0.1606226E-01  0.2116214E-02  0.1462815E-01  0.2448016E-02 -0.4808899E-02  0.6497758E-02  0.3346458E-02  0.4564967E-02  0.4263401E-02  0.3819240E-02  0.3795366E-02  0.4429011E-02
  0.1365000E+02 -0.5474009E-02  0.6773631E-02  0.1658290E-01  0.2121761E-02  0.1525572E-01  0.2454563E-02 -0.5109978E-02  0.6514239E-02  0.3672528E-02  0.4577023E-02  0.4518132E-02  0.3829219E-02  0.4086323E-02  0.4440570E-02
  0.1370000E+02 -0.5737229E-02  0.6791007E-02  0.1704203E-01  0.2127325E-02  0.1582117E-01  0.2461158E-02 -0.5397805E-02  0.6531004E-02  0.3973564E-02  0.4589360E-02  0.4753710E-02  0.3839299E-02  0.4355317E-02  0.4452348E-02
  0.1375000E+02 -0.5999380E-02  0.6808582E-02  0.1744056E-01  0.2132895E-02  0.1632493E-01  0.2467784E-02 -0.5673901E-02  0.6547973E-02  0.4247758E-02  0.4601863E-02  0.4968310E-02  0.3849506E-02  0.4600514E-02  0.4464266E-02
  0.1380000E+02 -0.6259117E-02  0.6825658E-02  0.1777709E-01  0.2138211E-02  0.1676489E-01  0.2474087E-02 -0.5937591E-02  0.6564456E-02  0.4492775E-02  0.4613868E-02  0.5159643E-02  0.3859425E-02  0.4819578E-02  0.4475778E-02
  0.1385000E+02 -0.6516824E-02  0.6842265E-02  0.1805509E-01  0.2143473E-02  0.1714320E-01  0.2480365E-02 -0.6190067E-02  0.6580592E-02  0.4707495E-02  0.4625660E-02  0.5326814E-02  0.3869283E-02  0.5011484E-02  0.4487038E-02
  0.1390000E+02 -0.6773171E-02  0.6858865E-02  0.1827712E-01  0.2148562E-02  0.1746151E-01  0.2486478E-02 -0.6432975E-02  0.6596865E-02  0.4891428E-02  0.4637416E-02  0.5469343E-02  0.3878957E-02  0.5175712E-02  0.4498164E-02
  0.1395000E+02 -0.7027866E-02  0.6877031E-02  0.1844348E-01  0.2153937E-02  0.1771936E-01  0.2492949E-02 -0.6667282E-02  0.6614677E-02  0.5044030E-02  0.4650079E-02  0.5586375E-02  0.3889286E-02  0.5311556E-02  0.4510229E-02
  0.1400000E+02 -0.7279146E-02  0.6894026E-02  0.1855065E-01  0.2159053E-02  0.1791321E-01  0.2499041E-02 -0.6892629E-02  0.6631346E-02  0.5164359E-02  0.4662013E-02  0.5676340E-02  0.3899094E-02  0.5417743E-02  0.4521609E-02
  0.1405000E+02 -0.7525767E-02  0.6909777E-02  0.1859612E-01  0.2163821E-02  0.1804022E-01  0.2504695E-02 -0.7108825E-02  0.6647051E-02  0.5251495E-02  0.4673230E-02  0.5737922E-02  0.3908317E-02  0.5493120E-02  0.4532215E-02
  0.1410000E+02 -0.7768848E-02  0.6926876E-02  0.1858361E-01  0.2168993E-02  0.1810336E-01  0.2510800E-02 -0.7317519E-02  0.6664005E-02  0.5305795E-02  0.4685430E-02  0.5771588E-02  0.3918232E-02  0.5538089E-02  0.4543652E-02
  0.1415000E+02 -0.8008418E-02  0.6943119E-02  0.1851748E-01  0.2173766E-02  0.1810642E-01  0.2516447E-02 -0.7519389E-02  0.6680172E-02  0.5328028E-02  0.4696851E-02  0.5778075E-02  0.3927563E-02  0.5553396E-02  0.4554590E-02
  0.1420000E+02 -0.8240971E-02  0.6959311E-02  0.1839803E-01  0.2178404E-02  0.1804968E-01  0.2521987E-02 -0.7712050E-02  0.6696259E-02  0.5318813E-02  0.4708108E-02  0.5757449E-02  0.3936783E-02  0.5539385E-02  0.4565407E-02
  0.1425000E+02 -0.8465970E-02  0.6977333E-02  0.1823124E-01  0.2183483E-02  0.1793906E-01  0.2528060E-02 -0.7895847E-02  0.6714090E-02  0.5280274E-02  0.4720631E-02  0.5711415E-02  0.3946945E-02  0.5497975E-02  0.4577321E-02
  0.1430000E+02 -0.8679959E-02  0.6993985E-02  0.1801738E-01  0.2188115E-02  0.1777494E-01  0.2533648E-02 -0.8068475E-02  0.6730812E-02  0.5213717E-02  0.4732233E-02  0.5640676E-02  0.3956366E-02  0.5430140E-02  0.4588380E-02
  0.1435000E+02 -0.8881607E-02  0.7010861E-02  0.1776062E-01  0.2192900E-02  0.1756109E-01  0.2539484E-02 -0.8229306E-02  0.6747740E-02  0.5121376E-02  0.4744009E-02  0.5547298E-02  0.3966006E-02  0.5338020E-02  0.4599689E-02
  0.1440000E+02 -0.9068421E-02  0.7027279E-02  0.1746386E-01  0.2197368E-02  0.1729988E-01  0.2544918E-02 -0.8376364E-02  0.6764026E-02  0.5005533E-02  0.4755245E-02  0.5433557E-02  0.3975139E-02  0.5223843E-02  0.4610492E-02
  0.1445000E+02 -0.9237657E-02  0.7044161E-02  0.1713081E-01  0.2201969E-02  0.1699455E-01  0.2550447E-02 -0.8507337E-02  0.6780828E-02  0.4868787E-02  0.4766775E-02  0.5302080E-02  0.3984542E-02  0.5090232E-02  0.4621605E-02
  0.1450000E+02 -0.9386527E-02  0.7061820E-02  0.1676489E-01  0.2206706E-02  0.1664840E-01  0.2556126E-02 -0.8619746E-02  0.6798510E-02  0.4713871E-02  0.4778811E-02  0.5155498E-02  0.3994387E-02  0.4939871E-02  0.4633158E-02
  0.1455000E+02 -0.9513157E-02  0.7079335E-02  0.1637149E-01  0.2211337E-02  0.1626703E-01  0.2561663E-02 -0.8712121E-02  0.6816039E-02  0.4543804E-02  0.4790633E-02  0.4996561E-02  0.4004122E-02  0.4775656E-02  0.4644577E-02
  0.1460000E+02 -0.9616079E-02  0.7095938E-02  0.1595495E-01  0.2215770E-02  0.1585516E-01  0.2567017E-02 -0.8783440E-02  0.6832568E-02  0.4361087E-02  0.4801827E-02  0.4827294E-02  0.4013413E-02  0.4599895E-02  0.4655445E-02
  0.1465000E+02 -0.9692895E-02  0.7113388E-02  0.1551825E-01  0.2220300E-02  0.1541657E-01  0.2572535E-02 -0.8831952E-02  0.6849833E-02  0.4167938E-02  0.4813496E-02  0.4649253E-02  0.4023018E-02  0.4414476E-02  0.4666711E-02
  0.1470000E+02 -0.9742885E-02  0.7129975E-02  0.1506449E-01  0.2224685E-02  0.1495518E-01  0.2577890E-02 -0.8857097E-02  0.6866279E-02  0.3966857E-02  0.4824678E-02  0.4464400E-02  0.4032271E-02  0.4221638E-02  0.4677581E-02
  0.1475000E+02 -0.9764641E-02  0.7147716E-02  0.1459667E-01  0.2229119E-02  0.1447485E-01  0.2583348E-02 -0.8857544E-02  0.6883887E-02  0.3760423E-02  0.4836445E-02  0.4274876E-02  0.4041968E-02  0.4023738E-02  0.4689028E-02
  0.1480000E+02 -0.9756308E-02  0.7166108E-02  0.1411680E-01  0.2233773E-02  0.1397836E-01  0.2589023E-02 -0.8831354E-02  0.6902033E-02  0.3551152E-02  0.4848681E-02  0.4082851E-02  0.4052018E-02  0.3823108E-02  0.4700872E-02
  0.1485000E+02 -0.9715964E-02  0.7182769E-02  0.1362588E-01  0.2238000E-02  0.1346742E-01  0.2594143E-02 -0.8776585E-02  0.6918550E-02  0.3341325E-02  0.4859806E-02  0.3890242E-02  0.4061096E-02  0.3621834E-02  0.4711542E-02
  0.1490000E+02 -0.9641864E-02  0.7200395E-02  0.1312622E-01  0.2242403E-02  0.1294480E-01  0.2599503E-02 -0.8691688E-02  0.6935976E-02  0.3132801E-02  0.4871552E-02  0.3698602E-02  0.4070652E-02  0.3421634E-02  0.4722799E-02
  0.1495000E+02 -0.9535020E-02  0.7217321E-02  0.1262209E-01  0.2246682E-02  0.1241503E-01  0.2604755E-02 -0.8577663E-02  0.6952695E-02  0.2927474E-02  0.4882890E-02  0.3509685E-02  0.4079930E-02  0.3224327E-02  0.4733689E-02
  0.1500000E+02 -0.9395357E-02  0.7234933E-02  0.1211488E-01  0.2250899E-02  0.1188010E-01  0.2609960E-02 -0.8434736E-02  0.6970123E-02  0.2726202E-02  0.4894481E-02  0.3323904E-02  0.4089347E-02  0.3030547E-02  0.4744822E-02
  0.1505000E+02 -0.9222878E-02  0.7253202E-02  0.1160356E-01  0.2255499E-02  0.1133997E-01  0.2615547E-02 -0.8263345E-02  0.6988158E-02  0.2529320E-02  0.4906600E-02  0.3140889E-02  0.4099251E-02  0.2840277E-02  0.4756443E-02
  0.1510000E+02 -0.9018890E-02  0.7270038E-02  0.1108855E-01  0.2259678E-02  0.1079604E-01  0.2620559E-02 -0.8065167E-02  0.7004752E-02  0.2337245E-02  0.4917688E-02  0.2960362E-02  0.4108271E-02  0.2653596E-02  0.4767059E-02
  0.1515000E+02 -0.8784488E-02  0.7287534E-02  0.1056915E-01  0.2264121E-02  0.1024885E-01  0.2625916E-02 -0.7841811E-02  0.7021972E-02  0.2150057E-02  0.4929211E-02  0.2781541E-02  0.4117816E-02  0.2470164E-02  0.4778145E-02
  0.1520000E+02 -0.8521139E-02  0.7304303E-02  0.1004562E-01  0.2268161E-02  0.9700003E-02  0.2630973E-02 -0.7595271E-02  0.7038427E-02  0.1968079E-02  0.4940059E-02  0.2603824E-02  0.4126864E-02  0.2289858E-02  0.4788668E-02
  0.1525000E+02 -0.8229879E-02  0.7321036E-02  0.9516151E-02  0.2272178E-02  0.9149163E-02  0.2636016E-02 -0.7327064E-02  0.7054811E-02  0.1791295E-02  0.4950974E-02  0.2426194E-02  0.4135855E-02  0.2112177E-02  0.4799315E-02
  0.1530000E+02 -0.7912679E-02  0.7337862E-02  0.8981202E-02  0.2276263E-02  0.8598073E-02  0.2641073E-02 -0.7039387E-02  0.7071339E-02  0.1620049E-02  0.4961952E-02  0.2248263E-02  0.4144880E-02  0.1937111E-02  0.4809963E-02
  0.1535000E+02 -0.7571514E-02  0.7355603E-02  0.8440305E-02  0.2280500E-02  0.8047526E-02  0.2646355E-02 -0.6734434E-02  0.7088918E-02  0.1454473E-02  0.4973396E-02  0.2069406E-02  0.4154358E-02  0.1764433E-02  0.4821087E-02
  0.1540000E+02 -0.7208824E-02  0.7372438E-02  0.7893208E-02  0.2284613E-02  0.7498319E-02  0.2651490E-02 -0.6414778E-02  0.7105711E-02  0.1294520E-02  0.4984356E-02  0.1888988E-02  0.4163473E-02  0.1593821E-02  0.4831722E-02
  0.1545000E+02 -0.6827171E-02  0.7388778E-02  0.7339521E-02  0.2288437E-02  0.6951001E-02  0.2656263E-02 -0.6083069E-02  0.7121854E-02  0.1140113E-02  0.4994887E-02  0.1706426E-02  0.4172144E-02  0.1424956E-02  0.4841855E-02
  0.1550000E+02 -0.6428944E-02  0.7406718E-02  0.6778996E-02  0.2292793E-02  0.6405939E-02  0.2661661E-02 -0.5741780E-02  0.7139438E-02  0.9911122E-03  0.5006482E-02  0.1521221E-02  0.4181859E-02  0.1257528E-02  0.4853116E-02
  0.1555000E+02 -0.6015842E-02  0.7424037E-02  0.6212117E-02  0.2296904E-02  0.5863879E-02  0.2666785E-02 -0.5392770E-02  0.7156481E-02  0.8474872E-03  0.5017545E-02  0.1333144E-02  0.4191238E-02  0.1091400E-02  0.4863867E-02
  0.1560000E+02 -0.5589071E-02  0.7441990E-02  0.5639563E-02  0.2301336E-02  0.5325454E-02  0.2672216E-02 -0.5037374E-02  0.7174180E-02  0.7092399E-03  0.5029090E-02  0.1142144E-02  0.4200999E-02  0.9265409E-03  0.4875105E-02
  0.1565000E+02 -0.5149695E-02  0.7460344E-02  0.5061137E-02  0.2305679E-02  0.4790409E-02  0.2677594E-02 -0.4676778E-02  0.7192061E-02  0.5763408E-03  0.5040759E-02  0.9481661E-03  0.4210667E-02  0.7628939E-03  0.4886471E-02
  0.1570000E+02 -0.4698668E-02  0.7477912E-02  0.4478759E-02  0.2310031E-02  0.4260389E-02  0.2682956E-02 -0.4312078E-02  0.7209065E-02  0.4489123E-03  0.5051995E-02  0.7513943E-03  0.4220124E-02  0.6006036E-03  0.4897546E-02
  0.1575000E+02 -0.4237215E-02  0.7494380E-02  0.3892190E-02  0.2313940E-02  0.3735108E-02  0.2687810E-02 -0.3944315E-02  0.7224991E-02  0.3270698E-03  0.5062309E-02  0.5520625E-03  0.4228903E-02  0.4398437E-03  0.4907815E-02
  0.1580000E+02 -0.3766951E-02  0.7512813E-02  0.3303109E-02  0.2318545E-02  0.3215902E-02  0.2693360E-02 -0.3574698E-02  0.7242917E-02  0.2111281E-03  0.5074130E-02  0.3508565E-03  0.4238928E-02  0.2811174E-03  0.4919420E-02
  0.1585000E+02 -0.3289760E-02  0.7531425E-02  0.2713169E-02  0.2323119E-02  0.2703833E-02  0.2698929E-02 -0.3204387E-02  0.7260938E-02  0.1014149E-03  0.5086055E-02  0.1487707E-03  0.4249004E-02  0.1250913E-03  0.4930997E-02
  0.1590000E+02 -0.2807730E-02  0.7549752E-02  0.2124350E-02  0.2327563E-02  0.2199976E-02  0.2704466E-02 -0.2834495E-02  0.7278539E-02 -0.1841282E-05  0.5097754E-02 -0.5303559E-04  0.4258862E-02 -0.2753512E-04  0.4942353E-02
  0.1595000E+02 -0.2322563E-02  0.7567343E-02  0.1538303E-02  0.2331813E-02  0.1704870E-02  0.2709762E-02 -0.2465655E-02  0.7295507E-02 -0.9858076E-04  0.5108918E-02 -0.2534114E-03  0.4268259E-02 -0.1761561E-03  0.4953316E-02
  0.1600000E+02 -0.1836158E-02  0.7584404E-02  0.9573233E-03  0.2335936E-02  0.1219471E-02  0.2714859E-02 -0.2098519E-02  0.7312059E-02 -0.1887858E-03  0.5119743E-02 -0.4510408E-03  0.4277434E-02 -0.3201106E-03  0.4963913E-02
  0.1605000E+02 -0.1348976E-02  0.7603054E-02  0.3815324E-03  0.2340487E-02  0.7427129E-03  0.2720487E-02 -0.1732549E-02  0.7330046E-02 -0.2728609E-03  0.5131665E-02 -0.6452363E-03  0.4287418E-02 -0.4592694E-03  0.4975359E-02
  0.1610000E+02 -0.8630418E-03  0.7620529E-02 -0.1867459E-03  0.2344804E-02  0.2754817E-03  0.2725839E-02 -0.1368591E-02  0.7346970E-02 -0.3509505E-03  0.5142929E-02 -0.8348396E-03  0.4296789E-02 -0.5931404E-03  0.4986127E-02
  0.1615000E+02 -0.3798122E-03  0.7638406E-02 -0.7467529E-03  0.2349384E-02 -0.1827306E-03  0.2731441E-02 -0.1007209E-02  0.7364388E-02 -0.4235958E-03  0.5154557E-02 -0.1019305E-02  0.4306531E-02 -0.7217361E-03  0.4997297E-02
  0.1620000E+02  0.9857742E-04  0.7655663E-02 -0.1297533E-02  0.2353644E-02 -0.6323628E-03  0.2736764E-02 -0.6494881E-03  0.7381142E-02 -0.4915026E-03  0.5165707E-02 -0.1198120E-02  0.4315880E-02 -0.8451601E-03  0.5007969E-02
  0.1625000E+02  0.5697138E-03  0.7673830E-02 -0.1838312E-02  0.2358237E-02 -0.1073924E-02  0.2742399E-02 -0.2967649E-03  0.7398663E-02 -0.5554317E-03  0.5177473E-02 -0.1370865E-02  0.4325779E-02 -0.9635820E-03  0.5019194E-02
  0.1630000E+02  0.1031295E-02  0.7690484E-02 -0.2368693E-02  0.2362323E-02 -0.1508211E-02  0.2747358E-02  0.4983380E-04  0.7414740E-02 -0.6162437E-03  0.5188134E-02 -0.1537216E-02  0.4334757E-02 -0.1077262E-02  0.5029352E-02
  0.1635000E+02  0.1481069E-02  0.7709335E-02 -0.2887959E-02  0.2367042E-02 -0.1935706E-02  0.2753126E-02  0.3893326E-03  0.7432904E-02 -0.6747610E-03  0.5200362E-02 -0.1696755E-02  0.4344962E-02 -0.1186395E-02  0.5041054E-02
  0.1640000E+02  0.1917244E-02  0.7725399E-02 -0.3395706E-02  0.2371109E-02 -0.2357208E-02  0.2758214E-02  0.7212453E-03  0.7448348E-02 -0.7318728E-03  0.5210819E-02 -0.1849121E-02  0.4353735E-02 -0.1291237E-02  0.5051102E-02
  0.1645000E+02  0.2338067E-02  0.7743466E-02 -0.3891010E-02  0.2375816E-02 -0.2773101E-02  0.2763978E-02  0.1045125E-02  0.7465734E-02 -0.7884987E-03  0.5222644E-02 -0.1993926E-02  0.4363540E-02 -0.1392055E-02  0.5062414E-02
  0.1650000E+02  0.2741808E-02  0.7761048E-02 -0.4372499E-02  0.2380259E-02 -0.3183333E-02  0.2769361E-02  0.1360458E-02  0.7482600E-02 -0.8454320E-03  0.5233985E-02 -0.2130689E-02  0.4372867E-02 -0.1489005E-02  0.5073240E-02
  0.1655000E+02  0.3126845E-02  0.7778423E-02 -0.4838566E-02  0.2384940E-02 -0.3587581E-02  0.2774931E-02  0.1666712E-02  0.7499405E-02 -0.9034249E-03  0.5245478E-02 -0.2258982E-02  0.4382372E-02 -0.1582249E-02  0.5084229E-02
  0.1660000E+02  0.3492280E-02  0.7796268E-02 -0.5288335E-02  0.2389553E-02 -0.3985960E-02  0.2780400E-02  0.1963786E-02  0.7516759E-02 -0.9630086E-03  0.5257183E-02 -0.2378443E-02  0.4392021E-02 -0.1671872E-02  0.5095429E-02
  0.1665000E+02  0.3837280E-02  0.7813884E-02 -0.5720517E-02  0.2394339E-02 -0.4378077E-02  0.2786054E-02  0.2251576E-02  0.7533856E-02 -0.1024449E-02  0.5268894E-02 -0.2488522E-02  0.4401802E-02 -0.1757733E-02  0.5106632E-02
  0.1670000E+02  0.4161140E-02  0.7829675E-02 -0.6133857E-02  0.2398506E-02 -0.4763216E-02  0.2791048E-02  0.2529872E-02  0.7548999E-02 -0.1087650E-02  0.5279228E-02 -0.2588602E-02  0.4410419E-02 -0.1839485E-02  0.5116486E-02
  0.1675000E+02  0.4463303E-02  0.7846676E-02 -0.6527454E-02  0.2403202E-02 -0.5140749E-02  0.2796629E-02  0.2798513E-02  0.7565413E-02 -0.1152481E-02  0.5290524E-02 -0.2678228E-02  0.4419839E-02 -0.1916840E-02  0.5127298E-02
  0.1680000E+02  0.4743658E-02  0.7864445E-02 -0.6901035E-02  0.2407855E-02 -0.5510516E-02  0.2802172E-02  0.3057715E-02  0.7582687E-02 -0.1218873E-02  0.5302174E-02 -0.2757101E-02  0.4429508E-02 -0.1989628E-02  0.5138543E-02
  0.1685000E+02  0.5001365E-02  0.7881487E-02 -0.7254297E-02  0.2412654E-02 -0.5872030E-02  0.2807881E-02  0.3306914E-02  0.7599240E-02 -0.1286713E-02  0.5313601E-02 -0.2825072E-02  0.4439038E-02 -0.2057712E-02  0.5149610E-02
  0.1690000E+02  0.5236319E-02  0.7897657E-02 -0.7586345E-02  0.2417026E-02 -0.6224253E-02  0.2813129E-02  0.3546153E-02  0.7614882E-02 -0.1355880E-02  0.5324278E-02 -0.2882011E-02  0.4447870E-02 -0.2120966E-02  0.5159875E-02
  0.1695000E+02  0.5448197E-02  0.7916220E-02 -0.7897397E-02  0.2422143E-02 -0.6567001E-02  0.2819199E-02  0.3775254E-02  0.7632850E-02 -0.1426196E-02  0.5336524E-02 -0.2927865E-02  0.4458100E-02 -0.2179257E-02  0.5171726E-02
  0.1700000E+02  0.5636914E-02  0.7931753E-02 -0.8187039E-02  0.2426469E-02 -0.6899319E-02  0.2824335E-02  0.3994043E-02  0.7647941E-02 -0.1497163E-02  0.5346758E-02 -0.2962457E-02  0.4466774E-02 -0.2232226E-02  0.5181755E-02
  0.1705000E+02  0.5802756E-02  0.7947783E-02 -0.8454667E-02  0.2431113E-02 -0.7219945E-02  0.2829836E-02  0.4202499E-02  0.7663624E-02 -0.1568046E-02  0.5357539E-02 -0.2985534E-02  0.4475874E-02 -0.2279363E-02  0.5192282E-02
  0.1710000E+02  0.5946760E-02  0.7963960E-02 -0.8700109E-02  0.2435516E-02 -0.7527909E-02  0.2835121E-02  0.4401169E-02  0.7679475E-02 -0.1638102E-02  0.5368343E-02 -0.2996997E-02  0.4484800E-02 -0.2320237E-02  0.5202688E-02
  0.1715000E+02  0.6069423E-02  0.7981291E-02 -0.8923321E-02  0.2440475E-02 -0.7822135E-02  0.2840974E-02  0.4589966E-02  0.7696224E-02 -0.1706338E-02  0.5379970E-02 -0.2996654E-02  0.4494429E-02 -0.2354248E-02  0.5213993E-02
  0.1720000E+02  0.6171899E-02  0.7997293E-02 -0.9123442E-02  0.2445020E-02 -0.8100830E-02  0.2846311E-02  0.4769201E-02  0.7711630E-02 -0.1771836E-02  0.5390624E-02 -0.2984492E-02  0.4503230E-02 -0.2380936E-02  0.5224407E-02
  0.1725000E+02  0.6255041E-02  0.8014228E-02 -0.9299351E-02  0.2449967E-02 -0.8361936E-02  0.2852092E-02  0.4938891E-02  0.7728075E-02 -0.1833567E-02  0.5402088E-02 -0.2960351E-02  0.4512682E-02 -0.2399717E-02  0.5235575E-02
  0.1730000E+02  0.6319876E-02  0.8030067E-02 -0.9450058E-02  0.2454625E-02 -0.8603540E-02  0.2857452E-02  0.5099072E-02  0.7743636E-02 -0.1890572E-02  0.5412877E-02 -0.2924225E-02  0.4521590E-02 -0.2410118E-02  0.5246051E-02
  0.1735000E+02  0.6367268E-02  0.8048033E-02 -0.9574116E-02  0.2459937E-02 -0.8823254E-02  0.2863548E-02  0.5249552E-02  0.7761231E-02 -0.1941791E-02  0.5425133E-02 -0.2876079E-02  0.4531695E-02 -0.2411608E-02  0.5257975E-02
  0.1740000E+02  0.6398018E-02  0.8064913E-02 -0.9670624E-02  0.2464995E-02 -0.9019104E-02  0.2869299E-02  0.5389976E-02  0.7777512E-02 -0.1986390E-02  0.5436567E-02 -0.2816170E-02  0.4541183E-02 -0.2403894E-02  0.5269158E-02
  0.1745000E+02  0.6413118E-02  0.8083255E-02 -0.9739527E-02  0.2470573E-02 -0.9189775E-02  0.2875624E-02  0.5520108E-02  0.7795122E-02 -0.2023645E-02  0.5449036E-02 -0.2745026E-02  0.4551573E-02 -0.2386877E-02  0.5281296E-02
  0.1750000E+02  0.6413111E-02  0.8099473E-02 -0.9781339E-02  0.2475714E-02 -0.9334389E-02  0.2881425E-02  0.5639303E-02  0.7810946E-02 -0.2053132E-02  0.5460225E-02 -0.2663515E-02  0.4560881E-02 -0.2360779E-02  0.5292196E-02
  0.1755000E+02  0.6398845E-02  0.8115257E-02 -0.9797568E-02  0.2480722E-02 -0.9452937E-02  0.2887096E-02  0.5747132E-02  0.7826449E-02 -0.2074574E-02  0.5471088E-02 -0.2572747E-02  0.4569856E-02 -0.2325995E-02  0.5302831E-02
  0.1760000E+02  0.6370830E-02  0.8134068E-02 -0.9789400E-02  0.2486506E-02 -0.9545242E-02  0.2893726E-02  0.5842874E-02  0.7844797E-02 -0.2087716E-02  0.5483947E-02 -0.2473772E-02  0.4580417E-02 -0.2282931E-02  0.5315415E-02
  0.1765000E+02  0.6329839E-02  0.8150526E-02 -0.9758257E-02  0.2491666E-02 -0.9611462E-02  0.2899594E-02  0.5926009E-02  0.7860852E-02 -0.2092322E-02  0.5495275E-02 -0.2367630E-02  0.4589714E-02 -0.2231968E-02  0.5326482E-02
  0.1770000E+02  0.6276573E-02  0.8169102E-02 -0.9705123E-02  0.2497547E-02 -0.9651707E-02  0.2906279E-02  0.5996089E-02  0.7878962E-02 -0.2088207E-02  0.5508193E-02 -0.2255161E-02  0.4600267E-02 -0.2173439E-02  0.5339057E-02
  0.1775000E+02  0.6211743E-02  0.8185215E-02 -0.9630541E-02  0.2502561E-02 -0.9665761E-02  0.2911985E-02  0.6052587E-02  0.7894815E-02 -0.2075245E-02  0.5519261E-02 -0.2137211E-02  0.4609257E-02 -0.2107716E-02  0.5349862E-02
  0.1780000E+02  0.6135985E-02  0.8201188E-02 -0.9534654E-02  0.2507759E-02 -0.9653385E-02  0.2917830E-02  0.6095073E-02  0.7910620E-02 -0.2053398E-02  0.5530459E-02 -0.2014485E-02  0.4618381E-02 -0.2035135E-02  0.5360718E-02
  0.1785000E+02  0.6050058E-02  0.8219471E-02 -0.9417514E-02  0.2513403E-02 -0.9614266E-02  0.2924228E-02  0.6123209E-02  0.7928572E-02 -0.2022756E-02  0.5543043E-02 -0.1887806E-02  0.4628609E-02 -0.1956167E-02  0.5372853E-02
  0.1790000E+02  0.5954587E-02  0.8236132E-02 -0.9279327E-02  0.2518885E-02 -0.9548352E-02  0.2930479E-02  0.6136673E-02  0.7944844E-02 -0.1983567E-02  0.5554657E-02 -0.1758015E-02  0.4638234E-02 -0.1871369E-02  0.5384246E-02
  0.1795000E+02  0.5849907E-02  0.8255275E-02 -0.9120177E-02  0.2524849E-02 -0.9455388E-02  0.2937292E-02  0.6134906E-02  0.7963556E-02 -0.1936022E-02  0.5567809E-02 -0.1625913E-02  0.4649023E-02 -0.1781240E-02  0.5397176E-02
  0.1800000E+02  0.5736411E-02  0.8271097E-02 -0.8940854E-02  0.2530175E-02 -0.9335835E-02  0.2943335E-02  0.6117504E-02  0.7979263E-02 -0.1880552E-02  0.5579014E-02 -0.1492515E-02  0.4658256E-02 -0.1686505E-02  0.5408206E-02
  0.1805000E+02  0.5614473E-02  0.8286445E-02 -0.8742978E-02  0.2535157E-02 -0.9190870E-02  0.2948957E-02  0.6084113E-02  0.7994427E-02 -0.1817771E-02  0.5589684E-02 -0.1359008E-02  0.4667068E-02 -0.1588062E-02  0.5418658E-02
  0.1810000E+02  0.5484077E-02  0.8304260E-02 -0.8527878E-02  0.2540973E-02 -0.9021563E-02  0.2955551E-02  0.6034121E-02  0.8011858E-02 -0.1748398E-02  0.5602125E-02 -0.1226534E-02  0.4677321E-02 -0.1486848E-02  0.5430747E-02
  0.1815000E+02  0.5345145E-02  0.8320190E-02 -0.8296891E-02  0.2546252E-02 -0.8829149E-02  0.2961498E-02  0.5967040E-02  0.8027380E-02 -0.1673261E-02  0.5613288E-02 -0.1096183E-02  0.4686459E-02 -0.1383826E-02  0.5441699E-02
  0.1820000E+02  0.5197767E-02  0.8337285E-02 -0.8051810E-02  0.2551963E-02 -0.8615390E-02  0.2967872E-02  0.5882547E-02  0.8043990E-02 -0.1593379E-02  0.5625236E-02 -0.9691993E-03  0.4696298E-02 -0.1280127E-02  0.5453567E-02
  0.1825000E+02  0.5041764E-02  0.8354584E-02 -0.7793814E-02  0.2557679E-02 -0.8381608E-02  0.2974289E-02  0.5780212E-02  0.8060862E-02 -0.1509703E-02  0.5637274E-02 -0.8465799E-03  0.4706341E-02 -0.1176740E-02  0.5465553E-02
  0.1830000E+02  0.4877275E-02  0.8373468E-02 -0.7524299E-02  0.2563838E-02 -0.8129469E-02  0.2981255E-02  0.5660031E-02  0.8079178E-02 -0.1423214E-02  0.5650349E-02 -0.7292542E-03  0.4717221E-02 -0.1074618E-02  0.5478452E-02
  0.1835000E+02  0.4704539E-02  0.8389641E-02 -0.7244498E-02  0.2569368E-02 -0.7860502E-02  0.2987391E-02  0.5522181E-02  0.8094761E-02 -0.1334794E-02  0.5661647E-02 -0.6179740E-03  0.4726611E-02 -0.9745797E-03  0.5489548E-02
  0.1840000E+02  0.4523506E-02  0.8405792E-02 -0.6954898E-02  0.2574738E-02 -0.7575622E-02  0.2993330E-02  0.5366680E-02  0.8110339E-02 -0.1245196E-02  0.5672774E-02 -0.5132480E-03  0.4735809E-02 -0.8772592E-03  0.5500585E-02
  0.1845000E+02  0.4334631E-02  0.8422088E-02 -0.6656561E-02  0.2580376E-02 -0.7276266E-02  0.2999640E-02  0.5194072E-02  0.8126278E-02 -0.1155171E-02  0.5684237E-02 -0.4155997E-03  0.4745388E-02 -0.7832918E-03  0.5512047E-02
  0.1850000E+02  0.4138354E-02  0.8439496E-02 -0.6350584E-02  0.2586134E-02 -0.6963921E-02  0.3006160E-02  0.5005024E-02  0.8143367E-02 -0.1065488E-02  0.5696271E-02 -0.3254852E-03  0.4755420E-02 -0.6932915E-03  0.5524022E-02
  0.1855000E+02  0.3934832E-02  0.8456893E-02 -0.6037798E-02  0.2592108E-02 -0.6639834E-02  0.3012850E-02  0.4800030E-02  0.8160350E-02 -0.9768589E-03  0.5708490E-02 -0.2432424E-03  0.4765644E-02 -0.6077841E-03  0.5536095E-02
  0.1860000E+02  0.3724420E-02  0.8473645E-02 -0.5719793E-02  0.2597626E-02 -0.6305961E-02  0.3018989E-02  0.4579866E-02  0.8176662E-02 -0.8901063E-03  0.5720053E-02 -0.1692979E-03  0.4775260E-02 -0.5273959E-03  0.5547523E-02
  0.1865000E+02  0.3507189E-02  0.8489646E-02 -0.5397574E-02  0.2603203E-02 -0.5963676E-02  0.3025266E-02  0.4345089E-02  0.8192313E-02 -0.8058726E-03  0.5731412E-02 -0.1038736E-03  0.4784751E-02 -0.4525614E-03  0.5558793E-02
  0.1870000E+02  0.3283399E-02  0.8506432E-02 -0.5072545E-02  0.2608859E-02 -0.5614841E-02  0.3031689E-02  0.4096598E-02  0.8208750E-02 -0.7249179E-03  0.5743246E-02 -0.4716808E-04  0.4794556E-02 -0.3837620E-03  0.5570529E-02
  0.1875000E+02  0.3053228E-02  0.8523909E-02 -0.4745299E-02  0.2614725E-02 -0.5260564E-02  0.3038369E-02  0.3835231E-02  0.8225843E-02 -0.6477116E-03  0.5755533E-02  0.9209475E-06  0.4804740E-02 -0.3211812E-03  0.5582641E-02
  0.1880000E+02  0.2816815E-02  0.8540635E-02 -0.4416074E-02  0.2620357E-02 -0.4901596E-02  0.3044852E-02  0.3561835E-02  0.8242137E-02 -0.5746223E-03  0.5767307E-02  0.4064881E-04  0.4814493E-02 -0.2648745E-03  0.5594137E-02
  0.1885000E+02  0.2574780E-02  0.8557882E-02 -0.4085528E-02  0.2626139E-02 -0.4539046E-02  0.3051494E-02  0.3277687E-02  0.8258966E-02 -0.5059493E-03  0.5779439E-02  0.7226436E-04  0.4824493E-02 -0.2148662E-03  0.5605956E-02
  0.1890000E+02  0.2327483E-02  0.8573617E-02 -0.3753633E-02  0.2631687E-02 -0.4173344E-02  0.3057816E-02  0.2983822E-02  0.8274435E-02 -0.4417604E-03  0.5790648E-02  0.9626621E-04  0.4833865E-02 -0.1709379E-03  0.5617063E-02
  0.1895000E+02  0.2075584E-02  0.8589490E-02 -0.3420925E-02  0.2637046E-02 -0.3805362E-02  0.3063893E-02  0.2681527E-02  0.8290111E-02 -0.3820802E-03  0.5801728E-02  0.1131092E-03  0.4843183E-02 -0.1328666E-03  0.5628170E-02
  0.1900000E+02  0.1819656E-02  0.8605759E-02 -0.3087721E-02  0.2642755E-02 -0.3435812E-02  0.3070362E-02  0.2372077E-02  0.8305959E-02 -0.3267987E-03  0.5813224E-02  0.1234585E-03  0.4852909E-02 -0.1002606E-03  0.5639598E-02
  0.1905000E+02  0.1560789E-02  0.8622215E-02 -0.2755107E-02  0.2648276E-02 -0.3066059E-02  0.3076661E-02  0.2057149E-02  0.8321817E-02 -0.2758096E-03  0.5824720E-02  0.1278467E-03  0.4862420E-02 -0.7279802E-04  0.5650850E-02
  0.1910000E+02  0.1299804E-02  0.8640425E-02 -0.2423373E-02  0.2654582E-02 -0.2696714E-02  0.3083861E-02  0.1738237E-02  0.8339492E-02 -0.2287680E-03  0.5837698E-02  0.1271181E-03  0.4873188E-02 -0.4987919E-04  0.5663506E-02
  0.1915000E+02  0.1037734E-02  0.8656126E-02 -0.2093000E-02  0.2660091E-02 -0.2328579E-02  0.3090146E-02  0.1417076E-02  0.8354845E-02 -0.1853470E-03  0.5848987E-02  0.1221142E-03  0.4882568E-02 -0.3091872E-04  0.5674527E-02
  0.1920000E+02  0.7757071E-03  0.8672547E-02 -0.1764145E-02  0.2665780E-02 -0.1962081E-02  0.3096597E-02  0.1095446E-02  0.8370873E-02 -0.1450473E-03  0.5860768E-02  0.1137912E-03  0.4892304E-02 -0.1518665E-04  0.5686036E-02
  0.1925000E+02  0.5144047E-03  0.8688531E-02 -0.1436210E-02  0.2671347E-02 -0.1596902E-02  0.3102910E-02  0.7747223E-03  0.8386361E-02 -0.1072221E-03  0.5872248E-02  0.1032822E-03  0.4901765E-02 -0.1789103E-05  0.5697187E-02
  0.1930000E+02  0.2554085E-03  0.8705670E-02 -0.1109914E-02  0.2677051E-02 -0.1233895E-02  0.3109407E-02  0.4570247E-03  0.8402793E-02 -0.7142970E-04  0.5884275E-02  0.9136898E-04  0.4911660E-02  0.9892898E-05  0.5708876E-02
  0.1935000E+02 -0.5858176E-06  0.8723787E-02 -0.7843857E-03  0.2683191E-02 -0.8724714E-03  0.3116426E-02  0.1436951E-03  0.8420275E-02 -0.3697282E-04  0.5897005E-02  0.7920984E-04  0.4922325E-02  0.2079551E-04  0.5721372E-02
  0.1940000E+02 -0.2525076E-03  0.8741925E-02 -0.4598463E-03  0.2689141E-02 -0.5129748E-03  0.3123223E-02 -0.1636892E-03  0.8437915E-02 -0.3356210E-05  0.5909649E-02  0.6761748E-04  0.4932852E-02  0.3158377E-04  0.5733770E-02
  0.1945000E+02 -0.4993610E-03  0.8759758E-02 -0.1364798E-03  0.2695176E-02 -0.1558339E-03  0.3130149E-02 -0.4635451E-03  0.8455260E-02  0.2982945E-04  0.5922285E-02  0.5741441E-04  0.4943409E-02  0.4288345E-04  0.5746123E-02
  0.1950000E+02 -0.7401792E-03  0.8774779E-02  0.1853450E-03  0.2700273E-02  0.1984273E-03  0.3136043E-02 -0.7544227E-03  0.8469851E-02  0.6295589E-04  0.5932962E-02  0.4929318E-04  0.4952356E-02  0.5523352E-04  0.5756525E-02
  0.1955000E+02 -0.9741212E-03  0.8790838E-02  0.5051019E-03  0.2705734E-02  0.5491422E-03  0.3142322E-02 -0.1035029E-02  0.8485255E-02  0.9633911E-04  0.5944314E-02  0.4386532E-04  0.4961843E-02  0.6910091E-04  0.5767609E-02
  0.1960000E+02 -0.1200428E-02  0.8806499E-02  0.8222385E-03  0.2711094E-02  0.8955726E-03  0.3148511E-02 -0.1304137E-02  0.8500260E-02  0.1302677E-03  0.5955372E-02  0.4174648E-04  0.4971032E-02  0.8493585E-04  0.5778381E-02
  0.1965000E+02 -0.1418484E-02  0.8822024E-02  0.1136482E-02  0.2716292E-02  0.1237320E-02  0.3154577E-02 -0.1560812E-02  0.8515122E-02  0.1650859E-03  0.5966167E-02  0.4350334E-04  0.4979969E-02  0.1031887E-03  0.5788890E-02
  0.1970000E+02 -0.1627559E-02  0.8841593E-02  0.1447335E-02  0.2722709E-02  0.1573632E-02  0.3162055E-02 -0.1803960E-02  0.8534051E-02  0.2009983E-03  0.5979838E-02  0.4964983E-04  0.4991312E-02  0.1242114E-03  0.5802141E-02
  0.1975000E+02 -0.1826996E-02  0.8858951E-02  0.1754295E-02  0.2728352E-02  0.1903838E-02  0.3168609E-02 -0.2032748E-02  0.8550894E-02  0.2381741E-03  0.5991967E-02  0.6052597E-04  0.5001305E-02  0.1482515E-03  0.5813955E-02
  0.1980000E+02 -0.2016637E-02  0.8877503E-02  0.2057712E-02  0.2734495E-02  0.2227978E-02  0.3175727E-02 -0.2246828E-02  0.8568774E-02  0.2767945E-03  0.6005047E-02  0.7656674E-04  0.5012108E-02  0.1756128E-03  0.5826725E-02
  0.1985000E+02 -0.2195856E-02  0.8891778E-02  0.2356760E-02  0.2739238E-02  0.2545011E-02  0.3181257E-02 -0.2445541E-02  0.8582420E-02  0.3167512E-03  0.6015153E-02  0.9778290E-04  0.5020492E-02  0.2062444E-03  0.5836593E-02
  0.1990000E+02 -0.2364559E-02  0.8906656E-02  0.2651117E-02  0.2744236E-02  0.2854365E-02  0.3187025E-02 -0.2628776E-02  0.8596686E-02  0.3579152E-03  0.6025741E-02  0.1241820E-03  0.5029310E-02  0.2400869E-03  0.5846849E-02
  0.1995000E+02 -0.2522593E-02  0.8922528E-02  0.2939883E-02  0.2749608E-02  0.3154976E-02  0.3193215E-02 -0.2796464E-02  0.8611956E-02  0.4000181E-03  0.6037153E-02  0.1555366E-03  0.5038806E-02  0.2768954E-03  0.5857776E-02
  0.2000000E+02 -0.2669924E-02  0.8941065E-02  0.3222056E-02  0.2755443E-02  0.3445724E-02  0.3199949E-02 -0.2948672E-02  0.8629737E-02  0.4427462E-03  0.6050041E-02  0.1915388E-03  0.5049450E-02  0.3163601E-03  0.5870140E-02
  0.2005000E+02 -0.2806809E-02  0.8958641E-02  0.3496880E-02  0.2761263E-02  0.3725786E-02  0.3206643E-02 -0.3085780E-02  0.8646691E-02  0.4858543E-03  0.6062427E-02  0.2319164E-03  0.5059799E-02  0.3582230E-03  0.5882147E-02
  0.2010000E+02 -0.2933069E-02  0.8974824E-02  0.3762864E-02  0.2766452E-02  0.3993664E-02  0.3212656E-02 -0.3207768E-02  0.8662381E-02  0.5289653E-03  0.6073744E-02  0.2762146E-03  0.5069243E-02  0.4020649E-03  0.5893155E-02
  0.2015000E+02 -0.3049040E-02  0.8990564E-02  0.4019499E-02  0.2771770E-02  0.4248843E-02  0.3218837E-02 -0.3315131E-02  0.8677616E-02  0.5718943E-03  0.6085000E-02  0.3241778E-03  0.5078707E-02  0.4476623E-03  0.5904055E-02
  0.2020000E+02 -0.3154889E-02  0.9006241E-02  0.4266111E-02  0.2776978E-02  0.4490643E-02  0.3224886E-02 -0.3408225E-02  0.8692645E-02  0.6144138E-03  0.6096146E-02  0.3754801E-03  0.5088028E-02  0.4947336E-03  0.5914828E-02
  0.2025000E+02 -0.3250494E-02  0.9024218E-02  0.4501551E-02  0.2782650E-02  0.4718004E-02  0.3231501E-02 -0.3487241E-02  0.8709854E-02  0.6561781E-03  0.6108721E-02  0.4295761E-03  0.5098399E-02  0.5428262E-03  0.5926943E-02
  0.2030000E+02 -0.3336106E-02  0.9042363E-02  0.4725333E-02  0.2788598E-02  0.4930421E-02  0.3238404E-02 -0.3552674E-02  0.8727235E-02  0.6968746E-03  0.6121586E-02  0.4860472E-03  0.5109014E-02  0.5915694E-03  0.5939326E-02
  0.2035000E+02 -0.3411980E-02  0.9059242E-02  0.4936763E-02  0.2793966E-02  0.5127228E-02  0.3244610E-02 -0.3605113E-02  0.8743383E-02  0.7361271E-03  0.6133333E-02  0.5443296E-03  0.5118648E-02  0.6404878E-03  0.5950624E-02
  0.2040000E+02 -0.3478220E-02  0.9075426E-02  0.5134951E-02  0.2799413E-02  0.5307593E-02  0.3250853E-02 -0.3645054E-02  0.8758931E-02  0.7734542E-03  0.6144780E-02  0.6037144E-03  0.5128191E-02  0.6889814E-03  0.5961686E-02
  0.2045000E+02 -0.3535064E-02  0.9089566E-02  0.5319176E-02  0.2804085E-02  0.5470926E-02  0.3256217E-02 -0.3673158E-02  0.8772501E-02  0.8084476E-03  0.6154779E-02  0.6635257E-03  0.5136529E-02  0.7365052E-03  0.5971336E-02
  0.2050000E+02 -0.3582862E-02  0.9105371E-02  0.5489052E-02  0.2809295E-02  0.5617055E-02  0.3262261E-02 -0.3690275E-02  0.8787680E-02  0.8408613E-03  0.6165880E-02  0.7231526E-03  0.5145825E-02  0.7826309E-03  0.5982105E-02
  0.2055000E+02 -0.3621597E-02  0.9125206E-02  0.5643641E-02  0.2815611E-02  0.5745267E-02  0.3269622E-02 -0.3696874E-02  0.8806879E-02  0.8703453E-03  0.6179737E-02  0.7818936E-03  0.5157419E-02  0.8268350E-03  0.5995544E-02
  0.2060000E+02 -0.3651452E-02  0.9142104E-02  0.5782743E-02  0.2820817E-02  0.5855673E-02  0.3275728E-02 -0.3693701E-02  0.8823417E-02  0.8968192E-03  0.6191533E-02  0.8392305E-03  0.5167230E-02  0.8688178E-03  0.6006820E-02
  0.2065000E+02 -0.3672456E-02  0.9159308E-02  0.5905948E-02  0.2826356E-02  0.5948237E-02  0.3282216E-02 -0.3681343E-02  0.8840244E-02  0.9202516E-03  0.6203732E-02  0.8946629E-03  0.5177428E-02  0.9083113E-03  0.6018505E-02
  0.2070000E+02 -0.3684629E-02  0.9173274E-02  0.6013150E-02  0.2830819E-02  0.6023251E-02  0.3287438E-02 -0.3660350E-02  0.8853894E-02  0.9407612E-03  0.6213627E-02  0.9478487E-03  0.5185619E-02  0.9452060E-03  0.6027958E-02
  0.2075000E+02 -0.3687755E-02  0.9188369E-02  0.6103726E-02  0.2835616E-02  0.6080533E-02  0.3293055E-02 -0.3631010E-02  0.8868553E-02  0.9583960E-03  0.6224213E-02  0.9983657E-03  0.5194440E-02  0.9793101E-03  0.6038190E-02
  0.2080000E+02 -0.3682236E-02  0.9203492E-02  0.6178145E-02  0.2840452E-02  0.6120966E-02  0.3298770E-02 -0.3594111E-02  0.8883273E-02  0.9734752E-03  0.6234817E-02  0.1046127E-02  0.5203358E-02  0.1010734E-02  0.6048499E-02
  0.2085000E+02 -0.3667792E-02  0.9218037E-02  0.6235618E-02  0.2844928E-02  0.6144320E-02  0.3304078E-02 -0.3549821E-02  0.8897385E-02  0.9861429E-03  0.6244776E-02  0.1090778E-02  0.5211731E-02  0.1039372E-02  0.6058226E-02
  0.2090000E+02 -0.3644553E-02  0.9237546E-02  0.6275898E-02  0.2851021E-02  0.6150862E-02  0.3311258E-02 -0.3498609E-02  0.8916149E-02  0.9965905E-03  0.6258301E-02  0.1132080E-02  0.5222946E-02  0.1065198E-02  0.6071308E-02
  0.2095000E+02 -0.3612708E-02  0.9256911E-02  0.6298935E-02  0.2856764E-02  0.6141088E-02  0.3318073E-02 -0.3441047E-02  0.8934698E-02  0.1005071E-02  0.6271522E-02  0.1169822E-02  0.5233785E-02  0.1088234E-02  0.6084075E-02
  0.2100000E+02 -0.3572389E-02  0.9274672E-02  0.6304504E-02  0.2862147E-02  0.6115269E-02  0.3324415E-02 -0.3377577E-02  0.8951905E-02  0.1011688E-02  0.6283724E-02  0.1203713E-02  0.5243833E-02  0.1108388E-02  0.6095912E-02
  0.2105000E+02 -0.3523679E-02  0.9290576E-02  0.6292410E-02  0.2867206E-02  0.6073716E-02  0.3330318E-02 -0.3308627E-02  0.8967537E-02  0.1016534E-02  0.6294901E-02  0.1233406E-02  0.5253100E-02  0.1125539E-02  0.6106731E-02
  0.2110000E+02 -0.3466768E-02  0.9305366E-02  0.6262484E-02  0.2871661E-02  0.6016717E-02  0.3335517E-02 -0.3234673E-02  0.8982051E-02  0.1019586E-02  0.6305097E-02  0.1258516E-02  0.5261548E-02  0.1139487E-02  0.6116634E-02
  0.2115000E+02 -0.3401911E-02  0.9321739E-02  0.6215058E-02  0.2876898E-02  0.5945006E-02  0.3341586E-02 -0.3156190E-02  0.8998011E-02  0.1020911E-02  0.6316532E-02  0.1278802E-02  0.5271188E-02  0.1150149E-02  0.6127824E-02
  0.2120000E+02 -0.3329169E-02  0.9338625E-02  0.6150141E-02  0.2881851E-02  0.5858989E-02  0.3347419E-02 -0.3073452E-02  0.9014336E-02  0.1020521E-02  0.6328007E-02  0.1293957E-02  0.5280810E-02  0.1157383E-02  0.6138943E-02
  0.2125000E+02 -0.3248958E-02  0.9357971E-02  0.6068334E-02  0.2887591E-02  0.5759572E-02  0.3354162E-02 -0.2986951E-02  0.9033015E-02  0.1018457E-02  0.6341242E-02  0.1303841E-02  0.5291807E-02  0.1161142E-02  0.6151701E-02
  0.2130000E+02 -0.3161517E-02  0.9373351E-02  0.5970069E-02  0.2892357E-02  0.5647536E-02  0.3359705E-02 -0.2897040E-02  0.9047928E-02  0.1014826E-02  0.6351886E-02  0.1308331E-02  0.5300728E-02  0.1161420E-02  0.6162053E-02
  0.2135000E+02 -0.3067109E-02  0.9389541E-02  0.5855781E-02  0.2897133E-02  0.5523548E-02  0.3365209E-02 -0.2803970E-02  0.9063735E-02  0.1009667E-02  0.6362893E-02  0.1307353E-02  0.5309893E-02  0.1158204E-02  0.6172851E-02
  0.2140000E+02 -0.2966242E-02  0.9404894E-02  0.5726158E-02  0.2901849E-02  0.5388527E-02  0.3370687E-02 -0.2708207E-02  0.9078824E-02  0.1003113E-02  0.6373470E-02  0.1300948E-02  0.5318753E-02  0.1151579E-02  0.6183205E-02
  0.2145000E+02 -0.2859242E-02  0.9420028E-02  0.5581513E-02  0.2906368E-02  0.5242980E-02  0.3375995E-02 -0.2610014E-02  0.9093666E-02  0.9951893E-03  0.6383864E-02  0.1289069E-02  0.5327349E-02  0.1141538E-02  0.6193215E-02
  0.2150000E+02 -0.2746589E-02  0.9439207E-02  0.5422259E-02  0.2911887E-02  0.5087411E-02  0.3382511E-02 -0.2509688E-02  0.9112266E-02  0.9858789E-03  0.6396965E-02  0.1271754E-02  0.5338067E-02  0.1128093E-02  0.6205752E-02
  0.2155000E+02 -0.2628884E-02  0.9458084E-02  0.5248811E-02  0.2917464E-02  0.4922315E-02  0.3389109E-02 -0.2407656E-02  0.9130702E-02  0.9751593E-03  0.6409930E-02  0.1249021E-02  0.5348860E-02  0.1111244E-02  0.6218310E-02
  0.2160000E+02 -0.2506693E-02  0.9473278E-02  0.5061702E-02  0.2921771E-02  0.4748160E-02  0.3394228E-02 -0.2304202E-02  0.9145653E-02  0.9629351E-03  0.6420151E-02  0.1220952E-02  0.5357423E-02  0.1090987E-02  0.6228277E-02
  0.2165000E+02 -0.2380573E-02  0.9491981E-02  0.4861480E-02  0.2927200E-02  0.4565393E-02  0.3400644E-02 -0.2199612E-02  0.9163929E-02  0.9490813E-03  0.6432816E-02  0.1187605E-02  0.5368014E-02  0.1067294E-02  0.6240643E-02
  0.2170000E+02 -0.2251055E-02  0.9507453E-02  0.4648802E-02  0.2931623E-02  0.4374430E-02  0.3405922E-02 -0.2094056E-02  0.9178911E-02  0.9334631E-03  0.6443250E-02  0.1149149E-02  0.5376722E-02  0.1040186E-02  0.6250811E-02
  0.2175000E+02 -0.2118570E-02  0.9521783E-02  0.4424504E-02  0.2935512E-02  0.4175796E-02  0.3410596E-02 -0.1987629E-02  0.9192619E-02  0.9159355E-03  0.6452616E-02  0.1105762E-02  0.5384575E-02  0.1009679E-02  0.6259972E-02
  0.2180000E+02 -0.1983533E-02  0.9543507E-02  0.4189728E-02  0.2941760E-02  0.3970222E-02  0.3417918E-02 -0.1880370E-02  0.9213673E-02  0.8964405E-03  0.6467254E-02  0.1057776E-02  0.5396773E-02  0.9759154E-03  0.6274195E-02
  0.2185000E+02 -0.1846466E-02  0.9560192E-02  0.3945728E-02  0.2946355E-02  0.3758520E-02  0.3423344E-02 -0.1772398E-02  0.9230066E-02  0.8749557E-03  0.6478274E-02  0.1005594E-02  0.5406008E-02  0.9390835E-03  0.6284927E-02
  0.2190000E+02 -0.1707651E-02  0.9576458E-02  0.3693807E-02  0.2951115E-02  0.3541417E-02  0.3428935E-02 -0.1663571E-02  0.9246144E-02  0.8514467E-03  0.6489330E-02  0.9496794E-03  0.5415243E-02  0.8993963E-03  0.6295649E-02
  0.2195000E+02 -0.1567568E-02  0.9592757E-02  0.3435294E-02  0.2955787E-02  0.3319758E-02  0.3434524E-02 -0.1553983E-02  0.9262127E-02  0.8259864E-03  0.6500409E-02  0.8905462E-03  0.5424464E-02  0.8571465E-03  0.6306388E-02
  0.2200000E+02 -0.1426638E-02  0.9607022E-02  0.3171564E-02  0.2959743E-02  0.3094325E-02  0.3439313E-02 -0.1443623E-02  0.9276030E-02  0.7986509E-03  0.6509924E-02  0.8287777E-03  0.5432437E-02  0.8126599E-03  0.6315683E-02
  0.2205000E+02 -0.1285156E-02  0.9625860E-02  0.2903667E-02  0.2965137E-02  0.2865615E-02  0.3445732E-02 -0.1332361E-02  0.9294291E-02  0.7694985E-03  0.6522716E-02  0.7649221E-03  0.5443071E-02  0.7662380E-03  0.6328203E-02
  0.2210000E+02 -0.1143714E-02  0.9642879E-02  0.2633133E-02  0.2969856E-02  0.2634617E-02  0.3451334E-02 -0.1220378E-02  0.9310945E-02  0.7387202E-03  0.6534257E-02  0.6996468E-03  0.5452542E-02  0.7183055E-03  0.6339438E-02
  0.2215000E+02 -0.1002514E-02  0.9658238E-02  0.2360940E-02  0.2974122E-02  0.2401765E-02  0.3456416E-02 -0.1107428E-02  0.9326095E-02  0.7064341E-03  0.6544678E-02  0.6335654E-03  0.5461130E-02  0.6692265E-03  0.6349534E-02
  0.2220000E+02 -0.8619018E-03  0.9674076E-02  0.2088214E-02  0.2978749E-02  0.2167695E-02  0.3461921E-02 -0.9934604E-03  0.9341704E-02  0.6727821E-03  0.6555630E-02  0.5672634E-03  0.5470258E-02  0.6193632E-03  0.6360112E-02
  0.2225000E+02 -0.7221702E-03  0.9690148E-02  0.1816047E-02  0.2983112E-02  0.1932976E-02  0.3467145E-02 -0.8783568E-03  0.9357366E-02  0.6378761E-03  0.6566422E-02  0.5013186E-03  0.5479199E-02  0.5690581E-03  0.6370548E-02
  0.2230000E+02 -0.5834425E-03  0.9704627E-02  0.1545173E-02  0.2987300E-02  0.1697939E-02  0.3472101E-02 -0.7619507E-03  0.9371459E-02  0.6017862E-03  0.6576365E-02  0.4361492E-03  0.5487449E-02  0.5185553E-03  0.6380136E-02
  0.2235000E+02 -0.4460710E-03  0.9718850E-02  0.1276684E-02  0.2991407E-02  0.1463184E-02  0.3476979E-02 -0.6442688E-03  0.9385372E-02  0.5645863E-03  0.6586140E-02  0.3722371E-03  0.5495478E-02  0.4681315E-03  0.6389569E-02
  0.2240000E+02 -0.3101882E-03  0.9733285E-02  0.1011206E-02  0.2995364E-02  0.1228937E-02  0.3481690E-02 -0.5252511E-03  0.9399522E-02  0.5262675E-03  0.6595735E-02  0.3098700E-03  0.5503423E-02  0.4179268E-03  0.6398941E-02
  0.2245000E+02 -0.1764911E-03  0.9752335E-02  0.7503037E-03  0.3000859E-02  0.9963164E-03  0.3488170E-02 -0.4053943E-03  0.9418274E-02  0.4869882E-03  0.6608657E-02  0.2495303E-03  0.5514127E-02  0.3682596E-03  0.6411580E-02
  0.2250000E+02 -0.4481590E-04  0.9767996E-02  0.4940541E-03  0.3005283E-02  0.7650804E-03  0.3493397E-02 -0.2845024E-03  0.9433732E-02  0.4466189E-03  0.6619106E-02  0.1912627E-03  0.5522903E-02  0.3190856E-03  0.6421864E-02
  0.2255000E+02  0.8434239E-04  0.9785612E-02  0.2435020E-03  0.3010084E-02  0.5359628E-03  0.3499159E-02 -0.1630266E-03  0.9450945E-02  0.4052584E-03  0.6630709E-02  0.1353436E-03  0.5532552E-02  0.2705908E-03  0.6433236E-02
  0.2260000E+02  0.2106625E-03  0.9801837E-02 -0.4698939E-06  0.3014760E-02  0.3095636E-03  0.3504703E-02 -0.4128821E-04  0.9466651E-02  0.3629465E-03  0.6641512E-02  0.8195449E-04  0.5541564E-02  0.2228822E-03  0.6443918E-02
  0.2265000E+02  0.3338614E-03  0.9818721E-02 -0.2371662E-03  0.3019437E-02  0.8639992E-04  0.3510289E-02  0.8037865E-04  0.9483051E-02  0.3197500E-03  0.6652616E-02  0.3122561E-04  0.5550751E-02  0.1760556E-03  0.6454913E-02
  0.2270000E+02  0.4536693E-03  0.9832943E-02 -0.4659996E-03  0.3023550E-02 -0.1330780E-03  0.3515254E-02  0.2016573E-03  0.9496902E-02  0.2757344E-03  0.6662182E-02 -0.1673248E-04  0.5558720E-02  0.1301962E-03  0.6464331E-02
  0.2275000E+02  0.5698361E-03  0.9851609E-02 -0.6865552E-03  0.3028986E-02 -0.3484942E-03  0.3521726E-02  0.3222128E-03  0.9515036E-02  0.2309745E-03  0.6674921E-02 -0.6186743E-04  0.5569206E-02  0.8536490E-04  0.6476686E-02
  0.2280000E+02  0.6822114E-03  0.9868053E-02 -0.8985629E-03  0.3033484E-02 -0.5595632E-03  0.3527104E-02  0.4417813E-03  0.9530988E-02  0.1855518E-03  0.6685878E-02 -0.1041629E-03  0.5578185E-02  0.4160832E-04  0.6487243E-02
  0.2285000E+02  0.7905631E-03  0.9884673E-02 -0.1101839E-02  0.3038351E-02 -0.7660704E-03  0.3532922E-02  0.5600489E-03  0.9547169E-02  0.1395263E-03  0.6697229E-02 -0.1436143E-03  0.5587560E-02 -0.1043311E-05  0.6498220E-02
  0.2290000E+02  0.8947203E-03  0.9899253E-02 -0.1296337E-02  0.3042593E-02 -0.9677990E-03  0.3538017E-02  0.6766316E-03  0.9561424E-02  0.9301322E-04  0.6707164E-02 -0.1803006E-03  0.5595776E-02 -0.4257428E-04  0.6507908E-02
  0.2295000E+02  0.9944912E-03  0.9914614E-02 -0.1481889E-02  0.3046958E-02 -0.1164453E-02  0.3543217E-02  0.7911599E-03  0.9576526E-02  0.4609763E-04  0.6717511E-02 -0.2142859E-03  0.5604334E-02 -0.8297562E-04  0.6518055E-02
  0.2300000E+02  0.1089680E-02  0.9930506E-02 -0.1658370E-02  0.3051790E-02 -0.1355707E-02  0.3548909E-02  0.9031945E-03  0.9592189E-02 -0.1109326E-05  0.6728425E-02 -0.2456834E-03  0.5613549E-02 -0.1222507E-03  0.6528801E-02
  0.2305000E+02  0.1179992E-02  0.9948174E-02 -0.1825401E-02  0.3056853E-02 -0.1540944E-02  0.3554875E-02  0.1012170E-02  0.9609573E-02 -0.4844664E-04  0.6740493E-02 -0.2745859E-03  0.5623586E-02 -0.1603655E-03  0.6540543E-02
  0.2310000E+02  0.1265458E-02  0.9963939E-02 -0.1983226E-02  0.3061402E-02 -0.1720127E-02  0.3560210E-02  0.1117832E-02  0.9625000E-02 -0.9589697E-04  0.6751214E-02 -0.3012594E-03  0.5632570E-02 -0.1974454E-03  0.6550930E-02
  0.2315000E+02  0.1345613E-02  0.9981143E-02 -0.2131137E-02  0.3066561E-02 -0.1892239E-02  0.3566285E-02  0.1219432E-02  0.9641804E-02 -0.1432558E-03  0.6763060E-02 -0.3257950E-03  0.5642543E-02 -0.2334311E-03  0.6562467E-02
  0.2320000E+02  0.1420366E-02  0.9995827E-02 -0.2269296E-02  0.3070765E-02 -0.2057097E-02  0.3571274E-02  0.1316620E-02  0.9656139E-02 -0.1905068E-03  0.6772979E-02 -0.3484792E-03  0.5650826E-02 -0.2684559E-03  0.6572152E-02
  0.2325000E+02  0.1489496E-02  0.1001077E-01 -0.2397642E-02  0.3075247E-02 -0.2214217E-02  0.3576551E-02  0.1408883E-02  0.9670858E-02 -0.2375410E-03  0.6783262E-02 -0.3695610E-03  0.5659392E-02 -0.3025853E-03  0.6582181E-02
  0.2330000E+02  0.1552767E-02  0.1002565E-01 -0.2516299E-02  0.3079799E-02 -0.2363281E-02  0.3581923E-02  0.1495710E-02  0.9685457E-02 -0.2843138E-03  0.6793572E-02 -0.3893520E-03  0.5667961E-02 -0.3359512E-03  0.6592202E-02
  0.2335000E+02  0.1610356E-02  0.1003910E-01 -0.2626053E-02  0.3083707E-02 -0.2504585E-02  0.3586610E-02  0.1576971E-02  0.9698512E-02 -0.3308395E-03  0.6802663E-02 -0.4082659E-03  0.5675540E-02 -0.3687640E-03  0.6601099E-02
  0.2340000E+02  0.1661885E-02  0.1005426E-01 -0.2726969E-02  0.3088344E-02 -0.2637766E-02  0.3592109E-02  0.1652064E-02  0.9713077E-02 -0.3770247E-03  0.6813060E-02 -0.4265363E-03  0.5684293E-02 -0.4010914E-03  0.6611255E-02
  0.2345000E+02  0.1707405E-02  0.1006791E-01 -0.2819683E-02  0.3092415E-02 -0.2762974E-02  0.3596983E-02  0.1720749E-02  0.9726268E-02 -0.4228250E-03  0.6822445E-02 -0.4445085E-03  0.5692227E-02 -0.4330815E-03  0.6620393E-02
  0.2350000E+02  0.1747018E-02  0.1008247E-01 -0.2905005E-02  0.3096590E-02 -0.2880545E-02  0.3602005E-02  0.1782860E-02  0.9740409E-02 -0.4682323E-03  0.6832278E-02 -0.4625417E-03  0.5700518E-02 -0.4649093E-03  0.6629974E-02
  0.2355000E+02  0.1780543E-02  0.1009756E-01 -0.2983085E-02  0.3101277E-02 -0.2990240E-02  0.3607568E-02  0.1838021E-02  0.9755191E-02 -0.5130870E-03  0.6842765E-02 -0.4807701E-03  0.5709398E-02 -0.4965596E-03  0.6640236E-02
  0.2360000E+02  0.1808273E-02  0.1011028E-01 -0.3054826E-02  0.3105175E-02 -0.3092502E-02  0.3612210E-02  0.1886264E-02  0.9767815E-02 -0.5573476E-03  0.6851629E-02 -0.4995127E-03  0.5716874E-02 -0.5281681E-03  0.6648915E-02
  0.2365000E+02  0.1829988E-02  0.1012359E-01 -0.3120000E-02  0.3109200E-02 -0.3186798E-02  0.3617013E-02  0.1927240E-02  0.9781020E-02 -0.6007767E-03  0.6860927E-02 -0.5187508E-03  0.5724600E-02 -0.5596058E-03  0.6657893E-02
  0.2370000E+02  0.1845872E-02  0.1013793E-01 -0.3179025E-02  0.3113754E-02 -0.3273186E-02  0.3622406E-02  0.1960949E-02  0.9795257E-02 -0.6432022E-03  0.6871114E-02 -0.5385831E-03  0.5733164E-02 -0.5908327E-03  0.6667734E-02
  0.2375000E+02  0.1856035E-02  0.1015077E-01 -0.3231892E-02  0.3117689E-02 -0.3351375E-02  0.3626993E-02  0.1987356E-02  0.9807944E-02 -0.6844021E-03  0.6880051E-02 -0.5589994E-03  0.5740659E-02 -0.6217323E-03  0.6676373E-02
  0.2380000E+02  0.1860572E-02  0.1016414E-01 -0.3278473E-02  0.3121732E-02 -0.3420981E-02  0.3631754E-02  0.2006409E-02  0.9820964E-02 -0.7241064E-03  0.6889206E-02 -0.5799343E-03  0.5748393E-02 -0.6521351E-03  0.6685266E-02
  0.2385000E+02  0.1859610E-02  0.1017862E-01 -0.3318461E-02  0.3126255E-02 -0.3481524E-02  0.3637115E-02  0.2018139E-02  0.9834900E-02 -0.7620095E-03  0.6899263E-02 -0.6012136E-03  0.5756923E-02 -0.6818015E-03  0.6694986E-02
  0.2390000E+02  0.1853568E-02  0.1019337E-01 -0.3352002E-02  0.3130671E-02 -0.3532962E-02  0.3642407E-02  0.2022829E-02  0.9849035E-02 -0.7978907E-03  0.6909338E-02 -0.6227796E-03  0.5765419E-02 -0.7105923E-03  0.6704669E-02
  0.2395000E+02  0.1842735E-02  0.1020808E-01 -0.3378858E-02  0.3135233E-02 -0.3574984E-02  0.3647818E-02  0.2020715E-02  0.9863229E-02 -0.8314725E-03  0.6919591E-02 -0.6444191E-03  0.5774016E-02 -0.7382628E-03  0.6714438E-02
  0.2400000E+02  0.1827301E-02  0.1022251E-01 -0.3398636E-02  0.3139856E-02 -0.3607133E-02  0.3653267E-02  0.2011931E-02  0.9877264E-02 -0.8624536E-03  0.6929774E-02 -0.6658912E-03  0.5782521E-02 -0.7645418E-03  0.6724237E-02
  0.2405000E+02  0.1807635E-02  0.1023606E-01 -0.3411209E-02  0.3143949E-02 -0.3629308E-02  0.3658131E-02  0.1996870E-02  0.9890433E-02 -0.8906219E-03  0.6939076E-02 -0.6869545E-03  0.5790232E-02 -0.7892010E-03  0.6733239E-02
  0.2410000E+02  0.1783955E-02  0.1024970E-01 -0.3416274E-02  0.3148294E-02 -0.3641204E-02  0.3663288E-02  0.1975744E-02  0.9903675E-02 -0.9157131E-03  0.6948603E-02 -0.7073549E-03  0.5798201E-02 -0.8119832E-03  0.6742487E-02
  0.2415000E+02  0.1756906E-02  0.1026478E-01 -0.3414264E-02  0.3153112E-02 -0.3643270E-02  0.3669054E-02  0.1949192E-02  0.9918178E-02 -0.9376315E-03  0.6959214E-02 -0.7269846E-03  0.5807048E-02 -0.8327842E-03  0.6752672E-02
  0.2420000E+02  0.1726408E-02  0.1028068E-01 -0.3404444E-02  0.3157804E-02 -0.3634882E-02  0.3674739E-02  0.1917244E-02  0.9933351E-02 -0.9560661E-03  0.6970122E-02 -0.7454295E-03  0.5816016E-02 -0.8512420E-03  0.6763136E-02
  0.2425000E+02  0.1693015E-02  0.1029624E-01 -0.3387315E-02  0.3162775E-02 -0.3616580E-02  0.3680665E-02  0.1880478E-02  0.9948198E-02 -0.9709552E-03  0.6981096E-02 -0.7625927E-03  0.5825076E-02 -0.8672767E-03  0.6773742E-02
  0.2430000E+02  0.1656945E-02  0.1031025E-01 -0.3362767E-02  0.3167304E-02 -0.3588355E-02  0.3686031E-02  0.1839214E-02  0.9961625E-02 -0.9821140E-03  0.6991027E-02 -0.7781855E-03  0.5833311E-02 -0.8806515E-03  0.6783453E-02
  0.2435000E+02  0.1618417E-02  0.1032342E-01 -0.3330759E-02  0.3171433E-02 -0.3550282E-02  0.3690852E-02  0.1793779E-02  0.9974276E-02 -0.9893625E-03  0.7000162E-02 -0.7919192E-03  0.5840889E-02 -0.8911339E-03  0.6792455E-02
  0.2440000E+02  0.1577946E-02  0.1033870E-01 -0.3291822E-02  0.3176388E-02 -0.3502967E-02  0.3696620E-02  0.1744756E-02  0.9988977E-02 -0.9926377E-03  0.7010935E-02 -0.8036606E-03  0.5849823E-02 -0.8986251E-03  0.6802981E-02
  0.2445000E+02  0.1535626E-02  0.1035440E-01 -0.3245710E-02  0.3181222E-02 -0.3446325E-02  0.3702265E-02  0.1692377E-02  0.1000409E-01 -0.9917363E-03  0.7021861E-02 -0.8130538E-03  0.5858800E-02 -0.9028472E-03  0.6813567E-02
  0.2450000E+02  0.1491993E-02  0.1036840E-01 -0.3193004E-02  0.3185529E-02 -0.3381058E-02  0.3707315E-02  0.1637277E-02  0.1001744E-01 -0.9866349E-03  0.7031459E-02 -0.8199656E-03  0.5866758E-02 -0.9037217E-03  0.6822889E-02
  0.2455000E+02  0.1447072E-02  0.1038680E-01 -0.3133385E-02  0.3191152E-02 -0.3307071E-02  0.3713850E-02  0.1579643E-02  0.1003500E-01 -0.9771908E-03  0.7044112E-02 -0.8240621E-03  0.5877250E-02 -0.9010120E-03  0.6835235E-02
  0.2460000E+02  0.1401408E-02  0.1040072E-01 -0.3067441E-02  0.3195807E-02 -0.3225098E-02  0.3719165E-02  0.1520085E-02  0.1004824E-01 -0.9634446E-03  0.7053859E-02 -0.8252772E-03  0.5885564E-02 -0.8947054E-03  0.6844830E-02
  0.2465000E+02  0.1355082E-02  0.1041479E-01 -0.2995044E-02  0.3200388E-02 -0.3135296E-02  0.3724380E-02  0.1458863E-02  0.1006184E-01 -0.9454180E-03  0.7063637E-02 -0.8234022E-03  0.5893843E-02 -0.8847113E-03  0.6854461E-02
  0.2470000E+02  0.1308348E-02  0.1043067E-01 -0.2916443E-02  0.3205699E-02 -0.3038117E-02  0.3730500E-02  0.1396320E-02  0.1007727E-01 -0.9232311E-03  0.7074905E-02 -0.8184076E-03  0.5903340E-02 -0.8710767E-03  0.6865509E-02
  0.2475000E+02  0.1261275E-02  0.1044559E-01 -0.2831658E-02  0.3210566E-02 -0.2933852E-02  0.3736164E-02  0.1332667E-02  0.1009173E-01 -0.8970425E-03  0.7085476E-02 -0.8102487E-03  0.5912172E-02 -0.8538588E-03  0.6875840E-02
  0.2480000E+02  0.1213726E-02  0.1046238E-01 -0.2740458E-02  0.3215489E-02 -0.2822558E-02  0.3741953E-02  0.1267931E-02  0.1010770E-01 -0.8670271E-03  0.7096957E-02 -0.7988737E-03  0.5921539E-02 -0.8331221E-03  0.6886981E-02
  0.2485000E+02  0.1166145E-02  0.1047866E-01 -0.2643713E-02  0.3220877E-02 -0.2705307E-02  0.3748132E-02  0.1202653E-02  0.1012314E-01 -0.8335828E-03  0.7108548E-02 -0.7845317E-03  0.5931155E-02 -0.8091908E-03  0.6898233E-02
  0.2490000E+02  0.1118063E-02  0.1049461E-01 -0.2540796E-02  0.3226103E-02 -0.2581725E-02  0.3754083E-02  0.1136538E-02  0.1013825E-01 -0.7968421E-03  0.7119832E-02 -0.7671402E-03  0.5940468E-02 -0.7820908E-03  0.6909205E-02
  0.2495000E+02  0.1069811E-02  0.1050938E-01 -0.2432627E-02  0.3230921E-02 -0.2452895E-02  0.3759558E-02  0.1070020E-02  0.1015235E-01 -0.7572473E-03  0.7130162E-02 -0.7470086E-03  0.5949067E-02 -0.7521988E-03  0.6919304E-02
  0.2500000E+02  0.1021114E-02  0.1052817E-01 -0.2319053E-02  0.3236943E-02 -0.2318861E-02  0.3766508E-02  0.1002994E-02  0.1017058E-01 -0.7149981E-03  0.7143239E-02 -0.7241543E-03  0.5959992E-02 -0.7196222E-03  0.6932091E-02
  0.2505000E+02  0.9721319E-03  0.1054547E-01 -0.2200835E-02  0.3242455E-02 -0.2180522E-02  0.3772901E-02  0.9357370E-03  0.1018750E-01 -0.6704762E-03  0.7155261E-02 -0.6988299E-03  0.5970029E-02 -0.6846795E-03  0.6943785E-02
  0.2510000E+02  0.9228036E-03  0.1055912E-01 -0.2078345E-02  0.3246973E-02 -0.2038381E-02  0.3778068E-02  0.8683229E-03  0.1020072E-01 -0.6239494E-03  0.7164810E-02 -0.6711715E-03  0.5977972E-02 -0.6475708E-03  0.6953046E-02
  0.2515000E+02  0.8732928E-03  0.1057660E-01 -0.1952454E-02  0.3252672E-02 -0.1893422E-02  0.3784621E-02  0.8010229E-03  0.1021758E-01 -0.5757933E-03  0.7177114E-02 -0.6414443E-03  0.5988165E-02 -0.6086152E-03  0.6965037E-02
  0.2520000E+02  0.8234737E-03  0.1059252E-01 -0.1823498E-02  0.3257922E-02 -0.1746087E-02  0.3790634E-02  0.7338335E-03  0.1023297E-01 -0.5262509E-03  0.7188359E-02 -0.6097771E-03  0.5997510E-02 -0.5679985E-03  0.6976110E-02
  0.2525000E+02  0.7733135E-03  0.1060804E-01 -0.1692015E-02  0.3262972E-02 -0.1597037E-02  0.3796408E-02  0.6668566E-03  0.1024806E-01 -0.4756421E-03  0.7199135E-02 -0.5763590E-03  0.6006555E-02 -0.5259758E-03  0.6986843E-02
  0.2530000E+02  0.7228368E-03  0.1062600E-01 -0.1558596E-02  0.3268937E-02 -0.1446934E-02  0.3803241E-02  0.6002022E-03  0.1026560E-01 -0.4242687E-03  0.7211780E-02 -0.5414166E-03  0.6017189E-02 -0.4828113E-03  0.6999384E-02
  0.2535000E+02  0.6721224E-03  0.1064060E-01 -0.1423967E-02  0.3273901E-02 -0.1296568E-02  0.3808897E-02  0.5340368E-03  0.1027991E-01 -0.3724945E-03  0.7222157E-02 -0.5052367E-03  0.6025958E-02 -0.4388308E-03  0.7009679E-02
  0.2540000E+02  0.6208642E-03  0.1065679E-01 -0.1288110E-02  0.3279063E-02 -0.1146025E-02  0.3814818E-02  0.4681855E-03  0.1029567E-01 -0.3205537E-03  0.7233406E-02 -0.4679345E-03  0.6035269E-02 -0.3942101E-03  0.7020766E-02
  0.2545000E+02  0.5692133E-03  0.1067409E-01 -0.1151760E-02  0.3284823E-02 -0.9960904E-03  0.3821405E-02  0.4028721E-03  0.1031246E-01 -0.2688090E-03  0.7245708E-02 -0.4298142E-03  0.6045481E-02 -0.3492827E-03  0.7032801E-02
  0.2550000E+02  0.5169697E-03  0.1068894E-01 -0.1015050E-02  0.3289779E-02 -0.8469604E-03  0.3827078E-02  0.3379905E-03  0.1032685E-01 -0.2175247E-03  0.7256296E-02 -0.3910593E-03  0.6054201E-02 -0.3042722E-03  0.7043063E-02
  0.2555000E+02  0.4641086E-03  0.1070512E-01 -0.8783511E-03  0.3294953E-02 -0.6990668E-03  0.3833014E-02  0.2735999E-03  0.1034264E-01 -0.1669887E-03  0.7267677E-02 -0.3518855E-03  0.6063530E-02 -0.2594308E-03  0.7054061E-02
  0.2560000E+02  0.4105851E-03  0.1072205E-01 -0.7421069E-03  0.3300575E-02 -0.5529042E-03  0.3839459E-02  0.2097328E-03  0.1035928E-01 -0.1175263E-03  0.7279816E-02 -0.3125539E-03  0.6073528E-02 -0.2150501E-03  0.7065837E-02
  0.2565000E+02  0.3564178E-03  0.1073753E-01 -0.6066766E-03  0.3305794E-02 -0.4088798E-03  0.3845395E-02  0.1464865E-03  0.1037446E-01 -0.6937294E-04  0.7290982E-02 -0.2732369E-03  0.6082784E-02 -0.1713338E-03  0.7076749E-02
  0.2570000E+02  0.3015949E-03  0.1075245E-01 -0.4724874E-03  0.3310512E-02 -0.2674536E-03  0.3850823E-02  0.8391691E-04  0.1038907E-01 -0.2278640E-04  0.7301552E-02 -0.2341424E-03  0.6091450E-02 -0.1285133E-03  0.7087039E-02
  0.2575000E+02  0.2461688E-03  0.1076682E-01 -0.3399917E-03  0.3315425E-02 -0.1290923E-03  0.3856459E-02  0.2213552E-04  0.1040304E-01  0.2201509E-04  0.7311944E-02 -0.1954512E-03  0.6100092E-02 -0.8678729E-04  0.7097227E-02
  0.2580000E+02  0.1902087E-03  0.1078060E-01 -0.2095587E-03  0.3320083E-02  0.5827185E-05  0.3861872E-02 -0.3873292E-04  0.1041640E-01  0.6487759E-04  0.7321843E-02 -0.1572862E-03  0.6108367E-02 -0.4629300E-04  0.7106987E-02
  0.2585000E+02  0.1337953E-03  0.1079631E-01 -0.8153160E-04  0.3324968E-02  0.1369812E-03  0.3867525E-02 -0.9857004E-04  0.1043156E-01  0.1056884E-03  0.7332748E-02 -0.1197507E-03  0.6117344E-02 -0.7137520E-05  0.7117709E-02
  0.2590000E+02  0.7706178E-04  0.1081282E-01  0.4376499E-04  0.3330481E-02  0.2640700E-03  0.3873819E-02 -0.1572138E-03  0.1044752E-01  0.1443722E-03  0.7344461E-02 -0.8291806E-04  0.6127152E-02  0.3060588E-04  0.7129271E-02
  0.2595000E+02  0.2015533E-04  0.1082641E-01  0.1660645E-03  0.3335207E-02  0.3868648E-03  0.3879109E-02 -0.2145047E-03  0.1046075E-01  0.1808962E-03  0.7354229E-02 -0.4683407E-04  0.6135350E-02  0.6689877E-04  0.7138874E-02
  0.2600000E+02 -0.3677232E-04  0.1084196E-01  0.2851536E-03  0.3340069E-02  0.5051828E-03  0.3884641E-02 -0.2702818E-03  0.1047589E-01  0.2152466E-03  0.7365000E-02 -0.1152261E-04  0.6144189E-02  0.1017231E-03  0.7149399E-02
  0.2605000E+02 -0.9351649E-04  0.1085891E-01  0.4007946E-03  0.3345469E-02  0.6188502E-03  0.3890829E-02 -0.3243820E-03  0.1049252E-01  0.2474357E-03  0.7376887E-02  0.2297517E-04  0.6153916E-02  0.1350647E-03  0.7160966E-02
  0.2610000E+02 -0.1498895E-03  0.1087280E-01  0.5128455E-03  0.3350219E-02  0.7277645E-03  0.3896211E-02 -0.3766479E-03  0.1050614E-01  0.2774961E-03  0.7386905E-02  0.5665739E-04  0.6162150E-02  0.1669393E-03  0.7170708E-02
  0.2615000E+02 -0.2056855E-03  0.1088644E-01  0.6211784E-03  0.3354583E-02  0.8318239E-03  0.3901200E-02 -0.4269124E-03  0.1051935E-01  0.3054612E-03  0.7396392E-02  0.8952522E-04  0.6169902E-02  0.1973641E-03  0.7180049E-02
  0.2620000E+02 -0.2607068E-03  0.1090425E-01  0.7256313E-03  0.3360009E-02  0.9309140E-03  0.3907527E-02 -0.4750540E-03  0.1053652E-01  0.3313478E-03  0.7408736E-02  0.1215331E-03  0.6179897E-02  0.2263238E-03  0.7192156E-02
  0.2625000E+02 -0.3147101E-03  0.1092017E-01  0.8261721E-03  0.3365196E-02  0.1025034E-02  0.3913511E-02 -0.5208997E-03  0.1055182E-01  0.3552435E-03  0.7420016E-02  0.1527176E-03  0.6189039E-02  0.2538803E-03  0.7203198E-02
  0.2630000E+02 -0.3675027E-03  0.1093574E-01  0.9227445E-03  0.3370080E-02  0.1114174E-02  0.3919122E-02 -0.5643519E-03  0.1056689E-01  0.3772033E-03  0.7430918E-02  0.1830640E-03  0.6197825E-02  0.2800521E-03  0.7213829E-02
  0.2635000E+02 -0.4188742E-03  0.1094956E-01  0.1015304E-02  0.3374607E-02  0.1198321E-02  0.3924261E-02 -0.6052864E-03  0.1058027E-01  0.3972824E-03  0.7440665E-02  0.2125679E-03  0.6205725E-02  0.3048638E-03  0.7223366E-02
  0.2640000E+02 -0.4686027E-03  0.1096392E-01  0.1103811E-02  0.3379562E-02  0.1277529E-02  0.3929845E-02 -0.6436296E-03  0.1059428E-01  0.4155790E-03  0.7450907E-02  0.2412068E-03  0.6214274E-02  0.3283518E-03  0.7233473E-02
  0.2645000E+02 -0.5164925E-03  0.1098098E-01  0.1188218E-02  0.3384795E-02  0.1351818E-02  0.3935837E-02 -0.6793067E-03  0.1061077E-01  0.4321596E-03  0.7462606E-02  0.2689518E-03  0.6223868E-02  0.3505338E-03  0.7244996E-02
  0.2650000E+02 -0.5623673E-03  0.1099804E-01  0.1268492E-02  0.3390037E-02  0.1421264E-02  0.3941798E-02 -0.7122902E-03  0.1062728E-01  0.4471135E-03  0.7474294E-02  0.2957663E-03  0.6233437E-02  0.3714352E-03  0.7256479E-02
  0.2655000E+02 -0.6060707E-03  0.1101522E-01  0.1344546E-02  0.3395697E-02  0.1485901E-02  0.3948227E-02 -0.7425906E-03  0.1064402E-01  0.4605056E-03  0.7486341E-02  0.3215686E-03  0.6243349E-02  0.3910473E-03  0.7268277E-02
  0.2660000E+02 -0.6474956E-03  0.1102850E-01  0.1416294E-02  0.3400164E-02  0.1545777E-02  0.3953254E-02 -0.7702723E-03  0.1065696E-01  0.4723898E-03  0.7495719E-02  0.3462592E-03  0.6251002E-02  0.4093467E-03  0.7277546E-02
  0.2665000E+02 -0.6865981E-03  0.1104281E-01  0.1483665E-02  0.3404814E-02  0.1600949E-02  0.3958502E-02 -0.7954448E-03  0.1067088E-01  0.4828040E-03  0.7505722E-02  0.3697390E-03  0.6259134E-02  0.4263032E-03  0.7287417E-02
  0.2670000E+02 -0.7232493E-03  0.1106291E-01  0.1546450E-02  0.3411065E-02  0.1651371E-02  0.3965644E-02 -0.8181743E-03  0.1069040E-01  0.4917873E-03  0.7519768E-02  0.3918644E-03  0.6270526E-02  0.4418651E-03  0.7301189E-02
  0.2675000E+02 -0.7573473E-03  0.1108081E-01  0.1604376E-02  0.3416591E-02  0.1696928E-02  0.3971902E-02 -0.8385335E-03  0.1070762E-01  0.4993399E-03  0.7532138E-02  0.4124706E-03  0.6280606E-02  0.4559500E-03  0.7313260E-02
  0.2680000E+02 -0.7890139E-03  0.1109611E-01  0.1657484E-02  0.3421347E-02  0.1737782E-02  0.3977260E-02 -0.8567838E-03  0.1072232E-01  0.5054967E-03  0.7542624E-02  0.4314624E-03  0.6289240E-02  0.4685291E-03  0.7323636E-02
  0.2685000E+02 -0.8180892E-03  0.1111108E-01  0.1705355E-02  0.3426359E-02  0.1773688E-02  0.3982876E-02 -0.8729516E-03  0.1073676E-01  0.5102348E-03  0.7553150E-02  0.4486369E-03  0.6297976E-02  0.4794894E-03  0.7334144E-02
  0.2690000E+02 -0.8445420E-03  0.1112424E-01  0.1747837E-02  0.3430787E-02  0.1804612E-02  0.3987920E-02 -0.8871357E-03  0.1074944E-01  0.5135697E-03  0.7562512E-02  0.4638851E-03  0.6305710E-02  0.4887852E-03  0.7343502E-02
  0.2695000E+02 -0.8685075E-03  0.1114387E-01  0.1785028E-02  0.3436398E-02  0.1830764E-02  0.3994476E-02 -0.8995955E-03  0.1076827E-01  0.5155511E-03  0.7575940E-02  0.4771389E-03  0.6316467E-02  0.4964066E-03  0.7356633E-02
  0.2700000E+02 -0.8898947E-03  0.1116125E-01  0.1816691E-02  0.3441820E-02  0.1852013E-02  0.4000730E-02 -0.9103505E-03  0.1078512E-01  0.5161673E-03  0.7588228E-02  0.4882793E-03  0.6326444E-02  0.5022889E-03  0.7368643E-02
  0.2705000E+02 -0.9087589E-03  0.1117593E-01  0.1842869E-02  0.3446775E-02  0.1868502E-02  0.4006291E-02 -0.9195658E-03  0.1079945E-01  0.5154651E-03  0.7598871E-02  0.4972456E-03  0.6335133E-02  0.5064249E-03  0.7379162E-02
  0.2710000E+02 -0.9247583E-03  0.1118927E-01  0.1863013E-02  0.3451055E-02  0.1879782E-02  0.4011100E-02 -0.9270044E-03  0.1081250E-01  0.5133844E-03  0.7608256E-02  0.5038772E-03  0.6342733E-02  0.5087035E-03  0.7388592E-02
  0.2715000E+02 -0.9383825E-03  0.1120288E-01  0.1878115E-02  0.3455518E-02  0.1886866E-02  0.4016171E-02 -0.9331682E-03  0.1082578E-01  0.5101807E-03  0.7617789E-02  0.5084124E-03  0.6350528E-02  0.5093710E-03  0.7398212E-02
  0.2720000E+02 -0.9492498E-03  0.1122023E-01  0.1887591E-02  0.3461015E-02  0.1889238E-02  0.4022543E-02 -0.9377307E-03  0.1084256E-01  0.5057820E-03  0.7630003E-02  0.5107173E-03  0.6360459E-02  0.5083246E-03  0.7410285E-02
  0.2725000E+02 -0.9577278E-03  0.1123339E-01  0.1892356E-02  0.3465259E-02  0.1887829E-02  0.4027409E-02 -0.9410563E-03  0.1085525E-01  0.5004633E-03  0.7639330E-02  0.5110612E-03  0.6368030E-02  0.5058355E-03  0.7419419E-02
  0.2730000E+02 -0.9632842E-03  0.1124706E-01  0.1891693E-02  0.3469584E-02  0.1881977E-02  0.4032326E-02 -0.9426417E-03  0.1086845E-01  0.4941547E-03  0.7648955E-02  0.5093339E-03  0.6375833E-02  0.5018138E-03  0.7428819E-02
  0.2735000E+02 -0.9662618E-03  0.1126785E-01  0.1886479E-02  0.3475836E-02  0.1872528E-02  0.4039530E-02 -0.9427659E-03  0.1088862E-01  0.4871106E-03  0.7663332E-02  0.5058335E-03  0.6387580E-02  0.4965352E-03  0.7442899E-02
  0.2740000E+02 -0.9664767E-03  0.1128220E-01  0.1876604E-02  0.3480387E-02  0.1859372E-02  0.4044695E-02 -0.9412123E-03  0.1090273E-01  0.4793705E-03  0.7673322E-02  0.5006178E-03  0.6395826E-02  0.4900481E-03  0.7452879E-02
  0.2745000E+02 -0.9638729E-03  0.1129544E-01  0.1862231E-02  0.3484478E-02  0.1842655E-02  0.4049358E-02 -0.9378835E-03  0.1091570E-01  0.4710371E-03  0.7682393E-02  0.4938192E-03  0.6403266E-02  0.4824704E-03  0.7462048E-02
  0.2750000E+02 -0.9586174E-03  0.1130998E-01  0.1843781E-02  0.3489342E-02  0.1822731E-02  0.4054927E-02 -0.9328449E-03  0.1092993E-01  0.4622167E-03  0.7692676E-02  0.4856285E-03  0.6411823E-02  0.4739508E-03  0.7472315E-02
  0.2755000E+02 -0.9507107E-03  0.1132549E-01  0.1821282E-02  0.3494267E-02  0.1799566E-02  0.4060615E-02 -0.9260094E-03  0.1094502E-01  0.4529086E-03  0.7703565E-02  0.4761174E-03  0.6420744E-02  0.4645243E-03  0.7483020E-02
  0.2760000E+02 -0.9400819E-03  0.1134637E-01  0.1794593E-02  0.3500012E-02  0.1772991E-02  0.4067373E-02 -0.9172383E-03  0.1096511E-01  0.4430858E-03  0.7717593E-02  0.4653094E-03  0.6431976E-02  0.4541899E-03  0.7496574E-02
  0.2765000E+02 -0.9270950E-03  0.1136336E-01  0.1764242E-02  0.3505145E-02  0.1743414E-02  0.4073340E-02 -0.9067362E-03  0.1098160E-01  0.4328018E-03  0.7729411E-02  0.4533962E-03  0.6441553E-02  0.4430704E-03  0.7507967E-02
  0.2770000E+02 -0.9116280E-03  0.1137778E-01  0.1729847E-02  0.3509830E-02  0.1710410E-02  0.4078745E-02 -0.8942927E-03  0.1099565E-01  0.4219433E-03  0.7739826E-02  0.4403293E-03  0.6449987E-02  0.4310859E-03  0.7518032E-02
  0.2775000E+02 -0.8940675E-03  0.1139099E-01  0.1691885E-02  0.3513972E-02  0.1674362E-02  0.4083508E-02 -0.8801391E-03  0.1100853E-01  0.4105529E-03  0.7749234E-02  0.4262781E-03  0.6457550E-02  0.4183433E-03  0.7527209E-02
  0.2780000E+02 -0.8744198E-03  0.1140489E-01  0.1650154E-02  0.3518332E-02  0.1634986E-02  0.4088508E-02 -0.8641472E-03  0.1102200E-01  0.3985288E-03  0.7759097E-02  0.4112492E-03  0.6465511E-02  0.4047966E-03  0.7536918E-02
  0.2785000E+02 -0.8530413E-03  0.1142683E-01  0.1605149E-02  0.3524759E-02  0.1592656E-02  0.4096039E-02 -0.8465020E-03  0.1104324E-01  0.3859207E-03  0.7774334E-02  0.3954367E-03  0.6477768E-02  0.3905680E-03  0.7551741E-02
  0.2790000E+02 -0.8297478E-03  0.1144372E-01  0.1556317E-02  0.3529762E-02  0.1546773E-02  0.4101869E-02 -0.8269322E-03  0.1105969E-01  0.3725510E-03  0.7786136E-02  0.3787317E-03  0.6487262E-02  0.3755165E-03  0.7563157E-02
  0.2795000E+02 -0.8052463E-03  0.1145677E-01  0.1504851E-02  0.3533744E-02  0.1498327E-02  0.4106516E-02 -0.8059156E-03  0.1107238E-01  0.3585816E-03  0.7795427E-02  0.3615096E-03  0.6494602E-02  0.3599114E-03  0.7572026E-02
  0.2800000E+02 -0.7793956E-03  0.1147030E-01  0.1450414E-02  0.3538180E-02  0.1446893E-02  0.4111649E-02 -0.7832136E-03  0.1108560E-01  0.3438740E-03  0.7805311E-02  0.3437260E-03  0.6502517E-02  0.3436623E-03  0.7581472E-02
  0.2805000E+02 -0.7522940E-03  0.1148449E-01  0.1393197E-02  0.3542672E-02  0.1392547E-02  0.4116816E-02 -0.7588154E-03  0.1109939E-01  0.3284109E-03  0.7815463E-02  0.3254751E-03  0.6510695E-02  0.3268078E-03  0.7591345E-02
  0.2810000E+02 -0.7243346E-03  0.1150502E-01  0.1333838E-02  0.3548202E-02  0.1335752E-02  0.4123324E-02 -0.7329540E-03  0.1111932E-01  0.3122114E-03  0.7829311E-02  0.3069441E-03  0.6521816E-02  0.3094513E-03  0.7604872E-02
  0.2815000E+02 -0.6954864E-03  0.1152363E-01  0.1272286E-02  0.3553628E-02  0.1276381E-02  0.4129640E-02 -0.7055468E-03  0.1113746E-01  0.2952080E-03  0.7842099E-02  0.2881300E-03  0.6532208E-02  0.2915582E-03  0.7617499E-02
  0.2820000E+02 -0.6660660E-03  0.1153774E-01  0.1209149E-02  0.3558213E-02  0.1214893E-02  0.4134942E-02 -0.6767848E-03  0.1115130E-01  0.2774569E-03  0.7852139E-02  0.2692255E-03  0.6540497E-02  0.2732520E-03  0.7627452E-02
  0.2825000E+02 -0.6360639E-03  0.1155023E-01  0.1144350E-02  0.3562119E-02  0.1151139E-02  0.4139426E-02 -0.6466174E-03  0.1116352E-01  0.2588793E-03  0.7860905E-02  0.2502080E-03  0.6547658E-02  0.2544809E-03  0.7636044E-02
  0.2830000E+02 -0.6057043E-03  0.1156258E-01  0.1078303E-02  0.3566002E-02  0.1085464E-02  0.4143866E-02 -0.6152210E-03  0.1117547E-01  0.2395340E-03  0.7869594E-02  0.2311956E-03  0.6554713E-02  0.2353328E-03  0.7644458E-02
  0.2835000E+02 -0.5750842E-03  0.1157989E-01  0.1011193E-02  0.3571273E-02  0.1017992E-02  0.4149951E-02 -0.5826592E-03  0.1119217E-01  0.2194384E-03  0.7881803E-02  0.2122519E-03  0.6564526E-02  0.2158469E-03  0.7656207E-02
  0.2840000E+02 -0.5443062E-03  0.1159651E-01  0.9432345E-03  0.3576241E-02  0.9489120E-03  0.4155619E-02 -0.5490315E-03  0.1120798E-01  0.1986458E-03  0.7893326E-02  0.1934444E-03  0.6573793E-02  0.1960824E-03  0.7667455E-02
  0.2845000E+02 -0.5134677E-03  0.1161246E-01  0.8745686E-03  0.3580864E-02  0.8783521E-03  0.4160884E-02 -0.5144542E-03  0.1122318E-01  0.1771840E-03  0.7904169E-02  0.1747986E-03  0.6582531E-02  0.1760642E-03  0.7678219E-02
  0.2850000E+02 -0.4826457E-03  0.1162840E-01  0.8054024E-03  0.3585798E-02  0.8065199E-03  0.4166502E-02 -0.4790386E-03  0.1123857E-01  0.1551338E-03  0.7915218E-02  0.1563781E-03  0.6591571E-02  0.1558630E-03  0.7689254E-02
  0.2855000E+02 -0.4518901E-03  0.1164158E-01  0.7358516E-03  0.3590119E-02  0.7335413E-03  0.4171394E-02 -0.4428908E-03  0.1125140E-01  0.1325416E-03  0.7924620E-02  0.1381965E-03  0.6599272E-02  0.1355080E-03  0.7698522E-02
  0.2860000E+02 -0.4212658E-03  0.1165437E-01  0.6660953E-03  0.3594026E-02  0.6596168E-03  0.4175869E-02 -0.4061484E-03  0.1126388E-01  0.1094873E-03  0.7933604E-02  0.1202853E-03  0.6606534E-02  0.1150537E-03  0.7707166E-02
  0.2865000E+02 -0.3908193E-03  0.1166730E-01  0.5962548E-03  0.3598006E-02  0.5848967E-03  0.4180450E-02 -0.3689427E-03  0.1127634E-01  0.8603174E-04  0.7942745E-02  0.1026492E-03  0.6613926E-02  0.9453228E-04  0.7715823E-02
  0.2870000E+02 -0.3605779E-03  0.1168621E-01  0.5265112E-03  0.3603517E-02  0.5096024E-03  0.4186906E-02 -0.3314011E-03  0.1129432E-01  0.6227809E-04  0.7955839E-02  0.8532076E-04  0.6624524E-02  0.7401103E-04  0.7728363E-02
  0.2875000E+02 -0.3305626E-03  0.1170422E-01  0.4569893E-03  0.3608473E-02  0.4338987E-03  0.4192752E-02 -0.2936427E-03  0.1131143E-01  0.3830578E-04  0.7968125E-02  0.6831086E-04  0.6634435E-02  0.5353495E-04  0.7740174E-02
  0.2880000E+02 -0.3007730E-03  0.1172028E-01  0.3878280E-03  0.3613063E-02  0.3579997E-03  0.4198110E-02 -0.2557914E-03  0.1132664E-01  0.1422714E-04  0.7979215E-02  0.5163193E-04  0.6643475E-02  0.3316622E-04  0.7750953E-02
  0.2885000E+02 -0.2712494E-03  0.1173466E-01  0.3192293E-03  0.3617699E-02  0.2821638E-03  0.4203483E-02 -0.2179918E-03  0.1134044E-01 -0.9843803E-05  0.7989567E-02  0.3531779E-04  0.6652059E-02  0.1297890E-04  0.7761015E-02
  0.2890000E+02 -0.2419734E-03  0.1174845E-01  0.2513675E-03  0.3622139E-02  0.2066596E-03  0.4208567E-02 -0.1803518E-03  0.1135373E-01 -0.3376382E-04  0.7999491E-02  0.1940098E-04  0.6660264E-02 -0.6938853E-05  0.7770688E-02
  0.2895000E+02 -0.2128933E-03  0.1176239E-01  0.1843640E-03  0.3626502E-02  0.1317046E-03  0.4213538E-02 -0.1429374E-03  0.1136720E-01 -0.5739479E-04  0.8009369E-02  0.3912935E-05  0.6668419E-02 -0.2650189E-04  0.7780279E-02
  0.2900000E+02 -0.1840171E-03  0.1178247E-01  0.1184368E-03  0.3632297E-02  0.5761554E-04  0.4220259E-02 -0.1058658E-03  0.1138656E-01 -0.8058546E-04  0.8023230E-02 -0.1109916E-04  0.6679678E-02 -0.4561052E-04  0.7793617E-02
  0.2905000E+02 -0.1552582E-03  0.1180042E-01  0.5366982E-04  0.3637851E-02 -0.1540156E-04  0.4226672E-02 -0.6917197E-04  0.1140383E-01 -0.1031921E-03  0.8035966E-02 -0.2561326E-04  0.6690192E-02 -0.6418123E-04  0.7805823E-02
  0.2910000E+02 -0.1266289E-03  0.1181622E-01 -0.9746976E-05  0.3642675E-02 -0.8703118E-04  0.4232206E-02 -0.3298372E-04  0.1141896E-01 -0.1250601E-03  0.8047055E-02 -0.3959542E-04  0.6699293E-02 -0.8211914E-04  0.7816446E-02
  0.2915000E+02 -0.9806801E-04  0.1182953E-01 -0.7170589E-04  0.3646946E-02 -0.1570715E-03  0.4236946E-02  0.2681022E-05  0.1143169E-01 -0.1460613E-03  0.8056520E-02 -0.5300406E-04  0.6707064E-02 -0.9933889E-04  0.7825605E-02
  0.2920000E+02 -0.6955205E-04  0.1184406E-01 -0.1321222E-03  0.3651837E-02 -0.2253124E-03  0.4242351E-02  0.3774170E-04  0.1144569E-01 -0.1660773E-03  0.8067051E-02 -0.6583533E-04  0.6715749E-02 -0.1157790E-03  0.7835811E-02
  0.2925000E+02 -0.4104334E-04  0.1186068E-01 -0.1908777E-03  0.3656972E-02 -0.2915118E-03  0.4248099E-02  0.7213290E-04  0.1146184E-01 -0.1849689E-03  0.8078834E-02 -0.7806372E-04  0.6725236E-02 -0.1313569E-03  0.7847155E-02
  0.2930000E+02 -0.1254813E-04  0.1188148E-01 -0.2478619E-03  0.3662757E-02 -0.3555183E-03  0.4254743E-02  0.1058312E-03  0.1148215E-01 -0.2026596E-03  0.8093148E-02 -0.8964170E-04  0.6736630E-02 -0.1460110E-03  0.7860803E-02
  0.2935000E+02  0.1594876E-04  0.1189725E-01 -0.3030045E-03  0.3667706E-02 -0.4171137E-03  0.4260363E-02  0.1387271E-03  0.1149761E-01 -0.2190330E-03  0.8104459E-02 -0.1005892E-03  0.6745805E-02 -0.1596931E-03  0.7871560E-02
  0.2940000E+02  0.4442816E-04  0.1191498E-01 -0.3562320E-03  0.3673347E-02 -0.4761876E-03  0.4266802E-02  0.1707907E-03  0.1151485E-01 -0.2340439E-03  0.8117148E-02 -0.1108849E-03  0.6756193E-02 -0.1723706E-03  0.7883764E-02
  0.2945000E+02  0.7288180E-04  0.1192741E-01 -0.4074298E-03  0.3677387E-02 -0.5325451E-03  0.4271374E-02  0.2019624E-03  0.1152675E-01 -0.2476000E-03  0.8126067E-02 -0.1205021E-03  0.6763539E-02 -0.1839842E-03  0.7892322E-02
  0.2950000E+02  0.1012898E-03  0.1194412E-01 -0.4565658E-03  0.3682098E-02 -0.5860808E-03  0.4276783E-02  0.2321844E-03  0.1154258E-01 -0.2596610E-03  0.8137529E-02 -0.1294563E-03  0.6772734E-02 -0.1945217E-03  0.7903336E-02
  0.2955000E+02  0.1295906E-03  0.1196420E-01 -0.5035301E-03  0.3688133E-02 -0.6366291E-03  0.4283726E-02  0.2613801E-03  0.1156180E-01 -0.2701803E-03  0.8151690E-02 -0.1377361E-03  0.6784183E-02 -0.2039536E-03  0.7916875E-02
  0.2960000E+02  0.1577428E-03  0.1197917E-01 -0.5483043E-03  0.3692876E-02 -0.6841055E-03  0.4289113E-02  0.2894904E-03  0.1157638E-01 -0.2791431E-03  0.8162540E-02 -0.1453687E-03  0.6793024E-02 -0.2122856E-03  0.7927220E-02
  0.2965000E+02  0.1856772E-03  0.1199473E-01 -0.5908074E-03  0.3697782E-02 -0.7283837E-03  0.4294687E-02  0.3164541E-03  0.1159168E-01 -0.2865306E-03  0.8173774E-02 -0.1523540E-03  0.6802226E-02 -0.2195071E-03  0.7937946E-02
  0.2970000E+02  0.2133223E-03  0.1200841E-01 -0.6310183E-03  0.3702418E-02 -0.7694045E-03  0.4299895E-02  0.3422184E-03  0.1160534E-01 -0.2923628E-03  0.8183919E-02 -0.1587215E-03  0.6810652E-02 -0.2256412E-03  0.7947640E-02
  0.2975000E+02  0.2406120E-03  0.1202263E-01 -0.6688645E-03  0.3707450E-02 -0.8070486E-03  0.4305458E-02  0.3667262E-03  0.1161933E-01 -0.2966286E-03  0.8194400E-02 -0.1644796E-03  0.6819447E-02 -0.2306858E-03  0.7957764E-02
  0.2980000E+02  0.2674562E-03  0.1203723E-01 -0.7042950E-03  0.3712081E-02 -0.8412321E-03  0.4310662E-02  0.3899111E-03  0.1163352E-01 -0.2993503E-03  0.8204802E-02 -0.1696545E-03  0.6828031E-02 -0.2346634E-03  0.7967864E-02
  0.2985000E+02  0.2937503E-03  0.1205362E-01 -0.7372269E-03  0.3716834E-02 -0.8718984E-03  0.4316107E-02  0.4117432E-03  0.1164934E-01 -0.3005753E-03  0.8216124E-02 -0.1742428E-03  0.6837288E-02 -0.2375946E-03  0.7978884E-02
  0.2990000E+02  0.3193837E-03  0.1206838E-01 -0.7675982E-03  0.3721931E-02 -0.8989537E-03  0.4321918E-02  0.4321229E-03  0.1166373E-01 -0.3003281E-03  0.8226959E-02 -0.1782809E-03  0.6846402E-02 -0.2395101E-03  0.7989450E-02
  0.2995000E+02  0.3442790E-03  0.1208187E-01 -0.7953611E-03  0.3726568E-02 -0.9223917E-03  0.4327190E-02  0.4510526E-03  0.1167701E-01 -0.2986618E-03  0.8236959E-02 -0.1817601E-03  0.6854705E-02 -0.2404313E-03  0.7999151E-02
